# Supplementary material for: Evolution of resistance under alternative models of selective interference
Source: J Evol Biol. 2021 Sep 25;34(10):1608–23. doi: 10.1111/jeb.13919 (PMC9293239; doi:10.1111/jeb.13919)
Supplement: Supplementary file 1 — Appendix S1 [file JEB-34-1608-s001.zip › SupportingInformation/Datafile01_stochastic_multiplicative_t1000_n100.csv]

Recombinant Fraction (c)	Starting Frequency of Other Allele (fB)	Selection Coefficient Other Allele (sB)	Selection coefficient of Focal Allele (sA)	P(A_loss_B)	P(A_fix_B)	T(A_loss_B)	T(A_fix_B)	Complete	P(B_loss_B)	P(B_fix_B)	T(B_loss_B)	T(B_fix_B)	Complete	P(A_loss_b)	P(A_fix_b)	T(A_loss_b)	T(A_fix_b)	Complete	P(B_loss_b)	P(B_fix_b)	T(B_loss_b)	T(B_fix_b)	Complete
0	0	0	0	0.989995014	0.009995014	8.651260161	196.3594212	0.999990027	1	0	476.1530612	NA	1	0.989995014	0.009995014	8.651260161	196.3594212	0.999990027	1	0	476.1530612	NA	1
0	0	0	0.1	0.824163232	0.175827273	4.210083268	70.36417265	0.999990506	1	0	59.59375	NA	1	0.824163232	0.175827273	4.210083268	70.36417265	0.999990506	1	0	59.59375	NA	1
0	0	0	0.25	0.629266028	0.370725257	2.882394726	36.8868722	0.999991285	1	0	36.11904762	NA	1	0.629266028	0.370725257	2.882394726	36.8868722	0.999991285	1	0	36.11904762	NA	1
0	0	0	0.5	0.418194264	0.581795844	2.114740214	22.56176806	0.999990108	1	0	22.82142857	NA	1	0.418194264	0.581795844	2.114740214	22.56176806	0.999990108	1	0	22.82142857	NA	1
0	0	0	0.75	0.288518895	0.711475109	1.763824352	17.10940017	0.999994004	1	0	13.5	NA	1	0.288518895	0.711475109	1.763824352	17.10940017	0.999994004	1	0	13.5	NA	1
0	0	0	0.9	0.234048232	0.765945463	1.629513617	15.17390606	0.999993695	1	0	12.83333333	NA	1	0.234048232	0.765945463	1.629513617	15.17390606	0.999993695	1	0	12.83333333	NA	1
0	0	0	1	0.204513084	0.79547802	1.558436713	14.17758037	0.999991104	1	0	11.6	NA	1	0.204513084	0.79547802	1.558436713	14.17758037	0.999991104	1	0	11.6	NA	1
0	0	0.25	0	0.989995014	0.009995014	8.651260161	196.3594212	0.999990027	1	0	476.1530612	NA	1	0.989995014	0.009995014	8.651260161	196.3594212	0.999990027	1	0	476.1530612	NA	1
0	0	0.25	0.1	0.824163232	0.175827273	4.210083268	70.36417265	0.999990506	1	0	59.59375	NA	1	0.824163232	0.175827273	4.210083268	70.36417265	0.999990506	1	0	59.59375	NA	1
0	0	0.25	0.25	0.629266028	0.370725257	2.882394726	36.8868722	0.999991285	1	0	36.11904762	NA	1	0.629266028	0.370725257	2.882394726	36.8868722	0.999991285	1	0	36.11904762	NA	1
0	0	0.25	0.5	0.418194264	0.581795844	2.114740214	22.56176806	0.999990108	1	0	22.82142857	NA	1	0.418194264	0.581795844	2.114740214	22.56176806	0.999990108	1	0	22.82142857	NA	1
0	0	0.25	0.75	0.288518895	0.711475109	1.763824352	17.10940017	0.999994004	1	0	13.5	NA	1	0.288518895	0.711475109	1.763824352	17.10940017	0.999994004	1	0	13.5	NA	1
0	0	0.25	0.9	0.234048232	0.765945463	1.629513617	15.17390606	0.999993695	1	0	12.83333333	NA	1	0.234048232	0.765945463	1.629513617	15.17390606	0.999993695	1	0	12.83333333	NA	1
0	0	0.25	1	0.204513084	0.79547802	1.558436713	14.17758037	0.999991104	1	0	11.6	NA	1	0.204513084	0.79547802	1.558436713	14.17758037	0.999991104	1	0	11.6	NA	1
0	0	0.5	0	0.989995014	0.009995014	8.651260161	196.3594212	0.999990027	1	0	476.1530612	NA	1	0.989995014	0.009995014	8.651260161	196.3594212	0.999990027	1	0	476.1530612	NA	1
0	0	0.5	0.1	0.824163232	0.175827273	4.210083268	70.36417265	0.999990506	1	0	59.59375	NA	1	0.824163232	0.175827273	4.210083268	70.36417265	0.999990506	1	0	59.59375	NA	1
0	0	0.5	0.25	0.629266028	0.370725257	2.882394726	36.8868722	0.999991285	1	0	36.11904762	NA	1	0.629266028	0.370725257	2.882394726	36.8868722	0.999991285	1	0	36.11904762	NA	1
0	0	0.5	0.5	0.418194264	0.581795844	2.114740214	22.56176806	0.999990108	1	0	22.82142857	NA	1	0.418194264	0.581795844	2.114740214	22.56176806	0.999990108	1	0	22.82142857	NA	1
0	0	0.5	0.75	0.288518895	0.711475109	1.763824352	17.10940017	0.999994004	1	0	13.5	NA	1	0.288518895	0.711475109	1.763824352	17.10940017	0.999994004	1	0	13.5	NA	1
0	0	0.5	0.9	0.234048232	0.765945463	1.629513617	15.17390606	0.999993695	1	0	12.83333333	NA	1	0.234048232	0.765945463	1.629513617	15.17390606	0.999993695	1	0	12.83333333	NA	1
0	0	0.5	1	0.204513084	0.79547802	1.558436713	14.17758037	0.999991104	1	0	11.6	NA	1	0.204513084	0.79547802	1.558436713	14.17758037	0.999991104	1	0	11.6	NA	1
0	0	0.75	0	0.989995014	0.009995014	8.651260161	196.3594212	0.999990027	1	0	476.1530612	NA	1	0.989995014	0.009995014	8.651260161	196.3594212	0.999990027	1	0	476.1530612	NA	1
0	0	0.75	0.1	0.824163232	0.175827273	4.210083268	70.36417265	0.999990506	1	0	59.59375	NA	1	0.824163232	0.175827273	4.210083268	70.36417265	0.999990506	1	0	59.59375	NA	1
0	0	0.75	0.25	0.629266028	0.370725257	2.882394726	36.8868722	0.999991285	1	0	36.11904762	NA	1	0.629266028	0.370725257	2.882394726	36.8868722	0.999991285	1	0	36.11904762	NA	1
0	0	0.75	0.5	0.418194264	0.581795844	2.114740214	22.56176806	0.999990108	1	0	22.82142857	NA	1	0.418194264	0.581795844	2.114740214	22.56176806	0.999990108	1	0	22.82142857	NA	1
0	0	0.75	0.75	0.288518895	0.711475109	1.763824352	17.10940017	0.999994004	1	0	13.5	NA	1	0.288518895	0.711475109	1.763824352	17.10940017	0.999994004	1	0	13.5	NA	1
0	0	0.75	0.9	0.234048232	0.765945463	1.629513617	15.17390606	0.999993695	1	0	12.83333333	NA	1	0.234048232	0.765945463	1.629513617	15.17390606	0.999993695	1	0	12.83333333	NA	1
0	0	0.75	1	0.204513084	0.79547802	1.558436713	14.17758037	0.999991104	1	0	11.6	NA	1	0.204513084	0.79547802	1.558436713	14.17758037	0.999991104	1	0	11.6	NA	1
0	0	1	0	0.989995014	0.009995014	8.651260161	196.3594212	0.999990027	1	0	476.1530612	NA	1	0.989995014	0.009995014	8.651260161	196.3594212	0.999990027	1	0	476.1530612	NA	1
0	0	1	0.1	0.824163232	0.175827273	4.210083268	70.36417265	0.999990506	1	0	59.59375	NA	1	0.824163232	0.175827273	4.210083268	70.36417265	0.999990506	1	0	59.59375	NA	1
0	0	1	0.25	0.629266028	0.370725257	2.882394726	36.8868722	0.999991285	1	0	36.11904762	NA	1	0.629266028	0.370725257	2.882394726	36.8868722	0.999991285	1	0	36.11904762	NA	1
0	0	1	0.5	0.418194264	0.581795844	2.114740214	22.56176806	0.999990108	1	0	22.82142857	NA	1	0.418194264	0.581795844	2.114740214	22.56176806	0.999990108	1	0	22.82142857	NA	1
0	0	1	0.75	0.288518895	0.711475109	1.763824352	17.10940017	0.999994004	1	0	13.5	NA	1	0.288518895	0.711475109	1.763824352	17.10940017	0.999994004	1	0	13.5	NA	1
0	0	1	0.9	0.234048232	0.765945463	1.629513617	15.17390606	0.999993695	1	0	12.83333333	NA	1	0.234048232	0.765945463	1.629513617	15.17390606	0.999993695	1	0	12.83333333	NA	1
0	0	1	1	0.204513084	0.79547802	1.558436713	14.17758037	0.999991104	1	0	11.6	NA	1	0.204513084	0.79547802	1.558436713	14.17758037	0.999991104	1	0	11.6	NA	1
0	0.01	0	0	0.989995014	0.009995014	8.65126016	196.3594212	0.999990027	0.989995014	0.009995014	8.65126016	196.3594212	0.999990027	0.989995014	0.009995014	8.65126016	196.3594212	0.999990027	0.989995014	0.009995014	8.65126016	196.3594212	0.999990027
0	0.01	0	0.1	0.824163232	0.175827273	4.210083268	70.36417265	0.999990506	0.984697021	0.006898761	8.058206223	133.1026878	0.991595783	0.824163232	0.175827273	4.210083268	70.36417265	0.999990506	0.986084031	0.006268052	7.488130272	133.1635812	0.992352082
0	0.01	0	0.25	0.629266028	0.370725257	2.882394726	36.8868722	0.999991285	0.969345253	0.001342489	7.181295252	75.94349095	0.970687742	0.629266028	0.370725257	2.882394726	36.8868722	0.999991285	0.975422007	0.001063241	6.106791174	76.02569012	0.976485248
0	0.01	0	0.5	0.418194264	0.581795844	2.114740214	22.56176806	0.999990108	0.941147317	7.96E-05	6.746490327	46.75969914	0.941226953	0.418194264	0.581795844	2.114740214	22.56176806	0.999990108	0.960437747	4.96E-05	5.112904106	46.85519301	0.960487337
0	0.01	0	0.75	0.288518895	0.711475109	1.763824352	17.10940017	0.999994004	0.912889204	8.64E-06	6.689701764	36.10779279	0.912897844	0.288518895	0.711475109	1.763824352	17.10940017	0.999994004	0.949381656	4.13E-06	4.630707251	36.21113306	0.949385783
0	0.01	0	0.9	0.234048232	0.765945463	1.629513617	15.17390606	0.999993695	0.894266151	2.34E-06	6.659945763	31.84859008	0.894268494	0.234048232	0.765945463	1.629513617	15.17390606	0.999993695	0.943052942	9.35E-07	4.407082908	31.95253317	0.943053877
0	0.01	0	1	0.204513084	0.79547802	1.558436713	14.17758037	0.999991104	0.880112215	8.71E-07	6.60749919	29.24984522	0.880113086	0.204513084	0.79547802	1.558436713	14.17758037	0.999991104	0.938350841	3.03E-07	4.259485738	29.35151129	0.938351144
0	0.01	0.25	0	0.987526201	0.012463856	10.31910399	196.1792565	0.999990057	0.629266029	0.370733971	2.882394749	36.88829567	1	0.990019964	0.009970088	8.63405373	196.3619149	0.999990052	0.629266029	0.370733971	2.882394749	36.88829567	1
0	0.01	0.25	0.1	0.785747232	0.21424305	4.857132078	70.117718	0.999990282	0.601103093	0.398896907	3.034721586	36.78960632	1	0.824560721	0.175429805	4.203308876	70.36667116	0.999990525	0.629557146	0.370442854	2.880830642	36.88929302	1
0	0.01	0.25	0.25	0.561304825	0.438685384	3.25373752	36.64078798	0.999990209	0.561304825	0.438685384	3.25373752	36.64078798	0.999990209	0.629992985	0.369998313	2.878489342	36.88936117	0.999991298	0.629992985	0.369998313	2.878489342	36.88936117	0.999991298
0	0.01	0.25	0.5	0.33730474	0.662688326	2.336825619	22.32016222	0.999993066	0.500979965	0.480341759	3.595603195	35.51599614	0.981321724	0.41910351	0.580886603	2.112406604	22.56422624	0.999990113	0.630715768	0.351400162	2.874480964	35.81121907	0.98211593
0	0.01	0.25	0.75	0.212411849	0.787578275	1.919530944	16.8734168	0.999990123	0.447362368	0.362814379	3.908520124	31.31642439	0.810176747	0.289413115	0.710580888	1.76219405	17.11181575	0.999994003	0.631411684	0.245681511	2.868979889	32.15276043	0.877093195
0	0.01	0.25	0.9	0.16368377	0.8363104	1.759799578	14.94205484	0.99999417	0.418060493	0.277663916	4.08227165	29.2263492	0.695724408	0.234895592	0.765098099	1.62815292	15.17629205	0.999993691	0.631786127	0.159033512	2.863621485	29.57326218	0.790819639
0	0.01	0.25	1	0.138375555	0.861616395	1.675186914	13.94854401	0.99999195	0.399578668	0.196924862	4.189407102	27.40148289	0.59650353	0.205322183	0.794668914	1.557219497	14.17994537	0.999991097	0.631990897	0.102969356	2.858174953	27.70700302	0.734960253
0	0.01	0.5	0	0.985069673	0.014920419	11.91229602	195.9788258	0.999990092	0.418194264	0.581805736	2.114740216	22.56232174	1	0.99004479	0.009945287	8.616925228	196.3643962	0.999990077	0.418194264	0.581805736	2.114740216	22.56232174	1
0	0.01	0.5	0.1	0.749302862	0.25068759	5.458590855	69.87213618	0.999990452	0.383684454	0.616315546	2.205798372	22.46505966	1	0.824956422	0.175034123	4.196563223	70.36915723	0.999990545	0.41855827	0.58144173	2.113805599	22.56330666	1
0	0.01	0.5	0.25	0.500981293	0.499010073	3.595747193	36.3969535	0.999991366	0.33730474	0.66269526	2.33682562	22.32051587	1	0.63071716	0.36927415	2.874600178	36.89183782	0.99999131	0.41910351	0.58089649	2.112406606	22.56478044	1
0	0.01	0.5	0.5	0.272381741	0.727611389	2.541565655	22.08325775	0.999993131	0.272381741	0.727611389	2.541565655	22.08325775	0.999993131	0.4200102	0.579979919	2.110082737	22.56667249	0.999990119	0.4200102	0.579979919	2.110082737	22.56667249	0.999990119
0	0.01	0.5	0.75	0.156658219	0.843332638	2.064000462	16.6459851	0.999990857	0.220211709	0.777883366	2.730988416	21.80468394	0.998095075	0.290305645	0.709688358	1.760570678	17.11421993	0.999994002	0.420914337	0.577770258	2.10776813	22.52490014	0.998684595
0	0.01	0.5	0.9	0.114719441	0.885270806	1.881253518	14.72074621	0.999990247	0.193945308	0.794971385	2.838022586	21.51243839	0.988916693	0.23574179	0.764251898	1.626798079	15.178667	0.999993688	0.421455563	0.570716664	2.106381101	22.36867302	0.992172227
0	0.01	0.5	1	0.093851116	0.906141817	1.784379394	13.7316086	0.999992934	0.178239983	0.800122976	2.906828411	21.28174131	0.978362959	0.206130444	0.793860647	1.556007561	14.18229956	0.99999109	0.421815774	0.556566565	2.105451331	22.11136746	0.978382339
0	0.01	0.75	0	0.982625277	0.017364731	13.43918764	195.7642009	0.999990008	0.288518895	0.711481105	1.763824352	17.10960475	1	0.990069442	0.009920559	8.599830977	196.3635056	0.999990001	0.288518895	0.711481105	1.763824352	17.10960475	1
0	0.01	0.75	0.1	0.714720163	0.285269978	6.020352902	69.62713166	0.999990141	0.255201487	0.744798513	1.827534944	17.01430536	1	0.825350349	0.174640215	4.189846125	70.37163093	0.999990564	0.288876786	0.711123214	1.763171397	17.11057247	1
0	0.01	0.75	0.25	0.44740462	0.552586312	3.912203061	36.15514285	0.999990933	0.212411849	0.787588151	1.919530944	16.87371169	1	0.631438569	0.368552754	2.870727133	36.89430223	0.999991323	0.289413115	0.710586885	1.762194051	17.11202061	1
0	0.01	0.75	0.5	0.220211716	0.779778536	2.730989545	21.85172504	0.999990251	0.156658219	0.843341776	2.064000462	16.64624229	0.999999996	0.420914341	0.579075783	2.107768553	22.56910688	0.999990124	0.290305645	0.70969435	1.760570678	17.11442479	0.999999995
0	0.01	0.75	0.75	0.115741889	0.884249833	2.198382067	16.42784735	0.999991722	0.115741889	0.884249833	2.198382067	16.42784735	0.999991722	0.291196484	0.708797517	1.758954191	17.11661277	0.999994001	0.291196484	0.708797517	1.758954191	17.11661277	0.999994001
0	0.01	0.75	0.9	0.080573196	0.919418239	1.994700418	14.51106159	0.999991436	0.096599819	0.903285625	2.274597386	16.29946221	0.999885444	0.236586823	0.763406861	1.625449055	15.18103097	0.999993684	0.291730177	0.708181229	1.757987583	17.11583582	0.999911405
0	0.01	0.75	1	0.063804435	0.936189467	1.886676677	13.52756998	0.999993902	0.085661157	0.914020858	2.323693984	16.21379597	0.999682015	0.20693786	0.793053223	1.554800873	14.18464302	0.999991083	0.292085634	0.707478613	1.757344527	17.10915678	0.999564247
0	0.01	1	0	0.980193034	0.019796995	14.90692119	195.5448608	0.999990029	0.204513084	0.795486916	1.558436713	14.1777912	1	0.990094023	0.009896003	8.582856845	196.3659622	0.999990025	0.204513084	0.795486916	1.558436713	14.1777912	1
0	0.01	1	0.1	0.681895779	0.318094248	6.547341755	69.38320098	0.999990027	0.174876205	0.825123795	1.606088942	14.08478659	1	0.825742512	0.174248071	4.1831574	70.37409237	0.999990584	0.204836824	0.795163176	1.557949191	14.17873864	1
0	0.01	1	0.25	0.399791577	0.600199088	4.206297625	35.91579482	0.999990664	0.138375555	0.861624445	1.675186914	13.94872228	1	0.632157227	0.367834108	2.866870105	36.89675449	0.999991335	0.205322183	0.794677817	1.557219497	14.18015655	1
0	0.01	1	0.5	0.178240128	0.821750624	2.906853419	21.6263495	0.999990752	0.093851116	0.906148884	1.784379394	13.73175908	1	0.421815943	0.578174187	2.10546399	22.57152952	0.99999013	0.206130444	0.793869556	1.556007561	14.18251109	1
0	0.01	1	0.75	0.085661157	0.914331455	2.323694022	16.21958262	0.999992612	0.063804435	0.936195513	1.886676677	13.52769552	0.999999948	0.292085634	0.707908366	1.757344546	17.11899436	0.999994	0.20693786	0.793062101	1.554800873	14.1848536	0.999999961
0	0.01	1	0.9	0.056709715	0.943282847	2.10088083	14.31331776	0.999992562	0.050674385	0.949324187	1.944997194	13.41154838	0.999998572	0.237430688	0.762562993	1.624105811	15.18338403	0.999993681	0.207421903	0.792576932	1.554079365	14.18622397	0.999998835
0	0.01	1	1	0.043479382	0.956515401	1.982678306	13.33669182	0.999994783	0.043479382	0.956515401	1.982678306	13.33669182	0.999994783	0.207744429	0.792246648	1.553599398	14.18697582	0.999991077	0.207744429	0.792246648	1.553599398	14.18697582	0.999991077
0	0.02	0	0	0.989995014	0.009995014	8.65126016	196.3594212	0.999990027	0.979990128	0.019990128	15.01992934	195.3560532	0.999980256	0.989995014	0.009995014	8.65126016	196.3594212	0.999990027	0.979990128	0.019990128	15.01992934	195.3560532	0.999980256
0	0.02	0	0.1	0.824163232	0.175827273	4.210083268	70.36417265	0.999990506	0.97087276	0.013244949	13.21606015	132.4920067	0.984117709	0.824163232	0.175827273	4.210083268	70.36417265	0.999990506	0.972251439	0.01260713	12.73814847	132.5532193	0.984858569
0	0.02	0	0.25	0.629266028	0.370725257	2.882394726	36.8868722	0.999991285	0.945306872	0.002514269	10.93938681	75.61732865	0.947821141	0.629266028	0.370725257	2.882394726	36.8868722	0.999991285	0.951276327	0.002213036	10.0685575	75.6984923	0.953489363
0	0.02	0	0.5	0.418194264	0.581795844	2.114740214	22.56176806	0.999990108	0.903525988	0.000151208	9.475365522	46.57717098	0.903677196	0.418194264	0.581795844	2.114740214	22.56176806	0.999990108	0.922178172	0.000113442	8.186615437	46.66714565	0.922291614
0	0.02	0	0.75	0.288518895	0.711475109	1.763824352	17.10940017	0.999994004	0.866126027	1.69E-05	8.895091082	35.98150302	0.866142949	0.288518895	0.711475109	1.763824352	17.10940017	0.999994004	0.900998161	1.05E-05	7.289702749	36.07514528	0.901008613
0	0.02	0	0.9	0.234048232	0.765945463	1.629513617	15.17390606	0.999993695	0.842680486	4.71E-06	8.625405078	31.74544012	0.8426852	0.234048232	0.765945463	1.629513617	15.17390606	0.999993695	0.888985274	2.54E-06	6.87787921	31.83777913	0.888987812
0	0.02	0	1	0.204513084	0.79547802	1.558436713	14.17758037	0.999991104	0.825116375	1.80E-06	8.422210659	29.16068226	0.825118173	0.204513084	0.79547802	1.558436713	14.17758037	0.999991104	0.880112215	8.71E-07	6.60749919	29.24984522	0.880113086
0	0.02	0.25	0	0.98755723	0.012432852	10.29859287	196.182365	0.999990081	0.396146364	0.603853636	4.229404086	35.89733933	1	0.99004479	0.009945287	8.616925228	196.3643962	0.999990077	0.396146364	0.603853636	4.229404086	35.89733933	1
0	0.02	0.25	0.1	0.786218564	0.213771738	4.84927985	70.12082858	0.999990301	0.378607714	0.621392286	4.341900426	35.801436	1	0.824956422	0.175034123	4.196563223	70.36915723	0.999990545	0.396512647	0.603487353	4.227078139	35.89929913	1
0	0.02	0.25	0.25	0.562111277	0.437878944	3.249251673	36.64387514	0.999990221	0.353807492	0.646180906	4.505037253	35.65731659	0.999988398	0.63071716	0.36927415	2.874600178	36.89183782	0.99999131	0.397061335	0.602927222	4.223595585	35.9010638	0.999988556
0	0.02	0.25	0.5	0.338216679	0.661776388	2.334141	22.32317836	0.999993067	0.316178011	0.662514434	4.762916577	34.66321135	0.978692445	0.4200102	0.579979919	2.110082737	22.56667249	0.999990119	0.397972078	0.577588503	4.217573071	34.96809207	0.97556058
0	0.02	0.25	0.75	0.213230312	0.786759803	1.917642336	16.87633702	0.999990115	0.282675499	0.49975994	5.000051622	30.82474455	0.782435439	0.290305645	0.709688358	1.760570678	17.11421993	0.999994002	0.398849551	0.424347295	4.208620616	31.62420844	0.823196847
0	0.02	0.25	0.9	0.16442041	0.835573753	1.758215441	14.94491104	0.999994163	0.26433504	0.386794163	5.131249224	28.85333031	0.651129202	0.23574179	0.764251898	1.626798079	15.178667	0.999993688	0.399321366	0.289581683	4.199256853	29.18848224	0.688903049
0	0.02	0.25	1	0.139055981	0.860935957	1.673764963	13.95135565	0.999991938	0.252739551	0.281155214	5.209697423	27.11074417	0.533894765	0.206130444	0.793860647	1.556007561	14.18229956	0.99999109	0.399578668	0.196924862	4.189407102	27.40148289	0.59650353
0	0.02	0.5	0	0.985143535	0.014846506	11.86524447	195.9838748	0.999990041	0.175198675	0.824801325	2.920659127	21.60860478	1	0.990094023	0.009896003	8.582856845	196.3659622	0.999990025	0.175198675	0.824801325	2.920659127	21.60860478	1
0	0.02	0.5	0.1	0.750373932	0.249616554	5.441063813	69.8795517	0.999990487	0.160908893	0.839091107	2.987843463	21.51954228	1	0.825742512	0.174248071	4.1831574	70.37409237	0.999990584	0.17550318	0.82449682	2.919269503	21.61043162	1
0	0.02	0.5	0.25	0.502697256	0.497294126	3.585826375	36.40428037	0.999991382	0.141679098	0.858320902	3.08516874	21.3879806	1	0.632157227	0.367834108	2.866870105	36.89675449	0.999991335	0.17595979	0.82404021	2.91718886	21.61316572	1
0	0.02	0.5	0.5	0.27413841	0.725854716	2.535625994	22.09032314	0.999993126	0.114705646	0.885288936	3.238856315	21.17406649	0.999994582	0.421815943	0.578174187	2.10546399	22.57152952	0.99999013	0.176720408	0.823270366	2.913731197	21.61733078	0.999990774
0	0.02	0.5	0.75	0.158098845	0.841891988	2.05979752	16.65271009	0.999990832	0.092974447	0.905549308	3.382888905	20.93472353	0.998523755	0.292085634	0.707908366	1.757344546	17.11899436	0.999994	0.177480519	0.821259798	2.910285235	21.59064372	0.998740317
0	0.02	0.5	0.9	0.115951888	0.884038323	1.877712584	14.72725031	0.999990211	0.082010392	0.909361638	3.465090904	20.70078286	0.99137203	0.237430688	0.762562993	1.624105811	15.18338403	0.999993681	0.17793631	0.814396068	2.908217934	21.4773602	0.992332378
0	0.02	0.5	1	0.094952921	0.905039983	1.781191136	13.73796338	0.999992904	0.075446233	0.907650282	3.518251489	20.51584763	0.983096515	0.207744429	0.792246648	1.553599398	14.18697582	0.999991077	0.178239983	0.800122976	2.906828411	21.28174131	0.978362959
0	0.02	0.75	0	0.982753661	0.01723642	13.36038877	195.7771151	0.999990081	0.083588624	0.916411376	2.33355157	16.20322157	1	0.99014282	0.009847254	8.549137093	196.3708389	0.999990074	0.083588624	0.916411376	2.33355157	16.20322157	1
0	0.02	0.75	0.1	0.716495592	0.283494601	5.991692825	69.64001973	0.999990193	0.074057421	0.925942579	2.381561344	16.1222721	1	0.826521597	0.173469025	4.169864346	70.37897878	0.999990622	0.083795439	0.916204561	2.332559225	16.2048893	1
0	0.02	0.75	0.25	0.450069339	0.549921612	3.896130666	36.16781009	0.999990951	0.061791522	0.938208478	2.451216789	16.00399074	1	0.633586352	0.366405007	2.859203707	36.90162294	0.99999136	0.084105848	0.915894152	2.331073468	16.20738583	1
0	0.02	0.75	0.5	0.222683339	0.77730689	2.72137223	21.86375782	0.999990229	0.045758057	0.954241941	2.5614356	15.81522458	0.999999997	0.423611563	0.576378578	2.10088349	22.57633982	0.999990141	0.084623684	0.915376312	2.328604544	16.21153309	0.999999996
0	0.02	0.75	0.75	0.117595511	0.882396164	2.191543855	16.439086	0.999991676	0.033943478	0.966051551	2.66493325	15.63665375	0.999995029	0.293858869	0.70613513	1.754145609	17.12372411	0.999993998	0.085142124	0.914853593	2.326144746	16.21554604	0.999995716
0	0.02	0.75	0.9	0.082081233	0.917910141	1.98891683	14.52180199	0.999991374	0.028397938	0.971533273	2.724076623	15.53314498	0.999931211	0.239114902	0.760878772	1.621436516	15.18805775	0.999993674	0.085453473	0.914482572	2.324673221	16.21672298	0.999936045
0	0.02	0.75	1	0.065109712	0.934884141	1.881454557	13.53798104	0.999993853	0.025222515	0.974586123	2.762353596	15.46484122	0.999808638	0.209355001	0.790636062	1.551211954	14.19160972	0.999991063	0.085661157	0.914020858	2.323693984	16.21379597	0.999682015
0	0.02	1	0	0.980387169	0.019602856	14.7915343	195.5625621	0.999990025	0.042143518	0.957856482	1.990254231	13.32179437	1	0.99019109	0.009798933	8.515675592	196.3722789	0.999990023	0.042143518	0.957856482	1.990254231	13.32179437	1
0	0.02	1	0.1	0.68445935	0.315530742	6.506360521	69.40270221	0.999990092	0.036119733	0.963880267	2.027200374	13.24879135	1	0.827293769	0.172696891	4.156682631	70.3838172	0.99999066	0.042276417	0.957723583	1.989491418	13.32330469	1
0	0.02	1	0.25	0.403397941	0.59659274	4.18352647	35.93484738	0.99999068	0.028679592	0.971320408	2.080944261	13.14319935	1	0.635004657	0.364986728	2.851600196	36.90644386	0.999991385	0.042476054	0.957523946	1.988349386	13.32556605	1
0	0.02	1	0.5	0.181273317	0.818717391	2.893246111	21.64414745	0.999990708	0.019563011	0.980436989	2.166308355	12.977318	1	0.425397128	0.574593025	2.096340765	22.58110406	0.999990152	0.042809547	0.957190453	1.986451812	13.32932404	1
0	0.02	1	0.75	0.087743067	0.912249475	2.313980883	16.23587161	0.999992542	0.013375464	0.986624509	2.24680103	12.82341362	0.999999973	0.295625354	0.704368642	1.750973526	17.12840977	0.999993997	0.043143992	0.956855986	1.984561465	13.33306776	0.999999978
0	0.02	1	0.9	0.058321235	0.941671241	2.092637692	14.32869435	0.999992476	0.01065893	0.989340321	2.292931178	12.73644997	0.99999925	0.240794411	0.759199257	1.618789902	15.19268872	0.999993668	0.043345113	0.956654209	1.98343071	13.33529244	0.999999322
0	0.02	1	1	0.044830278	0.955164439	1.975216734	13.35147934	0.999994717	0.009166055	0.990831187	2.322833732	12.68057244	0.999997242	0.210962124	0.789028926	1.548844962	14.19620181	0.99999105	0.043479382	0.956515401	1.982678306	13.33669182	0.999994783
0	0.03	0	0	0.989995014	0.009995014	8.65126016	196.3594212	0.999990027	0.969985343	0.029985343	20.59432452	194.3458549	0.999970687	0.989995014	0.009995014	8.65126016	196.3594212	0.999990027	0.969985343	0.029985343	20.59432452	194.3458549	0.999970687
0	0.03	0	0.1	0.824163232	0.175827273	4.210083268	70.36417265	0.999990506	0.957131737	0.0196623	17.64613111	131.8780798	0.976794037	0.824163232	0.175827273	4.210083268	70.36417265	0.999990506	0.958502097	0.019017359	17.22827041	131.9396214	0.977519456
0	0.03	0	0.25	0.629266028	0.370725257	2.882394726	36.8868722	0.999991285	0.921694581	0.003775393	14.07869435	75.29495742	0.925469974	0.629266028	0.370725257	2.882394726	36.8868722	0.999991285	0.927557978	0.003451613	13.33904773	75.37522419	0.931009592
0	0.03	0	0.5	0.418194264	0.581795844	2.114740214	22.56176806	0.999990108	0.867155422	0.000239456	11.71144111	46.40377015	0.867394879	0.418194264	0.581795844	2.114740214	22.56176806	0.999990108	0.885186483	0.000193142	10.64294064	46.48946719	0.885379625
0	0.03	0	0.75	0.288518895	0.711475109	1.763824352	17.10940017	0.999994004	0.821451038	2.83E-05	10.6923745	35.86459143	0.821479314	0.288518895	0.711475109	1.763824352	17.10940017	0.999994004	0.854764686	1.95E-05	9.376323916	35.95152015	0.854784138
0	0.03	0	0.9	0.234048232	0.765945463	1.629513617	15.17390606	0.999993695	0.793735519	8.16E-06	10.22460535	31.65086583	0.793743677	0.234048232	0.765945463	1.629513617	15.17390606	0.999993695	0.837669152	5.01E-06	8.799380141	31.73565204	0.837674159
0	0.03	0	1	0.204513084	0.79547802	1.558436713	14.17758037	0.999991104	0.773202831	3.20E-06	9.896912232	29.07931998	0.773206032	0.204513084	0.79547802	1.558436713	14.17758037	0.999991104	0.825116375	1.80E-06	8.422210659	29.16068226	0.825118173
0	0.03	0.25	0	0.987588055	0.012401951	10.27812881	196.1826827	0.999990006	0.249495672	0.750504328	5.261931081	34.93159918	1	0.990069442	0.009920559	8.599830977	196.3635056	0.999990001	0.249495672	0.750504328	5.261931081	34.93159918	1
0	0.03	0.25	0.1	0.786687837	0.213302483	4.841459906	70.12392369	0.99999032	0.238569779	0.761430221	5.350200005	34.83988364	1	0.825350349	0.174640215	4.189846125	70.37163093	0.999990564	0.249841464	0.750158536	5.25917269	34.93444163	1
0	0.03	0.25	0.25	0.562914879	0.437075354	3.244783752	36.6469471	0.999990232	0.22311051	0.776878396	5.479057178	34.70246382	0.999988906	0.631438569	0.368552754	2.870727133	36.89430223	0.999991323	0.250359755	0.749628898	5.255042121	34.93774949	0.999988653
0	0.03	0.25	0.5	0.339126544	0.660866523	2.331467141	22.32618012	0.999993067	0.199630324	0.779767242	5.684674955	33.83149744	0.979397566	0.420914341	0.579075783	2.107768553	22.56910688	0.999990124	0.251220811	0.723514683	5.247826303	34.13928612	0.974735494
0	0.03	0.25	0.75	0.214047852	0.785942255	1.915761449	16.87924389	0.999990108	0.178689348	0.60245832	5.873194928	30.34527997	0.781147668	0.291196484	0.708797517	1.758954191	17.11661277	0.999994001	0.252050954	0.555151975	5.236272914	31.1058827	0.807202929
0	0.03	0.25	0.9	0.165156694	0.834837462	1.756637873	14.94775456	0.999994156	0.167205485	0.476229119	5.976282096	28.49215191	0.643434604	0.236586823	0.763406861	1.625449055	15.18103097	0.999993684	0.252497002	0.396558169	5.223482876	28.8166961	0.64905517
0	0.03	0.25	1	0.139736361	0.860255565	1.672348967	13.95415506	0.999991926	0.159927212	0.355822386	6.035023805	26.83134397	0.515749598	0.20693786	0.793053223	1.554800873	14.18464302	0.999991083	0.252739551	0.281155214	5.209697423	27.11074417	0.533894765
0	0.03	0.5	0	0.98521672	0.01477337	11.81864883	195.9912215	0.999990089	0.073527292	0.926472708	3.534483649	20.74428492	1	0.99014282	0.009847254	8.549137093	196.3708389	0.999990074	0.073527292	0.926472708	3.534483649	20.74428492	1
0	0.03	0.5	0.1	0.751435962	0.24855456	5.423676421	69.88689402	0.999990522	0.067600271	0.932399729	3.586580168	20.66618689	1	0.826521597	0.173469025	4.169864346	70.37897878	0.999990622	0.07371868	0.92628132	3.53285448	20.74671686	1
0	0.03	0.5	0.25	0.504402116	0.495589282	3.575981833	36.41153598	0.999991398	0.059613963	0.940386037	3.662498702	20.55127688	1	0.633586352	0.366405007	2.859203707	36.90162294	0.99999136	0.07400598	0.92599402	3.530414781	20.75035753	1
0	0.03	0.5	0.5	0.27588896	0.724104161	2.529731984	22.0973228	0.999993121	0.048388751	0.951607525	3.783491646	20.36555206	0.999996276	0.423611563	0.576378578	2.10088349	22.57633982	0.999990141	0.074485388	0.925507943	3.526359387	20.75615847	0.999993331
0	0.03	0.5	0.75	0.159538364	0.840452444	2.055627554	16.65937616	0.999990808	0.039321821	0.959641189	3.89814628	20.16473782	0.99896301	0.293858869	0.70613513	1.754145609	17.12372411	0.999993998	0.074965504	0.924097002	3.522316148	20.74068985	0.999062506
0	0.03	0.5	0.9	0.117185275	0.882804901	1.874199873	14.7336997	0.999990176	0.034737756	0.959059276	3.964134124	19.97939964	0.993797031	0.239114902	0.760878772	1.621436516	15.18805775	0.999993674	0.075253891	0.918894353	3.519888087	20.66097896	0.994148244
0	0.03	0.5	1	0.096056653	0.903936221	1.778028573	13.7442662	0.999992874	0.031989753	0.955688825	4.007021552	19.83246773	0.987678578	0.209355001	0.790636062	1.551211954	14.19160972	0.999991063	0.075446233	0.907650282	3.518251489	20.51584763	0.983096515
0	0.03	0.75	0	0.982880112	0.017109941	13.28255925	195.7877421	0.999990053	0.024315597	0.975684403	2.774012116	15.44820476	1	0.990215072	0.009774974	8.499078145	196.3746754	0.999990047	0.024315597	0.975684403	2.774012116	15.44820476	1
0	0.03	0.75	0.1	0.718249297	0.281740947	5.963365868	69.65271845	0.999990243	0.021578041	0.978421959	2.811522121	15.38337131	1	0.827677292	0.172313388	4.150133087	70.38621863	0.999990679	0.024405601	0.975594399	2.772839253	15.45023256	1
0	0.03	0.75	0.25	0.452710521	0.547280449	3.880237288	36.18029491	0.99999097	0.018047914	0.981952086	2.86619745	15.28897921	1	0.635709788	0.364281609	2.84782178	36.90883672	0.999991397	0.024540895	0.975459105	2.771082898	15.45326923	1
0	0.03	0.75	0.5	0.2251459	0.774844307	2.711861552	21.87562727	0.999990207	0.013418787	0.986581211	2.953348265	15.13899629	0.999999998	0.426286161	0.573703997	2.094083423	22.58346911	0.999990158	0.02476715	0.975232848	2.768163449	15.45831688	0.999999998
0	0.03	0.75	0.75	0.119451053	0.880540576	2.184783031	16.45018365	0.999991629	0.009993946	0.990003142	3.035924505	14.99762486	0.999997088	0.296506069	0.703487927	1.749397449	17.13073626	0.999993996	0.024994358	0.975003125	2.765253718	15.46328113	0.999997483
0	0.03	0.75	0.9	0.083594833	0.916396481	1.9831998	14.53241448	0.999991313	0.008381128	0.99157779	3.083446722	14.91600321	0.999958918	0.241632393	0.758361272	1.617475011	15.19498836	0.999993665	0.025131138	0.974830833	2.763512514	15.46554245	0.999961971
0	0.03	0.75	1	0.066422035	0.933571769	1.87629326	13.54827245	0.999993804	0.007455754	0.992428436	3.114335652	14.86235086	0.99988419	0.211764381	0.788226663	1.547669054	14.19848235	0.999991044	0.025222515	0.974586123	2.762353596	15.46484122	0.999808638
0	0.03	1	0	0.980577534	0.019412486	14.67809869	195.5798638	0.99999002	0.008748774	0.991251226	2.331948562	12.66369305	1	0.990286271	0.009703747	8.449683647	196.3783769	0.999990019	0.008748774	0.991251226	2.331948562	12.66369305	1
0	0.03	1	0.1	0.686982519	0.313007637	6.465998936	69.4218244	0.999990156	0.007515378	0.992484622	2.361296136	12.6094359	1	0.828817739	0.171172996	4.130647627	70.39335284	0.999990736	0.008789998	0.991210002	2.331031447	12.66539531	1
0	0.03	1	0.25	0.406965931	0.593024766	4.161083115	35.95353908	0.999990697	0.005987669	0.994012331	2.40412924	12.53100813	1	0.637809276	0.362182158	2.836578752	36.9159459	0.999991434	0.008852045	0.991147955	2.329658134	12.66794508	1
0	0.03	1	0.5	0.184297846	0.815692819	2.879832887	21.66163283	0.999990665	0.004107412	0.995892588	2.472525981	12.40768741	1	0.428938367	0.571051808	2.087366786	22.59049696	0.999990175	0.008956015	0.991043985	2.327375547	12.67218507	1
0	0.03	1	0.75	0.089833811	0.910158661	2.30440899	16.25190131	0.999992473	0.002824027	0.997175958	2.537450018	12.29283203	0.999999985	0.299138108	0.700855886	1.744708579	17.13765125	0.999993994	0.009060685	0.990939303	2.32510076	12.67641272	0.999999988
0	0.03	1	0.9	0.059946055	0.940046335	2.084516503	14.34384118	0.999992391	0.002257981	0.997741586	2.574855965	12.2276216	0.999999567	0.244139225	0.755854431	1.613563573	15.2018247	0.999993656	0.009123823	0.99087582	2.323739615	12.67893569	0.999999643
0	0.03	1	1	0.046195817	0.953798834	1.967866954	13.36605509	0.999994651	0.001946031	0.998052349	2.599183305	12.18557132	0.99999838	0.21416588	0.785825145	1.544171296	14.20526273	0.999991025	0.009166055	0.990831187	2.322833732	12.68057244	0.999997242
0	0.04	0	0	0.989995014	0.009995014	8.65126016	196.3594212	0.999990027	0.959980659	0.039980659	25.62572046	193.3287209	0.999961319	0.989995014	0.009995014	8.65126016	196.3594212	0.999990027	0.959980659	0.039980659	25.62572046	193.3287209	0.999961319
0	0.04	0	0.1	0.824163232	0.175827273	4.210083268	70.36417265	0.999990506	0.943473823	0.026150938	21.5793943	131.2608082	0.969624761	0.824163232	0.175827273	4.210083268	70.36417265	0.999990506	0.944835878	0.025498863	21.20419739	131.3226888	0.970334741
0	0.04	0	0.25	0.629266028	0.370725257	2.882394726	36.8868722	0.999991285	0.898503441	0.005128121	16.7983482	74.97585595	0.903631562	0.629266028	0.370725257	2.882394726	36.8868722	0.999991285	0.904262012	0.004781227	16.15062149	75.05535142	0.909043239
0	0.04	0	0.5	0.418194264	0.581795844	2.114740214	22.56176806	0.999990108	0.832001921	0.000346103	13.61332575	46.23751386	0.832348025	0.418194264	0.581795844	2.114740214	22.56176806	0.999990108	0.849428617	0.000290369	12.69737404	46.31985176	0.849718986
0	0.04	0	0.75	0.288518895	0.711475109	1.763824352	17.10940017	0.999994004	0.778784127	4.33E-05	12.21099707	35.75439449	0.778827404	0.288518895	0.711475109	1.763824352	17.10940017	0.999994004	0.810599125	3.17E-05	11.09454724	35.83649347	0.810630785
0	0.04	0	0.9	0.234048232	0.765945463	1.629513617	15.17390606	0.999993695	0.747312622	1.29E-05	11.57255335	31.56218422	0.747325557	0.234048232	0.765945463	1.629513617	15.17390606	0.999993695	0.788981653	8.57E-06	10.36931884	31.64176608	0.788990224
0	0.04	0	1	0.204513084	0.79547802	1.558436713	14.17758037	0.999991104	0.724218082	5.22E-06	11.13773925	29.00318764	0.724223301	0.204513084	0.79547802	1.558436713	14.17758037	0.999991104	0.773202831	3.20E-06	9.896912232	29.07931998	0.773206032
0	0.04	0.25	0	0.987618777	0.012371253	10.25779982	196.1857603	0.99999003	0.157200956	0.842799044	6.09791825	34.00451565	1	0.990094023	0.009896003	8.582856845	196.3659622	0.999990025	0.157200956	0.842799044	6.09791825	34.00451565	1
0	0.04	0.25	0.1	0.787155066	0.212835274	4.833672044	70.12700344	0.999990339	0.150392349	0.849607651	6.170453269	33.91803034	1	0.825742512	0.174248071	4.1831574	70.37409237	0.999990584	0.157491256	0.842508744	6.094870546	34.008129	1
0	0.04	0.25	0.25	0.563715645	0.436274599	3.240333647	36.65000398	0.999990244	0.140752677	0.859237656	6.276861418	33.78876406	0.999990333	0.632157227	0.367834108	2.866870105	36.89675449	0.999991335	0.157926624	0.842063313	6.090306452	34.01277921	0.999989936
0	0.04	0.25	0.5	0.340034341	0.659958727	2.328803978	22.32916758	0.999993068	0.12609672	0.855421728	6.447770377	33.03098131	0.981518448	0.421815943	0.578174187	2.10546399	22.57152952	0.99999013	0.158650559	0.817907192	6.082254299	33.3358526	0.976557751
0	0.04	0.25	0.75	0.214864465	0.785125635	1.913888235	16.88213751	0.9999901	0.113002959	0.680047318	6.602901685	29.87975263	0.793050277	0.292085634	0.707908366	1.757344546	17.11899436	0.999994	0.159348949	0.651629472	6.068471433	30.60064498	0.810978422
0	0.04	0.25	0.9	0.165892615	0.834101534	1.755066834	14.95058549	0.999994149	0.105809663	0.549640716	6.686064172	28.14200771	0.655450379	0.237430688	0.762562993	1.624105811	15.18338403	0.999993681	0.159723921	0.484236399	6.052518424	28.45665113	0.64396032
0	0.04	0.25	1	0.140416688	0.859575226	1.67093889	13.95694234	0.999991914	0.101239169	0.421551341	6.73022872	26.56113231	0.52279051	0.207744429	0.792246648	1.553599398	14.18697582	0.999991077	0.159927212	0.355822386	6.035023805	26.83134397	0.515749598
0	0.04	0.5	0	0.985289136	0.014700901	11.77241335	195.9961036	0.999990038	0.030911625	0.969088375	4.024705378	19.98849849	1	0.99019109	0.009798933	8.515675592	196.3722789	0.999990023	0.030911625	0.969088375	4.024705378	19.98849849	1
0	0.04	0.5	0.1	0.752489063	0.247501493	5.406426982	69.89416423	0.999990556	0.028449191	0.971550809	4.066882202	19.92180271	1	0.827293769	0.172696891	4.156682631	70.3838172	0.99999066	0.03101874	0.96898126	4.022931928	19.99129905	1
0	0.04	0.5	0.25	0.50609597	0.493895444	3.566212678	36.41872136	0.999991414	0.025126946	0.974873054	4.128646782	19.82385111	1	0.635004657	0.364986728	2.851600196	36.90644386	0.999991385	0.031179706	0.968820294	4.020275952	19.99549266	1
0	0.04	0.5	0.5	0.277633389	0.722359728	2.523883097	22.1042576	0.999993117	0.020447846	0.979549687	4.227825138	19.66595242	0.999997533	0.425397128	0.574593025	2.096340765	22.58110406	0.999990152	0.031448766	0.968546762	4.015860476	20.00230068	0.999995529
0	0.04	0.5	0.75	0.16097672	0.839014064	2.051490179	16.66598404	0.999990784	0.016658707	0.98262708	4.322651201	19.4990822	0.999285788	0.295625354	0.704368642	1.750973526	17.12840977	0.999993997	0.0317188	0.967631917	4.011457214	19.99453894	0.999350717
0	0.04	0.5	0.9	0.118419535	0.881570606	1.870715053	14.74009501	0.999990141	0.014739026	0.98085579	4.377591842	19.35177706	0.995594816	0.240794411	0.759199257	1.618789902	15.19268872	0.999993668	0.031881275	0.963955505	4.008810543	19.93923111	0.995836779
0	0.04	0.5	1	0.097162244	0.902830601	1.774891399	13.75051763	0.999992845	0.013586765	0.977508335	4.413437994	19.23454866	0.9910951	0.210962124	0.789028926	1.548844962	14.19620181	0.99999105	0.031989753	0.955688825	4.007021552	19.83246773	0.987678578
0	0.04	0.75	0	0.983004721	0.016985303	13.20572514	195.7981641	0.999990024	0.007101573	0.992898427	3.127025571	14.84306269	1	0.990286271	0.009703747	8.449683647	196.3783769	0.999990019	0.007101573	0.992898427	3.127025571	14.84306269	1
0	0.04	0.75	0.1	0.719981669	0.280008625	5.935366098	69.66523196	0.999990294	0.0063122	0.9936878	3.157370068	14.79189941	1	0.828817739	0.171172996	4.130647627	70.39335284	0.999990736	0.007136531	0.992863469	3.125749442	14.84521835	1
0	0.04	0.75	0.25	0.455328431	0.544662557	3.864519886	36.1926012	0.999990988	0.005292253	0.994707747	3.201788644	14.71735114	1	0.637809276	0.362182158	2.836578752	36.9159459	0.999991434	0.007189159	0.992810841	3.123838241	14.84844739	1
0	0.04	0.75	0.5	0.227599301	0.772390885	2.70245573	21.88733659	0.999990186	0.003950556	0.996049443	3.273059973	14.5986589	0.999999999	0.428938367	0.571051808	2.087366786	22.59049696	0.999990175	0.007277384	0.992722615	3.120660859	14.85381719	0.999999999
0	0.04	0.75	0.75	0.12130829	0.878683294	2.178098289	16.46114278	0.999991584	0.002953935	0.997044244	3.341133935	14.48638983	0.999998179	0.299138108	0.700855886	1.744708579	17.13765125	0.999993994	0.007366249	0.992632263	3.117493371	14.85913255	0.999998512
0	0.04	0.75	0.9	0.08511377	0.914877483	1.97754819	14.54290116	0.999991253	0.002483087	0.997490573	3.38055422	14.42144021	0.99997366	0.244139225	0.755854431	1.613563573	15.2018247	0.999993656	0.007419875	0.992557378	3.115597597	14.86188508	0.999977253
0	0.04	0.75	1	0.067741199	0.932252557	1.871191734	13.55844606	0.999993756	0.002212393	0.997712185	3.406273619	14.37873313	0.999924577	0.21416588	0.785825145	1.544171296	14.20526273	0.999991025	0.007455754	0.992428436	3.114335652	14.86235086	0.99988419
0	0.04	1	0	0.980764238	0.019225776	14.56656409	195.5967772	0.999990014	0.001829326	0.998170674	2.609180279	12.16842056	1	0.990379622	0.009610392	8.384849425	196.3842613	0.999990014	0.001829326	0.998170674	2.609180279	12.16842056	1
0	0.04	1	0.1	0.689466216	0.310524003	6.42624256	69.44057847	0.999990219	0.001574965	0.998425035	2.633091369	12.12751824	1	0.830315134	0.169674937	4.105041366	70.40213176	0.999990071	0.001840776	0.998159224	2.608174884	12.17014657	1
0	0.04	1	0.25	0.41049602	0.589494695	4.138960319	35.97187996	0.999990714	0.001259029	0.998740971	2.668105519	12.0681266	1	0.640572016	0.359419467	2.821799733	36.92526596	0.999991483	0.001858042	0.998141958	2.606669178	12.17273242	1
0	0.04	1	0.5	0.18731334	0.812677284	2.866609559	21.67881351	0.999990624	0.000868481	0.999131519	2.724310204	11.97401257	1	0.432440207	0.567549992	2.078538418	22.59971328	0.999990199	0.001887064	0.998112936	2.604166008	12.17703378	1
0	0.04	1	0.75	0.091932864	0.90805954	2.294975273	16.2676774	0.999992405	0.00060042	0.99939957	2.77800746	11.88545266	0.99999999	0.30262396	0.697370031	1.738547083	17.14672347	0.999993992	0.001916393	0.9980836	2.60167073	12.18132448	0.999999993
0	0.04	1	0.9	0.061583719	0.938408587	2.076514583	14.35876288	0.999992306	0.000481652	0.99951806	2.809103434	11.83474315	0.999999712	0.247464975	0.75252867	1.608424582	15.2107964	0.999993645	0.001934138	0.998065653	2.600177335	12.18388921	0.999999791
0	0.04	1	1	0.047575613	0.952418972	1.960626481	13.38042307	0.999994586	0.000416016	0.999582891	2.829390609	11.80187003	0.999998907	0.217355424	0.782635577	1.539576366	14.21416284	0.999991002	0.001946031	0.998052349	2.599183305	12.18557132	0.99999838
0	0.05	0	0	0.989995014	0.009995014	8.65126016	196.3594212	0.999990027	0.949976076	0.049976076	30.25565087	192.3045429	0.999952152	0.989995014	0.009995014	8.65126016	196.3594212	0.999990027	0.949976076	0.049976076	30.25565087	192.3045429	0.999952152
0	0.05	0	0.1	0.824163232	0.175827273	4.210083268	70.36417265	0.999990506	0.929898891	0.032710987	25.14670351	130.6400913	0.962609879	0.824163232	0.175827273	4.210083268	70.36417265	0.999990506	0.931252654	0.032051765	24.80387302	130.702321	0.963304419
0	0.05	0	0.25	0.629266028	0.370725257	2.882394726	36.8868722	0.999991285	0.875728544	0.006574735	19.21176298	74.65955088	0.882303279	0.629266028	0.370725257	2.882394726	36.8868722	0.999991285	0.881383512	0.006204154	18.6327731	74.73838926	0.887587667
0	0.05	0	0.5	0.418194264	0.581795844	2.114740214	22.56176806	0.999990108	0.798032499	0.000472967	15.27242698	46.0769077	0.798505466	0.418194264	0.581795844	2.114740214	22.56176806	0.999990108	0.814871234	0.000406891	14.46908832	46.15658323	0.815278125
0	0.05	0	0.75	0.288518895	0.711475109	1.763824352	17.10940017	0.999994004	0.738047779	6.26E-05	13.52662414	35.64914603	0.73811035	0.288518895	0.711475109	1.763824352	17.10940017	0.999994004	0.768422021	4.77E-05	12.55671912	35.72767371	0.768469693
0	0.05	0	0.9	0.234048232	0.765945463	1.629513617	15.17390606	0.999993695	0.703297784	1.93E-05	12.73704562	31.47771745	0.703317131	0.234048232	0.765945463	1.629513617	15.17390606	0.999993695	0.742804618	1.35E-05	11.69640198	31.55356973	0.742818115
0	0.05	0	1	0.204513084	0.79547802	1.558436713	14.17758037	0.999991104	0.67801535	8.01E-06	12.20758933	28.93073349	0.678023364	0.204513084	0.79547802	1.558436713	14.17758037	0.999991104	0.724218082	5.22E-06	11.13773925	29.00318764	0.724223301
0	0.05	0.25	0	0.987649348	0.012340706	10.23756092	196.1888227	0.999990054	0.099090279	0.900909721	6.803008607	33.12596934	1	0.990118482	0.009871568	8.565959056	196.3684066	0.99999005	0.099090279	0.900909721	6.803008607	33.12596934	1
0	0.05	0.25	0.1	0.787620263	0.212370095	4.825916066	70.13006796	0.999990358	0.094846058	0.905153942	6.864665928	33.0453642	1	0.826132925	0.173857678	4.176496867	70.37654162	0.999990603	0.099318858	0.900681142	6.799740921	33.13022546	1
0	0.05	0.25	0.25	0.564513589	0.435476666	3.235901252	36.65304589	0.999990255	0.088833305	0.911158675	6.95543786	32.92512189	0.99999198	0.63287315	0.367118198	2.863028996	36.8991947	0.999991347	0.099661858	0.900329711	6.794847239	33.1359944	0.999991569
0	0.05	0.25	0.5	0.340940073	0.659052996	2.326151445	22.33214086	0.999993069	0.079682399	0.904376398	7.101862646	32.26899797	0.984058796	0.422715014	0.577275121	2.103168989	22.57394047	0.999990135	0.100232709	0.879151537	6.786131241	32.56632498	0.979384247
0	0.05	0.25	0.75	0.215680146	0.784309947	1.912022649	16.88501796	0.999990093	0.071492504	0.739143173	7.232601316	29.42944017	0.810635677	0.292973095	0.707020904	1.7557417	17.12136478	0.999993999	0.100783762	0.723369647	6.770296549	30.11074794	0.82415341
0	0.05	0.25	0.9	0.166628167	0.833365975	1.753502283	14.9534039	0.999994142	0.066985072	0.610072174	7.300733742	27.8023883	0.677057246	0.238273382	0.761720296	1.62276831	15.18572627	0.999993678	0.101079391	0.556222837	6.751311364	28.10757882	0.657302227
0	0.05	0.25	1	0.141096952	0.85889495	1.669534693	13.95971755	0.999991902	0.06411367	0.479180283	7.333413124	26.2987354	0.543293953	0.208550144	0.791440926	1.552403103	14.18929803	0.99999107	0.101239169	0.421551341	6.73022872	26.56113231	0.52279051
0	0.05	0.5	0	0.985360896	0.014629189	11.72662293	196.0033065	0.999990085	0.013017911	0.986982089	4.432148924	19.34014784	1	0.990238938	0.009751133	8.482554495	196.3770603	0.999990071	0.013017911	0.986982089	4.432148924	19.34014784	1
0	0.05	0.5	0.1	0.753533347	0.246457244	5.389313827	69.90136338	0.999990591	0.011993204	0.988006796	4.467510908	19.2837916	1	0.82805912	0.171931578	4.143610852	70.38860832	0.999990698	0.013074211	0.986925789	4.430273651	19.34313757	1
0	0.05	0.5	0.25	0.507778915	0.492212515	3.556518033	36.42583752	0.99999143	0.010608932	0.989391068	4.51949482	19.20103799	1	0.636412259	0.363579151	2.844058798	36.91121796	0.999991409	0.013158906	0.986841094	4.427465088	19.34761542	1
0	0.05	0.5	0.5	0.279371692	0.72062142	2.518078816	22.11112844	0.999993112	0.00865536	0.991342989	4.603458789	19.06764206	0.99999835	0.427172706	0.572817457	2.09183535	22.58582289	0.999990164	0.013300719	0.986696313	4.422795693	19.35495303	0.999997032
0	0.05	0.5	0.75	0.162413856	0.837576904	2.047385015	16.67253446	0.99999076	0.00706932	0.992430075	4.684295357	18.92865052	0.999499395	0.297385098	0.702608897	1.747827959	17.13305195	0.999993995	0.013443348	0.986110636	4.418138573	19.35217795	0.999553984
0	0.05	0.5	0.9	0.1196546	0.880335506	1.867257792	14.74643689	0.999990106	0.006264134	0.990546489	4.731369189	18.80993951	0.996810623	0.242469192	0.75752447	1.616165682	15.19727752	0.999993662	0.01352931	0.983532297	4.41533697	19.31368577	0.997061607
0	0.05	0.5	1	0.098269626	0.90172319	1.771779309	13.75671827	0.999992816	0.005780217	0.987656144	4.762171799	18.71507452	0.993436362	0.212565762	0.787425276	1.546498161	14.20075264	0.999991038	0.013586765	0.977508335	4.413437994	19.23454866	0.9910951
0	0.05	0.75	0	0.983127578	0.016862517	13.12991299	195.8105186	0.999990095	0.002082207	0.997917793	3.419636064	14.35851015	1	0.990356491	0.009633599	8.400983371	196.385393	0.99999009	0.002082207	0.997917793	3.419636064	14.35851015	1
0	0.05	0.75	0.1	0.72169309	0.278297253	5.907687722	69.67756427	0.999990343	0.001853714	0.998146286	3.444964227	14.31758852	1	0.829943239	0.170046812	4.111403299	70.39981081	0.999990051	0.002094987	0.997905013	3.418292548	14.36068569	1
0	0.05	0.75	0.25	0.457923334	0.542067674	3.848975492	36.20473271	0.999991007	0.001557894	0.998442106	3.4821751	14.2577884	1	0.639885207	0.360106263	2.825472083	36.92295272	0.999991471	0.002114255	0.997885745	3.416280323	14.36394498	1
0	0.05	0.75	0.5	0.230043448	0.769946717	2.693153025	21.8988889	0.999990165	0.001167538	0.998832461	3.542218809	14.16210877	0.999999999	0.431568411	0.568421782	2.080732053	22.59742549	0.999990193	0.002146634	0.997853365	3.41293472	14.3693664	0.999999999
0	0.05	0.75	0.75	0.123167003	0.876824537	2.171488351	16.47196581	0.99999154	0.00087643	0.999122318	3.599958307	14.07102749	0.999998748	0.301755015	0.698238977	1.740077899	17.14447103	0.999993992	0.002179347	0.997819703	3.409599202	14.37474883	0.999999049
0	0.05	0.75	0.9	0.086637828	0.913353366	1.971960886	14.55326406	0.999991194	0.000738456	0.999243046	3.633568146	14.01810197	0.999981502	0.246635333	0.753358315	1.609701262	15.20856864	0.999993647	0.002199134	0.997786192	3.407602696	14.37768954	0.999985326
0	0.05	0.75	1	0.069067	0.930926709	1.86614895	13.56850372	0.999993708	0.000658977	0.999287352	3.655565247	13.98322768	0.999946328	0.216559385	0.783431623	1.540717826	14.21195266	0.999991007	0.002212393	0.997712185	3.406273619	14.37873313	0.999924577
0	0.05	1	0	0.980947385	0.019042623	14.45688195	195.6133126	0.999990007	0.0003852	0.9996148	2.839930027	11.78489174	1	0.990471195	0.009518814	8.321142458	196.3899373	0.999990008	0.0003852	0.9996148	2.839930027	11.78489174	1
0	0.05	1	0.1	0.691911345	0.308078937	6.387077411	69.45897493	0.999990282	0.000332375	0.999667625	2.859905786	11.7527933	1	0.83178664	0.16820351	4.079853389	70.41130482	0.99999015	0.000388202	0.999611798	2.838870365	11.78659904	1
0	0.05	1	0.25	0.413988678	0.586002054	4.117151059	35.98987971	0.999990732	0.000266582	0.999733418	2.889248348	11.70593446	1	0.643293783	0.356697748	2.807257293	36.93440921	0.999991531	0.000392739	0.999607261	2.837283268	11.78915699	1
0	0.05	1	0.5	0.190319443	0.809671141	2.853572064	21.69569707	0.999990584	0.0001849	0.9998151	2.936579424	11.63105279	1	0.435903186	0.564087036	2.069852146	22.60875792	0.999990223	0.000400387	0.999599613	2.834644472	11.7934123	1
0	0.05	1	0.75	0.094039711	0.905952626	2.285676752	16.28320543	0.999992338	0.000128527	0.999871466	2.982069568	11.55986597	0.999999993	0.306082987	0.693911003	1.732486501	17.15563097	0.99999399	0.000408146	0.999591849	2.8320136	11.79765756	0.999999995
0	0.05	1	0.9	0.063233778	0.936758444	2.068629325	14.37346395	0.999992223	0.000103438	0.999896348	3.008535839	11.51878184	0.999999786	0.25077152	0.749222113	1.603370764	15.2196081	0.999993634	0.000412855	0.999587004	2.830438862	11.80019679	0.999999859
0	0.05	1	1	0.048969286	0.951025235	1.953492904	13.39458723	0.999994521	8.95E-05	0.999909645	3.025851756	11.49202227	0.99999918	0.220530505	0.779460473	1.535058202	14.22290625	0.999990979	0.000416016	0.999582891	2.829390609	11.80187003	0.999998907
0	0.06	0	0	0.989995014	0.009995014	8.65126016	196.3594212	0.999990027	0.939971593	0.059971593	34.5712903	191.2732102	0.999943187	0.989995014	0.009995014	8.65126016	196.3594212	0.999990027	0.939971593	0.059971593	34.5712903	191.2732102	0.999943187
0	0.06	0	0.1	0.824163232	0.175827273	4.210083268	70.36417265	0.999990506	0.916406814	0.039342573	28.42897401	130.0158267	0.955749387	0.824163232	0.175827273	4.210083268	70.36417265	0.999990506	0.917752297	0.038676192	28.11188612	130.0784157	0.956428489
0	0.06	0	0.25	0.629266028	0.370725257	2.882394726	36.8868722	0.999991285	0.853365018	0.00811754	21.38919932	74.34561035	0.861482559	0.629266028	0.370725257	2.882394726	36.8868722	0.999991285	0.858917599	0.007722694	20.86411455	74.42389602	0.866640293
0	0.06	0	0.5	0.418194264	0.581795844	2.114740214	22.56176806	0.999990108	0.765214872	0.000621963	16.74577718	45.92079933	0.765836834	0.418194264	0.581795844	2.114740214	22.56176806	0.999990108	0.781481701	0.000544575	16.02960959	45.99835284	0.782026276
0	0.06	0	0.75	0.288518895	0.711475109	1.763824352	17.10940017	0.999994004	0.699167009	8.69E-05	14.686963	35.54761786	0.699253876	0.288518895	0.711475109	1.763824352	17.10940017	0.999994004	0.728156501	6.81E-05	13.82980866	35.62345462	0.728224648
0	0.06	0	0.9	0.234048232	0.765945463	1.629513617	15.17390606	0.999993695	0.661581459	2.77E-05	13.76110112	31.39634788	0.6616092	0.234048232	0.765945463	1.629513617	15.17390606	0.999993695	0.699024488	2.01E-05	12.84520569	31.46945614	0.699044579
0	0.06	0	1	0.204513084	0.79547802	1.558436713	14.17758037	0.999991104	0.634454324	1.18E-05	13.14652735	28.86094859	0.634466101	0.204513084	0.79547802	1.558436713	14.17758037	0.999991104	0.67801535	8.01E-06	12.20758933	28.93073349	0.678023364
0	0.06	0.25	0	0.987679768	0.01231031	10.21741151	196.1918699	0.999990079	0.062486976	0.937513024	7.415650018	32.30206244	1	0.99014282	0.009847254	8.549137093	196.3708389	0.999990074	0.062486976	0.937513024	7.415650018	32.30206244	1
0	0.06	0.25	0.1	0.788083442	0.211906935	4.818191772	70.13311735	0.999990377	0.059840463	0.940159537	7.46936686	32.22761834	1	0.826521597	0.173469025	4.169864346	70.37897878	0.999990622	0.06265983	0.93734017	7.412201095	32.30683141	1
0	0.06	0.25	0.25	0.565308727	0.43468154	3.231486461	36.65607293	0.999990267	0.056088831	0.943904697	7.548654376	32.11673148	0.999993528	0.633586352	0.366405007	2.859203707	36.90162294	0.99999136	0.062919361	0.937073799	7.407035904	32.31349576	0.999993159
0	0.06	0.25	0.5	0.341843743	0.658149327	2.32350948	22.33510004	0.99999307	0.050373398	0.936161524	7.67690039	31.55005441	0.986534921	0.423611563	0.576378578	2.10088349	22.57633982	0.999990141	0.063351676	0.919030791	7.397751794	31.83648874	0.982382467
0	0.06	0.25	0.75	0.216494891	0.783495195	1.910164643	16.88788532	0.999990085	0.045249068	0.784549421	7.78887174	28.99517446	0.829798489	0.293858869	0.70613513	1.754145609	17.12372411	0.999993998	0.063769253	0.777189555	7.379959967	29.63781019	0.840958808
0	0.06	0.25	0.9	0.167363341	0.832630794	1.751944181	14.95620988	0.999994135	0.042423597	0.660011062	7.845070418	27.47294342	0.702434659	0.239114902	0.760878772	1.621436516	15.18805775	0.999993674	0.063993084	0.615501554	7.358013336	27.7689909	0.679494638
0	0.06	0.25	1	0.141777146	0.858214744	1.668136341	13.96248076	0.999991891	0.040618827	0.529612938	7.868235093	26.04325432	0.570231765	0.209355001	0.790636062	1.551211954	14.19160972	0.999991063	0.06411367	0.479180283	7.333413124	26.2987354	0.543293953
0	0.06	0.5	0	0.98543191	0.014558123	11.68118211	196.0080258	0.999990033	0.005491586	0.994508414	4.781709475	18.78664833	1	0.990286271	0.009703747	8.449683647	196.3783769	0.999990019	0.005491586	0.994508414	4.781709475	18.78664833	1
0	0.06	0.5	0.1	0.754568923	0.245421702	5.372335316	69.90849251	0.999990625	0.005064484	0.994935516	4.81217602	18.73895929	1	0.828817739	0.171172996	4.130647627	70.39335284	0.999990736	0.005520042	0.994479958	4.779752393	18.78971563	1
0	0.06	0.5	0.25	0.509451047	0.490540399	3.546897039	36.43288545	0.999991446	0.004486781	0.995513219	4.857094912	18.66886508	1	0.637809276	0.362182158	2.836578752	36.9159459	0.999991434	0.005562897	0.994437103	4.77682128	18.79431039	1
0	0.06	0.5	0.5	0.28110387	0.718889238	2.51231863	22.11793617	0.999993108	0.003669849	0.996329006	4.929972903	18.55568914	0.999998855	0.428938367	0.571051808	2.087366786	22.59049696	0.999990175	0.005634775	0.994363205	4.771948065	18.80187809	0.99999798
0	0.06	0.5	0.75	0.163849717	0.83614102	2.043311686	16.67902813	0.999990737	0.003004926	0.996631057	5.000506786	18.43870267	0.999635983	0.299138108	0.700855886	1.744708579	17.13765125	0.999993994	0.005707219	0.99397899	4.767087234	18.80221218	0.999686209
0	0.06	0.5	0.9	0.120890404	0.879099668	1.863827765	14.75272595	0.999990072	0.002666673	0.994943548	5.041737494	18.3410962	0.997610221	0.244139225	0.755854431	1.613563573	15.2018247	0.999993656	0.005750955	0.992129025	4.764160773	18.77494755	0.99787998
0	0.06	0.5	1	0.099378731	0.900614055	1.768692004	13.76286867	0.999992787	0.002463125	0.992538899	5.06877393	18.26279175	0.995002024	0.21416588	0.785825145	1.544171296	14.20526273	0.999991025	0.005780217	0.987656144	4.762171799	18.71507452	0.993436362
0	0.06	0.75	0	0.983248621	0.016741444	13.0550122	195.8205609	0.999990065	0.000612861	0.999387139	3.669440164	13.96275004	1	0.990425653	0.009564409	8.352878404	196.3888602	0.999990061	0.000612861	0.999387139	3.669440164	13.96275004	1
0	0.06	0.75	0.1	0.723383934	0.276606459	5.880325089	69.68971929	0.999990393	0.000546471	0.999453529	3.691150935	13.92918727	1	0.831054081	0.16893603	4.092395748	70.40674028	0.999990111	0.000617363	0.999382637	3.668045191	13.9649111	1
0	0.06	0.75	0.25	0.460495489	0.539495537	3.833601204	36.21669313	0.999991026	0.00046035	0.99953965	3.723142817	13.87997334	1	0.641937966	0.358053541	2.814499299	36.92985937	0.999991507	0.000624162	0.999375838	3.665955872	13.96814884	1
0	0.06	0.75	0.5	0.232478257	0.767511889	2.683951735	21.91028726	0.999990145	0.000346355	0.999653644	3.775003274	13.80080472	1	0.434176521	0.56581369	2.074177735	22.60425677	0.999990211	0.000635614	0.999364385	3.662482013	13.97353488	0.999999999
0	0.06	0.75	0.75	0.125026978	0.874964517	2.164951967	16.48265512	0.999991496	0.000261009	0.999738053	3.825148099	13.72493955	0.999999062	0.304356822	0.695637169	1.735504333	17.15119754	0.999993991	0.000647219	0.999352113	3.659018528	13.97888997	0.999999332
0	0.06	0.75	0.9	0.088166789	0.911824345	1.9664368	14.5635052	0.999991135	0.00022043	0.999765498	3.854459544	13.68064667	0.999985928	0.249120656	0.750872983	1.605887159	15.21522199	0.999993639	0.000654255	0.999335368	3.656945378	13.98189377	0.999989623
0	0.06	0.75	1	0.070399237	0.929594424	1.861163904	13.57844721	0.999993661	0.000197009	0.999761781	3.873691647	13.65138743	0.999958789	0.218944788	0.781046202	1.537307809	14.21855388	0.99999099	0.000658977	0.999287352	3.655565247	13.98322768	0.999946328
0	0.06	1	0	0.981127125	0.018862974	14.34905186	195.6314162	0.9999901	8.17E-05	0.999918331	3.036771305	11.47522477	1	0.990561038	0.009428963	8.258533347	196.3954096	0.999990001	8.17E-05	0.999918331	3.036771305	11.47522477	1
0	0.06	1	0.1	0.694318782	0.305671562	6.348489951	69.47702389	0.999990344	7.06E-05	0.999929376	3.053853742	11.44899813	1	0.833232922	0.166757306	4.055073387	70.42030447	0.999990228	8.24E-05	0.99991757	3.035673544	11.47691344	1
0	0.06	1	0.25	0.417444375	0.582546375	4.095648527	36.00754765	0.99999075	5.68E-05	0.999943171	3.079016143	11.41053802	1	0.645975458	0.354016121	2.792945775	36.94338062	0.999991579	8.36E-05	0.999916418	3.034029334	11.47944345	1
0	0.06	1	0.5	0.193315821	0.806674724	2.840716456	21.7122909	0.999990546	3.96E-05	0.99996037	3.11978068	11.34865159	1	0.439327841	0.560662406	2.061304566	22.61763558	0.999990247	8.55E-05	0.999914469	3.031295448	11.48365216	1
0	0.06	1	0.75	0.096153853	0.903838419	2.276510533	16.29849078	0.999992272	2.77E-05	0.999972298	3.159165929	11.28933553	0.999999994	0.309515276	0.690478713	1.726524377	17.1643781	0.999993989	8.75E-05	0.999912482	3.028569602	11.48785087	0.999999997
0	0.06	1	0.9	0.064895791	0.93509635	2.060858202	14.3879488	0.99999214	2.24E-05	0.999977468	3.182173663	11.25489023	0.999999829	0.254058739	0.745934885	1.598400023	15.22826393	0.999993624	8.87E-05	0.999911172	3.026937937	11.49036294	0.999999894
0	0.06	1	1	0.050376455	0.949618002	1.946463881	13.40855139	0.999994457	1.94E-05	0.999979945	3.197263951	11.23237229	0.999999342	0.22369089	0.776300067	1.530614901	14.23149693	0.999990957	8.95E-05	0.999909645	3.025851756	11.49202227	0.99999918
0	0.07	0	0	0.989995014	0.009995014	8.65126016	196.3594212	0.999990027	0.929967212	0.069967212	38.63069436	190.2346091	0.999934423	0.989995014	0.009995014	8.65126016	196.3594212	0.999990027	0.929967212	0.069967212	38.63069436	190.2346091	0.999934423
0	0.07	0	0.1	0.824163232	0.175827273	4.210083268	70.36417265	0.999990506	0.902997464	0.046045818	31.48020333	129.3879097	0.949043282	0.824163232	0.175827273	4.210083268	70.36417265	0.999990506	0.90433468	0.045372266	31.18429467	129.4508688	0.949706946
0	0.07	0	0.25	0.629266028	0.370725257	2.882394726	36.8868722	0.999991285	0.831408024	0.009758866	23.37749285	74.03363864	0.84116689	0.629266028	0.370725257	2.882394726	36.8868722	0.999991285	0.836859423	0.00933917	22.89616456	74.11146741	0.846198594
0	0.07	0	0.5	0.418194264	0.581795844	2.114740214	22.56176806	0.999990108	0.733517448	0.000795105	18.07150514	45.7682818	0.734312553	0.418194264	0.581795844	2.114740214	22.56176806	0.999990108	0.749228082	0.000705386	17.42520746	45.84414075	0.749933468
0	0.07	0	0.75	0.288518895	0.711475109	1.763824352	17.10940017	0.999994004	0.662069289	0.00011695	15.72412621	35.44892152	0.66218624	0.288518895	0.711475109	1.763824352	17.10940017	0.999994004	0.689728198	9.38E-05	14.95678507	35.52270741	0.689822012
0	0.07	0	0.9	0.234048232	0.765945463	1.629513617	15.17390606	0.999993695	0.622058419	3.85E-05	14.6738017	31.31729245	0.622096926	0.234048232	0.765945463	1.629513617	15.17390606	0.999993695	0.657532157	2.87E-05	13.85698774	31.388349	0.657560861
0	0.07	0	1	0.204513084	0.79547802	1.558436713	14.17758037	0.999991104	0.59340091	1.67E-05	13.98170692	28.79313774	0.593417644	0.204513084	0.79547802	1.558436713	14.17758037	0.999991104	0.634454324	1.18E-05	13.14652735	28.86094859	0.634466101
0	0.07	0.25	0	0.987709989	0.012280014	10.19730677	196.1921024	0.999990003	0.039421165	0.960578835	7.959670278	31.53541474	1	0.990167039	0.009823059	8.532390441	196.3732592	0.999990098	0.039421165	0.960578835	7.959670278	31.53541474	1
0	0.07	0.25	0.1	0.788544616	0.211445779	4.810498966	70.13615173	0.999990395	0.037770404	0.962229596	8.007329235	31.4671056	1	0.826908541	0.1730821	4.163259659	70.38140395	0.999990641	0.039548302	0.960451698	7.956064794	31.54057625	1
0	0.07	0.25	0.25	0.566101071	0.433889208	3.227089167	36.65908522	0.999990278	0.035428869	0.964565986	8.077812664	31.36546452	0.999994856	0.63429685	0.365694523	2.855394139	36.9040393	0.999991372	0.039739301	0.960255246	7.950665075	31.54793055	0.999994547
0	0.07	0.25	0.5	0.342745355	0.657247715	2.320878018	22.33804524	0.99999307	0.031858054	0.956882209	8.191996247	30.87611834	0.988740263	0.424505598	0.575484549	2.098607435	22.57872766	0.999990147	0.04005774	0.945108285	7.940873151	31.14951354	0.985166025
0	0.07	0.25	0.75	0.217308695	0.782681383	1.908314172	16.89073968	0.999990078	0.028650758	0.819764677	8.288917285	28.57737327	0.848415435	0.294742955	0.705251043	1.752556232	17.12607241	0.999993998	0.040365505	0.817952595	7.921178983	29.18284408	0.858318101
0	0.07	0.25	0.9	0.168098133	0.831895996	1.750392488	14.95900351	0.999994128	0.026878967	0.701471948	8.33524865	27.15339476	0.728350915	0.239955246	0.760038425	1.620110392	15.19037854	0.999993671	0.040530327	0.664509076	7.896310497	27.44054752	0.705039403
0	0.07	0.25	1	0.142457263	0.857534616	1.666743797	13.96523205	0.999991879	0.025744094	0.573734975	8.350221085	25.79408265	0.599479069	0.210158996	0.789832061	1.550025917	14.19391096	0.999991057	0.040618827	0.529612938	7.868235093	26.04325432	0.570231765
0	0.07	0.5	0	0.985502287	0.014487794	11.63617589	196.015089	0.999990081	0.002320504	0.997679496	5.089031985	18.31163013	1	0.990333197	0.009656869	8.417145273	196.3830656	0.999990066	0.002320504	0.997679496	5.089031985	18.31163013	1
0	0.07	0.5	0.1	0.755595899	0.24439476	5.355489833	69.91555263	0.999990659	0.002142205	0.997857795	5.115832312	18.27090982	1	0.829569715	0.170420316	4.117791533	70.39747863	0.999990031	0.002334511	0.997665489	5.087003736	18.31471682	1
0	0.07	0.5	0.25	0.511112461	0.488879001	3.537348846	36.43986613	0.999991462	0.00190073	0.99809927	5.155434154	18.21096573	1	0.639195824	0.360795635	2.829159309	36.92062835	0.999991458	0.002355629	0.997644371	5.083966042	18.31934104	1
0	0.07	0.5	0.5	0.282829922	0.717163183	2.506602035	22.12468164	0.999993104	0.001558576	0.99844059	5.21990519	18.11393716	0.999999166	0.430694178	0.569296009	2.082934623	22.59512688	0.999990187	0.002391107	0.997607456	5.078915636	18.32697968	0.999998564
0	0.07	0.5	0.75	0.165284249	0.834706465	2.039269824	16.68546575	0.999990714	0.001279384	0.998443996	5.282553694	18.01402979	0.99972338	0.300884393	0.6991096	1.74161506	17.14220823	0.999993993	0.002426941	0.997343258	5.07387773	18.32922776	0.9997702
0	0.07	0.5	0.9	0.122126884	0.877863154	1.860424654	14.75896283	0.999990038	0.001137068	0.997001123	5.319279261	17.9319873	0.998138191	0.245804492	0.754189158	1.610983297	15.20633082	0.99999365	0.002448611	0.995965356	5.070842358	18.3093841	0.998413968
0	0.07	0.5	1	0.100489495	0.899503263	1.765629192	13.76896941	0.999992758	0.001051319	0.995003413	5.343398463	17.86594861	0.996054732	0.215762445	0.784228569	1.541864114	14.20973263	0.999991013	0.002463125	0.992538899	5.06877393	18.26279175	0.995002024
0	0.07	0.75	0	0.983367939	0.016622096	12.98105022	195.8304096	0.999990035	0.000181066	0.999818934	3.888009336	13.63086018	1	0.990493828	0.009496203	8.305399143	196.3921984	0.999990032	0.000181066	0.999818934	3.888009336	13.63086018	1
0	0.07	0.75	0.1	0.725054564	0.274935878	5.853272685	69.7017008	0.999990442	0.000161705	0.999838295	3.907026994	13.60259928	1	0.83215055	0.16783962	4.073620533	70.41357079	0.99999017	0.000182614	0.999817386	3.886569821	13.63300326	1
0	0.07	0.75	0.25	0.463045155	0.536945891	3.818394188	36.22848601	0.999991046	0.00013654	0.99986346	3.935117277	13.56103097	1	0.643967927	0.356023616	2.803657982	36.93666798	0.999991543	0.000184956	0.999815044	3.884413799	13.63621409	1
0	0.07	0.75	0.5	0.234903645	0.765086481	2.674850196	21.92153464	0.999990126	0.000103129	0.999896871	3.980819916	13.49383914	1	0.436762922	0.563227306	2.067702379	22.61099281	0.999990229	0.000188909	0.999811091	3.880829069	13.64155533	1
0	0.07	0.75	0.75	0.126888009	0.873103444	2.158487916	16.49321304	0.999991453	7.80E-05	0.999921234	4.025203208	13.42907812	0.999999251	0.306943562	0.693050427	1.730986833	17.15783262	0.99999399	0.000192926	0.999806565	3.877255083	13.64686989	0.999999491
0	0.07	0.75	0.9	0.089700444	0.910290633	1.960974868	14.57362656	0.999991077	6.60E-05	0.999922608	4.051232739	13.39110989	0.999988647	0.251595141	0.74839849	1.602120371	15.22178651	0.999993631	0.000195368	0.999796692	3.875115806	13.64989478	0.99999206
0	0.07	0.75	1	0.071737713	0.928255902	1.856235613	13.5882783	0.999993615	5.91E-05	0.999907444	4.068345342	13.36597079	0.999966557	0.221321988	0.778668985	1.533940432	14.22506808	0.999990973	0.000197009	0.999761781	3.873691647	13.65138743	0.999958789
0	0.07	1	0	0.981303457	0.018686635	14.24293562	195.647243	0.999990092	1.74E-05	0.999982569	3.208495021	11.2156765	1	0.990649253	0.009340841	8.19703658	196.4042211	0.999990094	1.74E-05	0.999982569	3.208495021	11.2156765	1
0	0.07	1	0.1	0.696689378	0.303301027	6.310467067	69.49473508	0.999990405	1.51E-05	0.999984894	3.223409024	11.19354063	1	0.834654618	0.165335686	4.030691454	70.42913557	0.999990305	1.76E-05	0.99998238	3.207365942	11.21735481	1
0	0.07	1	0.25	0.420863577	0.579127191	4.074446115	36.02489279	0.999990769	1.22E-05	0.999987805	3.245429731	11.16096763	1	0.648617897	0.351373729	2.7788597	36.95218499	0.999991627	1.79E-05	0.999982093	3.205674827	11.21986923	1
0	0.07	1	0.5	0.196302156	0.803688352	2.828038902	21.7286021	0.999990509	8.55E-06	0.99999145	3.281236566	11.10827887	1	0.4427147	0.557275571	2.052892383	22.6263508	0.999990271	1.84E-05	0.999981607	3.202862947	11.22405179	1
0	0.07	1	0.75	0.098274801	0.901717406	2.267473805	16.3135387	0.999992207	6.01E-06	0.999993988	3.315985926	11.05746585	0.999999995	0.312920925	0.687073063	1.720658337	17.17296908	0.999993988	1.89E-05	0.999981108	3.200059337	11.22822416	0.999999997
0	0.07	1	0.9	0.066569322	0.933422737	2.053198756	14.40222171	0.999992059	4.87E-06	0.999994992	3.336354975	11.02782083	0.999999857	0.257326523	0.742667092	1.593510331	15.23676789	0.999993615	1.92E-05	0.999980723	3.198381122	11.23072078	0.999999915
0	0.07	1	1	0.051796744	0.948197649	1.939537138	13.42231931	0.999994394	4.23E-06	0.99999522	3.349742209	11.00838737	0.999999449	0.226836362	0.773154575	1.526244622	14.23993874	0.999990937	1.94E-05	0.999979945	3.197263951	11.23237229	0.999999342
0	0.08	0	0	0.989995014	0.009995014	8.65126016	196.3594212	0.999990027	0.91996293	0.07996293	42.4750208	189.1886229	0.999925861	0.989995014	0.009995014	8.65126016	196.3594212	0.999990027	0.91996293	0.07996293	42.4750208	189.1886229	0.999925861
0	0.08	0	0.1	0.824163232	0.175827273	4.210083268	70.36417265	0.999990506	0.889670714	0.052820848	34.33869048	128.7562341	0.942491562	0.824163232	0.175827273	4.210083268	70.36417265	0.999990506	0.890999676	0.052140112	34.06064449	128.8195739	0.943139787
0	0.08	0	0.25	0.629266028	0.370725257	2.882394726	36.8868722	0.999991285	0.809852754	0.011501066	25.20975683	73.72327149	0.82135382	0.629266028	0.370725257	2.882394726	36.8868722	0.999991285	0.815204171	0.011055929	24.76486393	73.8007317	0.826260101
0	0.08	0	0.5	0.418194264	0.581795844	2.114740214	22.56176806	0.999990108	0.702909316	0.000994515	19.27656088	45.61862814	0.70390383	0.418194264	0.581795844	2.114740214	22.56176806	0.999990108	0.718079126	0.00089139	18.68774189	45.69313674	0.718970516
0	0.08	0	0.75	0.288518895	0.711475109	1.763824352	17.10940017	0.999994004	0.626684486	0.000153681	16.66089837	35.35239243	0.626838167	0.288518895	0.711475109	1.763824352	17.10940017	0.999994004	0.653065191	0.000125474	15.96699002	35.42460825	0.653190665
0	0.08	0	0.9	0.234048232	0.765945463	1.629513617	15.17390606	0.999993695	0.584627605	5.21E-05	15.49583596	31.23997921	0.584679694	0.234048232	0.765945463	1.629513617	15.17390606	0.999993695	0.61822282	3.97E-05	14.75979752	31.30949078	0.61826255
0	0.08	0	1	0.204513084	0.79547802	1.558436713	14.17758037	0.999991104	0.554726998	2.31E-05	14.73247341	28.72679901	0.554750137	0.204513084	0.79547802	1.558436713	14.17758037	0.999991104	0.59340091	1.67E-05	13.98170692	28.79313774	0.593417644
0	0.08	0.25	0	0.987740112	0.012249915	10.17733464	196.1951196	0.999990027	0.024879967	0.975120033	8.450693274	30.82579029	1	0.99019109	0.009798933	8.515675592	196.3722789	0.999990023	0.024879967	0.975120033	8.450693274	30.82579029	1
0	0.08	0.25	0.1	0.789003798	0.210986616	4.802837453	70.1391712	0.999990414	0.023849993	0.976150007	8.493568228	30.76336266	1	0.827293769	0.172696891	4.156682631	70.3838172	0.99999066	0.024971609	0.975028391	8.446948362	30.83124062	1
0	0.08	0.25	0.25	0.566890635	0.433099655	3.222709266	36.66208286	0.99999029	0.02238811	0.977607827	8.557072822	30.67053659	0.999995938	0.635004657	0.364986728	2.851600196	36.90644386	0.999991385	0.025109361	0.974886329	8.441339798	30.83910809	0.99999569
0	0.08	0.25	0.5	0.343644915	0.656348157	2.318256999	22.34097654	0.999993071	0.02015651	0.970455537	8.660024331	30.24709877	0.990612046	0.425397128	0.574593025	2.096340765	22.58110406	0.999990152	0.025339229	0.96224698	8.431081304	30.50633381	0.987586208
0	0.08	0.25	0.75	0.218121555	0.781868516	1.90647119	16.89358113	0.999990071	0.018148421	0.847346466	8.744474547	28.17609353	0.865494887	0.295625354	0.704368642	1.750973526	17.12840977	0.999993997	0.02556152	0.849142224	8.409517069	28.7463209	0.874703744
0	0.08	0.25	0.9	0.168832533	0.831161588	1.748847165	14.96178486	0.999994121	0.017036963	0.736076428	8.782383572	26.84348324	0.753113391	0.240794411	0.759199257	1.618789902	15.19268872	0.999993668	0.025680454	0.70521718	8.381747379	27.12197423	0.730897634
0	0.08	0.25	1	0.143137294	0.856854573	1.665357025	13.9679715	0.999991868	0.016323007	0.612370132	8.790091419	25.55079336	0.628693139	0.210962124	0.789028926	1.548844962	14.19620181	0.99999105	0.025744094	0.573734975	8.350221085	25.79408265	0.599479069
0	0.08	0.5	0	0.985571937	0.014418091	11.59150906	196.0196495	0.999990028	0.000982169	0.999017831	5.364311034	17.8994435	1	0.990379622	0.009610392	8.384849425	196.3842613	0.999990014	0.000982169	0.999017831	5.364311034	17.8994435	1
0	0.08	0.5	0.1	0.75661438	0.243376313	5.33877579	69.92254473	0.999990693	0.000907619	0.999092381	5.388264366	17.86423093	1	0.830315134	0.169674937	4.105041366	70.40213176	0.999990071	0.000988934	0.999011066	5.362218232	17.90252508	1
0	0.08	0.5	0.25	0.51276325	0.487228228	3.527872621	36.4467805	0.999991478	0.000806528	0.999193472	5.423720285	17.81230476	1	0.640572016	0.359419467	2.821799733	36.92526596	0.999991483	0.000999145	0.999000855	5.359083873	17.90714184	1
0	0.08	0.5	0.5	0.284549847	0.715443254	2.500928537	22.13136568	0.999993101	0.000663004	0.999336357	5.481594444	17.72802433	0.99999936	0.432440207	0.567549992	2.078538418	22.59971328	0.999990199	0.001016328	0.998982597	5.353872797	17.91478151	0.999998925
0	0.08	0.5	0.75	0.1667174	0.833273292	2.035259068	16.69184801	0.999990691	0.000545596	0.999234958	5.538008049	17.64136267	0.999780554	0.30262396	0.697370031	1.738547083	17.14672347	0.999993992	0.00103372	0.998790202	5.348674321	17.91822195	0.999823922
0	0.08	0.5	0.9	0.123363975	0.876626029	1.857048144	14.76514812	0.999990005	0.000485626	0.998009204	5.571149655	17.57093566	0.99849483	0.247464975	0.75252867	1.608424582	15.2107964	0.999993645	0.001044255	0.997720418	5.345539887	17.90332775	0.998764674
0	0.08	0.5	1	0.101601851	0.898390879	1.762590582	13.77502105	0.99999273	0.000449448	0.996329272	5.592939104	17.51409291	0.99677872	0.217355424	0.782635577	1.539576366	14.21416284	0.999991002	0.001051319	0.995003413	5.343398463	17.86594861	0.996054732
0	0.08	0.75	0	0.983485568	0.016504436	12.90800915	195.8400684	0.999990005	5.37E-05	0.999946307	4.083073933	13.34542152	1	0.990561038	0.009428963	8.258533347	196.3954096	0.999990001	5.37E-05	0.999946307	4.083073933	13.34542152	1
0	0.08	0.75	0.1	0.726705337	0.273285153	5.826525124	69.71351249	0.99999049	4.80E-05	0.999951973	4.100021711	13.32107104	1	0.833232922	0.166757306	4.055073387	70.42030447	0.999990228	5.42E-05	0.999945783	4.081593035	13.34755256	1
0	0.08	0.75	0.25	0.465572587	0.534418478	3.803351673	36.24011482	0.999991065	4.06E-05	0.999959353	4.125101558	13.28516274	1	0.645975458	0.354016121	2.792945775	36.94338062	0.999991579	5.50E-05	0.99994499	4.079375063	13.35074526	1
0	0.08	0.75	0.5	0.237319538	0.76267057	2.665846781	21.93263393	0.999990108	3.08E-05	0.999969181	4.166023678	13.22689055	1	0.439327841	0.560662406	2.061304566	22.61763558	0.999990247	5.64E-05	0.999943649	4.07568741	13.35605615	1
0	0.08	0.75	0.75	0.128749892	0.871241519	2.152095005	16.50364183	0.99999141	2.34E-05	0.999975971	4.205900423	13.17046206	0.999999375	0.309515276	0.690478713	1.726524377	17.1643781	0.999993989	5.77E-05	0.999941869	4.07201091	13.36134276	0.999999588
0	0.08	0.75	0.9	0.091238584	0.908752436	1.955574048	14.58363007	0.99999102	1.99E-05	0.999970612	4.229347813	13.13726525	0.999990468	0.254058739	0.745934885	1.598400023	15.22826393	0.999993624	5.86E-05	0.999935015	4.069810315	13.36437909	0.999993567
0	0.08	0.75	1	0.073082231	0.926911337	1.851363118	13.59799871	0.999993568	1.78E-05	0.999954018	4.244786862	13.11524283	0.999971818	0.22369089	0.776300067	1.530614901	14.23149693	0.999990957	5.91E-05	0.999907444	4.068345342	13.36597079	0.999966557
0	0.08	1	0	0.981476523	0.01851356	14.13853595	195.6627213	0.999990082	3.74E-06	0.999996255	3.361261715	10.9917205	1	0.990735784	0.009254302	8.136539008	196.4093305	0.999990086	3.74E-06	0.999996255	3.361261715	10.9917205	1
0	0.08	1	0.1	0.699023958	0.300966508	6.272996054	69.5121179	0.999990465	3.25E-06	0.999996748	3.374514241	10.97257283	1	0.836052351	0.163938029	4.006698003	70.43780283	0.99999038	3.79E-06	0.999996209	3.360103567	10.99339588	1
0	0.08	1	0.25	0.424246747	0.57574404	4.053537411	36.04192381	0.999990788	2.63E-06	0.999997366	3.394120454	10.94432406	1	0.651221934	0.348769739	2.764993762	36.96082692	0.999991674	3.86E-06	0.999996139	3.358368943	10.99590582	1
0	0.08	1	0.5	0.199278151	0.800712322	2.815535681	21.74463761	0.999990473	1.86E-06	0.999998144	3.426098637	10.89844929	1	0.446064287	0.553926009	2.044612405	22.63490796	0.999990296	3.98E-06	0.999996019	3.355484801	11.00008072	1
0	0.08	1	0.75	0.100402083	0.899590061	2.258563837	16.32835429	0.999992144	1.31E-06	0.999998685	3.457246006	10.85400088	0.999999996	0.316300042	0.683693946	1.714886079	17.18140797	0.999993988	4.10E-06	0.999995894	3.35260924	11.00424519	0.999999998
0	0.08	1	0.9	0.068253943	0.931738036	2.045648602	14.41628688	0.999991979	1.07E-06	0.999998813	3.475554807	10.82797744	0.999999878	0.26057478	0.739418826	1.588699726	15.24512384	0.999993606	4.18E-06	0.999995751	3.350888001	11.00673726	0.999999929
0	0.08	1	1	0.053229782	0.946764549	1.932710467	13.43589468	0.999994331	9.28E-07	0.999998599	3.487608271	10.81088213	0.999999527	0.229966722	0.770024195	1.521945584	14.24823541	0.999990917	4.23E-06	0.99999522	3.349742209	11.00838737	0.999999449
0	0.09	0	0	0.989995014	0.009995014	8.65126016	196.3594212	0.999990027	0.90995875	0.08995875	46.13487837	188.1351321	0.9999175	0.989995014	0.009995014	8.65126016	196.3594212	0.999990027	0.90995875	0.08995875	46.13487837	188.1351321	0.9999175
0	0.09	0	0.1	0.824163232	0.175827273	4.210083268	70.36417265	0.999990506	0.876426436	0.059667787	37.03289951	128.1206911	0.936094223	0.824163232	0.175827273	4.210083268	70.36417265	0.999990506	0.877747156	0.058979854	36.77020548	128.1844225	0.93672701
0	0.09	0	0.25	0.629266028	0.370725257	2.882394726	36.8868722	0.999991285	0.788694437	0.013346514	26.91048985	73.41417218	0.802040951	0.629266028	0.370725257	2.882394726	36.8868722	0.999991285	0.793947062	0.012875342	26.49653246	73.49134563	0.806822403
0	0.09	0	0.5	0.418194264	0.581795844	2.114740214	22.56176806	0.999990108	0.673360232	0.001222416	20.3808344	45.47124576	0.674582648	0.418194264	0.581795844	2.114740214	22.56176806	0.999990108	0.688004257	0.00110476	19.84025625	45.54468578	0.689109017
0	0.09	0	0.75	0.288518895	0.711475109	1.763824352	17.10940017	0.999994004	0.59294479	0.000198003	17.51412319	35.25751888	0.593142794	0.288518895	0.711475109	1.763824352	17.10940017	0.999994004	0.618097931	0.000164011	16.88147796	35.32853619	0.618261942
0	0.09	0	0.9	0.234048232	0.765945463	1.629513617	15.17390606	0.999993695	0.549191988	6.90E-05	16.24251949	31.16397558	0.549260976	0.234048232	0.765945463	1.629513617	15.17390606	0.999993695	0.580995826	5.36E-05	15.57367809	31.23232611	0.581049448
0	0.09	0	1	0.204513084	0.79547802	1.558436713	14.17758037	0.999991104	0.518310221	3.13E-05	15.41315833	28.66155584	0.518341513	0.204513084	0.79547802	1.558436713	14.17758037	0.999991104	0.554726998	2.31E-05	14.73247341	28.72679901	0.554750137
0	0.09	0.25	0	0.987770087	0.012219964	10.15745023	196.198122	0.999990051	0.015709033	0.984290967	8.899503917	30.17085815	1	0.990215072	0.009774974	8.499078145	196.3746754	0.999990047	0.015709033	0.984290967	8.899503917	30.17085815	1
0	0.09	0.25	0.1	0.789461	0.210529433	4.795207041	70.14217588	0.999990432	0.0150662	0.9849338	8.938498244	30.11391088	1	0.827677292	0.172313388	4.150133087	70.38621863	0.999990679	0.015774084	0.984225916	8.895632022	30.17651318	1
0	0.09	0.25	0.25	0.567677434	0.432312867	3.218346654	36.66506597	0.999990301	0.014153237	0.985843557	8.996325233	30.02926521	0.999996793	0.635709788	0.364281609	2.84782178	36.90883672	0.999991397	0.015871923	0.984124676	8.889833264	30.18475012	0.999996599
0	0.09	0.25	0.5	0.344542424	0.655450648	2.315646358	22.34389404	0.999993072	0.012758172	0.979399083	9.090078397	29.66139157	0.992157255	0.426286161	0.573703997	2.094083423	22.58346911	0.999990158	0.016035329	0.97357939	8.879137553	29.90615038	0.989614719
0	0.09	0.25	0.75	0.218933466	0.781056597	1.904635652	16.89640976	0.999990064	0.011500501	0.869172076	9.163922326	27.79109521	0.880672577	0.296506069	0.703487927	1.749397449	17.13073626	0.999993996	0.016193439	0.873264444	8.855720786	28.32825716	0.889457883
0	0.09	0.25	0.9	0.169566537	0.830427577	1.747308172	14.964554	0.999994115	0.01080302	0.76512492	9.19445865	26.54293961	0.77592794	0.241632393	0.758361272	1.617475011	15.19498836	0.999993665	0.016277949	0.739212274	8.82505736	26.81301195	0.755490223
0	0.09	0.25	1	0.143817232	0.856174624	1.66397599	13.97069918	0.999991856	0.010353659	0.646260429	9.195575925	25.31306769	0.656614088	0.211764381	0.788226663	1.547669054	14.19848235	0.999991044	0.016323007	0.612370132	8.790091419	25.55079336	0.628693139
0	0.09	0.5	0	0.98564097	0.014349104	11.54726674	196.026577	0.999990075	0.00041639	0.99958361	5.614459995	17.53696489	1	0.990425653	0.009564409	8.352878404	196.3888602	0.999990061	0.00041639	0.99958361	5.614459995	17.53696489	1
0	0.09	0.5	0.1	0.75762447	0.242366256	5.322191624	69.9294698	0.999990726	0.000385172	0.999614828	5.636135237	17.50609971	1	0.831054081	0.16893603	4.092395748	70.40674028	0.999990111	0.000419612	0.999580388	5.612307293	17.54003498	1
0	0.09	0.5	0.25	0.514403509	0.485587986	3.518467542	36.45362949	0.999991494	0.000342787	0.999657213	5.668262686	17.46050768	1	0.641937966	0.358053541	2.814499299	36.92985937	0.999991507	0.00042448	0.99957552	5.609083245	17.54463456	1
0	0.09	0.5	0.5	0.286263647	0.71372945	2.495297648	22.1379891	0.999993097	0.00028249	0.999716996	5.720813596	17.38631337	0.999999486	0.434176521	0.56581369	2.074177735	22.60425677	0.999990211	0.000432686	0.999566469	5.603723112	17.55225401	0.999999154
0	0.09	0.5	0.75	0.168149117	0.831841552	2.031279058	16.6981756	0.999990669	0.000233042	0.999586263	5.772165155	17.31002175	0.999819305	0.304356822	0.695637169	1.735504333	17.15119754	0.999993991	0.000441009	0.999418191	5.598375655	17.55646412	0.9998592
0	0.09	0.5	0.9	0.124601616	0.875393019	1.853697925	14.77138487	0.999994635	0.000207735	0.998943532	5.802401111	17.25526636	0.999151267	0.249120656	0.750872983	1.605887159	15.21522199	0.999993639	0.000446059	0.9985547	5.595149049	17.54495274	0.999000759
0	0.09	0.5	1	0.102715736	0.897276966	1.759575891	13.78102414	0.999992702	0.000192448	0.997100363	5.822264832	17.1986228	0.997292811	0.218944788	0.781046202	1.537307809	14.21855388	0.99999099	0.000449448	0.996329272	5.592939104	17.51409291	0.99677872
0	0.09	0.75	0	0.983601594	0.016388479	12.83591738	195.8517314	0.999990074	1.60E-05	0.99998402	4.25990878	13.09464622	1	0.990627354	0.009362717	8.212312062	196.4020338	0.999990071	1.60E-05	0.99998402	4.25990878	13.09464622	1
0	0.09	0.75	0.1	0.7283366	0.271653938	5.800077151	69.72515794	0.999990538	1.43E-05	0.999985684	4.275217762	13.07326757	1	0.834301465	0.165688821	4.036750148	70.42694334	0.999990286	1.62E-05	0.999983845	4.258388252	13.09677238	1
0	0.09	0.75	0.25	0.468078038	0.531913046	3.788470953	36.25158294	0.999991084	1.21E-05	0.999987856	4.297905843	13.04167712	1	0.64796092	0.352030695	2.782360376	36.9499993	0.999991615	1.64E-05	0.99998358	4.256110961	13.09995768	1
0	0.09	0.75	0.5	0.239725866	0.760264224	2.656939901	21.94358795	0.99999009	9.24E-06	0.999990757	4.335009286	12.99025036	1	0.4418715	0.558118765	2.054982912	22.62418698	0.999990265	1.69E-05	0.99998313	4.252324776	13.10525599	1
0	0.09	0.75	0.75	0.13061243	0.869378939	2.145772064	16.51394373	0.999991369	7.05E-06	0.999992417	4.371262529	12.94026375	0.999999463	0.312072005	0.687921984	1.722115966	17.17083575	0.999993988	1.73E-05	0.999982323	4.248550158	13.11053147	0.999999653
0	0.09	0.75	0.9	0.092781005	0.907209958	1.950233325	14.59351762	0.999990963	5.99E-06	0.999985788	4.392623184	12.9107754	0.999991779	0.256511404	0.743482213	1.594725264	15.23465592	0.999993617	1.76E-05	0.999976972	4.246290887	13.11358022	0.999994583
0	0.09	0.75	1	0.074432601	0.925560922	1.84654548	13.60761015	0.999993523	5.38E-06	0.999970259	4.406705599	12.89118233	0.999975638	0.226051403	0.773939539	1.527330445	14.23784204	0.999990942	1.78E-05	0.999954018	4.244786862	13.11524283	0.999971818
0	0.09	1	0	0.981646412	0.01834366	14.0358106	195.6778602	0.999990072	8.10E-07	0.99999919	3.499412373	10.79419105	1	0.990820726	0.00916935	8.077057051	196.4142498	0.999990077	8.10E-07	0.99999919	3.499412373	10.79419105	1
0	0.09	1	0.1	0.701323324	0.298667201	6.236064596	69.52918136	0.999990525	7.05E-07	0.999999295	3.511361193	10.77731746	1	0.837426717	0.162563737	3.983083756	70.44631074	0.999990454	8.21E-07	0.999999179	3.498225507	10.79586888	1
0	0.09	1	0.25	0.427594345	0.572396462	4.032916191	36.05864908	0.999990807	5.72E-07	0.999999428	3.529067009	10.75237435	1	0.65378838	0.346203341	2.751342823	36.96931084	0.99999172	8.38E-07	0.999999162	3.496447914	10.79838242	1
0	0.09	1	0.5	0.202243522	0.797746916	2.803203174	21.7604041	0.999990438	4.06E-07	0.999999594	3.558017029	10.71174477	1	0.449377122	0.5506132	2.036461541	22.64331129	0.999990321	8.67E-07	0.999999133	3.493492446	10.8025631	1
0	0.09	1	0.75	0.102535235	0.897456846	2.249777973	16.34294254	0.999992081	2.88E-07	0.999999708	3.586298221	10.67223631	0.999999996	0.319652742	0.680341246	1.709205376	17.18969872	0.999993988	8.97E-07	0.999999101	3.490545916	10.80673309	0.999999998
0	0.09	1	0.9	0.069949234	0.930042666	2.038205422	14.43014842	0.9999919	2.35E-07	0.999999658	3.602959759	10.64904161	0.999999893	0.263803431	0.736190167	1.583966309	15.25333553	0.999993598	9.15E-07	0.999999024	3.488782266	10.80922857	0.999999939
0	0.09	1	1	0.0546752	0.945319069	1.925981724	13.44928109	0.999994269	2.05E-07	0.999999381	3.61394365	10.6337795	0.999999586	0.233081787	0.766909111	1.517716061	14.25639052	0.999990899	9.28E-07	0.999998599	3.487608271	10.81088213	0.999999527
0	0.1	0	0	0.989995014	0.009995014	8.65126016	196.3594212	0.999990027	0.89995467	0.09995467	49.63387443	187.0740138	0.999909341	0.989995014	0.009995014	8.65126016	196.3594212	0.999990027	0.89995467	0.09995467	49.63387443	187.0740138	0.999909341
0	0.1	0	0.1	0.824163232	0.175827273	4.210083268	70.36417265	0.999990506	0.863264503	0.066586759	39.58475263	127.4811698	0.929851262	0.824163232	0.175827273	4.210083268	70.36417265	0.999990506	0.864576994	0.065891617	39.3354494	127.5453042	0.930468611
0	0.1	0	0.25	0.629266028	0.370725257	2.882394726	36.8868722	0.999991285	0.767928332	0.015297612	28.49845936	73.10602798	0.783225944	0.629266028	0.370725257	2.882394726	36.8868722	0.999991285	0.773083346	0.014799801	28.11117439	73.18299077	0.787883147
0	0.1	0	0.5	0.418194264	0.581795844	2.114740214	22.56176806	0.999990108	0.644840611	0.001481146	21.39950409	45.32564412	0.646321756	0.418194264	0.581795844	2.114740214	22.56176806	0.999990108	0.658973562	0.001347777	20.900062	45.39824971	0.660321339
0	0.1	0	0.75	0.288518895	0.711475109	1.763824352	17.10940017	0.999994004	0.560784659	0.00025095	18.29665658	35.16389675	0.561035608	0.288518895	0.711475109	1.763824352	17.10940017	0.999994004	0.584759185	0.000210389	17.71595008	35.23400992	0.584969574
0	0.1	0	0.9	0.234048232	0.765945463	1.629513617	15.17390606	0.999993695	0.515658431	8.98E-05	16.92554837	31.08894446	0.515748193	0.234048232	0.765945463	1.629513617	15.17390606	0.999993695	0.545754543	7.09E-05	16.31351862	31.15643361	0.545825424
0	0.1	0	1	0.204513084	0.79547802	1.558436713	14.17758037	0.999991104	0.484033741	4.15E-05	16.03470833	28.59711637	0.484075272	0.204513084	0.79547802	1.558436713	14.17758037	0.999991104	0.518310221	3.13E-05	15.41315833	28.66155584	0.518341513
0	0.1	0.25	0	0.987799916	0.012190159	10.13765293	196.2011097	0.999990075	0.009922642	0.990077358	9.313879126	29.5669327	1	0.990238938	0.009751133	8.482554495	196.3770603	0.999990071	0.009922642	0.990077358	9.313879126	29.5669327	1
0	0.1	0.25	0.1	0.789916235	0.210074216	4.787607537	70.14516587	0.999990451	0.009521316	0.990478684	9.349658592	29.51498536	1	0.82805912	0.171931578	4.143610852	70.38860832	0.999990698	0.009968268	0.990031732	9.309889467	29.57272783	1
0	0.1	0.25	0.25	0.568461481	0.431528831	3.214001229	36.66803463	0.999990313	0.008950993	0.991046464	9.402771034	29.43778074	0.999997457	0.636412259	0.363579151	2.844058798	36.91121796	0.999991409	0.010036928	0.989960379	9.303914337	29.58122318	0.999997307
0	0.1	0.25	0.5	0.345437888	0.654555185	2.313046036	22.34679785	0.999993073	0.008078626	0.985334041	9.488840393	29.11639656	0.993412667	0.427172706	0.572817457	2.09183535	22.58582289	0.999990164	0.010151702	0.981127497	9.292802544	29.34694668	0.991279199
0	0.1	0.25	0.75	0.219744425	0.780245631	1.902807512	16.89922564	0.999990057	0.007290693	0.886625798	9.553470294	27.42190751	0.89391649	0.297385098	0.702608897	1.747827959	17.13305195	0.999993995	0.010262817	0.892130733	9.267540116	27.9283086	0.902393549
0	0.1	0.25	0.9	0.170300137	0.829693971	1.745775471	14.96731103	0.999994108	0.006852838	0.789658273	9.57741949	26.2514705	0.796511111	0.242469192	0.75752447	1.616165682	15.19727752	0.999993662	0.010322145	0.767766218	9.233980418	26.51338943	0.778088364
0	0.1	0.25	1	0.14449707	0.855494775	1.662600656	13.97341515	0.999991845	0.006569882	0.676060533	9.572449145	25.08065044	0.682630415	0.212565762	0.787425276	1.546498161	14.20075264	0.999991038	0.010353659	0.646260429	9.195575925	25.31306769	0.656614088
0	0.1	0.5	0	0.985709297	0.014280725	11.50335396	196.0309824	0.999990022	0.000176814	0.999823186	5.844359636	17.21387087	1	0.990471195	0.009518814	8.321142458	196.3899373	0.999990008	0.000176814	0.999823186	5.844359636	17.21387087	1
0	0.1	0.5	0.1	0.758626272	0.241363742	5.305735729	69.9359088	0.999990014	0.000163721	0.999836279	5.864167605	17.18646553	1	0.83178664	0.16820351	4.079853389	70.41130482	0.99999015	0.000178332	0.999821668	5.842150507	17.21693145	1
0	0.1	0.5	0.25	0.516033329	0.483958182	3.509132799	36.46041403	0.999991511	0.000145923	0.999854077	5.893559596	17.14592256	1	0.643293783	0.356697748	2.807257293	36.93440921	0.999991531	0.000180628	0.999819372	5.838841976	17.22151674	1
0	0.1	0.5	0.5	0.287971324	0.71202177	2.489708888	22.14455272	0.999993094	0.000120554	0.999879017	5.941717841	17.07978893	0.999999571	0.435903186	0.564087036	2.069852146	22.60875792	0.999990223	0.000184504	0.999814802	5.833341456	17.22911777	0.999999307
0	0.1	0.5	0.75	0.169579352	0.830411295	2.027329445	16.70444919	0.999990647	9.97E-05	0.999747002	5.988871783	17.0117384	0.9998467	0.306082987	0.693911003	1.732486501	17.15563097	0.99999399	0.000188445	0.999694822	5.827853667	17.23385269	0.999883267
0	0.1	0.5	0.9	0.125839744	0.874154873	1.850373692	14.77746924	0.999994617	8.90E-05	0.999185297	6.016674933	16.96300297	0.999274299	0.25077152	0.749222113	1.603370764	15.2196081	0.999993634	0.000190839	0.998974517	5.824540015	17.22473571	0.999165356
0	0.1	0.5	1	0.103831087	0.896161587	1.756584837	13.78697921	0.999992674	8.25E-05	0.997588537	6.034944409	16.91272398	0.99767107	0.220530505	0.779460473	1.535058202	14.22290625	0.999990979	0.000192448	0.997100363	5.822264832	17.1986228	0.997292811
0	0.1	0.75	0	0.983715951	0.016274091	12.76466633	195.8610399	0.999990042	4.77E-06	0.999995227	4.422208236	12.87050399	1	0.990692694	0.009297346	8.166637828	196.4050269	0.99999004	4.77E-06	0.999995227	4.422208236	12.87050399	1
0	0.1	0.75	0.1	0.729948693	0.270041893	5.77392363	69.73664063	0.999990585	4.28E-06	0.999995718	4.436185466	12.85145083	1	0.835356442	0.1646339	4.018646755	70.4334894	0.999990343	4.83E-06	0.999995169	4.420649345	12.87263138	1
0	0.1	0.75	0.25	0.470561757	0.529429347	3.773749379	36.26289365	0.999991104	3.64E-06	0.999996359	4.456924166	12.8232507	1	0.649924665	0.350066985	2.771899539	36.95652598	0.99999165	4.92E-06	0.999995081	4.418314632	12.8758184	1
0	0.1	0.75	0.5	0.242122563	0.75786751	2.648127997	21.95439947	0.999990073	2.78E-06	0.999997218	4.490901011	12.77722753	1	0.44439412	0.555596164	2.048736064	22.63064887	0.999990284	5.07E-06	0.999994931	4.414433072	12.88111934	1
0	0.1	0.75	0.75	0.132475432	0.867515896	2.139517952	16.5241209	0.999991328	2.13E-06	0.999997401	4.524171141	12.73235876	0.999999529	0.314613793	0.685380195	1.717760626	17.17720729	0.999993988	5.22E-06	0.999994479	4.410563484	12.88639837	0.9999997
0	0.1	0.75	0.9	0.094327509	0.905663398	1.944951703	14.60329107	0.999990908	1.81E-06	0.999990962	4.543806589	12.70583063	0.999992776	0.258953098	0.741040513	1.591095263	15.24096413	0.99999361	5.32E-06	0.999990003	4.408247421	12.88946313	0.999995318
0	0.1	0.75	1	0.075788632	0.924204845	1.841781782	13.61711427	0.999993477	1.63E-06	0.999976927	4.556764548	12.68818195	0.999978558	0.228403443	0.771587484	1.524086307	14.24410499	0.999990927	5.38E-06	0.999970259	4.406705599	12.89118233	0.999975638
0	0.1	1	0	0.981813213	0.018176849	13.93471867	195.6926682	0.999990062	1.76E-07	0.999999824	3.626034523	10.61702666	1	0.990904124	0.009085942	8.018565136	196.4189831	0.999990067	1.76E-07	0.999999824	3.626034523	10.61702666	1
0	0.1	1	0.1	0.703588256	0.296402328	6.199660755	69.54593417	0.999990584	1.54E-07	0.999999846	3.636935502	10.60194173	1	0.838778297	0.161212231	3.95983973	70.45466368	0.999990528	1.79E-07	0.999999821	3.62481871	10.61871074	1
0	0.1	1	0.25	0.430906827	0.569084	4.012576411	36.07507668	0.999990827	1.25E-07	0.999999875	3.653109401	10.57960798	1	0.656318022	0.343673744	2.737901903	36.97764106	0.999991767	1.83E-07	0.999999817	3.62299781	10.62123356	1
0	0.1	1	0.5	0.205198005	0.794792399	2.791037866	21.77590807	0.999990405	8.92E-08	0.999999911	3.679607099	10.54314155	1	0.452653715	0.547336632	2.028436792	22.65156485	0.999990346	1.90E-07	0.99999981	3.619970464	10.62542951	1
0	0.1	1	0.75	0.10467381	0.89531821	2.241113635	16.35730828	0.99999202	6.36E-08	0.999999933	3.705553932	10.50757983	0.999999997	0.322979151	0.677014839	1.703614071	17.19784511	0.999993989	1.97E-07	0.999999801	3.616952429	10.6296145	0.999999998
0	0.1	1	0.9	0.071654781	0.92833704	2.030866962	14.44381031	0.999991821	5.20E-08	0.999999853	3.720867865	10.4866565	0.999999905	0.26701241	0.73298118	1.57930824	15.26140657	0.999993591	2.02E-07	0.999999745	3.615146054	10.63211903	0.999999947
0	0.1	1	1	0.056132633	0.943861574	1.919348824	13.46248204	0.999994207	4.55E-08	0.999999587	3.730974363	10.47287084	0.999999633	0.23618139	0.763809492	1.513554385	14.26440759	0.999990881	2.05E-07	0.999999381	3.61394365	10.6337795	0.999999586
0	0.15	0	0	0.989995014	0.009995014	8.65126016	196.3594212	0.999990027	0.849935783	0.149935783	65.26462171	181.6494793	0.999871566	0.989995014	0.009995014	8.65126016	196.3594212	0.999990027	0.849935783	0.149935783	65.26462171	181.6494793	0.999871566
0	0.15	0	0.1	0.824163232	0.175827273	4.210083268	70.36417265	0.999990506	0.798685554	0.102266477	50.71629146	124.2198379	0.900952031	0.824163232	0.175827273	4.210083268	70.36417265	0.999990506	0.799957093	0.101535103	50.51521051	124.2861634	0.901492196
0	0.15	0	0.25	0.629266028	0.370725257	2.882394726	36.8868722	0.999991285	0.669817392	0.026723513	35.17679911	71.57002721	0.696540905	0.629266028	0.370725257	2.882394726	36.8868722	0.999991285	0.674501795	0.026083266	34.88278865	71.64692281	0.700585061
0	0.15	0	0.5	0.418194264	0.581795844	2.114740214	22.56176806	0.999990108	0.516693668	0.003327083	25.55339871	44.61182487	0.520020751	0.418194264	0.581795844	2.114740214	22.56176806	0.999990108	0.528480824	0.003095367	25.19388739	44.68272432	0.53157619
0	0.15	0	0.75	0.288518895	0.711475109	1.763824352	17.10940017	0.999994004	0.421534054	0.000688011	21.44020249	34.70486709	0.422222065	0.288518895	0.711475109	1.763824352	17.10940017	0.999994004	0.440293752	0.000600252	21.03359885	34.77334557	0.440894004
0	0.15	0	0.9	0.234048232	0.765945463	1.629513617	15.17390606	0.999993695	0.37351777	0.000276345	19.6507265	30.72041149	0.373794115	0.234048232	0.765945463	1.629513617	15.17390606	0.999993695	0.396215795	0.000230008	19.22779544	30.78647588	0.396445802
0	0.15	0	1	0.204513084	0.79547802	1.558436713	14.17758037	0.999991104	0.341026394	0.000139535	18.50318421	28.28011248	0.341165929	0.204513084	0.79547802	1.558436713	14.17758037	0.999991104	0.366175401	0.000111923	18.07750162	28.34331889	0.366287324
0	0.15	0.25	0	0.987946854	0.01204324	10.03990939	196.2130067	0.999990094	0.001003815	0.998996185	11.03289309	27.15512938	1	0.990356491	0.009633599	8.400983371	196.385393	0.99999009	0.001003815	0.998996185	11.03289309	27.15512938	1
0	0.15	0.25	0.1	0.792163347	0.207827195	4.750067052	70.15989925	0.999990542	0.000965592	0.999034408	11.05836045	27.12103389	1	0.829943239	0.170046812	4.111403299	70.39981081	0.999990051	0.001010716	0.998989284	11.0283887	27.16116531	1
0	0.15	0.25	0.25	0.572340915	0.427649455	3.192528343	36.68266501	0.99999037	0.000911106	0.999087945	11.09628488	27.07029125	0.99999905	0.639885207	0.360106263	2.825472083	36.92295272	0.999991471	0.001021131	0.99897788	11.02164286	27.17013794	0.999999011
0	0.15	0.25	0.5	0.349884661	0.650108417	2.300197065	22.36111462	0.999993078	0.000827345	0.996018358	11.15722791	26.88781044	0.996845702	0.431568411	0.568421782	2.080732053	22.59742549	0.999990193	0.001038616	0.994839269	11.00860213	27.06019396	0.995877885
0	0.15	0.25	0.75	0.223784802	0.776205221	1.893776248	16.91311676	0.999990022	0.000750937	0.936411477	11.18793324	25.78769301	0.937162414	0.301755015	0.698238977	1.740077899	17.14447103	0.999993992	0.001055585	0.943188216	10.9739784	26.17359896	0.944243801
0	0.15	0.25	0.9	0.17396186	0.826032215	1.738205012	14.98091696	0.999994075	0.000708016	0.868595112	11.18576641	24.91818974	0.869303128	0.246635333	0.753358315	1.609701262	15.20856864	0.999993647	0.00106459	0.858230532	10.92566042	25.14409261	0.859295122
0	0.15	0.25	1	0.147894482	0.852097307	1.655808283	13.98682195	0.99999179	0.000679806	0.781069325	11.15463591	23.99097134	0.781749131	0.216559385	0.783431623	1.540717826	14.21195266	0.999991007	0.001069273	0.764622456	10.86983071	24.19989515	0.76569173
0	0.15	0.5	0	0.986041538	0.013948515	11.28937807	196.0593487	0.999990053	2.50E-06	0.999997501	6.789906244	15.9706778	1	0.990692694	0.009297346	8.166637828	196.4050269	0.99999004	2.50E-06	0.999997501	6.789906244	15.9706778	1
0	0.15	0.5	0.1	0.76351443	0.236475761	5.225329599	69.96924392	0.999990191	2.33E-06	0.999997674	6.803837929	15.95321444	1	0.835356442	0.1646339	4.018646755	70.4334894	0.999990343	2.53E-06	0.999997469	6.787441974	15.97376897	1
0	0.15	0.5	0.25	0.524029006	0.475962586	3.463486673	36.49340086	0.999991591	2.09E-06	0.999997912	6.824581143	15.92725185	1	0.649924665	0.350066985	2.771899539	36.95652598	0.99999165	2.58E-06	0.99999742	6.783751556	15.97839945	1
0	0.15	0.5	0.5	0.296417983	0.703575097	2.462380708	22.17650087	0.99999308	1.75E-06	0.999998018	6.858749962	15.88457674	0.999999764	0.44439412	0.555596164	2.048736064	22.63064887	0.999990284	2.66E-06	0.999996971	6.777616731	15.98608594	0.999999633
0	0.15	0.5	0.75	0.17670661	0.823283933	2.008025367	16.73502975	0.999990542	1.46E-06	0.999911763	6.892416774	15.84046587	0.999913225	0.314613793	0.685380195	1.717760626	17.17720729	0.999993988	2.75E-06	0.999934645	6.771494855	15.9921481	0.999937392
0	0.15	0.5	0.9	0.132035628	0.867958904	1.834131966	14.80715534	0.999994532	1.31E-06	0.999582017	6.912344456	15.80898118	0.999583332	0.258953098	0.741040513	1.591095263	15.24096413	0.99999361	2.80E-06	0.999545052	6.767785528	15.98884923	0.999547852
0	0.15	0.5	1	0.109427675	0.890564865	1.741974629	13.81605291	0.99999254	1.23E-06	0.998646883	6.92541597	15.77670763	0.998648108	0.228403443	0.771587484	1.524086307	14.24410499	0.999990927	2.83E-06	0.998517708	6.765208255	15.97467437	0.998520543
0	0.15	0.75	0	0.984264702	0.015725376	12.42123423	195.9095067	0.999990078	1.19E-08	0.999999988	5.089153877	11.99846888	1	0.991006275	0.008983803	7.946815569	196.425557	0.999990078	1.19E-08	0.999999988	5.089153877	11.99846888	1
0	0.15	0.75	0.1	0.737732973	0.262257102	5.647401285	69.79134026	0.999990075	1.08E-08	0.999999989	5.09898214	11.98611324	1	0.84043658	0.159554037	3.931292095	70.46489327	0.999990617	1.22E-08	0.999999988	5.087415446	12.00065567	1
0	0.15	0.75	0.25	0.482662938	0.517328266	3.702440098	36.3171949	0.999991203	9.28E-09	0.999999991	5.113615962	11.9677396	1	0.659429488	0.340562335	2.721388753	36.98784395	0.999991824	1.25E-08	0.999999988	5.084812031	12.00393127	1
0	0.15	0.75	0.5	0.253959646	0.746033546	2.605440977	22.00654405	0.999993193	7.22E-09	0.999999993	5.137722016	11.93753332	1	0.456699264	0.543291115	2.018578792	22.66167719	0.999990378	1.31E-08	0.999999987	5.080484246	12.00937843	1
0	0.15	0.75	0.75	0.14179103	0.858200103	2.109241531	16.57320894	0.999991133	5.63E-09	0.999999708	5.161482743	11.9078244	0.999999714	0.32710039	0.672893601	1.696747477	17.20783069	0.999993991	1.36E-08	0.99999981	5.076170433	12.01480529	0.999999824
0	0.15	0.75	0.9	0.102114535	0.897876104	1.919396796	14.65050943	0.99999064	4.85E-09	0.999995578	5.175577608	11.89014405	0.999995583	0.270995892	0.728997691	1.573588905	15.27130289	0.999993582	1.40E-08	0.999997236	5.073588772	12.01799549	0.99999725
0	0.15	0.75	1	0.082647274	0.917345984	1.818741665	13.66308154	0.999993259	4.39E-09	0.999986833	5.184908037	11.87833775	0.999986838	0.240033914	0.759956946	1.508445244	14.27423992	0.999990861	1.43E-08	0.999985673	5.071870189	12.01992192	0.999985688
0	0.15	1	0	0.982603744	0.017386352	13.45246695	195.7641077	0.999990096	9.38E-11	1	4.146893153	9.923381027	1	0.99129935	0.008690655	7.740119298	196.4399937	0.999990005	9.38E-11	1	4.146893153	9.923381027	1
0	0.15	1	0.1	0.714422118	0.285568015	6.025162393	69.62496494	0.999990133	8.26E-11	1	4.154588286	9.913514102	1	0.84521339	0.154776755	3.848877705	70.49362737	0.999990144	9.59E-11	1	4.145532099	9.925127255	1
0	0.15	1	0.25	0.446958193	0.553032736	3.914899415	36.15301363	0.99999093	6.84E-11	1	4.166047165	9.898839719	1	0.668440349	0.331549853	2.6736837	37.01682922	0.999990202	9.92E-11	1	4.143493869	9.927742887	1
0	0.15	1	0.5	0.219798905	0.780191351	2.732602925	21.84970347	0.999990255	4.99E-11	1	4.184926257	9.87471091	1	0.468510577	0.5314799	1.990106174	22.69071937	0.999990477	1.05E-10	1	4.140105717	9.932092416	1
0	0.15	1	0.75	0.115433155	0.884558575	2.199529387	16.42596036	0.99999173	3.65E-11	0.999999998	4.203538583	9.850980904	0.999999998	0.339221662	0.660772338	1.676927554	17.23653624	0.999994	1.11E-10	0.999999999	4.136728632	9.936429654	0.999999999
0	0.15	1	0.9	0.080322413	0.919669033	1.995670902	14.50925893	0.999991446	3.03E-11	0.999999941	4.214581189	9.83692754	0.999999941	0.282760771	0.717232792	1.557087676	15.29977062	0.999993563	1.15E-10	0.999999968	4.134707663	9.939025357	0.999999968
0	0.15	1	1	0.063587589	0.936406322	1.887553019	13.52582303	0.99999391	2.67E-11	0.99999977	4.221891939	9.827631577	0.99999977	0.251442545	0.748548262	1.493708886	14.30253675	0.999990807	1.17E-10	0.999999751	4.133362543	9.940749014	0.999999751
0	0.2	0	0	0.989995014	0.009995014	8.65126016	196.3594212	0.999990027	0.799919414	0.199919414	78.66175972	176.013819	0.999838828	0.989995014	0.009995014	8.65126016	196.3594212	0.999990027	0.799919414	0.199919414	78.66175972	176.013819	0.999838828
0	0.2	0	0.1	0.824163232	0.175827273	4.210083268	70.36417265	0.999990506	0.73614614	0.139765711	59.93754798	120.8409248	0.875911852	0.824163232	0.175827273	4.210083268	70.36417265	0.999990506	0.737377044	0.138997794	59.76718572	120.9097625	0.876374838
0	0.2	0	0.25	0.629266028	0.370725257	2.882394726	36.8868722	0.999991285	0.58081958	0.041164456	40.42119203	70.02052236	0.621984036	0.629266028	0.370725257	2.882394726	36.8868722	0.999991285	0.585061698	0.040365812	40.18388661	70.09871606	0.625427509
0	0.2	0	0.5	0.418194264	0.581795844	2.114740214	22.56176806	0.999990108	0.410205219	0.00636319	28.66927173	43.89935703	0.416568409	0.418194264	0.581795844	2.114740214	22.56176806	0.999990108	0.419968247	0.005994296	28.39118668	43.97119064	0.425962543
0	0.2	0	0.75	0.288518895	0.711475109	1.763824352	17.10940017	0.999994004	0.313136627	0.001556215	23.74538346	34.24471013	0.314692842	0.288518895	0.711475109	1.763824352	17.10940017	0.999994004	0.327677189	0.001389157	23.43772085	34.31443836	0.329066346
0	0.2	0	0.9	0.234048232	0.765945463	1.629513617	15.17390606	0.999993695	0.266973715	0.000688963	21.62839508	30.34967728	0.267662678	0.234048232	0.765945463	1.629513617	15.17390606	0.999993695	0.28390526	0.000591184	21.31170355	30.41715944	0.284496443
0	0.2	0	1	0.204513084	0.79547802	1.558436713	14.17758037	0.999991104	0.236818005	0.000374283	20.28200804	27.96037392	0.237192288	0.204513084	0.79547802	1.558436713	14.17758037	0.999991104	0.255048152	0.000311349	19.96549935	28.02508477	0.255359501
0	0.2	0.25	0	0.988090244	0.011899768	9.944215827	196.2216528	0.999990012	0.000102561	0.999897439	12.39471266	25.4034595	1	0.990471195	0.009518814	8.321142458	196.3899373	0.999990008	0.000102561	0.999897439	12.39471266	25.4034595	1
0	0.2	0.25	0.1	0.794363133	0.205627498	4.713271438	70.17428115	0.999990632	9.89E-05	0.999901104	12.41459512	25.37890254	1	0.83178664	0.16820351	4.079853389	70.41130482	0.99999015	0.000103498	0.999896502	12.38973437	25.40961244	1
0	0.2	0.25	0.25	0.576153568	0.423836858	3.17147012	36.69694968	0.999990427	9.37E-05	0.999905838	12.44425283	25.34228512	0.999999495	0.643293783	0.356697748	2.807257293	36.93440921	0.999991531	0.000104916	0.999894567	12.38227926	25.41879198	0.999999483
0	0.2	0.25	0.5	0.354280899	0.645712185	2.287597067	22.37510271	0.999993084	8.56E-05	0.998020425	12.49111292	25.21943799	0.998105987	0.435903186	0.564087036	2.069852146	22.60875792	0.999990223	0.000107307	0.997452782	12.36734221	25.35629243	0.99756009
0	0.2	0.25	0.75	0.227800821	0.772193354	1.884923417	16.92682111	0.999994175	7.81E-05	0.965798778	12.50541789	24.54609036	0.965876898	0.306082987	0.693911003	1.732486501	17.15563097	0.99999399	0.000109633	0.963793514	12.32275591	24.7402991	0.963903146
0	0.2	0.25	0.9	0.177612553	0.822381491	1.730786218	14.99423097	0.999994044	7.39E-05	0.909156297	12.4745437	23.75675992	0.909230148	0.25077152	0.749222113	1.603370764	15.2196081	0.999993634	0.000110857	0.903461539	12.25879103	23.95526415	0.903572396
0	0.2	0.25	1	0.151288277	0.848703459	1.649153291	13.99994668	0.999991736	7.10E-05	0.841995642	12.42025428	23.00447182	0.842066647	0.220530505	0.779460473	1.535058202	14.22290625	0.999990979	0.000111478	0.832064104	12.18469381	23.19465015	0.832175582
0	0.2	0.5	0	0.986358675	0.013631403	11.08407845	196.086103	0.999990078	3.67E-08	0.999999963	7.532942421	15.06594316	1	0.990904124	0.009085942	8.018565136	196.4189831	0.999990067	3.67E-08	0.999999963	7.532942421	15.06594316	1
0	0.2	0.5	0.1	0.76820983	0.231780531	5.147914991	70.00106098	0.999990361	3.43E-08	0.999999966	7.543768902	15.05312548	1	0.838778297	0.161212231	3.95983973	70.45466368	0.999990528	3.73E-08	0.999999963	7.530231554	15.0691541	1
0	0.2	0.5	0.25	0.531777021	0.468214651	3.419484484	36.52490459	0.999991672	3.10E-08	0.999999969	7.559917761	15.03402428	1	0.656318022	0.343673744	2.737901903	36.97764106	0.999991767	3.83E-08	0.999999962	7.526172207	15.07396341	1
0	0.2	0.5	0.5	0.304712275	0.695280795	2.436037722	22.20706671	0.99999307	2.63E-08	0.999999814	7.58659395	15.0025108	0.99999984	0.452653715	0.547336632	2.028436792	22.65156485	0.999990346	3.99E-08	0.999999715	7.519425053	15.08195023	0.999999755
0	0.2	0.5	0.75	0.18378994	0.816200506	1.989431373	16.76435493	0.999990446	2.22E-08	0.999940836	7.612962367	14.96986867	0.999940858	0.322979151	0.677014839	1.703614071	17.19784511	0.999993989	4.16E-08	0.999958026	7.512691199	15.08880209	0.999958068
0	0.2	0.5	0.9	0.138235105	0.861759347	1.818496743	14.8356657	0.999994452	2.01E-08	0.999714979	7.628586441	14.94663372	0.999714999	0.26701241	0.73298118	1.57930824	15.26140657	0.999993591	4.26E-08	0.99969694	7.508597565	15.08804687	0.999696983
0	0.2	0.5	1	0.115051938	0.884940473	1.727915738	13.84400363	0.999992412	1.89E-08	0.999072808	7.638780467	14.92295033	0.999072827	0.23618139	0.763809492	1.513554385	14.26440759	0.999990881	4.33E-08	0.999007652	7.505721147	15.0790436	0.999007695
0	0.2	0.75	0	0.98477761	0.015212393	12.09760188	195.9518458	0.999990002	3.24E-11	1	5.613702448	11.35545204	1	0.99129935	0.008690655	7.740119298	196.4399937	0.999990005	3.24E-11	1	5.613702448	11.35545204	1
0	0.2	0.75	0.1	0.745084771	0.254905543	5.527535256	69.84282746	0.999990314	2.95E-11	1	5.621353797	11.34630544	1	0.84521339	0.154776755	3.848877705	70.49362737	0.999990144	3.32E-11	1	5.611786661	11.35774321	1
0	0.2	0.75	0.25	0.49425675	0.505734555	3.634744419	36.36800584	0.999991305	2.56E-11	1	5.632767235	11.33267333	1	0.668440349	0.331549853	2.6736837	37.01682922	0.999990202	3.44E-11	1	5.608917934	11.36117479	1
0	0.2	0.75	0.5	0.265548797	0.734444354	2.564913304	22.05537286	0.999993151	2.03E-11	1	5.651622708	11.31018328	1	0.468510577	0.5314799	1.990106174	22.69071937	0.999990477	3.64E-11	1	5.604149871	11.36688032	1
0	0.2	0.75	0.75	0.151092264	0.848898692	2.080527969	16.61948002	0.999990956	1.61E-11	0.999999801	5.670273702	11.28796892	0.999999801	0.339221662	0.660772338	1.676927554	17.23653624	0.999994	3.86E-11	0.999999879	5.59939815	11.37256515	0.999999879
0	0.2	0.75	0.9	0.109975807	0.890014582	1.895182096	14.69513424	0.999990389	1.40E-11	0.999996918	5.681367973	11.27470752	0.999996918	0.282760771	0.717232792	1.557087676	15.29977062	0.999993563	3.99E-11	0.999998113	5.596554852	11.37592653	0.999998113
0	0.2	0.75	1	0.089620643	0.910372409	1.796923457	13.70659937	0.999993052	1.28E-11	0.9999908	5.688724415	11.26583732	0.9999908	0.251442545	0.748548262	1.493708886	14.30253675	0.999990807	4.09E-11	0.99999018	5.594662207	11.37802431	0.99999018
0	0.2	1	0	0.983328339	0.016661673	13.00558572	195.8264284	0.999990012	5.72E-14	1	4.55838503	9.408866099	1	0.991661679	0.008328346	7.483085152	196.4608111	0.999990025	5.72E-14	1	4.55838503	9.408866099	1
0	0.2	1	0.1	0.724499911	0.275490514	5.862256018	69.69772601	0.999990425	5.09E-14	1	4.56439804	9.401534312	1	0.851155665	0.148834831	3.745974676	70.52990297	0.999990496	5.89E-14	1	4.556879508	9.410702618	1
0	0.2	1	0.25	0.462197749	0.53779329	3.82344478	36.22457345	0.999991039	4.27E-14	1	4.573368151	9.390606409	1	0.679749476	0.32024099	2.614050693	37.0530312	0.999990465	6.15E-14	1	4.554625152	9.413453207	1
0	0.2	1	0.5	0.234096234	0.765893899	2.67787306	21.91780211	0.999990133	3.19E-14	1	4.588188651	9.372576203	1	0.483534722	0.516455889	1.954528072	22.72666656	0.999990611	6.62E-14	1	4.550878319	9.418026401	1
0	0.2	1	0.75	0.126267561	0.873723906	2.160634637	16.48970819	0.999991467	2.39E-14	0.999999999	4.6028503	9.35476975	0.999999999	0.354829227	0.645164793	1.652188107	17.27212148	0.99999402	7.12E-14	0.999999999	4.547144446	9.422585742	0.999999999
0	0.2	1	0.9	0.089188717	0.910802379	1.96278867	14.57026597	0.999991096	2.01E-14	0.999999958	4.611572561	9.344190015	0.999999958	0.298013897	0.70197965	1.536505725	15.33509869	0.999993548	7.43E-14	0.999999978	4.544910308	9.42531419	0.999999978
0	0.2	1	1	0.071290873	0.928702757	1.85787213	13.58501365	0.99999363	1.79E-14	0.999999838	4.61735674	9.337177866	0.999999838	0.266299463	0.733691291	1.475337338	14.33767926	0.999990754	7.65E-14	0.999999827	4.543423447	9.427127313	0.999999827
0	0.25	0	0	0.989995014	0.009995014	8.65126016	196.3594212	0.999990027	0.749905563	0.249905563	90.51408306	170.1473435	0.999811127	0.989995014	0.009995014	8.65126016	196.3594212	0.999990027	0.749905563	0.249905563	90.51408306	170.1473435	0.999811127
0	0.25	0	0.1	0.824163232	0.175827273	4.210083268	70.36417265	0.999990506	0.675630378	0.179100055	67.87494868	117.3273029	0.854730433	0.824163232	0.175827273	4.210083268	70.36417265	0.999990506	0.676820964	0.178295283	67.72625447	117.3990176	0.855116247
0	0.25	0	0.25	0.629266028	0.370725257	2.882394726	36.8868722	0.999991285	0.500378905	0.058947736	44.74144411	68.43278779	0.559326641	0.629266028	0.370725257	2.882394726	36.8868722	0.999991285	0.504206064	0.057973962	44.54257144	68.51342547	0.562180025
0	0.25	0	0.5	0.418194264	0.581795844	2.114740214	22.56176806	0.999990108	0.322354589	0.01102581	31.14059519	43.16764787	0.333380399	0.418194264	0.581795844	2.114740214	22.56176806	0.999990108	0.330379976	0.010471995	30.91573891	43.24213715	0.340851971
0	0.25	0	0.75	0.288518895	0.711475109	1.763824352	17.10940017	0.999994004	0.229594976	0.003120724	25.53960274	33.76899432	0.2327157	0.288518895	0.711475109	1.763824352	17.10940017	0.999994004	0.2407484	0.002828409	25.2953583	33.84177721	0.243576809
0	0.25	0	0.9	0.234048232	0.765945463	1.629513617	15.17390606	0.999993695	0.188030795	0.001503676	23.154371	29.96499203	0.189534471	0.234048232	0.765945463	1.629513617	15.17390606	0.999993695	0.20050928	0.001316767	22.90513034	30.03567077	0.201826047
0	0.25	0	1	0.204513084	0.79547802	1.558436713	14.17758037	0.999991104	0.161845283	0.000870491	21.64656139	27.62774527	0.162715774	0.204513084	0.79547802	1.558436713	14.17758037	0.999991104	0.174885369	0.000741961	21.39891482	27.69568151	0.17562733
0	0.25	0.25	0	0.988230308	0.01175972	9.850593029	196.2327829	0.999990028	1.06E-05	0.99998942	13.5580875	24.00829919	1	0.990583248	0.009406777	8.243060018	196.3976281	0.999990025	1.06E-05	0.99998942	13.5580875	24.00829919	1
0	0.25	0.25	0.1	0.796517065	0.203473654	4.677198464	70.18832398	0.999990719	1.02E-05	0.999989773	13.5744624	23.98921703	1	0.833590626	0.166399621	4.048940965	70.42252786	0.999990247	1.07E-05	0.9999893	13.55262331	24.01466991	1
0	0.25	0.25	0.25	0.579901069	0.420089414	3.15081457	36.7109007	0.999990483	9.72E-06	0.999989944	13.59891363	23.96072397	0.999999664	0.646639713	0.353351878	2.789403331	36.94559719	0.999991591	1.09E-05	0.999988775	13.54444123	24.02418652	0.999999658
0	0.25	0.25	0.5	0.358627122	0.641365969	2.275238865	22.38877316	0.999993091	8.93E-06	0.99868113	13.63657115	23.86869289	0.998690063	0.440178078	0.559812174	2.059188953	22.61982944	0.999990253	1.12E-05	0.99831611	13.52748876	23.98445636	0.998327303
0	0.25	0.25	0.75	0.231792074	0.768202084	1.876243792	16.94011008	0.999994157	8.20E-06	0.975508421	13.63247082	23.35424513	0.975516622	0.310369182	0.689624807	1.725048951	17.16654032	0.999993989	1.15E-05	0.97435813	13.47197485	23.52310164	0.974369624
0	0.25	0.25	0.9	0.181251481	0.818742533	1.723514591	15.00726199	0.999994014	7.77E-06	0.933005263	13.58007404	22.72173096	0.933013038	0.254877511	0.745116111	1.597170079	15.23040401	0.999993622	1.17E-05	0.929482321	13.39102038	22.90048627	0.929493973
0	0.25	0.25	1	0.154677587	0.845314097	1.642631566	14.01279773	0.999991684	7.48E-06	0.880561537	13.50304258	22.09794896	0.880569021	0.224478664	0.775512288	1.529515556	14.2336212	0.999990952	1.17E-05	0.874055724	13.29732997	22.27390947	0.874067453
0	0.25	0.5	0	0.986661716	0.013328383	10.88693024	196.1113459	0.999990099	5.58E-10	0.999999999	8.165964084	14.33160603	1	0.991106155	0.008883933	7.876527893	196.4318716	0.999990088	5.58E-10	0.999999999	8.165964084	14.33160602	1
0	0.25	0.5	0.1	0.772723571	0.227266954	5.073325211	70.03146126	0.999990526	5.24E-10	0.999999999	8.174870736	14.32148075	1	0.842061189	0.157929517	3.903292963	70.47489511	0.999990706	5.70E-10	0.999999999	8.162991996	14.33498597	1
0	0.25	0.5	0.25	0.539287909	0.460703843	3.377037989	36.55502254	0.999991752	4.77E-10	1	8.188170658	14.3063712	1	0.662486102	0.337503964	2.705187118	36.99752513	0.999990066	5.88E-10	0.999999999	8.158541977	14.34004779	1
0	0.25	0.5	0.5	0.312855211	0.687137853	2.410627425	22.23633646	0.999993064	4.09E-10	0.999999882	8.210179009	14.28138989	0.999999883	0.460689953	0.539300458	2.008907838	22.67156905	0.999990411	6.19E-10	0.99999982	8.151146763	14.34845538	0.999999821
0	0.25	0.5	0.75	0.190824325	0.809166031	1.971509045	16.79249763	0.999990357	3.50E-10	0.999956437	8.231972253	14.25550372	0.999956437	0.331181027	0.668812966	1.690013363	17.21760337	0.999993993	6.52E-10	0.999969381	8.143765401	14.35600252	0.999969382
0	0.25	0.5	0.9	0.144431646	0.855562731	1.80343477	14.86306536	0.999994377	3.20E-10	0.999789693	8.244877778	14.23715648	0.999789693	0.274948476	0.725045099	1.567981164	15.2809915	0.999993575	6.72E-10	0.999778705	8.139263748	14.35684617	0.999778706
0	0.25	0.5	1	0.120696968	0.879295322	1.714377642	13.8708914	0.99999229	3.01E-10	0.999314909	8.253225773	14.21860047	0.999314909	0.243861769	0.756129072	1.503436546	14.28386818	0.999990841	6.86E-10	0.999275117	8.136066455	14.35092278	0.999275118
0	0.25	0.75	0	0.985258166	0.014731851	11.79215991	195.9929949	0.999990017	9.46E-14	1	6.061766395	10.83015289	1	0.991573958	0.008416063	7.545477173	196.4559433	0.999990022	9.46E-14	1	6.061766395	10.83015289	1
0	0.25	0.75	0.1	0.75203882	0.247951721	5.413802814	69.89105719	0.999990542	8.67E-14	1	6.068082405	10.8228935	1	0.84971318	0.15027723	3.770993653	70.52112099	0.99999041	9.74E-14	1	6.059658868	10.83257607	1
0	0.25	0.75	0.25	0.505371374	0.494620033	3.570390284	36.41565044	0.999991407	7.62E-14	1	6.077514516	10.81205985	1	0.676994009	0.322996391	2.628556258	37.04426573	0.999990401	1.02E-13	1	6.056503405	10.83620497	1
0	0.25	0.75	0.5	0.276886526	0.723106592	2.526384271	22.10129343	0.999993119	6.14E-14	1	6.09312435	10.79414966	1	0.479853569	0.520137009	1.963180906	22.71795883	0.999990577	1.09E-13	1	6.051259773	10.84223749	1
0	0.25	0.75	0.75	0.160360428	0.839630366	2.053259374	16.66315917	0.999990794	4.95E-14	0.999999852	6.108598459	10.77641427	0.999999852	0.350985719	0.649008295	1.658202174	17.26349599	0.999994014	1.17E-13	0.999999911	6.046035357	10.84824788	0.999999911
0	0.25	0.75	0.9	0.117890464	0.882099692	1.872205154	14.73736074	0.999990156	4.36E-14	0.999997703	6.117818647	10.76580808	0.999997703	0.294246968	0.705746583	1.541507579	15.3265318	0.99999355	1.23E-13	0.999998607	6.04290979	10.85181366	0.999998607
0	0.25	0.75	1	0.096688196	0.903304661	1.776232813	13.7478447	0.999992857	4.00E-14	0.999993136	6.1239387	10.75870813	0.999993136	0.262623654	0.737367112	1.47980109	14.32915472	0.999990766	1.26E-13	0.999992749	6.04082941	10.85408118	0.999992749
0	0.25	1	0	0.983995006	0.015995006	12.59033224	195.8846539	0.999990011	3.94E-17	1	4.911110074	8.987324033	1	0.991995014	0.007995014	7.245035148	196.4781846	0.999990028	3.94E-17	1	4.911110074	8.987324033	1
0	0.25	1	0.1	0.733897218	0.266093484	5.709795448	69.76465726	0.999990702	3.53E-17	1	4.916092635	8.981492438	1	0.856659515	0.143330572	3.6502787	70.56260614	0.999990087	4.08E-17	1	4.909447569	8.989270587	1
0	0.25	1	0.25	0.476677596	0.523313558	3.737624868	36.2905025	0.999991153	3.01E-17	1	4.923534062	8.972789308	1	0.690323129	0.309667588	2.558527509	37.08634426	0.999990717	4.31E-17	1	4.90695848	8.992185658	1
0	0.25	1	0.5	0.24807179	0.751918244	2.626503852	21.98082228	0.999990034	2.30E-17	1	4.93585109	8.958400548	1	0.497783126	0.502207622	1.921416338	22.75978248	0.999990749	4.71E-17	1	4.902822391	8.997031474	1
0	0.25	1	0.75	0.13713375	0.862857478	2.12417652	16.54903204	0.999991228	1.76E-17	0.999999999	4.948063161	8.944154827	0.999999999	0.369823427	0.630170621	1.629190426	17.30495551	0.999994048	5.15E-17	0.999999999	4.898701695	9.001861567	0.999999999
0	0.25	1	0.9	0.098210352	0.901780419	1.931999885	14.6272374	0.999990771	1.50E-17	0.999999969	4.955340835	8.935674136	0.999999969	0.312774656	0.687218888	1.517387866	15.36773105	0.999993544	5.43E-17	0.999999984	4.896236621	9.00475171	0.999999984
0	0.25	1	1	0.079202261	0.920791106	1.830102684	13.64041579	0.999993366	1.35E-17	0.999999879	4.960172218	8.930046509	0.999999879	0.280744415	0.719246305	1.458281684	14.37016534	0.99999072	5.63E-17	0.999999872	4.894596282	9.006673018	0.999999872
0	0.3	0	0	0.989995014	0.009995014	8.65126016	196.3594212	0.999990027	0.699894231	0.299894231	101.2108428	164.0272228	0.999788462	0.989995014	0.009995014	8.65126016	196.3594212	0.999990027	0.699894231	0.299894231	101.2108428	164.0272228	0.999788462
0	0.3	0	0.1	0.824163232	0.175827273	4.210083268	70.36417265	0.999990506	0.617122406	0.220285123	74.87752101	113.6593746	0.837407529	0.824163232	0.175827273	4.210083268	70.36417265	0.999990506	0.618272992	0.219443184	74.74507264	113.7343864	0.837716175
0	0.3	0	0.25	0.629266028	0.370725257	2.882394726	36.8868722	0.999991285	0.427959156	0.080416256	48.41313066	66.78498455	0.508375412	0.629266028	0.370725257	2.882394726	36.8868722	0.999991285	0.431397703	0.079249831	48.24206769	66.86912635	0.510647534
0	0.3	0	0.5	0.418194264	0.581795844	2.114740214	22.56176806	0.999990108	0.250456546	0.017847171	33.17366623	42.40156109	0.268303717	0.418194264	0.581795844	2.114740214	22.56176806	0.999990108	0.256998546	0.017050536	32.98616519	42.48010369	0.274049082
0	0.3	0	0.75	0.288518895	0.711475109	1.763824352	17.10940017	0.999994004	0.165914625	0.005753893	26.99200957	33.26719687	0.171668517	0.288518895	0.711475109	1.763824352	17.10940017	0.999994004	0.174371885	0.005272538	26.79153534	33.34450475	0.179644423
0	0.3	0	0.9	0.234048232	0.765945463	1.629513617	15.17390606	0.999993695	0.130280618	0.00298962	24.38046956	29.55768616	0.133270237	0.234048232	0.765945463	1.629513617	15.17390606	0.999993695	0.139355247	0.002656834	24.17740878	29.63302707	0.142012081
0	0.3	0	1	0.204513084	0.79547802	1.558436713	14.17758037	0.999991104	0.108660375	0.001831456	22.73750723	27.27465063	0.110491831	0.204513084	0.79547802	1.558436713	14.17758037	0.999991104	0.117851704	0.001588836	22.53674791	27.34724362	0.11944054
0	0.3	0.25	0	0.988367115	0.011622929	9.758932338	196.2435598	0.999990043	1.10E-06	0.999998898	14.60084506	22.81925408	1	0.990692694	0.009297346	8.166637828	196.4050269	0.99999004	1.10E-06	0.999998898	14.60084506	22.81925408	1
0	0.3	0.25	0.1	0.798626554	0.201363512	4.641826717	70.20154773	0.999990065	1.07E-06	0.999998933	14.61481262	22.80366228	1	0.835356442	0.1646339	4.018646755	70.4334894	0.999990343	1.12E-06	0.999998883	14.59485454	22.82594375	1
0	0.3	0.25	0.25	0.583584997	0.416405543	3.130550165	36.72452958	0.99999054	1.02E-06	0.999998734	14.63568393	22.78035982	0.999999753	0.649924665	0.350066985	2.771899539	36.95652598	0.99999165	1.14E-06	0.99999861	14.58588526	22.835943	0.999999749
0	0.3	0.25	0.5	0.362923859	0.637069239	2.263115554	22.40213651	0.999993099	9.41E-07	0.999023965	14.66669183	22.7072104	0.999024906	0.44439412	0.555596164	2.048736064	22.63064887	0.999990284	1.18E-06	0.998759838	14.56670349	22.80997147	0.998761016
0	0.3	0.25	0.75	0.235758191	0.76423595	1.867732349	16.95311172	0.999994141	8.69E-07	0.981481677	14.64549335	22.29665978	0.981482546	0.314613793	0.685380195	1.717760626	17.17720729	0.999993988	1.22E-06	0.980736125	14.49896323	22.44871376	0.980737342
0	0.3	0.25	0.9	0.184877957	0.815116028	1.716385807	15.02001862	0.999993985	8.26E-07	0.948525943	14.57127247	21.7762512	0.948526769	0.258953098	0.741040513	1.591095263	15.24096413	0.99999361	1.24E-06	0.946148491	14.3992374	21.94118121	0.946149727
0	0.3	0.25	1	0.158061592	0.841930043	1.636239157	14.0253832	0.999991634	7.96E-07	0.906817144	14.47064346	21.25036637	0.90681794	0.228403443	0.771587484	1.524086307	14.24410499	0.999990927	1.24E-06	0.902267714	14.28417335	21.41607084	0.902268959
0	0.3	0.5	0	0.986951529	0.013038485	10.69740611	196.132512	0.999990014	8.78E-12	1	8.733268204	13.69709725	1	0.99129935	0.008690655	7.740119298	196.4399937	0.999990005	8.78E-12	1	8.733268204	13.69709725	1
0	0.3	0.5	0.1	0.777065923	0.222924763	5.001405947	70.06053727	0.999990685	8.28E-12	1	8.740870623	13.68873249	1	0.84521339	0.154776755	3.848877705	70.49362737	0.999990144	9.00E-12	1	8.730007656	13.70068583	1
0	0.3	0.5	0.25	0.546571684	0.453418318	3.336065239	36.5836161	0.999990003	7.60E-12	1	8.752231458	13.67623901	1	0.668440349	0.331549853	2.6736837	37.01682922	0.999990202	9.34E-12	1	8.725126364	13.70605943	1
0	0.3	0.5	0.5	0.320848137	0.679144924	2.386101	22.2643894	0.999993061	6.58E-12	0.99999991	8.77105322	13.65555416	0.99999991	0.468510577	0.5314799	1.990106174	22.69071937	0.999990477	9.93E-12	0.999999863	8.717016097	13.71498515	0.999999863
0	0.3	0.5	0.75	0.197805359	0.802184916	1.954222688	16.81952549	0.999990275	5.70E-12	0.999966496	8.789709197	13.63413221	0.999966496	0.339221662	0.660772338	1.676927554	17.23653624	0.999994	1.06E-11	0.999976574	8.708920538	13.72322771	0.999976574
0	0.3	0.5	0.9	0.150619299	0.849375007	1.788915176	14.88941492	0.999994306	5.24E-12	0.999838069	8.800736104	13.61903317	0.999838069	0.282760771	0.717232792	1.557087676	15.29977062	0.999993563	1.10E-11	0.999830656	8.703967844	13.72526533	0.999830656
0	0.3	0.5	1	0.126356366	0.873635808	1.701332028	13.89677231	0.999992175	4.95E-12	0.999472051	8.807781762	13.60391395	0.999472051	0.251442545	0.748548262	1.493708886	14.30253675	0.999990807	1.12E-11	0.99944518	8.7004135	13.72147567	0.99944518
0	0.3	0.75	0	0.985709297	0.014280725	11.50335396	196.0309824	0.999990022	2.96E-16	1	6.464843863	10.37452173	1	0.991831749	0.008158279	7.361821966	196.4699071	0.999990028	2.96E-16	1	6.464843863	10.37452173	1
0	0.3	0.75	0.1	0.758626272	0.241363742	5.305735729	69.9359088	0.999990014	2.73E-16	1	6.470256915	10.36850615	1	0.853959311	0.146031351	3.697274264	70.54692828	0.999990662	3.06E-16	1	6.462522394	10.37710242	1
0	0.3	0.75	0.25	0.516033329	0.483958182	3.509132799	36.46041403	0.999991511	2.42E-16	1	6.478346617	10.35952096	1	0.685123762	0.31486683	2.585802462	37.07002684	0.999990592	3.22E-16	1	6.459047084	10.38096671	1
0	0.3	0.75	0.5	0.287971324	0.71202177	2.489708888	22.14455272	0.999993094	1.98E-16	1	6.491750611	10.34464633	1	0.490752488	0.509238192	1.937680215	22.74355725	0.99999068	3.51E-16	1	6.453273192	10.38738929	1
0	0.3	0.75	0.75	0.169579352	0.830411295	2.027329445	16.70444919	0.999990647	1.63E-16	0.999999885	6.505057367	10.32989229	0.999999885	0.362401569	0.637592464	1.640483231	17.28886235	0.999994033	3.82E-16	0.999999931	6.44752201	10.39378752	0.999999931
0	0.3	0.75	0.9	0.125839744	0.874154873	1.850373692	14.77746924	0.999994617	1.45E-16	0.999998973	6.512995263	10.32107731	0.999998973	0.305455468	0.694538077	1.526773707	15.35173255	0.999993545	4.02E-16	0.999998927	6.444082019	10.39759138	0.999998927
0	0.3	0.75	1	0.103831087	0.896161587	1.756584837	13.78697921	0.999992674	1.34E-16	0.999994679	6.518267552	10.31514449	0.999994679	0.273573697	0.726417038	1.466654006	14.3542356	0.999990735	4.16E-16	0.999994414	6.441792566	10.40003963	0.999994414
0	0.3	1	0	0.984610432	0.015379663	12.20341371	195.9396861	0.999990095	3.02E-20	1	5.229853614	8.621036912	1	0.9923027	0.007687315	7.023928568	196.4924329	0.999990015	3.02E-20	1	5.229853614	8.621036912	1
0	0.3	1	0.1	0.742680002	0.257310233	5.566784475	69.82604292	0.999990235	2.74E-20	1	5.234145442	8.6161975	1	0.861771633	0.138218784	3.561054729	70.5934018	0.999990417	3.16E-20	1	5.228013094	8.623113001	1
0	0.3	1	0.25	0.490446746	0.509544525	3.656925522	36.35143582	0.999991271	2.36E-20	1	5.240560078	8.608968942	1	0.700229648	0.299761309	2.506702505	37.11710036	0.999990957	3.36E-20	1	5.225257887	8.626221679	1
0	0.3	1	0.5	0.261713555	0.738279609	2.578192865	22.03943277	0.999993164	1.84E-20	1	5.251190156	8.597001938	1	0.511308779	0.488682109	1.890523174	22.79038696	0.999990887	3.74E-20	1	5.220680661	8.631388334	1
0	0.3	1	0.75	0.147994659	0.851996355	2.089933036	16.60435495	0.999991013	1.44E-20	0.999999999	5.261745023	8.585134206	0.999999999	0.384227583	0.6157665	1.607757058	17.33534167	0.999994082	4.16E-20	1	5.216121794	8.636536992	1
0	0.3	1	0.9	0.107348466	0.892642005	1.903111297	14.68053504	0.999990471	1.24E-20	0.999999976	5.268042319	8.578059952	0.999999976	0.327050036	0.672943514	1.499583477	15.3979598	0.99999355	4.43E-20	0.999999987	5.213395229	8.63961728	0.999999987
0	0.3	1	1	0.087284743	0.912708377	1.804066455	13.69235433	0.99999312	1.13E-20	0.999999906	5.272225823	8.573361888	0.999999906	0.294774926	0.705215775	1.442405652	14.40027932	0.999990701	4.62E-20	0.999999901	5.211581147	8.641665407	0.999999901
0	0.4	0	0	0.989995014	0.009995014	8.65126016	196.3594212	0.999990027	0.599879121	0.399879121	120.0495889	150.9142939	0.999758242	0.989995014	0.009995014	8.65126016	196.3594212	0.999990027	0.599879121	0.399879121	120.0495889	150.9142939	0.999758242
0	0.4	0	0.1	0.824163232	0.175827273	4.210083268	70.36417265	0.999990506	0.506066503	0.308270009	86.88335685	105.7656359	0.814336512	0.824163232	0.175827273	4.210083268	70.36417265	0.999990506	0.507138037	0.307352794	86.77379842	105.8488054	0.814490831
0	0.4	0	0.25	0.629266028	0.370725257	2.882394726	36.8868722	0.999991285	0.305134312	0.135860661	54.42698245	63.22364479	0.440994974	0.629266028	0.370725257	2.882394726	36.8868722	0.999991285	0.307870842	0.134253136	54.29331788	63.31808057	0.442123978
0	0.4	0	0.5	0.418194264	0.581795844	2.114740214	22.56176806	0.999990108	0.145285363	0.040653517	36.37123037	40.71207385	0.18593888	0.418194264	0.581795844	2.114740214	22.56176806	0.999990108	0.149508087	0.039150067	36.23218228	40.80282017	0.188658154
0	0.4	0	0.75	0.288518895	0.711475109	1.763824352	17.10940017	0.999994004	0.082344244	0.01643344	29.23115332	32.14677141	0.098777685	0.288518895	0.711475109	1.763824352	17.10940017	0.999994004	0.087016093	0.015286756	29.08635093	32.23755406	0.102302849
0	0.4	0	0.9	0.234048232	0.765945463	1.629513617	15.17390606	0.999993695	0.059058009	0.009733317	26.2534462	28.6428057	0.068791325	0.234048232	0.765945463	1.629513617	15.17390606	0.999993695	0.063639562	0.008826331	26.10856988	28.73195709	0.072465893
0	0.4	0	1	0.204513084	0.79547802	1.558436713	14.17758037	0.999991104	0.04602544	0.006577684	24.39386371	26.47834607	0.052603124	0.204513084	0.79547802	1.558436713	14.17758037	0.999991104	0.050364046	0.005846366	24.25180204	26.56468694	0.056210412
0	0.4	0.25	0	0.988631398	0.011358671	9.581252815	196.2640978	0.999990069	1.23E-08	0.999999988	16.4909445	20.77729861	1	0.990904124	0.009085942	8.018565136	196.4189831	0.999990067	1.23E-08	0.999999988	16.4909445	20.77729861	1
0	0.4	0.25	0.1	0.802717565	0.197272682	4.573106037	70.22804102	0.999990247	1.19E-08	0.999999988	16.50182812	20.7659027	1	0.838778297	0.161212231	3.95983973	70.45466368	0.999990528	1.25E-08	0.999999988	16.48368699	20.78489985	1
0	0.4	0.25	0.25	0.590768214	0.409222437	3.091150867	36.75086437	0.999990651	1.15E-08	0.999999837	16.51810552	20.74885317	0.999999849	0.656318022	0.343673744	2.737901903	36.97764106	0.999991767	1.28E-08	0.999999834	16.47282377	20.79626755	0.999999847
0	0.4	0.25	0.5	0.371371051	0.628622064	2.239547288	22.42798185	0.999993116	1.07E-08	0.999401174	16.53960779	20.69814534	0.999401185	0.452653715	0.547336632	2.028436792	22.65156485	0.999990346	1.34E-08	0.999242628	16.44817608	20.7875901	0.999242641
0	0.4	0.25	0.75	0.243613741	0.75638037	1.851194858	16.97828848	0.999994111	1.00E-08	0.988472669	16.48301187	20.41782382	0.988472679	0.322979151	0.677014839	1.703614071	17.19784511	0.999993989	1.40E-08	0.988084613	16.35044459	20.5516232	0.988084627
0	0.4	0.25	0.9	0.192091018	0.807902913	1.702540295	15.04474138	0.999993931	9.56E-09	0.967422245	16.3600032	20.048808	0.967422255	0.26701241	0.73298118	1.57930824	15.26140657	0.999993591	1.43E-08	0.966135995	16.20567482	20.19848853	0.966136009
0	0.4	0.25	1	0.164810612	0.835180928	1.623827244	14.04978821	0.99999154	9.22E-09	0.939987482	16.20607209	19.66335556	0.939987491	0.23618139	0.763809492	1.513554385	14.26440759	0.999990881	1.44E-08	0.937427385	16.04037941	19.8180234	0.9374274
0	0.4	0.5	0	0.987495016	0.012495016	10.33970706	196.1761323	0.999990032	2.39E-15	1	9.763766564	12.59372836	1	0.991661679	0.008328346	7.483085152	196.4608111	0.999990025	2.39E-15	1	9.763766564	12.59372836	1
0	0.4	0.5	0.1	0.78527383	0.214716434	4.865016794	70.11459184	0.999990263	2.27E-15	1	9.769712798	12.58753117	1	0.851155665	0.148834831	3.745974676	70.52990297	0.999990496	2.47E-15	1	9.759801536	12.59786176	1
0	0.4	0.5	0.25	0.560495509	0.439494688	3.258241402	36.63768552	0.999990197	2.11E-15	1	9.778607013	12.57826505	1	0.679749476	0.32024099	2.614050693	37.0530312	0.999990465	2.59E-15	1	9.753867508	12.60404932	1
0	0.4	0.5	0.5	0.336390725	0.66360234	2.339521062	22.31713158	0.999993065	1.87E-15	0.999999943	9.793364132	12.56289747	0.999999943	0.483534722	0.516455889	1.954528072	22.72666656	0.999990611	2.81E-15	0.999999914	9.74401319	12.61432499	0.999999914
0	0.4	0.5	0.75	0.211592466	0.788397665	1.921427321	16.87048314	0.999990131	1.66E-15	0.999978746	9.807996964	12.54702577	0.999978746	0.354829227	0.645164793	1.652188107	17.27212148	0.99999402	3.04E-15	0.999985218	9.734176784	12.62413152	0.999985218
0	0.4	0.5	0.9	0.162946781	0.837047396	1.761390327	14.9391859	0.999994177	1.54E-15	0.999897134	9.81657944	12.535994	0.999897134	0.298013897	0.70197965	1.536505725	15.33509869	0.999993548	3.19E-15	0.999893102	9.728122048	12.62807777	0.999893102
0	0.4	0.5	1	0.137695091	0.86229687	1.676614858	13.94572008	0.999991962	1.47E-15	0.999664282	9.821850782	12.52522869	0.999664282	0.266299463	0.733691291	1.475337338	14.33767926	0.999990754	3.30E-15	0.999649649	9.723689013	12.62725354	0.999649649
0	0.4	0.75	0	0.986533464	0.013456541	10.97041776	196.0984866	0.999990005	3.48E-21	1	7.201658471	9.579360001	1	0.9923027	0.007687315	7.023928568	196.4924329	0.999990015	3.48E-21	1	7.201658471	9.579360001	1
0	0.4	0.75	0.1	0.770810678	0.229179778	5.104956529	70.01859993	0.999990456	3.25E-21	1	7.205928951	9.574885351	1	0.861771633	0.138218784	3.561054729	70.5934018	0.999990417	3.64E-21	1	7.198810982	9.582344456	1
0	0.4	0.75	0.25	0.536097339	0.463894379	3.395044244	36.54227865	0.999991718	2.94E-21	1	7.212317034	9.568194632	1	0.700229648	0.299761309	2.506702505	37.11710036	0.999990957	3.89E-21	1	7.194549639	9.586812008	1
0	0.4	0.75	0.5	0.309383835	0.690609231	2.421406557	22.22394575	0.999993066	2.49E-21	1	7.222917173	9.557099648	1	0.511308779	0.488682109	1.890523174	22.79038696	0.999990887	4.35E-21	1	7.187473623	9.594233715	1
0	0.4	0.75	0.75	0.187815878	0.812174516	1.979110147	16.78057681	0.999990394	2.11E-21	0.999999927	7.233459551	9.546071917	0.999999927	0.384227583	0.6157665	1.607757058	17.33534167	0.999994082	4.86E-21	0.999999956	7.180430127	9.601623989	0.999999956
0	0.4	0.75	0.9	0.14177674	0.858217669	1.809821739	14.85145467	0.999994409	1.91E-21	0.999999343	7.239757356	9.539474271	0.999999343	0.327050036	0.672943514	1.499583477	15.3979598	0.99999355	5.19E-21	0.999999318	7.176219338	9.606027786	0.999999318
0	0.4	0.75	1	0.118275548	0.881716793	1.720117776	13.85949454	0.999992341	1.78E-21	0.999996593	7.243943491	9.535036164	0.999996593	0.294774926	0.705215775	1.442405652	14.40027932	0.999990701	5.43E-21	0.999996446	7.173417564	9.60890281	0.999996446
0	0.4	1	0	0.985709297	0.014280725	11.50335396	196.0309824	0.999990022	2.38E-26	1	5.816865165	7.980701452	1	0.992852166	0.00713788	6.625795724	196.517045	0.999990047	2.38E-26	1	5.816865165	7.980701452	1
0	0.4	1	0.1	0.758626272	0.241363742	5.305735729	69.9359088	0.999990014	2.19E-26	1	5.820283474	7.977094744	1	0.870976549	0.129013747	3.399552271	70.6476662	0.999990296	2.51E-26	1	5.814585992	7.983106996	1
0	0.4	1	0.25	0.516033329	0.483958182	3.509132799	36.46041403	0.999991511	1.93E-26	1	5.825397158	7.971701753	1	0.718275515	0.281715889	2.412758827	37.17203366	0.999991405	2.73E-26	1	5.8111753	7.986707925	1
0	0.4	1	0.5	0.287971324	0.71202177	2.489708888	22.14455272	0.999993094	1.57E-26	1	5.833883509	7.962758578	1	0.536384587	0.463606579	1.83455694	22.84511819	0.999991166	3.14E-26	1	5.805512201	7.992689884	1
0	0.4	1	0.75	0.169579352	0.830411295	2.027329445	16.70444919	0.999990647	1.28E-26	0.999999999	5.842324743	7.953871209	0.999999999	0.411362927	0.588631239	1.568986209	17.38977835	0.999994166	3.60E-26	1	5.799875632	7.99864752	1
0	0.4	1	0.9	0.125839744	0.874154873	1.850373692	14.77746924	0.999994617	1.13E-26	0.999999992	5.847368043	7.948565102	0.999999992	0.354186748	0.645806838	1.467409174	15.45218129	0.999993586	3.90E-26	0.999999992	5.796506328	8.0022103	0.999999992
0	0.4	1	1	0.103831087	0.896161587	1.756584837	13.78697921	0.999992674	1.04E-26	0.999999939	5.850721374	7.945037489	0.999999939	0.321601977	0.678388725	1.413735251	14.45434239	0.999990702	4.12E-26	0.999999937	5.794265357	8.004579479	0.999999937
0	0.5	0	0	0.989995014	0.009995014	8.65126016	196.3594212	0.999990027	0.499874084	0.499874084	136.3941133	136.3941133	0.999748169	0.989995014	0.009995014	8.65126016	196.3594212	0.999990027	0.499874084	0.499874084	136.3941133	136.3941133	0.999748169
0	0.5	0	0.1	0.824163232	0.175827273	4.210083268	70.36417265	0.999990506	0.402851993	0.403845738	97.01603567	96.92186623	0.806697731	0.824163232	0.175827273	4.210083268	70.36417265	0.999990506	0.403845738	0.402851993	96.92186623	97.01603567	0.806697731
0	0.5	0	0.25	0.629266028	0.370725257	2.882394726	36.8868722	0.999991285	0.208437149	0.210565738	59.25660453	59.14653038	0.419002887	0.629266028	0.370725257	2.882394726	36.8868722	0.999991285	0.210565738	0.208437149	59.14653038	59.25660453	0.419002887
0	0.5	0	0.5	0.418194264	0.581795844	2.114740214	22.56176806	0.999990108	0.078879915	0.081479529	38.82142631	38.71175203	0.160359445	0.418194264	0.581795844	2.114740214	22.56176806	0.999990108	0.081479529	0.078879915	38.71175203	38.82142631	0.160359445
0	0.5	0	0.75	0.288518895	0.711475109	1.763824352	17.10940017	0.999994004	0.03756184	0.03997902	30.90777152	30.79600309	0.07754086	0.288518895	0.711475109	1.763824352	17.10940017	0.999994004	0.03997902	0.03756184	30.79600309	30.90777152	0.07754086
0	0.5	0	0.9	0.234048232	0.765945463	1.629513617	15.17390606	0.999993695	0.024345072	0.026488953	27.64109945	27.53039189	0.050834025	0.234048232	0.765945463	1.629513617	15.17390606	0.999993695	0.026488953	0.024345072	27.53039189	27.64109945	0.050834025
0	0.5	0	1	0.204513084	0.79547802	1.558436713	14.17758037	0.999991104	0.017586058	0.019469315	25.61240754	25.50457449	0.037055373	0.204513084	0.79547802	1.558436713	14.17758037	0.999991104	0.019469315	0.017586058	25.50457449	25.61240754	0.037055373
0	0.5	0.25	0	0.988883934	0.011106156	9.410713463	196.2833499	0.99999009	1.41E-10	1	18.2882153	18.94468432	1	0.991106155	0.008883933	7.876527893	196.4318716	0.999990088	1.41E-10	1	18.2882153	18.94468432	1
0	0.5	0.25	0.1	0.806646368	0.193344054	4.506954717	70.25335453	0.999990422	1.38E-10	1	18.29722226	18.93573919	1	0.842061189	0.157929517	3.903292963	70.47489511	0.999990706	1.45E-10	1	18.27920984	18.95363026	1
0	0.5	0.25	0.25	0.59771494	0.402275821	3.053188443	36.77603621	0.999990761	1.34E-10	0.999999902	18.31069958	18.92234875	0.999999902	0.662486102	0.337503964	2.705187118	36.99752513	0.999990066	1.50E-10	0.999999877	18.26573532	18.96700778	0.999999877
0	0.5	0.25	0.5	0.379626889	0.620366246	2.216842049	22.45271443	0.999993135	1.27E-10	0.999610337	18.32478347	18.88481601	0.999610337	0.460689953	0.539300458	2.008907838	22.67156905	0.999990411	1.58E-10	0.999507881	18.23342506	18.97041981	0.999507882
0	0.5	0.25	0.75	0.251365272	0.748628813	1.835274431	17.00241891	0.999994085	1.19E-10	0.992451055	18.224583	18.68514303	0.992451055	0.331181027	0.668812966	1.690013363	17.21760337	0.999993993	1.66E-10	0.992212895	18.09408671	18.81337037	0.992212895
0	0.5	0.25	0.9	0.19924707	0.800746811	1.689218297	15.06846158	0.999993881	1.14E-10	0.97848264	18.03897849	18.41620032	0.97848264	0.274948476	0.725045099	1.567981164	15.2809915	0.999993575	1.70E-10	0.977678689	17.88888047	18.56240465	0.977678689
0	0.5	0.25	1	0.171529599	0.828461853	1.611888895	14.07322063	0.999991452	1.10E-10	0.959981811	17.81734141	18.12887546	0.959981811	0.243861769	0.756129072	1.503436546	14.28386818	0.999990841	1.71E-10	0.958348434	17.65826184	18.28277066	0.958348434
0	0.5	0.5	0	0.987995017	0.011995017	10.00776757	196.2149859	0.999990034	7.28E-19	1	10.74789162	11.59246824	1	0.991995014	0.007995014	7.245035148	196.4781846	0.999990028	7.28E-19	1	10.74789162	11.59246824	1
0	0.5	0.5	0.1	0.792901794	0.207088779	4.7377202	70.16473165	0.999990572	6.99E-19	1	10.75283425	11.58755929	1	0.856659515	0.143330572	3.6502787	70.56260614	0.999990087	7.58E-19	1	10.74294992	11.59737742	1
0	0.5	0.5	0.25	0.573619138	0.426371251	3.185463464	36.68746437	0.999990389	6.58E-19	1	10.76023144	11.58021468	1	0.690323129	0.309667588	2.558527509	37.08634426	0.999990717	8.05E-19	1	10.73555755	11.60472332	1
0	0.5	0.5	0.5	0.351355664	0.648637416	2.295969762	22.36581328	0.99999308	5.96E-19	0.999999962	10.7725156	11.56802176	0.999999962	0.497783126	0.502207622	1.921416338	22.75978248	0.999990749	8.89E-19	0.999999943	10.72329021	11.61691661	0.999999943
0	0.5	0.5	0.75	0.225126202	0.774863809	1.890805741	16.91767856	0.999990012	5.40E-19	0.999985939	10.78467964	11.55547898	0.999985939	0.369823427	0.630170621	1.629190426	17.30495551	0.999994048	9.82E-19	0.999990236	10.71104791	11.62875896	0.999990236
0	0.5	0.5	0.9	0.17518002	0.824814044	1.735715455	14.98538695	0.999994065	5.09E-19	0.999931889	10.79170868	11.54690759	0.999931889	0.312774656	0.687218888	1.517387866	15.36773105	0.999993544	1.04E-18	0.999929357	10.70346606	11.63451403	0.999929357
0	0.5	0.5	1	0.149026193	0.850965579	1.653574895	13.99122778	0.999991771	4.89E-19	0.999777578	10.79572055	11.53881546	0.999777578	0.280744415	0.719246305	1.458281684	14.37016534	0.99999072	1.08E-18	0.999768384	10.69780527	11.6359404	0.999768384
0	0.5	0.75	0	0.987267755	0.0127223	10.48969167	196.1588303	0.999990055	5.09E-26	1	7.911440717	8.85534377	1	0.992722307	0.007267762	6.720301735	196.5129057	0.999990069	5.09E-26	1	7.911440717	8.85534377	1
0	0.5	0.75	0.1	0.781830918	0.218159207	4.922299387	70.09179835	0.999990125	4.82E-26	1	7.915020354	8.851789063	1	0.868791991	0.13119815	3.437980724	70.63467257	0.999990142	5.38E-26	1	7.907861891	8.858898605	1
0	0.5	0.75	0.25	0.554630094	0.44536002	3.290946321	36.6150697	0.999990114	4.43E-26	1	7.920377947	8.846470526	1	0.713968513	0.286022784	2.435127815	37.15904819	0.999991297	5.84E-26	1	7.902508534	8.864217818	1
0	0.5	0.75	0.5	0.32980133	0.670191732	2.359094938	22.29505344	0.999993062	3.87E-26	1	7.929275831	8.837642118	1	0.530348518	0.469642578	1.847878983	22.83217281	0.999991096	6.69E-26	1	7.893625687	8.873048622	1
0	0.5	0.75	0.75	0.205713437	0.794276752	1.935203095	16.84912961	0.999990189	3.37E-26	0.999999951	7.938134708	8.828856566	0.999999951	0.404780553	0.59521359	1.57820831	17.3768919	0.999994144	7.67E-26	0.999999971	7.88479165	8.881835669	0.999999971
0	0.5	0.75	0.9	0.157673096	0.842321135	1.772948773	14.91831514	0.999994231	3.11E-26	0.999999563	7.943431182	8.823596782	0.999999563	0.347575474	0.6524181	1.47505846	15.43933829	0.999993574	8.32E-26	0.999999547	7.879514156	8.887076575	0.999999547
0	0.5	0.75	1	0.132834285	0.867157765	1.686992133	13.92518476	0.99999205	2.95E-26	0.999997734	7.946952799	8.820062409	0.999997734	0.315047911	0.684942786	1.420549264	14.44153157	0.999990697	8.79E-26	0.999997641	7.876003844	8.890524455	0.999997641
0	0.5	1	0	0.986661716	0.013328383	10.88693024	196.1113459	0.999990099	2.61E-32	1	6.387510824	7.396698137	1	0.993328348	0.006661681	6.277196989	196.5324605	0.999990028	2.61E-32	1	6.387510824	7.396698137	1
0	0.5	1	0.1	0.772723571	0.227266954	5.073325211	70.03146126	0.999990526	2.43E-32	1	6.390401282	7.393828829	1	0.879033782	0.120956355	3.257268638	70.69453215	0.999990136	2.79E-32	1	6.384621141	7.399567531	1
0	0.5	1	0.25	0.539287909	0.460703843	3.377037989	36.55502254	0.999991752	2.20E-32	1	6.394727614	7.389535747	1	0.7342918	0.265700014	2.329852826	37.21965274	0.999991814	3.09E-32	1	6.380298858	7.403861058	1
0	0.5	1	0.5	0.312855211	0.687137853	2.410627425	22.23633646	0.999993064	1.86E-32	1	6.401913376	7.38240943	1	0.559112013	0.440879427	1.785204934	22.89262884	0.99999144	3.65E-32	1	6.373127473	7.410988957	1
0	0.5	1	0.75	0.190824325	0.809166031	1.971509045	16.79249763	0.999990357	1.57E-32	1	6.409068392	7.375318817	1	0.436430032	0.563560119	1.534859823	17.43696953	0.999990151	4.32E-32	1	6.365996243	7.418082165	1
0	0.5	1	0.9	0.144431646	0.855562731	1.80343477	14.86306536	0.999994377	1.42E-32	0.999999995	6.41334676	7.371081314	0.999999995	0.379525658	0.620467987	1.43912337	15.49940826	0.999993645	4.78E-32	0.999999995	6.361736605	7.422321448	0.999999995
0	0.5	1	1	0.120696968	0.879295322	1.714377642	13.8708914	0.99999229	1.33E-32	0.99999996	6.416192938	7.368262553	0.99999996	0.346825654	0.653165091	1.388550268	14.50147812	0.999990745	5.10E-32	0.999999958	6.358904747	7.425139979	0.999999958
0	0.6	0	0	0.989995014	0.009995014	8.65126016	196.3594212	0.999990027	0.399879121	0.599879121	150.9142939	120.0495889	0.999758242	0.989995014	0.009995014	8.65126016	196.3594212	0.999990027	0.399879121	0.599879121	150.9142939	120.0495889	0.999758242
0	0.6	0	0.1	0.824163232	0.175827273	4.210083268	70.36417265	0.999990506	0.307352794	0.507138037	105.8488054	86.77379842	0.814490831	0.824163232	0.175827273	4.210083268	70.36417265	0.999990506	0.308270009	0.506066503	105.7656359	86.88335685	0.814336512
0	0.6	0	0.25	0.629266028	0.370725257	2.882394726	36.8868722	0.999991285	0.134253136	0.307870842	63.31808057	54.29331788	0.442123978	0.629266028	0.370725257	2.882394726	36.8868722	0.999991285	0.135860661	0.305134312	63.22364479	54.42698245	0.440994974
0	0.6	0	0.5	0.418194264	0.581795844	2.114740214	22.56176806	0.999990108	0.039150067	0.149508087	40.80282017	36.23218228	0.188658154	0.418194264	0.581795844	2.114740214	22.56176806	0.999990108	0.040653517	0.145285363	40.71207385	36.37123037	0.18593888
0	0.6	0	0.75	0.288518895	0.711475109	1.763824352	17.10940017	0.999994004	0.015286756	0.087016093	32.23755406	29.08635093	0.102302849	0.288518895	0.711475109	1.763824352	17.10940017	0.999994004	0.01643344	0.082344244	32.14677141	29.23115332	0.098777685
0	0.6	0	0.9	0.234048232	0.765945463	1.629513617	15.17390606	0.999993695	0.008826331	0.063639562	28.73195709	26.10856988	0.072465893	0.234048232	0.765945463	1.629513617	15.17390606	0.999993695	0.009733317	0.059058009	28.6428057	26.2534462	0.068791325
0	0.6	0	1	0.204513084	0.79547802	1.558436713	14.17758037	0.999991104	0.005846366	0.050364046	26.56468694	24.25180204	0.056210412	0.204513084	0.79547802	1.558436713	14.17758037	0.999991104	0.006577684	0.04602544	26.47834607	24.39386371	0.052603124
0	0.6	0.25	0	0.989125438	0.010864568	9.24684423	196.2982842	0.999990007	1.69E-12	1	20.14760827	17.14599862	1	0.99129935	0.008690655	7.740119298	196.4399937	0.999990005	1.69E-12	1	20.14760827	17.14599862	1
0	0.6	0.25	0.1	0.810422377	0.189568213	4.443229769	70.27756529	0.999990591	1.66E-12	1	20.15538014	17.13868083	1	0.84521339	0.154776755	3.848877705	70.49362737	0.999990144	1.73E-12	1	20.13595745	17.15697182	1
0	0.6	0.25	0.25	0.604436211	0.395554658	3.016585212	36.80012021	0.999990869	1.61E-12	0.999999936	20.16701233	17.12772288	0.999999936	0.668440349	0.331549853	2.6736837	37.01682922	0.999990202	1.80E-12	0.999999919	20.11853604	17.17337651	0.999999919
0	0.6	0.25	0.5	0.387695871	0.612297286	2.194953243	22.47640375	0.999993157	1.54E-12	0.999744139	20.17360443	17.09901504	0.999744139	0.468510577	0.5314799	1.990106174	22.69071937	0.999990477	1.92E-12	0.999676697	20.07443332	17.18766244	0.999676697
0	0.6	0.25	0.75	0.259011106	0.740982956	1.819937225	17.02556531	0.999994062	1.47E-12	0.995024275	20.01069965	16.95570421	0.995024275	0.339221662	0.660772338	1.676927554	17.23653624	0.999994	2.04E-12	0.994863179	19.87208117	17.08823354	0.994863179
0	0.6	0.25	0.9	0.206342054	0.793651782	1.676390744	15.09123699	0.999993836	1.40E-12	0.985742704	19.73572575	16.75995583	0.985742704	0.282760771	0.717232792	1.557087676	15.29977062	0.999993563	2.08E-12	0.985193046	19.5792033	16.91308006	0.985193046
0	0.6	0.25	1	0.178213424	0.821777947	1.600397589	14.09573518	0.999991371	1.35E-12	0.97332417	19.42038977	16.54724987	0.97332417	0.251442545	0.748548262	1.493708886	14.30253675	0.999990807	2.09E-12	0.972193367	19.25760181	16.71060616	0.972193367
0	0.6	0.5	0	0.988456548	0.011533471	9.698870005	196.2495675	0.999990019	2.47E-22	1	11.76990095	10.60138941	1	0.9923027	0.007687315	7.023928568	196.4924329	0.999990015	2.47E-22	1	11.76990095	10.60138941	1
0	0.6	0.5	0.1	0.80000886	0.199981266	4.618625047	70.21051496	0.999990126	2.39E-22	1	11.77417746	10.59734095	1	0.861771633	0.138218784	3.561054729	70.5934018	0.999990417	2.59E-22	1	11.76349007	10.60745991	1
0	0.6	0.5	0.25	0.586006388	0.413984188	3.117252373	36.73344198	0.999990577	2.28E-22	1	11.78058011	10.59128124	1	0.700229648	0.299761309	2.506702505	37.11710036	0.999990957	2.78E-22	1	11.7539064	10.61653814	1
0	0.6	0.5	0.5	0.365761126	0.634231978	2.255160552	22.4108798	0.999993104	2.10E-22	0.999999975	11.7912189	10.58121497	0.999999975	0.511308779	0.488682109	1.890523174	22.79038696	0.999990887	3.12E-22	0.999999962	11.73801962	10.63159399	0.999999962
0	0.6	0.5	0.75	0.238388141	0.761605989	1.862149093	16.96162429	0.99999413	1.95E-22	0.999993717	11.8017503	10.57099577	0.999993717	0.384227583	0.6157665	1.607757058	17.33534167	0.999994082	3.51E-22	0.999993516	11.72217457	10.64635942	0.999993516
0	0.6	0.5	0.9	0.18728837	0.812705596	1.711710581	15.02837468	0.999993966	1.86E-22	0.999954793	11.80761273	10.56400254	0.999954793	0.327050036	0.672943514	1.499583477	15.3979598	0.99999355	3.77E-22	0.999953057	11.71229956	10.65426106	0.999953057
0	0.6	0.5	1	0.160314261	0.839677341	1.632047512	14.03362981	0.999991602	1.80E-22	0.999852316	11.81050532	10.55774206	0.999852316	0.294774926	0.705215775	1.442405652	14.40027932	0.999990701	3.95E-22	0.999846006	11.70477822	10.65783723	0.999846006
0	0.6	0.75	0	0.987926073	0.012064004	10.05373665	196.2109255	0.999990077	9.02E-31	1	8.654450702	8.136718015	1	0.993098495	0.006891598	6.445924604	196.5280978	0.999990093	9.02E-31	1	8.654450702	8.136718015	1
0	0.6	0.75	0.1	0.791845264	0.208145266	4.755383844	70.1578163	0.999990529	8.64E-31	1	8.657570708	8.133778533	1	0.875134803	0.124855788	3.326229953	70.67230703	0.999990591	9.62E-31	1	8.649773679	8.1411256	1
0	0.6	0.75	0.25	0.571790837	0.428199524	3.195570225	36.68059641	0.999990362	8.09E-31	1	8.662242036	8.129378662	1	0.726515608	0.273476006	2.370051567	37.19666317	0.999991614	1.06E-30	1	8.642782299	8.147716845	1
0	0.6	0.75	0.5	0.349252514	0.650740564	2.302017218	22.35908975	0.999993077	7.27E-31	1	8.670004548	8.122070344	1	0.548022097	0.451969207	1.80912964	22.86968419	0.999991304	1.25E-30	1	8.631193855	8.158649007	1
0	0.6	0.75	0.75	0.223209086	0.776780941	1.89505538	16.91115131	0.999990027	6.53E-31	0.999999968	8.677738419	8.114791762	0.999999968	0.424142995	0.575847069	1.551396165	17.41409454	0.999990064	1.46E-30	0.999999967	8.6196843	8.169514234	0.999999967
0	0.6	0.75	0.9	0.173439414	0.826554665	1.739277113	14.97899134	0.99999408	6.12E-31	0.999999709	8.682364629	8.110432737	0.999999709	0.367073783	0.63291983	1.452825581	15.47658288	0.999993613	1.61E-30	0.999999698	8.612815579	8.175995299	0.999999698
0	0.6	0.75	1	0.147409338	0.852582459	1.656770113	13.98492416	0.999991797	5.87E-31	0.999998491	8.685440382	8.107507689	0.999998491	0.33441012	0.665580599	1.400747996	14.47869161	0.999990719	1.72E-30	0.999998427	8.608249314	8.180276935	0.999998427
0	0.6	1	0	0.987495016	0.012495016	10.33970706	196.1761323	0.999990032	3.78E-38	1	6.989832803	6.816253961	1	0.993745033	0.006245033	5.969432731	196.5449334	0.999990066	3.78E-38	1	6.989832803	6.816253961	1
0	0.6	1	0.1	0.78527383	0.214716434	4.865016794	70.11459184	0.999990263	3.59E-38	1	6.992371132	6.813878116	1	0.886145091	0.113845595	3.130955844	70.73620243	0.999990686	4.10E-38	1	6.986027869	6.819816378	1
0	0.6	1	0.25	0.560495509	0.439494688	3.258241402	36.63768552	0.999990197	3.31E-38	1	6.99617169	6.810321882	1	0.748599343	0.251391104	2.25614488	37.26095323	0.999990447	4.62E-38	1	6.980340407	6.825143677	1
0	0.6	1	0.5	0.336390725	0.66360234	2.339521062	22.31713158	0.999993065	2.90E-38	1	7.002487553	6.804414804	1	0.579789022	0.420202686	1.741360475	22.93425391	0.999991708	5.63E-38	1	6.970914016	6.833979322	1
0	0.6	1	0.75	0.211592466	0.788397665	1.921427321	16.87048314	0.999990131	2.54E-38	1	7.008780569	6.798532513	1	0.459617217	0.540373119	1.504591282	17.47851566	0.999990336	6.86E-38	1	6.961552778	6.842761546	1
0	0.6	1	0.9	0.162946781	0.837047396	1.761390327	14.9391859	0.999994177	2.35E-38	0.999999997	7.012545483	6.795014865	0.999999997	0.403184485	0.596809238	1.414062038	15.54089771	0.999993722	7.72E-38	0.999999996	6.95596696	6.848005417	0.999999996
0	0.6	1	1	0.137695091	0.86229687	1.676614858	13.94572008	0.999991962	2.23E-38	0.999999973	7.015050902	6.792674121	0.999999973	0.37051929	0.629471529	1.366252218	14.54292085	0.999990819	8.35E-38	0.999999972	6.95225585	6.851490282	0.999999972
0	0.7	0	0	0.989995014	0.009995014	8.65126016	196.3594212	0.999990027	0.299894231	0.699894231	164.0272228	101.2108428	0.999788462	0.989995014	0.009995014	8.65126016	196.3594212	0.999990027	0.299894231	0.699894231	164.0272228	101.2108428	0.999788462
0	0.7	0	0.1	0.824163232	0.175827273	4.210083268	70.36417265	0.999990506	0.219443184	0.618272992	113.7343864	74.74507264	0.837716175	0.824163232	0.175827273	4.210083268	70.36417265	0.999990506	0.220285123	0.617122406	113.6593746	74.87752101	0.837407529
0	0.7	0	0.25	0.629266028	0.370725257	2.882394726	36.8868722	0.999991285	0.079249831	0.431397703	66.86912635	48.24206769	0.510647534	0.629266028	0.370725257	2.882394726	36.8868722	0.999991285	0.080416256	0.427959156	66.78498455	48.41313066	0.508375412
0	0.7	0	0.5	0.418194264	0.581795844	2.114740214	22.56176806	0.999990108	0.017050536	0.256998546	42.48010369	32.98616519	0.274049082	0.418194264	0.581795844	2.114740214	22.56176806	0.999990108	0.017847171	0.250456546	42.40156109	33.17366623	0.268303717
0	0.7	0	0.75	0.288518895	0.711475109	1.763824352	17.10940017	0.999994004	0.005272538	0.174371885	33.34450475	26.79153534	0.179644423	0.288518895	0.711475109	1.763824352	17.10940017	0.999994004	0.005753893	0.165914625	33.26719687	26.99200957	0.171668517
0	0.7	0	0.9	0.234048232	0.765945463	1.629513617	15.17390606	0.999993695	0.002656834	0.139355247	29.63302707	24.17740878	0.142012081	0.234048232	0.765945463	1.629513617	15.17390606	0.999993695	0.00298962	0.130280618	29.55768616	24.38046956	0.133270237
0	0.7	0	1	0.204513084	0.79547802	1.558436713	14.17758037	0.999991104	0.001588836	0.117851704	27.34724362	22.53674791	0.11944054	0.204513084	0.79547802	1.558436713	14.17758037	0.999991104	0.001831456	0.108660375	27.27465063	22.73750723	0.110491831
0	0.7	0.25	0	0.989356711	0.010633307	9.089339584	196.3151305	0.999990018	2.07E-14	1	22.25267717	15.22594934	1	0.99148437	0.008505647	7.609089029	196.450855	0.999990017	2.07E-14	1	22.25267717	15.22594934	1
0	0.7	0.25	0.1	0.814054298	0.185935712	4.38179868	70.30021293	0.99999001	2.04E-14	1	22.25962957	15.21982007	1	0.848242532	0.151747791	3.796475054	70.5121518	0.999990323	2.14E-14	1	22.23647444	15.24023936	1
0	0.7	0.25	0.25	0.610942428	0.389048548	2.981269037	36.82318517	0.999990975	2.00E-14	0.999999959	22.2700354	15.21064015	0.999999959	0.674191467	0.325798868	2.643325389	37.03531426	0.999990335	2.24E-14	0.999999949	22.21227417	15.26158666	0.999999949
0	0.7	0.25	0.5	0.395582544	0.604410637	2.173837578	22.4991137	0.999993181	1.94E-14	0.999837229	22.26624331	15.1883907	0.999837229	0.476123084	0.523867459	1.971991924	22.70906892	0.999990544	2.41E-14	0.999793756	22.1472253	15.28830748	0.999793756
0	0.7	0.25	0.75	0.266550026	0.733444017	1.805151822	17.04778528	0.999994043	1.85E-14	0.996826458	21.99582526	15.08772763	0.996826458	0.347103516	0.652890493	1.664327992	17.2546936	0.999994009	2.57E-14	0.996710222	21.83541503	15.2366746	0.996710222
0	0.7	0.25	0.9	0.21337246	0.786621335	1.664030676	15.11312115	0.999993795	1.76E-14	0.990874196	21.57565529	14.94946579	0.990874196	0.290449171	0.709544383	1.546603394	15.31779165	0.999993554	2.61E-14	0.990474788	21.40025768	15.12327148	0.990474788
0	0.7	0.25	1	0.184857514	0.815133782	1.589328744	14.11738271	0.999991296	1.67E-14	0.982854562	21.11692371	14.79724244	0.982854562	0.258922156	0.741068622	1.484349306	14.32045952	0.999990778	2.59E-14	0.982025916	20.93994274	14.98460685	0.982025916
0	0.7	0.5	0	0.988883934	0.011106156	9.410713463	196.2833499	0.99999009	9.19E-26	1	12.92749271	9.53437478	1	0.992587636	0.007402451	6.818050244	196.5081353	0.999990087	9.19E-26	1	12.92749271	9.53437478	1
0	0.7	0.5	0.1	0.806646368	0.193344054	4.506954717	70.25335453	0.999990422	8.97E-26	1	12.93130833	9.530952439	1	0.866532322	0.133458405	3.477664735	70.62191237	0.999990727	9.70E-26	1	12.91859995	9.542353344	1
0	0.7	0.5	0.25	0.59771494	0.402275821	3.053188443	36.77603621	0.999990761	8.66E-26	1	12.9370225	9.525828401	1	0.709529323	0.290461863	2.458217391	37.14558256	0.999991186	1.05E-25	1	12.90532106	9.554273411	1
0	0.7	0.5	0.5	0.379626889	0.620366246	2.216842049	22.45271443	0.999993135	8.17E-26	0.999999984	12.94652121	9.517312737	0.999999984	0.524160793	0.475830233	1.861632906	22.81875369	0.999991027	1.21E-25	0.999999976	12.8833479	9.574013032	0.999999976
0	0.7	0.5	0.75	0.251365272	0.748628813	1.835274431	17.00241891	0.999994085	7.71E-26	0.999995975	12.9558752	9.508698769	0.999995975	0.398065912	0.60192821	1.587733843	17.3635408	0.999994122	1.38E-25	0.999995829	12.86146132	9.593464022	0.999995829
0	0.7	0.5	0.9	0.19924707	0.800746811	1.689218297	15.06846158	0.999993881	7.45E-26	0.999971029	12.96074116	9.502956029	0.999971029	0.340850026	0.659143539	1.482961886	15.42603704	0.999993565	1.50E-25	0.999969764	12.84772767	9.604446817	0.999969764
0	0.7	0.5	1	0.171529599	0.828461853	1.611888895	14.07322063	0.999991452	7.27E-26	0.999905329	12.96231009	9.498051496	0.999905329	0.308392565	0.691598131	1.427591132	14.42826711	0.999990695	1.58E-25	0.999900731	12.83703779	9.61060441	0.999900731
0	0.7	0.75	0	0.988519627	0.011470446	9.656506992	196.2558814	0.999990073	1.89E-35	1	9.501493201	7.360785408	1	0.993437669	0.006552423	6.196746045	196.5386131	0.999990092	1.89E-35	1	9.501493201	7.360785408	1
0	0.7	0.75	0.1	0.800984713	0.199005457	4.602234406	70.21683596	0.99999017	1.83E-35	1	9.504291778	7.358292554	1	0.880893493	0.119096787	3.224303199	70.70546291	0.99999028	2.04E-35	1	9.494970918	7.36659693	1
0	0.7	0.75	0.25	0.587719318	0.412271286	3.107855597	36.73972505	0.999990603	1.75E-35	1	9.508482902	7.354560122	1	0.738017874	0.261972233	2.310625987	37.23021252	0.999990107	2.28E-35	1	9.485231991	7.375279127	1
0	0.7	0.75	0.5	0.367774517	0.632218591	2.249539456	22.41704579	0.999993108	1.61E-35	1	9.51545021	7.348357575	1	0.564462886	0.435528622	1.773765056	22.90354228	0.999991508	2.75E-35	1	9.46911775	7.389656888	1
0	0.7	0.75	0.75	0.240259698	0.759734425	1.85820473	16.96763037	0.999994123	1.49E-35	0.999999988	9.522395236	7.342177199	0.999999988	0.442395961	0.557594235	1.52695767	17.44785647	0.999990196	3.31E-35	0.999999978	9.453147909	7.40391983	0.999999978
0	0.7	0.75	0.9	0.189006429	0.810987524	1.708408208	15.0342722	0.999993953	1.42E-35	0.999999813	9.526550741	7.338474979	0.999999813	0.38559311	0.614400553	1.432578215	15.51027625	0.999993663	3.69E-35	0.999999805	9.443633542	7.41241907	0.999999805
0	0.7	0.75	1	0.161921532	0.838070047	1.629087028	14.03945135	0.99999158	1.38E-35	0.999999031	9.529311904	7.33599484	0.999999031	0.352889245	0.647101516	1.382725342	14.51233095	0.999990761	3.98E-35	0.999998984	9.437314282	7.41804553	0.999998984
0	0.7	1	0	0.988230308	0.01175972	9.850593029	196.2327829	0.999990028	7.01E-44	1	7.681183199	6.188594554	1	0.99411268	0.005877386	5.695669865	196.5509833	0.999990066	7.01E-44	1	7.681183199	6.188594554	1
0	0.7	1	0.1	0.796517065	0.203473654	4.677198464	70.18832398	0.999990719	6.74E-44	1	7.683473709	6.18657632	1	0.892467622	0.107522849	3.018060787	70.77213357	0.999990472	7.68E-44	1	7.675845137	6.193299566	1
0	0.7	1	0.25	0.579901069	0.420089414	3.15081457	36.7109007	0.999990483	6.35E-44	1	7.686904019	6.183554491	1	0.761455455	0.238535412	2.190183254	37.29772468	0.999990868	8.80E-44	1	7.667874809	6.200328561	1
0	0.7	1	0.5	0.358627122	0.641365969	2.275238865	22.38877316	0.999993091	5.76E-44	1	7.692606722	6.178532767	1	0.5986691	0.401322867	1.7021507	22.97101953	0.999991967	1.11E-43	1	7.654687853	6.21196831	1
0	0.7	1	0.75	0.231792074	0.768202084	1.876243792	16.94011008	0.999994157	5.23E-44	1	7.698291429	6.17352925	1	0.481100336	0.518890195	1.477561976	17.51525955	0.999990531	1.39E-43	1	7.64162027	6.223515299	1
0	0.7	1	0.9	0.181251481	0.818742533	1.723514591	15.00726199	0.999994014	4.94E-44	0.999999998	7.701693662	6.170535764	0.999999998	0.42528551	0.574708301	1.391704066	15.57762545	0.999993812	1.59E-43	0.999999998	7.633836181	6.230399522	0.999999998
0	0.7	1	1	0.154677587	0.845314097	1.642631566	14.01279773	0.999991684	4.75E-44	0.999999983	7.703958242	6.168543355	0.999999983	0.392770438	0.607220478	1.346372093	14.57963158	0.999990916	1.74E-43	0.999999982	7.628670039	6.234970527	0.999999982
0	0.8	0	0	0.989995014	0.009995014	8.65126016	196.3594212	0.999990027	0.199919414	0.799919414	176.013819	78.66175972	0.999838828	0.989995014	0.009995014	8.65126016	196.3594212	0.999990027	0.199919414	0.799919414	176.013819	78.66175972	0.999838828
0	0.8	0	0.1	0.824163232	0.175827273	4.210083268	70.36417265	0.999990506	0.138997794	0.737377044	120.9097625	59.76718572	0.876374838	0.824163232	0.175827273	4.210083268	70.36417265	0.999990506	0.139765711	0.73614614	120.8409248	59.93754798	0.875911852
0	0.8	0	0.25	0.629266028	0.370725257	2.882394726	36.8868722	0.999991285	0.040365812	0.585061698	70.09871606	40.18388661	0.625427509	0.629266028	0.370725257	2.882394726	36.8868722	0.999991285	0.041164456	0.58081958	70.02052236	40.42119203	0.621984036
0	0.8	0	0.5	0.418194264	0.581795844	2.114740214	22.56176806	0.999990108	0.005994296	0.419968247	43.97119064	28.39118668	0.425962543	0.418194264	0.581795844	2.114740214	22.56176806	0.999990108	0.00636319	0.410205219	43.89935703	28.66927173	0.416568409
0	0.8	0	0.75	0.288518895	0.711475109	1.763824352	17.10940017	0.999994004	0.001389157	0.327677189	34.31443836	23.43772085	0.329066346	0.288518895	0.711475109	1.763824352	17.10940017	0.999994004	0.001556215	0.313136627	34.24471013	23.74538346	0.314692842
0	0.8	0	0.9	0.234048232	0.765945463	1.629513617	15.17390606	0.999993695	0.000591184	0.28390526	30.41715944	21.31170355	0.284496443	0.234048232	0.765945463	1.629513617	15.17390606	0.999993695	0.000688963	0.266973715	30.34967728	21.62839508	0.267662678
0	0.8	0	1	0.204513084	0.79547802	1.558436713	14.17758037	0.999991104	0.000311349	0.255048152	28.02508477	19.96549935	0.255359501	0.204513084	0.79547802	1.558436713	14.17758037	0.999991104	0.000374283	0.236818005	27.96037392	20.28200804	0.237192288
0	0.8	0.25	0	0.989578346	0.010411679	8.937793257	196.3308977	0.999990025	2.62E-16	1	24.96383191	12.95220419	1	0.991661679	0.008328346	7.483085152	196.4608111	0.999990025	2.62E-16	1	24.96383191	12.95220419	1
0	0.8	0.25	0.1	0.817550189	0.182439992	4.322538713	70.32242294	0.999990181	2.60E-16	1	24.97034326	12.94703926	1	0.851155665	0.148834831	3.745974676	70.52990297	0.999990496	2.71E-16	1	24.93784682	12.9728307	1
0	0.8	0.25	0.25	0.617243393	0.382747687	2.947172837	36.84529423	0.99999108	2.56E-16	0.999999976	24.98008062	12.93930295	0.999999976	0.679749476	0.32024099	2.614050693	37.0530312	0.999990465	2.86E-16	0.99999997	24.89912539	13.00359229	0.99999997
0	0.8	0.25	0.5	0.403291471	0.596698553	2.153454779	22.52074049	0.999990024	2.51E-16	0.999883453	24.94200393	12.92128614	0.999883453	0.483534722	0.516455889	1.954528072	22.72666656	0.999990611	3.11E-16	0.999879748	24.78366907	13.04909497	0.999879748
0	0.8	0.25	0.75	0.273981218	0.726012809	1.79088902	17.06913209	0.999994027	2.38E-16	0.99815947	24.43459357	12.85590214	0.99815947	0.354829227	0.645164793	1.652188107	17.27212148	0.99999402	3.30E-16	0.998071644	24.22678663	13.04452712	0.998071644
0	0.8	0.25	0.9	0.220335271	0.779658487	1.652113055	15.13416378	0.999993758	2.22E-16	0.994693732	23.73046178	12.76554465	0.994693732	0.298013897	0.70197965	1.536505725	15.33509869	0.999993548	3.30E-16	0.994390424	23.51758268	12.98732352	0.994390424
0	0.8	0.25	1	0.19145781	0.808533416	1.578659542	14.13821053	0.999991226	2.04E-16	0.990000495	23.02307015	12.66516977	0.990000495	0.266299463	0.733691291	1.475337338	14.33767926	0.999990754	3.19E-16	0.989367408	22.81925296	12.90627711	0.989367408
0	0.8	0.5	0	0.989280738	0.01070931	9.141176322	196.3106888	0.999990048	3.74E-29	1	14.40468396	8.256503599	1	0.992852166	0.00713788	6.625795724	196.517045	0.999990047	3.74E-29	1	14.40468396	8.256503599	1
0	0.8	0.5	0.1	0.812859158	0.187131543	4.402028645	70.29312821	0.9999907	3.68E-29	1	14.40819771	8.253579771	1	0.870976549	0.129013747	3.399552271	70.6476662	0.999990296	3.98E-29	1	14.39065969	8.268179041	1
0	0.8	0.5	0.25	0.608796967	0.391193973	2.992902329	36.81560607	0.99999094	3.60E-29	1	14.41346096	8.249201238	1	0.718275515	0.281715889	2.412758827	37.17203366	0.999991405	4.36E-29	1	14.36976682	8.285589601	1
0	0.8	0.5	0.5	0.392973628	0.607019545	2.180792774	22.4916488	0.999993173	3.46E-29	0.999999991	14.42221284	8.241922384	0.999999991	0.536384587	0.463606579	1.83455694	22.84511819	0.999991166	5.09E-29	0.999999986	14.33532055	8.314337178	0.999999986
0	0.8	0.5	0.75	0.26404899	0.735945059	1.810020824	17.04047819	0.999994049	3.33E-29	0.999997658	14.43071166	8.234589001	0.999997658	0.411362927	0.588631239	1.568986209	17.38977835	0.999994166	5.94E-29	0.999997547	14.30111979	8.342673397	0.999997547
0	0.8	0.5	0.9	0.211036363	0.788957446	1.668100339	15.10592231	0.999993808	3.25E-29	0.999983139	14.43435483	8.229840656	0.999983139	0.354186748	0.645806838	1.467409174	15.45218129	0.999993586	6.51E-29	0.999982176	14.27947732	8.35914022	0.999982176
0	0.8	0.5	1	0.182647493	0.817343827	1.592972862	14.11026021	0.99999132	3.20E-29	0.999944891	14.43353472	8.226013387	0.999944891	0.321601977	0.678388725	1.413735251	14.45434239	0.999990702	6.91E-29	0.999941392	14.26216131	8.369346058	0.999941392
0	0.8	0.75	0	0.989057523	0.010932523	9.293008688	196.2945926	0.999990045	4.63E-40	1	10.5859128	6.427796772	1	0.993745033	0.006245033	5.969432731	196.5449334	0.999990066	4.63E-40	1	10.5859128	6.427796772	1
0	0.8	0.75	0.1	0.809358588	0.190631955	4.461197218	70.27075623	0.999990543	4.54E-40	1	10.58849103	6.425656441	1	0.886145091	0.113845595	3.130955844	70.73620243	0.999990686	5.04E-40	1	10.57562217	6.436343259	1
0	0.8	0.75	0.25	0.602538235	0.397452603	3.02690889	36.79334595	0.999990838	4.39E-40	1	10.59235292	6.422451167	1	0.748599343	0.251391104	2.25614488	37.26095323	0.999990447	5.72E-40	1	10.56029085	6.449087026	1
0	0.8	0.75	0.5	0.38540925	0.614583901	2.201126461	22.46973801	0.999993151	4.17E-40	1	10.59877491	6.417122914	1	0.579789022	0.420202686	1.741360475	22.93425391	0.999991708	7.05E-40	1	10.53501283	6.470127242	1
0	0.8	0.75	0.75	0.256837447	0.743156622	1.824261647	17.01904902	0.999994068	3.96E-40	0.999999993	10.60517879	6.411811661	0.999999993	0.459617217	0.540373119	1.504591282	17.47851566	0.999990336	8.68E-40	0.999999987	10.51006984	6.490922817	0.999999987
0	0.8	0.75	0.9	0.204321362	0.795672487	1.680006915	15.08482294	0.999993849	3.84E-40	0.999999891	10.60901062	6.408630274	0.999999891	0.403184485	0.596809238	1.414062038	15.54089771	0.999993722	9.84E-40	0.999999885	10.49525979	6.503282541	0.999999885
0	0.8	0.75	1	0.176307624	0.823683769	1.603636671	14.08939308	0.999991394	3.76E-40	0.999999435	10.61155167	6.40650281	0.999999435	0.37051929	0.629471529	1.366252218	14.54292085	0.999990819	1.07E-39	0.9999994	10.48544177	6.511464537	0.9999994
0	0.8	1	0	0.988883934	0.011106156	9.410713463	196.2833499	0.99999009	1.61E-49	1	8.57055066	5.432371691	1	0.99443946	0.005550571	5.450549606	196.5513532	0.999990031	1.61E-49	1	8.57055066	5.432371691	1
0	0.8	1	0.1	0.806646368	0.193344054	4.506954717	70.25335453	0.999990422	1.57E-49	1	8.572667721	5.430634455	1	0.89812558	0.101864646	2.916548578	70.80391174	0.999990226	1.78E-49	1	8.56210077	5.439308451	1
0	0.8	1	0.25	0.59771494	0.402275821	3.053188443	36.77603621	0.999990761	1.51E-49	1	8.575838836	5.428032816	1	0.773068723	0.226922531	2.130806791	37.3304126	0.999991255	2.08E-49	1	8.549511948	5.449651524	1
0	0.8	1	0.5	0.379626889	0.620366246	2.216842049	22.45271443	0.999993135	1.41E-49	1	8.58111214	5.423707938	1	0.615968161	0.384024054	1.6668779	23.00372714	0.999992215	2.68E-49	1	8.528756044	5.466727087	1
0	0.8	1	0.75	0.251365272	0.748628813	1.835274431	17.00241891	0.999994085	1.33E-49	1	8.586370659	5.419396969	1	0.501040363	0.498950368	1.453278751	17.54798317	0.999990731	3.46E-49	1	8.508275805	5.483603172	1
0	0.8	1	0.9	0.19924707	0.800746811	1.689218297	15.06846158	0.999993881	1.28E-49	0.999999999	8.589518708	5.416816991	0.999999999	0.445948988	0.554044922	1.371634798	15.61035978	0.999993909	4.03E-49	0.999999999	8.496117109	5.493634969	0.999999999
0	0.8	1	1	0.171529599	0.828461853	1.611888895	14.07322063	0.999991452	1.24E-49	0.99999999	8.59161445	5.415099549	0.99999999	0.41367218	0.586318849	1.328537171	14.61236879	0.999991029	4.46E-49	0.999999989	8.48806433	5.50028412	0.999999989
0	0.9	0	0	0.989995014	0.009995014	8.65126016	196.3594212	0.999990027	0.09995467	0.89995467	187.0740138	49.63387443	0.999909341	0.989995014	0.009995014	8.65126016	196.3594212	0.999990027	0.09995467	0.89995467	187.0740138	49.63387443	0.999909341
0	0.9	0	0.1	0.824163232	0.175827273	4.210083268	70.36417265	0.999990506	0.065891617	0.864576994	127.5453042	39.3354494	0.930468611	0.824163232	0.175827273	4.210083268	70.36417265	0.999990506	0.066586759	0.863264503	127.4811698	39.58475263	0.929851262
0	0.9	0	0.25	0.629266028	0.370725257	2.882394726	36.8868722	0.999991285	0.014799801	0.773083346	73.18299077	28.11117439	0.787883147	0.629266028	0.370725257	2.882394726	36.8868722	0.999991285	0.015297612	0.767928332	73.10602798	28.49845936	0.783225944
0	0.9	0	0.5	0.418194264	0.581795844	2.114740214	22.56176806	0.999990108	0.001347777	0.658973562	45.39824971	20.900062	0.660321339	0.418194264	0.581795844	2.114740214	22.56176806	0.999990108	0.001481146	0.644840611	45.32564412	21.39950409	0.646321756
0	0.9	0	0.75	0.288518895	0.711475109	1.763824352	17.10940017	0.999994004	0.000210389	0.584759185	35.23400992	17.71595008	0.584969574	0.288518895	0.711475109	1.763824352	17.10940017	0.999994004	0.00025095	0.560784659	35.16389675	18.29665658	0.561035608
0	0.9	0	0.9	0.234048232	0.765945463	1.629513617	15.17390606	0.999993695	7.09E-05	0.545754543	31.15643361	16.31351862	0.545825424	0.234048232	0.765945463	1.629513617	15.17390606	0.999993695	8.98E-05	0.515658431	31.08894446	16.92554837	0.515748193
0	0.9	0	1	0.204513084	0.79547802	1.558436713	14.17758037	0.999991104	3.13E-05	0.518310221	28.66155584	15.41315833	0.518341513	0.204513084	0.79547802	1.558436713	14.17758037	0.999991104	4.15E-05	0.484033741	28.59711637	16.03470833	0.484075272
0	0.9	0.25	0	0.989790933	0.010199096	8.791870181	196.3456437	0.999990029	3.37E-18	1	29.38691625	9.734653194	1	0.991831749	0.008158279	7.361821966	196.4699071	0.999990028	3.37E-18	1	29.38691625	9.734653194	1
0	0.9	0.25	0.1	0.820917522	0.179072824	4.265335645	70.34372466	0.999990346	3.35E-18	1	29.39303803	9.730465511	1	0.853959311	0.146031351	3.697274264	70.54692828	0.999990662	3.50E-18	1	29.33202963	9.772206882	1
0	0.9	0.25	0.25	0.623348352	0.376642831	2.914234148	36.86650542	0.999991183	3.33E-18	0.99999999	29.4020448	9.724193076	0.99999999	0.685123762	0.31486683	2.585802462	37.07002684	0.999990592	3.71E-18	0.999999987	29.25042114	9.82794654	0.999999987
0	0.9	0.25	0.5	0.410827203	0.589162862	2.133767324	22.54166233	0.999990065	3.27E-18	0.999948502	29.18777526	9.711321381	0.999948502	0.490752488	0.509238192	1.937680215	22.74355725	0.99999068	4.07E-18	0.999945611	28.90753408	9.916747372	0.999945611
0	0.9	0.25	0.75	0.281304224	0.718689791	1.777121639	17.08965513	0.999994014	2.95E-18	0.999185613	27.83118834	9.675240829	0.999185613	0.362401569	0.637592464	1.640483231	17.28886235	0.999994033	4.13E-18	0.999116915	27.5272469	9.978609687	0.999116915
0	0.9	0.25	0.9	0.227227917	0.772765808	1.640614596	15.15441109	0.999993725	2.54E-18	0.99764752	26.44989445	9.627531794	0.99764752	0.305455468	0.694538077	1.526773707	15.35173255	0.999993545	3.85E-18	0.997409376	26.17512939	9.985969184	0.997409376
0	0.9	0.25	1	0.198010722	0.801980441	1.568368777	14.15826272	0.999991163	2.13E-18	0.995556601	25.26802726	9.574596553	0.995556601	0.273573697	0.726417038	1.466654006	14.3542356	0.999990735	3.44E-18	0.995057255	25.02518242	9.966817071	0.995057255
0	0.9	0.5	0	0.989650219	0.010339874	8.888572112	196.3380842	0.999990094	1.65E-32	1	16.80042491	6.41014324	1	0.993098495	0.006891598	6.445924604	196.5280978	0.999990093	1.65E-32	1	16.80042491	6.41014324	1
0	0.9	0.5	0.1	0.818686565	0.181303672	4.303247881	70.32962165	0.999990237	1.64E-32	1	16.80389278	6.407701334	1	0.875134803	0.124855788	3.326229953	70.67230703	0.999990591	1.77E-32	1	16.76937659	6.432036081	1
0	0.9	0.5	0.25	0.619299717	0.380691398	2.936067622	36.85246166	0.999991115	1.62E-32	1	16.8090884	6.404044084	1	0.726515608	0.273476006	2.370051567	37.19666317	0.999991614	1.96E-32	1	16.72345779	6.464513973	1
0	0.9	0.5	0.5	0.405822401	0.594167636	2.146816811	22.52780813	0.999990037	1.59E-32	0.999999994	16.817724	6.397963278	0.999999994	0.548022097	0.451969207	1.80912964	22.86968419	0.999991304	2.33E-32	0.999999994	16.64860552	6.517707739	0.999999994
0	0.9	0.5	0.75	0.276434254	0.723559769	1.786246133	17.0760623	0.999994023	1.56E-32	0.999998961	16.82520104	6.391864556	0.999998961	0.424142995	0.575847069	1.551396165	17.41409454	0.999990064	2.76E-32	0.999998328	16.57442155	6.569717951	0.999998328
0	0.9	0.5	0.9	0.222640731	0.777353016	1.648234764	15.14099907	0.999993747	1.54E-32	0.999992519	16.82367615	6.388043817	0.999992519	0.367073783	0.63291983	1.452825581	15.47658288	0.999993613	3.06E-32	0.999991763	16.52678093	6.600244176	0.999991763
0	0.9	0.5	1	0.193647544	0.806343661	1.575188242	14.14497869	0.999991205	1.53E-32	0.999975546	16.8107182	6.385181249	0.999975546	0.33441012	0.665580599	1.400747996	14.47869161	0.999990719	3.27E-32	0.999972795	16.48558952	6.620017069	0.999972795
0	0.9	0.75	0	0.989547287	0.010442809	8.959121895	196.3310043	0.999990096	1.30E-44	1	12.33086177	5.069142141	1	0.99402486	0.005965159	5.76121637	196.5474449	0.999990019	1.30E-44	1	12.33086177	5.069142141	1
0	0.9	0.75	0.1	0.817058815	0.182931341	4.330875917	70.31930702	0.999990157	1.29E-44	1	12.33336589	5.067334407	1	0.890953669	0.109036675	3.045145434	70.76335607	0.999990344	1.43E-44	1	12.30844102	5.08534782	1
0	0.9	0.75	0.25	0.616355466	0.3836356	2.951971446	36.84219207	0.999991065	1.27E-44	1	12.33711756	5.064626898	1	0.758365373	0.241625393	2.20601518	37.28894317	0.999990766	1.64E-44	1	12.27527797	5.109383912	1
0	0.9	0.75	0.5	0.402200905	0.597789113	2.156323188	22.51768216	0.999990018	1.23E-44	1	12.3433584	5.060125249	1	0.594105153	0.40588675	1.711559351	22.96223665	0.999991903	2.07E-44	1	12.22121041	5.148739016	1
0	0.9	0.75	0.75	0.272926236	0.727067794	1.792895618	17.0661341	0.999994029	1.20E-44	0.999999997	12.34958388	5.055637006	0.999999997	0.475880246	0.524110236	1.484044419	17.50647794	0.999990482	2.61E-44	0.999999994	12.16857988	5.187245695	0.999999994
0	0.9	0.75	0.9	0.219344824	0.780648939	1.653789384	15.13120743	0.999993763	1.18E-44	0.999999952	12.35330333	5.052949185	0.999999952	0.419899645	0.580094143	1.397064343	15.56884491	0.999993788	3.00E-44	0.999999947	12.13765504	5.209956278	0.999999947
0	0.9	0.75	1	0.190517733	0.809473503	1.580160066	14.13528361	0.999991236	1.17E-44	0.999999749	12.35573809	5.051155329	0.999999749	0.387337829	0.61265306	1.351137225	14.57085311	0.99999089	3.29E-44	0.999999721	12.11727194	5.224932659	0.999999721
0	0.9	1	0	0.989468695	0.010521327	9.012843184	196.3231453	0.999990022	4.45E-55	1	10.00027767	4.326588034	1	0.994731875	0.005258191	5.22982603	196.5523674	0.999990066	4.45E-55	1	10.00027767	4.326588034	1
0	0.9	1	0.1	0.815818767	0.184171329	4.351904644	70.31143507	0.999990096	4.40E-55	1	10.002319	4.325112633	1	0.903218416	0.096772277	2.824776962	70.83313466	0.999990693	4.99E-55	1	9.981998567	4.339813824	1
0	0.9	1	0.25	0.614117977	0.385873052	2.964072448	36.83435545	0.999991028	4.31E-55	1	10.00537724	4.322902842	1	0.783609902	0.216381709	2.077075598	37.35966091	0.999991612	5.92E-55	1	9.954955107	4.359428069	1
0	0.9	1	0.5	0.399458941	0.600531064	2.163556977	22.50995803	0.999990005	4.18E-55	1	10.01046435	4.319228654	1	0.631870582	0.368121871	1.634977693	23.03301161	0.999992453	7.87E-55	1	9.910848309	4.391537926	1
0	0.9	1	0.75	0.270279124	0.729714911	1.797956839	17.05856466	0.999994035	4.05E-55	1	10.01553906	4.315565406	1	0.519582933	0.480407999	1.431343653	17.57730841	0.999990932	1.04E-54	1	9.867895122	4.422949776	1
0	0.9	1	0.9	0.216862485	0.783131291	1.658018054	15.12374469	0.999993776	3.98E-55	0.999999999	10.01857795	4.313372666	0.999999999	0.465289533	0.534704479	1.35352019	15.63971347	0.999994012	1.24E-54	0.999999999	9.842652829	4.441474397	0.999999999
0	0.9	1	1	0.188163371	0.811827889	1.583945549	14.12789625	0.99999126	3.93E-55	0.999999996	10.0206013	4.311912911	0.999999996	0.433317852	0.566673302	1.312447532	14.64173864	0.999991154	1.38E-54	0.999999995	9.826037928	4.453693501	0.999999995
0	1	0	0	0.989995014	0.009995014	8.651260161	196.3594212	0.999990027	0	1	NA	476.1530612	1	0.989995014	0.009995014	8.651260161	196.3594212	0.999990027	0	1	NA	476.1530612	1
0	1	0	0.1	0.824163232	0.175827273	4.210083268	70.36417265	0.999990506	0	1	NA	59.59375	1	0.824163232	0.175827273	4.210083268	70.36417265	0.999990506	0	1	NA	59.59375	1
0	1	0	0.25	0.629266028	0.370725257	2.882394726	36.8868722	0.999991285	0	1	NA	36.11904762	1	0.629266028	0.370725257	2.882394726	36.8868722	0.999991285	0	1	NA	36.11904762	1
0	1	0	0.5	0.418194264	0.581795844	2.114740214	22.56176806	0.999990108	0	1	NA	22.82142857	1	0.418194264	0.581795844	2.114740214	22.56176806	0.999990108	0	1	NA	22.82142857	1
0	1	0	0.75	0.288518895	0.711475109	1.763824352	17.10940017	0.999994004	0	1	NA	13.5	1	0.288518895	0.711475109	1.763824352	17.10940017	0.999994004	0	1	NA	13.5	1
0	1	0	0.9	0.234048232	0.765945463	1.629513617	15.17390606	0.999993695	0	1	NA	12.83333333	1	0.234048232	0.765945463	1.629513617	15.17390606	0.999993695	0	1	NA	12.83333333	1
0	1	0	1	0.204513084	0.79547802	1.558436713	14.17758037	0.999991104	0	1	NA	11.6	1	0.204513084	0.79547802	1.558436713	14.17758037	0.999991104	0	1	NA	11.6	1
0	1	0.25	0	0.989995014	0.009995014	8.651260161	196.3594212	0.999990027	0	1	NA	477.4591837	1	0.989995014	0.009995014	8.651260161	196.3594212	0.999990027	0	1	NA	477.4591837	1
0	1	0.25	0.1	0.824163232	0.175827273	4.210083268	70.36417265	0.999990506	0	1	NA	58.81818182	1	0.824163232	0.175827273	4.210083268	70.36417265	0.999990506	0	1	NA	58.81818182	1
0	1	0.25	0.25	0.629266028	0.370725257	2.882394726	36.8868722	0.999991285	0	1	NA	36.02272727	1	0.629266028	0.370725257	2.882394726	36.8868722	0.999991285	0	1	NA	36.02272727	1
0	1	0.25	0.5	0.418194264	0.581795844	2.114740214	22.56176806	0.999990108	0	1	NA	23.11538462	1	0.418194264	0.581795844	2.114740214	22.56176806	0.999990108	0	1	NA	23.11538462	1
0	1	0.25	0.75	0.288518895	0.711475109	1.763824352	17.10940017	0.999994004	0	1	NA	11.42857143	1	0.288518895	0.711475109	1.763824352	17.10940017	0.999994004	0	1	NA	11.42857143	1
0	1	0.25	0.9	0.234048232	0.765945463	1.629513617	15.17390606	0.999993695	0	1	NA	14.63636364	1	0.234048232	0.765945463	1.629513617	15.17390606	0.999993695	0	1	NA	14.63636364	1
0	1	0.25	1	0.204513084	0.79547802	1.558436713	14.17758037	0.999991104	0	1	NA	12.57142857	1	0.204513084	0.79547802	1.558436713	14.17758037	0.999991104	0	1	NA	12.57142857	1
0	1	0.5	0	0.989995014	0.009995014	8.651260161	196.3594212	0.999990027	0	1	NA	480.0615385	1	0.989995014	0.009995014	8.651260161	196.3594212	0.999990027	0	1	NA	480.0615385	1
0	1	0.5	0.1	0.824163232	0.175827273	4.210083268	70.36417265	0.999990506	0	1	NA	60.046875	1	0.824163232	0.175827273	4.210083268	70.36417265	0.999990506	0	1	NA	60.046875	1
0	1	0.5	0.25	0.629266028	0.370725257	2.882394726	36.8868722	0.999991285	0	1	NA	36.57142857	1	0.629266028	0.370725257	2.882394726	36.8868722	0.999991285	0	1	NA	36.57142857	1
0	1	0.5	0.5	0.418194264	0.581795844	2.114740214	22.56176806	0.999990108	0	1	NA	24.08333333	1	0.418194264	0.581795844	2.114740214	22.56176806	0.999990108	0	1	NA	24.08333333	1
0	1	0.5	0.75	0.288518895	0.711475109	1.763824352	17.10940017	0.999994004	0	1	NA	10.63157895	1	0.288518895	0.711475109	1.763824352	17.10940017	0.999994004	0	1	NA	10.63157895	1
0	1	0.5	0.9	0.234048232	0.765945463	1.629513617	15.17390606	0.999993695	0	1	NA	13.81818182	1	0.234048232	0.765945463	1.629513617	15.17390606	0.999993695	0	1	NA	13.81818182	1
0	1	0.5	1	0.204513084	0.79547802	1.558436713	14.17758037	0.999991104	0	1	NA	12.14285714	1	0.204513084	0.79547802	1.558436713	14.17758037	0.999991104	0	1	NA	12.14285714	1
0	1	0.75	0	0.989995014	0.009995014	8.651260161	196.3594212	0.999990027	0	1	NA	478.3045685	1	0.989995014	0.009995014	8.651260161	196.3594212	0.999990027	0	1	NA	478.3045685	1
0	1	0.75	0.1	0.824163232	0.175827273	4.210083268	70.36417265	0.999990506	0	1	NA	62.4375	1	0.824163232	0.175827273	4.210083268	70.36417265	0.999990506	0	1	NA	62.4375	1
0	1	0.75	0.25	0.629266028	0.370725257	2.882394726	36.8868722	0.999991285	0	1	NA	37.05128205	1	0.629266028	0.370725257	2.882394726	36.8868722	0.999991285	0	1	NA	37.05128205	1
0	1	0.75	0.5	0.418194264	0.581795844	2.114740214	22.56176806	0.999990108	0	1	NA	23.19230769	1	0.418194264	0.581795844	2.114740214	22.56176806	0.999990108	0	1	NA	23.19230769	1
0	1	0.75	0.75	0.288518895	0.711475109	1.763824352	17.10940017	0.999994004	0	1	NA	11.85714286	1	0.288518895	0.711475109	1.763824352	17.10940017	0.999994004	0	1	NA	11.85714286	1
0	1	0.75	0.9	0.234048232	0.765945463	1.629513617	15.17390606	0.999993695	0	1	NA	11.6	1	0.234048232	0.765945463	1.629513617	15.17390606	0.999993695	0	1	NA	11.6	1
0	1	0.75	1	0.204513084	0.79547802	1.558436713	14.17758037	0.999991104	0	1	NA	9.8	1	0.204513084	0.79547802	1.558436713	14.17758037	0.999991104	0	1	NA	9.8	1
0	1	1	0	0.989995014	0.009995014	8.651260161	196.3594212	0.999990027	0	1	NA	476.1530612	1	0.989995014	0.009995014	8.651260161	196.3594212	0.999990027	0	1	NA	476.1530612	1
0	1	1	0.1	0.824163232	0.175827273	4.210083268	70.36417265	0.999990506	0	1	NA	59.59375	1	0.824163232	0.175827273	4.210083268	70.36417265	0.999990506	0	1	NA	59.59375	1
0	1	1	0.25	0.629266028	0.370725257	2.882394726	36.8868722	0.999991285	0	1	NA	36.11904762	1	0.629266028	0.370725257	2.882394726	36.8868722	0.999991285	0	1	NA	36.11904762	1
0	1	1	0.5	0.418194264	0.581795844	2.114740214	22.56176806	0.999990108	0	1	NA	22.82142857	1	0.418194264	0.581795844	2.114740214	22.56176806	0.999990108	0	1	NA	22.82142857	1
0	1	1	0.75	0.288518895	0.711475109	1.763824352	17.10940017	0.999994004	0	1	NA	13.5	1	0.288518895	0.711475109	1.763824352	17.10940017	0.999994004	0	1	NA	13.5	1
0	1	1	0.9	0.234048232	0.765945463	1.629513617	15.17390606	0.999993695	0	1	NA	12.83333333	1	0.234048232	0.765945463	1.629513617	15.17390606	0.999993695	0	1	NA	12.83333333	1
0	1	1	1	0.204513084	0.79547802	1.558436713	14.17758037	0.999991104	0	1	NA	11.6	1	0.204513084	0.79547802	1.558436713	14.17758037	0.999991104	0	1	NA	11.6	1
0.5	0	0	0	0.989995014	0.009995014	8.651260161	196.3594212	0.999990027	1	0	476.1530612	NA	1	0.989995014	0.009995014	8.651260161	196.3594212	0.999990027	1	0	476.1530612	NA	1
0.5	0	0	0.1	0.824163232	0.175827273	4.210083268	70.36417265	0.999990506	1	0	59.59375	NA	1	0.824163232	0.175827273	4.210083268	70.36417265	0.999990506	1	4.73E-60	59.59375	134.4009034	1
0.5	0	0	0.25	0.629266028	0.370725257	2.882394726	36.8868722	0.999991285	1	0	36.11904762	NA	1	0.629266028	0.370725257	2.882394726	36.8868722	0.999991285	1	1.30E-58	36.11904762	76.72266523	1
0.5	0	0	0.5	0.418194264	0.581795844	2.114740214	22.56176806	0.999990108	1	0	22.82142857	NA	1	0.418194264	0.581795844	2.114740214	22.56176806	0.999990108	1	3.85E-57	22.82142857	47.29622372	1
0.5	0	0	0.75	0.288518895	0.711475109	1.763824352	17.10940017	0.999994004	1	0	13.5	NA	1	0.288518895	0.711475109	1.763824352	17.10940017	0.999994004	1	5.46E-56	13.5	36.55700331	1
0.5	0	0	0.9	0.234048232	0.765945463	1.629513617	15.17390606	0.999993695	1	0	12.83333333	NA	1	0.234048232	0.765945463	1.629513617	15.17390606	0.999993695	1	1.72E-55	12.83333333	32.25774992	1
0.5	0	0	1	0.204513084	0.79547802	1.558436713	14.17758037	0.999991104	1	0	11.6	NA	1	0.204513084	0.79547802	1.558436713	14.17758037	0.999991104	1	2.69E-55	11.6	29.63056959	1
0.5	0	0.25	0	0.989995014	0.009995014	8.651260161	196.3594212	0.999990027	1	0	476.1530612	NA	1	0.989995014	0.009995014	8.651260161	196.3594212	0.999990027	1	0	476.1530612	NA	1
0.5	0	0.25	0.1	0.824163232	0.175827273	4.210083268	70.36417265	0.999990506	1	0	59.59375	NA	1	0.824163232	0.175827273	4.210083268	70.36417265	0.999990506	1	3.56E-58	59.59375	38.92097263	1
0.5	0	0.25	0.25	0.629266028	0.370725257	2.882394726	36.8868722	0.999991285	1	0	36.11904762	NA	1	0.629266028	0.370725257	2.882394726	36.8868722	0.999991285	1	6.27E-56	36.11904762	38.9757173	1
0.5	0	0.25	0.5	0.418194264	0.581795844	2.114740214	22.56176806	0.999990108	1	0	22.82142857	NA	1	0.418194264	0.581795844	2.114740214	22.56176806	0.999990108	1	4.80E-53	22.82142857	37.63385589	1
0.5	0	0.25	0.75	0.288518895	0.711475109	1.763824352	17.10940017	0.999994004	1	0	13.5	NA	1	0.288518895	0.711475109	1.763824352	17.10940017	0.999994004	1	6.81E-51	13.5	33.31796952	1
0.5	0	0.25	0.9	0.234048232	0.765945463	1.629513617	15.17390606	0.999993695	1	0	12.83333333	NA	1	0.234048232	0.765945463	1.629513617	15.17390606	0.999993695	1	6.57E-50	12.83333333	30.44527175	1
0.5	0	0.25	1	0.204513084	0.79547802	1.558436713	14.17758037	0.999991104	1	0	11.6	NA	1	0.204513084	0.79547802	1.558436713	14.17758037	0.999991104	1	2.14E-49	11.6	28.417777	1
0.5	0	0.5	0	0.989995014	0.009995014	8.651260161	196.3594212	0.999990027	1	0	476.1530612	NA	1	0.989995014	0.009995014	8.651260161	196.3594212	0.999990027	1	0	476.1530612	NA	1
0.5	0	0.5	0.1	0.824163232	0.175827273	4.210083268	70.36417265	0.999990506	1	0	59.59375	NA	1	0.824163232	0.175827273	4.210083268	70.36417265	0.999990506	1	6.73E-58	59.59375	24.59057261	1
0.5	0	0.5	0.25	0.629266028	0.370725257	2.882394726	36.8868722	0.999991285	1	0	36.11904762	NA	1	0.629266028	0.370725257	2.882394726	36.8868722	0.999991285	1	1.19E-55	36.11904762	24.63901442	1
0.5	0	0.5	0.5	0.418194264	0.581795844	2.114740214	22.56176806	0.999990108	1	0	22.82142857	NA	1	0.418194264	0.581795844	2.114740214	22.56176806	0.999990108	1	9.91E-53	22.82142857	24.71627962	1
0.5	0	0.5	0.75	0.288518895	0.711475109	1.763824352	17.10940017	0.999994004	1	0	13.5	NA	1	0.288518895	0.711475109	1.763824352	17.10940017	0.999994004	1	2.31E-50	13.5	24.6910276	1
0.5	0	0.5	0.9	0.234048232	0.765945463	1.629513617	15.17390606	0.999993695	1	0	12.83333333	NA	1	0.234048232	0.765945463	1.629513617	15.17390606	0.999993695	1	3.94E-49	12.83333333	24.43122564	1
0.5	0	0.5	1	0.204513084	0.79547802	1.558436713	14.17758037	0.999991104	1	0	11.6	NA	1	0.204513084	0.79547802	1.558436713	14.17758037	0.999991104	1	2.19E-48	11.6	24.01148105	1
0.5	0	0.75	0	0.989995014	0.009995014	8.651260161	196.3594212	0.999990027	1	0	476.1530612	NA	1	0.989995014	0.009995014	8.651260161	196.3594212	0.999990027	1	0	476.1530612	NA	1
0.5	0	0.75	0.1	0.824163232	0.175827273	4.210083268	70.36417265	0.999990506	1	0	59.59375	NA	1	0.824163232	0.175827273	4.210083268	70.36417265	0.999990506	1	9.62E-58	59.59375	19.13490358	1
0.5	0	0.75	0.25	0.629266028	0.370725257	2.882394726	36.8868722	0.999991285	1	0	36.11904762	NA	1	0.629266028	0.370725257	2.882394726	36.8868722	0.999991285	1	1.71E-55	36.11904762	19.17767683	1
0.5	0	0.75	0.5	0.418194264	0.581795844	2.114740214	22.56176806	0.999990108	1	0	22.82142857	NA	1	0.418194264	0.581795844	2.114740214	22.56176806	0.999990108	1	1.43E-52	22.82142857	19.24698753	1
0.5	0	0.75	0.75	0.288518895	0.711475109	1.763824352	17.10940017	0.999994004	1	0	13.5	NA	1	0.288518895	0.711475109	1.763824352	17.10940017	0.999994004	1	3.38E-50	13.5	19.30316327	1
0.5	0	0.75	0.9	0.234048232	0.765945463	1.629513617	15.17390606	0.999993695	1	0	12.83333333	NA	1	0.234048232	0.765945463	1.629513617	15.17390606	0.999993695	1	5.91E-49	12.83333333	19.32417905	1
0.5	0	0.75	1	0.204513084	0.79547802	1.558436713	14.17758037	0.999991104	1	0	11.6	NA	1	0.204513084	0.79547802	1.558436713	14.17758037	0.999991104	1	3.46E-48	11.6	19.31874271	1
0.5	0	1	0	0.989995014	0.009995014	8.651260161	196.3594212	0.999990027	1	0	476.1530612	NA	1	0.989995014	0.009995014	8.651260161	196.3594212	0.999990027	1	0	476.1530612	NA	1
0.5	0	1	0.1	0.824163232	0.175827273	4.210083268	70.36417265	0.999990506	1	0	59.59375	NA	1	0.824163232	0.175827273	4.210083268	70.36417265	0.999990506	1	1.23E-57	59.59375	16.20093995	1
0.5	0	1	0.25	0.629266028	0.370725257	2.882394726	36.8868722	0.999991285	1	0	36.11904762	NA	1	0.629266028	0.370725257	2.882394726	36.8868722	0.999991285	1	2.19E-55	36.11904762	16.2395817	1
0.5	0	1	0.5	0.418194264	0.581795844	2.114740214	22.56176806	0.999990108	1	0	22.82142857	NA	1	0.418194264	0.581795844	2.114740214	22.56176806	0.999990108	1	1.85E-52	22.82142857	16.30203172	1
0.5	0	1	0.75	0.288518895	0.711475109	1.763824352	17.10940017	0.999994004	1	0	13.5	NA	1	0.288518895	0.711475109	1.763824352	17.10940017	0.999994004	1	4.37E-50	13.5	16.35381803	1
0.5	0	1	0.9	0.234048232	0.765945463	1.629513617	15.17390606	0.999993695	1	0	12.83333333	NA	1	0.234048232	0.765945463	1.629513617	15.17390606	0.999993695	1	7.66E-49	12.83333333	16.37909479	1
0.5	0	1	1	0.204513084	0.79547802	1.558436713	14.17758037	0.999991104	1	0	11.6	NA	1	0.204513084	0.79547802	1.558436713	14.17758037	0.999991104	1	4.50E-48	11.6	16.39316362	1
0.5	0.01	0	0	0.989995014	0.009995014	8.65126016	196.3594212	0.999990027	0.989995014	0.009995014	8.65126016	196.3594212	0.999990027	0.989995014	0.009995014	8.65126016	196.3594212	0.999990027	0.989995014	0.009995014	8.65126016	196.3594212	0.999990027
0.5	0.01	0	0.1	0.824163232	0.175827273	4.210083268	70.36417265	0.999990506	0.984090552	0.007177001	8.261230198	133.0557622	0.991267553	0.824163232	0.175827273	4.210083268	70.36417265	0.999990506	0.986100706	0.006260328	7.483037247	133.1659777	0.992361033
0.5	0.01	0	0.25	0.629266028	0.370725257	2.882394726	36.8868722	0.999991285	0.965929012	0.001510922	7.627850319	75.86177929	0.967439935	0.629266028	0.370725257	2.882394726	36.8868722	0.999991285	0.975517236	0.00105837	6.095650388	76.03045677	0.976575606
0.5	0.01	0	0.5	0.418194264	0.581795844	2.114740214	22.56176806	0.999990108	0.925953093	0.000111781	7.570275214	46.62823927	0.926064874	0.418194264	0.581795844	2.114740214	22.56176806	0.999990108	0.960890855	4.86E-05	5.091690373	46.86507027	0.960939493
0.5	0.01	0	0.75	0.288518895	0.711475109	1.763824352	17.10940017	0.999994004	0.876055414	1.74E-05	7.874519355	35.92789753	0.876072795	0.288518895	0.711475109	1.763824352	17.10940017	0.999994004	0.950570973	3.91E-06	4.59857331	36.22733679	0.950574882
0.5	0.01	0	0.9	0.234048232	0.765945463	1.629513617	15.17390606	0.999993695	0.839231656	6.32E-06	8.02119558	31.64863797	0.839237974	0.234048232	0.765945463	1.629513617	15.17390606	0.999993695	0.944909071	8.56E-07	4.36904315	31.97206627	0.944909927
0.5	0.01	0	1	0.204513084	0.79547802	1.558436713	14.17758037	0.999991104	0.810414535	2.98E-06	8.051293929	29.04390131	0.810417517	0.204513084	0.79547802	1.558436713	14.17758037	0.999991104	0.940767764	2.69E-07	4.218505796	29.37263423	0.940768033
0.5	0.01	0.25	0	0.986104815	0.013885194	11.10762188	195.9480034	0.999990009	0.629266029	0.370733971	2.882394749	36.88829567	1	0.990059898	0.009930193	8.613346449	196.3763131	0.99999009	0.629266029	0.370733971	2.882394749	36.88829567	1
0.5	0.01	0.25	0.1	0.765919276	0.234071107	5.034052394	69.85587484	0.999990383	0.590536791	0.409463209	3.039770539	36.70532245	1	0.825066436	0.174924108	4.200430227	70.37906979	0.999990544	0.629778219	0.370221781	2.881004389	36.8922299	1
0.5	0.01	0.25	0.25	0.531625555	0.468364595	3.260755597	36.38088486	0.999990149	0.531625555	0.468364595	3.260755597	36.38088486	0.999990149	0.630683856	0.369307439	2.879340462	36.89969193	0.999991295	0.630683856	0.369307439	2.879340462	36.89969193	0.999991295
0.5	0.01	0.25	0.5	0.310588588	0.689401987	2.259540889	22.07590499	0.999990574	0.434667381	0.543196204	3.586460154	34.81371723	0.977863585	0.419683819	0.580306271	2.114267176	22.57252766	0.99999009	0.632660391	0.34944421	2.878293199	35.84063232	0.9821046
0.5	0.01	0.25	0.75	0.193342293	0.806649097	1.818100247	16.65012858	0.99999139	0.345001876	0.462008818	3.860158793	30.70591876	0.807010693	0.289822314	0.710171669	1.764052112	17.11899173	0.999993982	0.635324947	0.241934188	2.878776733	32.19381167	0.877259135
0.5	0.01	0.25	0.9	0.148715035	0.851275707	1.654835233	14.73122217	0.999990742	0.296776917	0.354366825	3.999429215	28.08687397	0.651143742	0.23521958	0.764774086	1.629911141	15.1830284	0.999993667	0.63724135	0.154661951	2.878397141	29.61637087	0.791903302
0.5	0.01	0.25	1	0.125749273	0.874243977	1.570315816	13.74587632	0.99999325	0.26733461	0.305548757	4.08407816	26.83967136	0.572883367	0.205598308	0.794392752	1.558899589	14.18645218	0.99999106	0.638616197	0.098814746	2.8767196	27.74928486	0.737430943
0.5	0.01	0.5	0	0.980979974	0.019010085	14.04740158	195.2771099	0.999990059	0.418194264	0.581805736	2.114740216	22.56232174	1	0.990167042	0.009823053	8.555894462	196.4114479	0.999990094	0.418194264	0.581805736	2.114740216	22.56232174	1
0.5	0.01	0.5	0.1	0.698382359	0.301608369	5.881087437	69.14908849	0.999990728	0.373060959	0.626939041	2.180436038	22.38155911	1	0.826445437	0.173545157	4.190106328	70.4116515	0.999990594	0.418749489	0.581250511	2.114360348	22.56570465	1
0.5	0.01	0.5	0.25	0.434668966	0.565322645	3.586654577	35.72407385	0.999991611	0.310588588	0.689411412	2.259540891	22.07635682	1	0.632661786	0.367329508	2.878412376	36.9263158	0.999991294	0.419683819	0.580316181	2.114267178	22.57308355	1
0.5	0.01	0.5	0.5	0.222515914	0.777475929	2.345802222	21.49751266	0.999991843	0.222515914	0.777475929	2.345802222	21.49751266	0.999991843	0.421565778	0.578424261	2.11586682	22.59357077	0.999990039	0.421565778	0.578424261	2.11586682	22.59357077	0.999990039
0.5	0.01	0.5	0.75	0.125758906	0.874234501	1.827411645	16.13803307	0.999993407	0.15520618	0.84345607	2.389122284	20.84932142	0.998662249	0.291370144	0.70862379	1.765872255	17.13705636	0.999993934	0.423928908	0.574733101	2.120282711	22.58225422	0.998662009
0.5	0.01	0.5	0.9	0.092178908	0.907814351	1.643736938	14.25296967	0.99999326	0.123938997	0.868815488	2.401088031	20.38295948	0.992754485	0.236573983	0.763419625	1.631660313	15.19994478	0.999993608	0.425597609	0.566393917	2.124383234	22.44610574	0.991991526
0.5	0.01	0.5	1	0.075680723	0.924309848	1.550990378	13.28781459	0.999990571	0.106409246	0.874455386	2.404975598	19.98922833	0.980864632	0.206834784	0.793156188	1.560577722	14.20276997	0.999990971	0.426814795	0.551000067	2.127682151	22.1989737	0.977814862
0.5	0.01	0.75	0	0.974470612	0.025519413	17.46841604	194.3735612	0.999990025	0.288518895	0.711481105	1.763824352	17.10960475	1	0.99032734	0.009662712	8.473755144	196.4693039	0.999990052	0.288518895	0.711481105	1.763824352	17.10960475	1
0.5	0.01	0.75	0.1	0.624534456	0.375455592	6.738443238	68.28328559	0.999990048	0.246903884	0.753096116	1.79208978	16.93485021	1	0.828433403	0.171557258	4.179145546	70.46636727	0.999990662	0.289014033	0.710985967	1.763758766	17.11265348	1
0.5	0.01	0.75	0.25	0.345038522	0.654953292	3.864305916	34.968774	0.999991813	0.193342293	0.806657707	1.818100247	16.65038193	1	0.635352031	0.364639246	2.880525693	36.97043929	0.999991277	0.289822314	0.710177686	1.764052112	17.11919735	1
0.5	0.01	0.75	0.5	0.155206184	0.844784061	2.389123262	20.88117722	0.999990244	0.125758906	0.874241088	1.827411645	16.1382157	0.999999995	0.423928912	0.576064238	2.120283141	22.62749393	0.99999315	0.291370144	0.708629853	1.765872255	17.13726378	0.999999997
0.5	0.01	0.75	0.75	0.08034927	0.919642395	1.809441447	15.61923369	0.999991665	0.08034927	0.919642395	1.809441447	15.61923369	0.999991665	0.293206483	0.706787367	1.769756009	17.16508251	0.99999385	0.293206483	0.706787367	1.769756009	17.16508251	0.99999385
0.5	0.01	0.75	0.9	0.05641755	0.943573513	1.613205552	13.77911849	0.999991063	0.061139023	0.938758268	1.791555379	15.31904442	0.999897291	0.238140195	0.761853314	1.635114358	15.22571716	0.99999351	0.294458981	0.705449271	1.773179131	17.18388259	0.999908253
0.5	0.01	0.75	1	0.045117022	0.954876407	1.516571737	12.83981939	0.999993429	0.050915549	0.948819216	1.778102081	15.1258306	0.999734766	0.208244192	0.791746634	1.563762836	14.22735911	0.999990826	0.295358273	0.704187278	1.77591519	17.19141975	0.999545551
0.5	0.01	1	0	0.966638393	0.03335168	21.28159916	193.3122492	0.999990073	0.204513084	0.795486916	1.558436713	14.1777912	1	0.990534977	0.009455082	8.368254271	196.5463195	0.999990059	0.204513084	0.795486916	1.558436713	14.1777912	1
0.5	0.01	1	0.1	0.548880341	0.451110209	7.594538837	67.32175576	0.99999055	0.16894389	0.83105611	1.568155009	14.0105103	1	0.831012985	0.168977021	4.166730257	70.53804312	0.999990006	0.20493052	0.79506948	1.558496701	14.18062353	1
0.5	0.01	1	0.25	0.267497514	0.732493183	4.103457854	34.17297068	0.999990697	0.125749273	0.874250727	1.570315816	13.7460252	1	0.638784802	0.361206449	2.885437301	37.02932033	0.99999125	0.205598308	0.794401692	1.558899589	14.18666424	1
0.5	0.01	1	0.5	0.106409354	0.893582977	2.405006411	20.27480797	0.999992331	0.075680723	0.924319277	1.550990379	13.28800576	1	0.426814971	0.573178084	2.12769518	22.67231326	0.999993055	0.206834784	0.793165216	1.560577722	14.20298428	1
0.5	0.01	1	0.75	0.05091555	0.949078383	1.778102123	15.13050446	0.999993932	0.045117022	0.954882922	1.516571737	12.8399499	0.999999944	0.295358273	0.704635459	1.77591521	17.20167499	0.999993732	0.208244192	0.791755768	1.563762837	14.22757564	0.99999996
0.5	0.01	1	0.9	0.034397442	0.965596192	1.575259567	13.34029065	0.999993633	0.033044259	0.966954376	1.493326392	12.5876708	0.999998635	0.239937372	0.760056001	1.640459818	15.25896081	0.999993374	0.209179521	0.790819266	1.566473669	14.24572829	0.999998787
0.5	0.01	1	1	0.026857813	0.973133032	1.47773003	12.42835823	0.999990844	0.026857813	0.973133032	1.47773003	12.42835823	0.999990844	0.209841616	0.790149009	1.56862093	14.25881374	0.999990625	0.209841616	0.790149009	1.56862093	14.25881374	0.999990625
0.5	0.02	0	0	0.989995014	0.009995014	8.65126016	196.3594212	0.999990027	0.979990128	0.019990128	15.01992934	195.3560532	0.999980256	0.989995014	0.009995014	8.65126016	196.3594212	0.999990027	0.979990128	0.019990128	15.01992934	195.3560532	0.999980256
0.5	0.02	0	0.1	0.824163232	0.175827273	4.210083268	70.36417265	0.999990506	0.969940358	0.013678495	13.50412895	132.442981	0.983618853	0.824163232	0.175827273	4.210083268	70.36417265	0.999990506	0.972284588	0.012591509	12.72894808	132.5563824	0.984876098
0.5	0.02	0	0.25	0.629266028	0.370725257	2.882394726	36.8868722	0.999991285	0.940314657	0.002779491	11.53965599	75.53245465	0.943094148	0.629266028	0.370725257	2.882394726	36.8868722	0.999991285	0.951463413	0.002202571	10.0487459	75.70461133	0.953665984
0.5	0.02	0	0.5	0.418194264	0.581795844	2.114740214	22.56176806	0.999990108	0.882801016	0.000205314	10.51674137	46.44340275	0.88300633	0.418194264	0.581795844	2.114740214	22.56176806	0.999990108	0.923054462	0.000111114	8.149060574	46.67933011	0.923165576
0.5	0.02	0	0.75	0.288518895	0.711475109	1.763824352	17.10940017	0.999994004	0.818611987	3.25E-05	10.32947614	35.80025072	0.818644481	0.288518895	0.711475109	1.763824352	17.10940017	0.999994004	0.903272102	9.86E-06	7.232508131	36.09468514	0.903281958
0.5	0.02	0	0.9	0.234048232	0.765945463	1.629513617	15.17390606	0.999993695	0.77378627	1.20E-05	10.24004642	31.54462547	0.773798296	0.234048232	0.765945463	1.629513617	15.17390606	0.999993695	0.89251126	2.30E-06	6.809849808	31.86112105	0.892513565
0.5	0.02	0	1	0.204513084	0.79547802	1.558436713	14.17758037	0.999991104	0.739547061	5.78E-06	10.114953	28.95425587	0.739552839	0.204513084	0.79547802	1.558436713	14.17758037	0.999991104	0.884681594	7.64E-07	6.533928205	29.27495405	0.884682358
0.5	0.02	0.25	0	0.985374205	0.014615811	11.48082045	195.7846393	0.999990016	0.396146364	0.603853636	4.229404086	35.89733933	1	0.990123287	0.009866766	8.576058799	196.3892461	0.999990053	0.396146364	0.603853636	4.229404086	35.89733933	1
0.5	0.02	0.25	0.1	0.757823544	0.242166626	5.082517264	69.70372276	0.999990171	0.367712007	0.632287993	4.361143104	35.71446045	1	0.825954179	0.174036402	4.190829513	70.39349297	0.999990581	0.39679126	0.60320874	4.227189342	35.9029932	1
0.5	0.02	0.25	0.25	0.522947272	0.477042954	3.243929231	36.26017264	0.999990226	0.324783249	0.675205406	4.546782554	35.38769832	0.999988654	0.632084513	0.367906793	2.876248261	36.91214455	0.999991306	0.397933427	0.602055115	4.224466237	35.91378691	0.999988542
0.5	0.02	0.25	0.5	0.306125891	0.693864943	2.232919013	21.99373427	0.999990834	0.255934236	0.720113675	4.820523604	33.94370123	0.976047911	0.421162539	0.578827535	2.113751105	22.58298914	0.999990074	0.400434679	0.575047438	4.222453634	35.00389312	0.975482117
0.5	0.02	0.25	0.75	0.191669246	0.808322404	1.79858299	16.59273215	0.99999165	0.195103974	0.59976759	5.048413651	30.17058224	0.794871563	0.291119986	0.708873976	1.764246167	17.12828612	0.999993961	0.403823821	0.418788204	4.222089313	31.67462512	0.822612026
0.5	0.02	0.25	0.9	0.147928481	0.852062524	1.639772246	14.68414848	0.999991005	0.163722479	0.465541787	5.160886427	27.70222752	0.629264265	0.236387225	0.763606415	1.63027994	15.19183773	0.999993639	0.406272286	0.282392257	4.219928427	29.24152973	0.688664543
0.5	0.02	0.25	1	0.125339438	0.874653993	1.55782927	13.70431745	0.999993431	0.145069134	0.403160086	5.228385244	26.51083544	0.54822922	0.206680866	0.793310151	1.559336606	14.19499676	0.999991017	0.408033869	0.189538133	4.215510125	27.45349513	0.597572002
0.5	0.02	0.5	0	0.97917045	0.020819644	14.90393117	194.8912429	0.999990095	0.175198675	0.824801325	2.920659127	21.60860478	1	0.990325906	0.009664146	8.466065147	196.4529521	0.999990052	0.175198675	0.824801325	2.920659127	21.60860478	1
0.5	0.02	0.5	0.1	0.681505988	0.318484476	5.96756409	68.82016262	0.999990464	0.153319863	0.846680137	2.962416015	21.43837533	1	0.828598783	0.171391897	4.170112033	70.45367219	0.99999068	0.175663543	0.824336457	2.920043003	21.61330437	1
0.5	0.02	0.5	0.25	0.420146994	0.579843008	3.541420943	35.48147429	0.999990001	0.123703618	0.876296382	3.006472085	21.15033696	1	0.635929375	0.364061932	2.873839255	36.96168897	0.999991307	0.1764476	0.8235524	2.919852086	21.62295886	1
0.5	0.02	0.5	0.5	0.217193412	0.782798858	2.29399739	21.34657472	0.99999227	0.083818875	0.916175074	3.03738575	20.60225533	0.999993948	0.424866353	0.575126824	2.116555886	22.62245498	0.999993177	0.178033833	0.82195982	2.922305622	21.6484711	0.999993653
0.5	0.02	0.5	0.75	0.124535739	0.875457989	1.795163269	16.03806492	0.999993728	0.055288063	0.943757455	3.029788829	19.99653707	0.999045519	0.294186532	0.705807338	1.767634043	17.16189805	0.999993871	0.180038784	0.818672216	2.929269643	21.65609359	0.998711
0.5	0.02	0.5	0.9	0.091948388	0.90804516	1.62106438	14.17255501	0.999993548	0.042752572	0.952090181	3.013197872	19.58112618	0.994842753	0.239077739	0.760915791	1.633581309	15.22318179	0.999993529	0.181463101	0.810628323	2.935767317	21.56623232	0.992091424
0.5	0.02	0.5	1	0.075800855	0.924190081	1.533354913	13.21747226	0.999990936	0.035957629	0.95027398	2.99877376	19.24512032	0.986231609	0.209140678	0.790850173	1.562524185	14.22513413	0.999990851	0.182506322	0.795071964	2.940990579	21.38350276	0.977578286
0.5	0.02	0.75	0	0.971507168	0.028482924	18.77751888	193.7926999	0.999990092	0.083588624	0.916411376	2.33355157	16.20322157	1	0.990606549	0.009383485	8.318418874	196.549103	0.999990034	0.083588624	0.916411376	2.33355157	16.20322157	1
0.5	0.02	0.75	0.1	0.601636769	0.398353823	6.843096538	67.81961685	0.999990592	0.069835234	0.930164766	2.337459752	16.05043906	1	0.832186977	0.167803094	4.147472841	70.54463028	0.99999007	0.083875008	0.916124992	2.333428325	16.20728984	1
0.5	0.02	0.75	0.25	0.329478345	0.670512075	3.790828244	34.65020525	0.99999042	0.052683151	0.947316849	2.327327591	15.80178469	1	0.64094219	0.359049101	2.875778385	37.03664044	0.999991291	0.084343757	0.915656243	2.333862383	16.21559094	1
0.5	0.02	0.75	0.5	0.151456529	0.848534325	2.323279726	20.70023244	0.999990854	0.032218157	0.96778184	2.278824345	15.3527206	0.999999997	0.429407398	0.570585669	2.123883764	22.68045646	0.999993066	0.085245807	0.914754191	2.33673259	16.23723885	0.999999998
0.5	0.02	0.75	0.75	0.080231079	0.919760991	1.775218039	15.50534649	0.99999207	0.019447404	0.980547791	2.207392295	14.89491302	0.999995195	0.29777469	0.702219036	1.774509285	17.21005838	0.999993726	0.086323606	0.913671979	2.342979284	16.26937771	0.999995585
0.5	0.02	0.75	0.9	0.056915946	0.943075465	1.591907329	13.68879569	0.999991411	0.014351147	0.985589326	2.159867159	14.62981811	0.999940473	0.242158117	0.75783524	1.63982415	15.26731663	0.999993358	0.087063441	0.912869859	2.348522282	16.29186846	0.999933301
0.5	0.02	0.75	1	0.045765265	0.954228382	1.501501307	12.7611693	0.999993648	0.011728429	0.988116735	2.12774059	14.45957424	0.999845164	0.211922228	0.788068367	1.568341313	14.26710508	0.999990596	0.087596963	0.912068601	2.352960656	16.30447426	0.999665564
0.5	0.02	1	0	0.962746358	0.03724369	22.88999354	192.5988664	0.999990048	0.042143518	0.957856482	1.990254231	13.32179437	1	0.990939626	0.009050455	8.142460159	196.662628	0.999990081	0.042143518	0.957856482	1.990254231	13.32179437	1
0.5	0.02	1	0.1	0.52445123	0.475539235	7.693511947	66.78721898	0.999990464	0.03392351	0.96607649	1.975279572	13.18611674	1	0.836513929	0.163476313	4.121422533	70.65365324	0.999990243	0.042315032	0.957684968	1.990332769	13.32542763	1
0.5	0.02	1	0.25	0.254811517	0.745179686	4.010336062	33.83447535	0.999991203	0.02429732	0.97570268	1.941164886	12.97119119	1	0.646992902	0.352998369	2.880494052	37.12745785	0.999991271	0.042590228	0.957409772	1.990955785	13.33287184	1
0.5	0.02	1	0.5	0.104949642	0.895043119	2.33990322	20.10174699	0.999992761	0.013779803	0.986220197	1.865146189	12.59561829	1	0.434765249	0.565227675	2.135174164	22.75102792	0.999992925	0.043102477	0.956897523	1.993645985	13.35208359	1
0.5	0.02	1	0.75	0.05170021	0.948293919	1.752029503	15.02841794	0.999994129	0.007811115	0.992188855	1.780463842	12.22201891	0.99999997	0.301890917	0.698102622	1.78472088	17.26808366	0.999993539	0.043690703	0.956309274	1.998842358	13.38001996	0.999999977
0.5	0.02	1	0.9	0.035339867	0.964653899	1.562562696	13.26095867	0.999993766	0.00557735	0.994421908	1.730578157	12.00881932	0.999999257	0.245637465	0.754355672	1.648956341	15.3200198	0.999993137	0.044083629	0.955915661	2.003298013	13.40027057	0.99999929
0.5	0.02	1	1	0.027759341	0.972231644	1.470849208	12.35976154	0.999990985	0.004465774	0.995529151	1.698731558	11.87328668	0.999994924	0.215034541	0.784955728	1.576771954	14.31689514	0.999990268	0.044363	0.955631483	2.006837146	13.41483859	0.999994484
0.5	0.03	0	0	0.989995014	0.009995014	8.65126016	196.3594212	0.999990027	0.969985343	0.029985343	20.59432452	194.3458549	0.999970687	0.989995014	0.009995014	8.65126016	196.3594212	0.999990027	0.969985343	0.029985343	20.59432452	194.3458549	0.999970687
0.5	0.03	0	0.1	0.824163232	0.175827273	4.210083268	70.36417265	0.999990506	0.956004034	0.020194016	17.96978173	131.8274193	0.976198049	0.824163232	0.175827273	4.210083268	70.36417265	0.999990506	0.958551521	0.018993669	17.21564899	131.9435596	0.97754519
0.5	0.03	0	0.25	0.629266028	0.370725257	2.882394726	36.8868722	0.999991285	0.915756561	0.004115299	14.74003541	75.20845411	0.91987186	0.629266028	0.370725257	2.882394726	36.8868722	0.999991285	0.927833605	0.003434806	13.31229652	75.38267094	0.931268411
0.5	0.03	0	0.5	0.418194264	0.581795844	2.114740214	22.56176806	0.999990108	0.843150328	0.000315796	12.8362607	46.27076508	0.843466124	0.418194264	0.581795844	2.114740214	22.56176806	0.999990108	0.886457226	0.000188953	10.59258413	46.50377269	0.88664618
0.5	0.03	0	0.75	0.288518895	0.711475109	1.763824352	17.10940017	0.999994004	0.767794952	5.18E-05	12.21971674	35.68562592	0.767846782	0.288518895	0.711475109	1.763824352	17.10940017	0.999994004	0.858024485	1.83E-05	9.299484845	35.97398551	0.858042761
0.5	0.03	0	0.9	0.234048232	0.765945463	1.629513617	15.17390606	0.999993695	0.717139793	1.96E-05	11.93137667	31.45260344	0.717159416	0.234048232	0.765945463	1.629513617	15.17390606	0.999993695	0.842691005	4.52E-06	8.70777423	31.76226119	0.842695524
0.5	0.03	0	1	0.204513084	0.79547802	1.558436713	14.17758037	0.999991104	0.679115856	9.61E-06	11.67847059	28.87544365	0.679125463	0.204513084	0.79547802	1.558436713	14.17758037	0.999991104	0.831592998	1.57E-06	8.322957368	29.18916591	0.831594563
0.5	0.03	0.25	0	0.985020561	0.014969529	11.64596528	195.6799357	0.99999009	0.249495672	0.750504328	5.261931081	34.93159918	1	0.990185311	0.009804703	8.539409441	196.4015988	0.999990014	0.249495672	0.750504328	5.261931081	34.93159918	1
0.5	0.03	0.25	0.1	0.75432718	0.245662921	5.091578959	69.61164079	0.999990101	0.229819436	0.770180564	5.381691489	34.75259004	1	0.826827142	0.173163476	4.181283191	70.40747757	0.999990618	0.250104928	0.749895072	5.259160188	34.93883667	1
0.5	0.03	0.25	0.25	0.519824931	0.480165368	3.228753734	36.19140649	0.999990299	0.200172255	0.799817121	5.552019498	34.43186116	0.999989376	0.633468556	0.366522761	2.873122112	36.92425622	0.999991317	0.25118576	0.748802868	5.255678345	34.95269478	0.999988628
0.5	0.03	0.25	0.5	0.305133294	0.694857671	2.219504016	21.94979653	0.999990965	0.153302844	0.824392751	5.805851381	33.11615567	0.977695596	0.422630647	0.577359411	2.113194348	22.59317731	0.999990058	0.253560799	0.721031032	5.252783583	34.18116983	0.974591831
0.5	0.03	0.25	0.75	0.191722026	0.808269735	1.790545992	16.56290866	0.99999176	0.113102926	0.691432444	6.01778039	29.67009433	0.80453537	0.292411988	0.707581953	1.764407864	17.13731705	0.999993941	0.256795446	0.548916681	5.251000069	31.16544154	0.805712126
0.5	0.03	0.25	0.9	0.148236623	0.851754486	1.634136933	14.65984073	0.999991109	0.092960385	0.547502036	6.120233405	27.34833416	0.640462421	0.2375512	0.762442413	1.630621009	15.20037576	0.999993612	0.259142826	0.387672143	5.246450208	28.87941519	0.646814969
0.5	0.03	0.25	1	0.125731974	0.874261525	1.553437299	13.68287974	0.9999935	0.081218526	0.478347704	6.181299027	26.21096605	0.55956623	0.207760776	0.7922302	1.559748585	14.20326174	0.999990975	0.260836543	0.27136844	5.238847868	27.17214356	0.532204983
0.5	0.03	0.5	0	0.978512541	0.021477464	15.1785449	194.6931029	0.999990005	0.073527292	0.926472708	3.534483649	20.74428492	1	0.990474137	0.009515864	8.380909794	196.4890332	0.999990001	0.073527292	0.926472708	3.534483649	20.74428492	1
0.5	0.03	0.5	0.1	0.676511758	0.323478672	5.966786163	68.66737582	0.999990429	0.063396262	0.936603738	3.567874505	20.59148349	1	0.830643343	0.169346678	4.150219066	70.49095814	0.999990021	0.073819726	0.926180274	3.533704515	20.74994922	1
0.5	0.03	0.5	0.25	0.417261903	0.582728245	3.511929179	35.37862376	0.999990148	0.04987218	0.95012782	3.599865212	20.33266651	1	0.639083886	0.360907438	2.868818403	36.99392488	0.999991325	0.074314074	0.925685926	3.533419047	20.76129851	1
0.5	0.03	0.5	0.5	0.217391975	0.782600425	2.276010515	21.28787898	0.999992399	0.032228222	0.967767752	3.611695804	19.83762446	0.999995975	0.42810143	0.571891712	2.116875597	22.6488231	0.999993142	0.075318619	0.924676785	3.536361126	20.79049609	0.999995404
0.5	0.03	0.5	0.75	0.125517321	0.874476473	1.787254623	16.00008932	0.999993795	0.020218395	0.979136217	3.585618733	19.29133564	0.999354611	0.296969864	0.703023949	1.769142404	17.18468406	0.999993813	0.076596765	0.922438782	3.544932843	20.81253663	0.999035547
0.5	0.03	0.5	0.9	0.092964454	0.907029141	1.616703483	14.14185949	0.999993595	0.015171218	0.981255406	3.557706256	18.92606633	0.996426624	0.241560396	0.75843306	1.635298553	15.24442955	0.999993456	0.07751027	0.916410392	3.552964444	20.75904014	0.993920662
0.5	0.03	0.5	1	0.076771772	0.923219215	1.530624538	13.1904158	0.999990987	0.012510824	0.977707312	3.535457013	18.6383235	0.990218137	0.211431311	0.788559428	1.564293229	14.24552792	0.999990739	0.078182141	0.904150132	3.559415142	20.62927058	0.982332273
0.5	0.03	0.75	0	0.970860733	0.029129358	19.00559069	193.5783155	0.999990091	0.024315597	0.975684403	2.774012116	15.44820476	1	0.990850555	0.009139533	8.178632979	196.6144948	0.999990089	0.024315597	0.975684403	2.774012116	15.44820476	1
0.5	0.03	0.75	0.1	0.598613994	0.40137663	6.815817414	67.67411249	0.999990624	0.019912905	0.980087095	2.768731544	15.32283324	1	0.835574587	0.164415634	4.115931796	70.60928488	0.999990221	0.024440341	0.975559659	2.773838345	15.45283453	1
0.5	0.03	0.75	0.25	0.329640983	0.670349563	3.757684274	34.56774734	0.999990546	0.014544376	0.985455624	2.744045953	15.11770508	1	0.646153259	0.353838058	2.86927691	37.09208499	0.999991317	0.024645065	0.975354935	2.774335743	15.46215384	1
0.5	0.03	0.75	0.5	0.153450727	0.846540162	2.312428616	20.66285256	0.999990889	0.00840679	0.991593208	2.669292785	14.74178745	0.999999998	0.434672416	0.565320585	2.12608906	22.72562353	0.999993001	0.025040966	0.974959033	2.777845293	15.48599849	0.999999999
0.5	0.03	0.75	0.75	0.081991014	0.918001003	1.774718413	15.48398428	0.999992017	0.0048025	0.995194596	2.569245793	14.34997455	0.999997096	0.302237884	0.697755737	1.778339666	17.24862408	0.999993621	0.025517375	0.974480021	2.785628406	15.52083493	0.999997396
0.5	0.03	0.75	0.9	0.058373562	0.941617758	1.59403476	13.67182572	0.999991321	0.003435972	0.996526807	2.503619992	14.11961801	0.99996278	0.246109405	0.753883822	1.643809745	15.30296842	0.999993227	0.0258465	0.974113624	2.792578448	15.54558523	0.999960124
0.5	0.03	0.75	1	0.047029209	0.952964363	1.504578315	12.74611376	0.999993572	0.002753931	0.997147066	2.459170225	13.97065392	0.999900997	0.215551905	0.78443849	1.572299416	14.30111869	0.999990395	0.026084886	0.973712549	2.798152807	15.56129	0.999797435
0.5	0.03	1	0	0.962569023	0.037420993	22.88433583	192.4393387	0.999990017	0.008748774	0.991251226	2.331948562	12.66369305	1	0.991270532	0.00871951	7.949983025	196.743214	0.999990042	0.008748774	0.991251226	2.331948562	12.66369305	1
0.5	0.03	1	0.1	0.526305181	0.473685366	7.627324597	66.71010759	0.999990547	0.006883874	0.993116126	2.305963796	12.56008849	1	0.841216168	0.15877429	4.076807205	70.74040279	0.999990459	0.008802024	0.991197976	2.332024493	12.66765886	1
0.5	0.03	1	0.25	0.258990691	0.741000527	3.985726987	33.81407959	0.999991218	0.004760192	0.995239808	2.254028714	12.39367382	1	0.654343019	0.345648297	2.87168144	37.20329045	0.999991316	0.008887718	0.991112282	2.332765194	12.6757555	1
0.5	0.03	1	0.5	0.108326027	0.891666588	2.345198663	20.10828953	0.999992615	0.002549508	0.997450492	2.145677344	12.09461092	1	0.442221217	0.557771617	2.139352568	22.8136187	0.999992834	0.00904807	0.99095193	2.336082238	12.69647713	1
0.5	0.03	1	0.75	0.05381067	0.946183268	1.763338839	15.03859813	0.999993938	0.001372998	0.998626983	2.027127551	11.78587216	0.999999982	0.308178756	0.691814631	1.791295295	17.32160073	0.999993387	0.009233571	0.990766416	2.342600877	12.72625371	0.999999988
0.5	0.03	1	0.9	0.0369051	0.963088448	1.573956075	13.27033841	0.999993548	0.000954462	0.99904506	1.957154125	11.60483058	0.999999522	0.251181397	0.74881155	1.65569705	15.36939348	0.999992947	0.009358296	0.990641329	2.348231254	12.74764518	0.999999625
0.5	0.03	1	1	0.029042623	0.970948044	1.481770895	12.36819529	0.999990667	0.000752063	0.999244581	1.912313056	11.48807568	0.999996644	0.220113339	0.779881569	1.583420186	14.36401225	0.999994908	0.009447368	0.99055115	2.352715735	12.76302307	0.999998517
0.5	0.04	0	0	0.989995014	0.009995014	8.65126016	196.3594212	0.999990027	0.959980659	0.039980659	25.62572046	193.3287209	0.999961319	0.989995014	0.009995014	8.65126016	196.3594212	0.999990027	0.959980659	0.039980659	25.62572046	193.3287209	0.999961319
0.5	0.04	0	0.1	0.824163232	0.175827273	4.210083268	70.36417265	0.999990506	0.942230285	0.026745796	21.91289298	131.2087553	0.968976082	0.824163232	0.175827273	4.210083268	70.36417265	0.999990506	0.944901375	0.025466931	21.18865121	131.3274112	0.970368306
0.5	0.04	0	0.25	0.629266028	0.370725257	2.882394726	36.8868722	0.999991285	0.892013494	0.005528368	17.47222597	74.88845544	0.897541862	0.629266028	0.370725257	2.882394726	36.8868722	0.999991285	0.904622923	0.004757301	16.11817686	75.06410701	0.909380224
0.5	0.04	0	0.5	0.418194264	0.581795844	2.114740214	22.56176806	0.999990108	0.806162536	0.000445225	14.74957731	46.10638335	0.806607761	0.418194264	0.581795844	2.114740214	22.56176806	0.999990108	0.851066253	0.000283765	12.63679941	46.33615343	0.851350018
0.5	0.04	0	0.75	0.288518895	0.711475109	1.763824352	17.10940017	0.999994004	0.721935629	7.60E-05	13.74511123	35.57881377	0.722011637	0.288518895	0.711475109	1.763824352	17.10940017	0.999994004	0.814751692	2.97E-05	11.00211928	35.86164792	0.814781343
0.5	0.04	0	0.9	0.234048232	0.765945463	1.629513617	15.17390606	0.999993695	0.667018642	2.94E-05	13.28143247	31.36744646	0.66704807	0.234048232	0.765945463	1.629513617	15.17390606	0.999993695	0.795337043	7.70E-06	10.25902541	31.67135508	0.795344741
0.5	0.04	0	1	0.204513084	0.79547802	1.558436713	14.17758037	0.999991104	0.626378131	1.47E-05	12.91782523	28.80269585	0.626392793	0.204513084	0.79547802	1.558436713	14.17758037	0.999991104	0.78135965	2.77E-06	9.777317298	29.11087138	0.78136242
0.5	0.04	0.25	0	0.984873054	0.015117045	11.7046883	195.6154575	0.999990099	0.157200956	0.842799044	6.09791825	34.00451565	1	0.990246091	0.009743983	8.503413496	196.4168319	0.999990074	0.157200956	0.842799044	6.09791825	34.00451565	1
0.5	0.04	0.25	0.1	0.75315745	0.246832643	5.085722828	69.56003663	0.999990093	0.144040485	0.855959515	6.210344304	33.83244862	1	0.827685942	0.172304712	4.171792856	70.42105446	0.999990654	0.157712809	0.842287191	6.094730345	34.01314421	1
0.5	0.04	0.25	0.25	0.519262837	0.480727515	3.217593167	36.15572707	0.999990352	0.124198948	0.875791934	6.372128296	33.52401211	0.999990882	0.634836502	0.365154826	2.869965572	36.93604975	0.999991328	0.158622356	0.841367549	6.090653551	34.02969918	0.999989905
0.5	0.04	0.25	0.5	0.305570315	0.694420708	2.213009087	21.92879894	0.999991023	0.093086056	0.887405691	6.616996028	32.33544374	0.980491747	0.424088355	0.575901688	2.112599078	22.60311292	0.999990043	0.160627886	0.81574149	6.086944888	33.38331543	0.976369376
0.5	0.04	0.25	0.75	0.192432837	0.807558959	1.787508799	16.54922116	0.999991797	0.066932152	0.754973611	6.823565685	29.19931643	0.821905763	0.293698391	0.70629553	1.764538467	17.14611112	0.999993921	0.163373389	0.64535813	6.083478195	30.66897106	0.808731519
0.5	0.04	0.25	0.9	0.14894768	0.851043458	1.632332252	14.64881544	0.999991138	0.054099965	0.61008137	6.922335452	27.01717619	0.664181335	0.238711538	0.761282048	1.63093529	15.2086746	0.999993586	0.165374824	0.474442877	6.07625599	28.52874951	0.639817701
0.5	0.04	0.25	1	0.126414016	0.8735795	1.552213163	13.67319999	0.999993515	0.046726905	0.538020857	6.981225279	25.93141023	0.584747762	0.208838054	0.791152881	1.560136311	14.21128332	0.999990935	0.166823107	0.344339083	6.065275643	26.90186905	0.511162189
0.5	0.04	0.5	0	0.978405893	0.021584171	15.19645136	194.6124612	0.999990064	0.030911625	0.969088375	4.024705378	19.98849849	1	0.990613531	0.009376513	8.299812763	196.5243985	0.999990044	0.030911625	0.969088375	4.024705378	19.98849849	1
0.5	0.04	0.5	0.1	0.676575889	0.323414578	5.941470667	68.61440656	0.999990467	0.02635318	0.97364682	4.05593425	19.85573302	1	0.832593864	0.167396245	4.130497907	70.52552832	0.999990109	0.031075435	0.968924565	4.023801323	19.99477345	1
0.5	0.04	0.5	0.25	0.41873748	0.581252726	3.495692179	35.35040339	0.999990206	0.020322308	0.979677692	4.085677564	19.63030454	1	0.642137005	0.35785434	2.863450988	37.02364903	0.999991345	0.031352981	0.968647019	4.023424891	20.00722827	1
0.5	0.04	0.5	0.5	0.219393195	0.780599205	2.271642497	21.2762821	0.9999924	0.012630644	0.987366703	4.095917164	19.1951747	0.999997347	0.431275487	0.568717624	2.11687871	22.67332173	0.999993111	0.031919473	0.968077442	4.026666275	20.03891319	0.999996915
0.5	0.04	0.5	0.75	0.127160664	0.872833098	1.787392796	15.993817	0.999993762	0.007589154	0.991965304	4.069814399	18.71089993	0.999554458	0.299721676	0.700272083	1.770424156	17.20588036	0.99999376	0.032645069	0.96668401	4.03634555	20.07097923	0.999329079
0.5	0.04	0.5	0.9	0.094342573	0.905650976	1.617946607	14.13693774	0.999993549	0.005544105	0.991897362	4.041863118	18.38995606	0.997441467	0.244022729	0.75597066	1.636830548	15.26417257	0.999993389	0.033166828	0.962482166	4.045449223	20.04402374	0.995648994
0.5	0.04	0.5	1	0.07798602	0.922004895	1.532267783	13.18606581	0.999990915	0.00449051	0.988298013	4.019293765	18.14058623	0.992788522	0.213707153	0.786283482	1.565899518	14.2644533	0.999990634	0.033552186	0.95347745	4.052754545	19.95471202	0.987029636
0.5	0.04	0.75	0	0.971140525	0.028849564	18.83946882	193.5530662	0.999990089	0.007101573	0.992898427	3.127025571	14.84306269	1	0.991068986	0.008921037	8.050516518	196.6644668	0.999990023	0.007101573	0.992898427	3.127025571	14.84306269	1
0.5	0.04	0.75	0.1	0.602412794	0.397577907	6.763176025	67.67975224	0.999990701	0.005721738	0.994278262	3.119780011	14.74255053	1	0.838683237	0.161307127	4.084884942	70.66444528	0.999990364	0.007150068	0.992849932	3.126806151	14.84793819	1
0.5	0.04	0.75	0.25	0.334428553	0.665561975	3.745983792	34.58914866	0.999990528	0.00406662	0.99593338	3.091874738	14.57635929	1	0.651057853	0.348933497	2.861634449	37.14018475	0.999991351	0.007229867	0.992770133	3.127326838	14.85775867	1
0.5	0.04	0.75	0.5	0.156901528	0.843089209	2.317499726	20.68631629	0.999990737	0.002235899	0.9977641	3.010231152	14.26479396	0.999999999	0.439753086	0.560239863	2.127238512	22.76543251	0.999992949	0.007384944	0.992615055	3.131252852	14.88281146	0.999999999
0.5	0.04	0.75	0.75	0.084195617	0.915796206	1.782099676	15.50310887	0.999991824	0.00121301	0.998785024	2.899988078	13.92987903	0.999998034	0.30660648	0.69338705	1.781420863	17.28286127	0.999993529	0.00757289	0.992425566	3.140114566	14.91918128	0.999998457
0.5	0.04	0.75	0.9	0.060056315	0.93993478	1.601176125	13.68806295	0.999991095	0.000841974	0.999131844	2.826144655	13.72864353	0.999973818	0.24999955	0.74999356	1.647189723	15.33467548	0.99999311	0.00770357	0.992272499	3.148073903	14.94518202	0.99997607
0.5	0.04	0.75	1	0.048439052	0.951554349	1.511350655	12.76056425	0.999993401	0.000661798	0.999266945	2.775284143	13.5970791	0.999928743	0.219136745	0.78085347	1.575730099	14.33138166	0.999990215	0.00779864	0.992078287	3.154467652	14.96259681	0.999876927
0.5	0.04	1	0	0.963590802	0.03639928	22.41006738	192.5281839	0.999990083	0.001829326	0.998170674	2.609180279	12.16842056	1	0.991554298	0.008435765	7.780005494	196.8071998	0.999990063	0.001829326	0.998170674	2.609180279	12.16842056	1
0.5	0.04	1	0.1	0.535182786	0.464807847	7.54280915	66.81397191	0.999990634	0.00141144	0.99858856	2.579768735	12.08909968	1	0.845374254	0.154616403	4.03361637	70.81036549	0.999990657	0.001844129	0.998155871	2.609242928	12.17250181	1
0.5	0.04	1	0.25	0.266948936	0.733042141	3.984889984	33.90721627	0.999991077	0.000945831	0.999054169	2.521367591	11.95923693	1	0.661064242	0.33892713	2.860748928	37.26578683	0.999991372	0.001868022	0.998131978	2.61004436	12.18089093	1
0.5	0.04	1	0.5	0.112648481	0.887343849	2.363618719	20.17711631	0.99999233	0.000480015	0.999519985	2.398161191	11.71783605	1	0.44928268	0.550710088	2.14131834	22.86638494	0.999992768	0.001912966	0.998087034	2.613766869	12.20243121	1
0.5	0.04	1	0.75	0.056180447	0.943813208	1.779955729	15.09017349	0.999993656	0.00024563	0.999754357	2.259652498	11.45828793	0.999999987	0.314259767	0.685733495	1.796229807	17.36730337	0.999993262	0.001965345	0.998034648	2.621205041	12.23328886	0.999999993
0.5	0.04	1	0.9	0.03860089	0.96139235	1.588345218	13.31419852	0.99999324	0.000166074	0.99983357	2.175793582	11.30168407	0.999999643	0.256589997	0.743402788	1.661094454	15.4117619	0.999992784	0.002000793	0.997998987	2.627674677	12.2553491	0.99999978
0.5	0.04	1	1	0.03041253	0.969577693	1.494720686	12.40768647	0.999990223	0.000128647	0.999868805	2.121201765	11.19914396	0.999997452	0.22509182	0.774902959	1.588892196	14.40444557	0.999994779	0.002026221	0.997972907	2.632841207	12.27115713	0.999999129
0.5	0.05	0	0	0.989995014	0.009995014	8.65126016	196.3594212	0.999990027	0.949976076	0.049976076	30.25565087	192.3045429	0.999952152	0.989995014	0.009995014	8.65126016	196.3594212	0.999990027	0.949976076	0.049976076	30.25565087	192.3045429	0.999952152
0.5	0.05	0	0.1	0.824163232	0.175827273	4.210083268	70.36417265	0.999990506	0.928587841	0.033347524	25.47705125	130.586828	0.961935365	0.824163232	0.175827273	4.210083268	70.36417265	0.999990506	0.931334025	0.032011418	24.78577456	130.7078369	0.963345443
0.5	0.05	0	0.25	0.629266028	0.370725257	2.882394726	36.8868722	0.999991285	0.868932377	0.007026162	19.87371293	74.57164902	0.875958539	0.629266028	0.370725257	2.882394726	36.8868722	0.999991285	0.881826509	0.006172306	18.59555995	74.74843988	0.887998815
0.5	0.05	0	0.5	0.418194264	0.581795844	2.114740214	22.56176806	0.999990108	0.77128231	0.000595743	16.38327959	45.94794556	0.771878054	0.418194264	0.581795844	2.114740214	22.56176806	0.999990108	0.816849335	0.000397246	14.40021647	46.17479775	0.817246581
0.5	0.05	0	0.75	0.288518895	0.711475109	1.763824352	17.10940017	0.999994004	0.679904781	0.000105776	15.02269005	35.47705637	0.680010557	0.288518895	0.711475109	1.763824352	17.10940017	0.999994004	0.7733797	4.45E-05	12.45175495	35.75537703	0.773424223
0.5	0.05	0	0.9	0.234048232	0.765945463	1.629513617	15.17390606	0.999993695	0.621874141	4.18E-05	14.40080187	31.28654719	0.621915976	0.234048232	0.765945463	1.629513617	15.17390606	0.999993695	0.750342279	1.21E-05	11.57113249	31.58597691	0.750354348
0.5	0.05	0	1	0.204513084	0.79547802	1.558436713	14.17758037	0.999991104	0.579462007	2.12E-05	13.93855699	28.73363185	0.579483193	0.204513084	0.79547802	1.558436713	14.17758037	0.999991104	0.73384517	4.49E-06	11.00188195	29.03763917	0.733849659
0.5	0.05	0.25	0	0.984836177	0.015153902	11.70966439	195.57872	0.999990078	0.099090279	0.900909721	6.803008607	33.12596934	1	0.990305591	0.009684442	8.467959156	196.4281728	0.999990033	0.099090279	0.900909721	6.803008607	33.12596934	1
0.5	0.05	0.25	0.1	0.753147436	0.246842675	5.074743933	69.5342738	0.999990111	0.090468291	0.909531709	6.909625458	32.96310158	1	0.828531149	0.171459541	4.162359727	70.43425072	0.999990691	0.099493599	0.900506401	6.799484135	33.13576704	1
0.5	0.05	0.25	0.25	0.519867801	0.480122586	3.209632948	36.14009241	0.999990387	0.077443934	0.922548582	7.064833879	32.67122288	0.999992515	0.636188833	0.363802506	2.866781826	36.94754517	0.999991339	0.10021148	0.899780055	6.794911372	33.15460017	0.999991535
0.5	0.05	0.25	0.5	0.306591795	0.693399247	2.209888521	21.92104704	0.999991042	0.057111548	0.926321117	7.303365742	31.60379665	0.983432665	0.425535867	0.574454162	2.111967307	22.61281359	0.999990029	0.101799866	0.87737346	6.790441728	32.61874002	0.979173326
0.5	0.05	0.25	0.75	0.193393051	0.806598745	1.786576399	16.54472645	0.999991796	0.040257522	0.800644592	7.506588885	28.75447605	0.840902114	0.294979266	0.705014636	1.764639173	17.15468971	0.999993902	0.103985602	0.717400394	6.785155351	30.18735718	0.821385996
0.5	0.05	0.25	0.9	0.149806351	0.850184778	1.632045709	14.64537432	0.999991129	0.032115193	0.659349001	7.60278484	26.70356038	0.691464194	0.239868272	0.760125289	1.631223679	15.21675945	0.999993561	0.105586234	0.546062823	6.775113119	28.18873482	0.651649057
0.5	0.05	0.25	1	0.127200183	0.872793323	1.552202643	13.67026269	0.999993506	0.02748751	0.586674708	7.660259219	25.66674657	0.614162217	0.209912716	0.790078179	1.56050053	14.2190895	0.999990895	0.106747853	0.408941208	6.760661993	26.64055494	0.515689061
0.5	0.05	0.5	0	0.978547271	0.02144276	15.10681526	194.5964352	0.999990031	0.013017911	0.986982089	4.432148924	19.34014784	1	0.990745318	0.009244763	8.222232585	196.5564012	0.999990081	0.013017911	0.986982089	4.432148924	19.34014784	1
0.5	0.05	0.5	0.1	0.67868698	0.321303545	5.911070424	68.61478372	0.999990525	0.011004743	0.988995257	4.463347122	19.22667288	1	0.834461595	0.165528601	4.110990521	70.55741177	0.999990195	0.013104086	0.986895914	4.431140695	19.34676401	1
0.5	0.05	0.5	0.25	0.421780643	0.578209574	3.486466886	35.35955162	0.999990218	0.008356563	0.991643437	4.49438487	19.03312136	1	0.645098063	0.354893304	2.857811054	37.05129988	0.999991366	0.013250427	0.986749573	4.430675655	19.35987282	1
0.5	0.05	0.5	0.5	0.221964223	0.778028125	2.272118299	21.28749074	0.999992349	0.005034192	0.994964	4.510032472	18.65468767	0.999998193	0.434392292	0.565600792	2.116607128	22.69627895	0.999993084	0.013550451	0.9864475	4.434109192	19.39311849	0.999997952
0.5	0.05	0.5	0.75	0.128998884	0.870994807	1.789949715	16.00320471	0.999993691	0.002918635	0.996758733	4.492595376	18.22695632	0.999677368	0.302443302	0.697550408	1.771501732	17.22579044	0.99999371	0.013937319	0.985600287	4.444606938	19.4317804	0.999537606
0.5	0.05	0.5	0.9	0.095825549	0.904167918	1.620751358	14.1450289	0.999993467	0.002084159	0.995989933	4.470770521	17.94302269	0.998074092	0.246465413	0.753527912	1.638193136	15.28271743	0.999993325	0.014217217	0.982698175	4.454514625	19.42319582	0.996915392
0.5	0.05	0.5	1	0.07927085	0.920719945	1.53507553	13.19336272	0.999990795	0.001662079	0.992759375	4.452403341	17.72362835	0.994421453	0.215968613	0.784021923	1.567355778	14.28222267	0.999990536	0.014424817	0.976150992	4.462458438	19.36318138	0.990575809
0.5	0.05	0.75	0	0.97174156	0.028248531	18.54793784	193.6179977	0.999990091	0.002082207	0.997917793	3.419636064	14.35851015	1	0.991267796	0.008722247	7.931775082	196.7096774	0.999990042	0.002082207	0.997917793	3.419636064	14.35851015	1
0.5	0.05	0.75	0.1	0.608268568	0.391721466	6.70902915	67.7495628	0.999990034	0.001655886	0.998344114	3.41353037	14.27744257	1	0.841568076	0.158422424	4.054484153	70.71275078	0.999990501	0.002099952	0.997900048	3.419373795	14.36348329	1
0.5	0.05	0.75	0.25	0.340424945	0.659565514	3.741569898	34.65103314	0.999990459	0.001150676	0.998849324	3.387789718	14.14167695	1	0.65570499	0.344286399	2.853215401	37.18288497	0.999991389	0.002129228	0.997870772	3.419895808	14.37355692	1
0.5	0.05	0.75	0.5	0.160690253	0.83930028	2.325942574	20.73301866	0.999990533	0.000606038	0.999393962	3.310120215	13.88071013	0.999999999	0.444670603	0.555322303	2.127558813	22.80126153	0.999992906	0.002186403	0.997813596	3.424111904	14.39932971	1
0.5	0.05	0.75	0.75	0.086504932	0.91348666	1.790709479	15.53865286	0.999991592	0.000313808	0.999684717	3.202408825	13.59108272	0.999998525	0.310888432	0.689105017	1.783878163	17.31390508	0.999993448	0.002256193	0.99774282	3.433787325	14.4366556	0.999999013
0.5	0.05	0.75	0.9	0.061796861	0.938193969	1.608956241	13.71843228	0.999990829	0.00021171	0.99976803	3.128388846	13.41311277	0.99997974	0.253832817	0.746160188	1.650052849	15.36350025	0.999993005	0.002305033	0.997679509	3.442524077	14.46339449	0.999984542
0.5	0.05	0.75	1	0.049889966	0.950103235	1.518522528	12.78798142	0.999993201	0.000163303	0.999780591	3.076429316	13.29540735	0.999943894	0.222679497	0.777310555	1.578704495	14.35892592	0.999990052	0.002340722	0.997578996	3.449552311	14.48176158	0.999919717
0.5	0.05	1	0	0.96488676	0.035103265	21.8412247	192.7089255	0.999990024	0.0003852	0.9996148	2.839930027	11.78489174	1	0.991804477	0.00818558	7.626643511	196.8580131	0.999990056	0.0003852	0.9996148	2.839930027	11.78489174	1
0.5	0.05	1	0.1	0.545369029	0.454621682	7.461394194	66.97466457	0.999990711	0.000292321	0.999707679	2.811021986	11.72221041	1	0.849126817	0.150863289	3.992015221	70.8686132	0.999990106	0.000389085	0.999610915	2.839973854	11.78902977	1
0.5	0.05	1	0.25	0.27549932	0.724491585	3.987544714	34.03145029	0.999990906	0.000190588	0.999809412	2.752744696	11.6177368	1	0.667290857	0.332700578	2.848562192	37.31927039	0.999991435	0.000395375	0.999604625	2.840804085	11.79760389	1
0.5	0.05	1	0.5	0.117123196	0.882868827	2.381992098	20.26293771	0.999992023	9.21E-05	0.999907937	2.626740358	11.41754975	1	0.456013563	0.543979155	2.141694653	22.91237906	0.999992719	0.000407269	0.999592731	2.844803913	11.81973273	1
0.5	0.05	1	0.75	0.058611263	0.941382094	1.795913512	15.15439259	0.999993356	4.48E-05	0.99995516	2.479953524	11.19458803	0.999999989	0.320159737	0.679833418	1.799896458	17.40759784	0.999993155	0.000421233	0.999578762	2.852924039	11.85141714	0.999999995
0.5	0.05	1	0.9	0.040338931	0.959653981	1.602085707	13.3694887	0.999992912	2.95E-05	0.999970245	2.388210599	11.05670258	0.999999711	0.261877726	0.738114917	1.665420285	15.44929589	0.999992643	0.000430746	0.999569106	2.860033491	11.87399963	0.999999852
0.5	0.05	1	1	0.031817084	0.968177717	1.507072221	12.45813304	0.999994801	2.24E-05	0.99997652	2.327261112	10.96522353	0.999998944	0.229979654	0.770015011	1.593409119	14.44035743	0.999994666	0.0004376	0.999561813	2.865725126	11.89014269	0.999999412
0.5	0.06	0	0	0.989995014	0.009995014	8.65126016	196.3594212	0.999990027	0.939971593	0.059971593	34.5712903	191.2732102	0.999943187	0.989995014	0.009995014	8.65126016	196.3594212	0.999990027	0.939971593	0.059971593	34.5712903	191.2732102	0.999943187
0.5	0.06	0	0.1	0.824163232	0.175827273	4.210083268	70.36417265	0.999990506	0.91505802	0.040007445	28.74988445	129.9615168	0.955065465	0.824163232	0.175827273	4.210083268	70.36417265	0.999990506	0.917849343	0.038627255	28.09152461	130.084735	0.956476598
0.5	0.06	0	0.25	0.629266028	0.370725257	2.882394726	36.8868722	0.999991285	0.846417664	0.008614276	22.02759231	74.25745377	0.855031941	0.629266028	0.370725257	2.882394726	36.8868722	0.999991285	0.859439539	0.007682091	20.82284012	74.43523241	0.86712163
0.5	0.06	0	0.5	0.418194264	0.581795844	2.114740214	22.56176806	0.999990108	0.738147655	0.000769545	17.81369254	45.79397471	0.738917199	0.418194264	0.581795844	2.114740214	22.56176806	0.999990108	0.783774938	0.000531185	15.95390174	46.01842598	0.784306124
0.5	0.06	0	0.75	0.288518895	0.711475109	1.763824352	17.10940017	0.999994004	0.640951528	0.000141974	16.12349442	35.37876934	0.641093502	0.288518895	0.711475109	1.763824352	17.10940017	0.999994004	0.733836831	6.35E-05	13.71464244	35.65362392	0.733900317
0.5	0.06	0	0.9	0.234048232	0.765945463	1.629513617	15.17390606	0.999993695	0.580669833	5.73E-05	15.3570531	31.20846049	0.580727137	0.234048232	0.765945463	1.629513617	15.17390606	0.999993695	0.707603644	1.79E-05	12.70780887	31.50458925	0.70762154
0.5	0.06	0	1	0.204513084	0.79547802	1.558436713	14.17758037	0.999991104	0.537111515	2.95E-05	14.80548896	28.66695216	0.537140983	0.204513084	0.79547802	1.558436713	14.17758037	0.999991104	0.688918904	6.86E-06	12.05860847	28.96799113	0.688925762
0.5	0.06	0.25	0	0.98485842	0.015131674	11.68755888	195.5615895	0.999990095	0.062486976	0.937513024	7.415650018	32.30206244	1	0.990363971	0.009626122	8.433108969	196.4424924	0.999990092	0.062486976	0.937513024	7.415650018	32.30206244	1
0.5	0.06	0.25	0.1	0.753713277	0.246276863	5.062312088	69.52458754	0.99999014	0.056911751	0.943088249	7.517021651	32.14979787	1	0.829363285	0.170627441	4.152984716	70.44709032	0.999990727	0.062792195	0.937207805	7.411840421	32.3128037	1
0.5	0.06	0.25	0.25	0.521002641	0.478987768	3.203722902	36.13632681	0.99999041	0.048467197	0.951526805	7.666134642	31.87695193	0.999994002	0.637526002	0.362465349	2.863573737	36.95876024	0.999991351	0.063336372	0.936656754	7.406837127	32.33349135	0.999993126
0.5	0.06	0.25	0.5	0.30785085	0.69214019	2.208355939	21.92085139	0.99999104	0.035311966	0.950803424	7.898276574	30.92146435	0.98611539	0.426973375	0.573016641	2.111300906	22.62229445	0.999990016	0.064544603	0.917622145	7.401647059	31.89318105	0.982166748
0.5	0.06	0.25	0.75	0.194447185	0.805544593	1.786512643	16.54545901	0.999991778	0.024514495	0.834484343	8.097152713	28.33281009	0.858998838	0.296254679	0.703739204	1.764711113	17.16307031	0.999993883	0.066215901	0.77168027	7.39446026	29.7221518	0.837896171
0.5	0.06	0.25	0.9	0.15071886	0.849272242	1.632349755	14.64627347	0.999991102	0.019358302	0.699103349	8.189865326	26.40415512	0.718461651	0.241021431	0.758972105	1.631487031	15.22465037	0.999993536	0.067445413	0.60533491	7.381509906	27.85885701	0.672780323
0.5	0.06	0.25	1	0.128023753	0.871969731	1.552648014	13.67120774	0.999993484	0.016452164	0.627213859	8.245235595	25.41359304	0.643666024	0.210984778	0.789006078	1.56084196	14.22670232	0.999990856	0.068340307	0.465889939	7.363537246	26.38683694	0.534230246
0.5	0.06	0.5	0	0.978793279	0.021196765	14.97502273	194.6172817	0.999990044	0.005491586	0.994508414	4.781709475	18.78664833	1	0.990870425	0.009119588	8.147736906	196.5820107	0.999990013	0.005491586	0.994508414	4.781709475	18.78664833	1
0.5	0.06	0.5	0.1	0.681572956	0.318417631	5.88061834	68.64196809	0.999990587	0.004613381	0.995386619	4.813357027	18.68996959	1	0.836255394	0.163734885	4.091721848	70.5870461	0.999990279	0.005535182	0.994464818	4.780609239	18.79343802	1
0.5	0.06	0.5	0.25	0.425348134	0.574642074	3.480297983	35.38629094	0.999990208	0.003462267	0.996537733	4.846469575	18.52404348	1	0.647974708	0.352016682	2.851954412	37.07719742	0.99999139	0.005609384	0.994390616	4.780056805	18.80691761	1
0.5	0.06	0.5	0.5	0.224702173	0.775290106	2.274089736	21.30927157	0.999992278	0.002035303	0.9979634	4.869175309	18.1946818	0.999998703	0.437455074	0.562537986	2.116094877	22.71793015	0.99999306	0.005762192	0.994236414	4.783614955	18.84113501	0.999998607
0.5	0.06	0.5	0.75	0.130891887	0.869101721	1.793100064	16.02016389	0.999993607	0.001146662	0.998606925	4.862963543	17.81524749	0.999753588	0.305135913	0.694857751	1.772394193	17.24462332	0.999993664	0.005960562	0.993713462	4.794746945	18.8840444	0.999674024
0.5	0.06	0.5	0.9	0.097339049	0.902654323	1.623887139	14.15961477	0.999993372	0.000803783	0.997673643	4.849534134	17.56150403	0.998477426	0.248889047	0.751104218	1.639400063	15.30026981	0.999993265	0.006104971	0.991663156	4.805287643	18.88780825	0.997768127
0.5	0.06	0.5	1	0.080577371	0.919413286	1.538103728	13.20659313	0.999990657	0.000632869	0.994857116	4.837285931	17.36560331	0.995489985	0.218216052	0.781774389	1.568673185	14.29904229	0.999990442	0.006212535	0.986816299	4.81373238	18.84835186	0.993028834
0.5	0.06	0.75	0	0.97242487	0.027565154	18.22812671	193.7189786	0.999990024	0.000612861	0.999387139	3.669440164	13.96275004	1	0.991450766	0.008539282	7.8207527	196.7485637	0.999990048	0.000612861	0.999387139	3.669440164	13.96275004	1
0.5	0.06	0.75	0.1	0.614552064	0.385438053	6.656785997	67.84247413	0.999990117	0.000482396	0.999517604	3.665539137	13.89601471	1	0.844266817	0.155723814	4.024787671	70.75582209	0.999990631	0.000619118	0.999380882	3.669136386	13.96777263	1
0.5	0.06	0.75	0.25	0.346620902	0.653369477	3.738548213	34.72569121	0.999990379	0.000329167	0.999670833	3.64405575	13.78285801	1	0.660129969	0.339861461	2.844252339	37.22139719	0.999991431	0.00062947	0.99937053	3.669646438	13.97801359	1
0.5	0.06	0.75	0.5	0.164531035	0.835459286	2.334302901	20.78706873	0.999990321	0.00016725	0.99983275	3.575539361	13.56026952	0.999999999	0.449441191	0.55055168	2.127210373	22.83396783	0.999992871	0.000649785	0.999350215	3.674075414	14.00432538	1
0.5	0.06	0.75	0.75	0.08883902	0.911152333	1.798985689	15.58003349	0.999991354	8.32E-05	0.999915645	3.478083612	13.30604193	0.999998811	0.315090063	0.684903312	1.785806133	17.34244451	0.999993376	0.000674761	0.999324545	3.684400066	14.04239308	0.999999306
0.5	0.06	0.75	0.9	0.063557128	0.936433426	1.61640902	13.75424474	0.999990554	5.47E-05	0.999928631	3.409736111	13.14662463	0.999983322	0.257612637	0.742380273	1.652468228	15.39007417	0.999992909	0.000692354	0.999296713	3.693769359	14.06966719	0.999989066
0.5	0.06	0.75	1	0.051358504	0.948634489	1.525389835	12.82064781	0.999992993	4.15E-05	0.999911801	3.360989233	13.04005833	0.999953264	0.226182379	0.773812491	1.581278998	14.38446874	0.99999487	0.000705267	0.999261654	3.701316474	14.0890672	0.999966921
0.5	0.06	1	0	0.966162805	0.033827267	21.28543571	192.912636	0.999990072	8.17E-05	0.999918331	3.036771305	11.47522477	1	0.992029069	0.007960959	7.486323131	196.8994281	0.999990028	8.17E-05	0.999918331	3.036771305	11.47522477	1
0.5	0.06	1	0.1	0.555332536	0.444657504	7.383438129	67.14279434	0.99999004	6.11E-05	0.99993887	3.010181555	11.42386324	1	0.852559451	0.147430841	3.951989306	70.91952746	0.999990293	8.27E-05	0.999917345	3.036793136	11.47941512	1
0.5	0.06	1	0.25	0.283916129	0.716074612	3.988140087	34.15759875	0.999990741	3.89E-05	0.999961068	2.955508668	11.33702213	1	0.673110674	0.326880828	2.835604589	37.36614992	0.999991502	8.43E-05	0.999915744	3.037633583	11.48815569	1
0.5	0.06	1	0.5	0.121593031	0.878398695	2.397977929	20.34985368	0.999991726	1.80E-05	0.999982004	2.83448471	11.16655307	1	0.462458597	0.537534084	2.140876416	22.95332044	0.999992682	8.73E-05	0.999912702	3.041834281	11.51081128	1
0.5	0.06	1	0.75	0.061066138	0.938926922	1.810326786	15.220364	0.999993061	8.36E-06	0.999991629	2.688840243	10.97127946	0.999999991	0.325897513	0.674095551	1.802549394	17.44382693	0.999993063	9.09E-05	0.999909099	3.050491875	11.54325197	0.999999996
0.5	0.06	1	0.9	0.04210298	0.957889605	1.614673019	13.42698009	0.999992585	5.35E-06	0.999994409	2.594921713	10.8480845	0.999999755	0.267055318	0.732937199	1.668867044	15.48319238	0.999992517	9.34E-05	0.999906524	3.058118823	11.56632602	0.999999889
0.5	0.06	1	1	0.033246756	0.966747803	1.518474992	12.51097131	0.999994559	4.00E-06	0.999995102	2.531172535	10.76543741	0.999999098	0.234784053	0.765210511	1.59713107	14.4728695	0.999994564	9.52E-05	0.999904408	3.064239046	11.58279064	0.999999559
0.5	0.07	0	0	0.989995014	0.009995014	8.65126016	196.3594212	0.999990027	0.929967212	0.069967212	38.63069436	190.2346091	0.999934423	0.989995014	0.009995014	8.65126016	196.3594212	0.999990027	0.929967212	0.069967212	38.63069436	190.2346091	0.999934423
0.5	0.07	0	0.1	0.824163232	0.175827273	4.210083268	70.36417265	0.999990506	0.901629695	0.046730513	31.78888068	129.3327054	0.948360208	0.824163232	0.175827273	4.210083268	70.36417265	0.999990506	0.904447202	0.045314565	31.16190126	129.4580015	0.949761767
0.5	0.07	0	0.25	0.629266028	0.370725257	2.882394726	36.8868722	0.999991285	0.824409366	0.01029708	23.98741525	73.94539802	0.834706446	0.629266028	0.370725257	2.882394726	36.8868722	0.999991285	0.837457221	0.009288951	22.85138427	74.12408434	0.846746172
0.5	0.07	0	0.5	0.418194264	0.581795844	2.114740214	22.56176806	0.999990108	0.706520696	0.000968857	19.08924788	45.64344609	0.707489553	0.418194264	0.581795844	2.114740214	22.56176806	0.999990108	0.751812197	0.000687466	17.34380044	45.86603932	0.752499664
0.5	0.07	0	0.75	0.288518895	0.711475109	1.763824352	17.10940017	0.999994004	0.604573893	0.000185524	17.0923663	35.2829644	0.604759417	0.288518895	0.711475109	1.763824352	17.10940017	0.999994004	0.696053691	8.72E-05	14.83323462	35.55529625	0.696140888
0.5	0.07	0	0.9	0.234048232	0.765945463	1.629513617	15.17390606	0.999993695	0.542709111	7.64E-05	16.19282596	31.13231703	0.542785465	0.234048232	0.765945463	1.629513617	15.17390606	0.999993695	0.667021974	2.55E-05	13.70968495	31.42615775	0.667047451
0.5	0.07	0	1	0.204513084	0.79547802	1.558436713	14.17758037	0.999991104	0.498480533	3.98E-05	15.55956401	28.60188723	0.498520373	0.204513084	0.79547802	1.558436713	14.17758037	0.999991104	0.646455717	1.00E-05	12.98687198	28.90096162	0.646465752
0.5	0.07	0.25	0	0.984912243	0.015077787	11.65172314	195.5547649	0.999990031	0.039421165	0.960578835	7.959670278	31.53541474	1	0.990421182	0.009568868	8.398755321	196.4529499	0.99999005	0.039421165	0.960578835	7.959670278	31.53541474	1
0.5	0.07	0.25	0.1	0.754564982	0.245425191	5.049695185	69.52479509	0.999990173	0.035846572	0.964153428	8.056131317	31.39437912	1	0.830182834	0.169807185	4.143668419	70.45901933	0.999990019	0.039645824	0.960354176	7.95561099	31.54689025	1
0.5	0.07	0.25	0.25	0.522376979	0.477613445	3.19901591	36.13954008	0.999990425	0.03041543	0.969579822	8.199318997	31.14156137	0.999995252	0.638848433	0.36114293	2.860343893	36.96971078	0.999991363	0.040047043	0.959947473	7.950223301	31.56903982	0.999994516
0.5	0.07	0.25	0.5	0.309205209	0.690785818	2.207553557	21.92498792	0.999991027	0.02195896	0.966451714	8.424537888	30.28708426	0.988410674	0.428401061	0.571588942	2.110601619	22.63156867	0.999990003	0.040940975	0.944016632	7.9443439	31.20982327	0.984957607
0.5	0.07	0.25	0.75	0.195536061	0.80445569	1.786798146	16.5492112	0.999991751	0.015066504	0.860195036	8.617555967	27.93220723	0.87526154	0.297524694	0.70246917	1.764755357	17.17126746	0.999993864	0.042184012	0.812956762	7.935202239	29.27433893	0.855140774
0.5	0.07	0.25	0.9	0.151650748	0.848340319	1.632875387	14.64970644	0.999991067	0.011804021	0.731801735	8.705492827	26.11678984	0.743605756	0.242171046	0.757822466	1.63172616	15.23236366	0.999993512	0.04310268	0.65456603	7.919283588	27.53875815	0.69766871
0.5	0.07	0.25	1	0.128860701	0.871132755	1.553256891	13.67443725	0.999993456	0.009977152	0.661557439	8.757763516	25.16981446	0.671534591	0.212054255	0.787936563	1.561161284	14.23413947	0.999990818	0.043773292	0.515983166	7.897756473	26.13981501	0.559756458
0.5	0.07	0.5	0	0.979078468	0.020911606	14.82884939	194.656878	0.999990074	0.002320504	0.997679496	5.089031985	18.31163013	1	0.990989717	0.009000324	8.076097948	196.6088313	0.999990041	0.002320504	0.997679496	5.089031985	18.31163013	1
0.5	0.07	0.5	0.1	0.68471047	0.315280179	5.851019945	68.68165133	0.999990649	0.001940516	0.998059484	5.121024534	18.22878341	1	0.837982429	0.162007932	4.072706212	70.61475951	0.999990361	0.002341983	0.997658017	5.087847524	18.318506	1
0.5	0.07	0.5	0.25	0.429057022	0.570933169	3.475239834	35.42068086	0.99999019	0.001443438	0.998556562	5.155938174	18.0856033	1	0.650773343	0.349218072	2.845924195	37.10158351	0.999991415	0.002378624	0.997621376	5.087208165	18.33220716	1
0.5	0.07	0.5	0.5	0.22747663	0.772515573	2.276355143	21.33567665	0.999992203	0.000832591	0.999166425	5.185003535	17.79689994	0.999999016	0.440466643	0.559526395	2.115370098	22.73845128	0.999993038	0.002454421	0.997544589	5.090843949	18.36707882	0.99999901
0.5	0.07	0.5	0.75	0.132797816	0.867195703	1.796271373	16.04069075	0.999993519	0.000458666	0.999343899	5.189304643	17.45758598	0.999802565	0.30780055	0.69219307	1.773117952	17.2625303	0.999993621	0.002553487	0.99720757	5.102481866	18.41277225	0.999761057
0.5	0.07	0.5	0.9	0.09886162	0.901131653	1.62698914	14.17740834	0.999993272	0.000316866	0.998429143	5.184074004	17.22839957	0.998746009	0.251294164	0.748699044	1.640463385	15.31697528	0.999993208	0.002626053	0.995701781	5.11353672	18.42479248	0.998327834
0.5	0.07	0.5	1	0.081891733	0.918098778	1.541081209	13.22283769	0.999990512	0.000246993	0.995975086	5.178009409	17.05118254	0.996222079	0.220449795	0.779540557	1.569861643	14.31505606	0.999990353	0.002680338	0.992000646	5.122387065	18.39961269	0.994680984
0.5	0.07	0.75	0	0.973103767	0.026886294	17.9126917	193.8323335	0.999990061	0.000181066	0.999818934	3.888009336	13.63086018	1	0.991620579	0.008369465	7.716287448	196.7824547	0.999990044	0.000181066	0.999818934	3.888009336	13.63086018	1
0.5	0.07	0.75	0.1	0.620742734	0.379247463	6.60621246	67.9400642	0.999990197	0.000141388	0.999858612	3.886434963	13.57458603	1	0.846806809	0.153183204	3.995809814	70.79409904	0.999990013	0.00018322	0.99981678	3.88766452	13.63592606	1
0.5	0.07	0.75	0.25	0.352733494	0.647256806	3.73497748	34.80200967	0.999990301	9.51E-05	0.999904908	3.869600763	13.47814339	1	0.664359509	0.335631965	2.834902359	37.25653304	0.999991475	0.000186792	0.999813208	3.888153559	13.64631778	1
0.5	0.07	0.75	0.5	0.168353036	0.831637079	2.341762516	20.84212126	0.999990115	4.69E-05	0.999953075	3.811858638	13.28469385	0.999999999	0.454077759	0.545915083	2.126311901	22.86412762	0.999992842	0.000193837	0.999806163	3.892743584	13.67312119	1
0.5	0.07	0.75	0.75	0.091179167	0.908811951	1.806614774	15.62274507	0.999991118	2.26E-05	0.999976441	3.728287593	13.05834894	0.999998998	0.319216562	0.680776748	1.787278685	17.36893611	0.99999331	0.00020256	0.99979691	3.903606029	13.71187514	0.999999471
0.5	0.07	0.75	0.9	0.065328314	0.934661966	1.623354324	13.79163236	0.999990281	1.45E-05	0.999971232	3.66909654	12.91393078	0.999985744	0.26134185	0.73865097	1.65449129	15.41480977	0.999992821	0.000208745	0.999782889	3.913509377	13.73962263	0.999991634
0.5	0.07	0.75	1	0.052839249	0.947153536	1.531826819	12.85503029	0.999992785	1.08E-05	0.999948887	3.626487247	12.81648148	0.999959724	0.229647228	0.770347571	1.583499549	14.40817641	0.999994799	0.000213306	0.999761331	3.921496695	13.75938347	0.999974637
0.5	0.07	1	0	0.967343136	0.032646868	20.7674133	193.1085715	0.999990005	1.74E-05	0.999982569	3.208495021	11.2156765	1	0.992233327	0.007756755	7.356689188	196.9378522	0.999990081	1.74E-05	0.999982569	3.208495021	11.2156765	1
0.5	0.07	1	0.1	0.564737927	0.435252195	7.307871729	67.30251401	0.999990121	1.29E-05	0.999987098	3.18486344	11.17226128	1	0.85572996	0.144260507	3.913465844	70.96437926	0.999990468	1.77E-05	0.999982324	3.208492707	11.21992563	1
0.5	0.07	1	0.25	0.292060409	0.707930184	3.985817463	34.27691528	0.999990593	8.06E-06	0.999991942	3.135319792	11.09805145	1	0.678585723	0.321405848	2.822170925	37.40792375	0.999991571	1.81E-05	0.999981925	3.209331708	11.22883386	1
0.5	0.07	1	0.5	0.126029304	0.873962138	2.41147854	20.43292695	0.999991442	3.58E-06	0.999996415	3.023737952	10.94963831	1	0.46865111	0.531341544	2.139132638	22.99029238	0.999992654	1.88E-05	0.999981163	3.213684817	11.25199577	1
0.5	0.07	1	0.75	0.063537785	0.936454988	1.823212877	15.28429437	0.999992773	1.60E-06	0.999998396	2.886248611	10.77584878	0.999999992	0.331487618	0.668505365	1.804372651	17.47683584	0.999992983	1.97E-05	0.999980252	3.222786792	11.2851663	0.999999997
0.5	0.07	1	0.9	0.043889567	0.956102697	1.626131223	13.48321722	0.999992264	9.94E-07	0.999998793	2.795253454	10.66444686	0.999999787	0.272131136	0.727861268	1.671578296	15.51420099	0.999992404	2.04E-05	0.999979539	3.230851845	11.30872635	0.999999911
0.5	0.07	1	1	0.034699383	0.965294936	1.528951435	12.56300375	0.999994319	7.30E-07	0.999998481	2.732248954	10.58902617	0.999999211	0.239510649	0.760483823	1.600179595	14.50268061	0.999994471	2.08E-05	0.999978818	3.237337859	11.32551576	0.999999645
0.5	0.08	0	0	0.989995014	0.009995014	8.65126016	196.3594212	0.999990027	0.91996293	0.07996293	42.4750208	189.1886229	0.999925861	0.989995014	0.009995014	8.65126016	196.3594212	0.999990027	0.91996293	0.07996293	42.4750208	189.1886229	0.999925861
0.5	0.08	0	0.1	0.824163232	0.175827273	4.210083268	70.36417265	0.999990506	0.888296154	0.053519748	34.63413276	128.7002731	0.941815902	0.824163232	0.175827273	4.210083268	70.36417265	0.999990506	0.891127476	0.052073472	34.03640848	128.8275306	0.943200948
0.5	0.08	0	0.25	0.629266028	0.370725257	2.882394726	36.8868722	0.999991285	0.802868832	0.012078181	25.7897436	73.63507118	0.814947013	0.629266028	0.370725257	2.882394726	36.8868722	0.999991285	0.815874796	0.010995206	24.71702409	73.8146276	0.826870002
0.5	0.08	0	0.5	0.418194264	0.581795844	2.114740214	22.56176806	0.999990108	0.676240598	0.001195955	20.24225421	45.4955989	0.677436553	0.418194264	0.581795844	2.114740214	22.56176806	0.999990108	0.7209309	0.000868068	18.60153816	45.71684319	0.721798967
0.5	0.08	0	0.75	0.288518895	0.711475109	1.763824352	17.10940017	0.999994004	0.570427854	0.000237424	17.95880805	35.18897469	0.570665278	0.288518895	0.711475109	1.763824352	17.10940017	0.999994004	0.659963108	0.000116381	15.83649606	35.45959474	0.660079489
0.5	0.08	0	0.9	0.234048232	0.765945463	1.629513617	15.17390606	0.999993695	0.507512914	9.96E-05	16.93602012	31.05754983	0.507612478	0.234048232	0.765945463	1.629513617	15.17390606	0.999993695	0.628501876	3.52E-05	14.60434882	31.34995222	0.628537027
0.5	0.08	0	1	0.204513084	0.79547802	1.558436713	14.17758037	0.999991104	0.462986299	5.27E-05	16.22749879	28.53794282	0.463038978	0.204513084	0.79547802	1.558436713	14.17758037	0.999991104	0.60633579	1.42E-05	13.81331662	28.83588328	0.606349991
0.5	0.08	0.25	0	0.984983023	0.015007054	11.60904374	195.5584067	0.999990077	0.024879967	0.975120033	8.450693274	30.82579029	1	0.990477324	0.009512683	8.364921033	196.4629897	0.999990007	0.024879967	0.975120033	8.450693274	30.82579029	1
0.5	0.08	0.25	0.1	0.755557666	0.244432541	5.037269922	69.53106572	0.999990207	0.022601037	0.977398963	8.542559174	30.69598277	1	0.830990246	0.168999812	4.134411423	70.47120689	0.999990057	0.025042023	0.974957977	8.446409879	30.83781949	1
0.5	0.08	0.25	0.25	0.523857555	0.47613288	3.19498426	36.1468579	0.999990435	0.019126822	0.980869435	8.680028503	30.46307221	0.999996257	0.640156527	0.359834848	2.857094638	36.98041101	0.999991375	0.025331927	0.974663736	8.440671641	30.86109179	0.999995662
0.5	0.08	0.25	0.5	0.310596099	0.68939491	2.207076864	21.93164293	0.999991009	0.013714124	0.976596004	8.898007268	29.69812751	0.990310128	0.429819102	0.570174082	2.109871076	22.64081787	0.999993184	0.025980214	0.963575585	8.434301815	30.62002245	0.989555799
0.5	0.08	0.25	0.75	0.196637007	0.803354713	1.787214898	16.55475394	0.999991719	0.009324065	0.880143442	9.084030613	27.55094345	0.889467507	0.298789373	0.701204473	1.764772921	17.17929344	0.999993847	0.026886193	0.844655573	8.422989072	28.84439282	0.871541765
0.5	0.08	0.25	0.9	0.152589271	0.847401756	1.633475335	14.65466496	0.999991027	0.007260116	0.759102819	9.166161651	25.83998975	0.766362935	0.243317143	0.756676345	1.631941844	15.23991279	0.999993488	0.027558935	0.695636945	8.404055768	27.22815507	0.72319588
0.5	0.08	0.25	1	0.129702324	0.8702911	1.553915903	13.67905595	0.999993424	0.00611032	0.69102355	9.214516167	24.93401771	0.69713387	0.213121159	0.786869621	1.561459161	14.24141532	0.99999078	0.028051474	0.56001937	8.378948643	25.89887828	0.588070844
0.5	0.08	0.5	0	0.979373677	0.020616333	14.67982602	194.7033306	0.99999001	0.000982169	0.999017831	5.364311034	17.8994435	1	0.991103761	0.008886304	8.007015134	196.6336151	0.999990065	0.000982169	0.999017831	5.364311034	17.8994435	1
0.5	0.08	0.5	0.1	0.687888419	0.312102289	5.822215487	68.72644471	0.999990709	0.000818631	0.999181369	5.396403172	17.82768775	1	0.839648622	0.160341818	4.053951173	70.64080558	0.99999044	0.000992552	0.999007448	5.363047711	17.90636902	1
0.5	0.08	0.5	0.25	0.432768857	0.567221313	3.470438687	35.45789614	0.999990171	0.000604884	0.999395116	5.432564805	17.70281001	1	0.653499424	0.346492017	2.839754445	37.12464646	0.999991441	0.001010307	0.998989693	5.362321455	17.92022762	1
0.5	0.08	0.5	0.5	0.230245771	0.769746355	2.278504286	21.36385159	0.999992126	0.000343857	0.999655358	5.466543423	17.44721613	0.999999215	0.443429478	0.556563542	2.114456428	22.75797848	0.999993019	0.0010472	0.99895206	5.365999765	17.95561056	0.99999926
0.5	0.08	0.5	0.75	0.134704178	0.865289253	1.799292172	16.06279446	0.999993431	0.000186181	0.999649411	5.479323528	17.1409958	0.999835592	0.310438152	0.689555427	1.773687303	17.27962566	0.99999358	0.001095748	0.998721143	5.378048233	18.00323449	0.999816891
0.5	0.08	0.5	0.9	0.100387024	0.899606147	1.629954425	14.19673497	0.999993172	0.000127197	0.998806877	5.48089975	16.93194838	0.998934074	0.253681248	0.746311906	1.641393775	15.33294181	0.999993154	0.001131533	0.997565407	5.389529291	18.02086923	0.99869694
0.5	0.08	0.5	1	0.08320996	0.916780405	1.543934121	13.24058652	0.999990365	9.84E-05	0.996650381	5.480077852	16.76987737	0.996748774	0.222670132	0.777320135	1.570930003	14.33036939	0.999990267	0.001158419	0.994639011	5.398714961	18.00568325	0.995797429
0.5	0.08	0.75	0	0.973750287	0.026239804	17.61119122	193.9449544	0.999990091	5.37E-05	0.999946307	4.083073933	13.34542152	1	0.991779207	0.008210823	7.617502906	196.8122683	0.99999003	5.37E-05	0.999946307	4.083073933	13.34542152	1
0.5	0.08	0.75	0.1	0.626693784	0.373296492	6.556863371	68.03517845	0.999990276	4.17E-05	0.999958328	4.083566069	13.29690248	1	0.849208797	0.150781345	3.967543762	70.82959256	0.999990142	5.44E-05	0.999945578	4.082688092	13.35053739	1
0.5	0.08	0.75	0.25	0.358692497	0.641297732	3.730377767	34.87593237	0.999990229	2.77E-05	0.999972288	4.070990002	13.21302213	1	0.668414609	0.331576911	2.825276343	37.28886839	0.999991521	5.56E-05	0.999944366	4.083149282	13.36108517	1
0.5	0.08	0.75	0.5	0.17214005	0.82785309	2.348210878	20.89591447	0.99999314	1.34E-05	0.999986639	4.023639351	13.0420732	1	0.458590886	0.541401933	2.124954346	22.89215222	0.999992819	5.80E-05	0.999941963	4.087862249	13.38837672	1
0.5	0.08	0.75	0.75	0.09352094	0.906469949	1.813576383	15.66492269	0.999990888	6.25E-06	0.999992883	3.954609055	12.8380547	0.999999132	0.32327229	0.67672096	1.788355156	17.39370341	0.99999325	6.10E-05	0.999938539	4.099180413	13.4278134	0.999999572
0.5	0.08	0.75	0.9	0.0671082	0.932881811	1.629787137	13.82889688	0.999990012	3.95E-06	0.999983573	3.905896428	12.70597094	0.999987522	0.265022865	0.734969873	1.656167541	15.43799694	0.999992739	6.32E-05	0.99993005	4.109545293	13.45602335	0.99999322
0.5	0.08	0.75	1	0.054330758	0.945661821	1.537833012	12.88952221	0.99999258	2.91E-06	0.999961628	3.870834231	12.61611981	0.99996454	0.2330756	0.766919132	1.585404364	14.43043262	0.999994732	6.48E-05	0.999914672	4.117914988	13.47612062	0.999979426
0.5	0.08	1	0	0.968419716	0.031570304	20.28888774	193.290295	0.99999002	3.74E-06	0.999996255	3.361261715	10.9917205	1	0.992420777	0.007569243	7.235942713	196.9665754	0.999990021	3.74E-06	0.999996255	3.361261715	10.9917205	1
0.5	0.08	1	0.1	0.573564468	0.426425737	7.234226586	67.44969128	0.999990205	2.75E-06	0.999997253	3.34061383	10.95411844	1	0.858679924	0.14131071	3.876355676	71.00443032	0.999990633	3.80E-06	0.999996195	3.361233538	10.99603431	1
0.5	0.08	1	0.25	0.299925176	0.700065285	3.980869655	34.38763772	0.999990462	1.69E-06	0.999998312	3.296556592	10.88930633	1	0.68376229	0.316229351	2.8084526	37.44560077	0.999991641	3.90E-06	0.999996097	3.362062961	11.0051123	1
0.5	0.08	1	0.5	0.13042839	0.869562783	2.422781092	20.51102045	0.999991174	7.27E-07	0.999999273	3.196415256	10.75779065	1	0.474617076	0.525375559	2.136656297	23.02403375	0.999992635	4.09E-06	0.999995909	3.36653495	11.0287657	1
0.5	0.08	1	0.75	0.066024276	0.933968218	1.834722806	15.34507172	0.999992494	3.12E-07	0.999999681	3.071622438	10.60107848	0.999999993	0.336941687	0.663051225	1.805505203	17.50720291	0.999992912	4.32E-06	0.999995681	3.376016301	11.06264469	0.999999998
0.5	0.08	1	0.9	0.045697455	0.954294494	1.636559113	13.53705117	0.99999195	1.90E-07	0.999999622	2.987618882	10.4993253	0.999999812	0.277111939	0.722880362	1.673665157	15.54283376	0.999992302	4.47E-06	0.999995451	3.384463764	11.08668565	0.999999925
0.5	0.08	1	1	0.036174068	0.963820016	1.538575698	12.61305616	0.999994084	1.37E-07	0.999999162	2.928543188	10.42991778	0.999999299	0.244164002	0.755830385	1.602650166	14.53026676	0.999994387	4.59E-06	0.999995115	3.391271469	11.10380207	0.999999703
0.5	0.09	0	0	0.989995014	0.009995014	8.65126016	196.3594212	0.999990027	0.90995875	0.08995875	46.13487837	188.1351321	0.9999175	0.989995014	0.009995014	8.65126016	196.3594212	0.999990027	0.90995875	0.08995875	46.13487837	188.1351321	0.9999175
0.5	0.09	0	0.1	0.824163232	0.175827273	4.210083268	70.36417265	0.999990506	0.875053241	0.060377046	37.31501361	128.0640956	0.935430287	0.824163232	0.175827273	4.210083268	70.36417265	0.999990506	0.877890037	0.058904101	36.74428497	128.1932144	0.936794137
0.5	0.09	0	0.25	0.629266028	0.370725257	2.882394726	36.8868722	0.999991285	0.781770074	0.013960738	27.46080503	73.32610393	0.795730811	0.629266028	0.370725257	2.882394726	36.8868722	0.999991285	0.794687539	0.012803194	26.4459986	73.50652222	0.807490734
0.5	0.09	0	0.5	0.418194264	0.581795844	2.114740214	22.56176806	0.999990108	0.647193691	0.001453179	21.29529742	45.34983962	0.64864687	0.418194264	0.581795844	2.114740214	22.56176806	0.999990108	0.691101477	0.001075069	19.7499847	45.57019454	0.692176546
0.5	0.09	0	0.75	0.288518895	0.711475109	1.763824352	17.10940017	0.999994004	0.538268097	0.000298754	18.74306636	35.09631889	0.53856685	0.288518895	0.711475109	1.763824352	17.10940017	0.999994004	0.625500073	0.000151832	16.74520007	35.36591586	0.625651905
0.5	0.09	0	0.9	0.234048232	0.765945463	1.629513617	15.17390606	0.999993695	0.474739267	0.000127574	17.60561317	30.98376085	0.474866842	0.234048232	0.765945463	1.629513617	15.17390606	0.999993695	0.59195161	4.73E-05	15.41149829	31.27543631	0.591998912
0.5	0.09	0	1	0.204513084	0.79547802	1.558436713	14.17758037	0.999991104	0.430212696	6.84E-05	16.82737178	28.47477645	0.430281106	0.204513084	0.79547802	1.558436713	14.17758037	0.999991104	0.568444426	1.96E-05	14.55690556	28.77227344	0.568463989
0.5	0.09	0.25	0	0.985062662	0.014927368	11.56293484	195.5648821	0.999990029	0.015709033	0.984290967	8.899503917	30.17085815	1	0.990532492	0.009457572	8.331630498	196.4761445	0.999990064	0.015709033	0.984290967	8.899503917	30.17085815	1
0.5	0.09	0.25	0.1	0.756617861	0.24337238	5.025105154	69.54103521	0.999990241	0.014261749	0.985738251	8.987106195	30.05182921	1	0.831785937	0.168204158	4.125213946	70.48309544	0.999990095	0.015824153	0.984175847	8.895015393	30.18329458	1
0.5	0.09	0.25	0.25	0.525382294	0.474608148	3.191320445	36.15658907	0.999990442	0.012047587	0.987949456	9.119153804	29.83794232	0.999997043	0.64145066	0.358540728	2.853828103	36.99087374	0.999991387	0.01603044	0.983966135	8.888952011	30.2074136	0.999996575
0.5	0.09	0.25	0.5	0.311998898	0.68799209	2.206735576	21.93978363	0.999990988	0.008593132	0.983261013	9.329897523	29.15133123	0.991854145	0.431227666	0.56876551	2.109110802	22.64971281	0.999993176	0.016493372	0.974782968	8.8819573	30.01539173	0.99127634
0.5	0.09	0.25	0.75	0.197741221	0.802250465	1.787670721	16.56138924	0.999991686	0.005800635	0.895902192	9.508322479	27.18751894	0.901702827	0.300048776	0.699945053	1.764764771	17.18715875	0.999993829	0.017143753	0.869253134	8.868591862	28.43235648	0.886396887
0.5	0.09	0.25	0.9	0.153529656	0.846461329	1.634090273	14.66057386	0.999990985	0.004494622	0.782175088	9.584020469	25.5726892	0.78666971	0.244459751	0.755533714	1.632134826	15.24730902	0.999993465	0.01762895	0.730071415	8.846604414	26.92678932	0.747700365
0.5	0.09	0.25	1	0.130545428	0.869447963	1.554580654	13.68455094	0.999993391	0.003770056	0.716557826	9.627941118	24.70524567	0.720327882	0.214185506	0.785805238	1.561736219	14.2485418	0.999990744	0.017985234	0.598752604	8.817894141	25.66359579	0.616737838
0.5	0.09	0.5	0	0.979666403	0.020323644	14.53274518	194.7547662	0.999990047	0.00041639	0.99958361	5.614459995	17.53696489	1	0.991213065	0.00877702	7.940272444	196.6566177	0.999990086	0.00041639	0.99958361	5.614459995	17.53696489	1
0.5	0.09	0.5	0.1	0.691023913	0.308966108	5.794021282	68.77232325	0.999990021	0.000346251	0.999653749	5.646429218	17.47403315	1	0.841258962	0.158731556	4.035459891	70.66538526	0.999990518	0.00042134	0.99957866	5.613121685	17.54393083	1
0.5	0.09	0.5	0.25	0.43643493	0.563555221	3.465550615	35.49565179	0.999990151	0.000254576	0.999745424	5.68331914	17.36380281	1	0.656157668	0.343833799	2.833472505	37.14653665	0.999991467	0.000429822	0.999570178	5.612308283	17.55792888	1
0.5	0.09	0.5	0.5	0.23299647	0.766995582	2.280409324	21.39242812	0.999992052	0.000143113	0.999856236	5.720768561	17.1351181	0.999999348	0.446345785	0.553647217	2.113373979	22.77662012	0.999993002	0.000447529	0.99955189	5.61600167	17.59377587	0.999999419
0.5	0.09	0.5	0.75	0.136607242	0.863386101	1.802117693	16.08546598	0.999993343	7.65E-05	0.999782569	5.739794907	16.85630379	0.999859041	0.313049567	0.686943974	1.774114808	17.29599882	0.999993541	0.000470989	0.999382625	5.628386856	17.6428542	0.999853613
0.5	0.09	0.5	0.9	0.101913406	0.898079666	1.632758664	14.21671866	0.999993072	5.18E-05	0.999020524	5.746470564	16.66398867	0.999072333	0.256050737	0.743942365	1.642200751	15.34825269	0.999993102	0.000488391	0.998457597	5.640226429	17.66444304	0.998945987
0.5	0.09	0.5	1	0.084530854	0.915459364	1.546646156	13.25903555	0.999990218	3.99E-05	0.997105276	5.749617921	16.51444081	0.997145126	0.224877327	0.775112859	1.571886228	14.34506279	0.999990186	0.000501522	0.996066042	5.649693535	17.65641084	0.996567564
0.5	0.09	0.75	0	0.974357974	0.025632039	17.32542396	194.0507485	0.999990013	1.60E-05	0.99998402	4.25990878	13.09464622	1	0.99192816	0.008061849	7.523714284	196.8386694	0.999990009	1.60E-05	0.99998402	4.25990878	13.09464622	1
0.5	0.09	0.75	0.1	0.632378904	0.367611449	6.508505034	68.12540392	0.999990354	1.23E-05	0.999987654	4.262099057	13.0520255	1	0.851489067	0.1485012	3.939971985	70.86222357	0.999990266	1.62E-05	0.999983776	4.259481723	13.09982054	1
0.5	0.09	0.75	0.25	0.364487888	0.635502278	3.724738618	34.94621516	0.999990165	8.14E-06	0.999991861	4.253111138	12.97782163	1	0.672312263	0.327679305	2.815455244	37.31883042	0.999991567	1.66E-05	0.99998337	4.259909537	13.11053342	1
0.5	0.09	0.75	0.5	0.175889449	0.824103563	2.353710544	20.94741559	0.999993012	3.85E-06	0.999996147	4.214827668	12.82462995	1	0.462989443	0.537003356	2.123209292	22.91834889	0.999992799	1.74E-05	0.99998256	4.264715465	13.13831857	1
0.5	0.09	0.75	0.75	0.095863198	0.904127467	1.81991307	15.70583326	0.999990665	1.76E-06	0.99999747	4.159166853	12.63881387	0.999999234	0.327260986	0.672732209	1.789084202	17.4169875	0.999993195	1.85E-05	0.999981183	4.276425019	13.17844473	0.99999964
0.5	0.09	0.75	0.9	0.068896034	0.931098485	1.635738112	13.86540723	0.999994518	1.10E-06	0.999992495	4.120629297	12.51713332	0.999993594	0.268657757	0.731334905	1.657535024	15.45985066	0.999992662	1.92E-05	0.999975102	4.287194744	13.20711996	0.999994288
0.5	0.09	0.75	1	0.055832458	0.944159919	1.543432775	12.92339903	0.999992378	8.03E-07	0.999967521	4.09321634	12.43361833	0.999968324	0.23646884	0.76352583	1.587025759	14.45143876	0.99999467	1.97E-05	0.999962929	4.295901725	13.22754828	0.999982659
0.5	0.09	1	0	0.969402108	0.03058791	19.84596339	193.4554468	0.999990017	8.10E-07	0.99999919	3.499412373	10.79419105	1	0.992594184	0.007395863	7.122882094	196.9949897	0.999990047	8.10E-07	0.99999919	3.499412373	10.79419105	1
0.5	0.09	1	0.1	0.581862125	0.418128164	7.162377059	67.58452246	0.999990289	5.90E-07	0.99999941	3.481484529	10.76100938	1	0.861440642	0.13854941	3.840568324	71.03988047	0.999990051	8.24E-07	0.999999176	3.499356819	10.79857333	1
0.5	0.09	1	0.25	0.307529145	0.6924612	3.973764147	34.4901164	0.999990345	3.58E-07	0.999999642	3.442628111	10.70343831	1	0.688676313	0.311315399	2.794579483	37.47990021	0.999991712	8.48E-07	0.999999152	3.50017036	10.8078211	1
0.5	0.09	1	0.5	0.134791081	0.865199837	2.432189487	20.58421386	0.999990919	1.50E-07	0.99999985	3.354220317	10.58524699	1	0.480377424	0.519615198	2.133591189	23.05507773	0.999992622	8.94E-07	0.999999106	3.504735743	10.83195032	1
0.5	0.09	1	0.75	0.068524605	0.931467618	1.845007531	15.40254954	0.999992222	6.24E-08	0.999999932	3.24435434	10.44240355	0.999999994	0.342269318	0.657723531	1.806055312	17.53534744	0.999992849	9.50E-07	0.999999048	3.514547007	10.866515	0.999999998
0.5	0.09	1	0.9	0.047525786	0.952465856	1.646054811	13.5882225	0.999991643	3.72E-08	0.999999794	3.170040774	10.34867412	0.999999832	0.282003346	0.717988863	1.675216029	15.56946185	0.999992209	9.89E-07	0.999998947	3.52333448	10.89102866	0.999999936
0.5	0.09	1	1	0.037670122	0.962323731	1.547421481	12.66080278	0.999993853	2.65E-08	0.999999344	3.11732626	10.28433963	0.999999371	0.248747906	0.751246403	1.604619714	14.55597249	0.999994309	1.02E-06	0.999998727	3.530430319	10.90847083	0.999999744
0.5	0.1	0	0	0.989995014	0.009995014	8.65126016	196.3594212	0.999990027	0.89995467	0.09995467	49.63387443	187.0740138	0.999909341	0.989995014	0.009995014	8.65126016	196.3594212	0.999990027	0.89995467	0.09995467	49.63387443	187.0740138	0.999909341
0.5	0.1	0	0.1	0.824163232	0.175827273	4.210083268	70.36417265	0.999990506	0.861898293	0.067303645	39.85389467	127.4240461	0.929201939	0.824163232	0.175827273	4.210083268	70.36417265	0.999990506	0.864734758	0.065806574	39.30797859	127.5549427	0.930541332
0.5	0.1	0	0.25	0.629266028	0.370725257	2.882394726	36.8868722	0.999991285	0.76109465	0.015947643	29.02019956	73.01815897	0.777042294	0.629266028	0.370725257	2.882394726	36.8868722	0.999991285	0.773890757	0.014715282	28.05825066	73.19945282	0.788606039
0.5	0.1	0	0.5	0.418194264	0.581795844	2.114740214	22.56176806	0.999990108	0.61929529	0.00174295	22.26484135	45.20568885	0.62103824	0.418194264	0.581795844	2.114740214	22.56176806	0.999990108	0.662294995	0.001310654	20.80632001	45.4255646	0.663605648
0.5	0.1	0	0.75	0.288518895	0.711475109	1.763824352	17.10940017	0.999994004	0.507911123	0.000370681	19.45961383	35.00463061	0.508281804	0.288518895	0.711475109	1.763824352	17.10940017	0.999994004	0.592601684	0.000194416	17.57483397	35.27379124	0.5927961
0.5	0.1	0	0.9	0.234048232	0.765945463	1.629513617	15.17390606	0.999993695	0.444132725	0.000161091	18.21503129	30.91065326	0.444293816	0.234048232	0.765945463	1.629513617	15.17390606	0.999993695	0.557282969	6.24E-05	16.1457592	31.20220261	0.557345328
0.5	0.1	0	1	0.204513084	0.79547802	1.558436713	14.17758037	0.999991104	0.399849254	8.75E-05	17.37189025	28.41213501	0.399936761	0.204513084	0.79547802	1.558436713	14.17758037	0.999991104	0.532671855	2.64E-05	15.23167844	28.70976968	0.53269822
0.5	0.1	0.25	0	0.985146834	0.01484325	11.5153308	195.577014	0.999990084	0.009922642	0.990077358	9.313879126	29.5669327	1	0.990586627	0.009403393	8.298780373	196.4854444	0.99999002	0.009922642	0.990077358	9.313879126	29.5669327	1
0.5	0.1	0.25	0.1	0.757707593	0.242282681	5.013176901	69.55323647	0.999990275	0.009006005	0.990993995	9.397552999	29.45795102	1	0.8325703	0.167419832	4.116076135	70.49470054	0.999990132	0.010003445	0.989996555	9.309199774	29.57966399	1
0.5	0.1	0.25	0.25	0.52692172	0.473068728	3.187850406	36.16772694	0.999990448	0.007598577	0.992399073	9.524534097	29.26174489	0.99999765	0.64273119	0.35726021	2.850546231	37.00111061	0.9999914	0.010148483	0.989848804	9.302830557	29.60441678	0.999997287
0.5	0.1	0.25	0.5	0.313403097	0.686587869	2.206439748	21.9488074	0.999990966	0.005398297	0.987699875	9.728290854	28.64306526	0.993098172	0.432626915	0.567366254	2.108322226	22.65843214	0.999993169	0.010475118	0.982212127	9.295224827	29.45244339	0.992687245
0.5	0.1	0.25	0.75	0.198845222	0.801146429	1.788126262	16.56870718	0.999991651	0.003623373	0.908550944	9.898945349	26.84057108	0.912174318	0.30130296	0.698690852	1.764731823	17.19487251	0.999993812	0.010936468	0.88854797	9.279775607	28.03792784	0.899484437
0.5	0.1	0.25	0.9	0.154470081	0.84552086	1.63469607	14.66709288	0.999990941	0.002796603	0.801872844	9.967925208	25.31406411	0.804669446	0.245598895	0.754394547	1.632305818	15.25456196	0.999993442	0.011282256	0.759099134	9.254697561	26.63439864	0.77038139
0.5	0.1	0.25	1	0.131388816	0.868604541	1.555233609	13.69061731	0.999993357	0.00233944	0.738866224	10.0071568	24.48279872	0.741205664	0.215247308	0.7847434	1.561993063	14.25552893	0.999990708	0.011536928	0.632870464	9.222360826	25.43364738	0.644407392
0.5	0.1	0.5	0	0.979951413	0.020038669	14.38935589	194.8065792	0.999990082	0.000176814	0.999823186	5.844359636	17.21387087	1	0.991318004	0.008671999	7.875643483	196.6742781	0.999990003	0.000176814	0.999823186	5.844359636	17.21387087	1
0.5	0.1	0.5	0.1	0.694086387	0.305903697	5.766302961	68.8181794	0.999990084	0.000146797	0.999853203	5.876050689	17.15798705	1	0.842817712	0.157172882	4.017232613	70.6886612	0.999990594	0.000179148	0.999820852	5.842949188	17.22088063	1
0.5	0.1	0.5	0.25	0.440039389	0.559950745	3.460453245	35.53289562	0.999990134	0.000107536	0.999892464	5.913279043	17.05953889	1	0.658752205	0.34123929	2.827100663	37.16737672	0.999991495	0.000183157	0.999816843	5.842048191	17.23502161	1
0.5	0.1	0.5	0.5	0.235724898	0.764267081	2.282041017	21.42075107	0.99999198	5.99E-05	0.999939502	5.95304194	16.85286592	0.999999442	0.44921755	0.550775437	2.112140049	22.79446454	0.999992987	0.000191564	0.999807959	5.845734589	17.27133101	0.999999524
0.5	0.1	0.5	0.75	0.138505899	0.861487358	1.804742686	16.1081814	0.999993257	3.17E-05	0.999844805	5.976400769	16.59695655	0.999876514	0.315635571	0.684357934	1.774411596	17.31172174	0.999993505	0.00020278	0.999675894	5.858397938	17.32160523	0.999878674
0.5	0.1	0.5	0.9	0.103440169	0.896552804	1.63540087	14.23688553	0.999992973	2.13E-05	0.999157082	5.986627365	16.41874264	0.999178432	0.258403033	0.741590019	1.642892862	15.36297421	0.999993053	0.000211153	0.998908599	5.870542726	17.3461121	0.999119753
0.5	0.1	0.5	1	0.085854004	0.914136068	1.549217624	13.27774004	0.999990072	1.64E-05	0.997438693	5.992539626	16.27974013	0.997455048	0.227071621	0.772918486	1.572737523	14.35919987	0.999990107	0.000217499	0.996897618	5.880248997	17.34336604	0.997115117
0.5	0.1	0.75	0	0.974927839	0.025062187	17.05489353	194.1512504	0.999990027	4.77E-06	0.999995227	4.422208236	12.87050399	1	0.992068677	0.007921403	7.434413774	196.8662315	0.999990081	4.77E-06	0.999995227	4.422208236	12.87050399	1
0.5	0.1	0.75	0.1	0.637807996	0.362182435	6.46104612	68.21023143	0.999990431	3.67E-06	0.999996325	4.425743749	12.83249358	1	0.853660749	0.146329637	3.913071967	70.89241036	0.999990386	4.85E-06	0.999995146	4.421739684	12.87574386	1
0.5	0.1	0.75	0.25	0.370125569	0.62986454	3.718175948	35.01267266	0.999990109	2.41E-06	0.999997593	4.419652099	12.76593507	1	0.676066541	0.323925075	2.805499727	37.34674718	0.999991615	4.99E-06	0.999995011	4.422129491	12.88662932	1
0.5	0.1	0.75	0.5	0.1796018	0.820391089	2.358355718	20.99657167	0.999992889	1.12E-06	0.999998876	4.388832848	12.62706371	1	0.467281012	0.532711772	2.121134294	22.94295544	0.999992784	5.26E-06	0.999994741	4.427003827	12.91491209	1
0.5	0.1	0.75	0.75	0.098205535	0.901784913	1.825676282	15.74522864	0.999990449	5.06E-07	0.999998809	4.344508406	12.45634032	0.999999315	0.331185907	0.668807238	1.789506393	17.43897493	0.999993145	5.60E-06	0.999994087	4.439052416	12.95573223	0.999999688
0.5	0.1	0.75	0.9	0.070691386	0.929302994	1.641242414	13.90067765	0.99999438	3.12E-07	0.999993925	4.314881838	12.3433858	0.999994238	0.272248344	0.727744247	1.658626009	15.48053692	0.999992591	5.85E-06	0.999989212	4.45018107	12.98487677	0.99999506
0.5	0.1	0.75	1	0.057343965	0.942648215	1.548653433	12.95634553	0.999992179	2.26E-07	0.999971174	4.294343149	12.26539658	0.9999714	0.239828121	0.760166491	1.588391429	14.4713499	0.999994611	6.03E-06	0.999978965	4.459188927	13.00563598	0.999984998
0.5	0.1	1	0	0.97030275	0.029687349	19.43421098	193.6066259	0.999990099	1.76E-07	0.999999824	3.626034523	10.61702666	1	0.992755525	0.007234538	7.016468179	197.0196951	0.999990063	1.76E-07	0.999999824	3.626034523	10.61702666	1
0.5	0.1	1	0.1	0.58968874	0.410301635	7.092301499	67.708286	0.999990375	1.28E-07	0.999999872	3.610456471	10.58731742	1	0.86403649	0.135953722	3.806017857	71.07275633	0.999990212	1.80E-07	0.99999982	3.625950213	10.6214796	1
0.5	0.1	1	0.25	0.314893262	0.68509698	3.964919973	34.58520519	0.999990241	7.66E-08	0.999999923	3.576210873	10.53549311	1	0.69335654	0.306635242	2.780642503	37.51135683	0.999991782	1.85E-07	0.999999815	3.626742597	10.6308956	1
0.5	0.1	1	0.5	0.139118637	0.860872039	2.439964481	20.6529205	0.999990676	3.15E-08	0.999999969	3.498769472	10.428071	1	0.485949452	0.514043161	2.130047576	23.08382535	0.999992614	1.97E-07	0.999999803	3.631380475	10.65548442	1
0.5	0.1	1	0.75	0.071037897	0.928954062	1.854198976	15.45690332	0.999991959	1.28E-08	0.999999982	3.404155812	10.29670284	0.999999995	0.347478614	0.652514179	1.806109339	17.56158639	0.999992793	2.10E-07	0.999999788	3.641481297	10.69071124	0.999999998
0.5	0.1	1	0.9	0.049373759	0.950617582	1.654705421	13.63679958	0.999991342	7.48E-09	0.99999984	3.340762744	10.20974158	0.999999848	0.286810129	0.713181996	1.676302755	15.59436587	0.999992125	2.20E-07	0.999999724	3.650574291	10.7156872	0.999999944
0.5	0.1	1	1	0.039186887	0.960806739	1.555554944	12.70624895	0.999993626	5.26E-09	0.999999424	3.295823723	10.14973841	0.999999429	0.253265585	0.746728652	1.606151456	14.58005808	0.999994237	2.27E-07	0.999999549	3.65793103	10.73345124	0.999999776
0.5	0.15	0	0	0.989995014	0.009995014	8.65126016	196.3594212	0.999990027	0.849935783	0.149935783	65.26462171	181.6494793	0.999871566	0.989995014	0.009995014	8.65126016	196.3594212	0.999990027	0.849935783	0.149935783	65.26462171	181.6494793	0.999871566
0.5	0.15	0	0.1	0.824163232	0.175827273	4.210083268	70.36417265	0.999990506	0.797395946	0.102999263	50.92999008	124.161222	0.90039521	0.824163232	0.175827273	4.210083268	70.36417265	0.999990506	0.800186327	0.101400959	50.48145821	124.3002238	0.901587286
0.5	0.15	0	0.25	0.629266028	0.370725257	2.882394726	36.8868722	0.999991285	0.663664015	0.027541293	35.57870834	71.48363367	0.691205307	0.629266028	0.370725257	2.882394726	36.8868722	0.999991285	0.67560196	0.025921602	34.82110719	71.66997535	0.701523562
0.5	0.15	0	0.5	0.418194264	0.581795844	2.114740214	22.56176806	0.999990108	0.495043142	0.003771856	26.21397935	44.49705958	0.498814999	0.418194264	0.581795844	2.114740214	22.56176806	0.999990108	0.532637055	0.00300128	25.08884416	44.71935416	0.535638335
0.5	0.15	0	0.75	0.288518895	0.711475109	1.763824352	17.10940017	0.999994004	0.378885729	0.000937036	22.32886426	34.55212934	0.379822766	0.288518895	0.711475109	1.763824352	17.10940017	0.999994004	0.449518237	0.000550533	20.8777366	34.82555728	0.45006877
0.5	0.15	0	0.9	0.234048232	0.765945463	1.629513617	15.17390606	0.999993695	0.317694195	0.000441433	20.63527931	30.54852196	0.318135628	0.234048232	0.765945463	1.629513617	15.17390606	0.999993695	0.409309786	0.000200092	19.04356635	30.84600747	0.409509878
0.5	0.15	0	1	0.204513084	0.79547802	1.558436713	14.17758037	0.999991104	0.277038674	0.000254403	19.52236035	28.10103383	0.277293077	0.204513084	0.79547802	1.558436713	14.17758037	0.999991104	0.382071355	9.30E-05	17.87896481	28.40571054	0.38216433
0.5	0.15	0.25	0	0.985576578	0.01441349	11.27661555	195.6485086	0.999990068	0.001003815	0.998996185	11.03289309	27.15512938	1	0.990843963	0.009146126	8.141373714	196.5378019	0.999990089	0.001003815	0.998996185	11.03289309	27.15512938	1
0.5	0.15	0.25	0.1	0.763147263	0.236843174	4.955821393	69.62510341	0.999990438	0.000912332	0.999087668	11.10120536	27.08315166	1	0.83633427	0.163656043	4.071279915	70.54892952	0.999990313	0.001016083	0.998983917	11.02737897	27.16854189	1
0.5	0.15	0.25	0.25	0.534528441	0.465462031	3.171175883	36.2297344	0.999990472	0.000769225	0.999229875	11.2080497	26.95201778	0.9999991	0.648941093	0.351050371	2.833964129	37.049249	0.999991464	0.001038294	0.998960709	11.01964257	27.19492934	0.999999003
0.5	0.15	0.25	0.5	0.320349584	0.679641272	2.204728846	21.99829508	0.999990856	0.000541942	0.995969228	11.38307798	26.55551674	0.99651117	0.439488636	0.560504501	2.103999236	22.69965944	0.999993137	0.001089223	0.995484236	11.00907796	27.15524052	0.996573458
0.5	0.15	0.25	0.75	0.204333327	0.79565815	1.790055933	16.60928247	0.999991477	0.000358373	0.945565826	11.5183555	25.3114307	0.945924199	0.307497484	0.692496249	1.764224352	17.23141877	0.999993733	0.001163136	0.941055441	10.98275014	26.30505606	0.942218577
0.5	0.15	0.25	0.9	0.159158255	0.840832467	1.637393375	14.703543	0.999990722	0.000273587	0.867837283	11.55473917	24.13011582	0.86811087	0.251243533	0.748749801	1.632853806	15.28893344	0.999993335	0.001219868	0.851778022	10.94165683	25.29648835	0.85299789
0.5	0.15	0.25	1	0.135600584	0.864392601	1.558187261	13.72471735	0.999993185	0.000227126	0.817618251	11.57094028	23.44920662	0.817845376	0.220518569	0.779471968	1.56299365	14.2886374	0.999990537	0.001262287	0.753170489	10.89075625	24.35608735	0.754432777
0.5	0.15	0.5	0	0.981231594	0.018758421	13.73543319	195.0381603	0.999990014	2.50E-06	0.999997501	6.789906244	15.9706778	1	0.991789304	0.008200743	7.580138279	196.7625872	0.999990048	2.50E-06	0.999997501	6.789906244	15.9706778	1
0.5	0.15	0.5	0.1	0.708186687	0.291803696	5.633135481	69.02609426	0.999990382	2.07E-06	0.999997928	6.819575927	15.9350271	1	0.849952274	0.150037948	3.929959041	70.78887251	0.999990222	2.55E-06	0.999997451	6.788155818	15.97802991	1
0.5	0.15	0.5	0.25	0.457105982	0.542884094	3.43162476	35.70264951	0.999990076	1.51E-06	0.999998492	6.856301064	15.87100664	1	0.670884522	0.329107116	2.794441734	37.25889193	0.999991638	2.63E-06	0.999997365	6.786804329	15.99306725	1
0.5	0.15	0.5	0.5	0.249027005	0.750964651	2.286476226	21.55226992	0.999991656	8.25E-07	0.99999885	6.899871508	15.73127053	0.999999674	0.462966108	0.537026826	2.104164358	22.87394396	0.999992934	2.82E-06	0.99999693	6.790234545	16.03196767	0.999999748
0.5	0.15	0.5	0.75	0.147927183	0.852065674	1.815158	16.21622895	0.999992856	4.26E-07	0.99992366	6.93070025	15.54895254	0.999924086	0.328207607	0.671785742	1.77424944	17.38236547	0.999993349	3.07E-06	0.999931825	6.80372852	16.08704341	0.999934898
0.5	0.15	0.5	0.9	0.111074174	0.88891833	1.646412156	14.33431665	0.999992503	2.83E-07	0.999481054	6.946512425	15.41748006	0.999481337	0.269918735	0.7300741	1.644877504	15.42936409	0.999992835	3.27E-06	0.999519362	6.816899285	16.119843	0.999522632
0.5	0.15	0.5	1	0.092498524	0.907496081	1.560158473	13.36913372	0.999994605	2.15E-07	0.998898803	6.956562281	15.32206383	0.998899019	0.237856833	0.762137964	1.575631037	14.42319849	0.999994796	3.42E-06	0.998932019	6.827477181	16.13934255	0.998935441
0.5	0.15	0.75	0	0.977318745	0.022671336	15.88762698	194.5631097	0.999990081	1.19E-08	0.999999988	5.089153877	11.99846888	1	0.992672306	0.00731775	7.040963343	196.9602417	0.999990056	1.19E-08	0.999999988	5.089153877	11.99846888	1
0.5	0.15	0.75	0.1	0.661762675	0.338227387	6.236632381	68.56445276	0.999990062	9.14E-09	0.999999991	5.096351726	11.97368323	1	0.863214964	0.136775234	3.787778625	71.01547332	0.999990198	1.22E-08	0.999999988	5.088472255	12.0040951	1
0.5	0.15	0.75	0.25	0.396260397	0.603731363	3.675718908	35.29623159	0.99999176	5.90E-09	0.999999994	5.098196309	11.92947909	1	0.693049436	0.306940605	2.755018227	37.46288	0.999990041	1.28E-08	0.999999987	5.08862173	12.01589311	1
0.5	0.15	0.75	0.5	0.197647837	0.802344515	2.371591681	21.21111324	0.999992352	2.67E-09	0.999999997	5.087199255	11.8340482	1	0.487338896	0.512653853	2.107210642	23.04768311	0.999992749	1.38E-08	0.999999986	5.093586185	12.04663969	1
0.5	0.15	0.75	0.75	0.109909722	0.890084142	1.847420979	15.92030331	0.999993864	1.17E-09	0.999999745	5.07207116	11.711532	0.999999746	0.349944698	0.650048249	1.788059265	17.53382969	0.999992947	1.52E-08	0.999999801	5.106804355	12.09088443	0.999999816
0.5	0.15	0.75	0.9	0.079768617	0.920225116	1.663120714	14.05898758	0.999993732	7.05E-10	0.999996231	5.065226677	11.62768423	0.999996232	0.289587859	0.710404438	1.660786926	15.57033722	0.999992297	1.62E-08	0.999997068	5.119273358	12.12237612	0.999997084
0.5	0.15	0.75	1	0.065036824	0.934954415	1.569899053	13.10533777	0.999991239	5.06E-10	0.999981078	5.062328984	11.56861439	0.999981079	0.256148215	0.743846148	1.592128119	14.55809791	0.999994363	1.70E-08	0.99999112	5.129428532	12.14478737	0.999991137
0.5	0.15	1	0	0.973912477	0.026077551	17.72412029	194.189376	0.999990028	9.38E-11	1	4.146893153	9.923381027	1	0.993427442	0.006562577	6.560764772	197.1034726	0.999990019	9.38E-11	1	4.146893153	9.923381027	1
0.5	0.15	1	0.1	0.623312285	0.376677772	6.767801561	68.20373767	0.999990057	6.72E-11	1	4.13836691	9.903784887	1	0.87511621	0.12487398	3.64924938	71.20160486	0.99999019	9.66E-11	1	4.146648583	9.928197853	1
0.5	0.15	1	0.25	0.348687207	0.651304524	3.904370377	34.9768169	0.999991731	3.94E-11	1	4.118063542	9.86899808	1	0.713955128	0.286035244	2.711754749	37.63743677	0.999990372	1.01E-10	1	4.147275789	9.938418179	1
0.5	0.15	1	0.5	0.160259005	0.839733933	2.460797272	20.94387542	0.999992938	1.55E-11	1	4.075014045	9.794557364	1	0.511430583	0.488562047	2.107650017	23.20210553	0.99999263	1.10E-10	1	4.152047223	9.965090718	1
0.5	0.15	1	0.75	0.083768432	0.91622231	1.887236571	15.69072087	0.999990743	5.93E-12	0.999999997	4.032659916	9.699841918	0.999999997	0.371966003	0.628026591	1.801017938	17.6713604	0.999992594	1.22E-10	0.999999999	4.163161642	10.00331099	0.999999999
0.5	0.15	1	0.9	0.058880827	0.941113786	1.687662374	13.84739071	0.999994613	3.35E-12	0.999999949	4.010847207	9.635267863	0.999999949	0.309703431	0.690288365	1.676553765	15.69937795	0.999991796	1.31E-10	0.999999966	4.173416048	10.03042675	0.999999966
0.5	0.15	1	1	0.047058699	0.952933847	1.587387229	12.90409312	0.999992545	2.30E-12	0.999999619	3.998214451	9.589921112	0.999999619	0.274947865	0.725046085	1.608835758	14.6820825	0.99999395	1.37E-10	0.999999864	4.181790477	10.04970768	0.999999864
0.5	0.2	0	0	0.989995014	0.009995014	8.65126016	196.3594212	0.999990027	0.799919414	0.199919414	78.66175972	176.013819	0.999838828	0.989995014	0.009995014	8.65126016	196.3594212	0.999990027	0.799919414	0.199919414	78.66175972	176.013819	0.999838828
0.5	0.2	0	0.1	0.824163232	0.175827273	4.210083268	70.36417265	0.999990506	0.734957965	0.140496948	60.11043406	120.7819825	0.875454913	0.824163232	0.175827273	4.210083268	70.36417265	0.999990506	0.737672884	0.138810088	59.72877044	120.9286075	0.876482972
0.5	0.2	0	0.25	0.629266028	0.370725257	2.882394726	36.8868722	0.999991285	0.575458411	0.04213916	40.7370943	69.93573857	0.617597572	0.629266028	0.370725257	2.882394726	36.8868722	0.999991285	0.58638956	0.040098645	40.1167287	70.12883544	0.626488205
0.5	0.2	0	0.5	0.418194264	0.581795844	2.114740214	22.56176806	0.999990108	0.392619198	0.007040552	29.1837361	43.78744369	0.39965975	0.418194264	0.581795844	2.114740214	22.56176806	0.999990108	0.42455916	0.005798429	28.28069458	44.01801049	0.430357589
0.5	0.2	0	0.75	0.288518895	0.711475109	1.763824352	17.10940017	0.999994004	0.280310587	0.002004824	24.43842827	34.09516674	0.282315411	0.288518895	0.711475109	1.763824352	17.10940017	0.999994004	0.337230996	0.001266693	23.27598786	34.38029303	0.338497689
0.5	0.2	0	0.9	0.234048232	0.765945463	1.629513617	15.17390606	0.999993695	0.225453185	0.001014427	22.39614861	30.18074899	0.226467612	0.234048232	0.765945463	1.629513617	15.17390606	0.999993695	0.296982876	0.000509899	21.12160165	30.49178702	0.297492775
0.5	0.2	0	1	0.204513084	0.79547802	1.558436713	14.17758037	0.999991104	0.190496804	0.000615952	21.07593661	27.78386621	0.191112757	0.204513084	0.79547802	1.558436713	14.17758037	0.999991104	0.270504029	0.000255889	19.76139143	28.10302085	0.270759917
0.5	0.2	0.25	0	0.985982449	0.014007596	11.05054966	195.7217901	0.999990044	0.000102561	0.999897439	12.39471266	25.4034595	1	0.991081473	0.008908572	7.993939649	196.5799244	0.999990046	0.000102561	0.999897439	12.39471266	25.4034595	1
0.5	0.2	0.25	0.1	0.768309303	0.231681289	4.900748564	69.6963812	0.999990593	9.36E-05	0.999906448	12.45247926	25.35161447	1	0.839861884	0.160128601	4.027947797	70.59776522	0.999990485	0.000104233	0.999895767	12.38843565	25.41736178	1
0.5	0.2	0.25	0.25	0.541832949	0.45815755	3.154275087	36.29051283	0.999990499	7.92E-05	0.999920314	12.54534186	25.25620583	0.999999511	0.654855483	0.345136048	2.817212168	37.09301871	0.999991531	0.000107288	0.999892191	12.37942402	25.44495629	0.999999479
0.5	0.2	0.25	0.5	0.32713407	0.672856684	2.202250147	22.04752326	0.999990755	5.59E-05	0.997766118	12.70017882	24.97004311	0.997822038	0.44613843	0.553854682	2.09914102	22.73747646	0.999993112	0.000114423	0.997867567	12.36586683	25.44934681	0.99798199
0.5	0.2	0.25	0.75	0.20975756	0.790233751	1.791312203	16.65066375	0.999991311	3.69E-05	0.96280661	12.80684664	24.03678027	0.962843495	0.313569202	0.686424461	1.763212586	17.26508019	0.999993663	0.000125073	0.962358886	12.32773789	24.88823362	0.962483959
0.5	0.2	0.25	0.9	0.163817376	0.836173133	1.63950367	14.74124771	0.999990509	2.81E-05	0.904470913	12.81399197	23.08732174	0.90449898	0.256805109	0.743188128	1.632943377	15.32062975	0.999993237	0.00013345	0.898553548	12.26946684	24.13342177	0.898686998
0.5	0.2	0.25	1	0.139799594	0.860193422	1.560608567	13.76029403	0.999993016	2.32E-05	0.864583757	12.80953832	22.5175218	0.864607001	0.225727936	0.774262444	1.563567384	14.31918254	0.99999038	0.000139811	0.822582773	12.19897145	23.38204222	0.822722584
0.5	0.2	0.5	0	0.982305183	0.017684897	13.17114295	195.228519	0.999990081	3.67E-08	0.999999963	7.532942421	15.06594316	1	0.992191177	0.007798861	7.321197096	196.8280851	0.999990039	3.67E-08	0.999999963	7.532942421	15.06594316	1
0.5	0.2	0.5	0.1	0.720552059	0.279438604	5.508035957	69.19850201	0.999990663	3.06E-08	0.999999969	7.560761534	15.03968155	1	0.85620311	0.143787459	3.848704147	70.87060798	0.99999057	3.77E-08	0.999999962	7.5308545	15.07378218	1
0.5	0.2	0.5	0.25	0.472769991	0.52722007	3.398921997	35.84613738	0.999990061	2.23E-08	0.999999978	7.596500924	14.99200654	1	0.681842435	0.318149353	2.761350194	37.33453372	0.999991788	3.93E-08	0.999999961	7.529018785	15.0899288	1
0.5	0.2	0.5	0.5	0.261803498	0.738187888	2.286091489	21.66633623	0.999991387	1.22E-08	0.999999763	7.640967582	14.88568788	0.999999775	0.475817448	0.524175462	2.094043487	22.94102423	0.99999291	4.31E-08	0.999999788	7.531962226	15.13175076	0.999999831
0.5	0.2	0.5	0.75	0.157227155	0.842765343	1.821888141	16.31228217	0.999992497	6.31E-09	0.999946517	7.673307323	14.74293434	0.999946523	0.340232678	0.65976055	1.771964079	17.44278919	0.999993228	4.84E-08	0.999956233	7.545772795	15.19126348	0.999956281
0.5	0.2	0.5	0.9	0.118700668	0.881291405	1.654363738	14.42232327	0.999992073	4.19E-09	0.999630379	7.689473686	14.6379298	0.999630383	0.281050949	0.718941707	1.644902968	15.486487	0.999992656	5.27E-08	0.999678896	7.559531012	15.22912522	0.999678949
0.5	0.2	0.5	1	0.099181864	0.900812411	1.568398752	13.45249651	0.999994275	3.19E-09	0.999209481	7.699347771	14.56080333	0.999209484	0.248347215	0.751647431	1.576687418	14.47835229	0.999994646	5.61E-08	0.999283231	7.570597154	15.25333853	0.999283287
0.5	0.2	0.75	0	0.979172606	0.020817492	14.94422092	194.867573	0.999990098	3.24E-11	1	5.613702448	11.35545204	1	0.993157898	0.006832132	6.71333159	197.0227338	0.999990029	3.24E-11	1	5.613702448	11.35545204	1
0.5	0.2	0.75	0.1	0.681713164	0.318277277	6.032615308	68.83648454	0.999990442	2.49E-11	1	5.623013547	11.33698348	1	0.87114858	0.128842118	3.675709726	71.10846962	0.999990699	3.35E-11	1	5.612793323	11.3615121	1
0.5	0.2	0.75	0.25	0.419606276	0.580385405	3.624386312	35.52033098	0.999991681	1.61E-11	1	5.629244419	11.30369018	1	0.707699598	0.292290739	2.705178452	37.55260979	0.999990337	3.53E-11	1	5.6126434	11.37424846	1
0.5	0.2	0.75	0.5	0.214914342	0.785077574	2.373264742	21.3862314	0.999991916	7.29E-12	1	5.627448144	11.2303573	1	0.505453069	0.494539692	2.089669558	23.13075363	0.999992762	3.93E-11	1	5.617448468	11.40736763	1
0.5	0.2	0.75	0.75	0.121578364	0.878414987	1.86030722	16.06600098	0.999993351	3.18E-12	0.999999819	5.622578348	11.13379134	0.999999819	0.367440218	0.632552598	1.782521568	17.61057028	0.999992815	4.46E-11	0.999999873	5.631350552	11.45488793	0.999999874
0.5	0.2	0.75	0.9	0.088982451	0.911010693	1.677685789	14.19216093	0.999993145	1.94E-12	0.999997282	5.621983199	11.06641234	0.999997282	0.306007645	0.693984433	1.659010488	15.64366189	0.999992078	4.88E-11	0.999997989	5.644757048	11.48866533	0.999997989
0.5	0.2	0.75	1	0.072925709	0.927064665	1.584725943	13.23154357	0.999990374	1.40E-12	0.999986263	5.623186493	11.0183901	0.999986263	0.271740915	0.728253257	1.592092428	14.62931038	0.999994171	5.20E-11	0.999993882	5.655749813	11.5126963	0.999993882
0.5	0.2	1	0	0.976555832	0.023434217	16.40741665	194.5975225	0.999990049	5.72E-14	1	4.55838503	9.408866099	1	0.993946326	0.006043703	6.195096434	197.1539596	0.999990029	5.72E-14	1	4.55838503	9.408866099	1
0.5	0.2	1	0.1	0.650351426	0.349639071	6.482255567	68.56553375	0.999990497	4.10E-14	1	4.553617335	9.394191472	1	0.883953053	0.11603703	3.513940246	71.29299661	0.999990083	5.94E-14	1	4.557959328	9.414053294	1
0.5	0.2	1	0.25	0.378450104	0.621541468	3.830718315	35.27340195	0.999991572	2.41E-14	1	4.539994089	9.367874337	1	0.73107392	0.268916853	2.646216211	37.72991613	0.999990773	6.32E-14	1	4.558355177	9.425031528	1
0.5	0.2	1	0.5	0.18060923	0.819383127	2.462182433	21.17293067	0.999992357	9.45E-15	1	4.510984504	9.310484624	1	0.533749886	0.466242819	2.081200156	23.29163552	0.999992705	7.09E-14	1	4.563021516	9.453541163	1
0.5	0.2	1	0.75	0.096695835	0.903298155	1.904984347	15.87906837	0.99999399	3.64E-15	0.999999999	4.487177249	9.235668131	0.999999999	0.394261853	0.605730635	1.790363715	17.75646904	0.999992488	8.11E-14	0.999999999	4.574717737	9.494361307	0.999999999
0.5	0.2	1	0.9	0.068764425	0.931229493	1.707930133	14.01837159	0.999993918	2.07E-15	0.999999963	4.479096544	9.183720645	0.999999963	0.330942676	0.669048906	1.671155195	15.78171728	0.999991581	8.88E-14	0.999999976	4.585782246	9.523370178	0.999999976
0.5	0.2	1	1	0.055352813	0.944638729	1.60807158	13.06558345	0.999991541	1.43E-15	0.999999722	4.476789163	9.146848481	0.999999722	0.295288358	0.70470539	1.605959255	14.76260573	0.999993748	9.47E-14	0.999999905	4.594905298	9.544017371	0.999999905
0.5	0.25	0	0	0.989995014	0.009995014	8.65126016	196.3594212	0.999990027	0.749905563	0.249905563	90.51408306	170.1473435	0.999811127	0.989995014	0.009995014	8.65126016	196.3594212	0.999990027	0.749905563	0.249905563	90.51408306	170.1473435	0.999811127
0.5	0.25	0	0.1	0.824163232	0.175827273	4.210083268	70.36417265	0.999990506	0.674547725	0.179821425	68.01727623	117.2686553	0.85436915	0.824163232	0.175827273	4.210083268	70.36417265	0.999990506	0.677178603	0.178049497	67.68417523	117.4230853	0.8552281
0.5	0.25	0	0.25	0.629266028	0.370725257	2.882394726	36.8868722	0.999991285	0.49578918	0.060070868	44.99454559	68.34943529	0.555860048	0.629266028	0.370725257	2.882394726	36.8868722	0.999991285	0.505702854	0.057568816	44.47176505	68.55133542	0.56327167
0.5	0.25	0	0.5	0.418194264	0.581795844	2.114740214	22.56176806	0.999990108	0.308430287	0.011987809	31.54895424	43.05719973	0.320418096	0.418194264	0.581795844	2.114740214	22.56176806	0.999990108	0.335097862	0.010109924	30.80274938	43.30043595	0.345207786
0.5	0.25	0	0.75	0.288518895	0.711475109	1.763824352	17.10940017	0.999994004	0.205076701	0.003857485	26.09048162	33.6207328	0.208934185	0.288518895	0.711475109	1.763824352	17.10940017	0.999994004	0.249929059	0.002566887	25.13199218	33.92301921	0.252495946
0.5	0.25	0	0.9	0.234048232	0.765945463	1.629513617	15.17390606	0.999993695	0.158117149	0.00208206	23.7647903	29.79700972	0.160199209	0.234048232	0.765945463	1.629513617	15.17390606	0.999993695	0.212609657	0.001127947	22.71408368	30.1273112	0.213737604
0.5	0.25	0	1	0.204513084	0.79547802	1.558436713	14.17758037	0.999991104	0.129400832	0.001325226	22.27740385	27.45182359	0.130726058	0.204513084	0.79547802	1.558436713	14.17758037	0.999991104	0.188792678	0.000604653	21.19448024	27.79112953	0.189397331
0.5	0.25	0.25	0	0.986358698	0.013631309	10.83846977	195.7885892	0.999990008	1.06E-05	0.99998942	13.5580875	24.00829919	1	0.99130217	0.008687921	7.855264329	196.620273	0.99999009	1.06E-05	0.99998942	13.5580875	24.00829919	1
0.5	0.25	0.25	0.1	0.773171406	0.226819336	4.847419559	69.76220462	0.999990742	9.70E-06	0.999990305	13.60813612	23.96799462	1	0.843182829	0.156807821	3.986028068	70.64215737	0.99999065	1.08E-05	0.999989204	13.55103428	24.02289938	1
0.5	0.25	0.25	0.25	0.54883455	0.451155981	3.137014638	36.34706331	0.999990531	8.26E-06	0.999991411	13.6906831	23.89329818	0.999999671	0.660503962	0.339487637	2.800409251	37.13314784	0.999991599	1.12E-05	0.999988462	13.54071257	24.05205353	0.999999656
0.5	0.25	0.25	0.5	0.333759571	0.666231094	2.199067908	22.09409523	0.999990665	5.88E-06	0.998456762	13.83060473	23.66974925	0.998462638	0.452590971	0.547402123	2.093856198	22.77243071	0.999993094	1.21E-05	0.998606294	13.5239463	24.07952807	0.998618435
0.5	0.25	0.25	0.75	0.215117896	0.784873259	1.791965387	16.69054531	0.999991155	3.89E-06	0.972600396	13.91266339	22.92949966	0.972604288	0.319523641	0.680469959	1.761773614	17.29633034	0.9999936	1.36E-05	0.973288042	13.47276238	23.68575058	0.973301639
0.5	0.25	0.25	0.9	0.168446409	0.831543898	1.641087191	14.77797165	0.999990307	2.96E-06	0.927427216	13.89215989	22.14407646	0.92743018	0.262286178	0.73770697	1.632636902	15.35010414	0.999993148	1.48E-05	0.925582855	13.39572228	23.10159129	0.925597626
0.5	0.25	0.25	1	0.143984455	0.8560084	1.562550645	13.79517131	0.999992854	2.45E-06	0.895381581	13.868277	21.65880565	0.895384035	0.230876656	0.769113579	1.563768585	14.34760978	0.999990236	1.57E-05	0.866126961	13.30412781	22.48984653	0.866142637
0.5	0.25	0.5	0	0.983225985	0.016764111	12.6748544	195.3849602	0.999990096	5.58E-10	0.999999999	8.165964084	14.33160602	1	0.992541511	0.007448578	7.090406158	196.8817911	0.999990088	5.58E-10	0.999999999	8.165964084	14.33160602	1
0.5	0.25	0.5	0.1	0.731565556	0.268424637	5.390508705	69.34399665	0.999990193	4.68E-10	1	8.192063099	14.31076981	1	0.861770551	0.138219603	3.77283109	70.93819661	0.999990154	5.76E-10	0.999999999	8.163518018	14.34002003	1
0.5	0.25	0.5	0.25	0.48726885	0.512721224	3.364205321	35.96964824	0.999990075	3.45E-10	1	8.22667733	14.27265698	1	0.691847952	0.308142186	2.728517363	37.39844215	0.999990138	6.09E-10	0.999999999	8.161149266	14.35740406	1
0.5	0.25	0.5	0.5	0.274105226	0.725885934	2.282308013	21.76639333	0.99999116	1.91E-10	0.999999833	8.271215137	14.18641056	0.999999833	0.487896746	0.51209616	2.082559727	22.99900088	0.999992906	6.82E-10	0.999999876	8.163446361	14.40233569	0.999999877
0.5	0.25	0.5	0.75	0.166404474	0.833587701	1.825807706	16.39773697	0.999992174	9.94E-11	0.999959872	8.303848117	14.06842249	0.999959873	0.351764748	0.648228385	1.768157621	17.49562145	0.999993133	7.92E-10	0.999967974	8.177304492	14.46628498	0.999967975
0.5	0.25	0.5	0.9	0.126309979	0.873681699	1.659907937	14.5012929	0.999991678	6.65E-11	0.999720698	8.319622737	13.98057448	0.999720698	0.291828452	0.708164055	1.643470792	15.53669911	0.999992507	8.82E-10	0.999764537	8.191442904	14.50833369	0.999764538
0.5	0.25	0.5	1	0.105892549	0.894101419	1.574477146	13.52774746	0.999993969	5.08E-11	0.999399835	8.328870694	13.91555661	0.999399836	0.25855994	0.741434579	1.576349912	14.52698214	0.999994518	9.56E-10	0.999473893	8.202838651	14.53615516	0.999473894
0.5	0.25	0.75	0	0.980676023	0.019313995	14.15331193	195.1032847	0.999990018	9.46E-14	1	6.061766395	10.83015289	1	0.993563025	0.006427005	6.432395108	197.0668509	0.99999003	9.46E-14	1	6.061766395	10.83015289	1
0.5	0.25	0.75	0.1	0.698802593	0.301187458	5.846765422	69.05478079	0.999990052	7.33E-14	1	6.072664383	10.81540597	1	0.877928014	0.122062413	3.574479893	71.18091024	0.999990427	9.85E-14	1	6.060608297	10.83668089	1
0.5	0.25	0.75	0.25	0.440750299	0.559241357	3.569516519	35.70463304	0.999991655	4.79E-14	1	6.082289819	10.78862436	1	0.720594817	0.279395806	2.657078771	37.6247089	0.999990623	1.05E-13	1	6.06011007	10.85037905	1
0.5	0.25	0.75	0.5	0.231475161	0.768516396	2.367698613	21.5338582	0.999991557	2.20E-14	1	6.087234389	10.7288103	1	0.521995998	0.477996806	2.070315782	23.19913202	0.999992804	1.20E-13	1	6.064608851	10.88582201	1
0.5	0.25	0.75	0.75	0.133180383	0.866812512	1.867044622	16.19066379	0.999992894	9.75E-15	0.999999863	6.088657265	10.64863112	0.999999863	0.383852996	0.616139733	1.774466245	17.67478708	0.999992729	1.41E-13	0.999999906	6.078962146	10.93651312	0.999999906
0.5	0.25	0.75	0.9	0.09829349	0.901699117	1.686959655	14.3068423	0.999992608	6.01E-15	0.999997933	6.090990069	10.5919275	0.999997933	0.321612833	0.678379083	1.654674593	15.70549374	0.999991915	1.58E-13	0.999998507	6.093137287	10.97252138	0.999998507
0.5	0.25	0.75	1	0.080972796	0.919021911	1.594798988	13.34074307	0.999994707	4.37E-15	0.999993944	6.09364349	10.55128433	0.999993944	0.286674769	0.713319253	1.589536354	14.68962984	0.999994022	1.72E-13	0.999995455	6.104846497	10.99814159	0.999995455
0.5	0.25	1	0	0.978613773	0.021376258	15.34152713	194.9030371	0.999990031	3.94E-17	1	4.911110074	8.987324033	1	0.994366446	0.005623593	5.889994384	197.1834964	0.999990039	3.94E-17	1	4.911110074	8.987324033	1
0.5	0.25	1	0.1	0.672902422	0.327087749	6.229118311	68.8458043	0.999990172	2.85E-17	1	4.909629229	8.97557699	1	0.891279249	0.108711409	3.395053304	71.36240053	0.999990658	4.13E-17	1	4.910482557	8.992893134	1
0.5	0.25	1	0.25	0.405081857	0.594909644	3.753302516	35.50977245	0.999991501	1.69E-17	1	4.901556149	8.954367752	1	0.745712517	0.254278629	2.584858929	37.80120151	0.999991146	4.46E-17	1	4.910601301	9.004614649	1
0.5	0.25	1	0.5	0.200195238	0.799796644	2.452484251	21.36104508	0.999991882	6.73E-18	1	4.882540241	8.907528963	1	0.553633208	0.446359603	2.0533365	23.3626316	0.999992811	5.15E-17	1	4.915033501	9.034833786	1
0.5	0.25	1	0.75	0.109726565	0.890266865	1.912876189	16.03649725	0.99999343	2.66E-18	0.999999999	4.868696176	8.845416497	0.999999999	0.414755001	0.585237441	1.776767246	17.82530751	0.999992442	6.09E-17	0.999999999	4.927116293	9.07801354	0.999999999
0.5	0.25	1	0.9	0.078938556	0.921054724	1.719604822	14.16239039	0.99999328	1.54E-18	0.999999972	4.866137521	8.801711427	0.999999972	0.350769977	0.649221466	1.662524127	15.84894331	0.999991443	6.82E-17	0.999999982	4.938852914	9.108751276	0.999999982
0.5	0.25	1	1	0.063995437	0.935995168	1.620992106	13.20212157	0.999990605	1.08E-18	0.999999787	4.867155094	8.770444932	0.999999787	0.314454362	0.685539245	1.599782396	14.82871575	0.999993607	7.41E-17	0.999999929	4.948628197	9.130663848	0.999999929
0.5	0.3	0	0	0.989995014	0.009995014	8.65126016	196.3594212	0.999990027	0.699894231	0.299894231	101.2108428	164.0272228	0.999788462	0.989995014	0.009995014	8.65126016	196.3594212	0.999990027	0.699894231	0.299894231	101.2108428	164.0272228	0.999788462
0.5	0.3	0	0.1	0.824163232	0.175827273	4.210083268	70.36417265	0.999990506	0.616143546	0.220990878	74.99621822	113.6013923	0.837134424	0.824163232	0.175827273	4.210083268	70.36417265	0.999990506	0.618687678	0.219134747	74.70000412	113.7642059	0.837822425
0.5	0.3	0	0.25	0.629266028	0.370725257	2.882394726	36.8868722	0.999991285	0.424081048	0.081678012	48.6189727	66.7028433	0.505759061	0.629266028	0.370725257	2.882394726	36.8868722	0.999991285	0.433010631	0.078669881	48.1687234	66.91579381	0.511680512
0.5	0.3	0	0.5	0.418194264	0.581795844	2.114740214	22.56176806	0.999990108	0.239651885	0.019145812	33.50273304	42.29170213	0.258797697	0.418194264	0.581795844	2.114740214	22.56176806	0.999990108	0.261613782	0.016433324	32.87228832	42.55155798	0.278047106
0.5	0.3	0	0.75	0.288518895	0.711475109	1.763824352	17.10940017	0.999994004	0.14804674	0.006885451	27.43656912	33.1189975	0.154932191	0.288518895	0.711475109	1.763824352	17.10940017	0.999994004	0.182744417	0.004766213	26.62869441	33.44338959	0.18751063
0.5	0.3	0	0.9	0.234048232	0.765945463	1.629513617	15.17390606	0.999993695	0.109295871	0.003942911	24.8733348	29.38933071	0.113238782	0.234048232	0.765945463	1.629513617	15.17390606	0.999993695	0.14996337	0.002263106	23.98784171	29.74416146	0.152226476
0.5	0.3	0	1	0.204513084	0.79547802	1.558436713	14.17758037	0.999991104	0.086562674	0.002620439	23.24670974	27.09799055	0.089183114	0.204513084	0.79547802	1.558436713	14.17758037	0.999991104	0.129694187	0.00128597	22.33450403	27.46275383	0.130980157
0.5	0.3	0.25	0	0.98670862	0.013281439	10.63892417	195.8514806	0.99999006	1.10E-06	0.999998898	14.60084506	22.81925408	1	0.991508181	0.008481844	7.724240696	196.6522484	0.999990025	1.10E-06	0.999998898	14.60084506	22.81925408	1
0.5	0.3	0.25	0.1	0.777764062	0.22222609	4.795732118	69.82236391	0.999990152	1.01E-06	0.999998985	14.64500659	22.78627943	1	0.846320628	0.153669441	3.9454575	70.682158	0.999990069	1.13E-06	0.999998871	14.59295512	22.8347666	1
0.5	0.3	0.25	0.25	0.555558285	0.444432284	3.119521183	36.39956373	0.999990568	8.71E-07	0.999998885	14.71964162	22.72484953	0.999999756	0.665910932	0.334080737	2.783637912	37.17016453	0.999991669	1.18E-06	0.999998568	14.5812127	22.86586252	0.999999747
0.5	0.3	0.25	0.5	0.340234344	0.659756241	2.19529895	22.13785956	0.999990585	6.27E-07	0.998842312	14.84815291	22.54158038	0.998842938	0.458858891	0.541134191	2.088229583	22.80491787	0.999993081	1.30E-06	0.998974945	14.56087128	22.90922954	0.998976246
0.5	0.3	0.25	0.75	0.220415582	0.779575428	1.792094236	16.72849942	0.99999101	4.18E-07	0.978913428	14.90771321	21.93343052	0.978913846	0.32536569	0.674627854	1.759970583	17.32550086	0.999993544	1.49E-06	0.979882191	14.49495983	22.62594829	0.979883685
0.5	0.3	0.25	0.9	0.173044942	0.826945172	1.642205613	14.81318539	0.999990114	3.19E-07	0.943084371	14.85969749	21.27035445	0.943084691	0.267689022	0.732304044	1.631986511	15.37766597	0.999993066	1.65E-06	0.942931621	14.39704121	22.16428702	0.942933275
0.5	0.3	0.25	1	0.148154182	0.851838517	1.564066072	13.82877538	0.999992699	2.65E-07	0.917021309	14.81661463	20.85156389	0.917021574	0.235965841	0.76402426	1.563643176	14.37421769	0.999990101	1.78E-06	0.895516267	14.28232852	21.65944	0.895518047
0.5	0.3	0.5	0	0.984030226	0.015959845	12.23195399	195.5163022	0.99999007	8.78E-12	1	8.733268204	13.69709725	1	0.992851508	0.007138497	6.882117979	196.9191534	0.999990005	8.78E-12	1	8.733268204	13.69709725	1
0.5	0.3	0.5	0.1	0.741492862	0.258497599	5.279983239	69.4699566	0.999990461	7.43E-12	1	8.757753289	13.67980971	1	0.866787578	0.13320289	3.701743814	70.99629878	0.999990468	9.12E-12	1	8.730428317	13.7061651	1
0.5	0.3	0.5	0.25	0.500775243	0.499214867	3.328570521	36.07783256	0.99999011	5.54E-12	1	8.791171031	13.64800574	1	0.701056899	0.298933422	2.696286754	37.45391934	0.999990321	9.75E-12	1	8.727462076	13.72490561	1
0.5	0.3	0.5	0.5	0.285970881	0.714020087	2.276070441	21.85540509	0.999990968	3.12E-12	0.999999871	8.83533192	13.57523942	0.999999871	0.499298059	0.500694858	2.070203326	23.04988562	0.999992917	1.12E-11	0.999999905	8.728966617	13.77313168	0.999999905
0.5	0.3	0.5	0.75	0.175457013	0.82453487	1.827541953	16.47454741	0.999991882	1.65E-12	0.999968762	8.867692945	13.47432151	0.999968762	0.362846307	0.637146751	1.763239177	17.54247563	0.999993058	1.34E-11	0.999975411	8.742691541	13.84162374	0.999975411
0.5	0.3	0.5	0.9	0.133893026	0.866098287	1.663527951	14.57266828	0.999991313	1.11E-12	0.999781532	8.882817246	13.39857599	0.999781532	0.302274328	0.697718054	1.640933747	15.58144382	0.999992382	1.53E-11	0.999818979	8.757087545	13.8875363	0.999818979
0.5	0.3	0.5	1	0.112619917	0.887373765	1.578801274	13.59601802	0.999993682	8.55E-13	0.999529025	8.891343412	13.34223068	0.999529025	0.268508872	0.731485536	1.574936543	14.57043747	0.999994408	1.69E-11	0.999595163	8.768715644	13.91851457	0.999595163
0.5	0.3	0.75	0	0.981932398	0.018057669	13.47396551	195.2958924	0.999990067	2.96E-16	1	6.464843863	10.37452173	1	0.993909174	0.0060809	6.186766616	197.0996839	0.999990074	2.96E-16	1	6.464843863	10.37452173	1
0.5	0.3	0.75	0.1	0.713722701	0.286267706	5.676710405	69.23609669	0.999990407	2.32E-16	1	6.476731783	10.36223782	1	0.88383317	0.116156944	3.482274637	71.23926195	0.999990114	3.10E-16	1	6.463409041	10.38155671	1
0.5	0.3	0.75	0.25	0.460081682	0.539909985	3.513698004	35.86028978	0.999991667	1.54E-16	1	6.488690238	10.33980904	1	0.732103465	0.267887433	2.611075427	37.68410843	0.999990897	3.37E-16	1	6.462511958	10.39625892	1
0.5	0.3	0.75	0.5	0.247381693	0.752609567	2.357425433	21.66111647	0.99999126	7.21E-17	1	6.498215312	10.28920679	1	0.537224398	0.462768469	2.050110883	23.25670572	0.999992867	3.94E-16	1	6.466591488	10.43403847	1
0.5	0.3	0.75	0.75	0.144687994	0.855304491	1.869380533	16.29950198	0.999992485	3.27E-17	0.999999893	6.503434193	10.2204566	0.999999893	0.399314964	0.600677713	1.764821974	17.72965209	0.999992677	4.80E-16	0.999999928	6.481268369	10.48786682	0.999999928
0.5	0.3	0.75	0.9	0.10766657	0.892325544	1.692308601	14.40750053	0.999992114	2.05E-17	0.999998376	6.507154324	10.17132775	0.999998376	0.336482419	0.663509376	1.648627472	15.75868064	0.999991795	5.51E-16	0.999998844	6.496146423	10.52608716	0.999998844
0.5	0.3	0.75	1	0.08914381	0.910850519	1.601275586	13.43679494	0.999994328	1.51E-17	0.99999523	6.510263933	10.135895	0.99999523	0.301002081	0.698991824	1.585249274	14.7417221	0.999993905	6.10E-16	0.999996478	6.508534519	10.55329044	0.999996478
0.5	0.3	1	0	0.98028002	0.019709993	14.45050421	195.1424982	0.999990013	3.02E-20	1	5.229853614	8.621036912	1	0.994716996	0.005273078	5.628972927	197.200636	0.999990074	3.02E-20	1	5.229853614	8.621036912	1
0.5	0.3	1	0.1	0.692167281	0.307823301	6.002732359	69.07208923	0.999990581	2.21E-20	1	5.231207038	8.611239462	1	0.897507237	0.102483212	3.289185378	71.41541417	0.999990448	3.20E-20	1	5.22899988	8.627009012	1
0.5	0.3	1	0.25	0.429166719	0.57082477	3.676089817	35.70445764	0.999991489	1.34E-20	1	5.227967607	8.593468674	1	0.758469626	0.241521865	2.527645785	37.85780141	0.999991491	3.50E-20	1	5.228798084	8.63948639	1
0.5	0.3	1	0.5	0.219035241	0.780956253	2.43619779	21.51980477	0.999991494	5.46E-21	1	5.217324535	8.553878509	1	0.571552958	0.428439978	2.025279304	23.4204961	0.999992936	4.16E-20	1	5.232903284	8.671369438	1
0.5	0.3	1	0.75	0.122782702	0.877210229	1.914174113	16.17144901	0.99999293	2.22E-21	0.999999999	5.2107312	8.500712868	0.999999999	0.433715958	0.56627648	1.761610955	17.88242953	0.999992438	5.10E-20	1	5.24527318	8.71678348	1
0.5	0.3	1	0.9	0.08932797	0.910664722	1.725282598	14.28665089	0.999992692	1.32E-21	0.999999978	5.211369871	8.462911248	0.999999978	0.36935977	0.630631591	1.651997777	15.90520322	0.999991361	5.86E-20	0.999999986	5.257636822	8.749160301	0.999999986
0.5	0.3	1	1	0.072919862	0.927074926	1.628366697	13.32042945	0.999994787	9.38E-22	0.999999915	5.213881913	8.435698747	0.999999915	0.332569108	0.667424403	1.591589354	14.88432058	0.999993511	6.48E-20	0.999999945	5.268044937	8.772284695	0.999999945
0.5	0.4	0	0	0.989995014	0.009995014	8.65126016	196.3594212	0.999990027	0.599879121	0.399879121	120.0495889	150.9142939	0.999758242	0.989995014	0.009995014	8.65126016	196.3594212	0.999990027	0.599879121	0.399879121	120.0495889	150.9142939	0.999758242
0.5	0.4	0	0.1	0.824163232	0.175827273	4.210083268	70.36417265	0.999990506	0.505283446	0.308930146	86.96787326	105.7096773	0.814213592	0.824163232	0.175827273	4.210083268	70.36417265	0.999990506	0.507652788	0.306905123	86.72407776	105.8921936	0.814557911
0.5	0.4	0	0.25	0.629266028	0.370725257	2.882394726	36.8868722	0.999991285	0.302464119	0.13735938	54.56731041	63.14342778	0.439823499	0.629266028	0.370725257	2.882394726	36.8868722	0.999991285	0.309580097	0.133194587	54.21676756	63.38629403	0.442774684
0.5	0.4	0	0.5	0.418194264	0.581795844	2.114740214	22.56176806	0.999990108	0.139136225	0.042766552	36.59174993	40.60183	0.181902777	0.418194264	0.581795844	2.114740214	22.56176806	0.999990108	0.153479072	0.037629438	36.11884621	40.9074649	0.19110851
0.5	0.4	0	0.75	0.288518895	0.711475109	1.763824352	17.10940017	0.999994004	0.073495775	0.01873568	29.53007149	31.99640611	0.092231454	0.288518895	0.711475109	1.763824352	17.10940017	0.999994004	0.09321148	0.013734679	28.92731206	32.38096466	0.106946159
0.5	0.4	0	0.9	0.234048232	0.765945463	1.629513617	15.17390606	0.999993695	0.049494264	0.011927347	26.5854151	28.47112959	0.06142161	0.234048232	0.765945463	1.629513617	15.17390606	0.999993695	0.070852038	0.007455275	25.92485304	28.892257	0.078307313
0.5	0.4	0	1	0.204513084	0.79547802	1.558436713	14.17758037	0.999991104	0.036577203	0.008564611	24.73688171	26.29755256	0.045141814	0.204513084	0.79547802	1.558436713	14.17758037	0.999991104	0.057929145	0.004684704	24.05679483	26.73079915	0.062613849
0.5	0.4	0.25	0	0.987341861	0.012648173	10.27187926	195.9584688	0.999990033	1.23E-08	0.999999988	16.4909445	20.77729861	1	0.991883079	0.008106988	7.482207724	196.7123394	0.999990067	1.23E-08	0.999999988	16.4909445	20.77729861	1
0.5	0.4	0.25	0.1	0.786249757	0.213740689	4.697025684	69.9305185	0.999990447	1.14E-08	0.999999989	16.52675479	20.75311347	1	0.852119864	0.147870526	3.868095207	70.7539759	0.99999039	1.27E-08	0.999999987	16.48104523	20.79525632	1
0.5	0.4	0.25	0.25	0.56825892	0.431731733	3.08424306	36.49425316	0.999990653	9.98E-09	0.99999984	16.59011865	20.70772123	0.99999985	0.676079375	0.323912435	2.75040529	37.23634299	0.99999181	1.34E-08	0.999999832	16.46586569	20.83135733	0.999999846
0.5	0.4	0.25	0.5	0.352760648	0.647229803	2.186371989	22.2178401	0.999990451	7.38E-09	0.999281259	16.70236343	20.57387206	0.999281266	0.470883778	0.529109291	2.076207653	22.86360918	0.999993069	1.54E-08	0.999372432	16.43661451	20.89951626	0.999372447
0.5	0.4	0.25	0.75	0.230827409	0.769163337	1.791036476	16.79873216	0.999990746	5.05E-09	0.986598865	16.71781315	20.13780894	0.98659887	0.336729757	0.663263691	1.755473676	17.37852467	0.999993448	1.86E-08	0.987475887	16.33395528	20.76049569	0.987475906
0.5	0.4	0.25	0.9	0.182148937	0.817845583	1.643252406	14.87895972	0.99999452	3.91E-09	0.969925227	16.6590244	19.74930927	0.969925231	0.27826814	0.721724781	1.629823817	15.42789797	0.999992921	2.15E-08	0.963772843	16.1852501	20.46707785	0.963772865
0.5	0.4	0.25	1	0.156444563	0.843547846	1.565993834	13.89175375	0.999992409	3.25E-09	0.945333462	16.52633483	19.32730472	0.945333465	0.245969575	0.754025274	1.562563957	14.42289863	0.999994849	2.39E-08	0.944658754	16.07710791	20.27289322	0.944658778
0.5	0.4	0.5	0	0.985379827	0.014610199	11.4685632	195.7273635	0.999990026	2.39E-15	1	9.763766564	12.59372836	1	0.993379515	0.006610545	6.518649315	196.9802762	0.99999006	2.39E-15	1	9.763766564	12.59372836	1
0.5	0.4	0.5	0.1	0.758797548	0.241192674	5.077560253	69.67805494	0.999990221	2.06E-15	1	9.785463697	12.58082703	1	0.87552319	0.124467118	3.571910963	71.08897376	0.999990308	2.51E-15	1	9.759972492	12.60437888	1
0.5	0.4	0.5	0.25	0.525304406	0.474685817	3.256946599	36.25997861	0.999990223	1.58E-15	1	9.816786478	12.55690122	1	0.717521292	0.282469386	2.634224615	37.54501529	0.999990678	2.74E-15	1	9.755536146	12.6262701	1
0.5	0.4	0.5	0.5	0.30851278	0.691477886	2.258668154	22.00815188	0.999990667	9.31E-16	0.999999918	9.86047296	12.5013143	0.999999918	0.520348754	0.479644217	2.044062812	23.13530902	0.999992971	3.31E-15	0.99999994	9.754946452	12.68182972	0.99999994
0.5	0.4	0.5	0.75	0.193179164	0.806812211	1.826193364	16.6079891	0.999991375	5.11E-16	0.999979884	9.892824387	12.42273389	0.999979884	0.383792075	0.616200883	1.75114819	17.62224748	0.999992958	4.26E-15	0.999984362	9.7679299	12.76008032	0.999984362
0.5	0.4	0.5	0.9	0.148948071	0.851042589	1.666387547	14.69740129	0.99999066	3.52E-16	0.999858447	9.907213277	12.36317166	0.999858447	0.322246035	0.677746156	1.633510712	15.65811594	0.999992192	5.16E-15	0.999884536	9.782544506	12.81359613	0.999884536
0.5	0.4	0.5	1	0.126086532	0.87390663	1.58338609	13.7157728	0.999993163	2.75E-16	0.999693542	9.914792378	12.31859587	0.999693542	0.287661058	0.712333175	1.569769933	14.64517843	0.999994234	5.95E-15	0.999741243	9.794364938	12.85047506	0.999741243
0.5	0.4	0.75	0	0.983936145	0.016053859	12.35365094	195.5876112	0.999990005	3.48E-21	1	7.201658471	9.579360001	1	0.994474439	0.005515597	5.773769509	197.130977	0.999990036	3.48E-21	1	7.201658471	9.579360001	1
0.5	0.4	0.75	0.1	0.738754713	0.261235607	5.375938633	69.52220276	0.999990321	2.80E-21	1	7.214367736	9.570153982	1	0.893701575	0.106288586	3.319669593	71.32705207	0.999990162	3.71E-21	1	7.19955344	9.587570066	1
0.5	0.4	0.75	0.25	0.494360685	0.505631077	3.40398507	36.1113983	0.999991762	1.93E-21	1	7.228928317	9.553231865	1	0.751909041	0.248082368	2.525487686	37.77568457	0.999991408	4.13E-21	1	7.197670704	9.604502686	1
0.5	0.4	0.75	0.5	0.277389007	0.722601802	2.328575608	21.87147719	0.999990809	9.59E-22	1	7.243517629	9.514560394	1	0.56445077	0.43554226	2.009117039	23.34827039	0.99999303	5.11E-21	1	7.200592944	9.647230987	1
0.5	0.4	0.75	0.75	0.167330386	0.832661402	1.865247373	16.48231572	0.999991788	4.60E-22	0.999999931	7.251981256	9.461032871	0.999999931	0.427776929	0.572215718	1.742902149	17.81868847	0.999992647	6.71E-21	0.999999954	7.215737737	9.707518289	0.999999954
0.5	0.4	0.75	0.9	0.126479962	0.873511281	1.694823715	14.57773939	0.999991243	2.97E-22	0.999998943	7.256175579	9.422186176	0.999998943	0.364257073	0.635734576	1.633434197	15.84579703	0.999991649	8.16E-21	0.999999257	7.23205453	9.750281938	0.999999257
0.5	0.4	0.75	1	0.105738543	0.894255103	1.606562933	13.59985716	0.999993646	2.24E-22	0.999996882	7.258945082	9.393903339	0.999996882	0.328001575	0.671992172	1.57342035	14.82750854	0.999993747	9.44E-21	0.99999773	7.245875333	9.780753175	0.99999773
0.5	0.4	1	0	0.982845233	0.017144829	13.02586773	195.4979894	0.999990061	2.38E-26	1	5.816865165	7.980701452	1	0.995273868	0.004716208	5.201211012	197.2038468	0.999990076	2.38E-26	1	5.816865165	7.980701452	1
0.5	0.4	1	0.1	0.723664269	0.276326336	5.613270207	69.41817133	0.999990605	1.80E-26	1	5.821876728	7.97335535	1	0.907618971	0.092371676	3.107482521	71.49057035	0.999990647	2.56E-26	1	5.815465326	7.98758637	1
0.5	0.4	1	0.25	0.471259881	0.528731694	3.528481352	36.00951719	0.999991576	1.13E-26	1	5.824913839	7.95996467	1	0.779797855	0.220192496	2.42443	37.94021131	0.999990351	2.89E-26	1	5.814473002	8.001708131	1
0.5	0.4	1	0.5	0.254559079	0.745431835	2.393331709	21.7757025	0.999990914	4.98E-27	1	5.824398645	7.929838234	1	0.602747858	0.397242183	1.970685752	23.50833827	0.999990041	3.64E-26	1	5.81767629	8.037029047	1
0.5	0.4	1	0.75	0.148730422	0.851261661	1.904612093	16.39320674	0.999992083	2.18E-27	1	5.824945556	7.88871563	1	0.467806481	0.532186033	1.72944407	17.97164153	0.999992515	4.81E-26	1	5.830499899	8.086871273	1
0.5	0.4	1	0.9	0.110502659	0.889488997	1.725017768	14.49257655	0.999991656	1.35E-27	0.999999986	5.827663183	7.859028637	0.999999986	0.403341116	0.596650201	1.628135043	15.99410301	0.999991317	5.84E-26	0.999999991	5.844189684	8.122461318	0.999999991
0.5	0.4	1	1	0.091383421	0.908610565	1.632084314	13.51725394	0.999993986	9.93E-28	0.999999945	5.830543681	7.837447102	0.999999945	0.366019204	0.633974212	1.571991671	14.97277779	0.999993417	6.73E-26	0.999999964	5.85598687	8.147965474	0.999999964
0.5	0.5	0	0	0.989995014	0.009995014	8.65126016	196.3594212	0.999990027	0.499874084	0.499874084	136.3941133	136.3941133	0.999748169	0.989995014	0.009995014	8.65126016	196.3594212	0.999990027	0.499874084	0.499874084	136.3941133	136.3941133	0.999748169
0.5	0.5	0	0.1	0.824163232	0.175827273	4.210083268	70.36417265	0.999990506	0.402246188	0.404442194	97.07689965	96.8686381	0.806688382	0.824163232	0.175827273	4.210083268	70.36417265	0.999990506	0.404442194	0.402246188	96.8686381	97.07689965	0.806688382
0.5	0.5	0	0.25	0.629266028	0.370725257	2.882394726	36.8868722	0.999991285	0.206695284	0.21222449	59.35434057	59.06798133	0.418919774	0.629266028	0.370725257	2.882394726	36.8868722	0.999991285	0.21222449	0.206695284	59.06798133	59.35434057	0.418919774
0.5	0.5	0	0.5	0.418194264	0.581795844	2.114740214	22.56176806	0.999990108	0.075656887	0.084532086	38.97283418	38.6000433	0.160188973	0.418194264	0.581795844	2.114740214	22.56176806	0.999990108	0.084532086	0.075656887	38.6000433	38.97283418	0.160188973
0.5	0.5	0	0.75	0.288518895	0.711475109	1.763824352	17.10940017	0.999994004	0.033606652	0.044004821	31.11393425	30.64165563	0.077611472	0.288518895	0.711475109	1.763824352	17.10940017	0.999994004	0.044004821	0.033606652	30.64165563	31.11393425	0.077611472
0.5	0.5	0	0.9	0.234048232	0.765945463	1.629513617	15.17390606	0.999993695	0.020453192	0.03075538	27.87066637	27.3532162	0.051208572	0.234048232	0.765945463	1.629513617	15.17390606	0.999993695	0.03075538	0.020453192	27.3532162	27.87066637	0.051208572
0.5	0.5	0	1	0.204513084	0.79547802	1.558436713	14.17758037	0.999991104	0.014006924	0.023645769	25.84985091	25.3172997	0.037652692	0.204513084	0.79547802	1.558436713	14.17758037	0.999991104	0.023645769	0.014006924	25.3172997	25.84985091	0.037652692
0.5	0.5	0.25	0	0.987902331	0.012087742	9.940775086	196.051021	0.999990074	1.41E-10	1	18.2882153	18.94468432	1	0.99221645	0.007773628	7.262788016	196.759528	0.999990078	1.41E-10	1	18.2882153	18.94468432	1
0.5	0.5	0.25	0.1	0.793943737	0.206046985	4.604110292	70.02470294	0.999990722	1.33E-10	1	18.31846179	18.92564173	1	0.85737631	0.142614378	3.795323362	70.81517548	0.999990687	1.47E-10	1	18.27553756	18.9661096	1
0.5	0.5	0.25	0.25	0.580080764	0.419909984	3.049034819	36.57771354	0.999990748	1.19E-10	0.999999902	18.37434657	18.88972139	0.999999903	0.685491947	0.314498207	2.717795974	37.2933487	0.999990154	1.59E-10	0.999999876	18.25555668	19.00905521	0.999999876
0.5	0.5	0.25	0.5	0.364763596	0.63522675	2.17605895	22.2893308	0.999990346	9.08E-11	0.999529444	18.4754243	18.78565537	0.999529444	0.48228744	0.517705632	2.063473606	22.91516872	0.999993072	1.88E-10	0.999590437	18.21341494	19.10041623	0.999590437
0.5	0.5	0.25	0.75	0.241000925	0.758989588	1.788564721	16.86224359	0.999990513	6.40E-11	0.991119064	18.43987213	18.45963616	0.991119064	0.34769201	0.652301361	1.750049704	17.42548014	0.999993371	2.42E-10	0.991743666	18.05821902	19.06028062	0.991743666
0.5	0.5	0.25	0.9	0.191126426	0.808867921	1.642989459	14.9387603	0.999994347	5.03E-11	0.979865154	18.32681714	18.163678	0.979865154	0.288557175	0.711435623	1.626737045	15.47253594	0.999992798	2.92E-10	0.975835406	17.83988841	18.88335465	0.975835406
0.5	0.5	0.25	1	0.164663894	0.835328249	1.566692595	13.94937541	0.999992143	4.22E-11	0.96300959	18.12458871	17.83945789	0.96300959	0.255746442	0.744248301	1.560583564	14.46614319	0.999994743	3.36E-10	0.962772493	17.68328927	18.7631045	0.962772493
0.5	0.5	0.5	0	0.986478987	0.013511098	10.82763337	195.8930401	0.999990085	7.28E-19	1	10.74789162	11.59246824	1	0.993814826	0.006175205	6.209864413	197.0141118	0.99999003	7.28E-19	1	10.74789162	11.59246824	1
0.5	0.5	0.5	0.1	0.773490893	0.226499801	4.896437319	69.84532004	0.999990695	6.43E-19	1	10.76734184	11.58220127	1	0.882914076	0.117076023	3.455832602	71.15841969	0.999990099	7.76E-19	1	10.74278343	11.60521599	1
0.5	0.5	0.5	0.25	0.547113286	0.452877087	3.186913612	36.40881454	0.999990373	5.11E-19	1	10.79711535	11.56307391	1	0.731885587	0.268105432	2.575621173	37.61577184	0.999991019	8.67E-19	1	10.73629586	11.6311035	1
0.5	0.5	0.5	0.5	0.329624593	0.670365858	2.237249277	22.13566238	0.999990451	3.16E-19	0.999999945	10.84140494	11.51823878	0.999999945	0.539414288	0.460578767	2.017161491	23.20383648	0.999993055	1.10E-18	0.99999996	10.7326045	11.69551624	0.99999996
0.5	0.5	0.5	0.75	0.210379851	0.789611102	1.820389359	16.72096276	0.999990953	1.82E-19	0.99998657	10.87553136	11.45408845	0.99998657	0.403291711	0.596701198	1.737204499	17.68748808	0.999992909	1.54E-18	0.999989571	10.74396603	11.78509167	0.999989571
0.5	0.5	0.5	0.9	0.163809828	0.836180267	1.665036869	14.80367893	0.999990096	1.28E-19	0.999905135	10.89059904	11.40520353	0.999905135	0.341093182	0.658898882	1.624024349	15.72135895	0.999992064	2.00E-18	0.999922728	10.75816549	11.84685485	0.999922728
0.5	0.5	0.5	1	0.139514193	0.860478512	1.583986489	13.81819759	0.999992705	1.02E-19	0.999794074	10.89827535	11.36849912	0.999794074	0.305883089	0.694111018	1.562486298	14.70713168	0.999994107	2.43E-18	0.999826404	10.76950169	11.88986987	0.999826404
0.5	0.5	0.75	0	0.985482269	0.014507819	11.45642535	195.8043637	0.999990088	5.09E-26	1	7.911440717	8.85534377	1	0.994919154	0.005070912	5.437354796	197.1396792	0.999990066	5.09E-26	1	7.911440717	8.85534377	1
0.5	0.5	0.75	0.1	0.759134524	0.240855663	5.117262643	69.74045533	0.999990187	4.22E-26	1	7.924325099	8.848006626	1	0.901671386	0.098318739	3.179920104	71.3861357	0.999990125	5.51E-26	1	7.908422011	8.865057754	1
0.5	0.5	0.75	0.25	0.524001556	0.475988544	3.300122987	36.30707388	0.9999901	3.04E-26	1	7.940493457	8.834483506	1	0.768447783	0.231542277	2.447787482	37.84032783	0.99999006	6.30E-26	1	7.905180055	8.88472368	1
0.5	0.5	0.75	0.5	0.30520353	0.694786973	2.294075505	22.03999394	0.999990502	1.62E-26	1	7.95863735	8.803407398	1	0.588195492	0.411794563	1.968876756	23.41638914	0.999990055	8.28E-26	1	7.906403024	8.933203236	1
0.5	0.5	0.75	0.75	0.189365926	0.810625298	1.853867812	16.63147358	0.999991223	8.23E-27	0.999999953	7.969153002	8.759933523	0.999999953	0.453440573	0.546552113	1.719427693	17.88716254	0.999992686	1.19E-25	0.999999969	7.921923853	9.000699619	0.999999969
0.5	0.5	0.75	0.9	0.14522378	0.854766724	1.690251351	14.71777877	0.999990504	5.50E-27	0.999999289	7.973376712	8.728043809	0.999999289	0.389725975	0.610265622	1.616064838	15.9136713	0.999991598	1.55E-25	0.999999501	7.939967907	9.048469514	0.999999501
0.5	0.5	0.75	1	0.122504738	0.877488316	1.605036088	13.73460575	0.999993054	4.23E-27	0.999997899	7.975672001	8.704660622	0.999997899	0.353014302	0.646979364	1.559163937	14.8948393	0.999993665	1.89E-25	0.999998471	7.955512124	9.08253674	0.999998471
0.5	0.5	1	0	0.984752537	0.015237469	11.92122605	195.7475028	0.999990007	2.61E-32	1	6.387510824	7.396698137	1	0.99569852	0.00429149	4.862525515	197.1775341	0.99999001	2.61E-32	1	6.387510824	7.396698137	1
0.5	0.5	1	0.1	0.748591035	0.251399538	5.288316067	69.67354178	0.999990573	2.05E-32	1	6.394597494	7.39084963	1	0.915523647	0.084467083	2.955951349	71.53590414	0.99999073	2.86E-32	1	6.385374126	7.404733116	1
0.5	0.5	1	0.25	0.507024247	0.492967498	3.393169845	36.2401364	0.999991745	1.36E-32	1	6.401316786	7.380180181	1	0.797030742	0.202960265	2.333824987	37.99432027	0.999991006	3.32E-32	1	6.383306384	7.420849066	1
0.5	0.5	1	0.5	0.287370595	0.712619936	2.344787557	21.97505668	0.999990531	6.47E-33	1	6.406076034	7.356117467	1	0.629123281	0.370867189	1.919342871	23.56997119	0.99999047	4.45E-32	1	6.385226378	7.460125696	1
0.5	0.5	1	0.75	0.174170749	0.825820659	1.886035362	16.56974256	0.999991408	3.05E-33	1	6.408994553	7.323016454	1	0.49769582	0.502296844	1.697046512	18.0366556	0.999992664	6.40E-32	1	6.398558693	7.514778259	1
0.5	0.5	1	0.9	0.131876397	0.868114389	1.715552946	14.65815125	0.999990785	1.97E-33	0.99999999	6.411545598	7.298886049	0.99999999	0.43369686	0.566294522	1.602967108	16.06000995	0.999991382	8.31E-32	0.999999994	6.413998247	7.553744981	0.999999994
0.5	0.5	1	1	0.110348854	0.88964444	1.626785129	13.67640405	0.999993294	1.49E-33	0.999999963	6.4137298	7.281218043	0.999999963	0.396245091	0.603748324	1.550600167	15.03898108	0.999993415	1.01E-31	0.999999976	6.427648105	7.58171796	0.999999976
0.5	0.6	0	0	0.989995014	0.009995014	8.65126016	196.3594212	0.999990027	0.399879121	0.599879121	150.9142939	120.0495889	0.999758242	0.989995014	0.009995014	8.65126016	196.3594212	0.999990027	0.399879121	0.599879121	150.9142939	120.0495889	0.999758242
0.5	0.6	0	0.1	0.824163232	0.175827273	4.210083268	70.36417265	0.999990506	0.306905123	0.507652788	105.8921936	86.72407776	0.814557911	0.824163232	0.175827273	4.210083268	70.36417265	0.999990506	0.308930146	0.505283446	105.7096773	86.96787326	0.814213592
0.5	0.6	0	0.25	0.629266028	0.370725257	2.882394726	36.8868722	0.999991285	0.133194587	0.309580097	63.38629403	54.21676756	0.442774684	0.629266028	0.370725257	2.882394726	36.8868722	0.999991285	0.13735938	0.302464119	63.14342778	54.56731041	0.439823499
0.5	0.6	0	0.5	0.418194264	0.581795844	2.114740214	22.56176806	0.999990108	0.037629438	0.153479072	40.9074649	36.11884621	0.19110851	0.418194264	0.581795844	2.114740214	22.56176806	0.999990108	0.042766552	0.139136225	40.60183	36.59174993	0.181902777
0.5	0.6	0	0.75	0.288518895	0.711475109	1.763824352	17.10940017	0.999994004	0.013734679	0.09321148	32.38096466	28.92731206	0.106946159	0.288518895	0.711475109	1.763824352	17.10940017	0.999994004	0.01873568	0.073495775	31.99640611	29.53007149	0.092231454
0.5	0.6	0	0.9	0.234048232	0.765945463	1.629513617	15.17390606	0.999993695	0.007455275	0.070852038	28.892257	25.92485304	0.078307313	0.234048232	0.765945463	1.629513617	15.17390606	0.999993695	0.011927347	0.049494264	28.47112959	26.5854151	0.06142161
0.5	0.6	0	1	0.204513084	0.79547802	1.558436713	14.17758037	0.999991104	0.004684704	0.057929145	26.73079915	24.05679483	0.062613849	0.204513084	0.79547802	1.558436713	14.17758037	0.999991104	0.008564611	0.036577203	26.29755256	24.73688171	0.045141814
0.5	0.6	0.25	0	0.988404037	0.011586049	9.639337357	196.1302324	0.999990086	1.69E-12	1	20.14760827	17.14599862	1	0.992514889	0.007475173	7.062586263	196.7948897	0.999990062	1.69E-12	1	20.14760827	17.14599862	1
0.5	0.6	0.25	0.1	0.800975525	0.199014728	4.516477421	70.10739163	0.999990253	1.61E-12	1	20.17401034	17.13039856	1	0.862169421	0.137820817	3.72660814	70.86609853	0.999990238	1.77E-12	1	20.13069787	17.17250041	1
0.5	0.6	0.25	0.25	0.591136267	0.408854582	3.01424686	36.65217419	0.999990849	1.46E-12	0.999999936	20.22488874	17.10088625	0.999999936	0.694245074	0.305745253	2.685907458	37.34275056	0.999990327	1.93E-12	0.999999919	20.10331928	17.22513681	0.999999919
0.5	0.6	0.25	0.5	0.376284842	0.623705422	2.164771042	22.35385972	0.999990264	1.16E-12	0.999689827	20.31729025	17.01732446	0.999689827	0.493129293	0.506863794	2.050284786	22.96040018	0.999993087	2.40E-12	0.999729229	20.04048358	17.34286651	0.999729229
0.5	0.6	0.25	0.75	0.250943012	0.749047296	1.784995421	16.92006799	0.999990308	8.49E-13	0.994100725	20.21066998	16.77005696	0.994100725	0.358278283	0.641715029	1.743933784	17.46704192	0.999993312	3.29E-12	0.994488013	19.80276217	17.38396682	0.994488013
0.5	0.6	0.25	0.9	0.199974931	0.80001926	1.641680637	14.99347292	0.99999419	6.80E-13	0.986536023	20.02157092	16.54350357	0.986536023	0.298568929	0.701423766	1.622935357	15.51219268	0.999992695	4.16E-12	0.983712498	19.48144883	17.29936724	0.983712498
0.5	0.6	0.25	1	0.172806183	0.827185716	1.566395755	14.00226739	0.999991899	5.73E-13	0.975090253	19.72326962	16.29524223	0.975090253	0.265302977	0.734691675	1.557893862	14.50464161	0.999994652	4.96E-12	0.974734646	19.25578738	17.23960136	0.974734646
0.5	0.6	0.5	0	0.987398918	0.012591153	10.2773147	196.0240221	0.999990072	2.47E-22	1	11.76990095	10.60138941	1	0.994179387	0.005810644	5.943683402	197.0302131	0.999990031	2.47E-22	1	11.76990095	10.60138941	1
0.5	0.6	0.5	0.1	0.786205986	0.213784419	4.733106874	69.98316125	0.999990405	2.23E-22	1	11.7875793	10.59291442	1	0.889254016	0.110736581	3.350965531	71.20949053	0.999990597	2.66E-22	1	11.76281677	10.61708402	1
0.5	0.6	0.5	0.25	0.566713963	0.43327658	3.119624301	36.533669	0.999990543	1.83E-22	1	11.81641009	10.57710392	1	0.744557309	0.255434037	2.520270897	37.66976409	0.999991345	3.04E-22	1	11.75320515	10.64837163	1
0.5	0.6	0.5	0.5	0.349456717	0.650533584	2.213688378	22.24451014	0.999990301	1.20E-22	0.999999964	11.86282646	10.53992671	0.999999964	0.556802809	0.443190354	1.990188804	23.25852114	0.999993162	4.11E-22	0.999999973	11.74451733	10.72419688	0.999999973
0.5	0.6	0.5	0.75	0.227052085	0.772938516	1.811693815	16.81855926	0.999990602	7.29E-23	0.999991036	11.90121509	10.48639808	0.999991036	0.421512006	0.578480893	1.722238333	17.74083438	0.999992899	6.36E-22	0.999992989	11.75234135	10.82781755	0.999992989
0.5	0.6	0.5	0.9	0.178435099	0.82155934	1.660816975	14.89610073	0.999994438	5.29E-23	0.99995724	11.91906846	10.44599974	0.99995724	0.35891624	0.641075746	1.613286073	15.77359325	0.999991986	8.96E-22	0.999947809	11.76436211	10.89937151	0.999947809
0.5	0.6	0.5	1	0.152848388	0.847143912	1.581805463	13.90743815	0.999992301	4.27E-23	0.999861941	11.92780421	10.41475978	0.999861941	0.32324026	0.67675376	1.553867638	14.75858507	0.99999402	1.16E-21	0.99988238	11.77325805	10.94947525	0.99988238
0.5	0.6	0.75	0	0.986723244	0.013266815	10.71398321	195.9682263	0.999990059	9.02E-31	1	8.654450702	8.136718015	1	0.995276462	0.004713627	5.157658494	197.127608	0.999990089	9.02E-31	1	8.654450702	8.136718015	1
0.5	0.6	0.75	0.1	0.77618186	0.22380815	4.891537089	69.91393663	0.99999001	7.73E-31	1	8.667219045	8.130662504	1	0.908233276	0.091756742	3.057832118	71.4222885	0.999990018	9.92E-31	1	8.650076532	8.148499476	1
0.5	0.6	0.75	0.25	0.550008629	0.449981691	3.203344491	36.4654682	0.99999032	5.85E-31	1	8.684647444	8.119511766	1	0.782483535	0.217507042	2.376759834	37.88429594	0.999990577	1.17E-30	1	8.644801522	8.171789388	1
0.5	0.6	0.75	0.5	0.33104564	0.66894466	2.257430952	22.17912101	0.9999903	3.34E-31	1	8.706283414	8.093906429	1	0.609133884	0.39085648	1.930016814	23.46635644	0.999990364	1.64E-30	1	8.643376023	8.227544733	1
0.5	0.6	0.75	0.75	0.210707701	0.789283067	1.838448387	16.75649072	0.999990768	1.81E-31	0.999999969	8.71939857	8.057949651	0.999999969	0.476733789	0.523258987	1.695550203	17.93938845	0.999992776	2.60E-30	0.999999979	8.659163312	8.303765449	0.999999979
0.5	0.6	0.75	0.9	0.163752361	0.836242223	1.681432564	14.83608996	0.999994584	1.25E-31	0.999999725	8.724200808	8.031400709	0.999999725	0.413180086	0.586811533	1.597769039	15.96632363	0.999991619	3.72E-30	0.999999662	8.679403899	8.357453413	0.999999662
0.5	0.6	0.75	1	0.139283633	0.860708906	1.599287648	13.84880089	0.99999254	9.81E-32	0.999998589	8.72644538	8.011820617	0.999998589	0.376252445	0.623741198	1.543749125	14.94754918	0.999993643	4.88E-30	0.999998962	8.697038264	8.395732846	0.999998962
0.5	0.6	1	0	0.986241024	0.013748984	11.0297504	195.9342495	0.999990008	3.78E-38	1	6.989832803	6.816253961	1	0.996030303	0.003959705	4.58791164	197.1363158	0.999990008	3.78E-38	1	6.989832803	6.816253961	1
0.5	0.6	1	0.1	0.76897322	0.23101727	5.011556335	69.87143547	0.99999049	3.09E-38	1	6.998327827	6.811437316	1	0.921845901	0.078144821	2.826894851	71.55762292	0.999990722	4.22E-38	1	6.98661633	6.825857174	1
0.5	0.6	1	0.25	0.537919348	0.462070805	3.270428295	36.42186449	0.999990153	2.18E-38	1	7.007964952	6.802674966	1	0.811234996	0.188756585	2.25323599	38.02588586	0.999991581	5.06E-38	1	6.982967389	6.844612402	1
0.5	0.6	1	0.5	0.317685313	0.682304976	2.29524489	22.13596965	0.999990289	1.13E-38	1	7.017156757	6.782988038	1	0.651749225	0.348241677	1.871338939	23.61100851	0.999990902	7.26E-38	1	6.982970451	6.888907419	1
0.5	0.6	1	0.75	0.19887603	0.801114844	1.863157283	16.71472594	0.999990874	5.71E-39	1	7.021921333	6.755891468	1	0.524148418	0.475844444	1.665459955	18.08289697	0.999992861	1.16E-37	1	6.997064652	6.949343313	1
0.5	0.6	1	0.9	0.153154399	0.846835659	1.701203019	14.79527271	0.999990058	3.85E-39	0.999999993	7.024170794	6.736036727	0.999999993	0.460992805	0.53899872	1.577798733	16.10810809	0.999991525	1.64E-37	0.999999996	7.015144466	6.992218604	0.999999996
0.5	0.6	1	1	0.129515657	0.870477043	1.616474945	13.80884667	0.999992699	2.98E-39	0.999999975	7.025673626	6.721427899	0.999999975	0.423690041	0.576303441	1.528823603	15.08796444	0.999993482	2.13E-37	0.999999984	7.03153538	7.023001632	0.999999984
0.5	0.7	0	0	0.989995014	0.009995014	8.65126016	196.3594212	0.999990027	0.299894231	0.699894231	164.0272228	101.2108428	0.999788462	0.989995014	0.009995014	8.65126016	196.3594212	0.999990027	0.299894231	0.699894231	164.0272228	101.2108428	0.999788462
0.5	0.7	0	0.1	0.824163232	0.175827273	4.210083268	70.36417265	0.999990506	0.219134747	0.618687678	113.7642059	74.70000412	0.837822425	0.824163232	0.175827273	4.210083268	70.36417265	0.999990506	0.220990878	0.616143546	113.6013923	74.99621822	0.837134424
0.5	0.7	0	0.25	0.629266028	0.370725257	2.882394726	36.8868722	0.999991285	0.078669881	0.433010631	66.91579381	48.1687234	0.511680512	0.629266028	0.370725257	2.882394726	36.8868722	0.999991285	0.081678012	0.424081048	66.7028433	48.6189727	0.505759061
0.5	0.7	0	0.5	0.418194264	0.581795844	2.114740214	22.56176806	0.999990108	0.016433324	0.261613782	42.55155798	32.87228832	0.278047106	0.418194264	0.581795844	2.114740214	22.56176806	0.999990108	0.019145812	0.239651885	42.29170213	33.50273304	0.258797697
0.5	0.7	0	0.75	0.288518895	0.711475109	1.763824352	17.10940017	0.999994004	0.004766213	0.182744417	33.44338959	26.62869441	0.18751063	0.288518895	0.711475109	1.763824352	17.10940017	0.999994004	0.006885451	0.14804674	33.1189975	27.43656912	0.154932191
0.5	0.7	0	0.9	0.234048232	0.765945463	1.629513617	15.17390606	0.999993695	0.002263106	0.14996337	29.74416146	23.98784171	0.152226476	0.234048232	0.765945463	1.629513617	15.17390606	0.999993695	0.003942911	0.109295871	29.38933071	24.8733348	0.113238782
0.5	0.7	0	1	0.204513084	0.79547802	1.558436713	14.17758037	0.999991104	0.00128597	0.129694187	27.46275383	22.33450403	0.130980157	0.204513084	0.79547802	1.558436713	14.17758037	0.999991104	0.002620439	0.086562674	27.09799055	23.24670974	0.089183114
0.5	0.7	0.25	0	0.988857224	0.011132851	9.362907835	196.1986887	0.999990075	2.07E-14	1	22.25267717	15.22594934	1	0.992781401	0.007208618	6.879747229	196.8171033	0.999990019	2.07E-14	1	22.25267717	15.22594934	1
0.5	0.7	0.25	0.1	0.807443529	0.192546986	4.433657742	70.18165581	0.999990515	2.00E-14	1	22.27648646	15.21290978	1	0.866541641	0.133448875	3.66137422	70.90717153	0.999990517	2.19E-14	1	22.22840873	15.26047147	1
0.5	0.7	0.25	0.25	0.601515079	0.398475876	2.980089032	36.71924447	0.999990955	1.85E-14	0.999999959	22.32437092	15.18823648	0.999999959	0.70240042	0.297590082	2.654631022	37.38373446	0.999990502	2.44E-14	0.999999948	22.18799566	15.32784785	0.999999948
0.5	0.7	0.25	0.5	0.387359706	0.612630496	2.152803875	22.41257736	0.999990203	1.54E-14	0.999802145	22.40773849	15.1203827	0.999802145	0.503454271	0.496538843	2.03676666	22.99913851	0.999993114	3.16E-14	0.99982559	22.08654757	15.48020381	0.99982559
0.5	0.7	0.25	0.75	0.26065998	0.739330146	1.780569326	16.97306319	0.999990127	1.18E-14	0.996216687	22.17908809	14.93443447	0.996216687	0.368509871	0.631483397	1.737283651	17.5031539	0.999993268	4.66E-14	0.996406786	21.7010204	15.59954958	0.996406786
0.5	0.7	0.25	0.9	0.208692512	0.791301537	1.639531509	15.04380642	0.999994048	9.60E-15	0.991324689	21.86565514	14.7638996	0.991324689	0.30831437	0.691678242	1.618569532	15.54683626	0.999992612	6.19E-14	0.989276629	21.21261727	15.5974594	0.989276629
0.5	0.7	0.25	1	0.18086627	0.819125405	1.56528764	14.05104691	0.999991675	8.12E-15	0.983869199	21.41882712	14.57853004	0.983869199	0.27464495	0.725349625	1.554637585	14.53837041	0.999994575	7.64E-14	0.983248991	20.88193909	15.59295881	0.983248991
0.5	0.7	0.5	0	0.988184523	0.011805577	9.796983376	196.1323246	0.9999901	9.19E-26	1	12.92749271	9.53437478	1	0.994483702	0.00550636	5.713701834	197.0285395	0.999990063	9.19E-26	1	12.92749271	9.53437478	1
0.5	0.7	0.5	0.1	0.797367205	0.202622877	4.584798129	70.09955526	0.999990083	8.49E-26	1	12.94386684	9.527246437	1	0.894694685	0.105295633	3.255343316	71.2400426	0.999990319	1.00E-25	1	12.91704979	9.554587495	1
0.5	0.7	0.5	0.25	0.584477525	0.415513199	3.055505825	36.64044975	0.999990724	7.28E-26	1	12.97254637	9.513981351	1	0.755769267	0.244222392	2.467518888	37.70685848	0.999991659	1.18E-25	1	12.9020417	9.593831835	1
0.5	0.7	0.5	0.5	0.368132247	0.631857954	2.189094211	22.33896876	0.999990201	5.11E-26	0.999999977	13.02358626	9.482898428	0.999999977	0.572716655	0.427273498	1.963259295	23.2994364	0.999990153	1.70E-25	0.999999974	12.88410211	9.685655359	0.999999974
0.5	0.7	0.5	0.75	0.24319539	0.756794918	1.801115558	16.90413352	0.999990309	3.29E-26	0.999994232	13.070607	9.43815487	0.999994232	0.438574625	0.561418301	1.706628515	17.78277762	0.999992926	2.99E-25	0.999995409	12.88294187	9.808132729	0.999995409
0.5	0.7	0.5	0.9	0.192791566	0.807202645	1.654623642	14.977432	0.999994211	2.47E-26	0.999972432	13.09439149	9.404334756	0.999972432	0.37579271	0.624199247	1.601728421	15.8153558	0.999991957	4.70E-25	0.999965608	12.88670409	9.892359509	0.999965608
0.5	0.7	0.5	1	0.166045747	0.833946196	1.577662757	13.98627523	0.999991944	2.03E-26	0.999910868	13.10653102	9.378311512	0.999910868	0.33978504	0.660208931	1.544359102	14.80008699	0.999993971	6.65E-25	0.999922152	12.88663898	9.951446427	0.999922152
0.5	0.7	0.75	0	0.987747686	0.012242357	10.08521802	196.0977168	0.999990043	1.89E-35	1	9.501493201	7.360785408	1	0.995561855	0.004428155	4.924539696	197.0884913	0.999990009	1.89E-35	1	9.501493201	7.360785408	1
0.5	0.7	0.75	0.1	0.790726518	0.209264036	4.692218832	70.05640256	0.999990554	1.68E-35	1	9.514103312	7.355699158	1	0.913631609	0.086358985	2.949920799	71.43630946	0.999990595	2.12E-35	1	9.494847462	7.375689399	1
0.5	0.7	0.75	0.25	0.573082612	0.426907945	3.113657118	36.59689564	0.999990557	1.34E-35	1	9.532946624	7.346380859	1	0.794428877	0.205562174	2.310929552	37.90731199	0.99999105	2.57E-35	1	9.48612553	7.404264783	1
0.5	0.7	0.75	0.5	0.355106562	0.644883614	2.220433506	22.29651305	0.999990176	8.30E-36	1	9.559211716	7.325148655	1	0.627676266	0.372314431	1.892293688	23.49855302	0.999990697	3.89E-35	1	9.47996533	7.470153871	1
0.5	0.7	0.75	0.75	0.231307032	0.768683369	1.820828924	16.86331827	0.999990401	4.80E-36	0.99999998	9.576853362	7.295443086	0.99999998	0.49794466	0.502048252	1.671564785	17.97625451	0.999992913	7.10E-35	0.999999986	9.495348602	7.557969114	0.999999986
0.5	0.7	0.75	0.9	0.181961162	0.818033138	1.670067933	14.9377193	0.9999943	3.42E-36	0.999999822	9.583536476	7.273456066	0.999999822	0.434827261	0.565164444	1.579011009	16.00474696	0.999991705	1.15E-34	0.999999777	9.517952339	7.619305845	0.999999777
0.5	0.7	0.75	1	0.155954021	0.844038074	1.590906788	13.94732553	0.999992096	2.74E-36	0.999999088	9.586583108	7.257186617	0.999999088	0.397874174	0.6021195	1.527712311	14.98668071	0.999993674	1.67E-34	0.999999312	9.537412332	7.66296629	0.999999312
0.5	0.7	1	0	0.987442491	0.01254751	10.28982296	196.0780784	0.99999	7.01E-44	1	7.681183199	6.188594554	1	0.996287304	0.003702772	4.364870359	197.0821505	0.999990076	7.01E-44	1	7.681183199	6.188594554	1
0.5	0.7	1	0.1	0.786037202	0.21395316	4.772048489	70.03013657	0.999990362	5.97E-44	1	7.690627405	6.184560653	1	0.926889775	0.073100854	2.715526574	71.55547671	0.999990629	7.96E-44	1	7.67617802	6.200559405	1
0.5	0.7	1	0.25	0.564949792	0.43504064	3.159234951	36.56982917	0.999990433	4.48E-44	1	7.702779698	6.17727312	1	0.822968713	0.177021617	2.180315955	38.03461738	0.999990331	9.86E-44	1	7.669893327	6.223181509	1
0.5	0.7	1	0.5	0.345722689	0.654267459	2.246789106	22.26920064	0.999990148	2.54E-44	1	7.716400669	6.161072254	1	0.671247329	0.328744008	1.825894082	23.63223777	0.999991338	1.53E-43	1	7.666629169	6.274562353	1
0.5	0.7	1	0.75	0.222713436	0.777277019	1.838432658	16.8364747	0.999990455	1.38E-44	1	7.723508056	6.138932046	1	0.547653048	0.452340052	1.63465737	18.11152574	0.999993099	2.81E-43	1	7.681943329	6.342795907	1
0.5	0.7	1	0.9	0.174129879	0.825864477	1.684329671	14.91134567	0.999994356	9.67E-45	0.999999998	7.725864183	6.122706181	0.999999998	0.485612138	0.514379597	1.552876464	16.13971094	0.999991736	4.49E-43	0.999999997	7.704310673	6.390756152	0.999999997
0.5	0.7	1	1	0.148659082	0.851333112	1.603406209	13.92131888	0.999992193	7.67E-45	0.999999984	7.726969277	6.110737898	0.999999984	0.448666817	0.551326791	1.507042021	15.12111761	0.999993608	6.46E-43	0.999999989	7.724903369	6.425128073	0.999999989
0.5	0.8	0	0	0.989995014	0.009995014	8.65126016	196.3594212	0.999990027	0.199919414	0.799919414	176.013819	78.66175972	0.999838828	0.989995014	0.009995014	8.65126016	196.3594212	0.999990027	0.199919414	0.799919414	176.013819	78.66175972	0.999838828
0.5	0.8	0	0.1	0.824163232	0.175827273	4.210083268	70.36417265	0.999990506	0.138810088	0.737672884	120.9286075	59.72877044	0.876482972	0.824163232	0.175827273	4.210083268	70.36417265	0.999990506	0.140496948	0.734957965	120.7819825	60.11043406	0.875454913
0.5	0.8	0	0.25	0.629266028	0.370725257	2.882394726	36.8868722	0.999991285	0.040098645	0.58638956	70.12883544	40.1167287	0.626488205	0.629266028	0.370725257	2.882394726	36.8868722	0.999991285	0.04213916	0.575458411	69.93573857	40.7370943	0.617597572
0.5	0.8	0	0.5	0.418194264	0.581795844	2.114740214	22.56176806	0.999990108	0.005798429	0.42455916	44.01801049	28.28069458	0.430357589	0.418194264	0.581795844	2.114740214	22.56176806	0.999990108	0.007040552	0.392619198	43.78744369	29.1837361	0.39965975
0.5	0.8	0	0.75	0.288518895	0.711475109	1.763824352	17.10940017	0.999994004	0.001266693	0.337230996	34.38029303	23.27598786	0.338497689	0.288518895	0.711475109	1.763824352	17.10940017	0.999994004	0.002004824	0.280310587	34.09516674	24.43842827	0.282315411
0.5	0.8	0	0.9	0.234048232	0.765945463	1.629513617	15.17390606	0.999993695	0.000509899	0.296982876	30.49178702	21.12160165	0.297492775	0.234048232	0.765945463	1.629513617	15.17390606	0.999993695	0.001014427	0.225453185	30.18074899	22.39614861	0.226467612
0.5	0.8	0	1	0.204513084	0.79547802	1.558436713	14.17758037	0.999991104	0.000255889	0.270504029	28.10302085	19.76139143	0.270759917	0.204513084	0.79547802	1.558436713	14.17758037	0.999991104	0.000615952	0.190496804	27.78386621	21.07593661	0.191112757
0.5	0.8	0.25	0	0.989269636	0.010720407	9.107887601	196.2582638	0.999990043	2.62E-16	1	24.96383191	12.95220419	1	0.993011433	0.006978607	6.71579014	196.8237431	0.999990039	2.62E-16	1	24.96383191	12.95220419	1
0.5	0.8	0.25	0.1	0.813424829	0.186565188	4.355228977	70.24802637	0.999990017	2.56E-16	1	24.98628431	12.94132528	1	0.870451597	0.129538439	3.598890033	70.93130268	0.999990036	2.80E-16	1	24.92349665	13.00118478	1
0.5	0.8	0.25	0.25	0.611290492	0.388700572	2.946686059	36.78012993	0.999991064	2.43E-16	0.999999976	25.03354958	12.92083438	0.999999976	0.709935568	0.290055114	2.623312651	37.41217936	0.999990682	3.16E-16	0.99999997	24.85404537	13.0938715	0.99999997
0.5	0.8	0.25	0.5	0.398018779	0.601971378	2.14037472	22.46636424	0.999990157	2.12E-16	0.999885236	25.09526183	12.86663368	0.999885236	0.513270455	0.486722704	2.022724653	23.02883935	0.999993158	4.30E-16	0.999896584	24.65805443	13.29909183	0.999896584
0.5	0.8	0.25	0.75	0.270157806	0.729836355	1.775472876	17.02203975	0.99999416	1.70E-16	0.998218252	24.69220777	12.7438	0.998218252	0.378395509	0.621597736	1.730102487	17.53205051	0.999993245	6.81E-16	0.997830133	23.94816981	13.5084142	0.997830133
0.5	0.8	0.25	0.9	0.217277771	0.782716148	1.636704674	15.09034952	0.999993919	1.40E-16	0.994930224	24.02076449	12.61100075	0.994930224	0.317798339	0.682194213	1.613688755	15.57497531	0.999992552	9.40E-16	0.99343905	23.155327	13.59101548	0.99343905
0.5	0.8	0.25	1	0.188839779	0.81115169	1.563515805	14.09624371	0.999991469	1.17E-16	0.990537847	23.31375162	12.4812556	0.990537847	0.283774516	0.71622	1.550879403	14.56597476	0.999994516	1.19E-15	0.989658466	22.654108	13.6440285	0.989658466
0.5	0.8	0.5	0	0.988865873	0.011124207	9.372305583	196.2212753	0.99999008	3.74E-29	1	14.40468396	8.256503599	1	0.994723311	0.005266695	5.521078555	196.9946096	0.999990006	3.74E-29	1	14.40468396	8.256503599	1
0.5	0.8	0.5	0.1	0.807275056	0.192715437	4.449312542	70.20002901	0.999990493	3.54E-29	1	14.42034513	8.250516464	1	0.899190981	0.100799748	3.167603458	71.24354169	0.999990729	4.14E-29	1	14.3872013	8.284682483	1
0.5	0.8	0.5	0.25	0.600684984	0.399305927	2.994651183	36.73314982	0.99999091	3.16E-29	1	14.45024331	8.239471306	1	0.765494159	0.234496016	2.415868768	37.72001127	0.999990175	4.99E-29	1	14.36064283	8.337321519	1
0.5	0.8	0.5	0.5	0.385755439	0.614234702	2.164146945	22.42199496	0.99999014	2.40E-29	0.999999986	14.51107074	8.213940831	0.999999986	0.587183886	0.412806499	1.93556291	23.3224644	0.999990385	7.85E-29	0.999999985	14.32084377	8.454537684	0.999999985
0.5	0.8	0.5	0.75	0.258814582	0.741175483	1.789327761	16.98003388	0.999990065	1.67E-29	0.999996632	14.57639303	8.177561326	0.999996632	0.454516616	0.545476385	1.690108453	17.81012749	0.999993001	1.63E-28	0.999997222	14.28881847	8.605401155	0.999997222
0.5	0.8	0.5	0.9	0.206855809	0.793138205	1.647073346	15.04987725	0.999994013	1.31E-29	0.999983881	14.61370565	8.150158644	0.999983881	0.391750033	0.608241954	1.589283574	15.84401181	0.999991986	2.96E-28	0.999978976	14.25830725	8.708018249	0.999978976
0.5	0.8	0.5	1	0.179072195	0.820919433	1.57213232	14.05667189	0.999991628	1.11E-29	0.999947831	14.63406262	8.129218883	0.999947831	0.355536094	0.644457873	1.5339844	14.82929407	0.999993967	4.67E-28	0.999952079	14.22520801	8.779895016	0.999952079
0.5	0.8	0.75	0	0.988611438	0.01137862	9.543305036	196.202996	0.999990058	4.63E-40	1	10.5859128	6.427796772	1	0.995771922	0.004218174	4.738631414	197.0325473	0.999990095	4.63E-40	1	10.5859128	6.427796772	1
0.5	0.8	0.75	0.1	0.803326581	0.196663736	4.514492107	70.17521646	0.999990317	4.26E-40	1	10.59859663	6.423534773	1	0.917833626	0.082156725	2.854327559	71.41665822	0.999990351	5.26E-40	1	10.57459158	6.448151905	1
0.5	0.8	0.75	0.25	0.593737486	0.406253315	3.030640055	36.70810805	0.999990801	3.59E-40	1	10.61975049	6.415815963	1	0.804275128	0.195716359	2.248201382	37.90139447	0.999991488	6.59E-40	1	10.55864309	6.485597956	1
0.5	0.8	0.75	0.5	0.377554843	0.622435268	2.184028406	22.39723111	0.999990111	2.45E-40	1	10.65421193	6.398542385	1	0.643878399	0.356112666	1.854244008	23.50706431	0.999991065	1.10E-39	1	10.54165946	6.567634765	1
0.5	0.8	0.75	0.75	0.251142087	0.748848022	1.802110018	16.95595948	0.999990109	1.53E-40	0.999999988	10.68217576	6.374722853	0.999999988	0.517146825	0.482846281	1.646694517	17.99338124	0.999993106	2.46E-39	0.999999992	10.5522148	6.672954744	0.999999992
0.5	0.8	0.75	0.9	0.199776897	0.800217165	1.657215257	15.02632062	0.999994061	1.13E-40	0.999999896	10.69486567	6.357160732	0.999999896	0.454730469	0.545261402	1.559331819	16.02525611	0.999991871	4.80E-39	0.999999864	10.57292572	6.745441646	0.999999864
0.5	0.8	0.75	1	0.17242454	0.827567173	1.580902887	14.03348945	0.999991713	9.27E-41	0.999999465	10.7015566	6.344159699	0.999999465	0.417930036	0.582063734	1.510764053	15.00893065	0.999993771	8.12E-39	0.999999577	10.58804152	6.796814721	0.999999577
0.5	0.8	1	0	0.988436862	0.011553146	9.66273873	196.1921798	0.999990008	1.61E-49	1	8.57055066	5.432371691	1	0.996466193	0.003523879	4.193441793	196.9975937	0.999990072	1.61E-49	1	8.57055066	5.432371691	1
0.5	0.8	1	0.1	0.800582789	0.199407404	4.562120138	70.1606911	0.999990193	1.43E-49	1	8.580896222	5.429004609	1	0.930630401	0.069360025	2.619591448	71.5188937	0.999990425	1.86E-49	1	8.561908673	5.448453091	1
0.5	0.8	1	0.25	0.588842291	0.411148429	3.058302891	36.69294395	0.99999072	1.15E-49	1	8.596099502	5.423001644	1	0.832244371	0.167746507	2.112511598	38.01246166	0.999990878	2.39E-49	1	8.550192703	5.477604803	1
0.5	0.8	1	0.5	0.371692984	0.628297099	2.200348701	22.38166899	0.999990083	7.24E-50	1	8.61645351	5.409926138	1	0.68770951	0.312282279	1.78100222	23.62660283	0.999991788	4.12E-49	1	8.539822526	5.540457527	1
0.5	0.8	1	0.75	0.245613448	0.754376682	1.813196533	16.94045903	0.99999013	4.26E-50	1	8.628894694	5.392373063	1	0.568328533	0.431664857	1.603332803	18.11704351	0.99999339	9.26E-49	1	8.556504514	5.62068887	1
0.5	0.8	1	0.9	0.194661025	0.805333064	1.666282405	15.01098626	0.999994089	3.09E-50	0.999999999	8.632988983	5.379594583	0.999999999	0.507664445	0.492327583	1.527261874	16.15005652	0.999992028	1.80E-48	0.999999998	8.585389109	5.676150638	0.999999998
0.5	0.8	1	1	0.167613709	0.832378056	1.588898475	14.01830446	0.999991765	2.50E-50	0.99999999	8.634598495	5.370178181	0.99999999	0.471271342	0.528722463	1.484529479	15.13409577	0.999993805	3.07E-48	0.999999993	8.61116265	5.715685855	0.999999993
0.5	0.9	0	0	0.989995014	0.009995014	8.65126016	196.3594212	0.999990027	0.09995467	0.89995467	187.0740138	49.63387443	0.999909341	0.989995014	0.009995014	8.65126016	196.3594212	0.999990027	0.09995467	0.89995467	187.0740138	49.63387443	0.999909341
0.5	0.9	0	0.1	0.824163232	0.175827273	4.210083268	70.36417265	0.999990506	0.065806574	0.864734758	127.5549427	39.30797859	0.930541332	0.824163232	0.175827273	4.210083268	70.36417265	0.999990506	0.067303645	0.861898293	127.4240461	39.85389467	0.929201939
0.5	0.9	0	0.25	0.629266028	0.370725257	2.882394726	36.8868722	0.999991285	0.014715282	0.773890757	73.19945282	28.05825066	0.788606039	0.629266028	0.370725257	2.882394726	36.8868722	0.999991285	0.015947643	0.76109465	73.01815897	29.02019956	0.777042294
0.5	0.9	0	0.5	0.418194264	0.581795844	2.114740214	22.56176806	0.999990108	0.001310654	0.662294995	45.4255646	20.80632001	0.663605648	0.418194264	0.581795844	2.114740214	22.56176806	0.999990108	0.00174295	0.61929529	45.20568885	22.26484135	0.62103824
0.5	0.9	0	0.75	0.288518895	0.711475109	1.763824352	17.10940017	0.999994004	0.000194416	0.592601684	35.27379124	17.57483397	0.5927961	0.288518895	0.711475109	1.763824352	17.10940017	0.999994004	0.000370681	0.507911123	35.00463061	19.45961383	0.508281804
0.5	0.9	0	0.9	0.234048232	0.765945463	1.629513617	15.17390606	0.999993695	6.24E-05	0.557282969	31.20220261	16.1457592	0.557345328	0.234048232	0.765945463	1.629513617	15.17390606	0.999993695	0.000161091	0.444132725	30.91065326	18.21503129	0.444293816
0.5	0.9	0	1	0.204513084	0.79547802	1.558436713	14.17758037	0.999991104	2.64E-05	0.532671855	28.70976968	15.23167844	0.53269822	0.204513084	0.79547802	1.558436713	14.17758037	0.999991104	8.75E-05	0.399849254	28.41213501	17.37189025	0.399936761
0.5	0.9	0.25	0	0.98964734	0.010342753	8.87146881	196.3136063	0.999990093	3.37E-18	1	29.38691625	9.734653194	1	0.993158696	0.006831358	6.592447942	196.7839467	0.999990054	3.37E-18	1	29.38691625	9.734653194	1
0.5	0.9	0.25	0.1	0.818981233	0.181009035	4.280815406	70.30873495	0.999990268	3.32E-18	1	29.40840758	9.726150053	1	0.873345247	0.126645025	3.539016295	70.91296138	0.999990271	3.63E-18	1	29.29801644	9.817180272	1
0.5	0.9	0.25	0.25	0.620523583	0.379467591	2.9141091	36.83576086	0.999991174	3.23E-18	0.99999999	29.45596182	9.710405076	0.99999999	0.71621747	0.283773418	2.588540233	37.40680461	0.999990887	4.18E-18	0.999999986	29.13637989	9.964417785	0.999999986
0.5	0.9	0.25	0.5	0.408288976	0.59170115	2.127645909	22.51591037	0.999990126	2.97E-18	0.999949213	29.3477483	9.671240061	0.999949213	0.522230811	0.477759281	2.005726226	23.03486587	0.999990092	5.94E-18	0.999939896	28.55034969	10.26992112	0.999939896
0.5	0.9	0.25	0.75	0.279442243	0.720551834	1.76985247	17.06729623	0.999994077	2.41E-18	0.999209271	28.06998529	9.593574728	0.999209271	0.387782313	0.612210962	1.721121626	17.54340475	0.999993276	9.61E-18	0.998940652	26.91636964	10.61203769	0.998940652
0.5	0.9	0.25	0.9	0.225729819	0.774263983	1.633330298	15.13358406	0.999993802	1.89E-18	0.997743438	26.69522297	9.514528368	0.997743438	0.326928275	0.673064276	1.607466505	15.58790779	0.999992551	1.31E-17	0.996718217	25.49480112	10.80172424	0.996718217
0.5	0.9	0.25	1	0.196723054	0.803268225	1.56119966	14.13829924	0.999991279	1.48E-18	0.995776061	25.49937589	9.439241201	0.995776061	0.292624703	0.707369797	1.54600351	14.57960069	0.9999945	1.64E-17	0.994743359	24.70161167	10.92770793	0.994743359
0.5	0.9	0.5	0	0.989464185	0.010525836	8.992956064	196.2949024	0.999990021	1.65E-32	1	16.80042491	6.41014324	1	0.994833458	0.005156565	5.399866436	196.9045439	0.999990024	1.65E-32	1	16.80042491	6.41014324	1
0.5	0.9	0.5	0.1	0.816150982	0.183839151	4.324885533	70.2870448	0.999990133	1.60E-32	1	16.81673092	6.405404036	1	0.901849029	0.098141269	3.090069987	71.18032113	0.999990298	1.85E-32	1	16.75887733	6.456711824	1
0.5	0.9	0.5	0.25	0.615555922	0.384435176	2.93699435	36.81459815	0.999991098	1.50E-32	1	16.85183405	6.396860211	1	0.772465575	0.22752497	2.360732307	37.6777173	0.999990545	2.31E-32	1	16.69134779	6.538323439	1
0.5	0.9	0.5	0.5	0.402416441	0.597573671	2.139272625	22.49572779	0.999990111	1.26E-32	0.999999994	16.93895837	6.377809683	0.999999994	0.599238662	0.400752059	1.902097781	23.30294013	0.999990721	4.04E-32	0.999999993	16.55675771	6.706059426	0.999999993
0.5	0.9	0.5	0.75	0.273918497	0.726075604	1.776790639	17.04810667	0.999994101	9.89E-33	0.999998991	17.05390415	6.3515403	0.999998991	0.468779042	0.531214141	1.669235747	17.80423982	0.999993183	1.04E-31	0.999998647	16.34455412	6.909184433	0.999998647
0.5	0.9	0.5	0.9	0.220611556	0.779382286	1.638599866	15.11497822	0.999993842	8.35E-33	0.999992822	17.12506518	6.332028208	0.999992822	0.406401234	0.593590911	1.573368323	15.84353575	0.999992146	2.23E-31	0.999989542	16.15292025	7.04405867	0.999989542
0.5	0.9	0.5	1	0.191901338	0.808090012	1.565624344	14.12007357	0.999991349	7.41E-33	0.99997675	17.15962331	6.317312231	0.99997675	0.3701912	0.629802863	1.520641303	14.83163214	0.999994063	3.89E-31	0.999975825	16.00346407	7.137850921	0.999975825
0.5	0.9	0.75	0	0.989351813	0.010638203	9.069726057	196.2876901	0.999990016	1.30E-44	1	12.33086177	5.069142141	1	0.995836171	0.004153887	4.638957904	196.9096241	0.999990059	1.30E-44	1	12.33086177	5.069142141	1
0.5	0.9	0.75	0.1	0.814375991	0.185614055	4.354718093	70.27633909	0.999990046	1.24E-44	1	12.34467339	5.065775546	1	0.919801974	0.080188676	2.77547614	71.32333851	0.99999065	1.50E-44	1	12.30413589	5.102092608	1
0.5	0.9	0.75	0.25	0.612363751	0.387627294	2.953741281	36.80368628	0.999991045	1.12E-44	1	12.37170546	5.05983387	1	0.810381826	0.189608239	2.18427597	37.8287217	0.999990066	1.96E-44	1	12.26367899	5.1589381	1
0.5	0.9	0.75	0.5	0.39853985	0.601450242	2.148713723	22.48479912	0.999990092	8.62E-45	1	12.42832667	5.047056549	1	0.656226296	0.343765226	1.809613938	23.46179341	0.999991521	3.77E-44	1	12.20296272	5.273813918	1
0.5	0.9	0.75	0.75	0.270209588	0.729784521	1.782967915	17.03737547	0.999994109	6.06E-45	0.999999997	12.49191806	5.030078313	0.999999997	0.53329303	0.466700394	1.615802057	17.96657663	0.999993424	1.17E-43	0.999999996	12.15520742	5.412133688	0.999999996
0.5	0.9	0.75	0.9	0.21714989	0.782843972	1.643550506	15.10442527	0.999993861	4.78E-45	0.999999954	12.53110184	5.017776086	0.999999954	0.472092907	0.527899297	1.534489473	16.00655817	0.999992204	3.08E-43	0.999999933	12.10823988	5.504594828	0.999999933
0.5	0.9	0.75	1	0.188627355	0.81136403	1.569933887	14.10965633	0.999991385	4.07E-45	0.999999761	12.55709987	5.00872314	0.999999761	0.435761968	0.564232034	1.489233687	14.99469171	0.999994002	6.45E-43	0.999999788	12.0574988	5.569424572	0.999999788
0.5	0.9	1	0	0.989275946	0.0107141	9.122611615	196.2851102	0.999990046	4.45E-55	1	10.00027767	4.326588034	1	0.996496405	0.003493666	4.114448238	196.8622804	0.999990071	4.45E-55	1	10.00027767	4.326588034	1
0.5	0.9	1	0.1	0.813160127	0.186830605	4.376191927	70.27076152	0.999990732	4.17E-55	1	10.01232611	4.323940761	1	0.931985279	0.068005415	2.54487204	71.40583471	0.999990694	5.26E-55	1	9.979941197	4.352246174	1
0.5	0.9	1	0.25	0.610141355	0.389849651	2.96639158	36.79723561	0.999991006	3.64E-55	1	10.03363693	4.319346775	1	0.837237391	0.162753926	2.046163128	37.9195865	0.999991317	7.07E-55	1	9.95034262	4.395915161	1
0.5	0.9	1	0.5	0.395791073	0.604199002	2.156298986	22.47807954	0.999990075	2.61E-55	1	10.07133726	4.309743106	1	0.699244963	0.30074733	1.730033223	23.56112108	0.999992293	1.43E-54	1	9.913279439	4.482794338	1
0.5	0.9	1	0.75	0.267548558	0.732445553	1.788190156	17.03060264	0.999994112	1.71E-55	1	10.10524176	4.297353552	1	0.584704732	0.415289064	1.565384092	18.07197252	0.999993796	4.68E-54	1	9.916048026	4.586525236	1
0.5	0.9	1	0.9	0.214653635	0.785340236	1.64785338	15.0976844	0.999993871	1.30E-55	0.999999999	10.1223893	4.288518195	0.999999999	0.525955104	0.474037387	1.495590416	16.1145223	0.999992492	1.32E-53	0.999999999	9.930964002	4.655928833	0.999999999
0.5	0.9	1	1	0.186259909	0.813731496	1.57374646	14.10295597	0.999991405	1.08E-55	0.999999996	10.13234209	4.282059477	0.999999996	0.490476043	0.509518104	1.456450645	15.10399443	0.999994147	3.02E-53	0.999999997	9.933803488	4.704762947	0.999999997
0.5	1	0	0	0.989995014	0.009995014	8.651260161	196.3594212	0.999990027	0	1	NA	476.1530612	1	0.989995014	0.009995014	8.651260161	196.3594212	0.999990027	0	1	NA	476.1530612	1
0.5	1	0	0.1	0.824163232	0.175827273	4.210083268	70.36417265	0.999990506	2.07E-128	1	134.4181429	59.59375	1	0.824163232	0.175827273	4.210083268	70.36417265	0.999990506	0	1	NA	59.59375	1
0.5	1	0	0.25	0.629266028	0.370725257	2.882394726	36.8868722	0.999991285	2.82E-78	1	76.72930065	36.11904762	1	0.629266028	0.370725257	2.882394726	36.8868722	0.999991285	0	1	NA	36.11904762	1
0.5	1	0	0.5	0.418194264	0.581795844	2.114740214	22.56176806	0.999990108	4.00E-76	1	47.29978933	22.82142857	1	0.418194264	0.581795844	2.114740214	22.56176806	0.999990108	0	1	NA	22.82142857	1
0.5	1	0	0.75	0.288518895	0.711475109	1.763824352	17.10940017	0.999994004	3.68E-55	1	36.55700331	13.5	1	0.288518895	0.711475109	1.763824352	17.10940017	0.999994004	0	1	NA	13.5	1
0.5	1	0	0.9	0.234048232	0.765945463	1.629513617	15.17390606	0.999993695	2.94E-174	1	32.24153511	12.83333333	1	0.234048232	0.765945463	1.629513617	15.17390606	0.999993695	0	1	NA	12.83333333	1
0.5	1	0	1	0.204513084	0.79547802	1.558436713	14.17758037	0.999991104	2.54E-73	1	29.63068505	11.6	1	0.204513084	0.79547802	1.558436713	14.17758037	0.999991104	0	1	NA	11.6	1
0.5	1	0.25	0	0.989995014	0.009995014	8.651260161	196.3594212	0.999990027	0	1	NA	477.4591837	1	0.989995014	0.009995014	8.651260161	196.3594212	0.999990027	0	1	NA	477.4591837	1
0.5	1	0.25	0.1	0.824163232	0.175827273	4.210083268	70.36417265	0.999990506	2.07E-97	1	38.95265148	58.81818182	1	0.824163232	0.175827273	4.210083268	70.36417265	0.999990506	0	1	NA	58.81818182	1
0.5	1	0.25	0.25	0.629266028	0.370725257	2.882394726	36.8868722	0.999991285	0	1	NA	36.02272727	1	0.629266028	0.370725257	2.882394726	36.8868722	0.999991285	0	1	NA	36.02272727	1
0.5	1	0.25	0.5	0.418194264	0.581795844	2.114740214	22.56176806	0.999990108	1.71E-134	1	37.7120188	23.11538462	1	0.418194264	0.581795844	2.114740214	22.56176806	0.999990108	0	1	NA	23.11538462	1
0.5	1	0.25	0.75	0.288518895	0.711475109	1.763824352	17.10940017	0.999994004	0	1	NA	11.42857143	1	0.288518895	0.711475109	1.763824352	17.10940017	0.999994004	0	1	NA	11.42857143	1
0.5	1	0.25	0.9	0.234048232	0.765945463	1.629513617	15.17390606	0.999993695	0	1	NA	14.63636364	1	0.234048232	0.765945463	1.629513617	15.17390606	0.999993695	0	1	NA	14.63636364	1
0.5	1	0.25	1	0.204513084	0.79547802	1.558436713	14.17758037	0.999991104	7.51E-127	1	28.42799386	12.57142857	1	0.204513084	0.79547802	1.558436713	14.17758037	0.999991104	0	1	NA	12.57142857	1
0.5	1	0.5	0	0.989995014	0.009995014	8.651260161	196.3594212	0.999990027	0	1	NA	480.0615385	1	0.989995014	0.009995014	8.651260161	196.3594212	0.999990027	0	1	NA	480.0615385	1
0.5	1	0.5	0.1	0.824163232	0.175827273	4.210083268	70.36417265	0.999990506	2.94E-159	1	24.65455159	60.046875	1	0.824163232	0.175827273	4.210083268	70.36417265	0.999990506	0	1	NA	60.046875	1
0.5	1	0.5	0.25	0.629266028	0.370725257	2.882394726	36.8868722	0.999991285	0	1	NA	36.57142857	1	0.629266028	0.370725257	2.882394726	36.8868722	0.999991285	0	1	NA	36.57142857	1
0.5	1	0.5	0.5	0.418194264	0.581795844	2.114740214	22.56176806	0.999990108	4.20E-152	1	24.8545529	24.08333333	1	0.418194264	0.581795844	2.114740214	22.56176806	0.999990108	0	1	NA	24.08333333	1
0.5	1	0.5	0.75	0.288518895	0.711475109	1.763824352	17.10940017	0.999994004	6.20E-85	1	24.84292318	10.63157895	1	0.288518895	0.711475109	1.763824352	17.10940017	0.999994004	0	1	NA	10.63157895	1
0.5	1	0.5	0.9	0.234048232	0.765945463	1.629513617	15.17390606	0.999993695	8.91E-84	1	24.56980887	13.81818182	1	0.234048232	0.765945463	1.629513617	15.17390606	0.999993695	0	1	NA	13.81818182	1
0.5	1	0.5	1	0.204513084	0.79547802	1.558436713	14.17758037	0.999991104	0	1	NA	12.14285714	1	0.204513084	0.79547802	1.558436713	14.17758037	0.999991104	0	1	NA	12.14285714	1
0.5	1	0.75	0	0.989995014	0.009995014	8.651260161	196.3594212	0.999990027	0	1	NA	478.3045685	1	0.989995014	0.009995014	8.651260161	196.3594212	0.999990027	0	1	NA	478.3045685	1
0.5	1	0.75	0.1	0.824163232	0.175827273	4.210083268	70.36417265	0.999990506	1.12E-104	1	19.1768194	62.4375	1	0.824163232	0.175827273	4.210083268	70.36417265	0.999990506	0	1	NA	62.4375	1
0.5	1	0.75	0.25	0.629266028	0.370725257	2.882394726	36.8868722	0.999991285	7.60E-103	1	19.2884373	37.05128205	1	0.629266028	0.370725257	2.882394726	36.8868722	0.999991285	0	1	NA	37.05128205	1
0.5	1	0.75	0.5	0.418194264	0.581795844	2.114740214	22.56176806	0.999990108	4.88E-163	1	19.41360862	23.19230769	1	0.418194264	0.581795844	2.114740214	22.56176806	0.999990108	0	1	NA	23.19230769	1
0.5	1	0.75	0.75	0.288518895	0.711475109	1.763824352	17.10940017	0.999994004	0	1	NA	11.85714286	1	0.288518895	0.711475109	1.763824352	17.10940017	0.999994004	0	1	NA	11.85714286	1
0.5	1	0.75	0.9	0.234048232	0.765945463	1.629513617	15.17390606	0.999993695	0	1	NA	11.6	1	0.234048232	0.765945463	1.629513617	15.17390606	0.999993695	0	1	NA	11.6	1
0.5	1	0.75	1	0.204513084	0.79547802	1.558436713	14.17758037	0.999991104	1.48E-156	1	19.43851345	9.8	1	0.204513084	0.79547802	1.558436713	14.17758037	0.999991104	0	1	NA	9.8	1
0.5	1	1	0	0.989995014	0.009995014	8.651260161	196.3594212	0.999990027	0	1	NA	476.1530612	1	0.989995014	0.009995014	8.651260161	196.3594212	0.999990027	0	1	NA	476.1530612	1
0.5	1	1	0.1	0.824163232	0.175827273	4.210083268	70.36417265	0.999990506	2.28E-183	1	16.27592333	59.59375	1	0.824163232	0.175827273	4.210083268	70.36417265	0.999990506	0	1	NA	59.59375	1
0.5	1	1	0.25	0.629266028	0.370725257	2.882394726	36.8868722	0.999991285	7.14E-114	1	16.36623013	36.11904762	1	0.629266028	0.370725257	2.882394726	36.8868722	0.999991285	0	1	NA	36.11904762	1
0.5	1	1	0.5	0.418194264	0.581795844	2.114740214	22.56176806	0.999990108	0	1	NA	22.82142857	1	0.418194264	0.581795844	2.114740214	22.56176806	0.999990108	0	1	NA	22.82142857	1
0.5	1	1	0.75	0.288518895	0.711475109	1.763824352	17.10940017	0.999994004	0	1	NA	13.5	1	0.288518895	0.711475109	1.763824352	17.10940017	0.999994004	0	1	NA	13.5	1
0.5	1	1	0.9	0.234048232	0.765945463	1.629513617	15.17390606	0.999993695	0	1	NA	12.83333333	1	0.234048232	0.765945463	1.629513617	15.17390606	0.999993695	0	1	NA	12.83333333	1
0.5	1	1	1	0.204513084	0.79547802	1.558436713	14.17758037	0.999991104	0	1	NA	11.6	1	0.204513084	0.79547802	1.558436713	14.17758037	0.999991104	0	1	NA	11.6	1
0.75	0	0	0	0.989995014	0.009995014	8.651260161	196.3594212	0.999990027	1	0	476.1530612	NA	1	0.989995014	0.009995014	8.651260161	196.3594212	0.999990027	1	0	476.1530612	NA	1
0.75	0	0	0.1	0.824163232	0.175827273	4.210083268	70.36417265	0.999990506	1	0	59.59375	NA	1	0.824163232	0.175827273	4.210083268	70.36417265	0.999990506	1	2.71E-34	59.59375	135.1640719	1
0.75	0	0	0.25	0.629266028	0.370725257	2.882394726	36.8868722	0.999991285	1	0	36.11904762	NA	1	0.629266028	0.370725257	2.882394726	36.8868722	0.999991285	1	5.14E-33	36.11904762	77.2451717	1
0.75	0	0	0.5	0.418194264	0.581795844	2.114740214	22.56176806	0.999990108	1	0	22.82142857	NA	1	0.418194264	0.581795844	2.114740214	22.56176806	0.999990108	1	5.75E-32	22.82142857	47.63693154	1
0.75	0	0	0.75	0.288518895	0.711475109	1.763824352	17.10940017	0.999994004	1	0	13.5	NA	1	0.288518895	0.711475109	1.763824352	17.10940017	0.999994004	1	2.46E-31	13.5	36.80839016	1
0.75	0	0	0.9	0.234048232	0.765945463	1.629513617	15.17390606	0.999993695	1	0	12.83333333	NA	1	0.234048232	0.765945463	1.629513617	15.17390606	0.999993695	1	3.45E-31	12.83333333	32.46969877	1
0.75	0	0	1	0.204513084	0.79547802	1.558436713	14.17758037	0.999991104	1	0	11.6	NA	1	0.204513084	0.79547802	1.558436713	14.17758037	0.999991104	1	3.01E-31	11.6	29.81789405	1
0.75	0	0.25	0	0.989995014	0.009995014	8.651260161	196.3594212	0.999990027	1	0	476.1530612	NA	1	0.989995014	0.009995014	8.651260161	196.3594212	0.999990027	1	0	476.1530612	NA	1
0.75	0	0.25	0.1	0.824163232	0.175827273	4.210083268	70.36417265	0.999990506	1	0	59.59375	NA	1	0.824163232	0.175827273	4.210083268	70.36417265	0.999990506	1	2.12E-32	59.59375	40.07531621	1
0.75	0	0.25	0.25	0.629266028	0.370725257	2.882394726	36.8868722	0.999991285	1	0	36.11904762	NA	1	0.629266028	0.370725257	2.882394726	36.8868722	0.999991285	1	2.91E-30	36.11904762	40.37780318	1
0.75	0	0.25	0.5	0.418194264	0.581795844	2.114740214	22.56176806	0.999990108	1	0	22.82142857	NA	1	0.418194264	0.581795844	2.114740214	22.56176806	0.999990108	1	1.09E-27	22.82142857	38.94609713	1
0.75	0	0.25	0.75	0.288518895	0.711475109	1.763824352	17.10940017	0.999994004	1	0	13.5	NA	1	0.288518895	0.711475109	1.763824352	17.10940017	0.999994004	1	5.39E-26	13.5	34.09755181	1
0.75	0	0.25	0.9	0.234048232	0.765945463	1.629513617	15.17390606	0.999993695	1	0	12.83333333	NA	1	0.234048232	0.765945463	1.629513617	15.17390606	0.999993695	1	2.44E-25	12.83333333	31.00090922	1
0.75	0	0.25	1	0.204513084	0.79547802	1.558436713	14.17758037	0.999991104	1	0	11.6	NA	1	0.204513084	0.79547802	1.558436713	14.17758037	0.999991104	1	4.52E-25	11.6	28.8557273	1
0.75	0	0.5	0	0.989995014	0.009995014	8.651260161	196.3594212	0.999990027	1	0	476.1530612	NA	1	0.989995014	0.009995014	8.651260161	196.3594212	0.999990027	1	0	476.1530612	NA	1
0.75	0	0.5	0.1	0.824163232	0.175827273	4.210083268	70.36417265	0.999990506	1	0	59.59375	NA	1	0.824163232	0.175827273	4.210083268	70.36417265	0.999990506	1	4.04E-32	59.59375	25.70088284	1
0.75	0	0.5	0.25	0.629266028	0.370725257	2.882394726	36.8868722	0.999991285	1	0	36.11904762	NA	1	0.629266028	0.370725257	2.882394726	36.8868722	0.999991285	1	5.68E-30	36.11904762	25.92351538	1
0.75	0	0.5	0.5	0.418194264	0.581795844	2.114740214	22.56176806	0.999990108	1	0	22.82142857	NA	1	0.418194264	0.581795844	2.114740214	22.56176806	0.999990108	1	2.43E-27	22.82142857	26.20513621	1
0.75	0	0.5	0.75	0.288518895	0.711475109	1.763824352	17.10940017	0.999994004	1	0	13.5	NA	1	0.288518895	0.711475109	1.763824352	17.10940017	0.999994004	1	2.32E-25	13.5	26.22300518	1
0.75	0	0.5	0.9	0.234048232	0.765945463	1.629513617	15.17390606	0.999993695	1	0	12.83333333	NA	1	0.234048232	0.765945463	1.629513617	15.17390606	0.999993695	1	2.11E-24	12.83333333	25.83741895	1
0.75	0	0.5	1	0.204513084	0.79547802	1.558436713	14.17758037	0.999991104	1	0	11.6	NA	1	0.204513084	0.79547802	1.558436713	14.17758037	0.999991104	1	7.40E-24	11.6	25.24507055	1
0.75	0	0.75	0	0.989995014	0.009995014	8.651260161	196.3594212	0.999990027	1	0	476.1530612	NA	1	0.989995014	0.009995014	8.651260161	196.3594212	0.999990027	1	0	476.1530612	NA	1
0.75	0	0.75	0.1	0.824163232	0.175827273	4.210083268	70.36417265	0.999990506	1	0	59.59375	NA	1	0.824163232	0.175827273	4.210083268	70.36417265	0.999990506	1	5.80E-32	59.59375	20.22253877	1
0.75	0	0.75	0.25	0.629266028	0.370725257	2.882394726	36.8868722	0.999991285	1	0	36.11904762	NA	1	0.629266028	0.370725257	2.882394726	36.8868722	0.999991285	1	8.25E-30	36.11904762	20.39903901	1
0.75	0	0.75	0.5	0.418194264	0.581795844	2.114740214	22.56176806	0.999990108	1	0	22.82142857	NA	1	0.418194264	0.581795844	2.114740214	22.56176806	0.999990108	1	3.61E-27	22.82142857	20.63492617	1
0.75	0	0.75	0.75	0.288518895	0.711475109	1.763824352	17.10940017	0.999994004	1	0	13.5	NA	1	0.288518895	0.711475109	1.763824352	17.10940017	0.999994004	1	3.53E-25	13.5	20.78655224	1
0.75	0	0.75	0.9	0.234048232	0.765945463	1.629513617	15.17390606	0.999993695	1	0	12.83333333	NA	1	0.234048232	0.765945463	1.629513617	15.17390606	0.999993695	1	3.38E-24	12.83333333	20.83386028	1
0.75	0	0.75	1	0.204513084	0.79547802	1.558436713	14.17758037	0.999991104	1	0	11.6	NA	1	0.204513084	0.79547802	1.558436713	14.17758037	0.999991104	1	1.30E-23	11.6	20.8213819	1
0.75	0	1	0	0.989995014	0.009995014	8.651260161	196.3594212	0.999990027	1	0	476.1530612	NA	1	0.989995014	0.009995014	8.651260161	196.3594212	0.999990027	1	0	476.1530612	NA	1
0.75	0	1	0.1	0.824163232	0.175827273	4.210083268	70.36417265	0.999990506	1	0	59.59375	NA	1	0.824163232	0.175827273	4.210083268	70.36417265	0.999990506	1	7.44E-32	59.59375	17.2745789	1
0.75	0	1	0.25	0.629266028	0.370725257	2.882394726	36.8868722	0.999991285	1	0	36.11904762	NA	1	0.629266028	0.370725257	2.882394726	36.8868722	0.999991285	1	1.07E-29	36.11904762	17.42261562	1
0.75	0	1	0.5	0.418194264	0.581795844	2.114740214	22.56176806	0.999990108	1	0	22.82142857	NA	1	0.418194264	0.581795844	2.114740214	22.56176806	0.999990108	1	4.71E-27	22.82142857	17.62387375	1
0.75	0	1	0.75	0.288518895	0.711475109	1.763824352	17.10940017	0.999994004	1	0	13.5	NA	1	0.288518895	0.711475109	1.763824352	17.10940017	0.999994004	1	4.66E-25	13.5	17.7624825	1
0.75	0	1	0.9	0.234048232	0.765945463	1.629513617	15.17390606	0.999993695	1	0	12.83333333	NA	1	0.234048232	0.765945463	1.629513617	15.17390606	0.999993695	1	4.50E-24	12.83333333	17.82112663	1
0.75	0	1	1	0.204513084	0.79547802	1.558436713	14.17758037	0.999991104	1	0	11.6	NA	1	0.204513084	0.79547802	1.558436713	14.17758037	0.999991104	1	1.74E-23	11.6	17.85062	1
0.75	0.01	0	0	0.989995014	0.009995014	8.65126016	196.3594212	0.999990027	0.989995014	0.009995014	8.65126016	196.3594212	0.999990027	0.989995014	0.009995014	8.65126016	196.3594212	0.999990027	0.989995014	0.009995014	8.65126016	196.3594212	0.999990027
0.75	0.01	0	0.1	0.824163232	0.175827273	4.210083268	70.36417265	0.999990506	0.98322068	0.007582515	8.500451247	132.9367909	0.990803196	0.824163232	0.175827273	4.210083268	70.36417265	0.999990506	0.986144868	0.006239094	7.473464111	133.1811256	0.992383961
0.75	0.01	0	0.25	0.629266028	0.370725257	2.882394726	36.8868722	0.999991285	0.959763143	0.001868928	8.18237287	75.55627905	0.961632071	0.629266028	0.370725257	2.882394726	36.8868722	0.999991285	0.975883748	0.001035271	6.072459468	76.07588972	0.976919019
0.75	0.01	0	0.5	0.418194264	0.581795844	2.114740214	22.56176806	0.999990108	0.893111551	0.000254051	8.504811252	46.01215953	0.893365602	0.418194264	0.581795844	2.114740214	22.56176806	0.999990108	0.963158683	4.23E-05	5.0493355	46.95199265	0.963200989
0.75	0.01	0	0.75	0.288518895	0.711475109	1.763824352	17.10940017	0.999994004	0.796148868	9.66E-05	8.959455958	35.16119005	0.796245492	0.288518895	0.711475109	1.763824352	17.10940017	0.999994004	0.956413009	2.71E-06	4.540325747	36.32624671	0.956415724
0.75	0.01	0	0.9	0.234048232	0.765945463	1.629513617	15.17390606	0.999993695	0.725685924	6.29E-05	9.056538137	30.87145398	0.725748853	0.234048232	0.765945463	1.629513617	15.17390606	0.999993695	0.953468125	5.00E-07	4.305293073	32.06550812	0.953468625
0.75	0.01	0	1	0.204513084	0.79547802	1.558436713	14.17758037	0.999991104	0.673823594	4.52E-05	8.98356084	28.28758457	0.673868774	0.204513084	0.79547802	1.558436713	14.17758037	0.999991104	0.951362213	1.38E-07	4.155039791	29.45726481	0.951362351
0.75	0.01	0.25	0	0.983450504	0.016539563	12.27232632	195.0222275	0.999990066	0.629266029	0.370733971	2.882394749	36.88829567	1	0.990220989	0.00976905	8.553904785	196.5113806	0.999990039	0.629266029	0.370733971	2.882394749	36.88829567	1
0.75	0.01	0.25	0.1	0.737919045	0.262071637	5.078325032	69.03397931	0.999990682	0.579379379	0.420620621	3.006518806	36.52090028	1	0.826435467	0.173555075	4.206942093	70.48004185	0.999990543	0.630091505	0.369908495	2.882601328	36.90532798	1
0.75	0.01	0.25	0.25	0.500333831	0.49965715	3.131588284	35.71079385	0.999990981	0.500333831	0.49965715	3.131588284	35.71079385	0.999990981	0.631921999	0.368069203	2.887641934	36.96916093	0.999991201	0.631921999	0.368069203	2.887641934	36.96916093	0.999991201
0.75	0.01	0.25	0.5	0.29001352	0.709978893	2.120596282	21.56608268	0.999992412	0.372484088	0.609529073	3.213581153	33.29059229	0.982013161	0.420379977	0.57961316	2.119123863	22.62243889	0.999993137	0.637505369	0.346805453	2.91863318	36.21800756	0.984310823
0.75	0.01	0.25	0.75	0.181370217	0.818623308	1.705305462	16.24102581	0.999993525	0.266519125	0.583723076	3.212773438	29.10778298	0.850242201	0.290210517	0.709783341	1.76708849	17.16032749	0.999993857	0.646979233	0.225572662	2.97716917	32.47664718	0.872551895
0.75	0.01	0.25	0.9	0.140139353	0.859853841	1.557347584	14.36552357	0.999993194	0.215943424	0.510897494	3.19426526	26.61892336	0.726840918	0.235497919	0.764495602	1.632301587	15.22087434	0.999993521	0.654300328	0.134334975	3.01732581	29.87280423	0.788635304
0.75	0.01	0.25	1	0.118880281	0.881110042	1.482006099	13.40409706	0.999990323	0.187310885	0.438365325	3.176469047	24.90935061	0.625676209	0.205822908	0.794167932	1.560966811	14.22227982	0.99999084	0.659665399	0.079943138	3.042388749	27.97492717	0.739608538
0.75	0.01	0.5	0	0.971060831	0.028929184	17.84210967	192.0303068	0.999990015	0.418194264	0.581805736	2.114740216	22.56232174	1	0.990821696	0.009168331	8.312781036	196.9202457	0.999990027	0.418194264	0.581805736	2.114740216	22.56232174	1
0.75	0.01	0.5	0.1	0.623313975	0.376676482	5.854736005	66.73120945	0.999990457	0.364027706	0.635972294	2.132961982	22.22372604	1	0.832172118	0.167818479	4.225419363	70.81923766	0.999990598	0.418947635	0.581052365	2.115534666	22.57588763	1
0.75	0.01	0.5	0.25	0.372485243	0.627505113	3.213747674	33.99802312	0.999990356	0.29001352	0.70998648	2.120596283	21.56644125	1	0.637506548	0.362484306	2.91873484	37.20790121	0.999990854	0.420379977	0.579620023	2.119123864	22.62283554	1
0.75	0.01	0.5	0.5	0.192074946	0.807917601	2.040173383	20.29770319	0.999992547	0.192074946	0.807917601	2.040173383	20.29770319	0.999992547	0.423938431	0.57605426	2.136016176	22.78017469	0.999992691	0.423938431	0.57605426	2.136016176	22.78017469	0.999992691
0.75	0.01	0.5	0.75	0.111124585	0.888869012	1.60880073	15.21760121	0.999993597	0.124980072	0.874005435	1.937887226	19.12750293	0.998985507	0.292571392	0.707422021	1.776922227	17.28435785	0.999993413	0.429492113	0.568956434	2.171783495	22.9511473	0.998448547
0.75	0.01	0.5	0.9	0.082597701	0.917395398	1.464533421	13.44820294	0.999993099	0.096452407	0.898436622	1.878525737	18.47070922	0.994889029	0.237400447	0.76259259	1.639843246	15.33323386	0.999993036	0.433910408	0.556486931	2.202382214	22.90473624	0.99039734
0.75	0.01	0.5	1	0.068405647	0.931589262	1.393390495	12.54608116	0.999994909	0.081213143	0.909607883	1.84136553	18.06133205	0.990821026	0.20748687	0.792503273	1.567412945	14.32855797	0.999990143	0.437304334	0.535796371	2.225934262	22.68409505	0.973100706
0.75	0.01	0.75	0	0.952557564	0.04743145	25.05215724	188.429268	0.999989015	0.288518895	0.711481105	1.763824352	17.10960475	1	0.99166226	0.008327773	7.94662566	197.3784301	0.999990033	0.288518895	0.711481105	1.763824353	17.10960475	1
0.75	0.01	0.75	0.1	0.502406393	0.497584116	6.54602751	64.22410961	0.999990509	0.240872895	0.759127105	1.749061099	16.79916916	1	0.841410115	0.15857994	4.246592727	71.25011306	0.999990055	0.289131745	0.710868255	1.764579267	17.12152142	1
0.75	0.01	0.75	0.25	0.266540607	0.733449869	3.215972664	32.31143561	0.999990476	0.181370217	0.818629783	1.705305462	16.24121677	1	0.64700974	0.352980636	2.979099078	37.5413135	0.999990376	0.290210517	0.709789483	1.76708849	17.16053714	1
0.75	0.01	0.75	0.5	0.124980074	0.875012669	1.937888044	19.15164624	0.999992744	0.111124585	0.88887541	1.60880073	15.21777507	0.999999995	0.429492118	0.570499827	2.171784018	23.00313943	0.999991945	0.292571392	0.707428605	1.776922227	17.28458211	0.999999997
0.75	0.01	0.75	0.75	0.067893678	0.932099665	1.51346276	14.31368911	0.999993343	0.067893678	0.932099665	1.51346276	14.31368911	0.999993343	0.295867748	0.704124911	1.796887007	17.45214232	0.999992658	0.295867748	0.704124911	1.796887007	17.45214232	0.999992658
0.75	0.01	0.75	0.9	0.048839618	0.951152821	1.379598358	12.64194866	0.999992439	0.050680698	0.949242987	1.462662465	13.86281739	0.999923684	0.239915022	0.760077212	1.654566388	15.4822648	0.999992234	0.298382855	0.701501281	1.814567032	17.55851965	0.999884136
0.75	0.01	0.75	1	0.039611318	0.960382892	1.31550487	11.79395074	0.99999421	0.041787532	0.958022255	1.431942666	13.596161	0.999809787	0.209618955	0.790375463	1.579664134	14.46865926	0.999994418	0.300299687	0.699349652	1.828735483	17.62705119	0.999649338
0.75	0.01	1	0	0.929462706	0.070521562	33.13695745	184.7837106	0.999984269	0.204513084	0.795486916	1.558436713	14.1777912	1	0.992529995	0.007460089	7.531475669	197.7645049	0.999990084	0.204513084	0.795486916	1.558436713	14.1777912	1
0.75	0.01	1	0.1	0.39332988	0.606660695	7.174186684	61.84181351	0.999990575	0.165107903	0.834892097	1.532094879	13.89196429	1	0.852415412	0.147575028	4.246880996	71.65256072	0.99999044	0.205001299	0.794998701	1.559094467	14.18854623	1
0.75	0.01	1	0.25	0.187409177	0.812581724	3.193111244	30.82017612	0.999990901	0.118880281	0.881119719	1.482006099	13.40430162	1	0.65986461	0.340127199	3.052309612	37.88279178	0.999991809	0.205822908	0.794177092	1.560966811	14.22249675	1
0.75	0.01	1	0.5	0.081213182	0.918779577	1.841380384	18.2130381	0.999992759	0.068405647	0.931594353	1.393390495	12.54618761	1	0.437304578	0.562686488	2.225951816	23.24758348	0.999991066	0.20748687	0.79251313	1.567412945	14.32879058	1
0.75	0.01	1	0.75	0.041787532	0.958205054	1.431942696	13.59951089	0.999992587	0.039611318	0.960388585	1.31550487	11.79406413	0.999999903	0.300299687	0.699692006	1.828735499	17.63518815	0.999991693	0.209618955	0.790380997	1.579664134	14.4687958	0.999999952
0.75	0.01	1	0.9	0.029179157	0.970811772	1.309958293	12.00833016	0.999990928	0.028698368	0.971299416	1.276276858	11.4211961	0.999997784	0.243178283	0.756812907	1.678087639	15.64193302	0.999991191	0.211167295	0.788831156	1.590428984	14.55747622	0.999998451
0.75	0.01	1	1	0.023207745	0.976784954	1.253203231	11.20286884	0.999992699	0.023207745	0.976784954	1.253203231	11.20286884	0.999992699	0.212322835	0.787670833	1.599136381	14.61668567	0.999993669	0.212322835	0.787670833	1.599136381	14.61668567	0.999993669
0.75	0.02	0	0	0.989995014	0.009995014	8.65126016	196.3594212	0.999990027	0.979990128	0.019990128	15.01992934	195.3560532	0.999980256	0.989995014	0.009995014	8.65126016	196.3594212	0.999990027	0.979990128	0.019990128	15.01992934	195.3560532	0.999980256
0.75	0.02	0	0.1	0.824163232	0.175827273	4.210083268	70.36417265	0.999990506	0.968513836	0.014352783	13.87178188	132.3213372	0.982866619	0.824163232	0.175827273	4.210083268	70.36417265	0.999990506	0.972372373	0.012548587	12.71101622	132.573672	0.98492096
0.75	0.02	0	0.25	0.629266028	0.370725257	2.882394726	36.8868722	0.999991285	0.930806411	0.003377479	12.34479567	75.21819334	0.93418389	0.629266028	0.370725257	2.882394726	36.8868722	0.999991285	0.952183279	0.002153472	10.00504187	75.75536523	0.954336751
0.75	0.02	0	0.5	0.418194264	0.581795844	2.114740214	22.56176806	0.999990108	0.836848266	0.000453015	11.78870497	45.80433011	0.837301281	0.418194264	0.581795844	2.114740214	22.56176806	0.999990108	0.927442971	9.63E-05	8.066115655	46.77520144	0.927539228
0.75	0.02	0	0.75	0.288518895	0.711475109	1.763824352	17.10940017	0.999994004	0.71578386	0.000174015	11.75879271	35.00388568	0.715957875	0.288518895	0.711475109	1.763824352	17.10940017	0.999994004	0.91447281	6.78E-06	7.11354719	36.20278549	0.914479586
0.75	0.02	0	0.9	0.234048232	0.765945463	1.629513617	15.17390606	0.999993695	0.63409951	0.000114429	11.59996885	30.73835726	0.634213939	0.234048232	0.765945463	1.629513617	15.17390606	0.999993695	0.908844351	1.33E-06	6.676292841	31.96248431	0.90884568
0.75	0.02	0	1	0.204513084	0.79547802	1.558436713	14.17758037	0.999991104	0.576316108	8.29E-05	11.35054597	28.17051522	0.576399038	0.204513084	0.79547802	1.558436713	14.17758037	0.999991104	0.904830745	3.86E-07	6.397896672	29.36610006	0.90483113
0.75	0.02	0.25	0	0.98105426	0.018935833	13.32142951	194.3317305	0.999990093	0.396146364	0.603853636	4.229404086	35.89733933	1	0.990425907	0.009564129	8.462706319	196.6406425	0.999990036	0.396146364	0.603853636	4.229404086	35.89733933	1
0.75	0.02	0.25	0.1	0.716823894	0.283166488	5.119453226	68.47726719	0.999990382	0.355702434	0.644297566	4.321445129	35.53051621	1	0.828584817	0.171405767	4.202460925	70.58115796	0.999990585	0.397186802	0.602813198	4.22969788	35.91744466	1
0.75	0.02	0.25	0.25	0.481857739	0.518133703	3.053140309	35.31904425	0.999991443	0.29382662	0.706163277	4.391199314	34.71892409	0.999989897	0.634505894	0.365485238	2.892120472	37.04145299	0.999991132	0.399503914	0.600484483	4.238053338	35.98871464	0.999988397
0.75	0.02	0.25	0.5	0.281880782	0.718112319	2.058964792	21.32894862	0.999993101	0.201665182	0.779833429	4.384517649	32.38734054	0.981498611	0.422540899	0.577452125	2.123244241	22.67474455	0.999993024	0.406647269	0.571751833	4.290269069	35.38632941	0.978399102
0.75	0.02	0.25	0.75	0.178386115	0.821607988	1.669191222	16.08578783	0.999994103	0.13345215	0.717971012	4.312182262	28.48025269	0.851423162	0.291892913	0.708100815	1.77023212	17.20370817	0.999993728	0.418969562	0.393903294	4.387195142	31.99318402	0.812872855
0.75	0.02	0.25	0.9	0.138633818	0.861359936	1.531734747	14.24126965	0.999993754	0.103612028	0.627553081	4.256565821	26.12966065	0.731165109	0.236942588	0.763050782	1.635006385	15.26071033	0.99999337	0.428633531	0.248524959	4.451247662	29.53443733	0.677158491
0.75	0.02	0.25	1	0.117984304	0.882006763	1.461704604	13.29574139	0.999991067	0.087526889	0.543410664	4.214523264	24.50704633	0.630937553	0.207129518	0.792861095	1.563430028	14.26014136	0.999990613	0.435785527	0.155825447	4.489425851	27.71294422	0.591610973
0.75	0.02	0.5	0	0.964613428	0.035376622	20.34044498	190.706781	0.99999005	0.175198675	0.824801325	2.920659127	21.60860478	1	0.991414331	0.008575721	8.048139987	197.2862363	0.999990052	0.175198675	0.824801325	2.920659127	21.60860478	1
0.75	0.02	0.5	0.1	0.583255806	0.416734479	5.887168333	65.75294382	0.999990285	0.146726724	0.853273276	2.896153362	21.29075194	1	0.838621777	0.161368959	4.222707379	71.12450388	0.999990736	0.175829952	0.824170048	2.921918668	21.62440166	1
0.75	0.02	0.5	0.25	0.346373563	0.653617804	3.046512355	33.36443536	0.999991366	0.11005905	0.88994095	2.818377332	20.67253863	1	0.644864557	0.355126041	2.943513477	37.42950941	0.999990598	0.177035072	0.822964928	2.927820023	21.67618228	1
0.75	0.02	0.5	0.5	0.183871516	0.816119089	1.936851713	19.93944331	0.999990604	0.066223912	0.933768145	2.639028332	19.45869932	0.999992057	0.429439286	0.570552996	2.153829749	22.93114582	0.999992282	0.180057538	0.819935587	2.95635705	21.84454468	0.999993125
0.75	0.02	0.5	0.75	0.109081215	0.890909165	1.557061647	14.98788458	0.99999038	0.039690493	0.959278074	2.455774608	18.32096204	0.998968568	0.296549197	0.70344378	1.788729138	17.40287223	0.999992977	0.18485008	0.813636896	3.017361327	22.04276573	0.998486977
0.75	0.02	0.5	0.9	0.081947476	0.918046398	1.430911568	13.26555113	0.999993874	0.029377608	0.967054358	2.35536402	17.70795204	0.996431966	0.240715057	0.759277497	1.649380212	15.44011521	0.999992554	0.188721654	0.801617097	3.069379305	22.05311044	0.99033875
0.75	0.02	0.5	1	0.068247999	0.931742996	1.368265816	12.38724918	0.999990995	0.024129143	0.966638267	2.293405994	17.28903563	0.99076741	0.210437293	0.789557345	1.575795771	14.42956809	0.999994638	0.191728311	0.788324887	3.109180272	22.00913678	0.980053198
0.75	0.02	0.75	0	0.942727172	0.057259771	28.54921028	186.9207482	0.999986943	0.083588624	0.916411376	2.33355157	16.20322157	1	0.992585512	0.007404533	7.502858451	197.8920617	0.999990045	0.083588624	0.916411376	2.33355157	16.20322157	1
0.75	0.02	0.75	0.1	0.458094732	0.541895835	6.575548206	63.1995742	0.999990566	0.066748081	0.933251919	2.274073382	15.931312	1	0.852721973	0.147268452	4.227976941	71.70955914	0.999990425	0.083943328	0.916056672	2.334754101	16.21683269	1
0.75	0.02	0.75	0.25	0.24380786	0.756183783	3.003868906	31.69684652	0.999991643	0.047130808	0.952869192	2.165775923	15.43907631	1	0.660861566	0.339128463	3.027246344	37.89388653	0.999990029	0.08457016	0.91542984	2.33886678	16.25942607	1
0.75	0.02	0.75	0.5	0.119887482	0.880103349	1.823864622	18.83699919	0.999990831	0.026304866	0.973695129	1.975405273	14.51427762	0.999999995	0.43967566	0.560315542	2.21212158	23.24865225	0.999991202	0.085953376	0.914046622	2.355426387	16.39203089	0.999999998
0.75	0.02	0.75	0.75	0.067364106	0.932629951	1.463893693	14.12047309	0.999994057	0.014943121	0.985052962	1.805007411	13.67073561	0.999996083	0.302891089	0.69710074	1.823772441	17.64044619	0.999991829	0.087910864	0.912083832	2.38960364	16.56819409	0.999994696
0.75	0.02	0.75	0.9	0.049096762	0.950896326	1.350360044	12.488176	0.999993089	0.010776212	0.989178531	1.717182606	13.24472517	0.999954743	0.245622899	0.75436842	1.675959654	15.64911457	0.999991319	0.089424127	0.910490882	2.420007224	16.67989706	0.999915009
0.75	0.02	0.75	1	0.040082993	0.959911645	1.295216374	11.65945197	0.999994638	0.008712228	0.991174081	1.664672069	12.99279618	0.999886308	0.214627134	0.785366616	1.598234964	14.62457546	0.99999375	0.090588383	0.909151628	2.44436534	16.75304155	0.99974001
0.75	0.02	1	0	0.918627267	0.081354847	36.74816665	183.3698536	0.999982115	0.042143518	0.957856482	1.990254231	13.32179437	1	0.993630604	0.006359404	6.95827001	198.3137471	0.999990009	0.042143518	0.957856482	1.990254231	13.32179437	1
0.75	0.02	1	0.1	0.356975107	0.643015636	7.232796314	61.00795048	0.999990744	0.032509212	0.967490788	1.920073764	13.08736663	1	0.867516783	0.132473561	4.191891724	72.17856206	0.999990344	0.04234423	0.95765577	1.99131198	13.33380682	1
0.75	0.02	1	0.25	0.172198674	0.827791359	2.985965538	30.36500228	0.999990033	0.022000141	0.977999859	1.809319413	12.68092338	1	0.680428925	0.319562669	3.109914949	38.30783739	0.999991595	0.042683332	0.957316668	1.994393047	13.37027097	1
0.75	0.02	1	0.5	0.079126909	0.920863541	1.739576625	18.01052093	0.99999045	0.011649949	0.988350051	1.636637152	11.94133702	1	0.453193959	0.546796141	2.290466587	23.55905502	0.9999901	0.043375368	0.956624632	2.00525629	13.48342454	1
0.75	0.02	1	0.75	0.042249048	0.95774396	1.394493497	13.48929154	0.999993008	0.00635878	0.993641166	1.495362283	11.26440414	0.999999945	0.31111095	0.688879547	1.875181274	17.87610154	0.999990497	0.04427263	0.955727342	2.026269856	13.63178644	0.999999972
0.75	0.02	1	0.9	0.029900183	0.970091035	1.290927061	11.92321362	0.999991218	0.004488609	0.995510124	1.42652132	10.91989006	0.999998733	0.251832124	0.748162431	1.715608972	15.85405324	0.999994556	0.04493162	0.955067919	2.044876201	13.72442003	0.999999539
0.75	0.02	1	1	0.023938279	0.976054559	1.241734096	11.1285596	0.999992838	0.003578873	0.996416896	1.386649319	10.71630475	0.999995769	0.219837807	0.780154864	1.631824449	14.81337018	0.999992671	0.045427414	0.954568852	2.059963179	13.78562793	0.999996266
0.75	0.03	0	0	0.989995014	0.009995014	8.65126016	196.3594212	0.999990027	0.969985343	0.029985343	20.59432452	194.3458549	0.999970687	0.989995014	0.009995014	8.65126016	196.3594212	0.999990027	0.969985343	0.029985343	20.59432452	194.3458549	0.999970687
0.75	0.03	0	0.1	0.824163232	0.175827273	4.210083268	70.36417265	0.999990506	0.954172375	0.021072008	18.41495421	131.7037575	0.975244382	0.824163232	0.175827273	4.210083268	70.36417265	0.999990506	0.958682389	0.018928603	17.19032759	131.9630146	0.977610992
0.75	0.03	0	0.25	0.629266028	0.370725257	2.882394726	36.8868722	0.999991285	0.903848812	0.004924116	15.69372929	74.88977677	0.908772928	0.629266028	0.370725257	2.882394726	36.8868722	0.999991285	0.928893892	0.003356717	13.25044528	75.43863976	0.932250609
0.75	0.03	0	0.5	0.418194264	0.581795844	2.114740214	22.56176806	0.999990108	0.788443773	0.00067487	14.30257182	45.62063044	0.789118643	0.418194264	0.581795844	2.114740214	22.56176806	0.999990108	0.892825026	0.000163105	10.47222891	46.6078073	0.892988131
0.75	0.03	0	0.75	0.288518895	0.711475109	1.763824352	17.10940017	0.999994004	0.651298855	0.000264939	13.84481897	34.87146627	0.651563795	0.288518895	0.711475109	1.763824352	17.10940017	0.999994004	0.874126095	1.25E-05	9.122451214	36.08998553	0.874138559
0.75	0.03	0	0.9	0.234048232	0.765945463	1.629513617	15.17390606	0.999993695	0.563359241	0.000176469	13.47699323	30.62726803	0.56353571	0.234048232	0.765945463	1.629513617	15.17390606	0.999993695	0.866060183	2.58E-06	8.506239932	31.87020195	0.866062761
0.75	0.03	0	1	0.204513084	0.79547802	1.558436713	14.17758037	0.999991104	0.50287278	0.00012923	13.09010425	28.07296028	0.50300201	0.204513084	0.79547802	1.558436713	14.17758037	0.999991104	0.860324647	7.81E-07	8.11523395	29.2855849	0.860325428
0.75	0.03	0.25	0	0.979713366	0.020276693	13.8591531	193.8869347	0.999990059	0.249495672	0.750504328	5.261931081	34.93159918	1	0.990613497	0.009376524	8.37677606	196.7518284	0.999990021	0.249495672	0.750504328	5.261931081	34.93159918	1
0.75	0.03	0.25	0.1	0.706772845	0.293217463	5.110561276	68.14061553	0.999990308	0.219746853	0.780253147	5.343366407	34.57238004	1	0.830626997	0.169363634	4.196923648	70.67050957	0.999990631	0.250479646	0.749520354	5.26225299	34.95458209	1
0.75	0.03	0.25	0.25	0.474644972	0.525346754	3.00531877	35.09497101	0.999991726	0.175297795	0.824692946	5.395879336	33.77670794	0.999990741	0.6370234	0.362967674	2.895931908	37.10586881	0.999991074	0.252680534	0.747307928	5.273021946	35.03285468	0.999988463
0.75	0.03	0.25	0.5	0.279677685	0.720312631	2.032327922	21.19861394	0.999990316	0.112743124	0.867378	5.369586157	31.48176778	0.980121123	0.424677965	0.575314958	2.127121095	22.72081794	0.999992923	0.259539232	0.71797179	5.34125813	34.56871384	0.977511021
0.75	0.03	0.25	0.75	0.178077265	0.821912995	1.656427746	16.00118108	0.99999026	0.070002356	0.772856082	5.28969392	27.63503804	0.842858438	0.293566248	0.706427365	1.773260888	17.24142815	0.999993612	0.271570212	0.520303812	5.465853198	31.51966344	0.791874024
0.75	0.03	0.25	0.9	0.138760456	0.861233517	1.523603547	14.17349759	0.999993973	0.052460428	0.700603737	5.23438827	25.70578644	0.753064165	0.238382286	0.76161095	1.637631063	15.29519629	0.999993235	0.281148258	0.345233356	5.545239213	29.20875878	0.626381615
0.75	0.03	0.25	1	0.118260368	0.881730988	1.455713205	13.23645229	0.999991356	0.043339492	0.61365296	5.190308965	24.16173771	0.656992452	0.208432926	0.791557488	1.565828474	14.29286465	0.999990414	0.288307815	0.226376657	5.590327559	27.46512756	0.514684472
0.75	0.03	0.5	0	0.96228875	0.037701325	21.15640769	190.1339742	0.999990076	0.073527292	0.926472708	3.534483649	20.74428492	1	0.99186794	0.008122125	7.830366282	197.5334697	0.999990065	0.073527292	0.926472708	3.534483649	20.74428492	1
0.75	0.03	0.5	0.1	0.572093476	0.427896842	5.859179449	65.38202859	0.999990318	0.059652928	0.940347072	3.493682908	20.45821267	1	0.844042573	0.155947586	4.210307429	71.34117549	0.999990159	0.073924732	0.926075268	3.536039866	20.761832	1
0.75	0.03	0.5	0.25	0.341288281	0.658703382	2.989467222	33.14836142	0.999991664	0.042531439	0.957468561	3.390917337	19.89825712	1	0.651565095	0.348425348	2.960729633	37.59327893	0.999990443	0.074686576	0.925313424	3.543578995	20.8175296	1
0.75	0.03	0.5	0.5	0.183676926	0.816313965	1.913364298	19.8222396	0.99999089	0.023536931	0.976457793	3.175024531	18.77268324	0.999994724	0.434734472	0.565257498	2.168995997	23.04426611	0.99999197	0.076615702	0.923379295	3.580924994	20.99496879	0.999994997
0.75	0.03	0.5	0.75	0.109937965	0.890052591	1.549040046	14.90800958	0.999990556	0.013085884	0.986208884	2.961836483	17.69873742	0.999294768	0.300459152	0.699533479	1.799450646	17.49053512	0.999992631	0.079724267	0.919130896	3.661437463	21.2141669	0.998855163
0.75	0.03	0.5	0.9	0.082882535	0.917111422	1.427219417	13.19895927	0.999993957	0.009308846	0.988196422	2.845037819	17.1233505	0.997505268	0.243994501	0.75599767	1.658223883	15.51846907	0.99999217	0.082274919	0.91017068	3.729881404	21.26944429	0.992445599
0.75	0.03	0.5	1	0.06915454	0.930836559	1.36637392	12.32763536	0.999991099	0.007463058	0.985920152	2.772329956	16.73947375	0.99338321	0.213365507	0.786628849	1.583648543	14.50319181	0.999994356	0.084277943	0.899797745	3.781948735	21.26546247	0.984075688
0.75	0.03	0.75	0	0.941628629	0.058358106	28.87495769	186.5944693	0.999986735	0.024315597	0.975684403	2.774012116	15.44820476	1	0.993184061	0.006805992	7.183330936	198.1609181	0.999990053	0.024315597	0.975684403	2.774012116	15.44820476	1
0.75	0.03	0.75	0.1	0.456056315	0.54393427	6.570108729	63.08703089	0.999990584	0.018683475	0.981316525	2.694714772	15.22258481	1	0.86106241	0.138927628	4.190527576	71.97520818	0.999990037	0.024470205	0.975529795	2.775495909	15.46287947	1
0.75	0.03	0.75	0.25	0.244695808	0.755295799	2.991595864	31.66392384	0.999991608	0.012456759	0.987543241	2.556085837	14.8061485	1	0.672415079	0.327576674	3.052033194	38.11344153	0.999991754	0.024744507	0.975255493	2.780709524	15.50783553	1
0.75	0.03	0.75	0.5	0.121834933	0.878155675	1.823670485	18.83428118	0.999990608	0.00637066	0.993629337	2.316706912	13.99237095	0.999999997	0.449068496	0.550922229	2.242308586	23.40969786	0.999990725	0.025354873	0.974645126	2.802235766	15.64665867	0.999999999
0.75	0.03	0.75	0.75	0.068975836	0.931017992	1.468368691	14.11729303	0.999993828	0.003366801	0.996630713	2.100384551	13.21674502	0.999997514	0.30965491	0.690336328	1.846297888	17.7647282	0.999991238	0.026230491	0.973766363	2.847342426	15.8293247	0.999996854
0.75	0.03	0.75	0.9	0.050424781	0.949568019	1.355592387	12.4816322	0.9999928	0.002342713	0.997627622	1.986639359	12.81627467	0.999970335	0.251197568	0.748793081	1.694588511	15.75845251	0.999990649	0.026916461	0.973032386	2.887639809	15.94457599	0.999948847
0.75	0.03	0.75	1	0.041235675	0.958758737	1.300546541	11.65086856	0.999994412	0.001854899	0.998069083	1.917599288	12.57785895	0.999923981	0.219551131	0.780442125	1.614720266	14.72606869	0.999993256	0.027449328	0.972392611	2.919918018	16.02050428	0.999841939
0.75	0.03	1	0	0.921101105	0.078881522	35.9446472	183.5194303	0.999982626	0.008748774	0.991251226	2.331948562	12.66369305	1	0.994258411	0.005731603	6.586062272	198.532898	0.999990015	0.008748774	0.991251226	2.331948562	12.66369305	1
0.75	0.03	1	0.1	0.366721178	0.633269406	7.286777783	61.28304458	0.999990583	0.006477492	0.993522508	2.239579861	12.4809478	1	0.877501581	0.122488586	4.11985471	72.43101097	0.999990167	0.008811126	0.991188874	2.333256338	12.67631172	1
0.75	0.03	1	0.25	0.177971418	0.822019938	3.04612329	30.55913827	0.999991356	0.004136964	0.995863036	2.095109045	12.15326917	1	0.696211413	0.303780214	3.127784142	38.53588609	0.999991627	0.008916882	0.991083118	2.337152814	12.71402422	1
0.75	0.03	1	0.5	0.082199175	0.917793759	1.768910826	18.13302467	0.999992934	0.002018851	0.997981149	1.868296221	11.52421641	1	0.467153887	0.532839011	2.332389352	23.74313018	0.999992898	0.009134369	0.990865631	2.35121145	12.83131927	1
0.75	0.03	1	0.75	0.04407139	0.955920937	1.412665023	13.57301246	0.999992327	0.001036304	0.99896366	1.678748269	10.91519736	0.999999964	0.321249128	0.678744883	1.910748754	18.02338791	0.999994011	0.009419725	0.990580267	2.378870813	12.98586232	0.999999993
0.75	0.03	1	0.9	0.031255836	0.968734528	1.305306381	11.98902129	0.999990363	0.00071131	0.999287823	1.584656218	10.59468239	0.999999133	0.260133141	0.739860917	1.746001888	15.98406715	0.999994058	0.009631702	0.990368054	2.403544285	13.08162626	0.999999756
0.75	0.03	1	1	0.025056926	0.974935225	1.254179401	11.18423431	0.999992151	0.000558413	0.99943864	1.529601141	10.40256047	0.999997053	0.22712637	0.772865603	1.659067387	14.93377176	0.999991973	0.009792491	0.990205524	2.42359967	13.14438895	0.999998016
0.75	0.04	0	0	0.989995014	0.009995014	8.65126016	196.3594212	0.999990027	0.959980659	0.039980659	25.62572046	193.3287209	0.999961319	0.989995014	0.009995014	8.65126016	196.3594212	0.999990027	0.959980659	0.039980659	25.62572046	193.3287209	0.999961319
0.75	0.04	0	0.1	0.824163232	0.175827273	4.210083268	70.36417265	0.999990506	0.940098802	0.027782054	22.40412247	131.083411	0.967880857	0.824163232	0.175827273	4.210083268	70.36417265	0.999990506	0.945074791	0.025379264	21.15672379	131.3490561	0.970454055
0.75	0.04	0	0.25	0.629266028	0.370725257	2.882394726	36.8868722	0.999991285	0.878361217	0.006527522	18.51140746	74.56784598	0.884888739	0.629266028	0.370725257	2.882394726	36.8868722	0.999991285	0.90601092	0.004647138	16.04019029	75.12520521	0.910658059
0.75	0.04	0	0.5	0.418194264	0.581795844	2.114740214	22.56176806	0.999990108	0.745629416	0.000921643	16.31989279	45.45184298	0.746551058	0.418194264	0.581795844	2.114740214	22.56176806	0.999990108	0.85927755	0.000244174	12.48237899	46.4477955	0.859521724
0.75	0.04	0	0.75	0.288518895	0.711475109	1.763824352	17.10940017	0.999994004	0.597688171	0.000369564	15.46738586	34.75346984	0.598057734	0.288518895	0.711475109	1.763824352	17.10940017	0.999994004	0.835321022	2.01E-05	10.77115296	35.98475971	0.835341107
0.75	0.04	0	0.9	0.234048232	0.765945463	1.629513617	15.17390606	0.999993695	0.506577604	0.000249039	14.91610502	30.5287291	0.506826642	0.234048232	0.765945463	1.629513617	15.17390606	0.999993695	0.825049271	4.35E-06	9.993869913	31.78512202	0.825053625
0.75	0.04	0	1	0.204513084	0.79547802	1.558436713	14.17758037	0.999991104	0.445296251	0.000184082	14.412956	27.98648425	0.445480332	0.204513084	0.79547802	1.558436713	14.17758037	0.999991104	0.817765731	1.37E-06	9.502097464	29.21191368	0.8177671
0.75	0.04	0.25	0	0.979023142	0.020966912	14.10735799	193.6018783	0.999990055	0.157200956	0.842799044	6.09791825	34.00451565	1	0.99078666	0.009203436	8.295455024	196.852028	0.999990096	0.157200956	0.842799044	6.09791825	34.00451565	1
0.75	0.04	0.25	0.1	0.702594712	0.297395608	5.088976643	67.94276115	0.99999032	0.136410974	0.863589026	6.175904737	33.65854746	1	0.832574638	0.167416042	4.190546155	70.75033779	0.99999068	0.158028501	0.841971499	6.098234058	34.03008411	1
0.75	0.04	0.25	0.25	0.472622861	0.527367197	2.979737722	34.9727988	0.999990059	0.105891601	0.894098815	6.225055224	32.89159445	0.999990416	0.639479357	0.360511668	2.899159147	37.16396629	0.999991025	0.159887616	0.840102123	6.11088784	34.11470346	0.999989739
0.75	0.04	0.25	0.5	0.279846438	0.720144054	2.022538283	21.13053879	0.999990492	0.064740549	0.918252298	6.2065142	30.73644836	0.982992847	0.426792019	0.573200812	2.130771736	22.76206269	0.999992831	0.165744978	0.813249633	6.19204642	33.77574163	0.97899461
0.75	0.04	0.25	0.75	0.178752196	0.821238194	1.653203711	15.9570027	0.99999039	0.038275089	0.822180373	6.148876281	27.16571351	0.860455463	0.295230674	0.704762832	1.776179968	17.27482894	0.999993506	0.17619568	0.615867363	6.337935726	31.05808571	0.792063043
0.75	0.04	0.25	0.9	0.139466489	0.860527551	1.522165263	14.13789041	0.99999404	0.027920168	0.749649735	6.110286734	25.33114517	0.777569902	0.239817055	0.760176059	1.640178468	15.32560502	0.999993114	0.18464324	0.427008335	6.427606304	28.89409923	0.611651574
0.75	0.04	0.25	1	0.11894461	0.881046834	1.455012838	13.20518033	0.999991444	0.022678639	0.663557749	6.075998184	23.85758545	0.686236388	0.20973314	0.790257095	1.56816414	14.32166798	0.999990235	0.191022106	0.291082644	6.475994923	27.22801703	0.48210475
[truncated: 2,156 more rows]
