# Supplementary material for: Evolution of resistance under alternative models of selective interference
Source: J Evol Biol. 2021 Sep 25;34(10):1608–23. doi: 10.1111/jeb.13919 (PMC9293239; doi:10.1111/jeb.13919)
Supplement: Supplementary file 1 — Appendix S1 [file JEB-34-1608-s001.zip › SupportingInformation/Datafile02_deterministic_multiplicative_t1000_n100.csv]

Recombinant Fraction (c)	Starting Frequency of Other Allele (fB)	Selection Coefficient Other Allele (sB)	Selection coefficient of Focal Allele (sA)	P(A_loss_B)	P(A_fix_B)	T(A_loss_B)	T(A_fix_B)	Complete	P(A_loss_b)	P(A_fix_b)	T(A_loss_b)	T(A_fix_b)	Complete
0	0	0	0	0.989995014	0.009995014	8.651260161	196.3594212	0.999990027	0.989995014	0.009995014	8.651260161	196.3594212	0.999990027
0	0	0	0.1	0.824163232	0.175827273	4.210083268	70.36417265	0.999990506	0.824163232	0.175827273	4.210083268	70.36417265	0.999990506
0	0	0	0.25	0.629266028	0.370725257	2.882394726	36.8868722	0.999991285	0.629266028	0.370725257	2.882394726	36.8868722	0.999991285
0	0	0	0.5	0.418194264	0.581795844	2.114740214	22.56176806	0.999990108	0.418194264	0.581795844	2.114740214	22.56176806	0.999990108
0	0	0	0.75	0.288518895	0.711475109	1.763824352	17.10940017	0.999994004	0.288518895	0.711475109	1.763824352	17.10940017	0.999994004
0	0	0	0.9	0.234048232	0.765945463	1.629513617	15.17390606	0.999993695	0.234048232	0.765945463	1.629513617	15.17390606	0.999993695
0	0	0	1	0.204513084	0.79547802	1.558436713	14.17758037	0.999991104	0.204513084	0.79547802	1.558436713	14.17758037	0.999991104
0	0	0.25	0	0.989995014	0.009995014	8.651260161	196.3594212	0.999990027	0.989995014	0.009995014	8.651260161	196.3594212	0.999990027
0	0	0.25	0.1	0.824163232	0.175827273	4.210083268	70.36417265	0.999990506	0.824163232	0.175827273	4.210083268	70.36417265	0.999990506
0	0	0.25	0.25	0.629266028	0.370725257	2.882394726	36.8868722	0.999991285	0.629266028	0.370725257	2.882394726	36.8868722	0.999991285
0	0	0.25	0.5	0.418194264	0.581795844	2.114740214	22.56176806	0.999990108	0.418194264	0.581795844	2.114740214	22.56176806	0.999990108
0	0	0.25	0.75	0.288518895	0.711475109	1.763824352	17.10940017	0.999994004	0.288518895	0.711475109	1.763824352	17.10940017	0.999994004
0	0	0.25	0.9	0.234048232	0.765945463	1.629513617	15.17390606	0.999993695	0.234048232	0.765945463	1.629513617	15.17390606	0.999993695
0	0	0.25	1	0.204513084	0.79547802	1.558436713	14.17758037	0.999991104	0.204513084	0.79547802	1.558436713	14.17758037	0.999991104
0	0	0.5	0	0.989995014	0.009995014	8.651260161	196.3594212	0.999990027	0.989995014	0.009995014	8.651260161	196.3594212	0.999990027
0	0	0.5	0.1	0.824163232	0.175827273	4.210083268	70.36417265	0.999990506	0.824163232	0.175827273	4.210083268	70.36417265	0.999990506
0	0	0.5	0.25	0.629266028	0.370725257	2.882394726	36.8868722	0.999991285	0.629266028	0.370725257	2.882394726	36.8868722	0.999991285
0	0	0.5	0.5	0.418194264	0.581795844	2.114740214	22.56176806	0.999990108	0.418194264	0.581795844	2.114740214	22.56176806	0.999990108
0	0	0.5	0.75	0.288518895	0.711475109	1.763824352	17.10940017	0.999994004	0.288518895	0.711475109	1.763824352	17.10940017	0.999994004
0	0	0.5	0.9	0.234048232	0.765945463	1.629513617	15.17390606	0.999993695	0.234048232	0.765945463	1.629513617	15.17390606	0.999993695
0	0	0.5	1	0.204513084	0.79547802	1.558436713	14.17758037	0.999991104	0.204513084	0.79547802	1.558436713	14.17758037	0.999991104
0	0	0.75	0	0.989995014	0.009995014	8.651260161	196.3594212	0.999990027	0.989995014	0.009995014	8.651260161	196.3594212	0.999990027
0	0	0.75	0.1	0.824163232	0.175827273	4.210083268	70.36417265	0.999990506	0.824163232	0.175827273	4.210083268	70.36417265	0.999990506
0	0	0.75	0.25	0.629266028	0.370725257	2.882394726	36.8868722	0.999991285	0.629266028	0.370725257	2.882394726	36.8868722	0.999991285
0	0	0.75	0.5	0.418194264	0.581795844	2.114740214	22.56176806	0.999990108	0.418194264	0.581795844	2.114740214	22.56176806	0.999990108
0	0	0.75	0.75	0.288518895	0.711475109	1.763824352	17.10940017	0.999994004	0.288518895	0.711475109	1.763824352	17.10940017	0.999994004
0	0	0.75	0.9	0.234048232	0.765945463	1.629513617	15.17390606	0.999993695	0.234048232	0.765945463	1.629513617	15.17390606	0.999993695
0	0	0.75	1	0.204513084	0.79547802	1.558436713	14.17758037	0.999991104	0.204513084	0.79547802	1.558436713	14.17758037	0.999991104
0	0	1	0	0.989995014	0.009995014	8.651260161	196.3594212	0.999990027	0.989995014	0.009995014	8.651260161	196.3594212	0.999990027
0	0	1	0.1	0.824163232	0.175827273	4.210083268	70.36417265	0.999990506	0.824163232	0.175827273	4.210083268	70.36417265	0.999990506
0	0	1	0.25	0.629266028	0.370725257	2.882394726	36.8868722	0.999991285	0.629266028	0.370725257	2.882394726	36.8868722	0.999991285
0	0	1	0.5	0.418194264	0.581795844	2.114740214	22.56176806	0.999990108	0.418194264	0.581795844	2.114740214	22.56176806	0.999990108
0	0	1	0.75	0.288518895	0.711475109	1.763824352	17.10940017	0.999994004	0.288518895	0.711475109	1.763824352	17.10940017	0.999994004
0	0	1	0.9	0.234048232	0.765945463	1.629513617	15.17390606	0.999993695	0.234048232	0.765945463	1.629513617	15.17390606	0.999993695
0	0	1	1	0.204513084	0.79547802	1.558436713	14.17758037	0.999991104	0.204513084	0.79547802	1.558436713	14.17758037	0.999991104
0	0.01	0	0	0.989995014	0.009995014	8.651260161	196.3594212	0.999990027	0.989995014	0.009995014	8.651260161	196.3594212	0.999990027
0	0.01	0	0.1	0.824163232	0.175827273	4.210083268	70.36417265	0.999990506	0.824163232	0.175827273	4.210083268	70.36417265	0.999990506
0	0.01	0	0.25	0.629266028	0.370725257	2.882394726	36.8868722	0.999991285	0.629266028	0.370725257	2.882394726	36.8868722	0.999991285
0	0.01	0	0.5	0.418194264	0.581795844	2.114740214	22.56176806	0.999990108	0.418194264	0.581795844	2.114740214	22.56176806	0.999990108
0	0.01	0	0.75	0.288518895	0.711475109	1.763824352	17.10940017	0.999994004	0.288518895	0.711475109	1.763824352	17.10940017	0.999994004
0	0.01	0	0.9	0.234048232	0.765945463	1.629513617	15.17390606	0.999993695	0.234048232	0.765945463	1.629513617	15.17390606	0.999993695
0	0.01	0	1	0.204513084	0.79547802	1.558436713	14.17758037	0.999991104	0.204513084	0.79547802	1.558436713	14.17758037	0.999991104
0	0.01	0.25	0	0.987526201	0.012463856	10.31910399	196.1792565	0.999990057	0.990019964	0.009970088	8.63405373	196.3619149	0.999990052
0	0.01	0.25	0.1	0.785747232	0.21424305	4.857132078	70.117718	0.999990282	0.824560721	0.175429805	4.203308876	70.36667116	0.999990525
0	0.01	0.25	0.25	0.561304825	0.438685384	3.25373752	36.64078798	0.999990209	0.629992985	0.369998313	2.878489342	36.88936117	0.999991298
0	0.01	0.25	0.5	0.33730474	0.662688326	2.336825619	22.32016222	0.999993066	0.41910351	0.580886603	2.112406604	22.56422624	0.999990113
0	0.01	0.25	0.75	0.212411849	0.787578275	1.919530944	16.8734168	0.999990123	0.289413115	0.710580888	1.76219405	17.11181575	0.999994003
0	0.01	0.25	0.9	0.16368377	0.8363104	1.759799578	14.94205484	0.99999417	0.234895592	0.765098099	1.62815292	15.17629205	0.999993691
0	0.01	0.25	1	0.138375555	0.861616395	1.675186914	13.94854401	0.99999195	0.205322183	0.794668914	1.557219497	14.17994537	0.999991097
0	0.01	0.5	0	0.985069673	0.014920419	11.91229602	195.9788258	0.999990092	0.99004479	0.009945287	8.616925228	196.3643962	0.999990077
0	0.01	0.5	0.1	0.749302862	0.25068759	5.458590855	69.87213618	0.999990452	0.824956422	0.175034123	4.196563223	70.36915723	0.999990545
0	0.01	0.5	0.25	0.500981293	0.499010073	3.595747193	36.3969535	0.999991366	0.63071716	0.36927415	2.874600178	36.89183782	0.99999131
0	0.01	0.5	0.5	0.272381741	0.727611389	2.541565655	22.08325775	0.999993131	0.4200102	0.579979919	2.110082737	22.56667249	0.999990119
0	0.01	0.5	0.75	0.156658219	0.843332638	2.064000462	16.6459851	0.999990857	0.290305645	0.709688358	1.760570678	17.11421993	0.999994002
0	0.01	0.5	0.9	0.114719441	0.885270806	1.881253518	14.72074621	0.999990247	0.23574179	0.764251898	1.626798079	15.178667	0.999993688
0	0.01	0.5	1	0.093851116	0.906141817	1.784379394	13.7316086	0.999992934	0.206130444	0.793860647	1.556007561	14.18229956	0.99999109
0	0.01	0.75	0	0.982625277	0.017364731	13.43918764	195.7642009	0.999990008	0.990069442	0.009920559	8.599830977	196.3635056	0.999990001
0	0.01	0.75	0.1	0.714720163	0.285269978	6.020352902	69.62713166	0.999990141	0.825350349	0.174640215	4.189846125	70.37163093	0.999990564
0	0.01	0.75	0.25	0.44740462	0.552586312	3.912203061	36.15514285	0.999990933	0.631438569	0.368552754	2.870727133	36.89430223	0.999991323
0	0.01	0.75	0.5	0.220211716	0.779778536	2.730989545	21.85172504	0.999990251	0.420914341	0.579075783	2.107768553	22.56910688	0.999990124
0	0.01	0.75	0.75	0.115741889	0.884249833	2.198382067	16.42784735	0.999991722	0.291196484	0.708797517	1.758954191	17.11661277	0.999994001
0	0.01	0.75	0.9	0.080573196	0.919418239	1.994700418	14.51106159	0.999991436	0.236586823	0.763406861	1.625449055	15.18103097	0.999993684
0	0.01	0.75	1	0.063804435	0.936189467	1.886676677	13.52756998	0.999993902	0.20693786	0.793053223	1.554800873	14.18464302	0.999991083
0	0.01	1	0	0.980193034	0.019796995	14.90692119	195.5448608	0.999990029	0.990094023	0.009896003	8.582856845	196.3659622	0.999990025
0	0.01	1	0.1	0.681895779	0.318094248	6.547341755	69.38320098	0.999990027	0.825742512	0.174248071	4.1831574	70.37409237	0.999990584
0	0.01	1	0.25	0.399791577	0.600199088	4.206297625	35.91579482	0.999990664	0.632157227	0.367834108	2.866870105	36.89675449	0.999991335
0	0.01	1	0.5	0.178240128	0.821750624	2.906853419	21.6263495	0.999990752	0.421815943	0.578174187	2.10546399	22.57152952	0.99999013
0	0.01	1	0.75	0.085661157	0.914331455	2.323694022	16.21958262	0.999992612	0.292085634	0.707908366	1.757344546	17.11899436	0.999994
0	0.01	1	0.9	0.056709715	0.943282847	2.10088083	14.31331776	0.999992562	0.237430688	0.762562993	1.624105811	15.18338403	0.999993681
0	0.01	1	1	0.043479382	0.956515401	1.982678306	13.33669182	0.999994783	0.207744429	0.792246648	1.553599398	14.18697582	0.999991077
0	0.02	0	0	0.989995014	0.009995014	8.651260161	196.3594212	0.999990027	0.989995014	0.009995014	8.651260161	196.3594212	0.999990027
0	0.02	0	0.1	0.824163232	0.175827273	4.210083268	70.36417265	0.999990506	0.824163232	0.175827273	4.210083268	70.36417265	0.999990506
0	0.02	0	0.25	0.629266028	0.370725257	2.882394726	36.8868722	0.999991285	0.629266028	0.370725257	2.882394726	36.8868722	0.999991285
0	0.02	0	0.5	0.418194264	0.581795844	2.114740214	22.56176806	0.999990108	0.418194264	0.581795844	2.114740214	22.56176806	0.999990108
0	0.02	0	0.75	0.288518895	0.711475109	1.763824352	17.10940017	0.999994004	0.288518895	0.711475109	1.763824352	17.10940017	0.999994004
0	0.02	0	0.9	0.234048232	0.765945463	1.629513617	15.17390606	0.999993695	0.234048232	0.765945463	1.629513617	15.17390606	0.999993695
0	0.02	0	1	0.204513084	0.79547802	1.558436713	14.17758037	0.999991104	0.204513084	0.79547802	1.558436713	14.17758037	0.999991104
0	0.02	0.25	0	0.98755723	0.012432852	10.29859287	196.182365	0.999990081	0.99004479	0.009945287	8.616925228	196.3643962	0.999990077
0	0.02	0.25	0.1	0.786218564	0.213771738	4.84927985	70.12082858	0.999990301	0.824956422	0.175034123	4.196563223	70.36915723	0.999990545
0	0.02	0.25	0.25	0.562111277	0.437878944	3.249251673	36.64387514	0.999990221	0.63071716	0.36927415	2.874600178	36.89183782	0.99999131
0	0.02	0.25	0.5	0.338216679	0.661776388	2.334141	22.32317836	0.999993067	0.4200102	0.579979919	2.110082737	22.56667249	0.999990119
0	0.02	0.25	0.75	0.213230312	0.786759803	1.917642336	16.87633702	0.999990115	0.290305645	0.709688358	1.760570678	17.11421993	0.999994002
0	0.02	0.25	0.9	0.16442041	0.835573753	1.758215441	14.94491104	0.999994163	0.23574179	0.764251898	1.626798079	15.178667	0.999993688
0	0.02	0.25	1	0.139055981	0.860935957	1.673764963	13.95135565	0.999991938	0.206130444	0.793860647	1.556007561	14.18229956	0.99999109
0	0.02	0.5	0	0.985143535	0.014846506	11.86524447	195.9838748	0.999990041	0.990094023	0.009896003	8.582856845	196.3659622	0.999990025
0	0.02	0.5	0.1	0.750373932	0.249616554	5.441063813	69.8795517	0.999990487	0.825742512	0.174248071	4.1831574	70.37409237	0.999990584
0	0.02	0.5	0.25	0.502697256	0.497294126	3.585826375	36.40428037	0.999991382	0.632157227	0.367834108	2.866870105	36.89675449	0.999991335
0	0.02	0.5	0.5	0.27413841	0.725854716	2.535625994	22.09032314	0.999993126	0.421815943	0.578174187	2.10546399	22.57152952	0.99999013
0	0.02	0.5	0.75	0.158098845	0.841891988	2.05979752	16.65271009	0.999990832	0.292085634	0.707908366	1.757344546	17.11899436	0.999994
0	0.02	0.5	0.9	0.115951888	0.884038323	1.877712584	14.72725031	0.999990211	0.237430688	0.762562993	1.624105811	15.18338403	0.999993681
0	0.02	0.5	1	0.094952921	0.905039983	1.781191136	13.73796338	0.999992904	0.207744429	0.792246648	1.553599398	14.18697582	0.999991077
0	0.02	0.75	0	0.982753661	0.01723642	13.36038877	195.7771151	0.999990081	0.99014282	0.009847254	8.549137093	196.3708389	0.999990074
0	0.02	0.75	0.1	0.716495592	0.283494601	5.991692825	69.64001973	0.999990193	0.826521597	0.173469025	4.169864346	70.37897878	0.999990622
0	0.02	0.75	0.25	0.450069339	0.549921612	3.896130666	36.16781009	0.999990951	0.633586352	0.366405007	2.859203707	36.90162294	0.99999136
0	0.02	0.75	0.5	0.222683339	0.77730689	2.72137223	21.86375782	0.999990229	0.423611563	0.576378578	2.10088349	22.57633982	0.999990141
0	0.02	0.75	0.75	0.117595511	0.882396164	2.191543855	16.439086	0.999991676	0.293858869	0.70613513	1.754145609	17.12372411	0.999993998
0	0.02	0.75	0.9	0.082081233	0.917910141	1.98891683	14.52180199	0.999991374	0.239114902	0.760878772	1.621436516	15.18805775	0.999993674
0	0.02	0.75	1	0.065109712	0.934884141	1.881454557	13.53798104	0.999993853	0.209355001	0.790636062	1.551211954	14.19160972	0.999991063
0	0.02	1	0	0.980387169	0.019602856	14.7915343	195.5625621	0.999990025	0.99019109	0.009798933	8.515675592	196.3722789	0.999990023
0	0.02	1	0.1	0.68445935	0.315530742	6.506360521	69.40270221	0.999990092	0.827293769	0.172696891	4.156682631	70.3838172	0.99999066
0	0.02	1	0.25	0.403397941	0.59659274	4.18352647	35.93484738	0.99999068	0.635004657	0.364986728	2.851600196	36.90644386	0.999991385
0	0.02	1	0.5	0.181273317	0.818717391	2.893246111	21.64414745	0.999990708	0.425397128	0.574593025	2.096340765	22.58110406	0.999990152
0	0.02	1	0.75	0.087743067	0.912249475	2.313980883	16.23587161	0.999992542	0.295625354	0.704368642	1.750973526	17.12840977	0.999993997
0	0.02	1	0.9	0.058321235	0.941671241	2.092637692	14.32869435	0.999992476	0.240794411	0.759199257	1.618789902	15.19268872	0.999993668
0	0.02	1	1	0.044830278	0.955164439	1.975216734	13.35147934	0.999994717	0.210962124	0.789028926	1.548844962	14.19620181	0.99999105
0	0.03	0	0	0.989995014	0.009995014	8.651260161	196.3594212	0.999990027	0.989995014	0.009995014	8.651260161	196.3594212	0.999990027
0	0.03	0	0.1	0.824163232	0.175827273	4.210083268	70.36417265	0.999990506	0.824163232	0.175827273	4.210083268	70.36417265	0.999990506
0	0.03	0	0.25	0.629266028	0.370725257	2.882394726	36.8868722	0.999991285	0.629266028	0.370725257	2.882394726	36.8868722	0.999991285
0	0.03	0	0.5	0.418194264	0.581795844	2.114740214	22.56176806	0.999990108	0.418194264	0.581795844	2.114740214	22.56176806	0.999990108
0	0.03	0	0.75	0.288518895	0.711475109	1.763824352	17.10940017	0.999994004	0.288518895	0.711475109	1.763824352	17.10940017	0.999994004
0	0.03	0	0.9	0.234048232	0.765945463	1.629513617	15.17390606	0.999993695	0.234048232	0.765945463	1.629513617	15.17390606	0.999993695
0	0.03	0	1	0.204513084	0.79547802	1.558436713	14.17758037	0.999991104	0.204513084	0.79547802	1.558436713	14.17758037	0.999991104
0	0.03	0.25	0	0.987588055	0.012401951	10.27812881	196.1826827	0.999990006	0.990069442	0.009920559	8.599830977	196.3635056	0.999990001
0	0.03	0.25	0.1	0.786687837	0.213302483	4.841459906	70.12392369	0.99999032	0.825350349	0.174640215	4.189846125	70.37163093	0.999990564
0	0.03	0.25	0.25	0.562914879	0.437075354	3.244783752	36.6469471	0.999990232	0.631438569	0.368552754	2.870727133	36.89430223	0.999991323
0	0.03	0.25	0.5	0.339126544	0.660866523	2.331467141	22.32618012	0.999993067	0.420914341	0.579075783	2.107768553	22.56910688	0.999990124
0	0.03	0.25	0.75	0.214047852	0.785942255	1.915761449	16.87924389	0.999990108	0.291196484	0.708797517	1.758954191	17.11661277	0.999994001
0	0.03	0.25	0.9	0.165156694	0.834837462	1.756637873	14.94775456	0.999994156	0.236586823	0.763406861	1.625449055	15.18103097	0.999993684
0	0.03	0.25	1	0.139736361	0.860255565	1.672348967	13.95415506	0.999991926	0.20693786	0.793053223	1.554800873	14.18464302	0.999991083
0	0.03	0.5	0	0.98521672	0.01477337	11.81864883	195.9912215	0.999990089	0.99014282	0.009847254	8.549137093	196.3708389	0.999990074
0	0.03	0.5	0.1	0.751435962	0.24855456	5.423676421	69.88689402	0.999990522	0.826521597	0.173469025	4.169864346	70.37897878	0.999990622
0	0.03	0.5	0.25	0.504402116	0.495589282	3.575981833	36.41153598	0.999991398	0.633586352	0.366405007	2.859203707	36.90162294	0.99999136
0	0.03	0.5	0.5	0.27588896	0.724104161	2.529731984	22.0973228	0.999993121	0.423611563	0.576378578	2.10088349	22.57633982	0.999990141
0	0.03	0.5	0.75	0.159538364	0.840452444	2.055627554	16.65937616	0.999990808	0.293858869	0.70613513	1.754145609	17.12372411	0.999993998
0	0.03	0.5	0.9	0.117185275	0.882804901	1.874199873	14.7336997	0.999990176	0.239114902	0.760878772	1.621436516	15.18805775	0.999993674
0	0.03	0.5	1	0.096056653	0.903936221	1.778028573	13.7442662	0.999992874	0.209355001	0.790636062	1.551211954	14.19160972	0.999991063
0	0.03	0.75	0	0.982880112	0.017109941	13.28255925	195.7877421	0.999990053	0.990215072	0.009774974	8.499078145	196.3746754	0.999990047
0	0.03	0.75	0.1	0.718249297	0.281740947	5.963365868	69.65271845	0.999990243	0.827677292	0.172313388	4.150133087	70.38621863	0.999990679
0	0.03	0.75	0.25	0.452710521	0.547280449	3.880237288	36.18029491	0.99999097	0.635709788	0.364281609	2.84782178	36.90883672	0.999991397
0	0.03	0.75	0.5	0.2251459	0.774844307	2.711861552	21.87562727	0.999990207	0.426286161	0.573703997	2.094083423	22.58346911	0.999990158
0	0.03	0.75	0.75	0.119451053	0.880540576	2.184783031	16.45018365	0.999991629	0.296506069	0.703487927	1.749397449	17.13073626	0.999993996
0	0.03	0.75	0.9	0.083594833	0.916396481	1.9831998	14.53241448	0.999991313	0.241632393	0.758361272	1.617475011	15.19498836	0.999993665
0	0.03	0.75	1	0.066422035	0.933571769	1.87629326	13.54827245	0.999993804	0.211764381	0.788226663	1.547669054	14.19848235	0.999991044
0	0.03	1	0	0.980577534	0.019412486	14.67809869	195.5798638	0.99999002	0.990286271	0.009703747	8.449683647	196.3783769	0.999990019
0	0.03	1	0.1	0.686982519	0.313007637	6.465998936	69.4218244	0.999990156	0.828817739	0.171172996	4.130647627	70.39335284	0.999990736
0	0.03	1	0.25	0.406965931	0.593024766	4.161083115	35.95353908	0.999990697	0.637809276	0.362182158	2.836578752	36.9159459	0.999991434
0	0.03	1	0.5	0.184297846	0.815692819	2.879832887	21.66163283	0.999990665	0.428938367	0.571051808	2.087366786	22.59049696	0.999990175
0	0.03	1	0.75	0.089833811	0.910158661	2.30440899	16.25190131	0.999992473	0.299138108	0.700855886	1.744708579	17.13765125	0.999993994
0	0.03	1	0.9	0.059946055	0.940046335	2.084516503	14.34384118	0.999992391	0.244139225	0.755854431	1.613563573	15.2018247	0.999993656
0	0.03	1	1	0.046195817	0.953798834	1.967866954	13.36605509	0.999994651	0.21416588	0.785825145	1.544171296	14.20526273	0.999991025
0	0.04	0	0	0.989995014	0.009995014	8.651260161	196.3594212	0.999990027	0.989995014	0.009995014	8.651260161	196.3594212	0.999990027
0	0.04	0	0.1	0.824163232	0.175827273	4.210083268	70.36417265	0.999990506	0.824163232	0.175827273	4.210083268	70.36417265	0.999990506
0	0.04	0	0.25	0.629266028	0.370725257	2.882394726	36.8868722	0.999991285	0.629266028	0.370725257	2.882394726	36.8868722	0.999991285
0	0.04	0	0.5	0.418194264	0.581795844	2.114740214	22.56176806	0.999990108	0.418194264	0.581795844	2.114740214	22.56176806	0.999990108
0	0.04	0	0.75	0.288518895	0.711475109	1.763824352	17.10940017	0.999994004	0.288518895	0.711475109	1.763824352	17.10940017	0.999994004
0	0.04	0	0.9	0.234048232	0.765945463	1.629513617	15.17390606	0.999993695	0.234048232	0.765945463	1.629513617	15.17390606	0.999993695
0	0.04	0	1	0.204513084	0.79547802	1.558436713	14.17758037	0.999991104	0.204513084	0.79547802	1.558436713	14.17758037	0.999991104
0	0.04	0.25	0	0.987618777	0.012371253	10.25779982	196.1857603	0.99999003	0.990094023	0.009896003	8.582856845	196.3659622	0.999990025
0	0.04	0.25	0.1	0.787155066	0.212835274	4.833672044	70.12700344	0.999990339	0.825742512	0.174248071	4.1831574	70.37409237	0.999990584
0	0.04	0.25	0.25	0.563715645	0.436274599	3.240333647	36.65000398	0.999990244	0.632157227	0.367834108	2.866870105	36.89675449	0.999991335
0	0.04	0.25	0.5	0.340034341	0.659958727	2.328803978	22.32916758	0.999993068	0.421815943	0.578174187	2.10546399	22.57152952	0.99999013
0	0.04	0.25	0.75	0.214864465	0.785125635	1.913888235	16.88213751	0.9999901	0.292085634	0.707908366	1.757344546	17.11899436	0.999994
0	0.04	0.25	0.9	0.165892615	0.834101534	1.755066834	14.95058549	0.999994149	0.237430688	0.762562993	1.624105811	15.18338403	0.999993681
0	0.04	0.25	1	0.140416688	0.859575226	1.67093889	13.95694234	0.999991914	0.207744429	0.792246648	1.553599398	14.18697582	0.999991077
0	0.04	0.5	0	0.985289136	0.014700901	11.77241335	195.9961036	0.999990038	0.99019109	0.009798933	8.515675592	196.3722789	0.999990023
0	0.04	0.5	0.1	0.752489063	0.247501493	5.406426982	69.89416423	0.999990556	0.827293769	0.172696891	4.156682631	70.3838172	0.99999066
0	0.04	0.5	0.25	0.50609597	0.493895444	3.566212678	36.41872136	0.999991414	0.635004657	0.364986728	2.851600196	36.90644386	0.999991385
0	0.04	0.5	0.5	0.277633389	0.722359728	2.523883097	22.1042576	0.999993117	0.425397128	0.574593025	2.096340765	22.58110406	0.999990152
0	0.04	0.5	0.75	0.16097672	0.839014064	2.051490179	16.66598404	0.999990784	0.295625354	0.704368642	1.750973526	17.12840977	0.999993997
0	0.04	0.5	0.9	0.118419535	0.881570606	1.870715053	14.74009501	0.999990141	0.240794411	0.759199257	1.618789902	15.19268872	0.999993668
0	0.04	0.5	1	0.097162244	0.902830601	1.774891399	13.75051763	0.999992845	0.210962124	0.789028926	1.548844962	14.19620181	0.99999105
0	0.04	0.75	0	0.983004721	0.016985303	13.20572514	195.7981641	0.999990024	0.990286271	0.009703747	8.449683647	196.3783769	0.999990019
0	0.04	0.75	0.1	0.719981669	0.280008625	5.935366098	69.66523196	0.999990294	0.828817739	0.171172996	4.130647627	70.39335284	0.999990736
0	0.04	0.75	0.25	0.455328431	0.544662557	3.864519886	36.1926012	0.999990988	0.637809276	0.362182158	2.836578752	36.9159459	0.999991434
0	0.04	0.75	0.5	0.227599301	0.772390885	2.70245573	21.88733659	0.999990186	0.428938367	0.571051808	2.087366786	22.59049696	0.999990175
0	0.04	0.75	0.75	0.12130829	0.878683294	2.178098289	16.46114278	0.999991584	0.299138108	0.700855886	1.744708579	17.13765125	0.999993994
0	0.04	0.75	0.9	0.08511377	0.914877483	1.97754819	14.54290116	0.999991253	0.244139225	0.755854431	1.613563573	15.2018247	0.999993656
0	0.04	0.75	1	0.067741199	0.932252557	1.871191734	13.55844606	0.999993756	0.21416588	0.785825145	1.544171296	14.20526273	0.999991025
0	0.04	1	0	0.980764238	0.019225776	14.56656409	195.5967772	0.999990014	0.990379622	0.009610392	8.384849425	196.3842613	0.999990014
0	0.04	1	0.1	0.689466216	0.310524003	6.42624256	69.44057847	0.999990219	0.830315134	0.169674937	4.105041366	70.40213176	0.999990071
0	0.04	1	0.25	0.41049602	0.589494695	4.138960319	35.97187996	0.999990714	0.640572016	0.359419467	2.821799733	36.92526596	0.999991483
0	0.04	1	0.5	0.18731334	0.812677284	2.866609559	21.67881351	0.999990624	0.432440207	0.567549992	2.078538418	22.59971328	0.999990199
0	0.04	1	0.75	0.091932864	0.90805954	2.294975273	16.2676774	0.999992405	0.30262396	0.697370031	1.738547083	17.14672347	0.999993992
0	0.04	1	0.9	0.061583719	0.938408587	2.076514583	14.35876288	0.999992306	0.247464975	0.75252867	1.608424582	15.2107964	0.999993645
0	0.04	1	1	0.047575613	0.952418972	1.960626481	13.38042307	0.999994586	0.217355424	0.782635577	1.539576366	14.21416284	0.999991002
0	0.05	0	0	0.989995014	0.009995014	8.651260161	196.3594212	0.999990027	0.989995014	0.009995014	8.651260161	196.3594212	0.999990027
0	0.05	0	0.1	0.824163232	0.175827273	4.210083268	70.36417265	0.999990506	0.824163232	0.175827273	4.210083268	70.36417265	0.999990506
0	0.05	0	0.25	0.629266028	0.370725257	2.882394726	36.8868722	0.999991285	0.629266028	0.370725257	2.882394726	36.8868722	0.999991285
0	0.05	0	0.5	0.418194264	0.581795844	2.114740214	22.56176806	0.999990108	0.418194264	0.581795844	2.114740214	22.56176806	0.999990108
0	0.05	0	0.75	0.288518895	0.711475109	1.763824352	17.10940017	0.999994004	0.288518895	0.711475109	1.763824352	17.10940017	0.999994004
0	0.05	0	0.9	0.234048232	0.765945463	1.629513617	15.17390606	0.999993695	0.234048232	0.765945463	1.629513617	15.17390606	0.999993695
0	0.05	0	1	0.204513084	0.79547802	1.558436713	14.17758037	0.999991104	0.204513084	0.79547802	1.558436713	14.17758037	0.999991104
0	0.05	0.25	0	0.987649348	0.012340706	10.23756092	196.1888227	0.999990054	0.990118482	0.009871568	8.565959056	196.3684066	0.99999005
0	0.05	0.25	0.1	0.787620263	0.212370095	4.825916066	70.13006796	0.999990358	0.826132925	0.173857678	4.176496867	70.37654162	0.999990603
0	0.05	0.25	0.25	0.564513589	0.435476666	3.235901252	36.65304589	0.999990255	0.63287315	0.367118198	2.863028996	36.8991947	0.999991347
0	0.05	0.25	0.5	0.340940073	0.659052996	2.326151445	22.33214086	0.999993069	0.422715014	0.577275121	2.103168989	22.57394047	0.999990135
0	0.05	0.25	0.75	0.215680146	0.784309947	1.912022649	16.88501796	0.999990093	0.292973095	0.707020904	1.7557417	17.12136478	0.999993999
0	0.05	0.25	0.9	0.166628167	0.833365975	1.753502283	14.9534039	0.999994142	0.238273382	0.761720296	1.62276831	15.18572627	0.999993678
0	0.05	0.25	1	0.141096952	0.85889495	1.669534693	13.95971755	0.999991902	0.208550144	0.791440926	1.552403103	14.18929803	0.99999107
0	0.05	0.5	0	0.985360896	0.014629189	11.72662293	196.0033065	0.999990085	0.990238938	0.009751133	8.482554495	196.3770603	0.999990071
0	0.05	0.5	0.1	0.753533347	0.246457244	5.389313827	69.90136338	0.999990591	0.82805912	0.171931578	4.143610852	70.38860832	0.999990698
0	0.05	0.5	0.25	0.507778915	0.492212515	3.556518033	36.42583752	0.99999143	0.636412259	0.363579151	2.844058798	36.91121796	0.999991409
0	0.05	0.5	0.5	0.279371692	0.72062142	2.518078816	22.11112844	0.999993112	0.427172706	0.572817457	2.09183535	22.58582289	0.999990164
0	0.05	0.5	0.75	0.162413856	0.837576904	2.047385015	16.67253446	0.99999076	0.297385098	0.702608897	1.747827959	17.13305195	0.999993995
0	0.05	0.5	0.9	0.1196546	0.880335506	1.867257792	14.74643689	0.999990106	0.242469192	0.75752447	1.616165682	15.19727752	0.999993662
0	0.05	0.5	1	0.098269626	0.90172319	1.771779309	13.75671827	0.999992816	0.212565762	0.787425276	1.546498161	14.20075264	0.999991038
0	0.05	0.75	0	0.983127578	0.016862517	13.12991299	195.8105186	0.999990095	0.990356491	0.009633599	8.400983371	196.385393	0.99999009
0	0.05	0.75	0.1	0.72169309	0.278297253	5.907687722	69.67756427	0.999990343	0.829943239	0.170046812	4.111403299	70.39981081	0.999990051
0	0.05	0.75	0.25	0.457923334	0.542067674	3.848975492	36.20473271	0.999991007	0.639885207	0.360106263	2.825472083	36.92295272	0.999991471
0	0.05	0.75	0.5	0.230043448	0.769946717	2.693153025	21.8988889	0.999990165	0.431568411	0.568421782	2.080732053	22.59742549	0.999990193
0	0.05	0.75	0.75	0.123167003	0.876824537	2.171488351	16.47196581	0.99999154	0.301755015	0.698238977	1.740077899	17.14447103	0.999993992
0	0.05	0.75	0.9	0.086637828	0.913353366	1.971960886	14.55326406	0.999991194	0.246635333	0.753358315	1.609701262	15.20856864	0.999993647
0	0.05	0.75	1	0.069067	0.930926709	1.86614895	13.56850372	0.999993708	0.216559385	0.783431623	1.540717826	14.21195266	0.999991007
0	0.05	1	0	0.980947385	0.019042623	14.45688195	195.6133126	0.999990007	0.990471195	0.009518814	8.321142458	196.3899373	0.999990008
0	0.05	1	0.1	0.691911345	0.308078937	6.387077411	69.45897493	0.999990282	0.83178664	0.16820351	4.079853389	70.41130482	0.99999015
0	0.05	1	0.25	0.413988678	0.586002054	4.117151059	35.98987971	0.999990732	0.643293783	0.356697748	2.807257293	36.93440921	0.999991531
0	0.05	1	0.5	0.190319443	0.809671141	2.853572064	21.69569707	0.999990584	0.435903186	0.564087036	2.069852146	22.60875792	0.999990223
0	0.05	1	0.75	0.094039711	0.905952626	2.285676752	16.28320543	0.999992338	0.306082987	0.693911003	1.732486501	17.15563097	0.99999399
0	0.05	1	0.9	0.063233778	0.936758444	2.068629325	14.37346395	0.999992223	0.25077152	0.749222113	1.603370764	15.2196081	0.999993634
0	0.05	1	1	0.048969286	0.951025235	1.953492904	13.39458723	0.999994521	0.220530505	0.779460473	1.535058202	14.22290625	0.999990979
0	0.06	0	0	0.989995014	0.009995014	8.651260161	196.3594212	0.999990027	0.989995014	0.009995014	8.651260161	196.3594212	0.999990027
0	0.06	0	0.1	0.824163232	0.175827273	4.210083268	70.36417265	0.999990506	0.824163232	0.175827273	4.210083268	70.36417265	0.999990506
0	0.06	0	0.25	0.629266028	0.370725257	2.882394726	36.8868722	0.999991285	0.629266028	0.370725257	2.882394726	36.8868722	0.999991285
0	0.06	0	0.5	0.418194264	0.581795844	2.114740214	22.56176806	0.999990108	0.418194264	0.581795844	2.114740214	22.56176806	0.999990108
0	0.06	0	0.75	0.288518895	0.711475109	1.763824352	17.10940017	0.999994004	0.288518895	0.711475109	1.763824352	17.10940017	0.999994004
0	0.06	0	0.9	0.234048232	0.765945463	1.629513617	15.17390606	0.999993695	0.234048232	0.765945463	1.629513617	15.17390606	0.999993695
0	0.06	0	1	0.204513084	0.79547802	1.558436713	14.17758037	0.999991104	0.204513084	0.79547802	1.558436713	14.17758037	0.999991104
0	0.06	0.25	0	0.987679768	0.01231031	10.21741151	196.1918699	0.999990079	0.99014282	0.009847254	8.549137093	196.3708389	0.999990074
0	0.06	0.25	0.1	0.788083442	0.211906935	4.818191772	70.13311735	0.999990377	0.826521597	0.173469025	4.169864346	70.37897878	0.999990622
0	0.06	0.25	0.25	0.565308727	0.43468154	3.231486461	36.65607293	0.999990267	0.633586352	0.366405007	2.859203707	36.90162294	0.99999136
0	0.06	0.25	0.5	0.341843743	0.658149327	2.32350948	22.33510004	0.99999307	0.423611563	0.576378578	2.10088349	22.57633982	0.999990141
0	0.06	0.25	0.75	0.216494891	0.783495195	1.910164643	16.88788532	0.999990085	0.293858869	0.70613513	1.754145609	17.12372411	0.999993998
0	0.06	0.25	0.9	0.167363341	0.832630794	1.751944181	14.95620988	0.999994135	0.239114902	0.760878772	1.621436516	15.18805775	0.999993674
0	0.06	0.25	1	0.141777146	0.858214744	1.668136341	13.96248076	0.999991891	0.209355001	0.790636062	1.551211954	14.19160972	0.999991063
0	0.06	0.5	0	0.98543191	0.014558123	11.68118211	196.0080258	0.999990033	0.990286271	0.009703747	8.449683647	196.3783769	0.999990019
0	0.06	0.5	0.1	0.754568923	0.245421702	5.372335316	69.90849251	0.999990625	0.828817739	0.171172996	4.130647627	70.39335284	0.999990736
0	0.06	0.5	0.25	0.509451047	0.490540399	3.546897039	36.43288545	0.999991446	0.637809276	0.362182158	2.836578752	36.9159459	0.999991434
0	0.06	0.5	0.5	0.28110387	0.718889238	2.51231863	22.11793617	0.999993108	0.428938367	0.571051808	2.087366786	22.59049696	0.999990175
0	0.06	0.5	0.75	0.163849717	0.83614102	2.043311686	16.67902813	0.999990737	0.299138108	0.700855886	1.744708579	17.13765125	0.999993994
0	0.06	0.5	0.9	0.120890404	0.879099668	1.863827765	14.75272595	0.999990072	0.244139225	0.755854431	1.613563573	15.2018247	0.999993656
0	0.06	0.5	1	0.099378731	0.900614055	1.768692004	13.76286867	0.999992787	0.21416588	0.785825145	1.544171296	14.20526273	0.999991025
0	0.06	0.75	0	0.983248621	0.016741444	13.0550122	195.8205609	0.999990065	0.990425653	0.009564409	8.352878404	196.3888602	0.999990061
0	0.06	0.75	0.1	0.723383934	0.276606459	5.880325089	69.68971929	0.999990393	0.831054081	0.16893603	4.092395748	70.40674028	0.999990111
0	0.06	0.75	0.25	0.460495489	0.539495537	3.833601204	36.21669313	0.999991026	0.641937966	0.358053541	2.814499299	36.92985937	0.999991507
0	0.06	0.75	0.5	0.232478257	0.767511889	2.683951735	21.91028726	0.999990145	0.434176521	0.56581369	2.074177735	22.60425677	0.999990211
0	0.06	0.75	0.75	0.125026978	0.874964517	2.164951967	16.48265512	0.999991496	0.304356822	0.695637169	1.735504333	17.15119754	0.999993991
0	0.06	0.75	0.9	0.088166789	0.911824345	1.9664368	14.5635052	0.999991135	0.249120656	0.750872983	1.605887159	15.21522199	0.999993639
0	0.06	0.75	1	0.070399237	0.929594424	1.861163904	13.57844721	0.999993661	0.218944788	0.781046202	1.537307809	14.21855388	0.99999099
0	0.06	1	0	0.981127125	0.018862974	14.34905186	195.6314162	0.9999901	0.990561038	0.009428963	8.258533347	196.3954096	0.999990001
0	0.06	1	0.1	0.694318782	0.305671562	6.348489951	69.47702389	0.999990344	0.833232922	0.166757306	4.055073387	70.42030447	0.999990228
0	0.06	1	0.25	0.417444375	0.582546375	4.095648527	36.00754765	0.99999075	0.645975458	0.354016121	2.792945775	36.94338062	0.999991579
0	0.06	1	0.5	0.193315821	0.806674724	2.840716456	21.7122909	0.999990546	0.439327841	0.560662406	2.061304566	22.61763558	0.999990247
0	0.06	1	0.75	0.096153853	0.903838419	2.276510533	16.29849078	0.999992272	0.309515276	0.690478713	1.726524377	17.1643781	0.999993989
0	0.06	1	0.9	0.064895791	0.93509635	2.060858202	14.3879488	0.99999214	0.254058739	0.745934885	1.598400023	15.22826393	0.999993624
0	0.06	1	1	0.050376455	0.949618002	1.946463881	13.40855139	0.999994457	0.22369089	0.776300067	1.530614901	14.23149693	0.999990957
0	0.07	0	0	0.989995014	0.009995014	8.651260161	196.3594212	0.999990027	0.989995014	0.009995014	8.651260161	196.3594212	0.999990027
0	0.07	0	0.1	0.824163232	0.175827273	4.210083268	70.36417265	0.999990506	0.824163232	0.175827273	4.210083268	70.36417265	0.999990506
0	0.07	0	0.25	0.629266028	0.370725257	2.882394726	36.8868722	0.999991285	0.629266028	0.370725257	2.882394726	36.8868722	0.999991285
0	0.07	0	0.5	0.418194264	0.581795844	2.114740214	22.56176806	0.999990108	0.418194264	0.581795844	2.114740214	22.56176806	0.999990108
0	0.07	0	0.75	0.288518895	0.711475109	1.763824352	17.10940017	0.999994004	0.288518895	0.711475109	1.763824352	17.10940017	0.999994004
0	0.07	0	0.9	0.234048232	0.765945463	1.629513617	15.17390606	0.999993695	0.234048232	0.765945463	1.629513617	15.17390606	0.999993695
0	0.07	0	1	0.204513084	0.79547802	1.558436713	14.17758037	0.999991104	0.204513084	0.79547802	1.558436713	14.17758037	0.999991104
0	0.07	0.25	0	0.987709989	0.012280014	10.19730677	196.1921024	0.999990003	0.990167039	0.009823059	8.532390441	196.3732592	0.999990098
0	0.07	0.25	0.1	0.788544616	0.211445779	4.810498966	70.13615173	0.999990395	0.826908541	0.1730821	4.163259659	70.38140395	0.999990641
0	0.07	0.25	0.25	0.566101071	0.433889208	3.227089167	36.65908522	0.999990278	0.63429685	0.365694523	2.855394139	36.9040393	0.999991372
0	0.07	0.25	0.5	0.342745355	0.657247715	2.320878018	22.33804524	0.99999307	0.424505598	0.575484549	2.098607435	22.57872766	0.999990147
0	0.07	0.25	0.75	0.217308695	0.782681383	1.908314172	16.89073968	0.999990078	0.294742955	0.705251043	1.752556232	17.12607241	0.999993998
0	0.07	0.25	0.9	0.168098133	0.831895996	1.750392488	14.95900351	0.999994128	0.239955246	0.760038425	1.620110392	15.19037854	0.999993671
0	0.07	0.25	1	0.142457263	0.857534616	1.666743797	13.96523205	0.999991879	0.210158996	0.789832061	1.550025917	14.19391096	0.999991057
0	0.07	0.5	0	0.985502287	0.014487794	11.63617589	196.015089	0.999990081	0.990333197	0.009656869	8.417145273	196.3830656	0.999990066
0	0.07	0.5	0.1	0.755595899	0.24439476	5.355489833	69.91555263	0.999990659	0.829569715	0.170420316	4.117791533	70.39747863	0.999990031
0	0.07	0.5	0.25	0.511112461	0.488879001	3.537348846	36.43986613	0.999991462	0.639195824	0.360795635	2.829159309	36.92062835	0.999991458
0	0.07	0.5	0.5	0.282829922	0.717163183	2.506602035	22.12468164	0.999993104	0.430694178	0.569296009	2.082934623	22.59512688	0.999990187
0	0.07	0.5	0.75	0.165284249	0.834706465	2.039269824	16.68546575	0.999990714	0.300884393	0.6991096	1.74161506	17.14220823	0.999993993
0	0.07	0.5	0.9	0.122126884	0.877863154	1.860424654	14.75896283	0.999990038	0.245804492	0.754189158	1.610983297	15.20633082	0.99999365
0	0.07	0.5	1	0.100489495	0.899503263	1.765629192	13.76896941	0.999992758	0.215762445	0.784228569	1.541864114	14.20973263	0.999991013
0	0.07	0.75	0	0.983367939	0.016622096	12.98105022	195.8304096	0.999990035	0.990493828	0.009496203	8.305399143	196.3921984	0.999990032
0	0.07	0.75	0.1	0.725054564	0.274935878	5.853272685	69.7017008	0.999990442	0.83215055	0.16783962	4.073620533	70.41357079	0.99999017
0	0.07	0.75	0.25	0.463045155	0.536945891	3.818394188	36.22848601	0.999991046	0.643967927	0.356023616	2.803657982	36.93666798	0.999991543
0	0.07	0.75	0.5	0.234903645	0.765086481	2.674850196	21.92153464	0.999990126	0.436762922	0.563227306	2.067702379	22.61099281	0.999990229
0	0.07	0.75	0.75	0.126888009	0.873103444	2.158487916	16.49321304	0.999991453	0.306943562	0.693050427	1.730986833	17.15783262	0.99999399
0	0.07	0.75	0.9	0.089700444	0.910290633	1.960974868	14.57362656	0.999991077	0.251595141	0.74839849	1.602120371	15.22178651	0.999993631
0	0.07	0.75	1	0.071737713	0.928255902	1.856235613	13.5882783	0.999993615	0.221321988	0.778668985	1.533940432	14.22506808	0.999990973
0	0.07	1	0	0.981303457	0.018686635	14.24293562	195.647243	0.999990092	0.990649253	0.009340841	8.19703658	196.4042211	0.999990094
0	0.07	1	0.1	0.696689378	0.303301027	6.310467067	69.49473508	0.999990405	0.834654618	0.165335686	4.030691454	70.42913557	0.999990305
0	0.07	1	0.25	0.420863577	0.579127191	4.074446115	36.02489279	0.999990769	0.648617897	0.351373729	2.7788597	36.95218499	0.999991627
0	0.07	1	0.5	0.196302156	0.803688352	2.828038902	21.7286021	0.999990509	0.4427147	0.557275571	2.052892383	22.6263508	0.999990271
0	0.07	1	0.75	0.098274801	0.901717406	2.267473805	16.3135387	0.999992207	0.312920925	0.687073063	1.720658337	17.17296908	0.999993988
0	0.07	1	0.9	0.066569322	0.933422737	2.053198756	14.40222171	0.999992059	0.257326523	0.742667092	1.593510331	15.23676789	0.999993615
0	0.07	1	1	0.051796744	0.948197649	1.939537138	13.42231931	0.999994394	0.226836362	0.773154575	1.526244622	14.23993874	0.999990937
0	0.08	0	0	0.989995014	0.009995014	8.651260161	196.3594212	0.999990027	0.989995014	0.009995014	8.651260161	196.3594212	0.999990027
0	0.08	0	0.1	0.824163232	0.175827273	4.210083268	70.36417265	0.999990506	0.824163232	0.175827273	4.210083268	70.36417265	0.999990506
0	0.08	0	0.25	0.629266028	0.370725257	2.882394726	36.8868722	0.999991285	0.629266028	0.370725257	2.882394726	36.8868722	0.999991285
0	0.08	0	0.5	0.418194264	0.581795844	2.114740214	22.56176806	0.999990108	0.418194264	0.581795844	2.114740214	22.56176806	0.999990108
0	0.08	0	0.75	0.288518895	0.711475109	1.763824352	17.10940017	0.999994004	0.288518895	0.711475109	1.763824352	17.10940017	0.999994004
0	0.08	0	0.9	0.234048232	0.765945463	1.629513617	15.17390606	0.999993695	0.234048232	0.765945463	1.629513617	15.17390606	0.999993695
0	0.08	0	1	0.204513084	0.79547802	1.558436713	14.17758037	0.999991104	0.204513084	0.79547802	1.558436713	14.17758037	0.999991104
0	0.08	0.25	0	0.987740112	0.012249915	10.17733464	196.1951196	0.999990027	0.99019109	0.009798933	8.515675592	196.3722789	0.999990023
0	0.08	0.25	0.1	0.789003798	0.210986616	4.802837453	70.1391712	0.999990414	0.827293769	0.172696891	4.156682631	70.3838172	0.99999066
0	0.08	0.25	0.25	0.566890635	0.433099655	3.222709266	36.66208286	0.99999029	0.635004657	0.364986728	2.851600196	36.90644386	0.999991385
0	0.08	0.25	0.5	0.343644915	0.656348157	2.318256999	22.34097654	0.999993071	0.425397128	0.574593025	2.096340765	22.58110406	0.999990152
0	0.08	0.25	0.75	0.218121555	0.781868516	1.90647119	16.89358113	0.999990071	0.295625354	0.704368642	1.750973526	17.12840977	0.999993997
0	0.08	0.25	0.9	0.168832533	0.831161588	1.748847165	14.96178486	0.999994121	0.240794411	0.759199257	1.618789902	15.19268872	0.999993668
0	0.08	0.25	1	0.143137294	0.856854573	1.665357025	13.9679715	0.999991868	0.210962124	0.789028926	1.548844962	14.19620181	0.99999105
0	0.08	0.5	0	0.985571937	0.014418091	11.59150906	196.0196495	0.999990028	0.990379622	0.009610392	8.384849425	196.3842613	0.999990014
0	0.08	0.5	0.1	0.75661438	0.243376313	5.33877579	69.92254473	0.999990693	0.830315134	0.169674937	4.105041366	70.40213176	0.999990071
0	0.08	0.5	0.25	0.51276325	0.487228228	3.527872621	36.4467805	0.999991478	0.640572016	0.359419467	2.821799733	36.92526596	0.999991483
0	0.08	0.5	0.5	0.284549847	0.715443254	2.500928537	22.13136568	0.999993101	0.432440207	0.567549992	2.078538418	22.59971328	0.999990199
0	0.08	0.5	0.75	0.1667174	0.833273292	2.035259068	16.69184801	0.999990691	0.30262396	0.697370031	1.738547083	17.14672347	0.999993992
0	0.08	0.5	0.9	0.123363975	0.876626029	1.857048144	14.76514812	0.999990005	0.247464975	0.75252867	1.608424582	15.2107964	0.999993645
0	0.08	0.5	1	0.101601851	0.898390879	1.762590582	13.77502105	0.99999273	0.217355424	0.782635577	1.539576366	14.21416284	0.999991002
0	0.08	0.75	0	0.983485568	0.016504436	12.90800915	195.8400684	0.999990005	0.990561038	0.009428963	8.258533347	196.3954096	0.999990001
0	0.08	0.75	0.1	0.726705337	0.273285153	5.826525124	69.71351249	0.99999049	0.833232922	0.166757306	4.055073387	70.42030447	0.999990228
0	0.08	0.75	0.25	0.465572587	0.534418478	3.803351673	36.24011482	0.999991065	0.645975458	0.354016121	2.792945775	36.94338062	0.999991579
0	0.08	0.75	0.5	0.237319538	0.76267057	2.665846781	21.93263393	0.999990108	0.439327841	0.560662406	2.061304566	22.61763558	0.999990247
0	0.08	0.75	0.75	0.128749892	0.871241519	2.152095005	16.50364183	0.99999141	0.309515276	0.690478713	1.726524377	17.1643781	0.999993989
0	0.08	0.75	0.9	0.091238584	0.908752436	1.955574048	14.58363007	0.99999102	0.254058739	0.745934885	1.598400023	15.22826393	0.999993624
0	0.08	0.75	1	0.073082231	0.926911337	1.851363118	13.59799871	0.999993568	0.22369089	0.776300067	1.530614901	14.23149693	0.999990957
0	0.08	1	0	0.981476523	0.01851356	14.13853596	195.6627213	0.999990082	0.990735784	0.009254302	8.136539008	196.4093305	0.999990086
0	0.08	1	0.1	0.699023958	0.300966508	6.272996054	69.5121179	0.999990465	0.836052351	0.163938029	4.006698003	70.43780283	0.99999038
0	0.08	1	0.25	0.424246747	0.57574404	4.053537411	36.04192381	0.999990788	0.651221934	0.348769739	2.764993762	36.96082692	0.999991674
0	0.08	1	0.5	0.199278151	0.800712322	2.815535681	21.74463761	0.999990473	0.446064287	0.553926009	2.044612405	22.63490796	0.999990296
0	0.08	1	0.75	0.100402083	0.899590061	2.258563837	16.32835429	0.999992144	0.316300042	0.683693946	1.714886079	17.18140797	0.999993988
0	0.08	1	0.9	0.068253943	0.931738036	2.045648602	14.41628688	0.999991979	0.26057478	0.739418826	1.588699726	15.24512384	0.999993606
0	0.08	1	1	0.053229782	0.946764549	1.932710467	13.43589468	0.999994331	0.229966722	0.770024195	1.521945584	14.24823541	0.999990917
0	0.09	0	0	0.989995014	0.009995014	8.651260161	196.3594212	0.999990027	0.989995014	0.009995014	8.651260161	196.3594212	0.999990027
0	0.09	0	0.1	0.824163232	0.175827273	4.210083268	70.36417265	0.999990506	0.824163232	0.175827273	4.210083268	70.36417265	0.999990506
0	0.09	0	0.25	0.629266028	0.370725257	2.882394726	36.8868722	0.999991285	0.629266028	0.370725257	2.882394726	36.8868722	0.999991285
0	0.09	0	0.5	0.418194264	0.581795844	2.114740214	22.56176806	0.999990108	0.418194264	0.581795844	2.114740214	22.56176806	0.999990108
0	0.09	0	0.75	0.288518895	0.711475109	1.763824352	17.10940017	0.999994004	0.288518895	0.711475109	1.763824352	17.10940017	0.999994004
0	0.09	0	0.9	0.234048232	0.765945463	1.629513617	15.17390606	0.999993695	0.234048232	0.765945463	1.629513617	15.17390606	0.999993695
0	0.09	0	1	0.204513084	0.79547802	1.558436713	14.17758037	0.999991104	0.204513084	0.79547802	1.558436713	14.17758037	0.999991104
0	0.09	0.25	0	0.987770087	0.012219964	10.15745023	196.198122	0.999990051	0.990215072	0.009774974	8.499078145	196.3746754	0.999990047
0	0.09	0.25	0.1	0.789461	0.210529433	4.795207041	70.14217588	0.999990432	0.827677292	0.172313388	4.150133087	70.38621863	0.999990679
0	0.09	0.25	0.25	0.567677434	0.432312867	3.218346654	36.66506597	0.999990301	0.635709788	0.364281609	2.84782178	36.90883672	0.999991397
0	0.09	0.25	0.5	0.344542424	0.655450648	2.315646358	22.34389404	0.999993072	0.426286161	0.573703997	2.094083423	22.58346911	0.999990158
0	0.09	0.25	0.75	0.218933466	0.781056597	1.904635652	16.89640976	0.999990064	0.296506069	0.703487927	1.749397449	17.13073626	0.999993996
0	0.09	0.25	0.9	0.169566537	0.830427577	1.747308172	14.964554	0.999994115	0.241632393	0.758361272	1.617475011	15.19498836	0.999993665
0	0.09	0.25	1	0.143817232	0.856174624	1.66397599	13.97069918	0.999991856	0.211764381	0.788226663	1.547669054	14.19848235	0.999991044
0	0.09	0.5	0	0.98564097	0.014349104	11.54726674	196.026577	0.999990075	0.990425653	0.009564409	8.352878404	196.3888602	0.999990061
0	0.09	0.5	0.1	0.75762447	0.242366256	5.322191624	69.9294698	0.999990726	0.831054081	0.16893603	4.092395748	70.40674028	0.999990111
0	0.09	0.5	0.25	0.514403509	0.485587986	3.518467542	36.45362949	0.999991494	0.641937966	0.358053541	2.814499299	36.92985937	0.999991507
0	0.09	0.5	0.5	0.286263647	0.71372945	2.495297648	22.1379891	0.999993097	0.434176521	0.56581369	2.074177735	22.60425677	0.999990211
0	0.09	0.5	0.75	0.168149117	0.831841552	2.031279058	16.6981756	0.999990669	0.304356822	0.695637169	1.735504333	17.15119754	0.999993991
0	0.09	0.5	0.9	0.124601616	0.875393019	1.853697925	14.77138487	0.999994635	0.249120656	0.750872983	1.605887159	15.21522199	0.999993639
0	0.09	0.5	1	0.102715736	0.897276966	1.759575891	13.78102414	0.999992702	0.218944788	0.781046202	1.537307809	14.21855388	0.99999099
0	0.09	0.75	0	0.983601594	0.016388479	12.83591738	195.8517314	0.999990074	0.990627354	0.009362717	8.212312062	196.4020338	0.999990071
0	0.09	0.75	0.1	0.7283366	0.271653938	5.800077151	69.72515794	0.999990538	0.834301465	0.165688821	4.036750148	70.42694334	0.999990286
0	0.09	0.75	0.25	0.468078038	0.531913046	3.788470953	36.25158294	0.999991084	0.64796092	0.352030695	2.782360376	36.9499993	0.999991615
0	0.09	0.75	0.5	0.239725866	0.760264224	2.656939901	21.94358795	0.99999009	0.4418715	0.558118765	2.054982912	22.62418698	0.999990265
0	0.09	0.75	0.75	0.13061243	0.869378939	2.145772064	16.51394373	0.999991369	0.312072005	0.687921984	1.722115966	17.17083575	0.999993988
0	0.09	0.75	0.9	0.092781005	0.907209958	1.950233325	14.59351762	0.999990963	0.256511404	0.743482213	1.594725264	15.23465592	0.999993617
0	0.09	0.75	1	0.074432601	0.925560922	1.84654548	13.60761015	0.999993523	0.226051403	0.773939539	1.527330445	14.23784204	0.999990942
0	0.09	1	0	0.981646412	0.01834366	14.0358106	195.6778602	0.999990072	0.990820726	0.00916935	8.077057051	196.4142498	0.999990077
0	0.09	1	0.1	0.701323324	0.298667201	6.236064596	69.52918136	0.999990525	0.837426717	0.162563737	3.983083756	70.44631074	0.999990454
0	0.09	1	0.25	0.427594345	0.572396462	4.032916191	36.05864908	0.999990807	0.65378838	0.346203341	2.751342823	36.96931084	0.99999172
0	0.09	1	0.5	0.202243522	0.797746916	2.803203174	21.7604041	0.999990438	0.449377122	0.5506132	2.036461541	22.64331129	0.999990321
0	0.09	1	0.75	0.102535235	0.897456846	2.249777973	16.34294254	0.999992081	0.319652742	0.680341246	1.709205376	17.18969872	0.999993988
0	0.09	1	0.9	0.069949234	0.930042666	2.038205422	14.43014842	0.9999919	0.263803431	0.736190167	1.583966309	15.25333553	0.999993598
0	0.09	1	1	0.0546752	0.945319069	1.925981724	13.44928109	0.999994269	0.233081787	0.766909111	1.517716061	14.25639052	0.999990899
0	0.1	0	0	0.989995014	0.009995014	8.651260161	196.3594212	0.999990027	0.989995014	0.009995014	8.651260161	196.3594212	0.999990027
0	0.1	0	0.1	0.824163232	0.175827273	4.210083268	70.36417265	0.999990506	0.824163232	0.175827273	4.210083268	70.36417265	0.999990506
0	0.1	0	0.25	0.629266028	0.370725257	2.882394726	36.8868722	0.999991285	0.629266028	0.370725257	2.882394726	36.8868722	0.999991285
0	0.1	0	0.5	0.418194264	0.581795844	2.114740214	22.56176806	0.999990108	0.418194264	0.581795844	2.114740214	22.56176806	0.999990108
0	0.1	0	0.75	0.288518895	0.711475109	1.763824352	17.10940017	0.999994004	0.288518895	0.711475109	1.763824352	17.10940017	0.999994004
0	0.1	0	0.9	0.234048232	0.765945463	1.629513617	15.17390606	0.999993695	0.234048232	0.765945463	1.629513617	15.17390606	0.999993695
0	0.1	0	1	0.204513084	0.79547802	1.558436713	14.17758037	0.999991104	0.204513084	0.79547802	1.558436713	14.17758037	0.999991104
0	0.1	0.25	0	0.987799916	0.012190159	10.13765293	196.2011097	0.999990075	0.990238938	0.009751133	8.482554495	196.3770603	0.999990071
0	0.1	0.25	0.1	0.789916235	0.210074216	4.787607537	70.14516587	0.999990451	0.82805912	0.171931578	4.143610852	70.38860832	0.999990698
0	0.1	0.25	0.25	0.568461481	0.431528831	3.214001229	36.66803463	0.999990313	0.636412259	0.363579151	2.844058798	36.91121796	0.999991409
0	0.1	0.25	0.5	0.345437888	0.654555185	2.313046036	22.34679785	0.999993073	0.427172706	0.572817457	2.09183535	22.58582289	0.999990164
0	0.1	0.25	0.75	0.219744425	0.780245631	1.902807512	16.89922564	0.999990057	0.297385098	0.702608897	1.747827959	17.13305195	0.999993995
0	0.1	0.25	0.9	0.170300137	0.829693971	1.745775471	14.96731103	0.999994108	0.242469192	0.75752447	1.616165682	15.19727752	0.999993662
0	0.1	0.25	1	0.14449707	0.855494775	1.662600656	13.97341515	0.999991845	0.212565762	0.787425276	1.546498161	14.20075264	0.999991038
0	0.1	0.5	0	0.985709297	0.014280725	11.50335396	196.0309824	0.999990022	0.990471195	0.009518814	8.321142458	196.3899373	0.999990008
0	0.1	0.5	0.1	0.758626272	0.241363742	5.305735729	69.9359088	0.999990014	0.83178664	0.16820351	4.079853389	70.41130482	0.99999015
0	0.1	0.5	0.25	0.516033329	0.483958182	3.509132799	36.46041403	0.999991511	0.643293783	0.356697748	2.807257293	36.93440921	0.999991531
0	0.1	0.5	0.5	0.287971324	0.71202177	2.489708888	22.14455272	0.999993094	0.435903186	0.564087036	2.069852146	22.60875792	0.999990223
0	0.1	0.5	0.75	0.169579352	0.830411295	2.027329445	16.70444919	0.999990647	0.306082987	0.693911003	1.732486501	17.15563097	0.99999399
0	0.1	0.5	0.9	0.125839744	0.874154873	1.850373692	14.77746924	0.999994617	0.25077152	0.749222113	1.603370764	15.2196081	0.999993634
0	0.1	0.5	1	0.103831087	0.896161587	1.756584837	13.78697921	0.999992674	0.220530505	0.779460473	1.535058202	14.22290625	0.999990979
0	0.1	0.75	0	0.983715951	0.016274091	12.76466633	195.8610399	0.999990042	0.990692694	0.009297346	8.166637828	196.4050269	0.99999004
0	0.1	0.75	0.1	0.729948693	0.270041893	5.77392363	69.73664063	0.999990585	0.835356442	0.1646339	4.018646755	70.4334894	0.999990343
0	0.1	0.75	0.25	0.470561757	0.529429347	3.773749379	36.26289365	0.999991104	0.649924665	0.350066985	2.771899539	36.95652598	0.99999165
0	0.1	0.75	0.5	0.242122563	0.75786751	2.648127997	21.95439947	0.999990073	0.44439412	0.555596164	2.048736064	22.63064887	0.999990284
0	0.1	0.75	0.75	0.132475432	0.867515896	2.139517952	16.5241209	0.999991328	0.314613793	0.685380195	1.717760626	17.17720729	0.999993988
0	0.1	0.75	0.9	0.094327509	0.905663398	1.944951703	14.60329107	0.999990908	0.258953098	0.741040513	1.591095263	15.24096413	0.99999361
0	0.1	0.75	1	0.075788632	0.924204845	1.841781782	13.61711427	0.999993477	0.228403443	0.771587484	1.524086307	14.24410499	0.999990927
0	0.1	1	0	0.981813213	0.018176849	13.93471867	195.6926682	0.999990062	0.990904124	0.009085942	8.018565136	196.4189831	0.999990067
0	0.1	1	0.1	0.703588256	0.296402328	6.199660755	69.54593417	0.999990584	0.838778297	0.161212231	3.95983973	70.45466368	0.999990528
0	0.1	1	0.25	0.430906827	0.569084	4.012576411	36.07507668	0.999990827	0.656318022	0.343673744	2.737901903	36.97764106	0.999991767
0	0.1	1	0.5	0.205198005	0.794792399	2.791037866	21.77590807	0.999990405	0.452653715	0.547336632	2.028436792	22.65156485	0.999990346
0	0.1	1	0.75	0.10467381	0.89531821	2.241113635	16.35730828	0.99999202	0.322979151	0.677014839	1.703614071	17.19784511	0.999993989
0	0.1	1	0.9	0.071654781	0.92833704	2.030866962	14.44381031	0.999991821	0.26701241	0.73298118	1.57930824	15.26140657	0.999993591
0	0.1	1	1	0.056132633	0.943861574	1.919348824	13.46248204	0.999994207	0.23618139	0.763809492	1.513554385	14.26440759	0.999990881
0	0.15	0	0	0.989995014	0.009995014	8.651260161	196.3594212	0.999990027	0.989995014	0.009995014	8.651260161	196.3594212	0.999990027
0	0.15	0	0.1	0.824163232	0.175827273	4.210083268	70.36417265	0.999990506	0.824163232	0.175827273	4.210083268	70.36417265	0.999990506
0	0.15	0	0.25	0.629266028	0.370725257	2.882394726	36.8868722	0.999991285	0.629266028	0.370725257	2.882394726	36.8868722	0.999991285
0	0.15	0	0.5	0.418194264	0.581795844	2.114740214	22.56176806	0.999990108	0.418194264	0.581795844	2.114740214	22.56176806	0.999990108
0	0.15	0	0.75	0.288518895	0.711475109	1.763824352	17.10940017	0.999994004	0.288518895	0.711475109	1.763824352	17.10940017	0.999994004
0	0.15	0	0.9	0.234048232	0.765945463	1.629513617	15.17390606	0.999993695	0.234048232	0.765945463	1.629513617	15.17390606	0.999993695
0	0.15	0	1	0.204513084	0.79547802	1.558436713	14.17758037	0.999991104	0.204513084	0.79547802	1.558436713	14.17758037	0.999991104
0	0.15	0.25	0	0.987946854	0.01204324	10.03990939	196.2130067	0.999990094	0.990356491	0.009633599	8.400983371	196.385393	0.99999009
0	0.15	0.25	0.1	0.792163347	0.207827195	4.750067052	70.15989925	0.999990542	0.829943239	0.170046812	4.111403299	70.39981081	0.999990051
0	0.15	0.25	0.25	0.572340915	0.427649455	3.192528343	36.68266501	0.99999037	0.639885207	0.360106263	2.825472083	36.92295272	0.999991471
0	0.15	0.25	0.5	0.349884661	0.650108417	2.300197065	22.36111462	0.999993078	0.431568411	0.568421782	2.080732053	22.59742549	0.999990193
0	0.15	0.25	0.75	0.223784802	0.776205221	1.893776248	16.91311676	0.999990022	0.301755015	0.698238977	1.740077899	17.14447103	0.999993992
0	0.15	0.25	0.9	0.17396186	0.826032215	1.738205012	14.98091696	0.999994075	0.246635333	0.753358315	1.609701262	15.20856864	0.999993647
0	0.15	0.25	1	0.147894482	0.852097307	1.655808283	13.98682195	0.99999179	0.216559385	0.783431623	1.540717826	14.21195266	0.999991007
0	0.15	0.5	0	0.986041538	0.013948515	11.28937807	196.0593487	0.999990053	0.990692694	0.009297346	8.166637828	196.4050269	0.99999004
0	0.15	0.5	0.1	0.76351443	0.236475761	5.225329599	69.96924392	0.999990191	0.835356442	0.1646339	4.018646755	70.4334894	0.999990343
0	0.15	0.5	0.25	0.524029006	0.475962586	3.463486673	36.49340086	0.999991591	0.649924665	0.350066985	2.771899539	36.95652598	0.99999165
0	0.15	0.5	0.5	0.296417983	0.703575097	2.462380708	22.17650087	0.99999308	0.44439412	0.555596164	2.048736064	22.63064887	0.999990284
0	0.15	0.5	0.75	0.17670661	0.823283933	2.008025367	16.73502975	0.999990542	0.314613793	0.685380195	1.717760626	17.17720729	0.999993988
0	0.15	0.5	0.9	0.132035628	0.867958904	1.834131966	14.80715534	0.999994532	0.258953098	0.741040513	1.591095263	15.24096413	0.99999361
0	0.15	0.5	1	0.109427675	0.890564865	1.741974629	13.81605291	0.99999254	0.228403443	0.771587484	1.524086307	14.24410499	0.999990927
0	0.15	0.75	0	0.984264702	0.015725376	12.42123423	195.9095067	0.999990078	0.991006275	0.008983803	7.946815569	196.425557	0.999990078
0	0.15	0.75	0.1	0.737732973	0.262257102	5.647401285	69.79134026	0.999990075	0.84043658	0.159554037	3.931292095	70.46489327	0.999990617
0	0.15	0.75	0.25	0.482662938	0.517328266	3.702440098	36.3171949	0.999991203	0.659429488	0.340562335	2.721388753	36.98784395	0.999991824
0	0.15	0.75	0.5	0.253959646	0.746033546	2.605440977	22.00654405	0.999993193	0.456699264	0.543291115	2.018578792	22.66167719	0.999990378
0	0.15	0.75	0.75	0.14179103	0.858200103	2.109241531	16.57320894	0.999991133	0.32710039	0.672893601	1.696747477	17.20783069	0.999993991
0	0.15	0.75	0.9	0.102114535	0.897876104	1.919396796	14.65050943	0.99999064	0.270995892	0.728997691	1.573588905	15.27130289	0.999993582
0	0.15	0.75	1	0.082647274	0.917345984	1.818741665	13.66308154	0.999993259	0.240033914	0.759956946	1.508445244	14.27423992	0.999990861
0	0.15	1	0	0.982603744	0.017386352	13.45246695	195.7641077	0.999990096	0.99129935	0.008690655	7.740119298	196.4399937	0.999990005
0	0.15	1	0.1	0.714422118	0.285568015	6.025162393	69.62496494	0.999990133	0.84521339	0.154776755	3.848877705	70.49362737	0.999990144
0	0.15	1	0.25	0.446958193	0.553032736	3.914899415	36.15301363	0.99999093	0.668440349	0.331549853	2.6736837	37.01682922	0.999990202
0	0.15	1	0.5	0.219798905	0.780191351	2.732602925	21.84970347	0.999990255	0.468510577	0.5314799	1.990106174	22.69071937	0.999990477
0	0.15	1	0.75	0.115433155	0.884558575	2.199529387	16.42596036	0.99999173	0.339221662	0.660772338	1.676927554	17.23653624	0.999994
0	0.15	1	0.9	0.080322413	0.919669033	1.995670902	14.50925893	0.999991446	0.282760771	0.717232792	1.557087676	15.29977062	0.999993563
0	0.15	1	1	0.063587589	0.936406322	1.887553019	13.52582303	0.99999391	0.251442545	0.748548262	1.493708886	14.30253675	0.999990807
0	0.2	0	0	0.989995014	0.009995014	8.651260161	196.3594212	0.999990027	0.989995014	0.009995014	8.651260161	196.3594212	0.999990027
0	0.2	0	0.1	0.824163232	0.175827273	4.210083268	70.36417265	0.999990506	0.824163232	0.175827273	4.210083268	70.36417265	0.999990506
0	0.2	0	0.25	0.629266028	0.370725257	2.882394726	36.8868722	0.999991285	0.629266028	0.370725257	2.882394726	36.8868722	0.999991285
0	0.2	0	0.5	0.418194264	0.581795844	2.114740214	22.56176806	0.999990108	0.418194264	0.581795844	2.114740214	22.56176806	0.999990108
0	0.2	0	0.75	0.288518895	0.711475109	1.763824352	17.10940017	0.999994004	0.288518895	0.711475109	1.763824352	17.10940017	0.999994004
0	0.2	0	0.9	0.234048232	0.765945463	1.629513617	15.17390606	0.999993695	0.234048232	0.765945463	1.629513617	15.17390606	0.999993695
0	0.2	0	1	0.204513084	0.79547802	1.558436713	14.17758037	0.999991104	0.204513084	0.79547802	1.558436713	14.17758037	0.999991104
0	0.2	0.25	0	0.988090244	0.011899768	9.944215827	196.2216528	0.999990012	0.990471195	0.009518814	8.321142458	196.3899373	0.999990008
0	0.2	0.25	0.1	0.794363133	0.205627498	4.713271438	70.17428115	0.999990632	0.83178664	0.16820351	4.079853389	70.41130482	0.99999015
0	0.2	0.25	0.25	0.576153568	0.423836858	3.17147012	36.69694968	0.999990427	0.643293783	0.356697748	2.807257293	36.93440921	0.999991531
0	0.2	0.25	0.5	0.354280899	0.645712185	2.287597067	22.37510271	0.999993084	0.435903186	0.564087036	2.069852146	22.60875792	0.999990223
0	0.2	0.25	0.75	0.227800821	0.772193354	1.884923417	16.92682111	0.999994175	0.306082987	0.693911003	1.732486501	17.15563097	0.99999399
0	0.2	0.25	0.9	0.177612553	0.822381491	1.730786218	14.99423097	0.999994044	0.25077152	0.749222113	1.603370764	15.2196081	0.999993634
0	0.2	0.25	1	0.151288277	0.848703459	1.649153291	13.99994668	0.999991736	0.220530505	0.779460473	1.535058202	14.22290625	0.999990979
0	0.2	0.5	0	0.986358675	0.013631403	11.08407845	196.086103	0.999990078	0.990904124	0.009085942	8.018565136	196.4189831	0.999990067
0	0.2	0.5	0.1	0.76820983	0.231780531	5.147914991	70.00106098	0.999990361	0.838778297	0.161212231	3.95983973	70.45466368	0.999990528
0	0.2	0.5	0.25	0.531777021	0.468214651	3.419484484	36.52490459	0.999991672	0.656318022	0.343673744	2.737901903	36.97764106	0.999991767
0	0.2	0.5	0.5	0.304712275	0.695280795	2.436037722	22.20706671	0.99999307	0.452653715	0.547336632	2.028436792	22.65156485	0.999990346
0	0.2	0.5	0.75	0.18378994	0.816200506	1.989431373	16.76435493	0.999990446	0.322979151	0.677014839	1.703614071	17.19784511	0.999993989
0	0.2	0.5	0.9	0.138235105	0.861759347	1.818496743	14.8356657	0.999994452	0.26701241	0.73298118	1.57930824	15.26140657	0.999993591
0	0.2	0.5	1	0.115051938	0.884940473	1.727915738	13.84400363	0.999992412	0.23618139	0.763809492	1.513554385	14.26440759	0.999990881
0	0.2	0.75	0	0.98477761	0.015212393	12.09760188	195.9518458	0.999990002	0.99129935	0.008690655	7.740119298	196.4399937	0.999990005
0	0.2	0.75	0.1	0.745084771	0.254905543	5.527535256	69.84282746	0.999990314	0.84521339	0.154776755	3.848877705	70.49362737	0.999990144
0	0.2	0.75	0.25	0.49425675	0.505734555	3.634744419	36.36800584	0.999991305	0.668440349	0.331549853	2.6736837	37.01682922	0.999990202
0	0.2	0.75	0.5	0.265548797	0.734444354	2.564913304	22.05537286	0.999993151	0.468510577	0.5314799	1.990106174	22.69071937	0.999990477
0	0.2	0.75	0.75	0.151092264	0.848898692	2.080527969	16.61948002	0.999990956	0.339221662	0.660772338	1.676927554	17.23653624	0.999994
0	0.2	0.75	0.9	0.109975807	0.890014582	1.895182096	14.69513424	0.999990389	0.282760771	0.717232792	1.557087676	15.29977062	0.999993563
0	0.2	0.75	1	0.089620643	0.910372409	1.796923457	13.70659937	0.999993052	0.251442545	0.748548262	1.493708886	14.30253675	0.999990807
0	0.2	1	0	0.983328339	0.016661673	13.00558572	195.8264284	0.999990012	0.991661679	0.008328346	7.483085152	196.4608111	0.999990025
0	0.2	1	0.1	0.724499911	0.275490514	5.862256018	69.69772601	0.999990425	0.851155665	0.148834831	3.745974676	70.52990297	0.999990496
0	0.2	1	0.25	0.462197749	0.53779329	3.82344478	36.22457345	0.999991039	0.679749476	0.32024099	2.614050693	37.0530312	0.999990465
0	0.2	1	0.5	0.234096234	0.765893899	2.67787306	21.91780211	0.999990133	0.483534722	0.516455889	1.954528072	22.72666656	0.999990611
0	0.2	1	0.75	0.126267561	0.873723906	2.160634637	16.48970819	0.999991467	0.354829227	0.645164793	1.652188107	17.27212148	0.99999402
0	0.2	1	0.9	0.089188717	0.910802379	1.96278867	14.57026597	0.999991096	0.298013897	0.70197965	1.536505725	15.33509869	0.999993548
0	0.2	1	1	0.071290873	0.928702757	1.85787213	13.58501365	0.99999363	0.266299463	0.733691291	1.475337338	14.33767926	0.999990754
0	0.25	0	0	0.989995014	0.009995014	8.651260161	196.3594212	0.999990027	0.989995014	0.009995014	8.651260161	196.3594212	0.999990027
0	0.25	0	0.1	0.824163232	0.175827273	4.210083268	70.36417265	0.999990506	0.824163232	0.175827273	4.210083268	70.36417265	0.999990506
0	0.25	0	0.25	0.629266028	0.370725257	2.882394726	36.8868722	0.999991285	0.629266028	0.370725257	2.882394726	36.8868722	0.999991285
0	0.25	0	0.5	0.418194264	0.581795844	2.114740214	22.56176806	0.999990108	0.418194264	0.581795844	2.114740214	22.56176806	0.999990108
0	0.25	0	0.75	0.288518895	0.711475109	1.763824352	17.10940017	0.999994004	0.288518895	0.711475109	1.763824352	17.10940017	0.999994004
0	0.25	0	0.9	0.234048232	0.765945463	1.629513617	15.17390606	0.999993695	0.234048232	0.765945463	1.629513617	15.17390606	0.999993695
0	0.25	0	1	0.204513084	0.79547802	1.558436713	14.17758037	0.999991104	0.204513084	0.79547802	1.558436713	14.17758037	0.999991104
0	0.25	0.25	0	0.988230308	0.01175972	9.850593029	196.2327829	0.999990028	0.990583248	0.009406777	8.243060018	196.3976281	0.999990025
0	0.25	0.25	0.1	0.796517065	0.203473654	4.677198464	70.18832398	0.999990719	0.833590626	0.166399621	4.048940965	70.42252786	0.999990247
0	0.25	0.25	0.25	0.579901069	0.420089414	3.15081457	36.7109007	0.999990483	0.646639713	0.353351878	2.789403331	36.94559719	0.999991591
0	0.25	0.25	0.5	0.358627122	0.641365969	2.275238865	22.38877316	0.999993091	0.440178078	0.559812174	2.059188953	22.61982944	0.999990253
0	0.25	0.25	0.75	0.231792074	0.768202084	1.876243792	16.94011008	0.999994157	0.310369182	0.689624807	1.725048951	17.16654032	0.999993989
0	0.25	0.25	0.9	0.181251481	0.818742533	1.723514591	15.00726199	0.999994014	0.254877511	0.745116111	1.597170079	15.23040401	0.999993622
0	0.25	0.25	1	0.154677587	0.845314097	1.642631566	14.01279773	0.999991684	0.224478664	0.775512288	1.529515556	14.2336212	0.999990952
0	0.25	0.5	0	0.986661716	0.013328383	10.88693024	196.1113459	0.999990099	0.991106155	0.008883933	7.876527893	196.4318716	0.999990088
0	0.25	0.5	0.1	0.772723571	0.227266954	5.073325211	70.03146126	0.999990526	0.842061189	0.157929517	3.903292963	70.47489511	0.999990706
0	0.25	0.5	0.25	0.539287909	0.460703843	3.377037989	36.55502254	0.999991752	0.662486102	0.337503964	2.705187118	36.99752513	0.999990066
0	0.25	0.5	0.5	0.312855211	0.687137853	2.410627425	22.23633646	0.999993064	0.460689953	0.539300458	2.008907838	22.67156905	0.999990411
0	0.25	0.5	0.75	0.190824325	0.809166031	1.971509045	16.79249763	0.999990357	0.331181027	0.668812966	1.690013363	17.21760337	0.999993993
0	0.25	0.5	0.9	0.144431646	0.855562731	1.80343477	14.86306536	0.999994377	0.274948476	0.725045099	1.567981164	15.2809915	0.999993575
0	0.25	0.5	1	0.120696968	0.879295322	1.714377642	13.8708914	0.99999229	0.243861769	0.756129072	1.503436546	14.28386818	0.999990841
0	0.25	0.75	0	0.985258166	0.014731851	11.79215991	195.9929949	0.999990017	0.991573958	0.008416063	7.545477173	196.4559433	0.999990022
0	0.25	0.75	0.1	0.75203882	0.247951721	5.413802814	69.89105719	0.999990542	0.84971318	0.15027723	3.770993653	70.52112099	0.99999041
0	0.25	0.75	0.25	0.505371374	0.494620033	3.570390284	36.41565044	0.999991407	0.676994009	0.322996391	2.628556258	37.04426573	0.999990401
0	0.25	0.75	0.5	0.276886526	0.723106592	2.526384271	22.10129343	0.999993119	0.479853569	0.520137009	1.963180906	22.71795883	0.999990577
0	0.25	0.75	0.75	0.160360428	0.839630366	2.053259374	16.66315917	0.999990794	0.350985719	0.649008295	1.658202174	17.26349599	0.999994014
0	0.25	0.75	0.9	0.117890464	0.882099692	1.872205154	14.73736074	0.999990156	0.294246968	0.705746583	1.541507579	15.3265318	0.99999355
0	0.25	0.75	1	0.096688196	0.903304661	1.776232813	13.7478447	0.999992857	0.262623654	0.737367112	1.47980109	14.32915472	0.999990766
0	0.25	1	0	0.983995006	0.015995006	12.59033224	195.8846539	0.999990011	0.991995014	0.007995014	7.245035148	196.4781846	0.999990028
0	0.25	1	0.1	0.733897218	0.266093484	5.709795448	69.76465726	0.999990702	0.856659515	0.143330572	3.6502787	70.56260614	0.999990087
0	0.25	1	0.25	0.476677596	0.523313558	3.737624868	36.2905025	0.999991153	0.690323129	0.309667588	2.558527509	37.08634426	0.999990717
0	0.25	1	0.5	0.24807179	0.751918244	2.626503852	21.98082228	0.999990034	0.497783126	0.502207622	1.921416338	22.75978248	0.999990749
0	0.25	1	0.75	0.13713375	0.862857478	2.124176521	16.54903204	0.999991228	0.369823427	0.630170621	1.629190426	17.30495551	0.999994048
0	0.25	1	0.9	0.098210352	0.901780419	1.931999885	14.6272374	0.999990771	0.312774656	0.687218888	1.517387866	15.36773105	0.999993544
0	0.25	1	1	0.079202261	0.920791106	1.830102684	13.64041579	0.999993366	0.280744415	0.719246305	1.458281684	14.37016534	0.99999072
0	0.3	0	0	0.989995014	0.009995014	8.651260161	196.3594212	0.999990027	0.989995014	0.009995014	8.651260161	196.3594212	0.999990027
0	0.3	0	0.1	0.824163232	0.175827273	4.210083268	70.36417265	0.999990506	0.824163232	0.175827273	4.210083268	70.36417265	0.999990506
0	0.3	0	0.25	0.629266028	0.370725257	2.882394726	36.8868722	0.999991285	0.629266028	0.370725257	2.882394726	36.8868722	0.999991285
0	0.3	0	0.5	0.418194264	0.581795844	2.114740214	22.56176806	0.999990108	0.418194264	0.581795844	2.114740214	22.56176806	0.999990108
0	0.3	0	0.75	0.288518895	0.711475109	1.763824352	17.10940017	0.999994004	0.288518895	0.711475109	1.763824352	17.10940017	0.999994004
0	0.3	0	0.9	0.234048232	0.765945463	1.629513617	15.17390606	0.999993695	0.234048232	0.765945463	1.629513617	15.17390606	0.999993695
0	0.3	0	1	0.204513084	0.79547802	1.558436713	14.17758037	0.999991104	0.204513084	0.79547802	1.558436713	14.17758037	0.999991104
0	0.3	0.25	0	0.988367115	0.011622929	9.758932338	196.2435598	0.999990043	0.990692694	0.009297346	8.166637828	196.4050269	0.99999004
0	0.3	0.25	0.1	0.798626554	0.201363512	4.641826717	70.20154773	0.999990065	0.835356442	0.1646339	4.018646755	70.4334894	0.999990343
0	0.3	0.25	0.25	0.583584997	0.416405543	3.130550165	36.72452958	0.99999054	0.649924665	0.350066985	2.771899539	36.95652598	0.99999165
0	0.3	0.25	0.5	0.362923859	0.637069239	2.263115554	22.40213651	0.999993099	0.44439412	0.555596164	2.048736064	22.63064887	0.999990284
0	0.3	0.25	0.75	0.235758191	0.76423595	1.867732349	16.95311172	0.999994141	0.314613793	0.685380195	1.717760626	17.17720729	0.999993988
0	0.3	0.25	0.9	0.184877957	0.815116028	1.716385807	15.02001862	0.999993985	0.258953098	0.741040513	1.591095263	15.24096413	0.99999361
0	0.3	0.25	1	0.158061592	0.841930043	1.636239157	14.0253832	0.999991634	0.228403443	0.771587484	1.524086307	14.24410499	0.999990927
0	0.3	0.5	0	0.986951529	0.013038485	10.69740611	196.132512	0.999990014	0.99129935	0.008690655	7.740119298	196.4399937	0.999990005
0	0.3	0.5	0.1	0.777065923	0.222924763	5.001405947	70.06053727	0.999990685	0.84521339	0.154776755	3.848877705	70.49362737	0.999990144
0	0.3	0.5	0.25	0.546571684	0.453418318	3.336065239	36.5836161	0.999990003	0.668440349	0.331549853	2.6736837	37.01682922	0.999990202
0	0.3	0.5	0.5	0.320848137	0.679144924	2.386101	22.2643894	0.999993061	0.468510577	0.5314799	1.990106174	22.69071937	0.999990477
0	0.3	0.5	0.75	0.197805359	0.802184916	1.954222688	16.81952549	0.999990275	0.339221662	0.660772338	1.676927554	17.23653624	0.999994
0	0.3	0.5	0.9	0.150619299	0.849375007	1.788915176	14.88941492	0.999994306	0.282760771	0.717232792	1.557087676	15.29977062	0.999993563
0	0.3	0.5	1	0.126356366	0.873635808	1.701332028	13.89677231	0.999992175	0.251442545	0.748548262	1.493708886	14.30253675	0.999990807
0	0.3	0.75	0	0.985709297	0.014280725	11.50335396	196.0309824	0.999990022	0.991831749	0.008158279	7.361821966	196.4699071	0.999990028
0	0.3	0.75	0.1	0.758626272	0.241363742	5.305735729	69.9359088	0.999990014	0.853959311	0.146031351	3.697274264	70.54692828	0.999990662
0	0.3	0.75	0.25	0.516033329	0.483958182	3.509132799	36.46041403	0.999991511	0.685123762	0.31486683	2.585802462	37.07002684	0.999990592
0	0.3	0.75	0.5	0.287971324	0.71202177	2.489708888	22.14455272	0.999993094	0.490752488	0.509238192	1.937680215	22.74355725	0.99999068
0	0.3	0.75	0.75	0.169579352	0.830411295	2.027329445	16.70444919	0.999990647	0.362401569	0.637592464	1.640483231	17.28886235	0.999994033
0	0.3	0.75	0.9	0.125839744	0.874154873	1.850373692	14.77746924	0.999994617	0.305455468	0.694538077	1.526773707	15.35173255	0.999993545
0	0.3	0.75	1	0.103831087	0.896161587	1.756584837	13.78697921	0.999992674	0.273573697	0.726417038	1.466654006	14.3542356	0.999990735
0	0.3	1	0	0.984610432	0.015379663	12.20341371	195.9396861	0.999990095	0.9923027	0.007687315	7.023928568	196.4924329	0.999990015
0	0.3	1	0.1	0.742680002	0.257310233	5.566784475	69.82604292	0.999990235	0.861771633	0.138218784	3.561054729	70.5934018	0.999990417
0	0.3	1	0.25	0.490446746	0.509544525	3.656925522	36.35143582	0.999991271	0.700229648	0.299761309	2.506702505	37.11710036	0.999990957
0	0.3	1	0.5	0.261713555	0.738279609	2.578192865	22.03943277	0.999993164	0.511308779	0.488682109	1.890523174	22.79038696	0.999990887
0	0.3	1	0.75	0.147994659	0.851996355	2.089933036	16.60435495	0.999991013	0.384227583	0.6157665	1.607757058	17.33534167	0.999994082
0	0.3	1	0.9	0.107348466	0.892642005	1.903111297	14.68053504	0.999990471	0.327050036	0.672943514	1.499583477	15.3979598	0.99999355
0	0.3	1	1	0.087284743	0.912708377	1.804066455	13.69235433	0.99999312	0.294774926	0.705215775	1.442405652	14.40027932	0.999990701
0	0.4	0	0	0.989995014	0.009995014	8.651260161	196.3594212	0.999990027	0.989995014	0.009995014	8.651260161	196.3594212	0.999990027
0	0.4	0	0.1	0.824163232	0.175827273	4.210083268	70.36417265	0.999990506	0.824163232	0.175827273	4.210083268	70.36417265	0.999990506
0	0.4	0	0.25	0.629266028	0.370725257	2.882394726	36.8868722	0.999991285	0.629266028	0.370725257	2.882394726	36.8868722	0.999991285
0	0.4	0	0.5	0.418194264	0.581795844	2.114740214	22.56176806	0.999990108	0.418194264	0.581795844	2.114740214	22.56176806	0.999990108
0	0.4	0	0.75	0.288518895	0.711475109	1.763824352	17.10940017	0.999994004	0.288518895	0.711475109	1.763824352	17.10940017	0.999994004
0	0.4	0	0.9	0.234048232	0.765945463	1.629513617	15.17390606	0.999993695	0.234048232	0.765945463	1.629513617	15.17390606	0.999993695
0	0.4	0	1	0.204513084	0.79547802	1.558436713	14.17758037	0.999991104	0.204513084	0.79547802	1.558436713	14.17758037	0.999991104
0	0.4	0.25	0	0.988631398	0.011358671	9.581252815	196.2640978	0.999990069	0.990904124	0.009085942	8.018565136	196.4189831	0.999990067
0	0.4	0.25	0.1	0.802717565	0.197272682	4.573106037	70.22804102	0.999990247	0.838778297	0.161212231	3.95983973	70.45466368	0.999990528
0	0.4	0.25	0.25	0.590768214	0.409222437	3.091150867	36.75086437	0.999990651	0.656318022	0.343673744	2.737901903	36.97764106	0.999991767
0	0.4	0.25	0.5	0.371371051	0.628622064	2.239547288	22.42798185	0.999993116	0.452653715	0.547336632	2.028436792	22.65156485	0.999990346
0	0.4	0.25	0.75	0.243613741	0.75638037	1.851194858	16.97828848	0.999994111	0.322979151	0.677014839	1.703614071	17.19784511	0.999993989
0	0.4	0.25	0.9	0.192091018	0.807902913	1.702540295	15.04474138	0.999993931	0.26701241	0.73298118	1.57930824	15.26140657	0.999993591
0	0.4	0.25	1	0.164810612	0.835180928	1.623827244	14.04978821	0.99999154	0.23618139	0.763809492	1.513554385	14.26440759	0.999990881
0	0.4	0.5	0	0.987495016	0.012495016	10.33970706	196.1761323	0.999990032	0.991661679	0.008328346	7.483085152	196.4608111	0.999990025
0	0.4	0.5	0.1	0.78527383	0.214716434	4.865016794	70.11459184	0.999990263	0.851155665	0.148834831	3.745974676	70.52990297	0.999990496
0	0.4	0.5	0.25	0.560495509	0.439494688	3.258241402	36.63768552	0.999990197	0.679749476	0.32024099	2.614050693	37.0530312	0.999990465
0	0.4	0.5	0.5	0.336390725	0.66360234	2.339521062	22.31713158	0.999993065	0.483534722	0.516455889	1.954528072	22.72666656	0.999990611
0	0.4	0.5	0.75	0.211592466	0.788397665	1.921427321	16.87048314	0.999990131	0.354829227	0.645164793	1.652188107	17.27212148	0.99999402
0	0.4	0.5	0.9	0.162946781	0.837047396	1.761390327	14.9391859	0.999994177	0.298013897	0.70197965	1.536505725	15.33509869	0.999993548
0	0.4	0.5	1	0.137695091	0.86229687	1.676614858	13.94572008	0.999991962	0.266299463	0.733691291	1.475337338	14.33767926	0.999990754
0	0.4	0.75	0	0.986533464	0.013456541	10.97041776	196.0984866	0.999990005	0.9923027	0.007687315	7.023928568	196.4924329	0.999990015
0	0.4	0.75	0.1	0.770810678	0.229179778	5.104956529	70.01859993	0.999990456	0.861771633	0.138218784	3.561054729	70.5934018	0.999990417
0	0.4	0.75	0.25	0.536097339	0.463894379	3.395044244	36.54227865	0.999991718	0.700229648	0.299761309	2.506702505	37.11710036	0.999990957
0	0.4	0.75	0.5	0.309383835	0.690609231	2.421406557	22.22394575	0.999993066	0.511308779	0.488682109	1.890523174	22.79038696	0.999990887
0	0.4	0.75	0.75	0.187815878	0.812174516	1.979110147	16.78057681	0.999990394	0.384227583	0.6157665	1.607757058	17.33534167	0.999994082
0	0.4	0.75	0.9	0.14177674	0.858217669	1.809821739	14.85145467	0.999994409	0.327050036	0.672943514	1.499583477	15.3979598	0.99999355
0	0.4	0.75	1	0.118275548	0.881716793	1.720117776	13.85949454	0.999992341	0.294774926	0.705215775	1.442405652	14.40027932	0.999990701
0	0.4	1	0	0.985709297	0.014280725	11.50335396	196.0309824	0.999990022	0.992852166	0.00713788	6.625795724	196.517045	0.999990047
0	0.4	1	0.1	0.758626272	0.241363742	5.305735729	69.9359088	0.999990014	0.870976549	0.129013747	3.399552271	70.6476662	0.999990296
0	0.4	1	0.25	0.516033329	0.483958182	3.509132799	36.46041403	0.999991511	0.718275515	0.281715889	2.412758827	37.17203366	0.999991405
0	0.4	1	0.5	0.287971324	0.71202177	2.489708888	22.14455272	0.999993094	0.536384587	0.463606579	1.83455694	22.84511819	0.999991166
0	0.4	1	0.75	0.169579352	0.830411295	2.027329445	16.70444919	0.999990647	0.411362927	0.588631239	1.568986209	17.38977835	0.999994166
0	0.4	1	0.9	0.125839744	0.874154873	1.850373692	14.77746924	0.999994617	0.354186748	0.645806838	1.467409174	15.45218129	0.999993586
0	0.4	1	1	0.103831087	0.896161587	1.756584837	13.78697921	0.999992674	0.321601977	0.678388725	1.413735251	14.45434239	0.999990702
0	0.5	0	0	0.989995014	0.009995014	8.651260161	196.3594212	0.999990027	0.989995014	0.009995014	8.651260161	196.3594212	0.999990027
0	0.5	0	0.1	0.824163232	0.175827273	4.210083268	70.36417265	0.999990506	0.824163232	0.175827273	4.210083268	70.36417265	0.999990506
0	0.5	0	0.25	0.629266028	0.370725257	2.882394726	36.8868722	0.999991285	0.629266028	0.370725257	2.882394726	36.8868722	0.999991285
0	0.5	0	0.5	0.418194264	0.581795844	2.114740214	22.56176806	0.999990108	0.418194264	0.581795844	2.114740214	22.56176806	0.999990108
0	0.5	0	0.75	0.288518895	0.711475109	1.763824352	17.10940017	0.999994004	0.288518895	0.711475109	1.763824352	17.10940017	0.999994004
0	0.5	0	0.9	0.234048232	0.765945463	1.629513617	15.17390606	0.999993695	0.234048232	0.765945463	1.629513617	15.17390606	0.999993695
0	0.5	0	1	0.204513084	0.79547802	1.558436713	14.17758037	0.999991104	0.204513084	0.79547802	1.558436713	14.17758037	0.999991104
0	0.5	0.25	0	0.988883934	0.011106156	9.410713463	196.2833499	0.99999009	0.991106155	0.008883933	7.876527893	196.4318716	0.999990088
0	0.5	0.25	0.1	0.806646368	0.193344054	4.506954717	70.25335453	0.999990422	0.842061189	0.157929517	3.903292963	70.47489511	0.999990706
0	0.5	0.25	0.25	0.59771494	0.402275821	3.053188443	36.77603621	0.999990761	0.662486102	0.337503964	2.705187118	36.99752513	0.999990066
0	0.5	0.25	0.5	0.379626889	0.620366246	2.216842049	22.45271443	0.999993135	0.460689953	0.539300458	2.008907838	22.67156905	0.999990411
0	0.5	0.25	0.75	0.251365272	0.748628813	1.835274431	17.00241891	0.999994085	0.331181027	0.668812966	1.690013363	17.21760337	0.999993993
0	0.5	0.25	0.9	0.19924707	0.800746811	1.689218297	15.06846158	0.999993881	0.274948476	0.725045099	1.567981164	15.2809915	0.999993575
0	0.5	0.25	1	0.171529599	0.828461853	1.611888895	14.07322063	0.999991452	0.243861769	0.756129072	1.503436546	14.28386818	0.999990841
0	0.5	0.5	0	0.987995017	0.011995017	10.00776757	196.2149859	0.999990034	0.991995014	0.007995014	7.245035148	196.4781846	0.999990028
0	0.5	0.5	0.1	0.792901794	0.207088779	4.7377202	70.16473165	0.999990572	0.856659515	0.143330572	3.6502787	70.56260614	0.999990087
0	0.5	0.5	0.25	0.573619138	0.426371251	3.185463464	36.68746437	0.999990389	0.690323129	0.309667588	2.558527509	37.08634426	0.999990717
0	0.5	0.5	0.5	0.351355664	0.648637416	2.295969762	22.36581328	0.99999308	0.497783126	0.502207622	1.921416338	22.75978248	0.999990749
0	0.5	0.5	0.75	0.225126202	0.774863809	1.890805741	16.91767856	0.999990012	0.369823427	0.630170621	1.629190426	17.30495551	0.999994048
0	0.5	0.5	0.9	0.17518002	0.824814044	1.735715455	14.98538695	0.999994065	0.312774656	0.687218888	1.517387866	15.36773105	0.999993544
0	0.5	0.5	1	0.149026193	0.850965579	1.653574895	13.99122778	0.999991771	0.280744415	0.719246305	1.458281684	14.37016534	0.99999072
0	0.5	0.75	0	0.987267755	0.0127223	10.48969167	196.1588303	0.999990055	0.992722307	0.007267762	6.720301735	196.5129057	0.999990069
0	0.5	0.75	0.1	0.781830918	0.218159207	4.922299387	70.09179835	0.999990125	0.868791991	0.13119815	3.437980724	70.63467257	0.999990142
0	0.5	0.75	0.25	0.554630094	0.44536002	3.290946321	36.6150697	0.999990114	0.713968513	0.286022784	2.435127815	37.15904819	0.999991297
0	0.5	0.75	0.5	0.32980133	0.670191732	2.359094938	22.29505344	0.999993062	0.530348518	0.469642578	1.847878983	22.83217281	0.999991096
0	0.5	0.75	0.75	0.205713437	0.794276752	1.935203095	16.84912961	0.999990189	0.404780553	0.59521359	1.57820831	17.3768919	0.999994144
0	0.5	0.75	0.9	0.157673096	0.842321135	1.772948773	14.91831514	0.999994231	0.347575474	0.6524181	1.47505846	15.43933829	0.999993574
0	0.5	0.75	1	0.132834285	0.867157765	1.686992133	13.92518476	0.99999205	0.315047911	0.684942786	1.420549264	14.44153157	0.999990697
0	0.5	1	0	0.986661716	0.013328383	10.88693024	196.1113459	0.999990099	0.993328348	0.006661681	6.277196989	196.5324605	0.999990028
0	0.5	1	0.1	0.772723571	0.227266954	5.073325211	70.03146126	0.999990526	0.879033782	0.120956355	3.257268638	70.69453215	0.999990136
0	0.5	1	0.25	0.539287909	0.460703843	3.377037989	36.55502254	0.999991752	0.7342918	0.265700014	2.329852826	37.21965274	0.999991814
0	0.5	1	0.5	0.312855211	0.687137853	2.410627425	22.23633646	0.999993064	0.559112013	0.440879427	1.785204934	22.89262884	0.99999144
0	0.5	1	0.75	0.190824325	0.809166031	1.971509045	16.79249763	0.999990357	0.436430032	0.563560119	1.534859823	17.43696953	0.999990151
0	0.5	1	0.9	0.144431646	0.855562731	1.80343477	14.86306536	0.999994377	0.379525658	0.620467987	1.43912337	15.49940826	0.999993645
0	0.5	1	1	0.120696968	0.879295322	1.714377642	13.8708914	0.99999229	0.346825654	0.653165091	1.388550268	14.50147812	0.999990745
0	0.6	0	0	0.989995014	0.009995014	8.651260161	196.3594212	0.999990027	0.989995014	0.009995014	8.651260161	196.3594212	0.999990027
0	0.6	0	0.1	0.824163232	0.175827273	4.210083268	70.36417265	0.999990506	0.824163232	0.175827273	4.210083268	70.36417265	0.999990506
0	0.6	0	0.25	0.629266028	0.370725257	2.882394726	36.8868722	0.999991285	0.629266028	0.370725257	2.882394726	36.8868722	0.999991285
0	0.6	0	0.5	0.418194264	0.581795844	2.114740214	22.56176806	0.999990108	0.418194264	0.581795844	2.114740214	22.56176806	0.999990108
0	0.6	0	0.75	0.288518895	0.711475109	1.763824352	17.10940017	0.999994004	0.288518895	0.711475109	1.763824352	17.10940017	0.999994004
0	0.6	0	0.9	0.234048232	0.765945463	1.629513617	15.17390606	0.999993695	0.234048232	0.765945463	1.629513617	15.17390606	0.999993695
0	0.6	0	1	0.204513084	0.79547802	1.558436713	14.17758037	0.999991104	0.204513084	0.79547802	1.558436713	14.17758037	0.999991104
0	0.6	0.25	0	0.989125438	0.010864568	9.24684423	196.2982842	0.999990007	0.99129935	0.008690655	7.740119298	196.4399937	0.999990005
0	0.6	0.25	0.1	0.810422377	0.189568213	4.443229769	70.27756529	0.999990591	0.84521339	0.154776755	3.848877705	70.49362737	0.999990144
0	0.6	0.25	0.25	0.604436211	0.395554658	3.016585212	36.80012021	0.999990869	0.668440349	0.331549853	2.6736837	37.01682922	0.999990202
0	0.6	0.25	0.5	0.387695871	0.612297286	2.194953243	22.47640375	0.999993157	0.468510577	0.5314799	1.990106174	22.69071937	0.999990477
0	0.6	0.25	0.75	0.259011106	0.740982956	1.819937225	17.02556531	0.999994062	0.339221662	0.660772338	1.676927554	17.23653624	0.999994
0	0.6	0.25	0.9	0.206342054	0.793651782	1.676390744	15.09123699	0.999993836	0.282760771	0.717232792	1.557087676	15.29977062	0.999993563
0	0.6	0.25	1	0.178213424	0.821777947	1.600397589	14.09573518	0.999991371	0.251442545	0.748548262	1.493708886	14.30253675	0.999990807
0	0.6	0.5	0	0.988456548	0.011533471	9.698870005	196.2495675	0.999990019	0.9923027	0.007687315	7.023928568	196.4924329	0.999990015
0	0.6	0.5	0.1	0.80000886	0.199981266	4.618625047	70.21051496	0.999990126	0.861771633	0.138218784	3.561054729	70.5934018	0.999990417
0	0.6	0.5	0.25	0.586006388	0.413984188	3.117252373	36.73344198	0.999990577	0.700229648	0.299761309	2.506702505	37.11710036	0.999990957
0	0.6	0.5	0.5	0.365761126	0.634231978	2.255160552	22.4108798	0.999993104	0.511308779	0.488682109	1.890523174	22.79038696	0.999990887
0	0.6	0.5	0.75	0.238388141	0.761605989	1.862149093	16.96162429	0.99999413	0.384227583	0.6157665	1.607757058	17.33534167	0.999994082
0	0.6	0.5	0.9	0.18728837	0.812705596	1.711710581	15.02837468	0.999993966	0.327050036	0.672943514	1.499583477	15.3979598	0.99999355
0	0.6	0.5	1	0.160314261	0.839677341	1.632047512	14.03362981	0.999991602	0.294774926	0.705215775	1.442405652	14.40027932	0.999990701
0	0.6	0.75	0	0.987926073	0.012064004	10.05373665	196.2109255	0.999990077	0.993098495	0.006891598	6.445924604	196.5280978	0.999990093
0	0.6	0.75	0.1	0.791845264	0.208145266	4.755383844	70.1578163	0.999990529	0.875134803	0.124855788	3.326229953	70.67230703	0.999990591
0	0.6	0.75	0.25	0.571790837	0.428199524	3.195570225	36.68059641	0.999990362	0.726515608	0.273476006	2.370051567	37.19666317	0.999991614
0	0.6	0.75	0.5	0.349252514	0.650740564	2.302017218	22.35908975	0.999993077	0.548022097	0.451969207	1.80912964	22.86968419	0.999991304
0	0.6	0.75	0.75	0.223209086	0.776780941	1.89505538	16.91115131	0.999990027	0.424142995	0.575847069	1.551396165	17.41409454	0.999990064
0	0.6	0.75	0.9	0.173439414	0.826554665	1.739277113	14.97899134	0.99999408	0.367073783	0.63291983	1.452825581	15.47658288	0.999993613
0	0.6	0.75	1	0.147409338	0.852582459	1.656770113	13.98492416	0.999991797	0.33441012	0.665580599	1.400747996	14.47869161	0.999990719
0	0.6	1	0	0.987495016	0.012495016	10.33970706	196.1761323	0.999990032	0.993745033	0.006245033	5.969432731	196.5449334	0.999990066
0	0.6	1	0.1	0.78527383	0.214716434	4.865016794	70.11459184	0.999990263	0.886145091	0.113845595	3.130955844	70.73620243	0.999990686
0	0.6	1	0.25	0.560495509	0.439494688	3.258241402	36.63768552	0.999990197	0.748599343	0.251391104	2.25614488	37.26095323	0.999990447
0	0.6	1	0.5	0.336390725	0.66360234	2.339521062	22.31713158	0.999993065	0.579789022	0.420202686	1.741360475	22.93425391	0.999991708
0	0.6	1	0.75	0.211592466	0.788397665	1.921427321	16.87048314	0.999990131	0.459617217	0.540373119	1.504591282	17.47851566	0.999990336
0	0.6	1	0.9	0.162946781	0.837047396	1.761390327	14.9391859	0.999994177	0.403184485	0.596809238	1.414062038	15.54089771	0.999993722
0	0.6	1	1	0.137695091	0.86229687	1.676614858	13.94572008	0.999991962	0.37051929	0.629471529	1.366252218	14.54292085	0.999990819
0	0.7	0	0	0.989995014	0.009995014	8.651260161	196.3594212	0.999990027	0.989995014	0.009995014	8.651260161	196.3594212	0.999990027
0	0.7	0	0.1	0.824163232	0.175827273	4.210083268	70.36417265	0.999990506	0.824163232	0.175827273	4.210083268	70.36417265	0.999990506
0	0.7	0	0.25	0.629266028	0.370725257	2.882394726	36.8868722	0.999991285	0.629266028	0.370725257	2.882394726	36.8868722	0.999991285
0	0.7	0	0.5	0.418194264	0.581795844	2.114740214	22.56176806	0.999990108	0.418194264	0.581795844	2.114740214	22.56176806	0.999990108
0	0.7	0	0.75	0.288518895	0.711475109	1.763824352	17.10940017	0.999994004	0.288518895	0.711475109	1.763824352	17.10940017	0.999994004
0	0.7	0	0.9	0.234048232	0.765945463	1.629513617	15.17390606	0.999993695	0.234048232	0.765945463	1.629513617	15.17390606	0.999993695
0	0.7	0	1	0.204513084	0.79547802	1.558436713	14.17758037	0.999991104	0.204513084	0.79547802	1.558436713	14.17758037	0.999991104
0	0.7	0.25	0	0.989356711	0.010633307	9.089339584	196.3151305	0.999990018	0.99148437	0.008505647	7.609089029	196.450855	0.999990017
0	0.7	0.25	0.1	0.814054298	0.185935712	4.38179868	70.30021293	0.99999001	0.848242532	0.151747791	3.796475054	70.5121518	0.999990323
0	0.7	0.25	0.25	0.610942428	0.389048548	2.981269037	36.82318517	0.999990975	0.674191467	0.325798868	2.643325389	37.03531426	0.999990335
0	0.7	0.25	0.5	0.395582544	0.604410637	2.173837578	22.4991137	0.999993181	0.476123084	0.523867459	1.971991924	22.70906892	0.999990544
0	0.7	0.25	0.75	0.266550026	0.733444017	1.805151822	17.04778528	0.999994043	0.347103516	0.652890493	1.664327992	17.2546936	0.999994009
0	0.7	0.25	0.9	0.21337246	0.786621335	1.664030676	15.11312115	0.999993795	0.290449171	0.709544383	1.546603394	15.31779165	0.999993554
0	0.7	0.25	1	0.184857514	0.815133782	1.589328744	14.11738271	0.999991296	0.258922156	0.741068622	1.484349306	14.32045952	0.999990778
0	0.7	0.5	0	0.988883934	0.011106156	9.410713463	196.2833499	0.99999009	0.992587636	0.007402451	6.818050244	196.5081353	0.999990087
0	0.7	0.5	0.1	0.806646368	0.193344054	4.506954717	70.25335453	0.999990422	0.866532322	0.133458405	3.477664735	70.62191237	0.999990727
0	0.7	0.5	0.25	0.59771494	0.402275821	3.053188443	36.77603621	0.999990761	0.709529323	0.290461863	2.458217391	37.14558256	0.999991186
0	0.7	0.5	0.5	0.379626889	0.620366246	2.216842049	22.45271443	0.999993135	0.524160793	0.475830233	1.861632906	22.81875369	0.999991027
0	0.7	0.5	0.75	0.251365272	0.748628813	1.835274431	17.00241891	0.999994085	0.398065912	0.60192821	1.587733843	17.3635408	0.999994122
0	0.7	0.5	0.9	0.19924707	0.800746811	1.689218297	15.06846158	0.999993881	0.340850026	0.659143539	1.482961886	15.42603704	0.999993565
0	0.7	0.5	1	0.171529599	0.828461853	1.611888895	14.07322063	0.999991452	0.308392565	0.691598131	1.427591132	14.42826711	0.999990695
0	0.7	0.75	0	0.988519627	0.011470446	9.656506992	196.2558814	0.999990073	0.993437669	0.006552423	6.196746045	196.5386131	0.999990092
0	0.7	0.75	0.1	0.800984713	0.199005457	4.602234406	70.21683596	0.99999017	0.880893493	0.119096787	3.224303199	70.70546291	0.99999028
0	0.7	0.75	0.25	0.587719318	0.412271286	3.107855597	36.73972505	0.999990603	0.738017874	0.261972233	2.310625987	37.23021252	0.999990107
0	0.7	0.75	0.5	0.367774517	0.632218591	2.249539456	22.41704579	0.999993108	0.564462886	0.435528622	1.773765056	22.90354228	0.999991508
0	0.7	0.75	0.75	0.240259698	0.759734425	1.85820473	16.96763037	0.999994123	0.442395961	0.557594235	1.52695767	17.44785647	0.999990196
0	0.7	0.75	0.9	0.189006429	0.810987524	1.708408208	15.0342722	0.999993953	0.38559311	0.614400553	1.432578215	15.51027625	0.999993663
0	0.7	0.75	1	0.161921532	0.838070047	1.629087028	14.03945135	0.99999158	0.352889245	0.647101516	1.382725342	14.51233095	0.999990761
0	0.7	1	0	0.988230308	0.01175972	9.850593029	196.2327829	0.999990028	0.99411268	0.005877386	5.695669865	196.5509833	0.999990066
0	0.7	1	0.1	0.796517065	0.203473654	4.677198464	70.18832398	0.999990719	0.892467622	0.107522849	3.018060787	70.77213357	0.999990472
0	0.7	1	0.25	0.579901069	0.420089414	3.15081457	36.7109007	0.999990483	0.761455455	0.238535412	2.190183254	37.29772468	0.999990868
0	0.7	1	0.5	0.358627122	0.641365969	2.275238865	22.38877316	0.999993091	0.5986691	0.401322867	1.7021507	22.97101953	0.999991967
0	0.7	1	0.75	0.231792074	0.768202084	1.876243792	16.94011008	0.999994157	0.481100336	0.518890195	1.477561976	17.51525955	0.999990531
0	0.7	1	0.9	0.181251481	0.818742533	1.723514591	15.00726199	0.999994014	0.42528551	0.574708301	1.391704066	15.57762545	0.999993812
0	0.7	1	1	0.154677587	0.845314097	1.642631566	14.01279773	0.999991684	0.392770438	0.607220478	1.346372093	14.57963158	0.999990916
0	0.8	0	0	0.989995014	0.009995014	8.651260161	196.3594212	0.999990027	0.989995014	0.009995014	8.651260161	196.3594212	0.999990027
0	0.8	0	0.1	0.824163232	0.175827273	4.210083268	70.36417265	0.999990506	0.824163232	0.175827273	4.210083268	70.36417265	0.999990506
0	0.8	0	0.25	0.629266028	0.370725257	2.882394726	36.8868722	0.999991285	0.629266028	0.370725257	2.882394726	36.8868722	0.999991285
0	0.8	0	0.5	0.418194264	0.581795844	2.114740214	22.56176806	0.999990108	0.418194264	0.581795844	2.114740214	22.56176806	0.999990108
0	0.8	0	0.75	0.288518895	0.711475109	1.763824352	17.10940017	0.999994004	0.288518895	0.711475109	1.763824352	17.10940017	0.999994004
0	0.8	0	0.9	0.234048232	0.765945463	1.629513617	15.17390606	0.999993695	0.234048232	0.765945463	1.629513617	15.17390606	0.999993695
0	0.8	0	1	0.204513084	0.79547802	1.558436713	14.17758037	0.999991104	0.204513084	0.79547802	1.558436713	14.17758037	0.999991104
0	0.8	0.25	0	0.989578346	0.010411679	8.937793257	196.3308977	0.999990025	0.991661679	0.008328346	7.483085152	196.4608111	0.999990025
0	0.8	0.25	0.1	0.817550189	0.182439992	4.322538713	70.32242294	0.999990181	0.851155665	0.148834831	3.745974676	70.52990297	0.999990496
0	0.8	0.25	0.25	0.617243393	0.382747687	2.947172837	36.84529423	0.99999108	0.679749476	0.32024099	2.614050693	37.0530312	0.999990465
0	0.8	0.25	0.5	0.403291471	0.596698553	2.153454779	22.52074049	0.999990024	0.483534722	0.516455889	1.954528072	22.72666656	0.999990611
0	0.8	0.25	0.75	0.273981218	0.726012809	1.79088902	17.06913209	0.999994027	0.354829227	0.645164793	1.652188107	17.27212148	0.99999402
0	0.8	0.25	0.9	0.220335271	0.779658487	1.652113055	15.13416378	0.999993758	0.298013897	0.70197965	1.536505725	15.33509869	0.999993548
0	0.8	0.25	1	0.19145781	0.808533416	1.578659542	14.13821053	0.999991226	0.266299463	0.733691291	1.475337338	14.33767926	0.999990754
0	0.8	0.5	0	0.989280738	0.01070931	9.141176322	196.3106888	0.999990048	0.992852166	0.00713788	6.625795724	196.517045	0.999990047
0	0.8	0.5	0.1	0.812859158	0.187131543	4.402028645	70.29312821	0.9999907	0.870976549	0.129013747	3.399552271	70.6476662	0.999990296
0	0.8	0.5	0.25	0.608796967	0.391193973	2.992902329	36.81560607	0.99999094	0.718275515	0.281715889	2.412758827	37.17203366	0.999991405
0	0.8	0.5	0.5	0.392973628	0.607019545	2.180792774	22.4916488	0.999993173	0.536384587	0.463606579	1.83455694	22.84511819	0.999991166
0	0.8	0.5	0.75	0.26404899	0.735945059	1.810020824	17.04047819	0.999994049	0.411362927	0.588631239	1.568986209	17.38977835	0.999994166
0	0.8	0.5	0.9	0.211036363	0.788957446	1.668100339	15.10592231	0.999993808	0.354186748	0.645806838	1.467409174	15.45218129	0.999993586
0	0.8	0.5	1	0.182647493	0.817343827	1.592972862	14.11026021	0.99999132	0.321601977	0.678388725	1.413735251	14.45434239	0.999990702
0	0.8	0.75	0	0.989057523	0.010932523	9.293008688	196.2945926	0.999990045	0.993745033	0.006245033	5.969432731	196.5449334	0.999990066
0	0.8	0.75	0.1	0.809358588	0.190631955	4.461197218	70.27075623	0.999990543	0.886145091	0.113845595	3.130955844	70.73620243	0.999990686
0	0.8	0.75	0.25	0.602538235	0.397452603	3.02690889	36.79334595	0.999990838	0.748599343	0.251391104	2.25614488	37.26095323	0.999990447
0	0.8	0.75	0.5	0.38540925	0.614583901	2.201126461	22.46973801	0.999993151	0.579789022	0.420202686	1.741360475	22.93425391	0.999991708
0	0.8	0.75	0.75	0.256837447	0.743156622	1.824261647	17.01904902	0.999994068	0.459617217	0.540373119	1.504591282	17.47851566	0.999990336
0	0.8	0.75	0.9	0.204321362	0.795672487	1.680006915	15.08482294	0.999993849	0.403184485	0.596809238	1.414062038	15.54089771	0.999993722
0	0.8	0.75	1	0.176307624	0.823683769	1.603636671	14.08939308	0.999991394	0.37051929	0.629471529	1.366252218	14.54292085	0.999990819
0	0.8	1	0	0.988883934	0.011106156	9.410713463	196.2833499	0.99999009	0.99443946	0.005550571	5.450549606	196.5513532	0.999990031
0	0.8	1	0.1	0.806646368	0.193344054	4.506954717	70.25335453	0.999990422	0.89812558	0.101864646	2.916548578	70.80391174	0.999990226
0	0.8	1	0.25	0.59771494	0.402275821	3.053188443	36.77603621	0.999990761	0.773068723	0.226922531	2.130806791	37.3304126	0.999991255
0	0.8	1	0.5	0.379626889	0.620366246	2.216842049	22.45271443	0.999993135	0.615968161	0.384024054	1.6668779	23.00372714	0.999992215
0	0.8	1	0.75	0.251365272	0.748628813	1.835274431	17.00241891	0.999994085	0.501040363	0.498950368	1.453278751	17.54798317	0.999990731
0	0.8	1	0.9	0.19924707	0.800746811	1.689218297	15.06846158	0.999993881	0.445948988	0.554044922	1.371634798	15.61035978	0.999993909
0	0.8	1	1	0.171529599	0.828461853	1.611888895	14.07322063	0.999991452	0.41367218	0.586318849	1.328537171	14.61236879	0.999991029
0	0.9	0	0	0.989995014	0.009995014	8.651260161	196.3594212	0.999990027	0.989995014	0.009995014	8.651260161	196.3594212	0.999990027
0	0.9	0	0.1	0.824163232	0.175827273	4.210083268	70.36417265	0.999990506	0.824163232	0.175827273	4.210083268	70.36417265	0.999990506
0	0.9	0	0.25	0.629266028	0.370725257	2.882394726	36.8868722	0.999991285	0.629266028	0.370725257	2.882394726	36.8868722	0.999991285
0	0.9	0	0.5	0.418194264	0.581795844	2.114740214	22.56176806	0.999990108	0.418194264	0.581795844	2.114740214	22.56176806	0.999990108
0	0.9	0	0.75	0.288518895	0.711475109	1.763824352	17.10940017	0.999994004	0.288518895	0.711475109	1.763824352	17.10940017	0.999994004
0	0.9	0	0.9	0.234048232	0.765945463	1.629513617	15.17390606	0.999993695	0.234048232	0.765945463	1.629513617	15.17390606	0.999993695
0	0.9	0	1	0.204513084	0.79547802	1.558436713	14.17758037	0.999991104	0.204513084	0.79547802	1.558436713	14.17758037	0.999991104
0	0.9	0.25	0	0.989790933	0.010199096	8.791870181	196.3456437	0.999990029	0.991831749	0.008158279	7.361821966	196.4699071	0.999990028
0	0.9	0.25	0.1	0.820917522	0.179072824	4.265335645	70.34372466	0.999990346	0.853959311	0.146031351	3.697274264	70.54692828	0.999990662
0	0.9	0.25	0.25	0.623348352	0.376642831	2.914234148	36.86650542	0.999991183	0.685123762	0.31486683	2.585802462	37.07002684	0.999990592
0	0.9	0.25	0.5	0.410827203	0.589162862	2.133767324	22.54166233	0.999990065	0.490752488	0.509238192	1.937680215	22.74355725	0.99999068
0	0.9	0.25	0.75	0.281304224	0.718689791	1.777121639	17.08965513	0.999994014	0.362401569	0.637592464	1.640483231	17.28886235	0.999994033
0	0.9	0.25	0.9	0.227227917	0.772765808	1.640614596	15.15441109	0.999993725	0.305455468	0.694538077	1.526773707	15.35173255	0.999993545
0	0.9	0.25	1	0.198010722	0.801980441	1.568368777	14.15826272	0.999991163	0.273573697	0.726417038	1.466654006	14.3542356	0.999990735
0	0.9	0.5	0	0.989650219	0.010339874	8.888572112	196.3380842	0.999990094	0.993098495	0.006891598	6.445924604	196.5280978	0.999990093
0	0.9	0.5	0.1	0.818686565	0.181303672	4.303247881	70.32962165	0.999990237	0.875134803	0.124855788	3.326229953	70.67230703	0.999990591
0	0.9	0.5	0.25	0.619299717	0.380691398	2.936067622	36.85246166	0.999991115	0.726515608	0.273476006	2.370051567	37.19666317	0.999991614
0	0.9	0.5	0.5	0.405822401	0.594167636	2.146816811	22.52780813	0.999990037	0.548022097	0.451969207	1.80912964	22.86968419	0.999991304
0	0.9	0.5	0.75	0.276434254	0.723559769	1.786246133	17.0760623	0.999994023	0.424142995	0.575847069	1.551396165	17.41409454	0.999990064
0	0.9	0.5	0.9	0.222640731	0.777353016	1.648234764	15.14099907	0.999993747	0.367073783	0.63291983	1.452825581	15.47658288	0.999993613
0	0.9	0.5	1	0.193647544	0.806343661	1.575188242	14.14497869	0.999991205	0.33441012	0.665580599	1.400747996	14.47869161	0.999990719
0	0.9	0.75	0	0.989547287	0.010442809	8.959121895	196.3310043	0.999990096	0.99402486	0.005965159	5.76121637	196.5474449	0.999990019
0	0.9	0.75	0.1	0.817058815	0.182931341	4.330875917	70.31930702	0.999990157	0.890953669	0.109036675	3.045145434	70.76335607	0.999990344
0	0.9	0.75	0.25	0.616355466	0.3836356	2.951971446	36.84219207	0.999991065	0.758365373	0.241625393	2.20601518	37.28894317	0.999990766
0	0.9	0.75	0.5	0.402200905	0.597789113	2.156323188	22.51768216	0.999990018	0.594105153	0.40588675	1.711559351	22.96223665	0.999991903
0	0.9	0.75	0.75	0.272926236	0.727067794	1.792895618	17.0661341	0.999994029	0.475880246	0.524110236	1.484044419	17.50647794	0.999990482
0	0.9	0.75	0.9	0.219344824	0.780648939	1.653789384	15.13120743	0.999993763	0.419899645	0.580094143	1.397064343	15.56884491	0.999993788
0	0.9	0.75	1	0.190517733	0.809473503	1.580160066	14.13528361	0.999991236	0.387337829	0.61265306	1.351137225	14.57085311	0.99999089
0	0.9	1	0	0.989468695	0.010521327	9.012843184	196.3231453	0.999990022	0.994731875	0.005258191	5.22982603	196.5523674	0.999990066
0	0.9	1	0.1	0.815818767	0.184171329	4.351904644	70.31143507	0.999990096	0.903218416	0.096772277	2.824776962	70.83313466	0.999990693
0	0.9	1	0.25	0.614117977	0.385873052	2.964072448	36.83435545	0.999991028	0.783609902	0.216381709	2.077075598	37.35966091	0.999991612
0	0.9	1	0.5	0.399458941	0.600531064	2.163556977	22.50995803	0.999990005	0.631870582	0.368121871	1.634977693	23.03301161	0.999992453
0	0.9	1	0.75	0.270279124	0.729714911	1.797956839	17.05856466	0.999994035	0.519582933	0.480407999	1.431343653	17.57730841	0.999990932
0	0.9	1	0.9	0.216862485	0.783131291	1.658018054	15.12374469	0.999993776	0.465289533	0.534704479	1.35352019	15.63971347	0.999994012
0	0.9	1	1	0.188163371	0.811827889	1.583945549	14.12789625	0.99999126	0.433317852	0.566673302	1.312447532	14.64173864	0.999991154
0	1	0	0	0.989995014	0.009995014	8.651260161	196.3594212	0.999990027	0.989995014	0.009995014	8.651260161	196.3594212	0.999990027
0	1	0	0.1	0.824163232	0.175827273	4.210083268	70.36417265	0.999990506	0.824163232	0.175827273	4.210083268	70.36417265	0.999990506
0	1	0	0.25	0.629266028	0.370725257	2.882394726	36.8868722	0.999991285	0.629266028	0.370725257	2.882394726	36.8868722	0.999991285
0	1	0	0.5	0.418194264	0.581795844	2.114740214	22.56176806	0.999990108	0.418194264	0.581795844	2.114740214	22.56176806	0.999990108
0	1	0	0.75	0.288518895	0.711475109	1.763824352	17.10940017	0.999994004	0.288518895	0.711475109	1.763824352	17.10940017	0.999994004
0	1	0	0.9	0.234048232	0.765945463	1.629513617	15.17390606	0.999993695	0.234048232	0.765945463	1.629513617	15.17390606	0.999993695
0	1	0	1	0.204513084	0.79547802	1.558436713	14.17758037	0.999991104	0.204513084	0.79547802	1.558436713	14.17758037	0.999991104
0	1	0.25	0	0.989995014	0.009995014	8.651260161	196.3594212	0.999990027	0.989995014	0.009995014	8.651260161	196.3594212	0.999990027
0	1	0.25	0.1	0.824163232	0.175827273	4.210083268	70.36417265	0.999990506	0.824163232	0.175827273	4.210083268	70.36417265	0.999990506
0	1	0.25	0.25	0.629266028	0.370725257	2.882394726	36.8868722	0.999991285	0.629266028	0.370725257	2.882394726	36.8868722	0.999991285
0	1	0.25	0.5	0.418194264	0.581795844	2.114740214	22.56176806	0.999990108	0.418194264	0.581795844	2.114740214	22.56176806	0.999990108
0	1	0.25	0.75	0.288518895	0.711475109	1.763824352	17.10940017	0.999994004	0.288518895	0.711475109	1.763824352	17.10940017	0.999994004
0	1	0.25	0.9	0.234048232	0.765945463	1.629513617	15.17390606	0.999993695	0.234048232	0.765945463	1.629513617	15.17390606	0.999993695
0	1	0.25	1	0.204513084	0.79547802	1.558436713	14.17758037	0.999991104	0.204513084	0.79547802	1.558436713	14.17758037	0.999991104
0	1	0.5	0	0.989995014	0.009995014	8.651260161	196.3594212	0.999990027	0.989995014	0.009995014	8.651260161	196.3594212	0.999990027
0	1	0.5	0.1	0.824163232	0.175827273	4.210083268	70.36417265	0.999990506	0.824163232	0.175827273	4.210083268	70.36417265	0.999990506
0	1	0.5	0.25	0.629266028	0.370725257	2.882394726	36.8868722	0.999991285	0.629266028	0.370725257	2.882394726	36.8868722	0.999991285
0	1	0.5	0.5	0.418194264	0.581795844	2.114740214	22.56176806	0.999990108	0.418194264	0.581795844	2.114740214	22.56176806	0.999990108
0	1	0.5	0.75	0.288518895	0.711475109	1.763824352	17.10940017	0.999994004	0.288518895	0.711475109	1.763824352	17.10940017	0.999994004
0	1	0.5	0.9	0.234048232	0.765945463	1.629513617	15.17390606	0.999993695	0.234048232	0.765945463	1.629513617	15.17390606	0.999993695
0	1	0.5	1	0.204513084	0.79547802	1.558436713	14.17758037	0.999991104	0.204513084	0.79547802	1.558436713	14.17758037	0.999991104
0	1	0.75	0	0.989995014	0.009995014	8.651260161	196.3594212	0.999990027	0.989995014	0.009995014	8.651260161	196.3594212	0.999990027
0	1	0.75	0.1	0.824163232	0.175827273	4.210083268	70.36417265	0.999990506	0.824163232	0.175827273	4.210083268	70.36417265	0.999990506
0	1	0.75	0.25	0.629266028	0.370725257	2.882394726	36.8868722	0.999991285	0.629266028	0.370725257	2.882394726	36.8868722	0.999991285
0	1	0.75	0.5	0.418194264	0.581795844	2.114740214	22.56176806	0.999990108	0.418194264	0.581795844	2.114740214	22.56176806	0.999990108
0	1	0.75	0.75	0.288518895	0.711475109	1.763824352	17.10940017	0.999994004	0.288518895	0.711475109	1.763824352	17.10940017	0.999994004
0	1	0.75	0.9	0.234048232	0.765945463	1.629513617	15.17390606	0.999993695	0.234048232	0.765945463	1.629513617	15.17390606	0.999993695
0	1	0.75	1	0.204513084	0.79547802	1.558436713	14.17758037	0.999991104	0.204513084	0.79547802	1.558436713	14.17758037	0.999991104
0	1	1	0	0.989995014	0.009995014	8.651260161	196.3594212	0.999990027	0.989995014	0.009995014	8.651260161	196.3594212	0.999990027
0	1	1	0.1	0.824163232	0.175827273	4.210083268	70.36417265	0.999990506	0.824163232	0.175827273	4.210083268	70.36417265	0.999990506
0	1	1	0.25	0.629266028	0.370725257	2.882394726	36.8868722	0.999991285	0.629266028	0.370725257	2.882394726	36.8868722	0.999991285
0	1	1	0.5	0.418194264	0.581795844	2.114740214	22.56176806	0.999990108	0.418194264	0.581795844	2.114740214	22.56176806	0.999990108
0	1	1	0.75	0.288518895	0.711475109	1.763824352	17.10940017	0.999994004	0.288518895	0.711475109	1.763824352	17.10940017	0.999994004
0	1	1	0.9	0.234048232	0.765945463	1.629513617	15.17390606	0.999993695	0.234048232	0.765945463	1.629513617	15.17390606	0.999993695
0	1	1	1	0.204513084	0.79547802	1.558436713	14.17758037	0.999991104	0.204513084	0.79547802	1.558436713	14.17758037	0.999991104
0.5	0	0	0	0.989995014	0.009995014	8.651260161	196.3594212	0.999990027	0.989995014	0.009995014	8.651260161	196.3594212	0.999990027
0.5	0	0	0.1	0.824163232	0.175827273	4.210083268	70.36417265	0.999990506	0.824163232	0.175827273	4.210083268	70.36417265	0.999990506
0.5	0	0	0.25	0.629266028	0.370725257	2.882394726	36.8868722	0.999991285	0.629266028	0.370725257	2.882394726	36.8868722	0.999991285
0.5	0	0	0.5	0.418194264	0.581795844	2.114740214	22.56176806	0.999990108	0.418194264	0.581795844	2.114740214	22.56176806	0.999990108
0.5	0	0	0.75	0.288518895	0.711475109	1.763824352	17.10940017	0.999994004	0.288518895	0.711475109	1.763824352	17.10940017	0.999994004
0.5	0	0	0.9	0.234048232	0.765945463	1.629513617	15.17390606	0.999993695	0.234048232	0.765945463	1.629513617	15.17390606	0.999993695
0.5	0	0	1	0.204513084	0.79547802	1.558436713	14.17758037	0.999991104	0.204513084	0.79547802	1.558436713	14.17758037	0.999991104
0.5	0	0.25	0	0.989995014	0.009995014	8.651260161	196.3594212	0.999990027	0.989995014	0.009995014	8.651260161	196.3594212	0.999990027
0.5	0	0.25	0.1	0.824163232	0.175827273	4.210083268	70.36417265	0.999990506	0.824163232	0.175827273	4.210083268	70.36417265	0.999990506
0.5	0	0.25	0.25	0.629266028	0.370725257	2.882394726	36.8868722	0.999991285	0.629266028	0.370725257	2.882394726	36.8868722	0.999991285
0.5	0	0.25	0.5	0.418194264	0.581795844	2.114740214	22.56176806	0.999990108	0.418194264	0.581795844	2.114740214	22.56176806	0.999990108
0.5	0	0.25	0.75	0.288518895	0.711475109	1.763824352	17.10940017	0.999994004	0.288518895	0.711475109	1.763824352	17.10940017	0.999994004
0.5	0	0.25	0.9	0.234048232	0.765945463	1.629513617	15.17390606	0.999993695	0.234048232	0.765945463	1.629513617	15.17390606	0.999993695
0.5	0	0.25	1	0.204513084	0.79547802	1.558436713	14.17758037	0.999991104	0.204513084	0.79547802	1.558436713	14.17758037	0.999991104
0.5	0	0.5	0	0.989995014	0.009995014	8.651260161	196.3594212	0.999990027	0.989995014	0.009995014	8.651260161	196.3594212	0.999990027
0.5	0	0.5	0.1	0.824163232	0.175827273	4.210083268	70.36417265	0.999990506	0.824163232	0.175827273	4.210083268	70.36417265	0.999990506
0.5	0	0.5	0.25	0.629266028	0.370725257	2.882394726	36.8868722	0.999991285	0.629266028	0.370725257	2.882394726	36.8868722	0.999991285
0.5	0	0.5	0.5	0.418194264	0.581795844	2.114740214	22.56176806	0.999990108	0.418194264	0.581795844	2.114740214	22.56176806	0.999990108
0.5	0	0.5	0.75	0.288518895	0.711475109	1.763824352	17.10940017	0.999994004	0.288518895	0.711475109	1.763824352	17.10940017	0.999994004
0.5	0	0.5	0.9	0.234048232	0.765945463	1.629513617	15.17390606	0.999993695	0.234048232	0.765945463	1.629513617	15.17390606	0.999993695
0.5	0	0.5	1	0.204513084	0.79547802	1.558436713	14.17758037	0.999991104	0.204513084	0.79547802	1.558436713	14.17758037	0.999991104
0.5	0	0.75	0	0.989995014	0.009995014	8.651260161	196.3594212	0.999990027	0.989995014	0.009995014	8.651260161	196.3594212	0.999990027
0.5	0	0.75	0.1	0.824163232	0.175827273	4.210083268	70.36417265	0.999990506	0.824163232	0.175827273	4.210083268	70.36417265	0.999990506
0.5	0	0.75	0.25	0.629266028	0.370725257	2.882394726	36.8868722	0.999991285	0.629266028	0.370725257	2.882394726	36.8868722	0.999991285
0.5	0	0.75	0.5	0.418194264	0.581795844	2.114740214	22.56176806	0.999990108	0.418194264	0.581795844	2.114740214	22.56176806	0.999990108
0.5	0	0.75	0.75	0.288518895	0.711475109	1.763824352	17.10940017	0.999994004	0.288518895	0.711475109	1.763824352	17.10940017	0.999994004
0.5	0	0.75	0.9	0.234048232	0.765945463	1.629513617	15.17390606	0.999993695	0.234048232	0.765945463	1.629513617	15.17390606	0.999993695
0.5	0	0.75	1	0.204513084	0.79547802	1.558436713	14.17758037	0.999991104	0.204513084	0.79547802	1.558436713	14.17758037	0.999991104
0.5	0	1	0	0.989995014	0.009995014	8.651260161	196.3594212	0.999990027	0.989995014	0.009995014	8.651260161	196.3594212	0.999990027
0.5	0	1	0.1	0.824163232	0.175827273	4.210083268	70.36417265	0.999990506	0.824163232	0.175827273	4.210083268	70.36417265	0.999990506
0.5	0	1	0.25	0.629266028	0.370725257	2.882394726	36.8868722	0.999991285	0.629266028	0.370725257	2.882394726	36.8868722	0.999991285
0.5	0	1	0.5	0.418194264	0.581795844	2.114740214	22.56176806	0.999990108	0.418194264	0.581795844	2.114740214	22.56176806	0.999990108
0.5	0	1	0.75	0.288518895	0.711475109	1.763824352	17.10940017	0.999994004	0.288518895	0.711475109	1.763824352	17.10940017	0.999994004
0.5	0	1	0.9	0.234048232	0.765945463	1.629513617	15.17390606	0.999993695	0.234048232	0.765945463	1.629513617	15.17390606	0.999993695
0.5	0	1	1	0.204513084	0.79547802	1.558436713	14.17758037	0.999991104	0.204513084	0.79547802	1.558436713	14.17758037	0.999991104
0.5	0.01	0	0	0.989995014	0.009995014	8.651260161	196.3594212	0.999990027	0.989995014	0.009995014	8.651260161	196.3594212	0.999990027
0.5	0.01	0	0.1	0.824163232	0.175827273	4.210083268	70.36417265	0.999990506	0.824163232	0.175827273	4.210083268	70.36417265	0.999990506
0.5	0.01	0	0.25	0.629266028	0.370725257	2.882394726	36.8868722	0.999991285	0.629266028	0.370725257	2.882394726	36.8868722	0.999991285
0.5	0.01	0	0.5	0.418194264	0.581795844	2.114740214	22.56176806	0.999990108	0.418194264	0.581795844	2.114740214	22.56176806	0.999990108
0.5	0.01	0	0.75	0.288518895	0.711475109	1.763824352	17.10940017	0.999994004	0.288518895	0.711475109	1.763824352	17.10940017	0.999994004
0.5	0.01	0	0.9	0.234048232	0.765945463	1.629513617	15.17390606	0.999993695	0.234048232	0.765945463	1.629513617	15.17390606	0.999993695
0.5	0.01	0	1	0.204513084	0.79547802	1.558436713	14.17758037	0.999991104	0.204513084	0.79547802	1.558436713	14.17758037	0.999991104
0.5	0.01	0.25	0	0.985588312	0.014401735	11.41464496	195.9475895	0.999990047	0.990060825	0.009929266	8.612986367	196.3770455	0.999990091
0.5	0.01	0.25	0.1	0.759042814	0.240947314	5.104924187	69.8314143	0.999990128	0.825074856	0.174915688	4.200462711	70.3796122	0.999990544
0.5	0.01	0.25	0.25	0.522061942	0.477928157	3.258580741	36.34157913	0.999990098	0.630690963	0.369300331	2.879393248	36.90009174	0.999991295
0.5	0.01	0.25	0.5	0.303656079	0.696334755	2.228992842	22.02988845	0.999990834	0.419685487	0.580304603	2.114288521	22.5728795	0.999990089
0.5	0.01	0.25	0.75	0.18939811	0.810593654	1.7889687	16.60677526	0.999991765	0.289820802	0.71017318	1.764048763	17.11942036	0.999993982
0.5	0.01	0.25	0.9	0.146238178	0.853752962	1.63165359	14.69489481	0.99999114	0.235217092	0.764776573	1.629896963	15.18352825	0.999993666
0.5	0.01	0.25	1	0.12394281	0.876050721	1.550746472	13.71321772	0.999993531	0.205595437	0.794395622	1.558879479	14.18700148	0.999991059
0.5	0.01	0.5	0	0.979513624	0.020476407	14.83212883	195.1799502	0.999990031	0.990176375	0.009813629	8.552350163	196.4159518	0.999990003
0.5	0.01	0.5	0.1	0.681596392	0.318393955	6.022268702	69.00526325	0.999990347	0.826526394	0.173464201	4.190549319	70.41739651	0.999990594
0.5	0.01	0.5	0.25	0.415679492	0.584312249	3.557999713	35.5638979	0.999991741	0.632727484	0.367263805	2.878974092	36.93038069	0.999991289
0.5	0.01	0.5	0.5	0.212335427	0.787656987	2.277729251	21.36454829	0.999992414	0.421588839	0.578401191	2.116117166	22.59658517	0.99999003
0.5	0.01	0.5	0.75	0.121689071	0.878304833	1.780061915	16.04543007	0.999993904	0.29137326	0.708620668	1.765947484	17.13985325	0.999993928
0.5	0.01	0.5	0.9	0.089876512	0.910117221	1.60869531	14.17716906	0.999993733	0.236571525	0.763422077	1.631674299	15.20276587	0.999993602
0.5	0.01	0.5	1	0.074108619	0.925882572	1.522700903	13.22075024	0.999991191	0.206830116	0.793160847	1.560561883	14.20563392	0.999990962
0.5	0.01	0.75	0	0.971739725	0.028250315	18.82068173	194.1387906	0.99999004	0.990358573	0.009631509	8.461693376	196.4935916	0.999990081
0.5	0.01	0.75	0.1	0.597610122	0.402380279	6.949587169	67.98878698	0.999990401	0.828716531	0.171274133	4.180502861	70.4845395	0.999990664
0.5	0.01	0.75	0.25	0.320914771	0.679075642	3.801930649	34.68447962	0.999990413	0.635592421	0.36439884	2.88252691	36.98330767	0.999991261
0.5	0.01	0.75	0.5	0.146100598	0.853890574	2.297851397	20.68542552	0.999991172	0.424022711	0.57597042	2.121271611	22.63633358	0.999993131
0.5	0.01	0.75	0.75	0.077328486	0.922663939	1.753921714	15.48394625	0.999992425	0.293231911	0.70676192	1.770143809	17.17226926	0.999993832
0.5	0.01	0.75	0.9	0.054898406	0.945093374	1.575693012	13.67183724	0.99999178	0.238146759	0.761846732	1.635297585	15.23240385	0.999993491
0.5	0.01	0.75	1	0.044163266	0.955830635	1.488355429	12.74907199	0.999993901	0.208243201	0.791747598	1.563849425	14.23382359	0.999990799
0.5	0.01	1	0	0.96252331	0.037466744	23.20039123	192.9529711	0.999990054	0.990595519	0.0093945	8.343702176	196.585818	0.999990019
0.5	0.01	1	0.1	0.515740723	0.484249517	7.854234829	66.90967859	0.99999024	0.831598707	0.168391308	4.168819366	70.57118902	0.999990015
0.5	0.01	1	0.25	0.244349857	0.75564146	4.012300147	33.81855579	0.999991318	0.639317511	0.36067371	2.88949425	37.05321109	0.999991222
0.5	0.01	1	0.5	0.099433404	0.900559763	2.299949919	20.04248139	0.999993168	0.427043539	0.572949478	2.12995704	22.68839589	0.999993017
0.5	0.01	1	0.75	0.049074085	0.950916403	1.725344658	14.98097785	0.999990488	0.295433222	0.704560474	1.776928711	17.21401747	0.999993696
0.5	0.01	1	0.9	0.03357461	0.966419499	1.543121803	13.22248728	0.999994108	0.239968351	0.760024986	1.641025745	15.26995928	0.999993336
0.5	0.01	1	1	0.026373891	0.973617567	1.454899367	12.325962	0.999991458	0.209854567	0.790136007	1.568971859	14.26914273	0.999990574
0.5	0.02	0	0	0.989995014	0.009995014	8.651260161	196.3594212	0.999990027	0.989995014	0.009995014	8.651260161	196.3594212	0.999990027
0.5	0.02	0	0.1	0.824163232	0.175827273	4.210083268	70.36417265	0.999990506	0.824163232	0.175827273	4.210083268	70.36417265	0.999990506
0.5	0.02	0	0.25	0.629266028	0.370725257	2.882394726	36.8868722	0.999991285	0.629266028	0.370725257	2.882394726	36.8868722	0.999991285
0.5	0.02	0	0.5	0.418194264	0.581795844	2.114740214	22.56176806	0.999990108	0.418194264	0.581795844	2.114740214	22.56176806	0.999990108
0.5	0.02	0	0.75	0.288518895	0.711475109	1.763824352	17.10940017	0.999994004	0.288518895	0.711475109	1.763824352	17.10940017	0.999994004
0.5	0.02	0	0.9	0.234048232	0.765945463	1.629513617	15.17390606	0.999993695	0.234048232	0.765945463	1.629513617	15.17390606	0.999993695
0.5	0.02	0	1	0.204513084	0.79547802	1.558436713	14.17758037	0.999991104	0.204513084	0.79547802	1.558436713	14.17758037	0.999991104
0.5	0.02	0.25	0	0.98478402	0.015206013	11.78464488	195.6962516	0.999990033	0.990124937	0.009865118	8.5754074	196.3905099	0.999990054
0.5	0.02	0.25	0.1	0.751036344	0.248954392	5.119460498	69.59943891	0.999990736	0.825969512	0.174021069	4.190881793	70.39443931	0.999990581
0.5	0.02	0.25	0.25	0.515369134	0.484621191	3.223365206	36.15825568	0.999990325	0.632097723	0.367893582	2.876343137	36.91284067	0.999991305
0.5	0.02	0.25	0.5	0.30221275	0.697778367	2.209320116	21.91536993	0.999991117	0.421165615	0.578824457	2.113790255	22.58354876	0.999990072
0.5	0.02	0.25	0.75	0.19010459	0.809887319	1.784916861	16.53360736	0.999991909	0.291116958	0.708877003	1.764238859	17.12886737	0.999993961
0.5	0.02	0.25	0.9	0.147071663	0.852919596	1.630709568	14.63336339	0.999991259	0.236382297	0.763611342	1.630251828	15.1924598	0.999993638
0.5	0.02	0.25	1	0.12477947	0.875214132	1.551146929	13.65823739	0.999993602	0.206675186	0.79331583	1.559297001	14.19564811	0.999991016
0.5	0.02	0.5	0	0.977810499	0.022179594	15.5273532	194.6234121	0.999990093	0.990338695	0.009651369	8.461064252	196.4629031	0.999990064
0.5	0.02	0.5	0.1	0.669107035	0.33088327	6.012513301	68.56236914	0.999990305	0.828716372	0.171274309	4.170591335	70.4610934	0.999990681
0.5	0.02	0.5	0.25	0.410103884	0.589886392	3.499538926	35.27802388	0.999990276	0.636031676	0.363959625	2.874621826	36.9669928	0.999991301
0.5	0.02	0.5	0.5	0.213682266	0.786310329	2.263978924	21.21130554	0.999992595	0.424904363	0.575088806	2.11694016	22.62618019	0.999993169
0.5	0.02	0.5	0.75	0.123610711	0.876383217	1.783590276	15.94624619	0.999993928	0.294190964	0.7058029	1.767749056	17.16496771	0.999993864
0.5	0.02	0.5	0.9	0.091600902	0.908392808	1.616070043	14.0957242	0.99999371	0.239072291	0.760921232	1.633594099	15.22603782	0.999993523
0.5	0.02	0.5	1	0.075653839	0.924337289	1.531369157	13.14891831	0.999991128	0.20913123	0.790859612	1.562485365	14.22788551	0.999990842
0.5	0.02	0.75	0	0.969590689	0.030399395	19.58054363	193.4071264	0.999990084	0.990639975	0.009350092	8.304722612	196.5727574	0.999990067
0.5	0.02	0.75	0.1	0.587791121	0.412199408	6.878536133	67.48574111	0.999990528	0.832515084	0.167474992	4.148443685	70.56287922	0.999990076
0.5	0.02	0.75	0.25	0.320963429	0.679027327	3.741574438	34.41068179	0.999990756	0.641248058	0.358743218	2.877933113	37.04984115	0.999991276
0.5	0.02	0.75	0.5	0.149687325	0.85030382	2.303374897	20.56714073	0.999991145	0.429538794	0.570454252	2.125107379	22.68933213	0.999993046
0.5	0.02	0.75	0.75	0.080131847	0.919860318	1.77582036	15.42092095	0.999992165	0.297810198	0.702183509	1.775012521	17.21672125	0.999993708
0.5	0.02	0.75	0.9	0.057055712	0.942935718	1.598325	13.62011175	0.99999143	0.242164788	0.757828552	1.640049592	15.27310912	0.99999334
0.5	0.02	0.75	1	0.045953259	0.954040371	1.510118663	12.7008768	0.99999363	0.21191691	0.788073662	1.56842742	14.27243307	0.999990572
0.5	0.02	1	0	0.96044811	0.03954199	23.77338367	192.1332908	0.9999901	0.990993687	0.00899635	8.119054728	196.6936325	0.999990037
0.5	0.02	1	0.1	0.511793026	0.488197465	7.711465646	66.42750381	0.999990491	0.837084466	0.16290579	4.122305143	70.68132854	0.999990256
0.5	0.02	1	0.25	0.249516733	0.750474748	3.969631173	33.61926047	0.999991481	0.647568088	0.352423161	2.88405613	37.14800115	0.99999125
0.5	0.02	1	0.5	0.104678692	0.895314152	2.339487915	20.00323016	0.999992844	0.435041692	0.5649512	2.137506811	22.76482071	0.999992892
0.5	0.02	1	0.75	0.052092988	0.94790105	1.769534254	14.97701204	0.999994037	0.301984458	0.69800905	1.785839886	17.27812218	0.999993508
0.5	0.02	1	0.9	0.035709121	0.964284477	1.583335276	13.22364847	0.999993599	0.245672908	0.754320199	1.649572518	15.32848787	0.999993107
0.5	0.02	1	1	0.028077654	0.971913042	1.492187542	12.32863324	0.999990696	0.215044999	0.784945229	1.577128575	14.32449006	0.999990228
0.5	0.03	0	0	0.989995014	0.009995014	8.651260161	196.3594212	0.999990027	0.989995014	0.009995014	8.651260161	196.3594212	0.999990027
0.5	0.03	0	0.1	0.824163232	0.175827273	4.210083268	70.36417265	0.999990506	0.824163232	0.175827273	4.210083268	70.36417265	0.999990506
0.5	0.03	0	0.25	0.629266028	0.370725257	2.882394726	36.8868722	0.999991285	0.629266028	0.370725257	2.882394726	36.8868722	0.999991285
0.5	0.03	0	0.5	0.418194264	0.581795844	2.114740214	22.56176806	0.999990108	0.418194264	0.581795844	2.114740214	22.56176806	0.999990108
0.5	0.03	0	0.75	0.288518895	0.711475109	1.763824352	17.10940017	0.999994004	0.288518895	0.711475109	1.763824352	17.10940017	0.999994004
0.5	0.03	0	0.9	0.234048232	0.765945463	1.629513617	15.17390606	0.999993695	0.234048232	0.765945463	1.629513617	15.17390606	0.999993695
0.5	0.03	0	1	0.204513084	0.79547802	1.558436713	14.17758037	0.999991104	0.204513084	0.79547802	1.558436713	14.17758037	0.999991104
0.5	0.03	0.25	0	0.984580301	0.015409714	11.84909342	195.5554901	0.999990015	0.990187538	0.009802478	8.538517947	196.4032662	0.999990016
0.5	0.03	0.25	0.1	0.74992491	0.25006511	5.100894373	69.49514462	0.99999002	0.826848244	0.173142374	4.181347259	70.40873727	0.999990618
0.5	0.03	0.25	0.25	0.515854264	0.484136146	3.211290413	36.10083021	0.999990409	0.633487052	0.366504264	2.873251044	36.92518379	0.999991316
0.5	0.03	0.25	0.5	0.303600242	0.696390888	2.208253318	21.89176441	0.99999113	0.422634912	0.577355144	2.113248427	22.59388481	0.999990056
0.5	0.03	0.25	0.75	0.191318476	0.808673406	1.786303754	16.52243489	0.999991882	0.292407445	0.707586495	1.764396133	17.13797572	0.99999394
0.5	0.03	0.25	0.9	0.148121112	0.851870104	1.632523996	14.62584186	0.999991215	0.23754388	0.762449732	1.630579248	15.20103214	0.999993612
0.5	0.03	0.25	1	0.125723491	0.874270074	1.553091704	13.65211916	0.999993565	0.207752349	0.792238625	1.559690104	14.20391822	0.999990975
0.5	0.03	0.5	0	0.977743788	0.022246292	15.49296936	194.4540282	0.99999008	0.990488512	0.009501503	8.375110691	196.4996802	0.999990015
0.5	0.03	0.5	0.1	0.670753189	0.329237212	5.968687602	68.47785046	0.999990401	0.830781254	0.169208769	4.150651373	70.49903507	0.999990023
0.5	0.03	0.5	0.25	0.413673392	0.586316915	3.490209384	35.2524639	0.999990307	0.639209615	0.360781703	2.869702201	36.99975186	0.999991318
0.5	0.03	0.5	0.5	0.216841234	0.783151262	2.270108297	21.21919382	0.999992496	0.428149899	0.571843235	2.117339278	22.65281268	0.999993133
0.5	0.03	0.5	0.75	0.125794644	0.874199156	1.791110207	15.95787945	0.9999938	0.296974576	0.70301923	1.769278598	17.18774551	0.999993806
0.5	0.03	0.5	0.9	0.093346811	0.906646748	1.623603116	14.10888079	0.999993559	0.241551716	0.758441734	1.635302555	15.24711556	0.99999345
0.5	0.03	0.5	1	0.077160088	0.922830813	1.538806396	13.16211079	0.999990901	0.211417116	0.788573615	1.56422862	14.24800454	0.999990731
0.5	0.03	0.75	0	0.970018076	0.029971959	19.31631844	193.3098556	0.999990034	0.990883051	0.009106971	8.16474876	196.6326521	0.999990022
0.5	0.03	0.75	0.1	0.594138139	0.405852504	6.810182552	67.49666356	0.999990644	0.835910523	0.164079705	4.116542547	70.62644143	0.999990228
0.5	0.03	0.75	0.25	0.328235703	0.671754946	3.745498763	34.47355831	0.999990649	0.64648513	0.353506174	2.871351238	37.10469634	0.999991304
0.5	0.03	0.75	0.5	0.154173155	0.84581768	2.322041884	20.6316348	0.999990835	0.434823417	0.565169565	2.127375826	22.73404469	0.999992982
0.5	0.03	0.75	0.75	0.082843893	0.917147905	1.793770191	15.47950518	0.999991798	0.302277784	0.697715819	1.778878446	17.25467878	0.999993604
0.5	0.03	0.75	0.9	0.059095233	0.940895753	1.615166536	13.67607121	0.999990986	0.246113882	0.753879329	1.64403439	15.30800974	0.999993211
0.5	0.03	0.75	1	0.047650733	0.952342549	1.526247534	12.75442637	0.999993282	0.215541257	0.784449118	1.572359832	14.30558419	0.999990375
0.5	0.03	1	0	0.961866275	0.03812378	23.11569958	192.2037903	0.999990055	0.991318469	0.008671625	7.928464258	196.7721263	0.999990094
0.5	0.03	1	0.1	0.524208255	0.475782331	7.616531961	66.58508907	0.999990586	0.841748776	0.158241697	4.077008044	70.76408758	0.999990473
0.5	0.03	1	0.25	0.259808374	0.740182851	3.98967035	33.77691687	0.999991225	0.654913581	0.345077718	2.874750182	37.22124271	0.999991299
0.5	0.03	1	0.5	0.109931279	0.890061124	2.375256981	20.13077924	0.999992403	0.442513633	0.557479172	2.141565953	22.82571387	0.999992805
0.5	0.03	1	0.75	0.054937837	0.945055744	1.801183545	15.08652094	0.999993581	0.308278135	0.691715225	1.792388656	17.33015735	0.99999336
0.5	0.03	1	0.9	0.037738503	0.962254566	1.612160982	13.32635328	0.999993069	0.251215225	0.748777696	1.656280411	15.37638789	0.999992921
0.5	0.03	1	1	0.029712596	0.970282278	1.519272552	12.42773605	0.999994875	0.220118078	0.779876814	1.583727597	14.37012597	0.999994891
0.5	0.04	0	0	0.989995014	0.009995014	8.651260161	196.3594212	0.999990027	0.989995014	0.009995014	8.651260161	196.3594212	0.999990027
0.5	0.04	0	0.1	0.824163232	0.175827273	4.210083268	70.36417265	0.999990506	0.824163232	0.175827273	4.210083268	70.36417265	0.999990506
0.5	0.04	0	0.25	0.629266028	0.370725257	2.882394726	36.8868722	0.999991285	0.629266028	0.370725257	2.882394726	36.8868722	0.999991285
0.5	0.04	0	0.5	0.418194264	0.581795844	2.114740214	22.56176806	0.999990108	0.418194264	0.581795844	2.114740214	22.56176806	0.999990108
0.5	0.04	0	0.75	0.288518895	0.711475109	1.763824352	17.10940017	0.999994004	0.288518895	0.711475109	1.763824352	17.10940017	0.999994004
0.5	0.04	0	0.9	0.234048232	0.765945463	1.629513617	15.17390606	0.999993695	0.234048232	0.765945463	1.629513617	15.17390606	0.999993695
0.5	0.04	0	1	0.204513084	0.79547802	1.558436713	14.17758037	0.999991104	0.204513084	0.79547802	1.558436713	14.17758037	0.999991104
0.5	0.04	0.25	0	0.98458826	0.015401765	11.82489056	195.5000847	0.999990025	0.990248787	0.00974129	8.502321931	196.4188136	0.999990077
0.5	0.04	0.25	0.1	0.750674796	0.24931527	5.084797813	69.46690802	0.999990066	0.827711908	0.172278747	4.17186333	70.4225629	0.999990655
0.5	0.04	0.25	0.25	0.517375314	0.482615118	3.206601459	36.09110414	0.999990432	0.634859603	0.365131724	2.870122297	36.93716288	0.999991327
0.5	0.04	0.25	0.5	0.305085251	0.694905857	2.208428381	21.89113308	0.999991108	0.424093623	0.575896418	2.112665705	22.60393233	0.999990041
0.5	0.04	0.25	0.75	0.192487368	0.807504474	1.787379286	16.52460403	0.999991842	0.29369234	0.70630158	1.764521966	17.14681249	0.99999392
0.5	0.04	0.25	0.9	0.149117248	0.850873917	1.633789572	14.62869722	0.999991164	0.238701876	0.76129171	1.630880193	15.20933081	0.999993586
0.5	0.04	0.25	1	0.126617472	0.873376053	1.55443314	13.65532919	0.999993525	0.208826943	0.791163992	1.56005957	14.21191094	0.999990934
0.5	0.04	0.5	0	0.978040104	0.021949909	15.33276901	194.4554961	0.999990013	0.990628676	0.009361383	8.293560518	196.5352397	0.999990059
0.5	0.04	0.5	0.1	0.674305448	0.325685025	5.936102805	68.50804517	0.999990474	0.832743843	0.167246269	4.130862849	70.53386174	0.999990112
0.5	0.04	0.5	0.25	0.41784204	0.582148233	3.487805959	35.2897576	0.999990273	0.64227862	0.357712718	2.864379912	37.02971031	0.999991338
0.5	0.04	0.5	0.5	0.219842146	0.78015025	2.274800556	21.25001954	0.999992396	0.431331545	0.568661558	2.117391041	22.67741354	0.999993102
0.5	0.04	0.5	0.75	0.127840614	0.872153072	1.79646559	15.98357014	0.999993685	0.299726022	0.700267731	1.770570583	17.20887102	0.999993753
0.5	0.04	0.5	0.9	0.094983052	0.905010373	1.628916523	14.13268334	0.999993425	0.244010727	0.755982656	1.636821788	15.26667925	0.999993383
0.5	0.04	0.5	1	0.078574728	0.921415974	1.544052625	13.18486054	0.999990702	0.213688317	0.786302311	1.565808374	14.26667999	0.999990628
0.5	0.04	0.75	0	0.970891356	0.029098659	18.92002106	193.4351894	0.999990015	0.991100115	0.008889941	8.036929662	196.6845436	0.999990056
0.5	0.04	0.75	0.1	0.601714609	0.398276112	6.756942016	67.61948524	0.99999072	0.839016161	0.160974212	4.085228686	70.68053141	0.999990372
0.5	0.04	0.75	0.25	0.335217426	0.664773101	3.748827119	34.57295356	0.999990527	0.651400447	0.348590891	2.863586516	37.15215662	0.999991339
0.5	0.04	0.75	0.5	0.1583294	0.84166117	2.335095012	20.70436304	0.99999057	0.439915242	0.560077688	2.128527449	22.77341013	0.999992931
0.5	0.04	0.75	0.75	0.08536826	0.914623235	1.806329178	15.53896475	0.999991495	0.306648035	0.693345479	1.781962995	17.28844288	0.999993514
0.5	0.04	0.75	0.9	0.0610071	0.938983522	1.627025168	13.73063495	0.999990622	0.250000887	0.749992209	1.647397251	15.33917884	0.999993096
0.5	0.04	0.75	1	0.049250057	0.95074294	1.537648042	12.8064891	0.999992997	0.219120545	0.780869654	1.575757072	14.33525865	0.999990198
0.5	0.04	1	0	0.963561373	0.036428706	22.40770738	192.4793588	0.999990079	0.991597504	0.008392508	7.760038467	196.8285366	0.999990012
0.5	0.04	1	0.1	0.536304304	0.463686344	7.537064054	66.81347582	0.999990648	0.845872177	0.154118495	4.033426737	70.83138585	0.999990672
0.5	0.04	1	0.25	0.269249664	0.730741335	4.000695915	33.94278004	0.999990999	0.661620099	0.338371259	2.86344315	37.28196548	0.999991358
0.5	0.04	1	0.5	0.114764177	0.885227863	2.399325241	20.24527225	0.99999204	0.449580072	0.550412671	2.143393116	22.87732925	0.999992742
0.5	0.04	1	0.75	0.05759901	0.942394199	1.823051071	15.17834634	0.999993209	0.314360306	0.685632932	1.797267945	17.37491575	0.999993238
0.5	0.04	1	0.9	0.039659572	0.960333068	1.632384326	13.41058325	0.99999264	0.256620297	0.743372464	1.661627272	15.41787363	0.999992762
0.5	0.04	1	1	0.031272809	0.968721737	1.53847805	12.50827019	0.999994545	0.225090189	0.774904577	1.589142026	14.40969311	0.999994765
0.5	0.05	0	0	0.989995014	0.009995014	8.651260161	196.3594212	0.999990027	0.989995014	0.009995014	8.651260161	196.3594212	0.999990027
0.5	0.05	0	0.1	0.824163232	0.175827273	4.210083268	70.36417265	0.999990506	0.824163232	0.175827273	4.210083268	70.36417265	0.999990506
0.5	0.05	0	0.25	0.629266028	0.370725257	2.882394726	36.8868722	0.999991285	0.629266028	0.370725257	2.882394726	36.8868722	0.999991285
0.5	0.05	0	0.5	0.418194264	0.581795844	2.114740214	22.56176806	0.999990108	0.418194264	0.581795844	2.114740214	22.56176806	0.999990108
0.5	0.05	0	0.75	0.288518895	0.711475109	1.763824352	17.10940017	0.999994004	0.288518895	0.711475109	1.763824352	17.10940017	0.999994004
0.5	0.05	0	0.9	0.234048232	0.765945463	1.629513617	15.17390606	0.999993695	0.234048232	0.765945463	1.629513617	15.17390606	0.999993695
0.5	0.05	0	1	0.204513084	0.79547802	1.558436713	14.17758037	0.999991104	0.204513084	0.79547802	1.558436713	14.17758037	0.999991104
0.5	0.05	0.25	0	0.984664004	0.015326071	11.77712931	195.4903088	0.999990075	0.990308671	0.009681365	8.466699726	196.4304034	0.999990036
0.5	0.05	0.25	0.1	0.751799814	0.248190292	5.071437991	69.46787664	0.999990106	0.828561242	0.17142945	4.162432879	70.43595968	0.999990691
0.5	0.05	0.25	0.25	0.519011008	0.48097943	3.203349149	36.09714916	0.999990438	0.636215962	0.363775376	2.866961347	36.94880962	0.999991338
0.5	0.05	0.25	0.5	0.306546356	0.693444726	2.208531143	21.89751776	0.999991081	0.425541974	0.574448053	2.112044488	22.6137207	0.999990027
0.5	0.05	0.25	0.75	0.19362282	0.806368982	1.788169171	16.53031374	0.999991803	0.294971718	0.705022183	1.764617646	17.15541518	0.999993901
0.5	0.05	0.25	0.9	0.150081637	0.849909478	1.634719271	14.63420461	0.999991115	0.239856316	0.760137244	1.63115558	15.21740017	0.999993561
0.5	0.05	0.25	1	0.127481778	0.872511708	1.555416642	13.66071536	0.999993486	0.209898981	0.790091914	1.56040614	14.21967513	0.999990895
0.5	0.05	0.5	0	0.978398242	0.021591829	15.15735892	194.5136133	0.99999007	0.990760807	0.009229289	8.215722147	196.5672237	0.999990097
0.5	0.05	0.5	0.1	0.677981255	0.322009282	5.906790166	68.56462554	0.999990536	0.83461887	0.165371328	4.111286909	70.5658196	0.999990198
0.5	0.05	0.5	0.25	0.421887733	0.578102505	3.485029183	35.33556094	0.999990238	0.645250764	0.354740596	2.858755553	37.05745815	0.99999136
0.5	0.05	0.5	0.5	0.222728165	0.77726414	2.278295925	21.28353923	0.999992305	0.434453966	0.56553911	2.117149138	22.70039967	0.999993075
0.5	0.05	0.5	0.75	0.129801809	0.870191775	1.800495105	16.00999423	0.999993584	0.302446865	0.697546839	1.771651579	17.2286975	0.999993703
0.5	0.05	0.5	0.9	0.096549909	0.9034434	1.632856292	14.15633931	0.999993309	0.246450085	0.753543234	1.638169611	15.28506573	0.999993319
0.5	0.05	0.5	1	0.079929318	0.920061211	1.547904933	13.20713939	0.999990529	0.215945283	0.784045246	1.567238438	14.28424096	0.99999053
0.5	0.05	0.75	0	0.971736112	0.02825398	18.54311638	193.590356	0.999990092	0.991297474	0.0086926	7.918571305	196.7283822	0.999990074
0.5	0.05	0.75	0.1	0.608845509	0.391144538	6.70597308	67.74604489	0.999990046	0.841894079	0.158096431	4.054634141	70.72792878	0.999990509
0.5	0.05	0.75	0.25	0.34180368	0.658186743	3.748920175	34.6669074	0.999990423	0.656050958	0.34394042	2.855044931	37.1942913	0.999991378
0.5	0.05	0.75	0.5	0.162279279	0.837711059	2.344683364	20.76982834	0.999990338	0.44483924	0.555153649	2.128824653	22.80885669	0.999992889
0.5	0.05	0.75	0.75	0.087771913	0.912219322	1.815572641	15.59045732	0.999991234	0.310930174	0.68906326	1.784409124	17.31911632	0.999993433
0.5	0.05	0.75	0.9	0.062831178	0.937159136	1.635654945	13.77698272	0.999990314	0.253830656	0.746162336	1.650237092	15.36760698	0.999992992
0.5	0.05	0.75	1	0.050778957	0.949213801	1.54588687	12.85021364	0.999992758	0.222657847	0.77733219	1.578696806	14.36238631	0.999990037
0.5	0.05	1	0	0.965067427	0.034922645	21.77316053	192.744571	0.999990072	0.991844107	0.008145895	7.607991549	196.8767039	0.999990002
0.5	0.05	1	0.1	0.547249394	0.45274132	7.459062978	67.01791894	0.999990715	0.849595431	0.150394691	3.991598303	70.88777057	0.999990122
0.5	0.05	1	0.25	0.278029506	0.721961306	4.004423126	34.08751496	0.999990812	0.667829883	0.332161541	2.850978262	37.33418585	0.999991423
0.5	0.05	1	0.5	0.119333105	0.880658622	2.416456236	20.34188914	0.999991727	0.456311078	0.543681617	2.143641307	22.92248845	0.999992695
0.5	0.05	1	0.75	0.060134686	0.939858207	1.838773126	15.25291671	0.999992893	0.320259411	0.679733722	1.80087468	17.41455847	0.999993133
0.5	0.05	1	0.9	0.041499669	0.958492611	1.646846401	13.47750774	0.99999228	0.261903962	0.73808866	1.665901643	15.45480612	0.999992622
0.5	0.05	1	1	0.032773685	0.967220586	1.552195267	12.5714881	0.999994271	0.229971827	0.770022826	1.593604731	14.44501038	0.999994653
0.5	0.06	0	0	0.989995014	0.009995014	8.651260161	196.3594212	0.999990027	0.989995014	0.009995014	8.651260161	196.3594212	0.999990027
0.5	0.06	0	0.1	0.824163232	0.175827273	4.210083268	70.36417265	0.999990506	0.824163232	0.175827273	4.210083268	70.36417265	0.999990506
0.5	0.06	0	0.25	0.629266028	0.370725257	2.882394726	36.8868722	0.999991285	0.629266028	0.370725257	2.882394726	36.8868722	0.999991285
0.5	0.06	0	0.5	0.418194264	0.581795844	2.114740214	22.56176806	0.999990108	0.418194264	0.581795844	2.114740214	22.56176806	0.999990108
0.5	0.06	0	0.75	0.288518895	0.711475109	1.763824352	17.10940017	0.999994004	0.288518895	0.711475109	1.763824352	17.10940017	0.999994004
0.5	0.06	0	0.9	0.234048232	0.765945463	1.629513617	15.17390606	0.999993695	0.234048232	0.765945463	1.629513617	15.17390606	0.999993695
0.5	0.06	0	1	0.204513084	0.79547802	1.558436713	14.17758037	0.999991104	0.204513084	0.79547802	1.558436713	14.17758037	0.999991104
0.5	0.06	0.25	0	0.984756458	0.015233576	11.72483348	195.4962579	0.999990035	0.990367367	0.009622728	8.431708065	196.4449224	0.999990095
0.5	0.06	0.25	0.1	0.752995156	0.246994987	5.059170381	69.47974728	0.999990143	0.829396894	0.170593833	4.153057928	70.44896272	0.999990727
0.5	0.06	0.25	0.25	0.520646204	0.479344237	3.200310361	36.10848259	0.999990441	0.637556665	0.362434685	2.863771999	36.9601496	0.999991349
0.5	0.06	0.25	0.5	0.307989471	0.692001584	2.208524591	21.90625368	0.999991055	0.426980179	0.573009834	2.111386955	22.6232719	0.999990013
0.5	0.06	0.25	0.75	0.194741783	0.805249981	1.788805642	16.53743837	0.999991764	0.296245647	0.703748235	1.764684374	17.16380875	0.999993882
0.5	0.06	0.25	0.9	0.151030884	0.848960183	1.635478159	14.64071432	0.999991067	0.241007232	0.758986304	1.631406279	15.22526866	0.999993536
0.5	0.06	0.25	1	0.128331539	0.871661909	1.55621268	13.66694009	0.999993449	0.210968479	0.789022377	1.560730521	14.22724146	0.999990856
0.5	0.06	0.5	0	0.978749544	0.021240483	14.98698732	194.5797834	0.999990027	0.990886015	0.009104015	8.141088511	196.5927152	0.999990029
0.5	0.06	0.5	0.1	0.681531025	0.318459571	5.878132285	68.62307281	0.999990596	0.836416969	0.163573314	4.09195468	70.59543631	0.999990282
0.5	0.06	0.5	0.25	0.425816236	0.574173971	3.481588245	35.38116582	0.999990207	0.648135226	0.351856158	2.85289783	37.0833798	0.999991384
0.5	0.06	0.5	0.5	0.225549456	0.774442764	2.281062491	21.31646945	0.99999222	0.437520942	0.56247211	2.116654187	22.72204325	0.999993051
0.5	0.06	0.5	0.75	0.131719841	0.868273648	1.803788107	16.03559291	0.99999349	0.305138421	0.694855236	1.77254309	17.24744603	0.999993657
0.5	0.06	0.5	0.9	0.098081269	0.901911933	1.636033156	14.17896827	0.999993202	0.248870444	0.751122816	1.639360915	15.30248096	0.99999326
0.5	0.06	0.5	1	0.081252256	0.918738117	1.550962358	13.22820649	0.999990373	0.218188399	0.781802038	1.568530576	14.30088603	0.999990437
0.5	0.06	0.75	0	0.972508519	0.027481534	18.19435965	193.7339642	0.999990053	0.991479076	0.008511004	7.807970816	196.7661402	0.99999008
0.5	0.06	0.75	0.1	0.615512716	0.384477408	6.655520686	67.86210188	0.999990124	0.84458441	0.15540623	4.024796029	70.77023076	0.99999064
0.5	0.06	0.75	0.25	0.348106273	0.65188406	3.74670736	34.75289387	0.999990333	0.660475342	0.339516078	2.84596959	37.23231205	0.999991421
0.5	0.06	0.75	0.5	0.166113286	0.833876842	2.352184553	20.82931333	0.999990128	0.449613464	0.550379391	2.128442221	22.84123523	0.999992855
0.5	0.06	0.75	0.75	0.090112078	0.909878922	1.822895487	15.63632316	0.999990999	0.315131166	0.684862196	1.786319215	17.34735657	0.999993361
0.5	0.06	0.75	0.9	0.064607934	0.935382104	1.642376985	13.81762033	0.999990039	0.257606908	0.742385989	1.652627449	15.39387657	0.999992897
0.5	0.06	0.75	1	0.052268716	0.94772383	1.552211318	12.88809002	0.999992547	0.22615553	0.773839333	1.581238121	14.38761707	0.999994863
0.5	0.06	1	0	0.966391138	0.033598895	21.20385006	192.9754505	0.999990033	0.99206588	0.007924192	7.468825717	196.9202005	0.999990072
0.5	0.06	1	0.1	0.557286865	0.442703174	7.382136101	67.19711818	0.99999004	0.853002872	0.146987436	3.951434031	70.93727525	0.999990308
0.5	0.06	1	0.25	0.286359374	0.713631278	4.003473052	34.21580072	0.999990651	0.673632718	0.326358773	2.837807163	37.3800978	0.999991491
0.5	0.06	1	0.5	0.123755059	0.876236386	2.429435695	20.42693116	0.999991445	0.462753778	0.537238881	2.142709416	22.96279847	0.999992659
0.5	0.06	1	0.75	0.062602336	0.937390273	1.850796637	15.31690478	0.99999261	0.32599539	0.673997652	1.803470017	17.45030134	0.999993042
0.5	0.06	1	0.9	0.043294465	0.956697496	1.657742622	13.53385297	0.999991961	0.267077492	0.732915005	1.669300787	15.48825189	0.999992497
0.5	0.06	1	1	0.034240032	0.965753998	1.56240482	12.62398027	0.999994031	0.234770497	0.765224055	1.59727879	14.47707934	0.999994552
0.5	0.07	0	0	0.989995014	0.009995014	8.651260161	196.3594212	0.999990027	0.989995014	0.009995014	8.651260161	196.3594212	0.999990027
0.5	0.07	0	0.1	0.824163232	0.175827273	4.210083268	70.36417265	0.999990506	0.824163232	0.175827273	4.210083268	70.36417265	0.999990506
0.5	0.07	0	0.25	0.629266028	0.370725257	2.882394726	36.8868722	0.999991285	0.629266028	0.370725257	2.882394726	36.8868722	0.999991285
0.5	0.07	0	0.5	0.418194264	0.581795844	2.114740214	22.56176806	0.999990108	0.418194264	0.581795844	2.114740214	22.56176806	0.999990108
0.5	0.07	0	0.75	0.288518895	0.711475109	1.763824352	17.10940017	0.999994004	0.288518895	0.711475109	1.763824352	17.10940017	0.999994004
0.5	0.07	0	0.9	0.234048232	0.765945463	1.629513617	15.17390606	0.999993695	0.234048232	0.765945463	1.629513617	15.17390606	0.999993695
0.5	0.07	0	1	0.204513084	0.79547802	1.558436713	14.17758037	0.999991104	0.204513084	0.79547802	1.558436713	14.17758037	0.999991104
0.5	0.07	0.25	0	0.984853395	0.015136701	11.6718968	195.5123785	0.999990096	0.990424839	0.009565214	8.397234947	196.455541	0.999990054
0.5	0.07	0.25	0.1	0.754193366	0.245796812	5.047294329	69.49547646	0.999990178	0.830219448	0.169770572	4.143739842	70.46102596	0.99999002
0.5	0.07	0.25	0.25	0.522266533	0.47772391	3.19727328	36.12185905	0.999990443	0.638882201	0.361109161	2.860557563	36.97120418	0.999991361
0.5	0.07	0.25	0.5	0.309420881	0.690570148	2.208440606	21.91616298	0.999991029	0.428408439	0.571581561	2.110695098	22.63260331	0.99999
0.5	0.07	0.25	0.75	0.195852737	0.804138989	1.789358233	16.54525175	0.999991726	0.297514195	0.702479668	1.764723281	17.17201189	0.999993864
0.5	0.07	0.25	0.9	0.151973281	0.84801774	1.636146725	14.6477585	0.999991021	0.242154651	0.757838861	1.631633111	15.23295592	0.999993512
0.5	0.07	0.25	1	0.129174927	0.870818485	1.556911951	13.6735703	0.999993412	0.212035451	0.787955368	1.561033388	14.23463145	0.999990819
0.5	0.07	0.5	0	0.979084229	0.020905849	14.82380128	194.6461958	0.999990078	0.991005261	0.008984796	8.069389293	196.619374	0.999990058
0.5	0.07	0.5	0.1	0.684946869	0.315043786	5.849750275	68.67914244	0.999990655	0.838146322	0.161844042	4.072882539	70.62308506	0.999990364
0.5	0.07	0.5	0.25	0.429647521	0.570342659	3.47759555	35.42489592	0.99999018	0.650939351	0.349052058	2.846856894	37.10774997	0.999991409
0.5	0.07	0.5	0.5	0.228330286	0.771661855	2.28333513	21.34829051	0.999992141	0.440535645	0.559457385	2.115938322	22.74253707	0.99999303
0.5	0.07	0.5	0.75	0.13361717	0.86637623	1.806647573	16.06036627	0.9999934	0.307801829	0.692191785	1.773263058	17.26527267	0.999993614
0.5	0.07	0.5	0.9	0.099597159	0.900395942	1.638782744	14.20077407	0.999993101	0.251272369	0.748720834	1.640408444	15.31906626	0.999993203
0.5	0.07	0.5	1	0.082562086	0.917428138	1.553589722	13.2484143	0.999990225	0.220417997	0.779572351	1.569695009	14.31675167	0.999990349
0.5	0.07	0.75	0	0.973215773	0.026774326	17.87032147	193.8649341	0.999990099	0.991647638	0.008342436	7.703928984	196.799108	0.999990074
0.5	0.07	0.75	0.1	0.621789859	0.378200342	6.605641754	67.96799671	0.999990202	0.847115587	0.152874436	3.995715865	70.80786812	0.999990022
0.5	0.07	0.75	0.25	0.354188008	0.645802247	3.742807877	34.83219809	0.999990255	0.664702011	0.335289455	2.836520075	37.26703057	0.999991466
0.5	0.07	0.75	0.5	0.169879578	0.830113572	2.358307765	20.88459769	0.99999315	0.45425183	0.545740997	2.12750541	22.87111399	0.999992827
0.5	0.07	0.75	0.75	0.092424401	0.907566377	1.829077646	15.67856401	0.999990779	0.319256554	0.680736743	1.787770984	17.37360257	0.999993296
0.5	0.07	0.75	0.9	0.066365817	0.933628719	1.64799891	13.85481658	0.999994537	0.261332633	0.738660177	1.654625812	15.41836883	0.999992809
0.5	0.07	0.75	1	0.053743696	0.946248655	1.557452435	12.92247453	0.999992351	0.2296155	0.770379293	1.583428053	14.41107902	0.999994793
0.5	0.07	1	0	0.967569764	0.032420303	20.68703459	193.178269	0.999990067	0.992267719	0.007722304	7.340107729	196.9530373	0.999990024
0.5	0.07	1	0.1	0.566596564	0.433393557	7.306643748	67.3568919	0.999990121	0.856151416	0.143839067	3.912827201	70.98103236	0.999990483
0.5	0.07	1	0.25	0.29435059	0.705639921	3.99926318	34.33180642	0.999990511	0.679091248	0.320900313	2.824204178	37.4211018	0.999991561
0.5	0.07	1	0.5	0.128098022	0.871893159	2.439736411	20.50433477	0.999991182	0.468942646	0.531049987	2.140865829	22.99926702	0.999992633
0.5	0.07	1	0.75	0.065044235	0.93494811	1.860611988	15.37450028	0.999992345	0.331583305	0.668409657	1.805240661	17.48293083	0.999992962
0.5	0.07	1	0.9	0.04507416	0.954917505	1.666529744	13.58394726	0.999991665	0.27214949	0.727842895	1.671969838	15.51890568	0.999992385
0.5	0.07	1	1	0.035695664	0.964298145	1.570535643	12.67021151	0.999993809	0.239491935	0.760502525	1.600286299	14.50654548	0.99999446
0.5	0.08	0	0	0.989995014	0.009995014	8.651260161	196.3594212	0.999990027	0.989995014	0.009995014	8.651260161	196.3594212	0.999990027
0.5	0.08	0	0.1	0.824163232	0.175827273	4.210083268	70.36417265	0.999990506	0.824163232	0.175827273	4.210083268	70.36417265	0.999990506
0.5	0.08	0	0.25	0.629266028	0.370725257	2.882394726	36.8868722	0.999991285	0.629266028	0.370725257	2.882394726	36.8868722	0.999991285
0.5	0.08	0	0.5	0.418194264	0.581795844	2.114740214	22.56176806	0.999990108	0.418194264	0.581795844	2.114740214	22.56176806	0.999990108
0.5	0.08	0	0.75	0.288518895	0.711475109	1.763824352	17.10940017	0.999994004	0.288518895	0.711475109	1.763824352	17.10940017	0.999994004
0.5	0.08	0	0.9	0.234048232	0.765945463	1.629513617	15.17390606	0.999993695	0.234048232	0.765945463	1.629513617	15.17390606	0.999993695
0.5	0.08	0	1	0.204513084	0.79547802	1.558436713	14.17758037	0.999991104	0.204513084	0.79547802	1.558436713	14.17758037	0.999991104
0.5	0.08	0.25	0	0.984950185	0.015039873	11.61940953	195.5288187	0.999990058	0.990481197	0.009508814	8.363299718	196.465712	0.999990011
0.5	0.08	0.25	0.1	0.755378889	0.244611322	5.03558518	69.51246053	0.999990211	0.831029429	0.168960629	4.13447976	70.47332458	0.999990058
0.5	0.08	0.25	0.25	0.523870247	0.476120198	3.194196466	36.13590432	0.999990445	0.640193025	0.359798348	2.857320945	36.98199164	0.999991373
0.5	0.08	0.25	0.5	0.310843154	0.68914785	2.208296287	21.92658387	0.999991003	0.429826945	0.570166237	2.109970752	22.64189959	0.999993182
0.5	0.08	0.25	0.75	0.196958925	0.803032764	1.789854642	16.55348243	0.999991689	0.298777426	0.70121642	1.76473543	17.18003936	0.999993846
0.5	0.08	0.25	0.9	0.152912293	0.847078681	1.636759953	14.65512059	0.999990975	0.243298603	0.756694886	1.63183686	15.24047762	0.999993488
0.5	0.08	0.25	1	0.130015602	0.869977774	1.557556422	13.68047749	0.999993376	0.213099908	0.786890873	1.561315383	14.24186112	0.999990781
0.5	0.08	0.5	0	0.979402239	0.020587785	14.66733392	194.7071691	0.999990024	0.991119169	0.008870912	8.000298608	196.6439797	0.999990081
0.5	0.08	0.5	0.1	0.688239389	0.311751324	5.821614146	68.73223638	0.999990714	0.839813476	0.160176968	4.054078318	70.649043	0.999990444
0.5	0.08	0.5	0.25	0.433392697	0.566597459	3.473147968	35.46660124	0.999990156	0.653669208	0.346322227	2.840670788	37.13077416	0.999991435
0.5	0.08	0.5	0.5	0.231081123	0.768910942	2.285229268	21.37896575	0.999992065	0.443500802	0.556492208	2.115027734	22.76202591	0.999993011
0.5	0.08	0.5	0.75	0.135504187	0.864489127	1.809220217	16.08441829	0.999993314	0.310438092	0.689555482	1.773826773	17.28229181	0.999993574
0.5	0.08	0.5	0.9	0.101107346	0.898885658	1.641269824	14.22195675	0.999993003	0.253656365	0.746336785	1.641323291	15.33492678	0.999993149
0.5	0.08	0.5	1	0.083868112	0.916121969	1.555966027	13.26802685	0.999990082	0.222634375	0.777355889	1.570740746	14.33193753	0.999990264
0.5	0.08	0.75	0	0.973867888	0.026122144	17.56728832	193.9821794	0.999990032	0.991805126	0.008184935	7.605554498	196.8281324	0.99999006
0.5	0.08	0.75	0.1	0.627731196	0.372259084	6.55646146	68.06527849	0.99999028	0.849508799	0.150481352	3.967375074	70.84280744	0.999990152
0.5	0.08	0.75	0.25	0.360081389	0.639908797	3.737595229	34.90593978	0.999990186	0.66875291	0.331238602	2.826806872	37.29900073	0.999991512
0.5	0.08	0.75	0.5	0.173599766	0.826393257	2.363404092	20.93642672	0.999993023	0.458765521	0.541227283	2.126108452	22.8988974	0.999992804
0.5	0.08	0.75	0.75	0.09472725	0.905263317	1.834520349	15.71831923	0.999990567	0.323310909	0.676682328	1.788825751	17.39816243	0.999993237
0.5	0.08	0.75	0.9	0.068121008	0.931873396	1.652963262	13.88966697	0.999994404	0.265010317	0.734982411	1.656278659	15.44135816	0.999992728
0.5	0.08	0.75	1	0.055217925	0.944774237	1.562055019	12.95464875	0.999992163	0.233039339	0.766955387	1.5853052	14.43313288	0.999994727
0.5	0.08	1	0	0.968631544	0.031358536	20.21325045	193.3578043	0.99999008	0.992453256	0.007536805	7.220222532	196.9847733	0.999990062
0.5	0.08	1	0.1	0.57529655	0.424693655	7.232806612	67.50090724	0.999990206	0.859082411	0.140908238	3.875669778	71.02020985	0.999990649
0.5	0.08	1	0.25	0.30206037	0.697930018	3.992617288	34.43804988	0.999990388	0.684252434	0.315739198	2.810353203	37.45815811	0.999991632
0.5	0.08	1	0.5	0.13239419	0.867596743	2.448102546	20.57613727	0.999990934	0.474904379	0.525088235	2.138304156	23.03260558	0.999992614
0.5	0.08	1	0.75	0.067484619	0.932507473	1.869024242	15.42794049	0.999992092	0.337035073	0.662957819	1.806326344	17.51298839	0.999992892
0.5	0.08	1	0.9	0.046858238	0.953133143	1.67405233	13.63020107	0.999991382	0.277126815	0.72286547	1.674020024	15.54725633	0.999992284
0.5	0.08	1	1	0.037157015	0.962836583	1.577447701	12.71268734	0.999993597	0.244140717	0.755853659	1.602722308	14.53386401	0.999994376
0.5	0.09	0	0	0.989995014	0.009995014	8.651260161	196.3594212	0.999990027	0.989995014	0.009995014	8.651260161	196.3594212	0.999990027
0.5	0.09	0	0.1	0.824163232	0.175827273	4.210083268	70.36417265	0.999990506	0.824163232	0.175827273	4.210083268	70.36417265	0.999990506
0.5	0.09	0	0.25	0.629266028	0.370725257	2.882394726	36.8868722	0.999991285	0.629266028	0.370725257	2.882394726	36.8868722	0.999991285
0.5	0.09	0	0.5	0.418194264	0.581795844	2.114740214	22.56176806	0.999990108	0.418194264	0.581795844	2.114740214	22.56176806	0.999990108
0.5	0.09	0	0.75	0.288518895	0.711475109	1.763824352	17.10940017	0.999994004	0.288518895	0.711475109	1.763824352	17.10940017	0.999994004
0.5	0.09	0	0.9	0.234048232	0.765945463	1.629513617	15.17390606	0.999993695	0.234048232	0.765945463	1.629513617	15.17390606	0.999993695
0.5	0.09	0	1	0.204513084	0.79547802	1.558436713	14.17758037	0.999991104	0.204513084	0.79547802	1.558436713	14.17758037	0.999991104
0.5	0.09	0.25	0	0.985045703	0.014944316	11.56766101	195.546061	0.99999002	0.990536543	0.009453524	8.329923981	196.478974	0.999990068
0.5	0.09	0.25	0.1	0.75654802	0.243442225	5.023969905	69.52965459	0.999990245	0.831827318	0.168162777	4.125278305	70.48530542	0.999990096
0.5	0.09	0.25	0.25	0.525457714	0.474532734	3.191076652	36.15007816	0.999990447	0.64148956	0.358501826	2.854064724	36.99252792	0.999991386
0.5	0.09	0.25	0.5	0.312257278	0.687733701	2.20809984	21.93725236	0.999990978	0.431235878	0.568757297	2.109215609	22.65083347	0.999993174
0.5	0.09	0.25	0.75	0.198061563	0.801930089	1.790307222	16.56193598	0.999991652	0.3000354	0.699958428	1.764721823	17.1879028	0.999993828
0.5	0.09	0.25	0.9	0.153849208	0.846141721	1.637332373	14.66266638	0.999990929	0.244439113	0.755554353	1.632018268	15.24784641	0.999993465
0.5	0.09	0.25	1	0.13085492	0.869138421	1.558162926	13.68754952	0.999993341	0.214161865	0.78582888	1.561577124	14.24894316	0.999990745
0.5	0.09	0.5	0	0.97970511	0.020284955	14.51708169	194.7661614	0.999990065	0.991228231	0.008761771	7.933541405	196.6630661	0.999990002
0.5	0.09	0.5	0.1	0.691419228	0.308570798	5.793745058	68.78218227	0.999990026	0.841423826	0.158566696	4.03554482	70.67352304	0.999990522
0.5	0.09	0.5	0.25	0.437058649	0.562931487	3.468316173	35.50639641	0.999990136	0.65632994	0.343661521	2.834369349	37.15261303	0.999991462
0.5	0.09	0.5	0.5	0.233805931	0.766186061	2.286801429	21.40852837	0.999991992	0.446418801	0.553574193	2.113944248	22.78062331	0.999992994
0.5	0.09	0.5	0.75	0.137384694	0.862608536	1.811567354	16.10778963	0.999993231	0.313048104	0.686945431	1.774247462	17.29859369	0.999993535
0.5	0.09	0.5	0.9	0.102615854	0.897377055	1.643568567	14.24260613	0.999992908	0.256022882	0.743970216	1.642115235	15.35014392	0.999993098
0.5	0.09	0.5	1	0.085174134	0.914820761	1.558167615	13.28724751	0.999994894	0.224837796	0.775152387	1.571675811	14.34652061	0.999990183
0.5	0.09	0.75	0	0.9744731	0.025516954	17.28250981	194.0905069	0.999990054	0.991953042	0.008036997	7.512157757	196.8538765	0.999990038
0.5	0.09	0.75	0.1	0.633377289	0.366613069	6.508065714	68.15525494	0.999990358	0.851780514	0.148209762	3.939749082	70.87496786	0.999990276
0.5	0.09	0.75	0.25	0.365805762	0.634184363	3.731321451	34.97492526	0.999990125	0.672645552	0.327346007	2.816909218	37.32864676	0.999991559
0.5	0.09	0.75	0.5	0.177282331	0.822710571	2.367654885	20.98546479	0.999992902	0.4631638	0.536828984	2.124324783	22.92487983	0.999992785
0.5	0.09	0.75	0.75	0.097027943	0.90296242	1.839403765	15.75613112	0.999990362	0.327298101	0.672695081	1.789533307	17.42127254	0.999993182
0.5	0.09	0.75	0.9	0.069880397	0.930113879	1.657465918	13.92284898	0.999994276	0.268642078	0.731350574	1.657624488	15.4630446	0.999992652
0.5	0.09	0.75	1	0.056698288	0.943293691	1.56624329	12.98530669	0.99999198	0.236428396	0.763566269	1.586901934	14.45397124	0.999994665
0.5	0.09	1	0	0.969597056	0.030393018	19.77556812	193.518465	0.999990075	0.992625018	0.007365069	7.10786805	197.0122678	0.999990087
0.5	0.09	1	0.1	0.583471486	0.416518805	7.160737091	67.63193518	0.999990291	0.8618268	0.138163267	3.839862868	71.05495284	0.999990067
0.5	0.09	1	0.25	0.309521746	0.690468533	3.984076693	34.53616343	0.999990279	0.689152529	0.310839175	2.796380069	37.49196067	0.999991703
0.5	0.09	1	0.5	0.136656543	0.863334155	2.454929698	20.64342345	0.999990698	0.480660353	0.519332249	2.13516825	23.06333196	0.999992602
0.5	0.09	1	0.75	0.069934285	0.930057561	1.876423078	15.47831984	0.999991846	0.342360454	0.657632376	1.806835558	17.54088105	0.999992829
0.5	0.09	1	0.9	0.048656445	0.951334661	1.680733647	13.67381151	0.999991106	0.282015121	0.71797707	1.675539517	15.57365569	0.999992192
0.5	0.09	1	1	0.038632896	0.961360495	1.583585678	12.75268138	0.999993391	0.24872062	0.751273679	1.604663137	14.55936472	0.999994299
0.5	0.1	0	0	0.989995014	0.009995014	8.651260161	196.3594212	0.999990027	0.989995014	0.009995014	8.651260161	196.3594212	0.999990027
0.5	0.1	0	0.1	0.824163232	0.175827273	4.210083268	70.36417265	0.999990506	0.824163232	0.175827273	4.210083268	70.36417265	0.999990506
0.5	0.1	0	0.25	0.629266028	0.370725257	2.882394726	36.8868722	0.999991285	0.629266028	0.370725257	2.882394726	36.8868722	0.999991285
0.5	0.1	0	0.5	0.418194264	0.581795844	2.114740214	22.56176806	0.999990108	0.418194264	0.581795844	2.114740214	22.56176806	0.999990108
0.5	0.1	0	0.75	0.288518895	0.711475109	1.763824352	17.10940017	0.999994004	0.288518895	0.711475109	1.763824352	17.10940017	0.999994004
0.5	0.1	0	0.9	0.234048232	0.765945463	1.629513617	15.17390606	0.999993695	0.234048232	0.765945463	1.629513617	15.17390606	0.999993695
0.5	0.1	0	1	0.204513084	0.79547802	1.558436713	14.17758037	0.999991104	0.204513084	0.79547802	1.558436713	14.17758037	0.999991104
0.5	0.1	0.25	0	0.985139611	0.01485047	11.51675496	195.5656637	0.99999008	0.990590824	0.009399199	8.297002177	196.488362	0.999990024
0.5	0.1	0.25	0.1	0.757700271	0.242290006	5.01242739	69.54667178	0.999990278	0.832613557	0.167376575	4.116135922	70.49698751	0.999990133
0.5	0.1	0.25	0.25	0.527029421	0.472961029	3.187916494	36.16416769	0.99999045	0.642772201	0.357219197	2.850791208	37.00282706	0.999991398
0.5	0.1	0.25	0.5	0.313663748	0.686327206	2.207856491	21.94800772	0.999990954	0.432635409	0.567357758	2.108431241	22.65958525	0.999993167
0.5	0.1	0.25	0.75	0.199161115	0.800830501	1.790721759	16.57051829	0.999991616	0.301288177	0.698705635	1.76468341	17.19561232	0.999993811
0.5	0.1	0.25	0.9	0.154784563	0.845206321	1.637871403	14.67033674	0.999990884	0.245576207	0.754417235	1.632178048	15.25507217	0.999993443
0.5	0.1	0.25	1	0.13169337	0.868299936	1.558738612	13.69472632	0.999993306	0.215221333	0.784769377	1.5618192	14.25588758	0.99999071
0.5	0.1	0.5	0	0.979994198	0.019995804	14.37240643	194.8198758	0.999990002	0.991332992	0.008657027	7.869008254	196.6842808	0.999990019
0.5	0.1	0.5	0.1	0.694495475	0.305494613	5.766163851	68.82991984	0.999990087	0.842981904	0.157008694	4.017281573	70.69669493	0.999990598
0.5	0.1	0.5	0.25	0.440650514	0.559339604	3.463155153	35.54444616	0.999990118	0.658925975	0.341065514	2.827976354	37.1733944	0.999991489
0.5	0.1	0.5	0.5	0.236506704	0.763485219	2.288089068	21.43703922	0.999991922	0.449291758	0.550701221	2.112706346	22.79842056	0.999992979
0.5	0.1	0.5	0.75	0.139260152	0.860732997	1.813721073	16.13050738	0.999993149	0.315632675	0.684360824	1.774536714	17.31425054	0.999993499
0.5	0.1	0.5	0.9	0.104124067	0.895868748	1.645711267	14.26275277	0.999992815	0.25837233	0.741620719	1.642792976	15.36478105	0.999993049
0.5	0.1	0.5	1	0.086481699	0.913513126	1.560232764	13.30594558	0.999994825	0.227028499	0.772961606	1.572507419	14.36056163	0.999990105
0.5	0.1	0.75	0	0.975037737	0.024952329	17.01368895	194.1900375	0.999990066	0.992092573	0.007897436	7.423183156	196.8768081	0.999990009
0.5	0.1	0.75	0.1	0.638760073	0.361230362	6.460504967	68.23894511	0.999990435	0.853944072	0.146046323	3.91281168	70.90475231	0.999990395
0.5	0.1	0.75	0.25	0.371375075	0.628614996	3.724174859	35.03976429	0.999990071	0.676394416	0.323597191	2.806887692	37.35628981	0.999991608
0.5	0.1	0.75	0.5	0.180930972	0.819061815	2.371176109	21.03207209	0.999992787	0.467454507	0.532538263	2.122212839	22.94930106	0.99999277
0.5	0.1	0.75	0.75	0.099329144	0.900661018	1.843820795	15.79230657	0.999990163	0.33122147	0.668771663	1.789934797	17.44311262	0.999993132
0.5	0.1	0.75	0.9	0.071646678	0.928347472	1.661603524	13.95468164	0.99999415	0.272229752	0.727762829	1.658695722	15.48358817	0.999992581
0.5	0.1	0.75	1	0.058187297	0.941804503	1.570112353	13.01473968	0.9999918	0.239783839	0.760210768	1.588245832	14.47373867	0.999994606
0.5	0.1	1	0	0.97048172	0.029508333	19.36871319	193.6635078	0.999990053	0.992784858	0.007205144	7.002055214	197.0318491	0.999990002
0.5	0.1	1	0.1	0.591186352	0.408804026	7.09047849	67.75203441	0.999990377	0.864407648	0.13558258	3.805308022	71.08726692	0.999990228
0.5	0.1	1	0.25	0.316757038	0.683233143	3.974030257	34.62731525	0.999990181	0.693819135	0.30617264	2.782354759	37.52301136	0.999991775
0.5	0.1	1	0.5	0.140889684	0.859100788	2.460458962	20.70684776	0.999990472	0.486227627	0.513764967	2.131558208	23.09180573	0.999992594
0.5	0.1	1	0.75	0.072396867	0.927594739	1.882998243	15.52619022	0.999991606	0.347567573	0.652425201	1.806852759	17.56691605	0.999992774
0.5	0.1	1	0.9	0.050472538	0.949518297	1.686770827	13.71535673	0.999990835	0.286819176	0.713172932	1.676599314	15.59837961	0.999992107
0.5	0.1	1	1	0.04012714	0.959866048	1.589164831	12.79082356	0.999993188	0.253234832	0.746759396	1.606171192	14.58328942	0.999994227
0.5	0.15	0	0	0.989995014	0.009995014	8.651260161	196.3594212	0.999990027	0.989995014	0.009995014	8.651260161	196.3594212	0.999990027
0.5	0.15	0	0.1	0.824163232	0.175827273	4.210083268	70.36417265	0.999990506	0.824163232	0.175827273	4.210083268	70.36417265	0.999990506
0.5	0.15	0	0.25	0.629266028	0.370725257	2.882394726	36.8868722	0.999991285	0.629266028	0.370725257	2.882394726	36.8868722	0.999991285
0.5	0.15	0	0.5	0.418194264	0.581795844	2.114740214	22.56176806	0.999990108	0.418194264	0.581795844	2.114740214	22.56176806	0.999990108
0.5	0.15	0	0.75	0.288518895	0.711475109	1.763824352	17.10940017	0.999994004	0.288518895	0.711475109	1.763824352	17.10940017	0.999994004
0.5	0.15	0	0.9	0.234048232	0.765945463	1.629513617	15.17390606	0.999993695	0.234048232	0.765945463	1.629513617	15.17390606	0.999993695
0.5	0.15	0	1	0.204513084	0.79547802	1.558436713	14.17758037	0.999991104	0.204513084	0.79547802	1.558436713	14.17758037	0.999991104
0.5	0.15	0.25	0	0.985583842	0.014406232	11.27346594	195.6507694	0.999990073	0.990848561	0.009141533	8.139384199	196.5409787	0.999990094
0.5	0.15	0.25	0.1	0.763223293	0.236767146	4.955722882	69.62683057	0.999990439	0.836383359	0.163606955	4.071314244	70.55145159	0.999990314
0.5	0.15	0.25	0.25	0.534666141	0.465324329	3.171618821	36.2313497	0.99999047	0.648989288	0.351002174	2.834230294	37.05116344	0.999991462
0.5	0.15	0.25	0.5	0.320589391	0.67940145	2.206040028	22.00084529	0.999990842	0.439497558	0.560495577	2.104119068	22.70091096	0.999993134
0.5	0.15	0.25	0.75	0.204618084	0.795373358	1.792321478	16.6135794	0.999991442	0.307476017	0.692517716	1.76414922	17.23212129	0.999993733
0.5	0.15	0.25	0.9	0.159442637	0.840548029	1.640162693	14.70905002	0.999990666	0.251211289	0.748782047	1.632675257	15.28931885	0.999993336
0.5	0.15	0.25	1	0.135876923	0.864116212	1.561250444	13.73102781	0.999993134	0.220481724	0.779508817	1.562753658	14.28881358	0.999990541
0.5	0.15	0.5	0	0.981272447	0.018717588	13.71924769	195.0548816	0.999990034	0.991803019	0.008187044	7.573935921	196.7718652	0.999990063
0.5	0.15	0.5	0.1	0.708561991	0.291428394	5.632942679	69.03810828	0.999990386	0.850108244	0.149881983	3.929905023	70.79645401	0.999990227
0.5	0.15	0.5	0.25	0.457627329	0.542362735	3.433741087	35.71327103	0.999990064	0.671057155	0.328934479	2.795213539	37.26462501	0.999991634
0.5	0.15	0.5	0.5	0.24968087	0.750310741	2.291057099	21.56610927	0.999991612	0.46304161	0.536951316	2.104689498	22.87767637	0.999992927
0.5	0.15	0.5	0.75	0.148572919	0.85141985	1.822117359	16.23522442	0.999992769	0.328197726	0.671795617	1.774334487	17.3846337	0.999993344
0.5	0.15	0.5	0.9	0.111669134	0.88832324	1.654537368	14.35655283	0.999992374	0.269875683	0.730117149	1.644717516	15.4308684	0.999992832
0.5	0.15	0.5	1	0.093050228	0.906944264	1.568930001	13.39350785	0.999994492	0.237798343	0.762196453	1.575322999	14.42422595	0.999994796
0.5	0.15	0.75	0	0.977401349	0.022588665	15.85523936	194.5910738	0.999990014	0.992692811	0.007297271	7.031243575	196.9731583	0.999990083
0.5	0.15	0.75	0.1	0.662506702	0.337483365	6.235672425	68.58640656	0.999990067	0.863465301	0.136524906	3.787484011	71.02655189	0.999990207
0.5	0.15	0.75	0.25	0.397232256	0.602759484	3.679644866	35.31613546	0.999991739	0.693350084	0.306639949	2.756197641	37.47154502	0.999990033
0.5	0.15	0.75	0.5	0.198709929	0.801282349	2.380294524	21.23623031	0.999992278	0.487504088	0.512488647	2.108139392	23.05342325	0.999992735
0.5	0.15	0.75	0.75	0.110849126	0.889144612	1.860326602	15.95381361	0.999993738	0.34997309	0.650019846	1.788402641	17.53747895	0.999992936
0.5	0.15	0.75	0.9	0.080588033	0.919405521	1.677985153	14.09793166	0.999993554	0.289558001	0.710434287	1.660785062	15.57293822	0.999992287
0.5	0.15	0.75	1	0.065771778	0.934219163	1.585813529	13.14790411	0.999990941	0.256089379	0.74390498	1.59190996	14.56005632	0.999994359
0.5	0.15	1	0	0.974033886	0.025956184	17.67720343	194.2289999	0.999990071	0.993452301	0.006537755	6.548507119	197.1180462	0.999990056
0.5	0.15	1	0.1	0.624394803	0.375595259	6.765628426	68.23398527	0.999990062	0.87543821	0.124551995	3.64865631	71.21454905	0.999990205
0.5	0.15	1	0.25	0.350063412	0.649928289	3.909687667	35.00509013	0.999991701	0.714368859	0.285621505	2.713276331	37.64796658	0.999990365
0.5	0.15	1	0.5	0.161642701	0.83835014	2.473606195	20.9792591	0.999992841	0.511688574	0.488304037	2.108966747	23.20930993	0.999992611
0.5	0.15	1	0.75	0.084899322	0.915091159	1.906394949	15.73658159	0.999990481	0.372046873	0.627945701	1.801642449	17.67611869	0.999992575
0.5	0.15	1	0.9	0.059826681	0.940167724	1.709708919	13.89993146	0.999994406	0.309703919	0.690287859	1.676770002	15.7029646	0.999991778
0.5	0.15	1	1	0.047885077	0.95210713	1.610956188	12.96111146	0.999992207	0.274906416	0.725087523	1.608792872	14.6849729	0.999993939
0.5	0.2	0	0	0.989995014	0.009995014	8.651260161	196.3594212	0.999990027	0.989995014	0.009995014	8.651260161	196.3594212	0.999990027
0.5	0.2	0	0.1	0.824163232	0.175827273	4.210083268	70.36417265	0.999990506	0.824163232	0.175827273	4.210083268	70.36417265	0.999990506
0.5	0.2	0	0.25	0.629266028	0.370725257	2.882394726	36.8868722	0.999991285	0.629266028	0.370725257	2.882394726	36.8868722	0.999991285
0.5	0.2	0	0.5	0.418194264	0.581795844	2.114740214	22.56176806	0.999990108	0.418194264	0.581795844	2.114740214	22.56176806	0.999990108
0.5	0.2	0	0.75	0.288518895	0.711475109	1.763824352	17.10940017	0.999994004	0.288518895	0.711475109	1.763824352	17.10940017	0.999994004
0.5	0.2	0	0.9	0.234048232	0.765945463	1.629513617	15.17390606	0.999993695	0.234048232	0.765945463	1.629513617	15.17390606	0.999993695
0.5	0.2	0	1	0.204513084	0.79547802	1.558436713	14.17758037	0.999991104	0.204513084	0.79547802	1.558436713	14.17758037	0.999991104
0.5	0.2	0.25	0	0.985991005	0.013999045	11.04701027	195.7258406	0.99999005	0.99108615	0.008903901	7.991891926	196.5832188	0.999990051
0.5	0.2	0.25	0.1	0.768391316	0.231599279	4.900705117	69.69914476	0.999990594	0.839913028	0.160077459	4.027960622	70.60039547	0.999990486
0.5	0.2	0.25	0.25	0.54196354	0.458026956	3.154712533	36.2928133	0.999990497	0.65490699	0.345084539	2.817479429	37.09502836	0.999991529
0.5	0.2	0.25	0.5	0.327347916	0.672642826	2.203384777	22.05058435	0.999990742	0.446146665	0.553846445	2.099260842	22.73877046	0.99999311
0.5	0.2	0.25	0.75	0.210011656	0.789979624	1.793258753	16.65523001	0.99999128	0.31354167	0.686451993	1.763112849	17.26573941	0.999993663
0.5	0.2	0.25	0.9	0.16407248	0.835917979	1.641892612	14.74690918	0.999990459	0.256764395	0.743228844	1.632722241	15.32091518	0.999993239
0.5	0.2	0.25	1	0.140048449	0.859944522	1.563259744	13.7667136	0.999992971	0.225681459	0.774308926	1.563272754	14.31922106	0.999990385
0.5	0.2	0.5	0	0.982339773	0.017650325	13.15704889	195.2426748	0.999990098	0.992203772	0.007786282	7.315469183	196.8369627	0.999990054
0.5	0.2	0.5	0.1	0.720877171	0.279113495	5.507710422	69.20876178	0.999990666	0.856349001	0.143641573	3.848633193	70.87793282	0.999990574
0.5	0.2	0.5	0.25	0.473212133	0.526777918	3.4005698	35.85496858	0.999990051	0.682007748	0.317984036	2.762045386	37.34008615	0.999991783
0.5	0.2	0.5	0.5	0.262352979	0.737638372	2.289625513	21.67739011	0.999991351	0.475890399	0.524102504	2.094519442	22.94460473	0.999992903
0.5	0.2	0.5	0.75	0.157780416	0.842212011	1.827343888	16.32747503	0.999992427	0.340216821	0.659776401	1.772013955	17.44490347	0.999993223
0.5	0.2	0.5	0.9	0.119217445	0.880774523	1.660813531	14.44025237	0.999991968	0.280998496	0.718994157	1.644701664	15.48782526	0.999992654
0.5	0.2	0.5	1	0.099665357	0.900328825	1.575418352	13.47227719	0.999994182	0.248277129	0.751717518	1.576329634	14.47920236	0.999994647
0.5	0.2	0.75	0	0.979235864	0.020754162	14.9184973	194.8884885	0.999990026	0.993176377	0.006813678	6.704575945	197.0349606	0.999990055
0.5	0.2	0.75	0.1	0.682305081	0.317685367	6.031526627	68.85352433	0.999990447	0.871377239	0.128613469	3.675495167	71.11905311	0.999990708
0.5	0.2	0.75	0.25	0.420379821	0.579611845	3.627117933	35.5354347	0.999991666	0.707978419	0.29201191	2.706285006	37.56093467	0.999990329
0.5	0.2	0.75	0.5	0.215774519	0.784217342	2.379436097	21.40466922	0.999991861	0.505608978	0.49438377	2.090508435	23.13624341	0.999992748
0.5	0.2	0.75	0.75	0.122366643	0.87762661	1.869736527	16.090506	0.999993254	0.367463549	0.632529254	1.782812013	17.61402597	0.999992803
0.5	0.2	0.75	0.9	0.089684799	0.910308205	1.688750674	14.22077001	0.999993004	0.305971261	0.694020808	1.658972898	15.64611461	0.999992068
0.5	0.2	0.75	1	0.073564179	0.926425958	1.596711833	13.26296057	0.999990137	0.271673713	0.728320453	1.591844805	14.63115359	0.999994167
0.5	0.2	1	0	0.97664309	0.023346993	16.37224347	194.6261286	0.999990083	0.993969105	0.00602096	6.183914039	197.1680624	0.999990065
0.5	0.2	1	0.1	0.65116782	0.348822683	6.480170364	68.58765523	0.999990503	0.884251038	0.11573906	3.513532267	71.30559196	0.999990098
0.5	0.2	1	0.25	0.379502516	0.620489035	3.834128373	35.29362938	0.999991551	0.731461186	0.268529579	2.647750745	37.74021756	0.999990765
0.5	0.2	1	0.5	0.181707371	0.818284916	2.470700492	21.19760075	0.999992287	0.53399513	0.465997555	2.082462574	23.29867697	0.999992685
0.5	0.2	1	0.75	0.097638431	0.902355444	1.918230003	15.9110655	0.999993874	0.394339423	0.605653043	1.790946331	17.76115084	0.999992467
0.5	0.2	1	0.9	0.06957501	0.930418746	1.723525972	14.05520407	0.999993757	0.330941125	0.669050435	1.671352465	15.78529367	0.99999156
0.5	0.2	1	1	0.05607344	0.943917835	1.624983447	13.10571406	0.999991274	0.29524422	0.704749515	1.605912699	14.76551048	0.999993735
0.5	0.25	0	0	0.989995014	0.009995014	8.651260161	196.3594212	0.999990027	0.989995014	0.009995014	8.651260161	196.3594212	0.999990027
0.5	0.25	0	0.1	0.824163232	0.175827273	4.210083268	70.36417265	0.999990506	0.824163232	0.175827273	4.210083268	70.36417265	0.999990506
0.5	0.25	0	0.25	0.629266028	0.370725257	2.882394726	36.8868722	0.999991285	0.629266028	0.370725257	2.882394726	36.8868722	0.999991285
0.5	0.25	0	0.5	0.418194264	0.581795844	2.114740214	22.56176806	0.999990108	0.418194264	0.581795844	2.114740214	22.56176806	0.999990108
0.5	0.25	0	0.75	0.288518895	0.711475109	1.763824352	17.10940017	0.999994004	0.288518895	0.711475109	1.763824352	17.10940017	0.999994004
0.5	0.25	0	0.9	0.234048232	0.765945463	1.629513617	15.17390606	0.999993695	0.234048232	0.765945463	1.629513617	15.17390606	0.999993695
0.5	0.25	0	1	0.204513084	0.79547802	1.558436713	14.17758037	0.999991104	0.204513084	0.79547802	1.558436713	14.17758037	0.999991104
0.5	0.25	0.25	0	0.986367017	0.013622997	10.83499749	195.7926674	0.999990013	0.991306782	0.008683314	7.853237536	196.6236591	0.999990095
0.5	0.25	0.25	0.1	0.773251197	0.226739546	4.84736666	69.76499547	0.999990744	0.843233997	0.156756655	3.986028127	70.64486079	0.999990651
0.5	0.25	0.25	0.25	0.548955288	0.451035241	3.137415771	36.34935066	0.999990529	0.660556416	0.339435181	2.800668512	37.13521547	0.999991598
0.5	0.25	0.25	0.5	0.333949552	0.666041102	2.200045815	22.09704919	0.999990654	0.452597866	0.547395226	2.093970238	22.77374788	0.999993092
0.5	0.25	0.25	0.75	0.215343933	0.784647196	1.793635137	16.69482863	0.999991129	0.319490661	0.680502939	1.761652011	17.29695474	0.9999936
0.5	0.25	0.25	0.9	0.168674458	0.831315805	1.643143579	14.78323218	0.999990263	0.262237983	0.737755167	1.632380393	15.35031632	0.99999315
0.5	0.25	0.25	1	0.144207725	0.855785089	1.564839407	13.80112377	0.999992814	0.230821661	0.76916858	1.563429083	14.34754966	0.999990241
0.5	0.25	0.5	0	0.983255042	0.01673497	12.66266013	195.3946893	0.999990012	0.992553271	0.007436733	7.085023212	196.8863031	0.999990003
0.5	0.25	0.5	0.1	0.731845478	0.268144719	5.390114858	69.35269697	0.999990197	0.861908082	0.138082077	3.772797445	70.94549904	0.999990159
0.5	0.25	0.5	0.25	0.487644889	0.512345178	3.365507666	35.977006	0.999990067	0.692004969	0.307985163	2.729172278	37.40396679	0.999990132
0.5	0.25	0.5	0.5	0.274568742	0.725422389	2.285076538	21.77527398	0.999991132	0.487965882	0.512027017	2.082993355	23.00252194	0.999992898
0.5	0.25	0.5	0.75	0.166878749	0.833113369	1.830126929	16.40986719	0.999992118	0.351744164	0.648248963	1.768180498	17.49766991	0.999993128
0.5	0.25	0.5	0.9	0.126758312	0.87323328	1.665063946	14.51566088	0.999991591	0.291769076	0.708223428	1.643243239	15.53796998	0.999992505
0.5	0.25	0.5	1	0.106315348	0.893678543	1.580125513	13.54365799	0.999993891	0.258481307	0.741513212	1.575962842	14.52776542	0.999994519
0.5	0.25	0.75	0	0.980725522	0.019264519	14.13264368	195.121085	0.999990042	0.993580515	0.006409541	6.424171054	197.0790047	0.999990056
0.5	0.25	0.75	0.1	0.699280222	0.300709835	5.845683903	69.06828843	0.999990057	0.878145371	0.121845065	3.574389061	71.19148774	0.999990436
0.5	0.25	0.75	0.25	0.441375262	0.558616383	3.571496479	35.71640455	0.999991645	0.72086038	0.279130235	2.658209715	37.63306226	0.999990615
0.5	0.25	0.75	0.5	0.23217763	0.767813885	2.372209793	21.54779752	0.999991515	0.522144953	0.477847837	2.071121134	23.20462414	0.99999279
0.5	0.25	0.75	0.75	0.133842895	0.866149923	1.874071576	16.20905981	0.999992817	0.383873577	0.616119138	1.774731877	17.67824917	0.999992716
0.5	0.25	0.75	0.9	0.098894607	0.901097889	1.6953207	14.32835245	0.999992495	0.321573484	0.678418419	1.654626133	15.70798165	0.999991904
0.5	0.25	0.75	1	0.08152568	0.91846893	1.603938299	13.36442207	0.99999461	0.286603614	0.713390402	1.589285823	14.69154348	0.999994016
0.5	0.25	1	0	0.978678836	0.021311223	15.31440413	194.9245187	0.999990059	0.994388311	0.005601765	5.879315353	197.1976406	0.999990076
0.5	0.25	1	0.1	0.673534445	0.326455733	6.227243365	68.86257461	0.999990178	0.891566994	0.10842368	3.394797186	71.375059	0.999990674
0.5	0.25	1	0.25	0.405904357	0.59408713	3.75562541	35.52483323	0.999991487	0.746088822	0.253902316	2.586482521	37.8116048	0.999991138
0.5	0.25	1	0.5	0.201075034	0.798916796	2.458395042	21.37893626	0.999991831	0.553873774	0.446119016	2.054631769	23.36984629	0.99999279
0.5	0.25	1	0.75	0.110512058	0.889481283	1.922293683	16.05962731	0.999993341	0.414833643	0.585158775	1.777362331	17.83017055	0.999992418
0.5	0.25	1	0.9	0.079630133	0.92036302	1.730877688	14.18908463	0.999993153	0.350770909	0.649220509	1.662741822	15.85269038	0.999991418
0.5	0.25	1	1	0.06461957	0.935370822	1.633347421	13.23127855	0.999990392	0.314412653	0.685580938	1.599765847	14.83180449	0.999993591
0.5	0.3	0	0	0.989995014	0.009995014	8.651260161	196.3594212	0.999990027	0.989995014	0.009995014	8.651260161	196.3594212	0.999990027
0.5	0.3	0	0.1	0.824163232	0.175827273	4.210083268	70.36417265	0.999990506	0.824163232	0.175827273	4.210083268	70.36417265	0.999990506
0.5	0.3	0	0.25	0.629266028	0.370725257	2.882394726	36.8868722	0.999991285	0.629266028	0.370725257	2.882394726	36.8868722	0.999991285
0.5	0.3	0	0.5	0.418194264	0.581795844	2.114740214	22.56176806	0.999990108	0.418194264	0.581795844	2.114740214	22.56176806	0.999990108
0.5	0.3	0	0.75	0.288518895	0.711475109	1.763824352	17.10940017	0.999994004	0.288518895	0.711475109	1.763824352	17.10940017	0.999994004
0.5	0.3	0	0.9	0.234048232	0.765945463	1.629513617	15.17390606	0.999993695	0.234048232	0.765945463	1.629513617	15.17390606	0.999993695
0.5	0.3	0	1	0.204513084	0.79547802	1.558436713	14.17758037	0.999991104	0.204513084	0.79547802	1.558436713	14.17758037	0.999991104
0.5	0.3	0.25	0	0.9867164	0.013273665	10.63563207	195.8552899	0.999990065	0.991512683	0.008477347	7.722272041	196.6557627	0.99999003
0.5	0.3	0.25	0.1	0.777839483	0.22215067	4.79566616	69.82500109	0.999990153	0.846370801	0.15361927	3.945455445	70.68495096	0.999990071
0.5	0.3	0.25	0.25	0.555668744	0.444321822	3.119882362	36.40170034	0.999990567	0.665962873	0.334028794	2.783886077	37.1722896	0.999991667
0.5	0.3	0.25	0.5	0.340402601	0.659587974	2.19614065	22.14054984	0.999990575	0.458864069	0.54112901	2.088334868	22.80625863	0.999993079
0.5	0.3	0.25	0.75	0.220616009	0.779374977	1.793524731	16.73234967	0.999990987	0.325327849	0.674665695	1.759829942	17.32610597	0.999993544
0.5	0.3	0.25	0.9	0.173248074	0.826742002	1.643972497	14.81789251	0.999990076	0.267634236	0.732358832	1.631700863	15.3778317	0.999993068
0.5	0.3	0.25	1	0.148353734	0.851638929	1.566037621	13.83409853	0.999992664	0.235903326	0.764086781	1.563267062	14.3740939	0.999990107
0.5	0.3	0.5	0	0.984054704	0.01593538	12.22152697	195.5262805	0.999990085	0.99286289	0.00712713	6.877037416	196.9281653	0.99999002
0.5	0.3	0.5	0.1	0.741733201	0.258257264	5.279563507	69.47733831	0.999990465	0.866919659	0.133070813	3.701781776	71.00379665	0.999990472
0.5	0.3	0.5	0.25	0.501095606	0.498894498	3.329611457	36.08399359	0.999990104	0.701206924	0.298783391	2.696937969	37.45956812	0.999990315
0.5	0.3	0.5	0.5	0.286362614	0.713628331	2.27826346	21.86260526	0.999990945	0.499363313	0.500629596	2.070607172	23.05344414	0.999992909
0.5	0.3	0.5	0.75	0.175863264	0.824128572	1.830985512	16.48429003	0.999991836	0.362822186	0.637170867	1.763243366	17.54453752	0.999993053
0.5	0.3	0.5	0.9	0.134281154	0.865710087	1.66767019	14.58421918	0.999991241	0.302210046	0.697782333	1.640691451	15.58273099	0.99999238
0.5	0.3	0.5	1	0.112988566	0.887005052	1.583363486	13.60883272	0.999993618	0.268424133	0.731570275	1.57453484	14.57124525	0.999994409
0.5	0.3	0.75	0	0.98197166	0.018018427	13.4571676	195.3100857	0.999990087	0.993926329	0.006063672	6.178720656	197.1071478	0.999990001
0.5	0.3	0.75	0.1	0.714111794	0.285878618	5.675695135	69.24696106	0.999990412	0.884046969	0.115943155	3.482317331	71.25021633	0.999990124
0.5	0.3	0.75	0.25	0.460591561	0.539400099	3.515174262	35.86963078	0.999991659	0.732363552	0.267627336	2.612288775	37.69277315	0.999990889
0.5	0.3	0.75	0.5	0.247958273	0.752032954	2.360796287	21.6718714	0.999991228	0.537369617	0.462623235	2.050926388	23.26239507	0.999992851
0.5	0.3	0.75	0.75	0.145244735	0.854747689	1.874693821	16.31357464	0.999992424	0.399334946	0.600657716	1.765086668	17.73327785	0.999992662
0.5	0.3	0.75	0.9	0.108179751	0.891812273	1.69869692	14.4239568	0.999992024	0.336442782	0.663548998	1.648586654	15.76133265	0.999991781
0.5	0.3	0.75	1	0.089620728	0.910373521	1.608308383	13.45493103	0.999994249	0.300930143	0.699063754	1.585013433	14.74380025	0.999993897
0.5	0.3	1	0	0.980329729	0.019660307	14.42919787	195.1590554	0.999990036	0.994738969	0.005251045	5.618242132	197.2097543	0.999990014
0.5	0.3	1	0.1	0.692665082	0.307325505	6.001091868	69.08510985	0.999990587	0.897798131	0.102192334	3.289068995	71.42871356	0.999990465
0.5	0.3	1	0.25	0.429818939	0.57017254	3.677739243	35.71597489	0.999991479	0.7588514	0.241140083	2.529444236	37.86878573	0.999991483
0.5	0.3	1	0.5	0.219744326	0.780247129	2.440427827	21.53313451	0.999991455	0.571798354	0.428194559	2.026690292	23.42818921	0.999992913
0.5	0.3	1	0.75	0.123436374	0.876556486	1.921010949	16.18858305	0.99999286	0.433800279	0.566192131	1.762270055	17.88761359	0.99999241
0.5	0.3	1	0.9	0.089915245	0.910077346	1.733564815	14.30644907	0.999992591	0.369366888	0.630624443	1.652270882	15.90924267	0.999991331
0.5	0.3	1	1	0.073456875	0.926537825	1.637518249	13.34209084	0.9999947	0.332533486	0.667460004	1.591629236	14.88771541	0.99999349
0.5	0.4	0	0	0.989995014	0.009995014	8.651260161	196.3594212	0.999990027	0.989995014	0.009995014	8.651260161	196.3594212	0.999990027
0.5	0.4	0	0.1	0.824163232	0.175827273	4.210083268	70.36417265	0.999990506	0.824163232	0.175827273	4.210083268	70.36417265	0.999990506
0.5	0.4	0	0.25	0.629266028	0.370725257	2.882394726	36.8868722	0.999991285	0.629266028	0.370725257	2.882394726	36.8868722	0.999991285
0.5	0.4	0	0.5	0.418194264	0.581795844	2.114740214	22.56176806	0.999990108	0.418194264	0.581795844	2.114740214	22.56176806	0.999990108
0.5	0.4	0	0.75	0.288518895	0.711475109	1.763824352	17.10940017	0.999994004	0.288518895	0.711475109	1.763824352	17.10940017	0.999994004
0.5	0.4	0	0.9	0.234048232	0.765945463	1.629513617	15.17390606	0.999993695	0.234048232	0.765945463	1.629513617	15.17390606	0.999993695
0.5	0.4	0	1	0.204513084	0.79547802	1.558436713	14.17758037	0.999991104	0.204513084	0.79547802	1.558436713	14.17758037	0.999991104
0.5	0.4	0.25	0	0.987348325	0.012641713	10.26907557	195.9616048	0.999990038	0.991887463	0.008102609	7.480361689	196.7163765	0.999990072
0.5	0.4	0.25	0.1	0.786313896	0.213676552	4.696943674	69.93273524	0.999990448	0.852167588	0.147822803	3.86812648	70.75713382	0.999990391
0.5	0.4	0.25	0.25	0.568349082	0.431641569	3.084526822	36.49601567	0.999990652	0.676128241	0.323863567	2.75063741	37.23868057	0.999991808
0.5	0.4	0.25	0.5	0.352891052	0.647099392	2.186991366	22.21994402	0.999990444	0.470885048	0.52910802	2.076292956	22.86505057	0.999993067
0.5	0.4	0.25	0.75	0.230983015	0.769007713	1.792078982	16.80168498	0.999990729	0.33668379	0.663309657	1.75530292	17.37915855	0.999993448
0.5	0.4	0.25	0.9	0.182307936	0.817686569	1.644545859	14.88254503	0.999994504	0.278202496	0.721790428	1.629495168	15.42805672	0.999992924
0.5	0.4	0.25	1	0.156601731	0.843390651	1.567443211	13.89580153	0.999992382	0.245894618	0.754100234	1.562134506	14.42274754	0.999994853
0.5	0.4	0.5	0	0.985397105	0.014592932	11.46095435	195.7344339	0.999990037	0.993391143	0.006598933	6.513633853	196.9904518	0.999990076
0.5	0.4	0.5	0.1	0.758973335	0.24101689	5.077157615	69.68336698	0.999990225	0.875655721	0.124334591	3.572156992	71.09749043	0.999990312
0.5	0.4	0.5	0.25	0.525536797	0.474453423	3.257625316	36.26433147	0.999990219	0.717666467	0.282324204	2.634981823	37.55140323	0.99999067
0.5	0.4	0.5	0.5	0.308792349	0.691198302	2.260072825	22.01296918	0.999990652	0.520408791	0.47958417	2.044458081	23.13926453	0.999992961
0.5	0.4	0.5	0.75	0.193475117	0.806516227	1.828408197	16.61436625	0.999991344	0.38376409	0.616228861	1.751140077	17.62457444	0.999992951
0.5	0.4	0.5	0.9	0.149235945	0.850754665	1.669080429	14.70494886	0.999990611	0.322176579	0.677815608	1.633264619	15.65966403	0.999992187
0.5	0.4	0.5	1	0.126363375	0.873629744	1.586376121	13.72415478	0.999993118	0.287569615	0.712424617	1.569368594	14.64625095	0.999994232
0.5	0.4	0.75	0	0.983961491	0.016028528	12.3423744	195.5969052	0.99999002	0.994493049	0.005497019	5.765238698	197.1453436	0.999990068
0.5	0.4	0.75	0.1	0.739016957	0.260973368	5.375113615	69.52941347	0.999990325	0.893933245	0.106056928	3.319970678	71.33964765	0.999990173
0.5	0.4	0.75	0.25	0.494705468	0.505286289	3.404851224	36.11747305	0.999991757	0.752188013	0.247803385	2.527051408	37.78571856	0.999991398
0.5	0.4	0.75	0.5	0.277779855	0.722210935	2.330542112	21.87812745	0.999990789	0.564603594	0.435389416	2.010104905	23.35488935	0.99999301
0.5	0.4	0.75	0.75	0.167721342	0.832270407	1.868373675	16.49084782	0.999991749	0.427802678	0.572189948	1.743240246	17.82299613	0.999992625
0.5	0.4	0.75	0.9	0.126849806	0.873141378	1.698633831	14.58769626	0.999991184	0.364223156	0.635768471	1.633457736	15.84907028	0.999991628
0.5	0.4	0.75	1	0.106088322	0.893905271	1.610799853	13.61083912	0.999993593	0.327934779	0.672058954	1.573253381	14.83018761	0.999993733
0.5	0.4	1	0	0.982875561	0.017114517	13.01228544	195.5083025	0.999990078	0.99529802	0.004692005	5.189433929	197.2147171	0.999990025
0.5	0.4	1	0.1	0.723982633	0.276007977	5.612060992	69.42636822	0.99999061	0.907941924	0.092048744	3.107509312	71.50589442	0.999990668
0.5	0.4	1	0.25	0.471680768	0.528310802	3.529382524	36.0165948	0.99999157	0.780227199	0.219763142	2.426666486	37.95289929	0.999990341
0.5	0.4	1	0.5	0.255023784	0.744967107	2.395638518	21.78349576	0.999990891	0.603029102	0.3969609	1.972475676	23.51733521	0.999990002
0.5	0.4	1	0.75	0.149179632	0.850812408	1.908373815	16.40305967	0.99999204	0.467915263	0.532077215	1.730335969	17.9779355	0.999992478
0.5	0.4	1	0.9	0.110919671	0.889071921	1.729641594	14.50395647	0.999991592	0.403369825	0.59662145	1.628592987	15.99917559	0.999991275
0.5	0.4	1	1	0.091773169	0.908220761	1.6372496	13.52972437	0.99999393	0.366003903	0.633989484	1.572201997	14.97718014	0.999993386
0.5	0.5	0	0	0.989995014	0.009995014	8.651260161	196.3594212	0.999990027	0.989995014	0.009995014	8.651260161	196.3594212	0.999990027
0.5	0.5	0	0.1	0.824163232	0.175827273	4.210083268	70.36417265	0.999990506	0.824163232	0.175827273	4.210083268	70.36417265	0.999990506
0.5	0.5	0	0.25	0.629266028	0.370725257	2.882394726	36.8868722	0.999991285	0.629266028	0.370725257	2.882394726	36.8868722	0.999991285
0.5	0.5	0	0.5	0.418194264	0.581795844	2.114740214	22.56176806	0.999990108	0.418194264	0.581795844	2.114740214	22.56176806	0.999990108
0.5	0.5	0	0.75	0.288518895	0.711475109	1.763824352	17.10940017	0.999994004	0.288518895	0.711475109	1.763824352	17.10940017	0.999994004
0.5	0.5	0	0.9	0.234048232	0.765945463	1.629513617	15.17390606	0.999993695	0.234048232	0.765945463	1.629513617	15.17390606	0.999993695
0.5	0.5	0	1	0.204513084	0.79547802	1.558436713	14.17758037	0.999991104	0.204513084	0.79547802	1.558436713	14.17758037	0.999991104
0.5	0.5	0.25	0	0.987907445	0.012082632	9.938511656	196.053489	0.999990078	0.992221202	0.007768881	7.260923721	196.7646932	0.999990083
0.5	0.5	0.25	0.1	0.793995566	0.205995157	4.604025773	70.02647556	0.999990723	0.857424769	0.142565919	3.795453042	70.81916925	0.999990688
0.5	0.5	0.25	0.25	0.580151902	0.419838845	3.049249914	36.57910515	0.999990747	0.685538227	0.314451923	2.718046169	37.29619457	0.99999015
0.5	0.5	0.25	0.5	0.364862369	0.635127971	2.176507161	22.29091268	0.999990341	0.482284956	0.517708113	2.063544225	22.91686685	0.999993069
0.5	0.5	0.25	0.75	0.241118876	0.758871625	1.789311325	16.86442019	0.999990501	0.347639786	0.652353585	1.749858675	17.42627349	0.999993371
0.5	0.5	0.25	0.9	0.191247805	0.808746531	1.643918609	14.94138441	0.999994336	0.288483273	0.711509527	1.62638146	15.47282871	0.999992801
0.5	0.5	0.25	1	0.164784542	0.835207581	1.567737183	13.95232857	0.999992123	0.25566195	0.744332796	1.560121174	14.4661148	0.999994746
0.5	0.5	0.5	0	0.986491058	0.013499036	10.82217452	195.8980202	0.999990094	0.993828416	0.006161635	6.204137754	197.0265475	0.999990051
0.5	0.5	0.5	0.1	0.77361738	0.226373317	4.896093924	69.84910726	0.999990697	0.883067215	0.116922888	3.456339108	71.16890049	0.999990103
0.5	0.5	0.5	0.25	0.547279995	0.452710376	3.187360071	36.41187992	0.99999037	0.73204673	0.26794428	2.576663104	37.62366298	0.999991009
0.5	0.5	0.5	0.5	0.329821815	0.670168626	2.238158003	22.13890591	0.999990441	0.539477329	0.460515713	2.017650017	23.20870027	0.999993042
0.5	0.5	0.5	0.75	0.210591552	0.78939938	1.821816483	16.72516027	0.999990932	0.403264381	0.596728516	1.737227222	17.69044092	0.999992897
0.5	0.5	0.5	0.9	0.164018752	0.83597131	1.666782876	14.80862692	0.999990062	0.341023442	0.658968612	1.623805886	15.72347529	0.999992054
0.5	0.5	0.5	1	0.139717207	0.860275467	1.585935868	13.82368952	0.999992675	0.305790382	0.69420372	1.562114904	14.70874857	0.999994102
0.5	0.5	0.75	0	0.985498841	0.014491258	11.44882408	195.8105461	0.999990099	0.99494118	0.005048827	5.427148416	197.1509622	0.999990007
0.5	0.5	0.75	0.1	0.759311869	0.240678321	5.116632607	69.74530065	0.999990191	0.901949787	0.098040353	3.180372599	71.40126731	0.999990141
0.5	0.5	0.75	0.25	0.524235561	0.475754536	3.300650679	36.31109629	0.999990097	0.76878721	0.231202837	2.449867552	37.85252563	0.999990047
0.5	0.5	0.75	0.5	0.305467304	0.694523185	2.295259802	22.04420749	0.99999049	0.588383974	0.411606044	1.970246644	23.42467669	0.999990018
0.5	0.5	0.75	0.75	0.189636033	0.810355165	1.855741856	16.63676321	0.999991198	0.453485133	0.546507523	1.719965173	17.89266431	0.999992656
0.5	0.5	0.75	0.9	0.1454845	0.854505965	1.692550837	14.72392721	0.999990465	0.389706748	0.610284818	1.616234578	15.91802852	0.999991566
0.5	0.5	0.75	1	0.122754826	0.877238193	1.607608965	13.7413835	0.999993019	0.352960439	0.647033203	1.559126121	14.89860246	0.999993643
0.5	0.5	1	0	0.984771562	0.015218457	11.91241509	195.7541239	0.999990018	0.995727613	0.004262463	4.848249016	197.1983953	0.999990075
0.5	0.5	1	0.1	0.748797978	0.251192599	5.287452556	69.67884475	0.999990577	0.915918592	0.084071428	2.955955898	71.55351065	0.999990021
0.5	0.5	1	0.25	0.507299522	0.492692221	3.393692696	36.24463304	0.999991742	0.797569379	0.202421619	2.336683369	38.00993237	0.999990997
0.5	0.5	1	0.5	0.287674909	0.712315609	2.346109141	21.97978693	0.999990517	0.629491123	0.3704993	1.921780403	23.58119891	0.999990422
0.5	0.5	1	0.75	0.174474199	0.825517183	1.888173889	16.57559955	0.999991382	0.497857573	0.502135044	1.698380919	18.04471123	0.999992616
0.5	0.5	1	0.9	0.132165174	0.86782557	1.718197863	14.66489439	0.999990744	0.433765988	0.566225337	1.603766801	16.06674657	0.999991325
0.5	0.5	1	1	0.11062345	0.889369807	1.629757818	13.68379313	0.999993257	0.396264547	0.603728825	1.551103936	15.04502139	0.999993372
0.5	0.6	0	0	0.989995014	0.009995014	8.651260161	196.3594212	0.999990027	0.989995014	0.009995014	8.651260161	196.3594212	0.999990027
0.5	0.6	0	0.1	0.824163232	0.175827273	4.210083268	70.36417265	0.999990506	0.824163232	0.175827273	4.210083268	70.36417265	0.999990506
0.5	0.6	0	0.25	0.629266028	0.370725257	2.882394726	36.8868722	0.999991285	0.629266028	0.370725257	2.882394726	36.8868722	0.999991285
0.5	0.6	0	0.5	0.418194264	0.581795844	2.114740214	22.56176806	0.999990108	0.418194264	0.581795844	2.114740214	22.56176806	0.999990108
0.5	0.6	0	0.75	0.288518895	0.711475109	1.763824352	17.10940017	0.999994004	0.288518895	0.711475109	1.763824352	17.10940017	0.999994004
0.5	0.6	0	0.9	0.234048232	0.765945463	1.629513617	15.17390606	0.999993695	0.234048232	0.765945463	1.629513617	15.17390606	0.999993695
0.5	0.6	0	1	0.204513084	0.79547802	1.558436713	14.17758037	0.999991104	0.204513084	0.79547802	1.558436713	14.17758037	0.999991104
0.5	0.6	0.25	0	0.988407885	0.011582205	9.637604546	196.1320863	0.999990089	0.99252113	0.00746894	7.060294782	196.8022307	0.999990069
0.5	0.6	0.25	0.1	0.801015279	0.198974975	4.516400413	70.10874025	0.999990254	0.862228714	0.137761524	3.726935867	70.87179747	0.999990238
0.5	0.6	0.25	0.25	0.591190033	0.408800816	3.014403172	36.65322397	0.999990849	0.694295134	0.305695188	2.686265832	37.34670108	0.999990322
0.5	0.6	0.25	0.5	0.37635701	0.623633251	2.165085554	22.3550039	0.999990261	0.493124671	0.506868412	2.050364498	22.96267762	0.999993083
0.5	0.6	0.25	0.75	0.251029164	0.748961135	1.785513504	16.92161058	0.999990299	0.358221576	0.641771734	1.743734619	17.46822459	0.99999331
0.5	0.6	0.25	0.9	0.200064134	0.799930048	1.642326601	14.99531754	0.999994182	0.298488969	0.701503727	1.622566645	15.51283081	0.999992696
0.5	0.6	0.25	1	0.17289529	0.827096595	1.567123825	14.00433396	0.999991885	0.265211366	0.734783288	1.557414593	14.50494726	0.999994654
0.5	0.6	0.5	0	0.98740714	0.012582938	10.273514	196.0274505	0.999990078	0.994197416	0.005792644	5.936034397	197.0462817	0.99999006
0.5	0.6	0.5	0.1	0.786294314	0.213696093	4.732836598	69.98579422	0.999990407	0.889459874	0.11053073	3.351742185	71.22316386	0.999990604
0.5	0.6	0.5	0.25	0.566830353	0.433160189	3.119914129	36.53578158	0.999990541	0.744773388	0.255217945	2.521854891	37.68020781	0.999991332
0.5	0.6	0.5	0.5	0.349592101	0.650398194	2.214269588	22.2466619	0.999990294	0.556888413	0.44310473	1.990959009	23.26505696	0.999993143
0.5	0.6	0.5	0.75	0.227198679	0.772791908	1.812598024	16.82128202	0.999990588	0.421493197	0.578499683	1.72237649	17.74497043	0.99999288
0.5	0.6	0.5	0.9	0.178581468	0.821412958	1.661926561	14.89929451	0.999994426	0.358851787	0.641140181	1.613146805	15.77675185	0.999991969
0.5	0.6	0.5	1	0.152991867	0.847000414	1.583048774	13.91097788	0.99999228	0.323151307	0.676842702	1.553564959	14.76120262	0.999994009
0.5	0.6	0.75	0	0.986733958	0.013256108	10.70894522	195.9723002	0.999990066	0.995305004	0.004685043	5.144153909	197.1429107	0.999990047
0.5	0.6	0.75	0.1	0.77629973	0.223690283	4.891080214	69.91715532	0.999990013	0.908602845	0.091387198	3.058275852	71.44135475	0.999990043
0.5	0.6	0.75	0.25	0.550164776	0.449825542	3.203667623	36.46811115	0.999990318	0.782950725	0.217039837	2.379597034	37.89988249	0.999990563
0.5	0.6	0.75	0.5	0.331219858	0.668770434	2.258146844	22.18178417	0.999990292	0.609409295	0.390581022	1.93208142	23.47721408	0.999990317
0.5	0.6	0.75	0.75	0.210888735	0.789102017	1.839566803	16.75975857	0.999990752	0.476823564	0.52316917	1.696503142	17.94692669	0.999992734
0.5	0.6	0.75	0.9	0.163929856	0.836064715	1.682807841	14.83986849	0.999994571	0.41319224	0.58679933	1.598236653	15.97251399	0.999991571
0.5	0.6	0.75	1	0.139455859	0.860536659	1.600831754	13.85296011	0.999992517	0.376224016	0.623769592	1.5439561	14.95302578	0.999993607
0.5	0.6	1	0	0.986252936	0.01373708	11.02408384	195.9384981	0.999990016	0.996067597	0.003922502	4.569087983	197.162096	0.999990099
0.5	0.6	1	0.1	0.769106529	0.230883964	5.010960829	69.87485897	0.999990493	0.922364256	0.077625774	2.826504748	71.57950147	0.999990029
0.5	0.6	1	0.25	0.538097605	0.461892546	3.270737417	36.42472766	0.999990151	0.811970197	0.188021379	2.256854597	38.04522117	0.999991576
0.5	0.6	1	0.5	0.317881049	0.682109231	2.296013939	22.13886053	0.99999028	0.652288791	0.347702056	1.874790718	23.62539401	0.999990847
0.5	0.6	1	0.75	0.199074981	0.800915877	1.864380074	16.71822303	0.999990858	0.524417576	0.475575224	1.667559781	18.09361062	0.9999928
0.5	0.6	1	0.9	0.153347313	0.846642719	1.702716334	14.79927804	0.999990032	0.461139837	0.538851611	1.579195838	16.11719793	0.999991448
0.5	0.6	1	1	0.129701627	0.87029105	1.618180637	13.81323023	0.999992677	0.423772815	0.576220608	1.529830295	15.09619974	0.999993422
0.5	0.7	0	0	0.989995014	0.009995014	8.651260161	196.3594212	0.999990027	0.989995014	0.009995014	8.651260161	196.3594212	0.999990027
0.5	0.7	0	0.1	0.824163232	0.175827273	4.210083268	70.36417265	0.999990506	0.824163232	0.175827273	4.210083268	70.36417265	0.999990506
0.5	0.7	0	0.25	0.629266028	0.370725257	2.882394726	36.8868722	0.999991285	0.629266028	0.370725257	2.882394726	36.8868722	0.999991285
0.5	0.7	0	0.5	0.418194264	0.581795844	2.114740214	22.56176806	0.999990108	0.418194264	0.581795844	2.114740214	22.56176806	0.999990108
0.5	0.7	0	0.75	0.288518895	0.711475109	1.763824352	17.10940017	0.999994004	0.288518895	0.711475109	1.763824352	17.10940017	0.999994004
0.5	0.7	0	0.9	0.234048232	0.765945463	1.629513617	15.17390606	0.999993695	0.234048232	0.765945463	1.629513617	15.17390606	0.999993695
0.5	0.7	0	1	0.204513084	0.79547802	1.558436713	14.17758037	0.999991104	0.204513084	0.79547802	1.558436713	14.17758037	0.999991104
0.5	0.7	0.25	0	0.988859927	0.01113015	9.361671916	196.1999921	0.999990077	0.992791771	0.007198261	6.875934465	196.8284844	0.999990032
0.5	0.7	0.25	0.1	0.807471947	0.192518568	4.433595044	70.18261411	0.999990515	0.866639642	0.133350875	3.662057724	70.91620521	0.999990517
0.5	0.7	0.25	0.25	0.601553159	0.398437796	2.980195662	36.719986	0.999990955	0.702477813	0.297512679	2.655338011	37.39002349	0.999990492
0.5	0.7	0.25	0.5	0.387409356	0.612580845	2.153012609	22.41335701	0.9999902	0.503454761	0.496538345	2.036944708	23.00271888	0.999993106
0.5	0.7	0.25	0.75	0.260719173	0.739270948	1.780909116	16.97409346	0.999990121	0.368451624	0.631541639	1.737107996	17.50521151	0.999993263
0.5	0.7	0.25	0.9	0.208754127	0.791239916	1.639955548	15.04502777	0.999994043	0.308230814	0.691761795	1.618209435	15.54825099	0.999992609
0.5	0.7	0.25	1	0.180928092	0.819063574	1.565766498	14.0524072	0.999991665	0.274548609	0.725445966	1.55416084	14.53942272	0.999994575
0.5	0.7	0.5	0	0.988189792	0.011800212	9.794434341	196.1316735	0.999990004	0.994510672	0.005479338	5.701713777	197.0447268	0.999990009
0.5	0.7	0.5	0.1	0.797425588	0.202564497	4.584602638	70.10129386	0.999990084	0.895016109	0.104974225	3.256273112	71.25878269	0.999990334
0.5	0.7	0.5	0.25	0.584554569	0.415436155	3.055686042	36.64183578	0.999990723	0.756125686	0.243865957	2.470076898	37.72156893	0.999991643
0.5	0.7	0.5	0.5	0.368220376	0.63176982	2.189451001	22.34033471	0.999990197	0.572877546	0.427112564	1.964722488	23.3090024	0.99999011
0.5	0.7	0.5	0.75	0.243291256	0.756699044	1.801663409	16.90582433	0.9999903	0.438586925	0.561405969	1.707104155	17.78915385	0.999992894
0.5	0.7	0.5	0.9	0.192888183	0.80710602	1.655296321	14.97940444	0.999994203	0.375746947	0.624244976	1.601809024	15.82046813	0.999991924
0.5	0.7	0.5	1	0.166141157	0.833850773	1.578418137	13.98845769	0.999991931	0.339709683	0.660284265	1.544228107	14.80454494	0.999993948
0.5	0.7	0.75	0	0.98775433	0.012235718	10.08202892	196.100294	0.999990048	0.995601774	0.004388322	4.904958072	197.1163917	0.999990096
0.5	0.7	0.75	0.1	0.79080132	0.209189236	4.691909004	70.05845245	0.999990556	0.914165139	0.085825495	2.949906657	71.46094185	0.999990634
0.5	0.7	0.75	0.25	0.573182141	0.426808415	3.113849012	36.59856491	0.999990556	0.795143213	0.204847826	2.31477805	37.92764286	0.999991039
0.5	0.7	0.75	0.5	0.355216212	0.64477396	2.22085346	22.29813855	0.999990172	0.628150877	0.37183976	1.895614836	23.51331192	0.999990637
0.5	0.7	0.75	0.75	0.231421878	0.768568513	1.821473345	16.86526699	0.999990391	0.498149205	0.501843646	1.673417086	17.98722596	0.999992851
0.5	0.7	0.75	0.9	0.182075118	0.817919174	1.670859434	14.9399583	0.999994292	0.43491726	0.565074371	1.580147073	16.01393057	0.999991631
0.5	0.7	0.75	1	0.156065632	0.84392645	1.591796756	13.94978494	0.999992082	0.397905734	0.602087884	1.528459549	14.99489558	0.999993618
0.5	0.7	1	0	0.987449688	0.012540318	10.28632286	196.0807112	0.999990006	0.996336059	0.003653945	4.339271833	197.099372	0.999990004
0.5	0.7	1	0.1	0.786119677	0.213870687	4.771660296	70.03226892	0.999990364	0.927586886	0.072403811	2.714184899	71.58458656	0.999990696
0.5	0.7	1	0.25	0.565060641	0.434929791	3.159413767	36.57159392	0.999990432	0.824008764	0.17598157	2.184661108	38.05909974	0.999990334
0.5	0.7	1	0.5	0.345843071	0.654147072	2.247227067	22.27091872	0.999990143	0.672097354	0.327893922	1.830754828	23.65086809	0.999991276
0.5	0.7	1	0.75	0.222837048	0.777153397	1.839112937	16.83850278	0.999990445	0.548146496	0.451846525	1.638078616	18.12605143	0.999993021
0.5	0.7	1	0.9	0.17425142	0.825742928	1.685168883	14.91365317	0.999994348	0.485928518	0.514063113	1.555393846	16.15239372	0.999991631
0.5	0.7	1	1	0.148777523	0.851214656	1.604352598	13.92383855	0.999992179	0.448886928	0.551106596	1.509017319	15.13278737	0.999993524
0.5	0.8	0	0	0.989995014	0.009995014	8.651260161	196.3594212	0.999990027	0.989995014	0.009995014	8.651260161	196.3594212	0.999990027
0.5	0.8	0	0.1	0.824163232	0.175827273	4.210083268	70.36417265	0.999990506	0.824163232	0.175827273	4.210083268	70.36417265	0.999990506
0.5	0.8	0	0.25	0.629266028	0.370725257	2.882394726	36.8868722	0.999991285	0.629266028	0.370725257	2.882394726	36.8868722	0.999991285
0.5	0.8	0	0.5	0.418194264	0.581795844	2.114740214	22.56176806	0.999990108	0.418194264	0.581795844	2.114740214	22.56176806	0.999990108
0.5	0.8	0	0.75	0.288518895	0.711475109	1.763824352	17.10940017	0.999994004	0.288518895	0.711475109	1.763824352	17.10940017	0.999994004
0.5	0.8	0	0.9	0.234048232	0.765945463	1.629513617	15.17390606	0.999993695	0.234048232	0.765945463	1.629513617	15.17390606	0.999993695
0.5	0.8	0	1	0.204513084	0.79547802	1.558436713	14.17758037	0.999991104	0.204513084	0.79547802	1.558436713	14.17758037	0.999991104
0.5	0.8	0.25	0	0.989271322	0.010718722	9.107106499	196.2590786	0.999990045	0.993033671	0.006956398	6.706838196	196.8428758	0.999990069
0.5	0.8	0.25	0.1	0.813442832	0.186547186	4.35518496	70.24863086	0.999990018	0.870680949	0.129309092	3.600079674	70.94709905	0.999990041
0.5	0.8	0.25	0.25	0.611314477	0.388676587	2.94675087	36.78059572	0.999991064	0.710138332	0.289852334	2.625092079	37.42369557	0.999990665
0.5	0.8	0.25	0.5	0.398049263	0.601940893	2.140498821	22.466839	0.999990156	0.513317341	0.486675799	2.023405144	23.03565708	0.99999314
0.5	0.8	0.25	0.75	0.270194067	0.729800091	1.775672403	17.02265512	0.999994158	0.378349964	0.621643266	1.730114031	17.53633689	0.99999323
0.5	0.8	0.25	0.9	0.217315689	0.782678227	1.636953686	15.09107309	0.999993916	0.317719296	0.682273243	1.613434888	15.57831296	0.999992539
0.5	0.8	0.25	1	0.188877976	0.811113487	1.563797403	14.0970447	0.999991463	0.28367937	0.716315138	1.550476942	14.56885583	0.999994509
0.5	0.8	0.5	0	0.988868965	0.011121118	9.370825444	196.2225984	0.999990083	0.994770782	0.005219311	5.498461711	197.025901	0.999990092
0.5	0.8	0.5	0.1	0.807309646	0.192680848	4.449188201	70.20106073	0.999990494	0.899793062	0.100196963	3.167980718	71.27006014	0.999990025
0.5	0.8	0.5	0.25	0.600730748	0.399260162	2.994752521	36.73396834	0.99999091	0.766236122	0.233754033	2.420237806	37.74230616	0.999990155
0.5	0.8	0.5	0.5	0.385806943	0.614183195	2.164345421	22.42277868	0.999990138	0.587603882	0.412386437	1.938828768	23.3379603	0.999990318
0.5	0.8	0.5	0.75	0.258870678	0.741119382	1.789627814	16.9809834	0.99999006	0.454654157	0.545338786	1.691664764	17.82113605	0.999992943
0.5	0.8	0.5	0.9	0.206912763	0.793081246	1.64744129	15.05097851	0.999994009	0.391781834	0.608210086	1.590111673	15.85328735	0.999991921
0.5	0.8	0.5	1	0.179128788	0.820862833	1.572545921	14.0578883	0.99999162	0.355516985	0.644476935	1.534435542	14.83762267	0.99999392
0.5	0.8	0.75	0	0.988615167	0.011374895	9.541483631	196.2044724	0.999990061	0.995835076	0.004154965	4.705586143	197.0564825	0.999990041
0.5	0.8	0.75	0.1	0.803369405	0.196620913	4.514305153	70.17639757	0.999990318	0.918717364	0.081273066	2.852489856	71.45018768	0.999990429
0.5	0.8	0.75	0.25	0.59379474	0.406196061	3.030744018	36.70906379	0.999990801	0.805555921	0.194435568	2.253501471	37.92959148	0.999991489
0.5	0.8	0.75	0.5	0.377617061	0.622373048	2.184253505	22.39813419	0.999990109	0.644877681	0.355113308	1.860090219	23.52879194	0.999990989
0.5	0.8	0.75	0.75	0.251207429	0.748782674	1.802448226	16.95701728	0.999990103	0.517694536	0.482298478	1.650683753	18.01069411	0.999993015
0.5	0.8	0.75	0.9	0.199842315	0.800151742	1.657629157	15.02752735	0.999994057	0.45506339	0.544928365	1.562168274	16.04013314	0.999991755
0.5	0.8	0.75	1	0.172489097	0.827502609	1.581368257	14.03481144	0.999991705	0.418152469	0.58184121	1.51294908	15.02258482	0.999993679
0.5	0.8	1	0	0.988440815	0.011549196	9.660780253	196.1936634	0.999990011	0.996540551	0.003449529	4.152466121	197.0258161	0.99999008
0.5	0.8	1	0.1	0.800629016	0.199361179	4.561893307	70.16189816	0.999990194	0.931726651	0.068263896	2.615521428	71.55844259	0.999990547
0.5	0.8	1	0.25	0.588904753	0.411085966	3.058397819	36.693935	0.99999072	0.833974802	0.166016102	2.117840349	38.04599664	0.999990905
0.5	0.8	1	0.5	0.371759941	0.628230139	2.200578001	22.38260339	0.999990081	0.689294328	0.310697395	1.788440503	23.65281509	0.999991722
0.5	0.8	1	0.75	0.245682438	0.754307686	1.81354334	16.941535	0.999990125	0.569392392	0.430600899	1.609414524	18.13833523	0.999993291
0.5	0.8	1	0.9	0.194729539	0.805264546	1.66670769	15.01220095	0.999994085	0.508438512	0.491553374	1.532229893	16.16928891	0.999991886
0.5	0.8	1	1	0.167681043	0.832310714	1.589377497	14.01962692	0.999991757	0.47187886	0.528114825	1.488760555	15.15227789	0.999993685
0.5	0.9	0	0	0.989995014	0.009995014	8.651260161	196.3594212	0.999990027	0.989995014	0.009995014	8.651260161	196.3594212	0.999990027
0.5	0.9	0	0.1	0.824163232	0.175827273	4.210083268	70.36417265	0.999990506	0.824163232	0.175827273	4.210083268	70.36417265	0.999990506
0.5	0.9	0	0.25	0.629266028	0.370725257	2.882394726	36.8868722	0.999991285	0.629266028	0.370725257	2.882394726	36.8868722	0.999991285
0.5	0.9	0	0.5	0.418194264	0.581795844	2.114740214	22.56176806	0.999990108	0.418194264	0.581795844	2.114740214	22.56176806	0.999990108
0.5	0.9	0	0.75	0.288518895	0.711475109	1.763824352	17.10940017	0.999994004	0.288518895	0.711475109	1.763824352	17.10940017	0.999994004
0.5	0.9	0	0.9	0.234048232	0.765945463	1.629513617	15.17390606	0.999993695	0.234048232	0.765945463	1.629513617	15.17390606	0.999993695
0.5	0.9	0	1	0.204513084	0.79547802	1.558436713	14.17758037	0.999991104	0.204513084	0.79547802	1.558436713	14.17758037	0.999991104
0.5	0.9	0.25	0	0.989648129	0.010341965	8.87109909	196.3139888	0.999990094	0.993226187	0.006763862	6.560000581	196.8139713	0.99999005
0.5	0.9	0.25	0.1	0.818989775	0.181000494	4.280792697	70.30902096	0.999990269	0.874164732	0.125825578	3.538808372	70.94330782	0.99999031
0.5	0.9	0.25	0.25	0.620534924	0.37945625	2.914138729	36.83598056	0.999991174	0.717170175	0.28282069	2.593739632	37.43144514	0.999990865
0.5	0.9	0.25	0.5	0.408303066	0.59168706	2.127701629	22.51612836	0.999990126	0.52272596	0.477264058	2.009514307	23.05205007	0.999990018
0.5	0.9	0.25	0.75	0.279458951	0.720535126	1.769940912	17.06757403	0.999994076	0.387933958	0.612059263	1.722834761	17.55564714	0.999993221
0.5	0.9	0.25	0.9	0.225747358	0.774246442	1.633440603	15.13390853	0.9999938	0.326965152	0.673027342	1.608346604	15.5982471	0.999992495
0.5	0.9	0.25	1	0.196740785	0.803250491	1.561324518	14.1386564	0.999991276	0.292610414	0.707384048	1.546466379	14.58900791	0.999994461
0.5	0.9	0.5	0	0.989465546	0.010524476	8.992295225	196.2954931	0.999990022	0.994943482	0.005046551	5.340584026	196.9415035	0.999990033
0.5	0.9	0.5	0.1	0.816166464	0.183823669	4.324826569	70.28750826	0.999990134	0.90337184	0.096618575	3.084532431	71.22380484	0.999990415
0.5	0.9	0.5	0.25	0.615576475	0.384414623	2.937037696	36.81496451	0.999991098	0.774654991	0.225335564	2.367859459	37.71487848	0.999990555
0.5	0.9	0.5	0.5	0.402439215	0.597550896	2.139356776	22.49606976	0.99999011	0.60094053	0.399050091	1.91098948	23.33235117	0.999990621
0.5	0.9	0.5	0.75	0.273943265	0.726050834	1.776915687	17.04851245	0.999994099	0.46972959	0.530263473	1.675587486	17.82833771	0.999993063
0.5	0.9	0.5	0.9	0.220636847	0.779356994	1.638752785	15.1154459	0.99999384	0.407001924	0.592990071	1.578018249	15.864917	0.999991996
0.5	0.9	0.5	1	0.191926598	0.808064748	1.565796255	14.12058909	0.999991346	0.370611586	0.629382363	1.524278261	14.85165874	0.999993948
0.5	0.9	0.75	0	0.989353406	0.010636612	9.068936205	196.2883341	0.999990018	0.995968002	0.004022072	4.563233827	196.9447688	0.999990074
0.5	0.9	0.75	0.1	0.814394604	0.185595443	4.354633269	70.27685686	0.999990047	0.921747776	0.078242333	2.764605576	71.37262248	0.999990109
0.5	0.9	0.75	0.25	0.612388764	0.387602281	2.953784403	36.80410324	0.999991045	0.813486028	0.186504105	2.190528976	37.87207376	0.999990133
0.5	0.9	0.75	0.5	0.398566659	0.601423432	2.14880627	22.4851828	0.999990091	0.659167139	0.340824305	1.82106383	23.49760431	0.999991444
0.5	0.9	0.75	0.75	0.270237706	0.729756402	1.78310382	17.03781478	0.999994108	0.535356336	0.464636956	1.626013432	17.99792475	0.999993292
0.5	0.9	0.75	0.9	0.21717822	0.782815639	1.64371592	15.10492254	0.999993859	0.473635861	0.526356153	1.54312279	16.03526639	0.999992014
0.5	0.9	0.75	1	0.18865548	0.811335901	1.570119644	14.1101994	0.999991381	0.437004338	0.562989503	1.496768077	15.02209934	0.999993841
0.5	0.9	1	0	0.989277605	0.010712443	9.121777015	196.2857487	0.999990048	0.996632812	0.003357248	4.032924722	196.8906479	0.99999006
0.5	0.9	1	0.1	0.813179862	0.18681087	4.376091731	70.27128314	0.999990732	0.934080345	0.065909875	2.530576015	71.45937905	0.99999022
0.5	0.9	1	0.25	0.610168172	0.389822834	2.966430321	36.7976613	0.999991006	0.840813613	0.159177805	2.050603211	37.96710289	0.999991419
0.5	0.9	1	0.5	0.395819433	0.60417064	2.156391497	22.4784698	0.999990074	0.703124458	0.296867788	1.74199058	23.60160276	0.999992246
0.5	0.9	1	0.75	0.267577731	0.73241638	1.78832618	17.03104117	0.99999411	0.587856646	0.41213703	1.577823627	18.10781645	0.999993676
0.5	0.9	1	0.9	0.214682802	0.785311068	1.64801886	15.0981752	0.999993869	0.528547911	0.471444388	1.507099331	16.14779584	0.999992299
0.5	0.9	1	1	0.186288758	0.813702643	1.573932379	14.1034884	0.999991401	0.492713571	0.507280403	1.467157737	15.13602712	0.999993974
0.5	1	0	0	0.989995014	0.009995014	8.651260161	196.3594212	0.999990027	0.989995014	0.009995014	8.651260161	196.3594212	0.999990027
0.5	1	0	0.1	0.824163232	0.175827273	4.210083268	70.36417265	0.999990506	0.824163232	0.175827273	4.210083268	70.36417265	0.999990506
0.5	1	0	0.25	0.629266028	0.370725257	2.882394726	36.8868722	0.999991285	0.629266028	0.370725257	2.882394726	36.8868722	0.999991285
0.5	1	0	0.5	0.418194264	0.581795844	2.114740214	22.56176806	0.999990108	0.418194264	0.581795844	2.114740214	22.56176806	0.999990108
0.5	1	0	0.75	0.288518895	0.711475109	1.763824352	17.10940017	0.999994004	0.288518895	0.711475109	1.763824352	17.10940017	0.999994004
0.5	1	0	0.9	0.234048232	0.765945463	1.629513617	15.17390606	0.999993695	0.234048232	0.765945463	1.629513617	15.17390606	0.999993695
0.5	1	0	1	0.204513084	0.79547802	1.558436713	14.17758037	0.999991104	0.204513084	0.79547802	1.558436713	14.17758037	0.999991104
0.5	1	0.25	0	0.989995014	0.009995014	8.651260161	196.3594212	0.999990027	0.989995014	0.009995014	8.651260161	196.3594212	0.999990027
0.5	1	0.25	0.1	0.824163232	0.175827273	4.210083268	70.36417265	0.999990506	0.824163232	0.175827273	4.210083268	70.36417265	0.999990506
0.5	1	0.25	0.25	0.629266028	0.370725257	2.882394726	36.8868722	0.999991285	0.629266028	0.370725257	2.882394726	36.8868722	0.999991285
0.5	1	0.25	0.5	0.418194264	0.581795844	2.114740214	22.56176806	0.999990108	0.418194264	0.581795844	2.114740214	22.56176806	0.999990108
0.5	1	0.25	0.75	0.288518895	0.711475109	1.763824352	17.10940017	0.999994004	0.288518895	0.711475109	1.763824352	17.10940017	0.999994004
0.5	1	0.25	0.9	0.234048232	0.765945463	1.629513617	15.17390606	0.999993695	0.234048232	0.765945463	1.629513617	15.17390606	0.999993695
0.5	1	0.25	1	0.204513084	0.79547802	1.558436713	14.17758037	0.999991104	0.204513084	0.79547802	1.558436713	14.17758037	0.999991104
0.5	1	0.5	0	0.989995014	0.009995014	8.651260161	196.3594212	0.999990027	0.989995014	0.009995014	8.651260161	196.3594212	0.999990027
0.5	1	0.5	0.1	0.824163232	0.175827273	4.210083268	70.36417265	0.999990506	0.824163232	0.175827273	4.210083268	70.36417265	0.999990506
0.5	1	0.5	0.25	0.629266028	0.370725257	2.882394726	36.8868722	0.999991285	0.629266028	0.370725257	2.882394726	36.8868722	0.999991285
0.5	1	0.5	0.5	0.418194264	0.581795844	2.114740214	22.56176806	0.999990108	0.418194264	0.581795844	2.114740214	22.56176806	0.999990108
0.5	1	0.5	0.75	0.288518895	0.711475109	1.763824352	17.10940017	0.999994004	0.288518895	0.711475109	1.763824352	17.10940017	0.999994004
0.5	1	0.5	0.9	0.234048232	0.765945463	1.629513617	15.17390606	0.999993695	0.234048232	0.765945463	1.629513617	15.17390606	0.999993695
0.5	1	0.5	1	0.204513084	0.79547802	1.558436713	14.17758037	0.999991104	0.204513084	0.79547802	1.558436713	14.17758037	0.999991104
0.5	1	0.75	0	0.989995014	0.009995014	8.651260161	196.3594212	0.999990027	0.989995014	0.009995014	8.651260161	196.3594212	0.999990027
0.5	1	0.75	0.1	0.824163232	0.175827273	4.210083268	70.36417265	0.999990506	0.824163232	0.175827273	4.210083268	70.36417265	0.999990506
0.5	1	0.75	0.25	0.629266028	0.370725257	2.882394726	36.8868722	0.999991285	0.629266028	0.370725257	2.882394726	36.8868722	0.999991285
0.5	1	0.75	0.5	0.418194264	0.581795844	2.114740214	22.56176806	0.999990108	0.418194264	0.581795844	2.114740214	22.56176806	0.999990108
0.5	1	0.75	0.75	0.288518895	0.711475109	1.763824352	17.10940017	0.999994004	0.288518895	0.711475109	1.763824352	17.10940017	0.999994004
0.5	1	0.75	0.9	0.234048232	0.765945463	1.629513617	15.17390606	0.999993695	0.234048232	0.765945463	1.629513617	15.17390606	0.999993695
0.5	1	0.75	1	0.204513084	0.79547802	1.558436713	14.17758037	0.999991104	0.204513084	0.79547802	1.558436713	14.17758037	0.999991104
0.5	1	1	0	0.989995014	0.009995014	8.651260161	196.3594212	0.999990027	0.989995014	0.009995014	8.651260161	196.3594212	0.999990027
0.5	1	1	0.1	0.824163232	0.175827273	4.210083268	70.36417265	0.999990506	0.824163232	0.175827273	4.210083268	70.36417265	0.999990506
0.5	1	1	0.25	0.629266028	0.370725257	2.882394726	36.8868722	0.999991285	0.629266028	0.370725257	2.882394726	36.8868722	0.999991285
0.5	1	1	0.5	0.418194264	0.581795844	2.114740214	22.56176806	0.999990108	0.418194264	0.581795844	2.114740214	22.56176806	0.999990108
0.5	1	1	0.75	0.288518895	0.711475109	1.763824352	17.10940017	0.999994004	0.288518895	0.711475109	1.763824352	17.10940017	0.999994004
0.5	1	1	0.9	0.234048232	0.765945463	1.629513617	15.17390606	0.999993695	0.234048232	0.765945463	1.629513617	15.17390606	0.999993695
0.5	1	1	1	0.204513084	0.79547802	1.558436713	14.17758037	0.999991104	0.204513084	0.79547802	1.558436713	14.17758037	0.999991104
0.75	0	0	0	0.989995014	0.009995014	8.651260161	196.3594212	0.999990027	0.989995014	0.009995014	8.651260161	196.3594212	0.999990027
0.75	0	0	0.1	0.824163232	0.175827273	4.210083268	70.36417265	0.999990506	0.824163232	0.175827273	4.210083268	70.36417265	0.999990506
0.75	0	0	0.25	0.629266028	0.370725257	2.882394726	36.8868722	0.999991285	0.629266028	0.370725257	2.882394726	36.8868722	0.999991285
0.75	0	0	0.5	0.418194264	0.581795844	2.114740214	22.56176806	0.999990108	0.418194264	0.581795844	2.114740214	22.56176806	0.999990108
0.75	0	0	0.75	0.288518895	0.711475109	1.763824352	17.10940017	0.999994004	0.288518895	0.711475109	1.763824352	17.10940017	0.999994004
0.75	0	0	0.9	0.234048232	0.765945463	1.629513617	15.17390606	0.999993695	0.234048232	0.765945463	1.629513617	15.17390606	0.999993695
0.75	0	0	1	0.204513084	0.79547802	1.558436713	14.17758037	0.999991104	0.204513084	0.79547802	1.558436713	14.17758037	0.999991104
0.75	0	0.25	0	0.989995014	0.009995014	8.651260161	196.3594212	0.999990027	0.989995014	0.009995014	8.651260161	196.3594212	0.999990027
0.75	0	0.25	0.1	0.824163232	0.175827273	4.210083268	70.36417265	0.999990506	0.824163232	0.175827273	4.210083268	70.36417265	0.999990506
0.75	0	0.25	0.25	0.629266028	0.370725257	2.882394726	36.8868722	0.999991285	0.629266028	0.370725257	2.882394726	36.8868722	0.999991285
0.75	0	0.25	0.5	0.418194264	0.581795844	2.114740214	22.56176806	0.999990108	0.418194264	0.581795844	2.114740214	22.56176806	0.999990108
0.75	0	0.25	0.75	0.288518895	0.711475109	1.763824352	17.10940017	0.999994004	0.288518895	0.711475109	1.763824352	17.10940017	0.999994004
0.75	0	0.25	0.9	0.234048232	0.765945463	1.629513617	15.17390606	0.999993695	0.234048232	0.765945463	1.629513617	15.17390606	0.999993695
0.75	0	0.25	1	0.204513084	0.79547802	1.558436713	14.17758037	0.999991104	0.204513084	0.79547802	1.558436713	14.17758037	0.999991104
0.75	0	0.5	0	0.989995014	0.009995014	8.651260161	196.3594212	0.999990027	0.989995014	0.009995014	8.651260161	196.3594212	0.999990027
0.75	0	0.5	0.1	0.824163232	0.175827273	4.210083268	70.36417265	0.999990506	0.824163232	0.175827273	4.210083268	70.36417265	0.999990506
0.75	0	0.5	0.25	0.629266028	0.370725257	2.882394726	36.8868722	0.999991285	0.629266028	0.370725257	2.882394726	36.8868722	0.999991285
0.75	0	0.5	0.5	0.418194264	0.581795844	2.114740214	22.56176806	0.999990108	0.418194264	0.581795844	2.114740214	22.56176806	0.999990108
0.75	0	0.5	0.75	0.288518895	0.711475109	1.763824352	17.10940017	0.999994004	0.288518895	0.711475109	1.763824352	17.10940017	0.999994004
0.75	0	0.5	0.9	0.234048232	0.765945463	1.629513617	15.17390606	0.999993695	0.234048232	0.765945463	1.629513617	15.17390606	0.999993695
0.75	0	0.5	1	0.204513084	0.79547802	1.558436713	14.17758037	0.999991104	0.204513084	0.79547802	1.558436713	14.17758037	0.999991104
0.75	0	0.75	0	0.989995014	0.009995014	8.651260161	196.3594212	0.999990027	0.989995014	0.009995014	8.651260161	196.3594212	0.999990027
0.75	0	0.75	0.1	0.824163232	0.175827273	4.210083268	70.36417265	0.999990506	0.824163232	0.175827273	4.210083268	70.36417265	0.999990506
0.75	0	0.75	0.25	0.629266028	0.370725257	2.882394726	36.8868722	0.999991285	0.629266028	0.370725257	2.882394726	36.8868722	0.999991285
0.75	0	0.75	0.5	0.418194264	0.581795844	2.114740214	22.56176806	0.999990108	0.418194264	0.581795844	2.114740214	22.56176806	0.999990108
0.75	0	0.75	0.75	0.288518895	0.711475109	1.763824352	17.10940017	0.999994004	0.288518895	0.711475109	1.763824352	17.10940017	0.999994004
0.75	0	0.75	0.9	0.234048232	0.765945463	1.629513617	15.17390606	0.999993695	0.234048232	0.765945463	1.629513617	15.17390606	0.999993695
0.75	0	0.75	1	0.204513084	0.79547802	1.558436713	14.17758037	0.999991104	0.204513084	0.79547802	1.558436713	14.17758037	0.999991104
0.75	0	1	0	0.989995014	0.009995014	8.651260161	196.3594212	0.999990027	0.989995014	0.009995014	8.651260161	196.3594212	0.999990027
0.75	0	1	0.1	0.824163232	0.175827273	4.210083268	70.36417265	0.999990506	0.824163232	0.175827273	4.210083268	70.36417265	0.999990506
0.75	0	1	0.25	0.629266028	0.370725257	2.882394726	36.8868722	0.999991285	0.629266028	0.370725257	2.882394726	36.8868722	0.999991285
0.75	0	1	0.5	0.418194264	0.581795844	2.114740214	22.56176806	0.999990108	0.418194264	0.581795844	2.114740214	22.56176806	0.999990108
0.75	0	1	0.75	0.288518895	0.711475109	1.763824352	17.10940017	0.999994004	0.288518895	0.711475109	1.763824352	17.10940017	0.999994004
0.75	0	1	0.9	0.234048232	0.765945463	1.629513617	15.17390606	0.999993695	0.234048232	0.765945463	1.629513617	15.17390606	0.999993695
0.75	0	1	1	0.204513084	0.79547802	1.558436713	14.17758037	0.999991104	0.204513084	0.79547802	1.558436713	14.17758037	0.999991104
0.75	0.01	0	0	0.989995014	0.009995014	8.651260161	196.3594212	0.999990027	0.989995014	0.009995014	8.651260161	196.3594212	0.999990027
0.75	0.01	0	0.1	0.824163232	0.175827273	4.210083268	70.36417265	0.999990506	0.824163232	0.175827273	4.210083268	70.36417265	0.999990506
0.75	0.01	0	0.25	0.629266028	0.370725257	2.882394726	36.8868722	0.999991285	0.629266028	0.370725257	2.882394726	36.8868722	0.999991285
0.75	0.01	0	0.5	0.418194264	0.581795844	2.114740214	22.56176806	0.999990108	0.418194264	0.581795844	2.114740214	22.56176806	0.999990108
0.75	0.01	0	0.75	0.288518895	0.711475109	1.763824352	17.10940017	0.999994004	0.288518895	0.711475109	1.763824352	17.10940017	0.999994004
0.75	0.01	0	0.9	0.234048232	0.765945463	1.629513617	15.17390606	0.999993695	0.234048232	0.765945463	1.629513617	15.17390606	0.999993695
0.75	0.01	0	1	0.204513084	0.79547802	1.558436713	14.17758037	0.999991104	0.204513084	0.79547802	1.558436713	14.17758037	0.999991104
0.75	0.01	0.25	0	0.981001048	0.018988967	13.45749514	194.8545242	0.999990014	0.990268012	0.009722067	8.542986731	196.5962112	0.999990078
0.75	0.01	0.25	0.1	0.712492153	0.287497983	5.151252282	68.73843541	0.999990136	0.826642068	0.173348453	4.210621422	70.52937065	0.99999052
0.75	0.01	0.25	0.25	0.47435376	0.525637844	3.012214193	35.42758907	0.999991604	0.632000965	0.367990196	2.888904089	37.00271355	0.999991161
0.75	0.01	0.25	0.5	0.27659863	0.723391926	2.020467606	21.37543788	0.999990556	0.420386475	0.57960662	2.119266534	22.65329225	0.999993095
0.75	0.01	0.25	0.75	0.175188724	0.824801799	1.645277768	16.11418394	0.999990523	0.290202346	0.709791453	1.767012919	17.18986724	0.999993799
0.75	0.01	0.25	0.9	0.136476912	0.863517179	1.515344402	14.26856442	0.999994091	0.235487779	0.76450566	1.632185018	15.24863714	0.999993439
0.75	0.01	0.25	1	0.116292936	0.883698537	1.448900273	13.32344491	0.999991473	0.205812524	0.794178177	1.560836727	14.24862447	0.999990701
0.75	0.01	0.5	0	0.963084973	0.036905112	21.13958051	191.1946922	0.999990085	0.991123722	0.008866298	8.223863033	197.3037705	0.99999002
0.75	0.01	0.5	0.1	0.566429636	0.433560475	5.886472682	65.70702415	0.999990111	0.834040641	0.165949875	4.251812171	71.07484317	0.999990516
0.75	0.01	0.5	0.25	0.33176892	0.668221347	2.93086302	33.176745	0.999990266	0.638393387	0.361597214	2.932179012	37.36084254	0.999990601
0.75	0.01	0.5	0.5	0.17705996	0.822931708	1.876446002	19.81900575	0.999991668	0.424081961	0.575910513	2.138540723	22.87677833	0.999992474
0.75	0.01	0.5	0.75	0.105945297	0.894045915	1.529843375	14.94820873	0.999991212	0.292569557	0.707423671	1.777120342	17.3647467	0.999993228
0.75	0.01	0.5	0.9	0.079818376	0.920175929	1.413036288	13.25120515	0.999994305	0.237378172	0.762614667	1.639637257	15.40849678	0.999992839
0.75	0.01	0.5	1	0.066559462	0.933432084	1.354446881	12.38492173	0.999991546	0.207459913	0.792534933	1.567081203	14.40091597	0.999994846
0.75	0.01	0.75	0	0.93858711	0.061398859	30.30015344	187.1857402	0.999985969	0.992206991	0.007783055	7.757230017	197.9502724	0.999990046
0.75	0.01	0.75	0.1	0.431132241	0.568858385	6.534040354	62.81893111	0.999990626	0.845824705	0.15416531	4.290594976	71.66705192	0.999990016
0.75	0.01	0.75	0.25	0.227759452	0.7722315	2.841416668	31.32266	0.999990952	0.649768437	0.350223334	3.014442923	37.80328429	0.999991771
0.75	0.01	0.75	0.5	0.11415137	0.885840541	1.761728781	18.61424123	0.999991911	0.430100604	0.569890897	2.18129902	23.15414561	0.999991501
0.75	0.01	0.75	0.75	0.064718121	0.935272592	1.437474952	13.97897084	0.999990713	0.295941734	0.704050573	1.798699339	17.56219826	0.999992306
0.75	0.01	0.75	0.9	0.047296821	0.952696832	1.333597745	12.39070878	0.999993653	0.239901168	0.760090732	1.654797649	15.58048584	0.9999919
0.75	0.01	0.75	1	0.038653543	0.961336691	1.282538066	11.58857437	0.999990234	0.209580768	0.790413425	1.579355691	14.56161562	0.999994193
0.75	0.01	1	0	0.910515998	0.089464373	39.71836017	183.2556531	0.999980371	0.993188951	0.006801087	7.273972518	198.3790674	0.999990038
0.75	0.01	1	0.1	0.32491553	0.675074855	7.12183885	60.30679591	0.999990385	0.858862757	0.141127759	4.290007401	72.13232308	0.999990516
0.75	0.01	1	0.25	0.157875987	0.84211547	2.789076315	29.87342061	0.999991457	0.664903998	0.335087401	3.106155863	38.2006971	0.999991399
0.75	0.01	1	0.5	0.074347307	0.925644402	1.672878369	17.71719427	0.999991709	0.43872322	0.561267223	2.245592	23.43197001	0.999990443
0.75	0.01	1	0.75	0.040095523	0.959898205	1.368600033	13.27598583	0.999993728	0.300561426	0.69942975	1.833854021	17.76125771	0.999991176
0.75	0.01	1	0.9	0.028430489	0.971561601	1.274528651	11.7463922	0.99999209	0.243220183	0.756770529	1.679684208	15.7489753	0.999990712
0.75	0.01	1	1	0.022768113	0.977225461	1.228993525	10.97444783	0.999993574	0.212296721	0.787696637	1.59941694	14.71488403	0.999993357
0.75	0.02	0	0	0.989995014	0.009995014	8.651260161	196.3594212	0.999990027	0.989995014	0.009995014	8.651260161	196.3594212	0.999990027
0.75	0.02	0	0.1	0.824163232	0.175827273	4.210083268	70.36417265	0.999990506	0.824163232	0.175827273	4.210083268	70.36417265	0.999990506
0.75	0.02	0	0.25	0.629266028	0.370725257	2.882394726	36.8868722	0.999991285	0.629266028	0.370725257	2.882394726	36.8868722	0.999991285
0.75	0.02	0	0.5	0.418194264	0.581795844	2.114740214	22.56176806	0.999990108	0.418194264	0.581795844	2.114740214	22.56176806	0.999990108
0.75	0.02	0	0.75	0.288518895	0.711475109	1.763824352	17.10940017	0.999994004	0.288518895	0.711475109	1.763824352	17.10940017	0.999994004
0.75	0.02	0	0.9	0.234048232	0.765945463	1.629513617	15.17390606	0.999993695	0.234048232	0.765945463	1.629513617	15.17390606	0.999993695
0.75	0.02	0	1	0.204513084	0.79547802	1.558436713	14.17758037	0.999991104	0.204513084	0.79547802	1.558436713	14.17758037	0.999991104
0.75	0.02	0.25	0	0.97821385	0.021776217	14.50599338	193.7430695	0.999990067	0.990487631	0.009502459	8.447162915	196.7432713	0.99999009
0.75	0.02	0.25	0.1	0.694019209	0.30597097	5.097520528	67.88732822	0.999990178	0.828891556	0.171099004	4.207353886	70.64238712	0.99999056
0.75	0.02	0.25	0.25	0.464372038	0.535618383	2.940492356	34.88119691	0.999990421	0.63463711	0.365353971	2.894070883	37.08085888	0.999991081
0.75	0.02	0.25	0.5	0.27546464	0.724526302	2.004981403	21.08668886	0.999990943	0.422551902	0.577441077	2.12348106	22.70666778	0.999992979
0.75	0.02	0.25	0.75	0.176244986	0.8237457	1.647439111	15.93186114	0.999990686	0.291876783	0.708116895	1.770082551	17.23299495	0.999993678
0.75	0.02	0.25	0.9	0.13755483	0.862439341	1.519647441	14.11631707	0.99999417	0.236922635	0.76307067	1.634779217	15.2880946	0.999993306
0.75	0.02	0.25	1	0.117316815	0.882674775	1.453858469	13.18535585	0.99999159	0.20710906	0.792881449	1.56317647	14.28608324	0.999990509
0.75	0.02	0.5	0	0.958185933	0.041804092	22.60279361	189.4123048	0.999990025	0.991674362	0.008315664	7.963767667	197.5849495	0.999990027
0.75	0.02	0.5	0.1	0.551307044	0.448683403	5.792682864	64.7150684	0.999990446	0.840506182	0.159484511	4.244455816	71.33525571	0.999990693
0.75	0.02	0.5	0.25	0.330285941	0.66970457	2.910681704	32.73038259	0.999990512	0.64592345	0.354066934	2.957541413	37.5577293	0.999990384
0.75	0.02	0.5	0.5	0.179984005	0.820007266	1.8963859	19.60879771	0.99999127	0.42963629	0.570355805	2.156937556	23.00538132	0.999992095
0.75	0.02	0.5	0.75	0.108298288	0.89169225	1.550295721	14.79209568	0.999990538	0.296537494	0.703455349	1.788879368	17.4582986	0.999992843
0.75	0.02	0.5	0.9	0.081739687	0.918254146	1.432118791	13.11295737	0.999993834	0.240670416	0.759322018	1.648933753	15.49003065	0.999992434
0.75	0.02	0.5	1	0.068218407	0.931772444	1.372391405	12.25608649	0.99999085	0.210384761	0.789609798	1.575149357	14.47682859	0.999994559
0.75	0.02	0.75	0	0.93483775	0.065147624	30.98019452	185.4151815	0.999985374	0.992942396	0.007047606	7.364126299	198.2169143	0.999990002
0.75	0.02	0.75	0.1	0.433518667	0.566471485	6.4781931	62.23640831	0.999990152	0.856180601	0.143809859	4.252307821	71.96909745	0.99999046
0.75	0.02	0.75	0.25	0.235083466	0.764906959	2.920659153	31.21200762	0.999990424	0.663484815	0.336506806	3.05547743	38.06635854	0.999991621
0.75	0.02	0.75	0.5	0.118837682	0.881153033	1.82228718	18.6408182	0.999990715	0.440362349	0.55962853	2.221408195	23.34503732	0.999990879
0.75	0.02	0.75	0.75	0.067548886	0.93244463	1.480792293	14.01934394	0.999993516	0.302961172	0.697030421	1.825471904	17.70273269	0.999991593
0.75	0.02	0.75	0.9	0.049382599	0.950609657	1.369224415	12.41187989	0.999992256	0.245576812	0.754414314	1.675821897	15.70015317	0.999991126
0.75	0.02	0.75	1	0.040361638	0.959632294	1.313899893	11.59417443	0.999993931	0.214547024	0.785446615	1.597413951	14.67039969	0.999993639
0.75	0.02	1	0	0.911010931	0.088969809	38.81097702	181.8772108	0.99998074	0.993987055	0.006002998	6.800327724	198.5857287	0.999990052
0.75	0.02	1	0.1	0.342719486	0.657270828	7.17415927	60.27357287	0.999990314	0.871747557	0.128242923	4.206489453	72.41727924	0.99999048
0.75	0.02	1	0.25	0.169260669	0.8307295	2.97616015	30.09860853	0.999990169	0.684528176	0.315463225	3.145157525	38.48101484	0.999991401
0.75	0.02	1	0.5	0.07957356	0.920419372	1.777833948	17.97446796	0.999992932	0.454599085	0.545393895	2.306942996	23.66181835	0.99999298
0.75	0.02	1	0.75	0.042781792	0.957209988	1.433002527	13.51618494	0.99999178	0.311363837	0.688626322	1.879611382	17.94010746	0.999990158
0.75	0.02	1	0.9	0.030305007	0.96968933	1.324965165	11.95732288	0.999994337	0.251831775	0.748162627	1.716550324	15.90366778	0.999994402
0.75	0.02	1	1	0.024261002	0.975730267	1.272475572	11.16042152	0.999991269	0.219754088	0.780238417	1.631341869	14.85571106	0.999992505
0.75	0.03	0	0	0.989995014	0.009995014	8.651260161	196.3594212	0.999990027	0.989995014	0.009995014	8.651260161	196.3594212	0.999990027
0.75	0.03	0	0.1	0.824163232	0.175827273	4.210083268	70.36417265	0.999990506	0.824163232	0.175827273	4.210083268	70.36417265	0.999990506
0.75	0.03	0	0.25	0.629266028	0.370725257	2.882394726	36.8868722	0.999991285	0.629266028	0.370725257	2.882394726	36.8868722	0.999991285
0.75	0.03	0	0.5	0.418194264	0.581795844	2.114740214	22.56176806	0.999990108	0.418194264	0.581795844	2.114740214	22.56176806	0.999990108
0.75	0.03	0	0.75	0.288518895	0.711475109	1.763824352	17.10940017	0.999994004	0.288518895	0.711475109	1.763824352	17.10940017	0.999994004
0.75	0.03	0	0.9	0.234048232	0.765945463	1.629513617	15.17390606	0.999993695	0.234048232	0.765945463	1.629513617	15.17390606	0.999993695
0.75	0.03	0	1	0.204513084	0.79547802	1.558436713	14.17758037	0.999991104	0.204513084	0.79547802	1.558436713	14.17758037	0.999991104
0.75	0.03	0.25	0	0.977403377	0.022586689	14.71240405	193.1237129	0.999990065	0.990681007	0.009309075	8.358830448	196.8581579	0.999990082
0.75	0.03	0.25	0.1	0.691825478	0.308164857	5.051518366	67.53007458	0.999990335	0.830992138	0.168998468	4.202284689	70.73538896	0.999990606
0.75	0.03	0.25	0.25	0.465770656	0.534219856	2.934807251	34.71702536	0.999990513	0.637192317	0.362798702	2.898305887	37.14650844	0.99999102
0.75	0.03	0.25	0.5	0.277400645	0.722590189	2.01131621	21.01616087	0.999990834	0.424692134	0.575300744	2.127422244	22.75085088	0.999992878
0.75	0.03	0.25	0.75	0.177705847	0.822284676	1.653380655	15.8918705	0.999990523	0.293542392	0.70645118	1.773039802	17.26766425	0.999993572
0.75	0.03	0.25	0.9	0.138768337	0.861225724	1.525102952	14.08620696	0.99999406	0.238352839	0.761640351	1.637299087	15.31939002	0.99999319
0.75	0.03	0.25	1	0.118388718	0.881602711	1.459008171	13.15967147	0.999991429	0.208402695	0.791587649	1.565457733	14.31564121	0.999990344
0.75	0.03	0.5	0	0.958771627	0.041218472	22.24112118	189.0379171	0.9999901	0.992085326	0.007904685	7.754850008	197.7612284	0.999990011
0.75	0.03	0.5	0.1	0.559134584	0.440855922	5.788775244	64.72144057	0.999990506	0.84580361	0.15418653	4.227630386	71.51195805	0.99999014
0.75	0.03	0.5	0.25	0.336862571	0.663127568	2.951943662	32.8156512	0.99999014	0.652671928	0.347318336	2.974063377	37.69967666	0.999990264
0.75	0.03	0.5	0.5	0.183771391	0.816219282	1.922439409	19.68461823	0.999990673	0.434958179	0.56503363	2.172258668	23.10269605	0.999991809
0.75	0.03	0.5	0.75	0.110656099	0.889337949	1.568087166	14.84544945	0.999994048	0.300435668	0.699556862	1.799497372	17.52992496	0.999992531
0.75	0.03	0.5	0.9	0.083570597	0.916422695	1.447192954	13.15956942	0.999993292	0.243928666	0.756063432	1.657550511	15.55200386	0.999992098
0.75	0.03	0.5	1	0.069777645	0.930212374	1.386118341	12.29891071	0.999990019	0.213289114	0.786705204	1.582720035	14.53401311	0.999994319
0.75	0.03	0.75	0	0.939023135	0.060963126	29.55415891	185.7361079	0.999986262	0.993442157	0.006547858	7.075083225	198.3631051	0.999990015
0.75	0.03	0.75	0.1	0.451522624	0.548468068	6.553404868	62.74215924	0.999990693	0.863883519	0.136106585	4.205154951	72.15300474	0.999990103
0.75	0.03	0.75	0.25	0.245251765	0.754739705	3.019245103	31.57806619	0.99999147	0.674842158	0.325149436	3.075278348	38.23852416	0.999991594
0.75	0.03	0.75	0.5	0.123522416	0.876470502	1.872201258	18.89189945	0.999992917	0.449772993	0.55021747	2.250964355	23.47942946	0.999990463
0.75	0.03	0.75	0.75	0.070192209	0.92980038	1.512948173	14.22358121	0.999992589	0.309711712	0.690279342	1.847754682	17.8059438	0.999991054
0.75	0.03	0.75	0.9	0.051339919	0.948651121	1.395700773	12.59687968	0.999991041	0.251120682	0.748869835	1.694103361	15.78941398	0.999990517
0.75	0.03	0.75	1	0.041981545	0.958011371	1.337641469	11.76755768	0.999992916	0.219433347	0.780559847	1.613468316	14.75201183	0.999993194
0.75	0.03	1	0	0.920413657	0.079568882	36.07232423	183.1357323	0.999982539	0.994500108	0.005489918	6.470459599	198.6783544	0.999990026
0.75	0.03	1	0.1	0.368597435	0.631393103	7.331454011	61.27067841	0.999990538	0.880716945	0.119273369	4.125055648	72.57816079	0.999990314
0.75	0.03	1	0.25	0.181207585	0.818783274	3.132321371	30.69070416	0.999990859	0.699752036	0.300239479	3.154397672	38.65164338	0.999991514
0.75	0.03	1	0.5	0.084462351	0.915529363	1.853966285	18.36048575	0.999991713	0.468520932	0.531471747	2.346918662	23.81435173	0.99999268
0.75	0.03	1	0.75	0.04533403	0.954656141	1.480743829	13.84050236	0.999990172	0.321485422	0.678508423	1.91466736	18.06577971	0.999993845
0.75	0.03	1	0.9	0.032120064	0.967873065	1.363640986	12.2615937	0.999993129	0.260095929	0.739898004	1.74647587	16.0147181	0.999993933
0.75	0.03	1	1	0.025724534	0.974270034	1.306692303	11.4544219	0.999994568	0.226994933	0.772996915	1.658054319	14.95822884	0.999991849
0.75	0.04	0	0	0.989995014	0.009995014	8.651260161	196.3594212	0.999990027	0.989995014	0.009995014	8.651260161	196.3594212	0.999990027
0.75	0.04	0	0.1	0.824163232	0.175827273	4.210083268	70.36417265	0.999990506	0.824163232	0.175827273	4.210083268	70.36417265	0.999990506
0.75	0.04	0	0.25	0.629266028	0.370725257	2.882394726	36.8868722	0.999991285	0.629266028	0.370725257	2.882394726	36.8868722	0.999991285
0.75	0.04	0	0.5	0.418194264	0.581795844	2.114740214	22.56176806	0.999990108	0.418194264	0.581795844	2.114740214	22.56176806	0.999990108
0.75	0.04	0	0.75	0.288518895	0.711475109	1.763824352	17.10940017	0.999994004	0.288518895	0.711475109	1.763824352	17.10940017	0.999994004
0.75	0.04	0	0.9	0.234048232	0.765945463	1.629513617	15.17390606	0.999993695	0.234048232	0.765945463	1.629513617	15.17390606	0.999993695
0.75	0.04	0	1	0.204513084	0.79547802	1.558436713	14.17758037	0.999991104	0.204513084	0.79547802	1.558436713	14.17758037	0.999991104
0.75	0.04	0.25	0	0.977374618	0.022615461	14.65816556	192.8571113	0.999990079	0.99085609	0.00913397	8.276166695	196.9534269	0.999990061
0.75	0.04	0.25	0.1	0.693745151	0.306245271	5.033698316	67.43511512	0.999990422	0.832976023	0.167014634	4.196050644	70.81573714	0.999990657
0.75	0.04	0.25	0.25	0.46841436	0.531576097	2.940906516	34.68757077	0.999990457	0.639676637	0.360314333	2.901805961	37.20430267	0.99999097
0.75	0.04	0.25	0.5	0.279329173	0.720661515	2.017448878	21.00403609	0.999990688	0.426808399	0.573184388	2.131117304	22.78976377	0.999992787
0.75	0.04	0.25	0.75	0.179068296	0.820922055	1.658001873	15.88699162	0.999990352	0.295199335	0.70479414	1.775890303	17.29779315	0.999993475
0.75	0.04	0.25	0.9	0.13988976	0.86010419	1.529152572	14.08428959	0.999993949	0.239778425	0.760214659	1.639747248	15.34638516	0.999993084
0.75	0.04	0.25	1	0.119378048	0.88061322	1.462762221	13.15928882	0.999991268	0.209693426	0.790296766	1.567682186	14.34103551	0.999990192
0.75	0.04	0.5	0	0.96052629	0.039463716	21.61483271	189.2811884	0.999990006	0.99241928	0.007570746	7.576438008	197.888705	0.999990026
0.75	0.04	0.5	0.1	0.568671098	0.431319365	5.808811248	64.99225614	0.999990463	0.850378221	0.149612108	4.20664937	71.6470784	0.999990329
0.75	0.04	0.5	0.25	0.343333152	0.65665849	2.989019335	32.99940768	0.999991641	0.65886807	0.341122126	2.985246778	37.81243041	0.999990196
0.75	0.04	0.5	0.5	0.187252587	0.812737595	1.942390408	19.79389396	0.999990182	0.440089578	0.559901999	2.18533798	23.18296434	0.999991577
0.75	0.04	0.5	0.75	0.112822934	0.887170757	1.581222835	14.92108945	0.999993692	0.304271058	0.695721204	1.809173228	17.58998647	0.999992262
0.75	0.04	0.5	0.9	0.085260171	0.914732695	1.458184864	13.22458288	0.999992866	0.2471551	0.752836702	1.665574881	15.60406121	0.999991802
0.75	0.04	0.5	1	0.071222334	0.928772267	1.396091348	12.3590471	0.999994601	0.216173851	0.783820253	1.589844692	14.58195206	0.999994105
0.75	0.04	0.75	0	0.943821216	0.056165999	28.10159025	186.6963124	0.999987215	0.993825097	0.006164905	6.841508322	198.4549685	0.999990002
0.75	0.04	0.75	0.1	0.468373614	0.531616873	6.611807313	63.36108582	0.999990486	0.870128639	0.129861821	4.1565694	72.28359082	0.99999046
0.75	0.04	0.75	0.25	0.254479388	0.745511494	3.092177828	31.93518529	0.999990882	0.68472236	0.31526926	3.08426448	38.36632879	0.99999162
0.75	0.04	0.75	0.5	0.127810663	0.872181647	1.909056676	19.10955537	0.999992309	0.458561691	0.541428464	2.273845323	23.58476911	0.999990155
0.75	0.04	0.75	0.75	0.072640678	0.927351209	1.536398837	14.39135029	0.999991887	0.31624318	0.683747432	1.866776088	17.88948082	0.999990613
0.75	0.04	0.75	0.9	0.053171176	0.946818957	1.415056985	12.74791767	0.999990134	0.256551436	0.743438566	1.710253344	15.86261061	0.999990002
0.75	0.04	0.75	1	0.043507058	0.956485103	1.355035085	11.91057939	0.999992161	0.224248866	0.775743945	1.627902264	14.81937775	0.999992811
0.75	0.04	1	0	0.928746952	0.071237144	33.73954685	184.7956066	0.999984097	0.994878346	0.005111681	6.213411677	198.7274883	0.999990027
0.75	0.04	1	0.1	0.391148755	0.6088414	7.416307789	62.18023008	0.999990154	0.887663236	0.11232683	4.049167691	72.68502584	0.999990065
0.75	0.04	1	0.25	0.192021331	0.807970473	3.241880597	31.18301609	0.999991804	0.712410293	0.287581372	3.150380684	38.77218356	0.999991665
0.75	0.04	1	0.5	0.088987608	0.911003136	1.909274676	18.65201442	0.999990744	0.48111269	0.518879796	2.374630592	23.92917319	0.999992485
0.75	0.04	1	0.75	0.047741724	0.952251851	1.515615283	14.06748764	0.999993576	0.331089104	0.668904415	1.942615213	18.16398621	0.999993519
0.75	0.04	1	0.9	0.03385566	0.966136565	1.392251446	12.4702838	0.999992225	0.268081174	0.731912379	1.77146465	16.10319545	0.999993553
0.75	0.04	1	1	0.027136523	0.972857301	1.332269476	11.65497172	0.999993824	0.234056017	0.765935286	1.68089729	15.0407849	0.999991303
0.75	0.05	0	0	0.989995014	0.009995014	8.651260161	196.3594212	0.999990027	0.989995014	0.009995014	8.651260161	196.3594212	0.999990027
0.75	0.05	0	0.1	0.824163232	0.175827273	4.210083268	70.36417265	0.999990506	0.824163232	0.175827273	4.210083268	70.36417265	0.999990506
0.75	0.05	0	0.25	0.629266028	0.370725257	2.882394726	36.8868722	0.999991285	0.629266028	0.370725257	2.882394726	36.8868722	0.999991285
0.75	0.05	0	0.5	0.418194264	0.581795844	2.114740214	22.56176806	0.999990108	0.418194264	0.581795844	2.114740214	22.56176806	0.999990108
0.75	0.05	0	0.75	0.288518895	0.711475109	1.763824352	17.10940017	0.999994004	0.288518895	0.711475109	1.763824352	17.10940017	0.999994004
0.75	0.05	0	0.9	0.234048232	0.765945463	1.629513617	15.17390606	0.999993695	0.234048232	0.765945463	1.629513617	15.17390606	0.999993695
0.75	0.05	0	1	0.204513084	0.79547802	1.558436713	14.17758037	0.999991104	0.204513084	0.79547802	1.558436713	14.17758037	0.999991104
0.75	0.05	0.25	0	0.977635784	0.022354315	14.52759895	192.7997362	0.999990099	0.991017095	0.008972934	8.198116224	197.034925	0.999990029
0.75	0.05	0.25	0.1	0.696486943	0.303503522	5.027003061	67.45325007	0.999990465	0.834862588	0.165128122	4.18898893	70.88697017	0.99999071
0.75	0.05	0.25	0.25	0.471129995	0.528860379	2.948139194	34.70849237	0.999990374	0.642097123	0.357893806	2.904696905	37.2563994	0.999990929
0.75	0.05	0.25	0.5	0.281188148	0.7188024	2.022758721	21.01237313	0.999990548	0.428901712	0.571090993	2.134587569	22.82502126	0.999992705
0.75	0.05	0.25	0.75	0.180371167	0.819619026	1.661817956	15.89340983	0.999990193	0.296847758	0.703145627	1.778639038	17.32491983	0.999993385
0.75	0.05	0.25	0.9	0.140958531	0.859035318	1.532399852	14.09090742	0.999993848	0.241199422	0.758793563	1.642126118	15.3705719	0.999992985
0.75	0.05	0.25	1	0.120320279	0.879670843	1.465734479	13.16612704	0.999991122	0.210981253	0.789008798	1.56985141	14.36371913	0.999990051
0.75	0.05	0.5	0	0.962345973	0.037644057	21.0042094	189.7197483	0.99999003	0.992702676	0.007287418	7.419186512	197.988622	0.999990094
0.75	0.05	0.5	0.1	0.577667028	0.422323389	5.823848875	65.29832019	0.999990417	0.854438929	0.14555158	4.183585293	71.75596317	0.999990509
0.75	0.05	0.5	0.25	0.349435955	0.650555419	3.019399809	33.18409066	0.999991375	0.664632953	0.335357206	2.992763984	37.90628421	0.999990159
0.75	0.05	0.5	0.5	0.190556234	0.809436801	1.958784406	19.90051099	0.999993035	0.445056124	0.554935258	2.196649443	23.25196818	0.999991383
0.75	0.05	0.5	0.75	0.114877004	0.885116393	1.59164751	14.99314773	0.999993397	0.308048419	0.691943604	1.81803898	17.64244525	0.999992023
0.75	0.05	0.5	0.9	0.086861755	0.913130766	1.466708849	13.28508528	0.999992521	0.25035125	0.749640284	1.673069992	15.64971722	0.999991534
0.75	0.05	0.5	1	0.072592933	0.927401399	1.403730036	12.41434213	0.999994332	0.219039577	0.780954332	1.59656251	14.62402335	0.999993909
0.75	0.05	0.75	0	0.947879112	0.052108911	26.86033864	187.6484709	0.999988023	0.994135976	0.005854031	6.643963443	198.5185887	0.999990007
0.75	0.05	0.75	0.1	0.483426183	0.516564157	6.642094489	63.9027293	0.99999034	0.875409598	0.124580439	4.108598273	72.38228045	0.999990037
0.75	0.05	0.75	0.25	0.263097094	0.736893293	3.149018271	32.24040264	0.999990387	0.693531126	0.306460549	3.086587108	38.46742987	0.999991675
0.75	0.05	0.75	0.5	0.131871516	0.868120279	1.938441759	19.28813507	0.999991796	0.466849363	0.533143769	2.291931056	23.67187056	0.999993132
0.75	0.05	0.75	0.75	0.074965677	0.92502564	1.554547654	14.52235813	0.999991317	0.322584523	0.677405715	1.883230567	17.96026146	0.999990238
0.75	0.05	0.75	0.9	0.054915061	0.945079281	1.42977309	12.86348833	0.999994342	0.26188023	0.738114173	1.72464568	15.92545075	0.999994403
0.75	0.05	0.75	1	0.044963636	0.95502794	1.368133935	12.01789323	0.999991576	0.228999013	0.770993458	1.64096223	14.87742466	0.999992471
0.75	0.05	1	0	0.935227803	0.064757534	31.84433344	186.1832776	0.999985337	0.995178718	0.004811304	6.000886253	198.7538089	0.999990023
0.75	0.05	1	0.1	0.411072376	0.588918273	7.450147697	62.91122836	0.999990649	0.893366339	0.106624173	3.97911797	72.76385155	0.999990512
0.75	0.05	1	0.25	0.202140805	0.797850377	3.324103199	31.57936653	0.999991182	0.723336212	0.276653793	3.139589606	38.86333153	0.999990005
0.75	0.05	1	0.5	0.093292858	0.90670029	1.95222819	18.87643488	0.999993148	0.492692866	0.50729949	2.394366205	24.02075147	0.999992356
0.75	0.05	1	0.75	0.050048789	0.949944203	1.542165963	14.2319019	0.999992992	0.340263669	0.659729587	1.965363247	18.24496343	0.999993256
0.75	0.05	1	0.9	0.035527814	0.964463694	1.413773293	12.61637723	0.999991507	0.275825301	0.724167933	1.792640391	16.17722676	0.999993233
0.75	0.05	1	1	0.028503314	0.971489929	1.351442701	11.7925961	0.999993243	0.240957485	0.759033349	1.700655653	15.11040921	0.999990834
0.75	0.06	0	0	0.989995014	0.009995014	8.651260161	196.3594212	0.999990027	0.989995014	0.009995014	8.651260161	196.3594212	0.999990027
0.75	0.06	0	0.1	0.824163232	0.175827273	4.210083268	70.36417265	0.999990506	0.824163232	0.175827273	4.210083268	70.36417265	0.999990506
0.75	0.06	0	0.25	0.629266028	0.370725257	2.882394726	36.8868722	0.999991285	0.629266028	0.370725257	2.882394726	36.8868722	0.999991285
0.75	0.06	0	0.5	0.418194264	0.581795844	2.114740214	22.56176806	0.999990108	0.418194264	0.581795844	2.114740214	22.56176806	0.999990108
0.75	0.06	0	0.75	0.288518895	0.711475109	1.763824352	17.10940017	0.999994004	0.288518895	0.711475109	1.763824352	17.10940017	0.999994004
0.75	0.06	0	0.9	0.234048232	0.765945463	1.629513617	15.17390606	0.999993695	0.234048232	0.765945463	1.629513617	15.17390606	0.999993695
0.75	0.06	0	1	0.204513084	0.79547802	1.558436713	14.17758037	0.999991104	0.204513084	0.79547802	1.558436713	14.17758037	0.999991104
0.75	0.06	0.25	0	0.977984291	0.022005759	14.38089521	192.8454019	0.99999005	0.991166722	0.008823366	8.124014776	197.1097167	0.999990088
0.75	0.06	0.25	0.1	0.699349338	0.300641152	5.02329612	67.51791761	0.99999049	0.836665175	0.163324847	4.181308504	70.95056426	0.999990022
0.75	0.06	0.25	0.25	0.473796984	0.526193306	2.95485394	34.74945856	0.999990289	0.644459173	0.355531722	2.90706842	37.30406172	0.999990895
0.75	0.06	0.25	0.5	0.283007074	0.71698334	2.027540937	21.0300105	0.999990414	0.430972945	0.569019683	2.137850584	22.85750848	0.999992628
0.75	0.06	0.25	0.75	0.181643794	0.81834625	1.665181545	15.90490472	0.999990043	0.298487792	0.701505507	1.781290492	17.34984168	0.999993299
0.75	0.06	0.25	0.9	0.14200208	0.857991674	1.535231568	14.10109413	0.999993754	0.242615858	0.757377033	1.64443795	15.39272723	0.999992891
0.75	0.06	0.25	1	0.121239096	0.878751891	1.468288646	13.175834	0.999990987	0.212266173	0.787728705	1.571966892	14.38456912	0.999994878
0.75	0.06	0.5	0	0.963991221	0.035998807	20.45006277	190.1723877	0.999990028	0.992949269	0.007040758	7.277869789	198.0625772	0.999990027
0.75	0.06	0.5	0.1	0.586008539	0.413981849	5.831092303	65.58385749	0.999990387	0.858103422	0.141887259	4.159399275	71.84665289	0.999990681
0.75	0.06	0.5	0.25	0.355281341	0.644709798	3.045028355	33.35546881	0.99999114	0.670041847	0.329948296	2.99755722	37.98675728	0.999990143
0.75	0.06	0.5	0.5	0.19376651	0.806226268	1.973089236	20.00017521	0.999992779	0.449875772	0.550115443	2.206507202	23.31276635	0.999991215
0.75	0.06	0.5	0.75	0.116875604	0.883117532	1.600585303	15.06006181	0.999993136	0.311771326	0.688220481	1.826192249	17.68934885	0.999991807
0.75	0.06	0.5	0.9	0.088419498	0.91157272	1.473884023	13.3405215	0.999992218	0.253518284	0.746473005	1.680085325	15.69072517	0.999991289
0.75	0.06	0.5	1	0.073924801	0.926069299	1.410044283	12.46420017	0.9999941	0.22188674	0.778106988	1.602905357	14.66189235	0.999993728
0.75	0.06	0.75	0	0.951234762	0.04875394	25.7951673	188.4593641	0.999988701	0.994397682	0.005592373	6.47199491	198.5655177	0.999990055
0.75	0.06	0.75	0.1	0.497102394	0.502887848	6.652620014	64.36186579	0.999990242	0.87999813	0.119992215	4.061980461	72.46076601	0.999990345
0.75	0.06	0.75	0.25	0.271321989	0.728669808	3.195311011	32.50369486	0.999991798	0.70151522	0.298476528	3.084575842	38.55014678	0.999991748
0.75	0.06	0.75	0.5	0.135816762	0.864174572	1.963424509	19.44056802	0.999991335	0.474715627	0.525277378	2.30640702	23.74584792	0.999993005
0.75	0.06	0.75	0.75	0.077229549	0.92276127	1.569667554	14.63102146	0.999990818	0.328755374	0.67123875	1.897578253	18.02202082	0.999994124
0.75	0.06	0.75	0.9	0.056613555	0.94338046	1.441770423	12.95688746	0.999994014	0.267114727	0.73287946	1.737541816	15.98057519	0.999994188
0.75	0.06	0.75	1	0.046382624	0.95360846	1.378633303	12.10344172	0.999991084	0.233687474	0.766304691	1.652827162	14.9287593	0.999992165
0.75	0.06	1	0	0.940361923	0.059624425	30.26209132	187.2799109	0.999986348	0.995426237	0.004563806	5.819612235	198.7676065	0.999990043
0.75	0.06	1	0.1	0.429082808	0.570907672	7.45287015	63.51013098	0.999990481	0.898189822	0.101800349	3.914124015	72.82279813	0.999990171
0.75	0.06	1	0.25	0.211830809	0.788159825	3.388902978	31.91188301	0.999990635	0.732951466	0.267038741	3.124583875	38.93615875	0.999990206
0.75	0.06	1	0.5	0.097493452	0.902499191	1.98788058	19.06176502	0.999992643	0.50343773	0.496554544	2.408162183	24.09645961	0.999992274
0.75	0.06	1	0.75	0.052305952	0.947686528	1.563700806	14.36240508	0.99999248	0.349066742	0.650926295	1.984100689	18.3139021	0.999993037
0.75	0.06	1	0.9	0.037166503	0.962824391	1.430867067	12.72882755	0.999990893	0.283353258	0.716639699	1.810746589	16.24097963	0.999992957
0.75	0.06	1	1	0.02984465	0.970148106	1.366443411	11.89632378	0.999992756	0.247712565	0.752277857	1.717867501	15.17075621	0.999990422
0.75	0.07	0	0	0.989995014	0.009995014	8.651260161	196.3594212	0.999990027	0.989995014	0.009995014	8.651260161	196.3594212	0.999990027
0.75	0.07	0	0.1	0.824163232	0.175827273	4.210083268	70.36417265	0.999990506	0.824163232	0.175827273	4.210083268	70.36417265	0.999990506
0.75	0.07	0	0.25	0.629266028	0.370725257	2.882394726	36.8868722	0.999991285	0.629266028	0.370725257	2.882394726	36.8868722	0.999991285
0.75	0.07	0	0.5	0.418194264	0.581795844	2.114740214	22.56176806	0.999990108	0.418194264	0.581795844	2.114740214	22.56176806	0.999990108
0.75	0.07	0	0.75	0.288518895	0.711475109	1.763824352	17.10940017	0.999994004	0.288518895	0.711475109	1.763824352	17.10940017	0.999994004
0.75	0.07	0	0.9	0.234048232	0.765945463	1.629513617	15.17390606	0.999993695	0.234048232	0.765945463	1.629513617	15.17390606	0.999993695
0.75	0.07	0	1	0.204513084	0.79547802	1.558436713	14.17758037	0.999991104	0.204513084	0.79547802	1.558436713	14.17758037	0.999991104
0.75	0.07	0.25	0	0.978353574	0.021636433	14.23355144	192.9409711	0.999990008	0.991306725	0.008683315	8.053260659	197.1726041	0.99999004
0.75	0.07	0.25	0.1	0.702166471	0.297824039	5.019825335	67.59940736	0.99999051	0.838393735	0.161596346	4.173153	71.00908416	0.999990081
0.75	0.07	0.25	0.25	0.476411359	0.523578851	2.960932375	34.79904958	0.999990209	0.646767136	0.353223731	2.908988543	37.34811259	0.999990867
0.75	0.07	0.25	0.5	0.284801829	0.715188457	2.031972032	21.05255269	0.999990286	0.433022865	0.566969693	2.140921223	22.88776559	0.999992557
0.75	0.07	0.25	0.75	0.182901875	0.817092248	1.668290333	15.9192326	0.999994123	0.30011956	0.699873658	1.783848748	17.37304713	0.999993218
0.75	0.07	0.25	0.9	0.143033734	0.85695993	1.537827979	14.11324098	0.999993664	0.244027758	0.755965042	1.646684856	15.41331723	0.999992801
0.75	0.07	0.25	1	0.122147069	0.877843789	1.470610467	13.18707671	0.999990858	0.213548184	0.786446628	1.574030056	14.40381974	0.999994812
0.75	0.07	0.5	0	0.965448159	0.034541938	19.94839872	190.5868143	0.999990097	0.993168084	0.006821949	7.149130843	198.1253264	0.999990033
0.75	0.07	0.5	0.1	0.593793315	0.406197058	5.831955582	65.84083891	0.999990374	0.861452475	0.138537635	4.134689164	71.92327651	0.99999011
0.75	0.07	0.5	0.25	0.360935282	0.639055648	3.067131003	33.51233437	0.999990929	0.675149004	0.32484114	3.000278059	38.0570586	0.999990144
0.75	0.07	0.5	0.5	0.196923921	0.803068619	1.986014721	20.09317119	0.999992541	0.454562106	0.545428964	2.215138252	23.367203	0.99999107
0.75	0.07	0.5	0.75	0.118849122	0.881143772	1.608645371	15.12273435	0.999992895	0.315442624	0.684548986	1.83370944	17.73192653	0.99999161
0.75	0.07	0.5	0.9	0.089958772	0.910033169	1.480296573	13.39219974	0.999991941	0.25665714	0.743333921	1.686661517	15.72814368	0.99999106
0.75	0.07	0.5	1	0.075241217	0.924752672	1.415644572	12.51038701	0.999993889	0.224715689	0.77527787	1.608900199	14.69650683	0.999993559
0.75	0.07	0.75	0	0.954055092	0.04593419	24.86452126	189.1356493	0.999989282	0.9946233	0.005366759	6.319490684	198.598283	0.999990059
0.75	0.07	0.75	0.1	0.509690965	0.490299216	6.649539017	64.75618118	0.99999018	0.884057037	0.115933587	4.017030386	72.52548459	0.999990624
0.75	0.07	0.75	0.25	0.279263704	0.720727776	3.233981973	32.73517665	0.99999148	0.708830727	0.291159279	3.079541617	38.61966599	0.999990006
0.75	0.07	0.75	0.5	0.139707089	0.860283816	1.985585497	19.57542041	0.999990905	0.482215124	0.51777778	2.318018599	23.81017592	0.999992905
0.75	0.07	0.75	0.75	0.07947125	0.920519109	1.583014187	14.72601256	0.999990358	0.334770411	0.665223546	1.910156622	18.07668626	0.999993956
0.75	0.07	0.75	0.9	0.058296334	0.941697382	1.452206599	13.03724909	0.999993716	0.2722607	0.727733293	1.749141021	16.02990062	0.999993993
0.75	0.07	0.75	1	0.047789427	0.952201214	1.38768613	12.17663456	0.999990641	0.238316981	0.761674904	1.663636864	14.97491709	0.999991885
0.75	0.07	1	0	0.94455588	0.055431314	28.9081305	188.1611304	0.999987194	0.995635716	0.00435429	5.661470498	198.7687326	0.999990007
0.75	0.07	1	0.1	0.445591694	0.554398673	7.435487076	64.01444977	0.999990367	0.902359086	0.097631454	3.853526797	72.86964755	0.99999054
0.75	0.07	1	0.25	0.221221307	0.778768836	3.441350613	32.20014089	0.999990143	0.741549471	0.258440936	3.107037307	38.99509136	0.999990407
0.75	0.07	1	0.5	0.101658371	0.898333798	2.018910629	19.22314416	0.999992169	0.513491623	0.486500599	2.417754105	24.16072666	0.999992222
0.75	0.07	1	0.75	0.054552567	0.945439438	1.582281065	14.47365374	0.999992005	0.35753656	0.642456296	1.999553827	18.37373939	0.999992857
0.75	0.07	1	0.9	0.038798908	0.961191426	1.445357131	12.82293942	0.999990334	0.290682595	0.709310123	1.826295252	16.29695741	0.999992718
0.75	0.07	1	1	0.031181728	0.968810589	1.378984972	11.98188267	0.999992317	0.254330756	0.7456593	1.73292659	15.22406176	0.999990056
0.75	0.08	0	0	0.989995014	0.009995014	8.651260161	196.3594212	0.999990027	0.989995014	0.009995014	8.651260161	196.3594212	0.999990027
0.75	0.08	0	0.1	0.824163232	0.175827273	4.210083268	70.36417265	0.999990506	0.824163232	0.175827273	4.210083268	70.36417265	0.999990506
0.75	0.08	0	0.25	0.629266028	0.370725257	2.882394726	36.8868722	0.999991285	0.629266028	0.370725257	2.882394726	36.8868722	0.999991285
0.75	0.08	0	0.5	0.418194264	0.581795844	2.114740214	22.56176806	0.999990108	0.418194264	0.581795844	2.114740214	22.56176806	0.999990108
0.75	0.08	0	0.75	0.288518895	0.711475109	1.763824352	17.10940017	0.999994004	0.288518895	0.711475109	1.763824352	17.10940017	0.999994004
0.75	0.08	0	0.9	0.234048232	0.765945463	1.629513617	15.17390606	0.999993695	0.234048232	0.765945463	1.629513617	15.17390606	0.999993695
0.75	0.08	0	1	0.204513084	0.79547802	1.558436713	14.17758037	0.999991104	0.204513084	0.79547802	1.558436713	14.17758037	0.999991104
0.75	0.08	0.25	0	0.978716933	0.021273131	14.09057578	193.0569422	0.999990064	0.991438546	0.00855154	7.985547434	197.2325302	0.999990086
0.75	0.08	0.25	0.1	0.704904779	0.29508575	5.015854214	67.68550982	0.999990529	0.840055963	0.159934178	4.164623304	71.06288877	0.99999014
0.75	0.08	0.25	0.25	0.478978546	0.521011588	2.96643639	34.85191924	0.999990134	0.649024629	0.350966214	2.91051102	37.38913668	0.999990843
0.75	0.08	0.25	0.5	0.286578797	0.713411366	2.036130695	21.07798407	0.999990163	0.435052155	0.564940336	2.143812359	22.91617076	0.999992491
0.75	0.08	0.25	0.75	0.184151537	0.815842505	1.671224206	15.93515075	0.999994042	0.301743175	0.698249966	1.786317565	17.39484739	0.999993141
0.75	0.08	0.25	0.9	0.144059476	0.8559341	1.540275734	14.12661237	0.999993576	0.245435146	0.754557568	1.648868829	15.43263793	0.999992714
0.75	0.08	0.25	1	0.123050392	0.876940341	1.472798345	13.19928973	0.999990733	0.214827284	0.785167466	1.576042257	14.42186243	0.999994749
0.75	0.08	0.5	0	0.966744126	0.033245914	19.49055902	190.953509	0.99999004	0.993364677	0.00662534	7.030714976	198.1764406	0.999990017
0.75	0.08	0.5	0.1	0.601106984	0.398883389	5.827892477	66.07169783	0.999990373	0.864538755	0.135451524	4.109770323	71.99045033	0.999990279
0.75	0.08	0.5	0.25	0.366430025	0.633560713	3.086404981	33.65601949	0.999990739	0.679992914	0.319997242	3.001339885	38.11944146	0.999990157
0.75	0.08	0.5	0.5	0.200047678	0.799944638	1.997928821	20.18028971	0.999992316	0.459125894	0.540865047	2.222714727	23.41657452	0.999990942
0.75	0.08	0.5	0.75	0.120812674	0.879179992	1.616143308	15.18214704	0.999992666	0.31906467	0.680926758	1.840652991	17.77100773	0.999991428
0.75	0.08	0.5	0.9	0.091492408	0.908499271	1.486244693	13.44120725	0.999991679	0.259768599	0.740222248	1.692832977	15.7626545	0.999990847
0.75	0.08	0.5	1	0.076553932	0.923439757	1.420830212	12.55408328	0.999993689	0.227526705	0.772466694	1.61457041	14.72850503	0.999993399
0.75	0.08	0.75	0	0.956471469	0.043518318	24.03883365	189.7063284	0.999989787	0.994821397	0.005168632	6.182162942	198.6193981	0.999990028
0.75	0.08	0.75	0.1	0.521378504	0.478611642	6.636760593	65.10014689	0.999990146	0.887696855	0.112293295	3.973732504	72.57820702	0.99999015
0.75	0.08	0.75	0.25	0.286973927	0.713017265	3.266672648	32.9421023	0.999991192	0.715586393	0.284403721	3.072272254	38.67945381	0.999990114
0.75	0.08	0.75	0.5	0.143570669	0.856419828	2.0057105	19.69753153	0.999990497	0.489388458	0.510604368	2.327282478	23.8669419	0.999992826
0.75	0.08	0.75	0.75	0.081712032	0.918282108	1.595260113	14.8121703	0.99999414	0.34064099	0.659352819	1.9212168	18.12576974	0.999993808
0.75	0.08	0.75	0.9	0.059981321	0.940012112	1.461748157	13.10981763	0.999993433	0.277322694	0.722671123	1.759599859	16.07455409	0.999993817
0.75	0.08	0.75	1	0.049198596	0.950791629	1.395894241	12.24223765	0.999990225	0.242889674	0.757101954	1.673504577	15.0168775	0.999991628
0.75	0.08	1	0	0.948069091	0.051918825	27.72779148	188.8871698	0.999987917	0.995817649	0.00417238	5.52068245	198.7665328	0.999990028
0.75	0.08	1	0.1	0.460856157	0.539134138	7.404540622	64.44801825	0.999990294	0.906038767	0.093951374	3.796815384	72.9054818	0.999990141
0.75	0.08	1	0.25	0.230370403	0.769621185	3.484296563	32.4554522	0.999991588	0.749341603	0.250649002	3.088099952	39.04375201	0.999990605
0.75	0.08	1	0.5	0.105820339	0.894171375	2.046645432	19.36806875	0.999991714	0.522946733	0.477045462	2.424060815	24.21620617	0.999992195
0.75	0.08	1	0.75	0.05681244	0.943179109	1.599050133	14.57311038	0.99999155	0.365706978	0.634285726	2.012380533	18.42656165	0.999992704
0.75	0.08	1	0.9	0.040443495	0.959551055	1.458331066	12.90642781	0.99999455	0.297827576	0.702164931	1.839695714	16.34677031	0.999992507
0.75	0.08	1	1	0.032529821	0.967462082	1.390118054	12.05716451	0.999991903	0.260819274	0.739175503	1.746131813	15.27182721	0.999994777
0.75	0.09	0	0	0.989995014	0.009995014	8.651260161	196.3594212	0.999990027	0.989995014	0.009995014	8.651260161	196.3594212	0.999990027
0.75	0.09	0	0.1	0.824163232	0.175827273	4.210083268	70.36417265	0.999990506	0.824163232	0.175827273	4.210083268	70.36417265	0.999990506
0.75	0.09	0	0.25	0.629266028	0.370725257	2.882394726	36.8868722	0.999991285	0.629266028	0.370725257	2.882394726	36.8868722	0.999991285
0.75	0.09	0	0.5	0.418194264	0.581795844	2.114740214	22.56176806	0.999990108	0.418194264	0.581795844	2.114740214	22.56176806	0.999990108
0.75	0.09	0	0.75	0.288518895	0.711475109	1.763824352	17.10940017	0.999994004	0.288518895	0.711475109	1.763824352	17.10940017	0.999994004
0.75	0.09	0	0.9	0.234048232	0.765945463	1.629513617	15.17390606	0.999993695	0.234048232	0.765945463	1.629513617	15.17390606	0.999993695
0.75	0.09	0	1	0.204513084	0.79547802	1.558436713	14.17758037	0.999991104	0.204513084	0.79547802	1.558436713	14.17758037	0.999991104
0.75	0.09	0.25	0	0.979066347	0.02092367	13.95281897	193.1757864	0.999990016	0.991563144	0.008426882	7.920474176	197.2830413	0.999990026
0.75	0.09	0.25	0.1	0.707560102	0.292430447	5.011221564	67.77098258	0.999990549	0.841658154	0.158332046	4.155797848	71.11269675	0.9999902
0.75	0.09	0.25	0.25	0.4815032	0.518486864	2.971436249	34.90561216	0.999990064	0.651234739	0.348756085	2.911679695	37.42756592	0.999990824
0.75	0.09	0.25	0.5	0.28834171	0.711648335	2.040071653	21.10507264	0.999990045	0.437061435	0.562930993	2.146535308	22.94299489	0.999992428
0.75	0.09	0.25	0.75	0.185395544	0.814598419	1.674025662	15.9521921	0.999993963	0.303358741	0.696634326	1.788700415	17.41546803	0.999993067
0.75	0.09	0.25	0.9	0.145081728	0.854911762	1.542614022	14.140777	0.999993491	0.246838043	0.753154588	1.650991748	15.45090073	0.999992631
0.75	0.09	0.25	1	0.123951413	0.876039198	1.474892087	13.21214572	0.99999061	0.216103467	0.783891221	1.578004789	14.43891605	0.999994688
0.75	0.09	0.5	0	0.967907288	0.032082773	19.06944849	191.2792908	0.999990061	0.993543302	0.006446782	6.920908867	198.222913	0.999990083
0.75	0.09	0.5	0.1	0.608013094	0.391977288	5.819995971	66.28026545	0.999990382	0.867404491	0.132585948	4.084863111	72.04936112	0.99999044
0.75	0.09	0.5	0.25	0.371784253	0.628206311	3.103307827	33.78823134	0.999990564	0.684604426	0.315385753	3.001063188	38.17528281	0.999990179
0.75	0.09	0.5	0.5	0.203145403	0.796846699	2.009013846	20.26214379	0.999992102	0.463575921	0.536414907	2.229370268	23.461708	0.999990829
0.75	0.09	0.5	0.75	0.122772049	0.877220397	1.62321645	15.23883171	0.999992446	0.32263947	0.67735179	1.84707503	17.8071827	0.99999126
0.75	0.09	0.5	0.9	0.0930262	0.906965227	1.491875844	13.48805412	0.999991427	0.26285333	0.737137316	1.698629456	15.79474019	0.999990647
0.75	0.09	0.5	1	0.077867786	0.922125711	1.42572913	12.59580313	0.999993498	0.230320024	0.769673224	1.619936628	14.7583223	0.999993248
0.75	0.09	0.75	0	0.95857521	0.041414824	23.29728597	190.1936617	0.999990034	0.994997491	0.004992578	6.057324605	198.6377492	0.999990069
0.75	0.09	0.75	0.1	0.532296494	0.467693638	6.61689484	65.40422013	0.999990132	0.890993007	0.108997399	3.932039486	72.62315524	0.999990406
0.75	0.09	0.75	0.25	0.294479145	0.705511785	3.294435734	33.12922847	0.99999093	0.721872486	0.278117741	3.063459849	38.73112013	0.999990226
0.75	0.09	0.75	0.5	0.147417931	0.852572176	2.02418179	19.80963542	0.999990106	0.496270693	0.503722069	2.33465456	23.91762448	0.999992762
0.75	0.09	0.75	0.75	0.083960406	0.916033487	1.60670019	14.89153454	0.999993892	0.346376372	0.653617304	1.930957093	18.17031439	0.999993677
0.75	0.09	0.75	0.9	0.061676005	0.938317155	1.470677453	13.17676815	0.99999316	0.282304453	0.717689202	1.769045986	16.11539156	0.999993655
0.75	0.09	0.75	1	0.050617845	0.94937699	1.403583099	12.30295764	0.999994836	0.247407298	0.752584092	1.682524421	15.0554089	0.99999139
0.75	0.09	1	0	0.951070139	0.048918405	26.68398439	189.4983334	0.999988544	0.995977865	0.004012151	5.39395913	198.7577687	0.999990015
0.75	0.09	1	0.1	0.475056063	0.52493419	7.364233871	64.82660599	0.999990253	0.909329924	0.09066054	3.743644664	72.93565089	0.999990464
0.75	0.09	1	0.25	0.23930468	0.760686573	3.519569319	32.68446246	0.999991253	0.756482785	0.24350801	3.068568216	39.08516757	0.999990795
0.75	0.09	1	0.5	0.109991817	0.889999458	2.071757731	19.50053238	0.999991275	0.531883503	0.468108682	2.427903823	24.26450952	0.999992185
0.75	0.09	1	0.75	0.059096557	0.940894547	1.614556513	14.6644061	0.999991104	0.373602455	0.626390121	2.023005725	18.47366714	0.999992576
0.75	0.09	1	0.9	0.042109897	0.957884374	1.470338924	12.9828488	0.999994271	0.304799566	0.695192756	1.851261212	16.3915633	0.999992322
0.75	0.09	1	1	0.033897334	0.966094166	1.400384471	12.12589588	0.999991499	0.267184452	0.732810175	1.757739727	15.31493516	0.999994627
0.75	0.1	0	0	0.989995014	0.009995014	8.651260161	196.3594212	0.999990027	0.989995014	0.009995014	8.651260161	196.3594212	0.999990027
0.75	0.1	0	0.1	0.824163232	0.175827273	4.210083268	70.36417265	0.999990506	0.824163232	0.175827273	4.210083268	70.36417265	0.999990506
0.75	0.1	0	0.25	0.629266028	0.370725257	2.882394726	36.8868722	0.999991285	0.629266028	0.370725257	2.882394726	36.8868722	0.999991285
0.75	0.1	0	0.5	0.418194264	0.581795844	2.114740214	22.56176806	0.999990108	0.418194264	0.581795844	2.114740214	22.56176806	0.999990108
0.75	0.1	0	0.75	0.288518895	0.711475109	1.763824352	17.10940017	0.999994004	0.288518895	0.711475109	1.763824352	17.10940017	0.999994004
0.75	0.1	0	0.9	0.234048232	0.765945463	1.629513617	15.17390606	0.999993695	0.234048232	0.765945463	1.629513617	15.17390606	0.999993695
0.75	0.1	0	1	0.204513084	0.79547802	1.558436713	14.17758037	0.999991104	0.204513084	0.79547802	1.558436713	14.17758037	0.999991104
0.75	0.1	0.25	0	0.979399763	0.020590301	13.82035798	193.2942061	0.999990064	0.99168145	0.008308611	7.857869069	197.3326236	0.999990061
0.75	0.1	0.25	0.1	0.710136008	0.289854563	5.005944111	67.85361494	0.999990571	0.843205479	0.156784781	4.146735926	71.15905678	0.99999026
0.75	0.1	0.25	0.25	0.483988773	0.516003057	2.97598986	34.95901199	0.999991831	0.65340014	0.346590667	2.912530871	37.46373568	0.999990808
0.75	0.1	0.25	0.5	0.290092357	0.709900789	2.043824439	21.13327234	0.999993146	0.439051271	0.560941098	2.149100133	22.96844392	0.999992369
0.75	0.1	0.25	0.75	0.186635269	0.813358617	1.676719389	15.96996835	0.999993886	0.304966357	0.695026639	1.791000529	17.43507527	0.999992996
0.75	0.1	0.25	0.9	0.146101771	0.853891636	1.544866683	14.15547973	0.999993407	0.248236469	0.751756081	1.653055398	15.46827097	0.999992551
0.75	0.1	0.25	1	0.124851099	0.875139391	1.476910507	13.22544913	0.99999049	0.217376732	0.782617896	1.579918895	14.45512086	0.999994629
0.75	0.1	0.5	0	0.96896038	0.031029684	18.67942857	191.5695794	0.999990064	0.993706722	0.006283312	6.818426705	198.25696	0.999990034
0.75	0.1	0.5	0.1	0.614560577	0.385429823	5.809076523	66.47005711	0.9999904	0.870079139	0.129911454	4.060083802	72.10144868	0.999990594
0.75	0.1	0.5	0.25	0.377010686	0.622979718	3.118173143	33.91053045	0.999990404	0.689008654	0.310981553	2.999701378	38.22576826	0.999990208
0.75	0.1	0.5	0.5	0.206221253	0.793770644	2.019389357	20.3392653	0.999991897	0.467919725	0.532071003	2.235217705	23.50330669	0.999990728
0.75	0.1	0.5	0.75	0.124729879	0.875262354	1.629941979	15.29295462	0.999992233	0.326168766	0.673822337	1.853019981	17.84087544	0.999991103
0.75	0.1	0.5	0.9	0.09456219	0.905428992	1.497252095	13.53299992	0.999991182	0.26591192	0.734078537	1.704077069	15.82475946	0.999990457
0.75	0.1	0.5	1	0.079185222	0.920808089	1.43041953	12.63608684	0.999993311	0.233095848	0.766897257	1.625017299	14.78628159	0.999993105
0.75	0.1	0.75	0	0.960430734	0.039559312	22.62485092	190.6151899	0.999990047	0.995155846	0.004834241	5.942788909	198.6496106	0.999990087
0.75	0.1	0.75	0.1	0.542543999	0.457446136	6.591766671	65.67594072	0.999990135	0.894005323	0.10598532	3.89195215	72.66169306	0.999990643
0.75	0.1	0.75	0.25	0.301796245	0.698194444	3.318037869	33.29996691	0.999990689	0.727750158	0.272240184	3.053474713	38.77646091	0.999990342
0.75	0.1	0.75	0.5	0.151253185	0.848739829	2.041235411	19.9136377	0.999993014	0.50288774	0.497104974	2.340426808	23.96317861	0.999992714
0.75	0.1	0.75	0.75	0.086219966	0.913773685	1.617494548	14.96562189	0.999993651	0.351984591	0.648008967	1.939546451	18.21107556	0.999993558
0.75	0.1	0.75	0.9	0.063383852	0.936609039	1.479150071	13.23951014	0.999992892	0.287209142	0.712784365	1.777585277	16.15296302	0.999993507
0.75	0.1	0.75	1	0.052049957	0.947944678	1.410882244	12.35972414	0.999994636	0.251871338	0.748119831	1.690776634	15.09097943	0.999991169
0.75	0.1	1	0	0.95367365	0.046315446	25.75035063	190.0217634	0.999989096	0.996118949	0.00387112	5.279726901	198.751927	0.99999007
0.75	0.1	1	0.1	0.488327813	0.511662423	7.31740905	65.16123235	0.999990236	0.912265719	0.087724298	3.693499151	72.96009109	0.999990017
0.75	0.1	1	0.25	0.248037045	0.751953901	3.548465479	32.89198443	0.999990947	0.762997143	0.236993835	3.047963459	39.12068668	0.999990978
0.75	0.1	1	0.5	0.114175923	0.885814926	2.094627632	19.62290009	0.999990849	0.540355632	0.459636557	2.429717166	24.30712751	0.999992189
0.75	0.1	1	0.75	0.061408705	0.938581961	1.629052161	14.74940057	0.999990666	0.381244678	0.618747789	2.031797024	18.51599641	0.999992467
0.75	0.1	1	0.9	0.043802009	0.956191987	1.481630341	13.05412467	0.999993996	0.311608352	0.688383805	1.861249337	16.43220028	0.999992157
0.75	0.1	1	1	0.035288297	0.964702804	1.410058703	12.19010893	0.999991101	0.273431303	0.726563189	1.76794666	15.35425922	0.999994492
0.75	0.15	0	0	0.989995014	0.009995014	8.651260161	196.3594212	0.999990027	0.989995014	0.009995014	8.651260161	196.3594212	0.999990027
0.75	0.15	0	0.1	0.824163232	0.175827273	4.210083268	70.36417265	0.999990506	0.824163232	0.175827273	4.210083268	70.36417265	0.999990506
0.75	0.15	0	0.25	0.629266028	0.370725257	2.882394726	36.8868722	0.999991285	0.629266028	0.370725257	2.882394726	36.8868722	0.999991285
0.75	0.15	0	0.5	0.418194264	0.581795844	2.114740214	22.56176806	0.999990108	0.418194264	0.581795844	2.114740214	22.56176806	0.999990108
0.75	0.15	0	0.75	0.288518895	0.711475109	1.763824352	17.10940017	0.999994004	0.288518895	0.711475109	1.763824352	17.10940017	0.999994004
0.75	0.15	0	0.9	0.234048232	0.765945463	1.629513617	15.17390606	0.999993695	0.234048232	0.765945463	1.629513617	15.17390606	0.999993695
0.75	0.15	0	1	0.204513084	0.79547802	1.558436713	14.17758037	0.999991104	0.204513084	0.79547802	1.558436713	14.17758037	0.999991104
0.75	0.15	0.25	0	0.980851044	0.019138995	13.22488916	193.8017274	0.999990039	0.99219773	0.007792347	7.574743378	197.5235969	0.999990077
0.75	0.15	0.25	0.1	0.72199341	0.277997288	4.972185273	68.21453091	0.999990697	0.850252444	0.149738109	4.099235273	71.35162208	0.999990552
0.75	0.15	0.25	0.25	0.495901022	0.504090586	2.993352833	35.20404064	0.999991608	0.663630797	0.33635997	2.912965968	37.61839272	0.999990768
0.75	0.15	0.25	0.5	0.298693583	0.701299204	2.060368964	21.27625848	0.999992788	0.4487258	0.551266316	2.159841129	23.07968808	0.999992116
0.75	0.15	0.25	0.75	0.192788268	0.807205252	1.68897129	16.06340052	0.99999352	0.31288832	0.687104355	1.801359755	17.52150748	0.999992675
0.75	0.15	0.25	0.9	0.151184384	0.848808621	1.555216648	14.23281491	0.999993005	0.255162198	0.744829984	1.662541453	15.54492657	0.999992182
0.75	0.15	0.25	1	0.129343153	0.870651724	1.486222668	13.29515997	0.999994877	0.223699156	0.776295199	1.588803283	14.52665545	0.999994355
0.75	0.15	0.5	0	0.973077755	0.026912314	17.07029956	192.66021	0.999990069	0.994362971	0.005627042	6.388034864	198.3720521	0.999990013
0.75	0.15	0.5	0.1	0.643070553	0.356920013	5.726384416	67.21955527	0.999990566	0.881302786	0.118687788	3.940614884	72.29338782	0.999990575
0.75	0.15	0.5	0.25	0.401491145	0.598500499	3.169365918	34.41224302	0.999991644	0.708514382	0.291476039	2.981751554	38.42117031	0.999990421
0.75	0.15	0.5	0.5	0.221318376	0.778672599	2.062759347	20.66832431	0.999990976	0.488243263	0.511747107	2.255039708	23.67231106	0.999990369
0.75	0.15	0.5	0.75	0.134520402	0.865470839	1.659560204	15.53297151	0.999991242	0.343181817	0.656808638	1.876790928	17.9816494	0.999990455
0.75	0.15	0.5	0.9	0.102294868	0.897695159	1.521303457	13.73570707	0.999990027	0.280829449	0.719165004	1.726818297	15.95177863	0.999994454
0.75	0.15	0.5	1	0.085841551	0.914150876	1.451562406	12.81853747	0.999992427	0.246718137	0.75327434	1.646671816	14.90521789	0.999992478
0.75	0.15	0.75	0	0.96727835	0.032711734	19.98262886	192.1177055	0.999990084	0.995766211	0.004223808	5.479794796	198.6518065	0.999990019
0.75	0.15	0.75	0.1	0.586033606	0.413956695	6.423410708	66.7062505	0.999990301	0.906024491	0.093965735	3.712452165	72.78971938	0.999990226
0.75	0.15	0.75	0.25	0.335905861	0.664085766	3.390825365	33.97966191	0.999991627	0.752461314	0.247529601	2.993681496	38.93962664	0.999990915
0.75	0.15	0.75	0.5	0.170254636	0.829737209	2.109448704	20.34399362	0.999991845	0.532667607	0.467325004	2.352342005	24.13813989	0.999992611
0.75	0.15	0.75	0.75	0.09769261	0.90229989	1.663795304	15.28002804	0.9999925	0.37832796	0.621665162	1.969253512	18.3736211	0.999993122
0.75	0.15	0.75	0.9	0.072132392	0.927859209	1.516284788	13.50887089	0.999991602	0.310665088	0.689327828	1.809490717	16.30541903	0.999992917
0.75	0.15	0.75	1	0.059421344	0.940572323	1.443218167	12.60459113	0.999993667	0.273429116	0.726561146	1.72267964	15.23667719	0.999990262
0.75	0.15	1	0	0.962938048	0.037052028	22.19223694	191.8218054	0.999990076	0.996654684	0.003335362	4.825364723	198.6695562	0.999990046
0.75	0.15	1	0.1	0.543972094	0.45601828	7.038648738	66.39835118	0.999990374	0.923696757	0.076293815	3.478951289	73.03289085	0.999990572
0.75	0.15	1	0.25	0.288916749	0.711074878	3.626342389	33.70419456	0.999991627	0.789480783	0.210511015	2.945650929	39.23848063	0.999991798
0.75	0.15	1	0.5	0.135219923	0.864772517	2.182253352	20.12600507	0.99999244	0.577105159	0.422887191	2.418323425	24.46249113	0.99999235
0.75	0.15	1	0.75	0.073383296	0.926610038	1.689638983	15.10861367	0.999993333	0.416179534	0.583812604	2.055832031	18.67798547	0.999992138
0.75	0.15	1	0.9	0.052659644	0.947332996	1.530108623	13.35877595	0.99999264	0.34346101	0.656530558	1.893592496	16.59105108	0.999991569
0.75	0.15	1	1	0.042611654	0.95738283	1.452101034	12.46623563	0.999994484	0.303033127	0.696960854	1.803030509	15.50969531	0.999993981
0.75	0.2	0	0	0.989995014	0.009995014	8.651260161	196.3594212	0.999990027	0.989995014	0.009995014	8.651260161	196.3594212	0.999990027
0.75	0.2	0	0.1	0.824163232	0.175827273	4.210083268	70.36417265	0.999990506	0.824163232	0.175827273	4.210083268	70.36417265	0.999990506
0.75	0.2	0	0.25	0.629266028	0.370725257	2.882394726	36.8868722	0.999991285	0.629266028	0.370725257	2.882394726	36.8868722	0.999991285
0.75	0.2	0	0.5	0.418194264	0.581795844	2.114740214	22.56176806	0.999990108	0.418194264	0.581795844	2.114740214	22.56176806	0.999990108
0.75	0.2	0	0.75	0.288518895	0.711475109	1.763824352	17.10940017	0.999994004	0.288518895	0.711475109	1.763824352	17.10940017	0.999994004
0.75	0.2	0	0.9	0.234048232	0.765945463	1.629513617	15.17390606	0.999993695	0.234048232	0.765945463	1.629513617	15.17390606	0.999993695
0.75	0.2	0	1	0.204513084	0.79547802	1.558436713	14.17758037	0.999991104	0.204513084	0.79547802	1.558436713	14.17758037	0.999991104
0.75	0.2	0.25	0	0.982032484	0.017957549	12.71533632	194.1936239	0.999990032	0.992622071	0.007367947	7.330180793	197.6543558	0.999990018
0.75	0.2	0.25	0.1	0.732480071	0.267510033	4.930639781	68.50422872	0.999990104	0.856390298	0.143599797	4.050160974	71.49778906	0.999990095
0.75	0.2	0.25	0.25	0.507068936	0.492922507	3.00383435	35.41148026	0.999991443	0.673013399	0.326977375	2.908715797	37.74173061	0.999990774
0.75	0.2	0.25	0.5	0.30707345	0.692919023	2.073989205	21.41191985	0.999992473	0.457979372	0.542012546	2.167696313	23.17157321	0.999991918
0.75	0.2	0.25	0.75	0.198882417	0.801110763	1.699683717	16.15705508	0.99999318	0.320623922	0.679368478	1.810037342	17.59405789	0.9999924
0.75	0.2	0.25	0.9	0.156249626	0.843742998	1.564432498	14.31110018	0.999992624	0.261978779	0.738013079	1.670771406	15.60956347	0.999991858
0.75	0.2	0.25	1	0.133834785	0.86615981	1.494588542	13.36577067	0.999994595	0.229948112	0.770045999	1.596638865	14.58707173	0.999994111
0.75	0.2	0.5	0	0.976002931	0.023987107	15.83983247	193.3920216	0.999990038	0.994845494	0.0051446	6.050754887	198.4267932	0.999990094
0.75	0.2	0.5	0.1	0.666424557	0.333565497	5.620922542	67.75788377	0.999990054	0.890047617	0.109942861	3.830247786	72.41420294	0.999990479
0.75	0.2	0.5	0.25	0.423667988	0.576323299	3.19407034	34.79152815	0.999991287	0.724855881	0.275134809	2.953156281	38.55547601	0.99999069
0.75	0.2	0.5	0.5	0.235975634	0.764014553	2.0950755	20.92930354	0.999990187	0.506616033	0.493374139	2.263829943	23.79772691	0.999990172
0.75	0.2	0.5	0.75	0.144312793	0.855677543	1.683862405	15.73303698	0.999990336	0.359238764	0.640755395	1.892903973	18.09077534	0.999994159
0.75	0.2	0.5	0.9	0.11011462	0.88987947	1.541646356	13.90876596	0.99999409	0.295156225	0.704837883	1.743529184	16.05182541	0.999994108
0.75	0.2	0.5	1	0.092612563	0.907379032	1.469712363	12.9765683	0.999991595	0.259924156	0.740067809	1.663177832	14.99988761	0.999991966
0.75	0.2	0.75	0	0.971786874	0.02820319	18.08845045	193.0594739	0.999990063	0.99619057	0.003799497	5.135048318	198.6182473	0.999990067
0.75	0.2	0.75	0.1	0.620343305	0.379647285	6.229605217	67.40690004	0.999990589	0.914771133	0.085219245	3.560828404	72.85628124	0.999990378
0.75	0.2	0.75	0.25	0.366499626	0.633491485	3.415543811	34.47291563	0.999991112	0.771744546	0.228246907	2.928127757	39.03798904	0.999991453
0.75	0.2	0.75	0.5	0.188898949	0.811091892	2.156002004	20.67458968	0.999990841	0.558139986	0.441852666	2.347059694	24.25676071	0.999992652
0.75	0.2	0.75	0.75	0.109403547	0.89058788	1.699775014	15.53042957	0.999991427	0.402247305	0.597745557	1.983803455	18.49087148	0.999992862
0.75	0.2	0.75	0.9	0.081195972	0.918794397	1.546356875	13.72709493	0.999990369	0.332517801	0.667474711	1.828388722	16.41829149	0.999992512
0.75	0.2	0.75	1	0.067119601	0.93287313	1.469939752	12.80519	0.999992731	0.293801541	0.70619317	1.742979121	15.34620178	0.999994711
0.75	0.2	1	0	0.968751658	0.031238406	19.74312763	192.8980878	0.999990064	0.997016134	0.002973951	4.496615583	198.5730783	0.999990085
0.75	0.2	1	0.1	0.587004372	0.412986316	6.746619437	67.21057346	0.999990687	0.931678659	0.068311479	3.307654821	73.05826899	0.999990139
0.75	0.2	1	0.25	0.325642429	0.674348549	3.637947903	34.27903905	0.999990978	0.809115466	0.190875333	2.849256513	39.30032573	0.999990799
0.75	0.2	1	0.5	0.156243141	0.843748136	2.23695165	20.50742009	0.999991277	0.607019321	0.392973295	2.390046461	24.5587456	0.999992616
0.75	0.2	1	0.75	0.085931235	0.914060916	1.734242255	15.39242828	0.999992151	0.446677386	0.553314647	2.059641735	18.78750651	0.999992034
0.75	0.2	1	0.9	0.062112697	0.937878615	1.567699312	13.60422077	0.999991312	0.37216976	0.627821493	1.906755295	16.70213229	0.999991253
0.75	0.2	1	1	0.050506093	0.949487396	1.485546749	12.69103855	0.999993488	0.3302035	0.669790168	1.820127071	15.62041394	0.999993669
0.75	0.25	0	0	0.989995014	0.009995014	8.651260161	196.3594212	0.999990027	0.989995014	0.009995014	8.651260161	196.3594212	0.999990027
0.75	0.25	0	0.1	0.824163232	0.175827273	4.210083268	70.36417265	0.999990506	0.824163232	0.175827273	4.210083268	70.36417265	0.999990506
0.75	0.25	0	0.25	0.629266028	0.370725257	2.882394726	36.8868722	0.999991285	0.629266028	0.370725257	2.882394726	36.8868722	0.999991285
0.75	0.25	0	0.5	0.418194264	0.581795844	2.114740214	22.56176806	0.999990108	0.418194264	0.581795844	2.114740214	22.56176806	0.999990108
[truncated: 1,851 more rows]
