# Supplementary material for: Evolution of resistance under alternative models of selective interference
Source: J Evol Biol. 2021 Sep 25;34(10):1608–23. doi: 10.1111/jeb.13919 (PMC9293239; doi:10.1111/jeb.13919)
Supplement: Supplementary file 1 — Appendix S1 [file JEB-34-1608-s001.zip › SupportingInformation/Datafile03_deterministic_multiplicative_t10000_n1000.csv]

Recombinant Fraction (c)	Starting Frequency of Other Allele (fB)	Selection Coefficient Other Allele (sB)	Selection coefficient of Focal Allele (sA)	P(A_loss_B)	P(A_fix_B)	T(A_loss_B)	T(A_fix_B)	Complete	P(A_loss_b)	P(A_fix_b)	T(A_loss_b)	T(A_fix_b)	Complete
0	0	0	0	0.998995005	0.000995005	13.14728346	1968.889644	0.999990009	0.998995005	0.000995005	13.14728346	1968.889644	0.999990009
0	0	0	0.1	0.823895638	0.17609519	4.112236623	119.7583194	0.999990827	0.823895638	0.17609519	4.112236623	119.7583194	0.999990827
0	0	0	0.25	0.628693509	0.371298018	2.842814102	57.72036978	0.999991527	0.628693509	0.371298018	2.842814102	57.72036978	0.999991527
0	0	0	0.5	0.417289087	0.582702932	2.093510497	33.98219492	0.99999202	0.417289087	0.582702932	2.093510497	33.98219492	0.99999202
0	0	0	0.75	0.287423793	0.712567291	1.748686402	25.37342906	0.999991083	0.287423793	0.712567291	1.748686402	25.37342906	0.999991083
0	0	0	0.9	0.232885793	0.767108709	1.616438555	22.37626751	0.999994502	0.232885793	0.767108709	1.616438555	22.37626751	0.999994502
0	0	0	1	0.203320603	0.796673843	1.546408813	20.84568114	0.999994446	0.203320603	0.796673843	1.546408813	20.84568114	0.999994446
0	0	0.25	0	0.998995005	0.000995005	13.14728346	1968.889644	0.999990009	0.998995005	0.000995005	13.14728346	1968.889644	0.999990009
0	0	0.25	0.1	0.823895638	0.17609519	4.112236623	119.7583194	0.999990827	0.823895638	0.17609519	4.112236623	119.7583194	0.999990827
0	0	0.25	0.25	0.628693509	0.371298018	2.842814102	57.72036978	0.999991527	0.628693509	0.371298018	2.842814102	57.72036978	0.999991527
0	0	0.25	0.5	0.417289087	0.582702932	2.093510497	33.98219492	0.99999202	0.417289087	0.582702932	2.093510497	33.98219492	0.99999202
0	0	0.25	0.75	0.287423793	0.712567291	1.748686402	25.37342906	0.999991083	0.287423793	0.712567291	1.748686402	25.37342906	0.999991083
0	0	0.25	0.9	0.232885793	0.767108709	1.616438555	22.37626751	0.999994502	0.232885793	0.767108709	1.616438555	22.37626751	0.999994502
0	0	0.25	1	0.203320603	0.796673843	1.546408813	20.84568114	0.999994446	0.203320603	0.796673843	1.546408813	20.84568114	0.999994446
0	0	0.5	0	0.998995005	0.000995005	13.14728346	1968.889644	0.999990009	0.998995005	0.000995005	13.14728346	1968.889644	0.999990009
0	0	0.5	0.1	0.823895638	0.17609519	4.112236623	119.7583194	0.999990827	0.823895638	0.17609519	4.112236623	119.7583194	0.999990827
0	0	0.5	0.25	0.628693509	0.371298018	2.842814102	57.72036978	0.999991527	0.628693509	0.371298018	2.842814102	57.72036978	0.999991527
0	0	0.5	0.5	0.417289087	0.582702932	2.093510497	33.98219492	0.99999202	0.417289087	0.582702932	2.093510497	33.98219492	0.99999202
0	0	0.5	0.75	0.287423793	0.712567291	1.748686402	25.37342906	0.999991083	0.287423793	0.712567291	1.748686402	25.37342906	0.999991083
0	0	0.5	0.9	0.232885793	0.767108709	1.616438555	22.37626751	0.999994502	0.232885793	0.767108709	1.616438555	22.37626751	0.999994502
0	0	0.5	1	0.203320603	0.796673843	1.546408813	20.84568114	0.999994446	0.203320603	0.796673843	1.546408813	20.84568114	0.999994446
0	0	0.75	0	0.998995005	0.000995005	13.14728346	1968.889644	0.999990009	0.998995005	0.000995005	13.14728346	1968.889644	0.999990009
0	0	0.75	0.1	0.823895638	0.17609519	4.112236623	119.7583194	0.999990827	0.823895638	0.17609519	4.112236623	119.7583194	0.999990827
0	0	0.75	0.25	0.628693509	0.371298018	2.842814102	57.72036978	0.999991527	0.628693509	0.371298018	2.842814102	57.72036978	0.999991527
0	0	0.75	0.5	0.417289087	0.582702932	2.093510497	33.98219492	0.99999202	0.417289087	0.582702932	2.093510497	33.98219492	0.99999202
0	0	0.75	0.75	0.287423793	0.712567291	1.748686402	25.37342906	0.999991083	0.287423793	0.712567291	1.748686402	25.37342906	0.999991083
0	0	0.75	0.9	0.232885793	0.767108709	1.616438555	22.37626751	0.999994502	0.232885793	0.767108709	1.616438555	22.37626751	0.999994502
0	0	0.75	1	0.203320603	0.796673843	1.546408813	20.84568114	0.999994446	0.203320603	0.796673843	1.546408813	20.84568114	0.999994446
0	0	1	0	0.998995005	0.000995005	13.14728346	1968.889644	0.999990009	0.998995005	0.000995005	13.14728346	1968.889644	0.999990009
0	0	1	0.1	0.823895638	0.17609519	4.112236623	119.7583194	0.999990827	0.823895638	0.17609519	4.112236623	119.7583194	0.999990827
0	0	1	0.25	0.628693509	0.371298018	2.842814102	57.72036978	0.999991527	0.628693509	0.371298018	2.842814102	57.72036978	0.999991527
0	0	1	0.5	0.417289087	0.582702932	2.093510497	33.98219492	0.99999202	0.417289087	0.582702932	2.093510497	33.98219492	0.99999202
0	0	1	0.75	0.287423793	0.712567291	1.748686402	25.37342906	0.999991083	0.287423793	0.712567291	1.748686402	25.37342906	0.999991083
0	0	1	0.9	0.232885793	0.767108709	1.616438555	22.37626751	0.999994502	0.232885793	0.767108709	1.616438555	22.37626751	0.999994502
0	0	1	1	0.203320603	0.796673843	1.546408813	20.84568114	0.999994446	0.203320603	0.796673843	1.546408813	20.84568114	0.999994446
0	0.001	0	0	0.998995005	0.000995005	13.14728346	1968.889644	0.999990009	0.998995005	0.000995005	13.14728346	1968.889644	0.999990009
0	0.001	0	0.1	0.823895638	0.17609519	4.112236623	119.7583194	0.999990827	0.823895638	0.17609519	4.112236623	119.7583194	0.999990827
0	0.001	0	0.25	0.628693509	0.371298018	2.842814102	57.72036978	0.999991527	0.628693509	0.371298018	2.842814102	57.72036978	0.999991527
0	0.001	0	0.5	0.417289087	0.582702932	2.093510497	33.98219492	0.99999202	0.417289087	0.582702932	2.093510497	33.98219492	0.99999202
0	0.001	0	0.75	0.287423793	0.712567291	1.748686402	25.37342906	0.999991083	0.287423793	0.712567291	1.748686402	25.37342906	0.999991083
0	0.001	0	0.9	0.232885793	0.767108709	1.616438555	22.37626751	0.999994502	0.232885793	0.767108709	1.616438555	22.37626751	0.999994502
0	0.001	0	1	0.203320603	0.796673843	1.546408813	20.84568114	0.999994446	0.203320603	0.796673843	1.546408813	20.84568114	0.999994446
0	0.001	0.25	0	0.998745314	0.001244689	15.94420493	1973.169269	0.999990004	0.998995251	0.000994751	13.14441938	1968.867665	0.999990002
0	0.001	0.25	0.1	0.784995192	0.214995622	4.740594503	119.5099519	0.999990813	0.823935527	0.176055302	4.111583545	119.7585691	0.999990829
0	0.001	0.25	0.25	0.55990537	0.440085124	3.207234894	57.47241771	0.999990494	0.628766437	0.37122509	2.842433699	57.7206185	0.999991528
0	0.001	0.25	0.5	0.335488086	0.664503718	2.311800508	33.73859054	0.999991805	0.41738024	0.58261178	2.093282817	33.98244058	0.99999202
0	0.001	0.25	0.75	0.210547996	0.789443482	1.901513087	25.13577503	0.999991478	0.287513359	0.712477724	1.748527549	25.37367045	0.999991083
0	0.001	0.25	0.9	0.161870764	0.838119675	1.744143462	22.14254554	0.99999044	0.23297061	0.767023891	1.616306139	22.37650596	0.999994502
0	0.001	0.25	1	0.136614042	0.863376003	1.660729837	20.61479043	0.999990045	0.20340155	0.796592895	1.546290475	20.84591751	0.999994446
0	0.001	0.5	0	0.998495753	0.001494254	18.66535792	1976.082456	0.999990006	0.998995502	0.000994502	13.14158856	1968.867909	0.999990004
0	0.001	0.5	0.1	0.747949835	0.252040522	5.324839653	119.2613154	0.999990357	0.823975399	0.176015432	4.110930743	119.7588186	0.999990831
0	0.001	0.5	0.25	0.498673871	0.501317846	3.54303818	57.22600221	0.999991717	0.628839338	0.371152191	2.842053453	57.72086709	0.999991529
0	0.001	0.5	0.5	0.269754945	0.730236961	2.513119091	33.49924131	0.999991907	0.417471368	0.582520653	2.093055232	33.98268612	0.99999202
0	0.001	0.5	0.75	0.15426182	0.845730326	2.043342786	24.90605398	0.999992146	0.287602908	0.712388175	1.748368763	25.37391173	0.999991083
0	0.001	0.5	0.9	0.112535494	0.887455988	1.863207797	21.91917624	0.999991481	0.233055416	0.766939086	1.61617378	22.37674431	0.999994501
0	0.001	0.5	1	0.091815609	0.908175695	1.767659229	20.39576802	0.999991303	0.203482489	0.796511956	1.546172188	20.84615377	0.999994445
0	0.001	0.75	0	0.998246312	0.001743689	21.3188937	1978.158124	0.999990001	0.998995753	0.000994254	13.13875907	1968.868154	0.999990007
0	0.001	0.75	0.1	0.712670229	0.28731993	5.870615158	119.0129804	0.999990159	0.824015253	0.17597558	4.110278217	119.7590681	0.999990833
0	0.001	0.75	0.25	0.444165576	0.555825746	3.853860145	56.98094708	0.999991322	0.62891221	0.37107932	2.841673365	57.72111556	0.99999153
0	0.001	0.75	0.5	0.216927156	0.78306506	2.699420678	33.26486529	0.999992216	0.417562469	0.582429552	2.092827741	33.98293153	0.999992021
0	0.001	0.75	0.75	0.113043255	0.886949671	2.175281799	24.68528727	0.999992926	0.287692441	0.712298642	1.748210044	25.37415289	0.999991083
0	0.001	0.75	0.9	0.078253939	0.921738621	1.974425619	21.70708496	0.99999256	0.23314021	0.766854291	1.616041478	22.37698254	0.999994501
0	0.001	0.75	1	0.061722685	0.938269851	1.867834698	20.18947935	0.999992535	0.20356342	0.796431025	1.546053952	20.84638992	0.999994445
0	0.001	1	0	0.997996999	0.001993003	23.91176211	1979.709988	0.999990001	0.998996003	0.000994006	13.1359309	1968.868398	0.999990009
0	0.001	1	0.1	0.679071381	0.320918782	6.382650911	118.7649987	0.999990163	0.824055089	0.175935746	4.109625966	119.7593173	0.999990835
0	0.001	1	0.25	0.395639333	0.604351757	4.142783529	56.7377177	0.99999109	0.628985055	0.371006476	2.841293433	57.7213639	0.999991531
0	0.001	1	0.5	0.17446591	0.825526741	2.872402388	33.03608332	0.999992651	0.417653545	0.582338476	2.092600345	33.98317683	0.999992021
0	0.001	1	0.75	0.082853271	0.917140453	2.298313114	24.47419678	0.999993723	0.287781956	0.712209126	1.748051392	25.37439394	0.999991083
0	0.001	1	0.9	0.054427501	0.945566077	2.078511357	21.50686025	0.999993578	0.233224992	0.766769509	1.615909232	22.37722066	0.999994501
0	0.001	1	1	0.041503058	0.958490592	1.961834464	19.99634712	0.999993651	0.203644343	0.796350102	1.545935767	20.84662597	0.999994444
0	0.002	0	0	0.998995005	0.000995005	13.14728346	1968.889644	0.999990009	0.998995005	0.000995005	13.14728346	1968.889644	0.999990009
0	0.002	0	0.1	0.823895638	0.17609519	4.112236623	119.7583194	0.999990827	0.823895638	0.17609519	4.112236623	119.7583194	0.999990827
0	0.002	0	0.25	0.628693509	0.371298018	2.842814102	57.72036978	0.999991527	0.628693509	0.371298018	2.842814102	57.72036978	0.999991527
0	0.002	0	0.5	0.417289087	0.582702932	2.093510497	33.98219492	0.99999202	0.417289087	0.582702932	2.093510497	33.98219492	0.99999202
0	0.002	0	0.75	0.287423793	0.712567291	1.748686402	25.37342906	0.999991083	0.287423793	0.712567291	1.748686402	25.37342906	0.999991083
0	0.002	0	0.9	0.232885793	0.767108709	1.616438555	22.37626751	0.999994502	0.232885793	0.767108709	1.616438555	22.37626751	0.999994502
0	0.002	0	1	0.203320603	0.796673843	1.546408813	20.84568114	0.999994446	0.203320603	0.796673843	1.546408813	20.84568114	0.999994446
0	0.002	0.25	0	0.998745628	0.001244378	15.94076359	1973.169575	0.999990006	0.998995502	0.000994502	13.14158856	1968.867909	0.999990004
0	0.002	0.25	0.1	0.785042676	0.214948139	4.739837306	119.5102636	0.999990815	0.823975399	0.176015432	4.110930743	119.7588186	0.999990831
0	0.002	0.25	0.25	0.559986515	0.44000398	3.206797726	57.47272711	0.999990495	0.628839338	0.371152191	2.842053453	57.72086709	0.999991529
0	0.002	0.25	0.5	0.335579644	0.664412161	2.311538479	33.73889277	0.999991805	0.417471368	0.582520653	2.093055232	33.98268612	0.99999202
0	0.002	0.25	0.75	0.210629965	0.789361513	1.901329024	25.13606761	0.999991478	0.287602908	0.712388175	1.748368763	25.37391173	0.999991083
0	0.002	0.25	0.9	0.161944415	0.838046024	1.743989283	22.14283163	0.999990438	0.233055416	0.766939086	1.61617378	22.37674431	0.999994501
0	0.002	0.25	1	0.136681991	0.863308053	1.660591586	20.61507204	0.999990044	0.203482489	0.796511956	1.546172188	20.84615377	0.999994445
0	0.002	0.5	0	0.998496499	0.001493502	18.65727827	1976.067063	0.999990001	0.998996003	0.000994006	13.1359309	1968.868398	0.999990009
0	0.002	0.5	0.1	0.748058341	0.25193202	5.323146177	119.2620625	0.999990361	0.824055089	0.175935746	4.109625966	119.7593173	0.999990835
0	0.002	0.5	0.25	0.498847205	0.501144513	3.542069315	57.22674025	0.999991718	0.628985055	0.371006476	2.841293433	57.7213639	0.999991531
0	0.002	0.5	0.5	0.269931521	0.730060385	2.512538212	33.49995261	0.999991906	0.417653545	0.582338476	2.092600345	33.98317683	0.999992021
0	0.002	0.5	0.75	0.154405872	0.845586271	2.042932404	24.90673053	0.999992144	0.287781956	0.712209126	1.748051392	25.37439394	0.999991083
0	0.002	0.5	0.9	0.112658315	0.887333163	1.862862542	21.91983021	0.999991478	0.233224992	0.766769509	1.615909232	22.37722066	0.999994501
0	0.002	0.5	1	0.091925151	0.908066148	1.76734869	20.39640671	0.9999913	0.203644343	0.796350102	1.545935767	20.84662597	0.999994444
0	0.002	0.75	0	0.998247625	0.001742383	21.30514903	1978.159416	0.999990008	0.9989965	0.000993504	13.13024665	1968.846645	0.999990004
0	0.002	0.75	0.1	0.712851031	0.287139134	5.867841031	119.0142856	0.999990164	0.824134706	0.175856132	4.108322291	119.7598156	0.999990839
0	0.002	0.75	0.25	0.44443558	0.555555743	3.852287599	56.98222938	0.999991324	0.62913066	0.370860873	2.840534043	57.72186022	0.999991534
0	0.002	0.75	0.5	0.217175511	0.782816703	2.698478523	33.26608196	0.999992213	0.41783562	0.582156402	2.092145836	33.98366707	0.999992022
0	0.002	0.75	0.75	0.113227899	0.886765023	2.174613022	24.68642181	0.999992922	0.287960937	0.712030145	1.74773429	25.37487569	0.999991082
0	0.002	0.75	0.9	0.078403334	0.921589221	1.9738608	21.70816805	0.999992555	0.233394522	0.766599978	1.615644911	22.37769658	0.9999945
0	0.002	0.75	1	0.061851499	0.93814103	1.867325257	20.19052842	0.999992529	0.203806163	0.796188281	1.545699549	20.84709773	0.999994443
0	0.002	1	0	0.997998993	0.001991008	23.89124385	1979.699149	0.999990001	0.998997	0.000993009	13.12459963	1968.847132	0.999990009
0	0.002	1	0.1	0.679333718	0.320656451	6.378677574	118.7669837	0.999990169	0.824214252	0.17577575	4.107019715	119.7597529	0.999990002
0	0.002	1	0.25	0.396005593	0.603985498	4.140551856	56.73965567	0.999991092	0.629276154	0.370715382	2.839775279	57.72235606	0.999991536
0	0.002	1	0.5	0.174770126	0.825222521	2.871067366	33.03788994	0.999992647	0.418017593	0.58197443	2.091691705	33.98415683	0.999992023
0	0.002	1	0.75	0.083059407	0.916934311	2.297361839	24.47584578	0.999993717	0.28813985	0.711851231	1.747417456	25.37535699	0.999991082
0	0.002	1	0.9	0.05458578	0.945407791	2.077705233	21.50841423	0.99999357	0.233564006	0.766430493	1.615380816	22.37817206	0.999994499
0	0.002	1	1	0.041635002	0.95835864	1.961105556	19.99783982	0.999993642	0.20396795	0.796026493	1.545463536	20.84756907	0.999994442
0	0.005	0	0	0.998995005	0.000995005	13.14728346	1968.889644	0.999990009	0.998995005	0.000995005	13.14728346	1968.889644	0.999990009
0	0.005	0	0.1	0.823895638	0.17609519	4.112236623	119.7583194	0.999990827	0.823895638	0.17609519	4.112236623	119.7583194	0.999990827
0	0.005	0	0.25	0.628693509	0.371298018	2.842814102	57.72036978	0.999991527	0.628693509	0.371298018	2.842814102	57.72036978	0.999991527
0	0.005	0	0.5	0.417289087	0.582702932	2.093510497	33.98219492	0.99999202	0.417289087	0.582702932	2.093510497	33.98219492	0.99999202
0	0.005	0	0.75	0.287423793	0.712567291	1.748686402	25.37342906	0.999991083	0.287423793	0.712567291	1.748686402	25.37342906	0.999991083
0	0.005	0	0.9	0.232885793	0.767108709	1.616438555	22.37626751	0.999994502	0.232885793	0.767108709	1.616438555	22.37626751	0.999994502
0	0.005	0	1	0.203320603	0.796673843	1.546408813	20.84568114	0.999994446	0.203320603	0.796673843	1.546408813	20.84568114	0.999994446
0	0.005	0.25	0	0.998746562	0.001243441	15.93041615	1973.151844	0.999990004	0.998996249	0.000993752	13.13307215	1968.846401	0.999990002
0	0.005	0.25	0.1	0.785185003	0.214805817	4.737567575	119.511198	0.999990821	0.824094907	0.17589593	4.108973991	119.7595665	0.999990837
0	0.005	0.25	0.25	0.560229778	0.439760721	3.205487263	57.47365439	0.999990499	0.629057872	0.370933661	2.84091366	57.72161213	0.999991533
0	0.005	0.25	0.5	0.335854191	0.664137614	2.31075302	33.73979861	0.999991805	0.417744596	0.582247426	2.092373044	33.98342201	0.999992022
0	0.005	0.25	0.75	0.210875815	0.789115661	1.900777286	25.13694455	0.999991476	0.287871455	0.712119627	1.747892808	25.37463487	0.999991082
0	0.005	0.25	0.9	0.162165346	0.837825089	1.743527128	22.14368917	0.999990435	0.233309763	0.766684737	1.615777043	22.37745868	0.9999945
0	0.005	0.25	1	0.136885834	0.863104205	1.660177177	20.61591614	0.999990039	0.203725257	0.796269187	1.545817633	20.84686191	0.999994444
0	0.005	0.5	0	0.998498744	0.001491263	18.63315184	1976.053127	0.999990006	0.998997496	0.000992508	13.118926	1968.82536	0.999990004
0	0.005	0.5	0.1	0.748383304	0.251607067	5.318073832	119.2642993	0.999990371	0.824293727	0.175696279	4.105718238	119.7602501	0.999990006
0	0.005	0.5	0.25	0.49936653	0.500625192	3.539167184	57.22895003	0.999991723	0.629421536	0.370570002	2.839017143	57.72285139	0.999991539
0	0.005	0.5	0.5	0.270460884	0.72953102	2.510798248	33.50208252	0.999991904	0.418199463	0.581792561	2.091237951	33.98464612	0.999992024
0	0.005	0.5	0.75	0.154837972	0.845154164	2.041703186	24.90875659	0.999992137	0.288318696	0.711672385	1.74710089	25.37583783	0.999991081
0	0.005	0.5	0.9	0.113026846	0.886964623	1.861828425	21.92178882	0.999991468	0.233733444	0.766261054	1.615116946	22.37864709	0.999994499
0	0.005	0.5	1	0.092253905	0.907737383	1.766418569	20.39831963	0.999991288	0.204129704	0.795864738	1.545227726	20.84803998	0.999994441
0	0.005	0.75	0	0.998251538	0.001738462	21.26392452	1978.120453	0.999990001	0.998998739	0.000991267	13.10481296	1968.804299	0.999990006
0	0.005	0.75	0.1	0.713392089	0.286598091	5.859538017	119.0181894	0.99999018	0.824492099	0.175497917	4.102469343	119.761491	0.999990016
0	0.005	0.75	0.25	0.445244153	0.554747175	3.847580486	56.98606507	0.999991328	0.629784505	0.37020704	2.83712454	57.7240876	0.999991545
0	0.005	0.75	0.5	0.217920048	0.78207216	2.695658328	33.26972196	0.999992207	0.418653692	0.581338334	2.090105212	33.98586726	0.999992026
0	0.005	0.75	0.75	0.113781978	0.886210932	2.172611232	24.68981685	0.999992909	0.288765516	0.711225565	1.746310644	25.37703796	0.999991081
0	0.005	0.75	0.9	0.078851882	0.921140656	1.972170243	21.71140956	0.999992538	0.234156837	0.76583766	1.614458259	22.37983276	0.999994497
0	0.005	0.75	1	0.062238395	0.937754116	1.865800494	20.19366838	0.999992511	0.204533943	0.795460496	1.544639089	20.84921536	0.999994439
0	0.005	1	0	0.998004951	0.00198505	23.82991342	1979.666546	0.999990001	0.99899998	0.000990029	13.09073292	1968.783218	0.999990009
0	0.005	1	0.1	0.680118202	0.319871986	6.366793755	118.7729151	0.999990188	0.824690026	0.1753	4.099227284	119.7627287	0.999990027
0	0.005	1	0.25	0.397102023	0.602889072	4.133876186	56.74544717	0.999991096	0.630146779	0.369844771	2.835235838	57.72532076	0.999991551
0	0.005	1	0.5	0.175682307	0.824310328	2.867073753	33.04329053	0.999992636	0.419107282	0.580884746	2.08897482	33.98708545	0.999992028
0	0.005	1	0.75	0.083678415	0.916315283	2.294516332	24.4807769	0.999993698	0.289211914	0.710779166	1.745522063	25.37823526	0.99999108
0	0.005	1	0.9	0.055061474	0.944932073	2.075294029	21.51306217	0.999993547	0.234579941	0.765414554	1.613800977	22.38101568	0.999994495
0	0.005	1	1	0.042031765	0.957961853	1.958925396	20.00230508	0.999993617	0.204937975	0.795056462	1.544051719	20.85038807	0.999994437
0	0.01	0	0	0.998995005	0.000995005	13.14728346	1968.889644	0.999990009	0.998995005	0.000995005	13.14728346	1968.889644	0.999990009
0	0.01	0	0.1	0.823895638	0.17609519	4.112236623	119.7583194	0.999990827	0.823895638	0.17609519	4.112236623	119.7583194	0.999990827
0	0.01	0	0.25	0.628693509	0.371298018	2.842814102	57.72036978	0.999991527	0.628693509	0.371298018	2.842814102	57.72036978	0.999991527
0	0.01	0	0.5	0.417289087	0.582702932	2.093510497	33.98219492	0.99999202	0.417289087	0.582702932	2.093510497	33.98219492	0.99999202
0	0.01	0	0.75	0.287423793	0.712567291	1.748686402	25.37342906	0.999991083	0.287423793	0.712567291	1.748686402	25.37342906	0.999991083
0	0.01	0	0.9	0.232885793	0.767108709	1.616438555	22.37626751	0.999994502	0.232885793	0.767108709	1.616438555	22.37626751	0.999994502
0	0.01	0	1	0.203320603	0.796673843	1.546408813	20.84568114	0.999994446	0.203320603	0.796673843	1.546408813	20.84568114	0.999994446
0	0.01	0.25	0	0.99874812	0.001241886	15.91322446	1973.134708	0.999990006	0.998997496	0.000992508	13.118926	1968.82536	0.999990004
0	0.01	0.25	0.1	0.785421799	0.21456903	4.733790875	119.5127521	0.999990829	0.824293727	0.175696279	4.105718238	119.7602501	0.999990006
0	0.01	0.25	0.25	0.560634641	0.439355863	3.203306633	57.47519681	0.999990504	0.629421536	0.370570002	2.839017143	57.72285139	0.999991539
0	0.01	0.25	0.5	0.336311355	0.66368045	2.309446009	33.74130546	0.999991805	0.418199463	0.581792561	2.091237951	33.98464612	0.999992024
0	0.01	0.25	0.75	0.211285384	0.788706088	1.899859216	25.13840343	0.999991472	0.288318696	0.711672385	1.74710089	25.37583783	0.999991081
0	0.01	0.25	0.9	0.162533498	0.837456931	1.742758139	22.14511585	0.999990429	0.233733444	0.766261054	1.615116946	22.37864709	0.999994499
0	0.01	0.25	1	0.137225569	0.862764463	1.659487645	20.61732052	0.999990032	0.204129704	0.795864738	1.545227726	20.84803998	0.999994441
0	0.01	0.5	0	0.998502463	0.001487538	18.59304405	1976.008283	0.999990001	0.99899998	0.000990029	13.09073292	1968.783218	0.999990009
0	0.01	0.5	0.1	0.748923065	0.251067324	5.309646762	119.2680125	0.999990388	0.824690026	0.1753	4.099227284	119.7627287	0.999990027
0	0.01	0.5	0.25	0.500229821	0.499761909	3.534345124	57.23261859	0.99999173	0.630146779	0.369844771	2.835235838	57.72532076	0.999991551
0	0.01	0.5	0.5	0.271341937	0.728649964	2.507907189	33.5056191	0.999991901	0.419107282	0.580884746	2.08897482	33.98708545	0.999992028
0	0.01	0.5	0.75	0.155557945	0.844434181	2.03966089	24.9121215	0.999992126	0.289211914	0.710779166	1.745522063	25.37823526	0.99999108
0	0.01	0.5	0.9	0.113641284	0.886350168	1.860110365	21.92504217	0.999991452	0.234579941	0.765414554	1.613800977	22.38101568	0.999994495
0	0.01	0.5	1	0.092802247	0.907189022	1.764873341	20.4014974	0.999991269	0.204937975	0.795056462	1.544051719	20.85038807	0.999994437
0	0.01	0.75	0	0.998258031	0.001731977	21.19566263	1978.083923	0.999990008	0.999002446	0.000987558	13.06263949	1968.718647	0.999990004
0	0.01	0.75	0.1	0.714289386	0.285700818	5.845763875	119.0246571	0.999990204	0.825084548	0.174905499	4.092763588	119.765195	0.999990047
0	0.01	0.75	0.25	0.446586989	0.553404347	3.839770192	56.99242073	0.999991337	0.630869252	0.36912231	2.83147009	57.72777795	0.999991562
0	0.01	0.75	0.5	0.219159175	0.780833023	2.690978801	33.27575548	0.999992198	0.420012551	0.579979481	2.086721046	33.989513	0.999992032
0	0.01	0.75	0.75	0.114705917	0.885286971	2.169289976	24.69544676	0.999992888	0.290103446	0.709887632	1.743949878	25.38062143	0.999991078
0	0.01	0.75	0.9	0.079600668	0.920391843	1.969365579	21.71678629	0.999992511	0.235425281	0.764569212	1.612490611	22.38337337	0.999994492
0	0.01	0.75	1	0.062884717	0.937107763	1.863271024	20.19887759	0.99999248	0.205745413	0.79424902	1.54288076	20.85272549	0.999994433
0	0.01	1	0	0.998014802	0.001975198	23.72843766	1979.61192	0.99999	0.999004905	0.000985103	13.03470856	1968.676305	0.999990008
0	0.01	1	0.1	0.681417306	0.318572913	6.347107174	118.7827228	0.999990219	0.825477305	0.174512762	4.086326977	119.7676491	0.999990067
0	0.01	1	0.25	0.398921597	0.601069505	4.122814134	56.75502564	0.999991102	0.631588971	0.368402603	2.827719803	57.73022308	0.999991574
0	0.01	1	0.5	0.177201026	0.822791591	2.860455667	33.05222772	0.999992617	0.420915281	0.579076756	2.084476571	33.99192885	0.999992037
0	0.01	1	0.75	0.084712063	0.915281604	2.28980136	24.48894291	0.999993667	0.290993293	0.708997783	1.742384293	25.38299641	0.999991076
0	0.01	1	0.9	0.055857133	0.944136375	2.071299094	21.52076242	0.999993509	0.23626946	0.763725029	1.611185812	22.38572021	0.999994489
0	0.01	1	1	0.042696111	0.957297465	1.955313532	20.00970461	0.999993576	0.206552012	0.793442416	1.541714817	20.85505232	0.999994428
0	0.02	0	0	0.998995005	0.000995005	13.14728346	1968.889644	0.999990009	0.998995005	0.000995005	13.14728346	1968.889644	0.999990009
0	0.02	0	0.1	0.823895638	0.17609519	4.112236623	119.7583194	0.999990827	0.823895638	0.17609519	4.112236623	119.7583194	0.999990827
0	0.02	0	0.25	0.628693509	0.371298018	2.842814102	57.72036978	0.999991527	0.628693509	0.371298018	2.842814102	57.72036978	0.999991527
0	0.02	0	0.5	0.417289087	0.582702932	2.093510497	33.98219492	0.99999202	0.417289087	0.582702932	2.093510497	33.98219492	0.99999202
0	0.02	0	0.75	0.287423793	0.712567291	1.748686402	25.37342906	0.999991083	0.287423793	0.712567291	1.748686402	25.37342906	0.999991083
0	0.02	0	0.9	0.232885793	0.767108709	1.616438555	22.37626751	0.999994502	0.232885793	0.767108709	1.616438555	22.37626751	0.999994502
0	0.02	0	1	0.203320603	0.796673843	1.546408813	20.84568114	0.999994446	0.203320603	0.796673843	1.546408813	20.84568114	0.999994446
0	0.02	0.25	0	0.998751219	0.001238782	15.87892764	1973.081669	0.999990001	0.99899998	0.000990029	13.09073292	1968.783218	0.999990009
0	0.02	0.25	0.1	0.785893837	0.214096169	4.72626058	119.5153795	0.999990006	0.824690026	0.1753	4.099227284	119.7627287	0.999990027
0	0.02	0.25	0.25	0.561442218	0.438548297	3.198958347	57.47827027	0.999990515	0.630146779	0.369844771	2.835235838	57.72532076	0.999991551
0	0.02	0.25	0.5	0.337224127	0.662767679	2.306839785	33.74430839	0.999991805	0.419107282	0.580884746	2.08897482	33.98708545	0.999992028
0	0.02	0.25	0.75	0.212103841	0.787887625	1.898028661	25.14131122	0.999991465	0.289211914	0.710779166	1.745522063	25.37823526	0.99999108
0	0.02	0.25	0.9	0.163269548	0.836720868	1.741224905	22.14795975	0.999990417	0.234579941	0.765414554	1.613800977	22.38101568	0.999994495
0	0.02	0.25	1	0.13790502	0.862084997	1.658112875	20.62012017	0.999990017	0.204937975	0.795056462	1.544051719	20.85038807	0.999994437
0	0.02	0.5	0	0.998509852	0.001480149	18.51341341	1975.934451	0.999990001	0.999004905	0.000985103	13.03470856	1968.676305	0.999990008
0	0.02	0.5	0.1	0.749995725	0.249994698	5.292892538	119.2753838	0.999990423	0.825477305	0.174512762	4.086326977	119.7676491	0.999990067
0	0.02	0.5	0.25	0.501948008	0.498043737	3.524756214	57.23990218	0.999991745	0.631588971	0.368402603	2.827719803	57.73022308	0.999991574
0	0.02	0.5	0.5	0.273099473	0.726892421	2.502158145	33.51264294	0.999991895	0.420915281	0.579076756	2.084476571	33.99192885	0.999992037
0	0.02	0.5	0.75	0.156997135	0.842994969	2.035600139	24.91880718	0.999992104	0.290993293	0.708997783	1.742384293	25.38299641	0.999991076
0	0.02	0.5	0.9	0.114870952	0.885120468	1.856694615	21.93150793	0.99999142	0.23626946	0.763725029	1.611185812	22.38572021	0.999994489
0	0.02	0.5	1	0.093900465	0.906090766	1.761801407	20.40781409	0.999991232	0.206552012	0.793442416	1.541714817	20.85505232	0.999994428
0	0.02	0.75	0	0.998270863	0.001719139	21.06046291	1977.981592	0.999990002	0.999009782	0.000980226	12.97920302	1968.568906	0.999990008
0	0.02	0.75	0.1	0.716067415	0.283922839	5.818453825	119.0374497	0.999990254	0.826257567	0.17373254	4.073534326	119.7725211	0.999990107
0	0.02	0.75	0.25	0.449254834	0.550736519	3.824279136	57.00499454	0.999991353	0.633020207	0.366971391	2.820265228	57.73507745	0.999991598
0	0.02	0.75	0.5	0.221630754	0.778361424	2.681696961	33.28769964	0.999992178	0.422713153	0.577278892	2.08001529	33.99672579	0.999992045
0	0.02	0.75	0.75	0.116555473	0.883437374	2.162703368	24.70660084	0.999992847	0.292767936	0.707223138	1.739272761	25.38771313	0.999991073
0	0.02	0.75	0.9	0.08110265	0.918889806	1.963804246	21.72744406	0.999992456	0.237954326	0.762040157	1.608592777	22.39038166	0.999994483
0	0.02	0.75	1	0.064182871	0.935809548	1.858255886	20.20920663	0.999992418	0.208162676	0.791831744	1.539397851	20.85967446	0.99999442
0	0.02	1	0	0.99803422	0.001955789	23.52825669	1979.514594	0.999990009	0.999014611	0.000975396	12.92420905	1968.461018	0.999990007
0	0.02	1	0.1	0.683984575	0.316005706	6.308176929	118.8020514	0.99999028	0.827030907	0.17295924	4.060847978	119.7773453	0.999990147
0	0.02	1	0.25	0.402531673	0.597459443	4.100927096	56.77390963	0.999991116	0.634440607	0.365551015	2.812871361	57.73988459	0.999991622
0	0.02	1	0.5	0.180232339	0.819760241	2.847359914	33.06986654	0.99999258	0.424500968	0.575491086	2.075590524	34.00147694	0.999992054
0	0.02	1	0.75	0.086786489	0.913207116	2.280473352	24.50508049	0.999993606	0.294535846	0.705455224	1.736187139	25.39238602	0.99999107
0	0.02	1	0.9	0.057458869	0.942534563	2.063397073	21.53599121	0.999993432	0.239634516	0.760359962	1.606021593	22.39500062	0.999994477
0	0.02	1	1	0.044036165	0.955957328	1.948170232	20.02434577	0.999993493	0.209769927	0.790224484	1.537100565	20.86425502	0.999994411
0	0.03	0	0	0.998995005	0.000995005	13.14728346	1968.889644	0.999990009	0.998995005	0.000995005	13.14728346	1968.889644	0.999990009
0	0.03	0	0.1	0.823895638	0.17609519	4.112236623	119.7583194	0.999990827	0.823895638	0.17609519	4.112236623	119.7583194	0.999990827
0	0.03	0	0.25	0.628693509	0.371298018	2.842814102	57.72036978	0.999991527	0.628693509	0.371298018	2.842814102	57.72036978	0.999991527
0	0.03	0	0.5	0.417289087	0.582702932	2.093510497	33.98219492	0.99999202	0.417289087	0.582702932	2.093510497	33.98219492	0.99999202
0	0.03	0	0.75	0.287423793	0.712567291	1.748686402	25.37342906	0.999991083	0.287423793	0.712567291	1.748686402	25.37342906	0.999991083
0	0.03	0	0.9	0.232885793	0.767108709	1.616438555	22.37626751	0.999994502	0.232885793	0.767108709	1.616438555	22.37626751	0.999994502
0	0.03	0	1	0.203320603	0.796673843	1.546408813	20.84568114	0.999994446	0.203320603	0.796673843	1.546408813	20.84568114	0.999994446
0	0.03	0.25	0	0.998754308	0.001235698	15.84482233	1973.047235	0.999990006	0.999002446	0.000987558	13.06263949	1968.718647	0.999990004
0	0.03	0.25	0.1	0.786363814	0.213626211	4.718760935	119.5184607	0.999990025	0.825084548	0.174905499	4.092763588	119.765195	0.999990047
0	0.03	0.25	0.25	0.562246943	0.437743583	3.194627277	57.48132867	0.999990526	0.630869252	0.36912231	2.83147009	57.72777795	0.999991562
0	0.03	0.25	0.5	0.338134829	0.661856977	2.304243906	33.74729705	0.999991806	0.420012551	0.579979481	2.086721046	33.989513	0.999992032
0	0.03	0.25	0.75	0.212921383	0.787070076	1.896205515	25.14420578	0.999991458	0.290103446	0.709887632	1.743949878	25.38062143	0.999991078
0	0.03	0.25	0.9	0.164005256	0.835985149	1.739697964	22.15079108	0.999990405	0.235425281	0.764569212	1.612490611	22.38337337	0.999994492
0	0.03	0.25	1	0.138584439	0.861405563	1.656743802	20.6229077	0.999990002	0.205745413	0.79424902	1.54288076	20.85272549	0.999994433
0	0.03	0.5	0	0.998517167	0.001472833	18.43450896	1975.860221	0.99999	0.999009782	0.000980226	12.97920302	1968.568906	0.999990008
0	0.03	0.5	0.1	0.751059331	0.248931127	5.2762702	119.2826828	0.999990458	0.826257567	0.17373254	4.073534326	119.7725211	0.999990107
0	0.03	0.5	0.25	0.503655082	0.496336677	3.515240208	57.24711527	0.99999176	0.633020207	0.366971391	2.820265228	57.73507745	0.999991598
0	0.03	0.5	0.5	0.274850912	0.725140976	2.496452781	33.51960175	0.999991889	0.422713153	0.577278892	2.08001529	33.99672579	0.999992045
0	0.03	0.5	0.75	0.158435268	0.841556814	2.031570866	24.92543461	0.999992082	0.292767936	0.707223138	1.739272761	25.38771313	0.999991073
0	0.03	0.5	0.9	0.116101618	0.88388977	1.853305757	21.93791962	0.999991388	0.237954326	0.762040157	1.608592777	22.39038166	0.999994483
0	0.03	0.5	1	0.095000672	0.904990522	1.758753921	20.41407946	0.999991194	0.208162676	0.791831744	1.539397851	20.85967446	0.99999442
0	0.03	0.75	0	0.998283511	0.001706494	20.9271238	1977.892838	0.999990005	0.999017005	0.000972996	12.89688578	1968.395584	0.999990001
0	0.03	0.75	0.1	0.717823691	0.282166612	5.791456742	119.0500553	0.999990303	0.827415009	0.172575158	4.054544251	119.7797397	0.999990167
0	0.03	0.75	0.25	0.451899132	0.548092237	3.808958364	57.01738825	0.99999137	0.635146781	0.364844852	2.809196961	57.74227065	0.999991634
0	0.03	0.75	0.5	0.224093343	0.775898817	2.672516655	33.29948264	0.99999216	0.425391125	0.574600933	2.073391693	34.00383555	0.999992058
0	0.03	0.75	0.75	0.118407072	0.881585735	2.156190261	24.71761598	0.999992807	0.295417279	0.70457379	1.734653944	25.39470621	0.999991069
0	0.03	0.75	0.9	0.082610324	0.917382078	1.958306004	21.73797594	0.999992402	0.24047285	0.759521625	1.604744109	22.39729434	0.999994475
0	0.03	0.75	1	0.065488198	0.93450416	1.853298318	20.21941802	0.999992358	0.210572262	0.789422145	1.535959225	20.86652988	0.999994407
0	0.03	1	0	0.998053255	0.001936751	23.33160477	1979.402947	0.999990006	0.999024128	0.000965876	12.81572757	1968.243775	0.999990004
0	0.03	1	0.1	0.686511387	0.313478954	6.269825867	118.8210064	0.999990341	0.828557181	0.171433044	4.035788894	119.7868534	0.999990226
0	0.03	1	0.25	0.406103378	0.593887752	4.079350377	56.79243817	0.99999113	0.637249376	0.362742292	2.798262796	57.74935984	0.999991669
0	0.03	1	0.5	0.183255153	0.816737392	2.834448056	33.08719783	0.999992545	0.428046698	0.571945374	2.066848754	34.01084443	0.999992072
0	0.03	1	0.75	0.08886997	0.911123576	2.271278824	24.52096352	0.999993545	0.298051499	0.701939566	1.730092345	25.40160269	0.999991065
0	0.03	1	0.9	0.05907411	0.940919247	2.05561006	21.55099486	0.999993357	0.24298078	0.757013687	1.600943683	22.40411329	0.999994466
0	0.03	1	1	0.045391045	0.954602366	1.941132203	20.03877969	0.999993411	0.21297405	0.787020345	1.532564048	20.8732936	0.999994395
0	0.04	0	0	0.998995005	0.000995005	13.14728346	1968.889644	0.999990009	0.998995005	0.000995005	13.14728346	1968.889644	0.999990009
0	0.04	0	0.1	0.823895638	0.17609519	4.112236623	119.7583194	0.999990827	0.823895638	0.17609519	4.112236623	119.7583194	0.999990827
0	0.04	0	0.25	0.628693509	0.371298018	2.842814102	57.72036978	0.999991527	0.628693509	0.371298018	2.842814102	57.72036978	0.999991527
0	0.04	0	0.5	0.417289087	0.582702932	2.093510497	33.98219492	0.99999202	0.417289087	0.582702932	2.093510497	33.98219492	0.99999202
0	0.04	0	0.75	0.287423793	0.712567291	1.748686402	25.37342906	0.999991083	0.287423793	0.712567291	1.748686402	25.37342906	0.999991083
0	0.04	0	0.9	0.232885793	0.767108709	1.616438555	22.37626751	0.999994502	0.232885793	0.767108709	1.616438555	22.37626751	0.999994502
0	0.04	0	1	0.203320603	0.796673843	1.546408813	20.84568114	0.999994446	0.203320603	0.796673843	1.546408813	20.84568114	0.999994446
0	0.04	0.25	0	0.998757377	0.001232624	15.81084142	1972.993943	0.999990001	0.999004905	0.000985103	13.03470856	1968.676305	0.999990008
0	0.04	0.25	0.1	0.786831743	0.213158301	4.711291751	119.5215267	0.999990044	0.825477305	0.174512762	4.086326977	119.7676491	0.999990067
0	0.04	0.25	0.25	0.563048828	0.436941709	3.190313319	57.4843721	0.999990537	0.631588971	0.368402603	2.827719803	57.73022308	0.999991574
0	0.04	0.25	0.5	0.339043464	0.660948343	2.301658312	33.75027154	0.999991807	0.420915281	0.579076756	2.084476571	33.99192885	0.999992037
0	0.04	0.25	0.75	0.213738006	0.786253445	1.894389731	25.1470872	0.999991451	0.290993293	0.708997783	1.742384293	25.38299641	0.999991076
0	0.04	0.25	0.9	0.164740612	0.835249781	1.738177277	22.15360994	0.999990393	0.23626946	0.763725029	1.611185812	22.38572021	0.999994489
0	0.04	0.25	1	0.139263818	0.860731147	1.655380391	20.62578369	0.999994965	0.206552012	0.793442416	1.541714817	20.85505232	0.999994428
0	0.04	0.5	0	0.998524416	0.001465593	18.35635451	1975.801971	0.999990009	0.999014611	0.000975396	12.92420905	1968.461018	0.999990007
0	0.04	0.5	0.1	0.752113995	0.247876496	5.259778164	119.2899104	0.999990492	0.827030907	0.17295924	4.060847978	119.7773453	0.999990147
0	0.04	0.5	0.25	0.505351142	0.494640632	3.505796265	57.25425886	0.999991774	0.634440607	0.365551015	2.812871361	57.73988459	0.999991622
0	0.04	0.5	0.5	0.276596251	0.723395632	2.490790598	33.5264964	0.999991883	0.424500968	0.575491086	2.075590524	34.00147694	0.999992054
0	0.04	0.5	0.75	0.159872286	0.840119775	2.027572707	24.93200452	0.999992061	0.294535846	0.705455224	1.736187139	25.39238602	0.99999107
0	0.04	0.5	0.9	0.117333214	0.882658143	1.849943475	21.94427789	0.999991357	0.239634516	0.760359962	1.606021593	22.39500062	0.999994477
0	0.04	0.5	1	0.096102798	0.90388836	1.755730596	20.42029409	0.999991158	0.209769927	0.790224484	1.537100565	20.86425502	0.999994411
0	0.04	0.75	0	0.998295975	0.001694033	20.7955733	1977.803329	0.999990008	0.999024128	0.000965876	12.81572757	1968.243775	0.999990004
0	0.04	0.75	0.1	0.719558604	0.280431748	5.764767137	119.062478	0.999990352	0.828557181	0.171433044	4.035788894	119.7868534	0.999990226
0	0.04	0.75	0.25	0.45452015	0.545471236	3.793805028	57.02960567	0.999991387	0.637249376	0.362742292	2.798262796	57.74935984	0.999991669
0	0.04	0.75	0.5	0.226546842	0.7734453	2.663436214	33.31110764	0.999992142	0.428046698	0.571945374	2.066848754	34.01084443	0.999992072
0	0.04	0.75	0.75	0.120260486	0.879732281	2.149749432	24.72849461	0.999992767	0.298051499	0.701939566	1.730092345	25.40160269	0.999991065
0	0.04	0.75	0.9	0.084123465	0.915868884	1.952869788	21.74838397	0.999992348	0.24298078	0.757013687	1.600943683	22.40411329	0.999994466
0	0.04	0.75	1	0.066800491	0.933191807	1.84839734	20.22951357	0.999992298	0.21297405	0.787020345	1.532564048	20.8732936	0.999994395
0	0.04	1	0	0.998071924	0.001918078	23.13842115	1979.289875	0.999990002	0.999033462	0.000956539	12.70920888	1968.024568	0.999990001
0	0.04	1	0.1	0.688998676	0.310991726	6.232040725	118.8395987	0.999990402	0.830056841	0.169933462	4.01113935	119.7961789	0.999990303
0	0.04	1	0.25	0.409637186	0.590353959	4.058077241	56.81062108	0.999991145	0.640016212	0.359975504	2.783888319	57.75865417	0.999991716
0	0.04	1	0.5	0.186269087	0.813723423	2.821716197	33.10422925	0.99999251	0.431553013	0.568439077	2.058247777	34.02003633	0.99999209
0	0.04	1	0.75	0.090961974	0.909031512	2.262214927	24.53659752	0.999993486	0.301540313	0.698450749	1.724097401	25.41065107	0.999991061
0	0.04	1	0.9	0.060702399	0.939290883	2.047935571	21.56577781	0.999993282	0.24630809	0.753686366	1.595949944	22.4130626	0.999994456
0	0.04	1	1	0.046760366	0.953232964	1.934197149	20.05301021	0.99999333	0.216164104	0.783830275	1.528103322	20.88217226	0.99999438
0	0.05	0	0	0.998995005	0.000995005	13.14728346	1968.889644	0.999990009	0.998995005	0.000995005	13.14728346	1968.889644	0.999990009
0	0.05	0	0.1	0.823895638	0.17609519	4.112236623	119.7583194	0.999990827	0.823895638	0.17609519	4.112236623	119.7583194	0.999990827
0	0.05	0	0.25	0.628693509	0.371298018	2.842814102	57.72036978	0.999991527	0.628693509	0.371298018	2.842814102	57.72036978	0.999991527
0	0.05	0	0.5	0.417289087	0.582702932	2.093510497	33.98219492	0.99999202	0.417289087	0.582702932	2.093510497	33.98219492	0.99999202
0	0.05	0	0.75	0.287423793	0.712567291	1.748686402	25.37342906	0.999991083	0.287423793	0.712567291	1.748686402	25.37342906	0.999991083
0	0.05	0	0.9	0.232885793	0.767108709	1.616438555	22.37626751	0.999994502	0.232885793	0.767108709	1.616438555	22.37626751	0.999994502
0	0.05	0	1	0.203320603	0.796673843	1.546408813	20.84568114	0.999994446	0.203320603	0.796673843	1.546408813	20.84568114	0.999994446
0	0.05	0.25	0	0.998760435	0.001229571	15.77704979	1972.959331	0.999990005	0.999007347	0.000982656	13.00687546	1968.611448	0.999990003
0	0.05	0.25	0.1	0.787297638	0.212692425	4.70385284	119.5245776	0.999990063	0.825868307	0.17412178	4.07991728	119.7700911	0.999990087
0	0.05	0.25	0.25	0.563847889	0.436142658	3.186016372	57.48740069	0.999990548	0.632305951	0.367685636	2.82398488	57.73265621	0.999991586
0	0.05	0.25	0.5	0.339950036	0.660041771	2.299082941	33.75323196	0.999991807	0.421815478	0.578176562	2.082241338	33.99433309	0.999992041
0	0.05	0.25	0.75	0.214553706	0.785437738	1.892581267	25.14995555	0.999991445	0.291881456	0.708109618	1.740825268	25.38536028	0.999991075
0	0.05	0.25	0.9	0.165475611	0.83451477	1.736662805	22.15641638	0.999990381	0.237112476	0.76288201	1.609886546	22.38805628	0.999994486
0	0.05	0.25	1	0.139943149	0.860051808	1.654022606	20.62854744	0.999994957	0.207357768	0.792636656	1.540553858	20.85736862	0.999994424
0	0.05	0.5	0	0.998531589	0.001458419	18.27887252	1975.727011	0.999990008	0.999019393	0.000970613	12.86971956	1968.352641	0.999990006
0	0.05	0.5	0.1	0.75315983	0.246830695	5.243414875	119.2970676	0.999990526	0.827797415	0.172192772	4.048266603	119.7821225	0.999990186
0	0.05	0.5	0.25	0.507036284	0.492955505	3.49642356	57.26133394	0.999991789	0.635850291	0.364141354	2.80553746	57.74464516	0.999991645
0	0.05	0.5	0.5	0.278335485	0.721656392	2.485171106	33.53332776	0.999991877	0.426278794	0.573713269	2.071201824	34.00618294	0.999992063
0	0.05	0.5	0.75	0.16130813	0.83868391	2.023605306	24.9385176	0.99999204	0.296297032	0.703694036	1.733127106	25.39701567	0.999991068
0	0.05	0.5	0.9	0.118565672	0.881425654	1.84660746	21.95058336	0.999991326	0.241310007	0.758684465	1.603471985	22.39957765	0.999994472
0	0.05	0.5	1	0.097206774	0.902784347	1.752731145	20.42645856	0.999991121	0.211373731	0.788620673	1.534822713	20.86879456	0.999994403
0	0.05	0.75	0	0.998308253	0.001681747	20.66574055	1977.698393	0.999990001	0.999031148	0.000958859	12.73567336	1968.090991	0.999990007
0	0.05	0.75	0.1	0.721272537	0.278717863	5.738379648	119.0747218	0.9999904	0.829684384	0.1703059	4.017263896	119.7938643	0.999990284
0	0.05	0.75	0.25	0.457118151	0.542873253	3.778816344	57.0416505	0.999991404	0.639328384	0.36066332	2.787460301	57.75634727	0.999991704
0	0.05	0.75	0.5	0.228991155	0.771000969	2.654454005	33.32257768	0.999992124	0.4306801	0.569311986	2.060385008	34.01775455	0.999992085
0	0.05	0.75	0.75	0.122115495	0.877877233	2.143379688	24.7392391	0.999992728	0.300670622	0.699320441	1.725586911	25.4084045	0.999991062
0	0.05	0.75	0.9	0.085641852	0.914350443	1.947494559	21.75867013	0.999992295	0.245478048	0.754516411	1.597190602	22.41084036	0.999994458
0	0.05	0.75	1	0.068119546	0.931872692	1.843551993	20.23949505	0.999992238	0.215367924	0.784626459	1.529211502	20.87996736	0.999994383
0	0.05	1	0	0.998090242	0.001899766	22.94864838	1979.188687	0.999990008	0.999042622	0.000947384	12.60463141	1967.826483	0.999990006
0	0.05	1	0.1	0.691447345	0.308543116	6.194808653	118.8578386	0.999990461	0.831530574	0.168459805	3.986889314	119.8053268	0.999990379
0	0.05	1	0.25	0.413133564	0.586857596	4.037101152	56.82846783	0.99999116	0.642742019	0.357249743	2.769742328	57.76777267	0.999991762
0	0.05	1	0.5	0.189273782	0.810718695	2.809160554	33.12096821	0.999992477	0.435020453	0.564971655	2.049784221	34.0290575	0.999992108
0	0.05	1	0.75	0.093061984	0.906931443	2.253278895	24.55198783	0.999993427	0.305002359	0.694988699	1.718199879	25.41953563	0.999991058
0	0.05	1	0.9	0.062343285	0.937649923	2.040371193	21.58034439	0.999993208	0.249616302	0.750378144	1.591038303	22.42185279	0.999994446
0	0.05	1	1	0.048143746	0.951849504	1.927362837	20.06704109	0.99999325	0.219339832	0.780654533	1.523716509	20.89089508	0.999994365
0	0.06	0	0	0.998995005	0.000995005	13.14728346	1968.889644	0.999990009	0.998995005	0.000995005	13.14728346	1968.889644	0.999990009
0	0.06	0	0.1	0.823895638	0.17609519	4.112236623	119.7583194	0.999990827	0.823895638	0.17609519	4.112236623	119.7583194	0.999990827
0	0.06	0	0.25	0.628693509	0.371298018	2.842814102	57.72036978	0.999991527	0.628693509	0.371298018	2.842814102	57.72036978	0.999991527
0	0.06	0	0.5	0.417289087	0.582702932	2.093510497	33.98219492	0.99999202	0.417289087	0.582702932	2.093510497	33.98219492	0.99999202
0	0.06	0	0.75	0.287423793	0.712567291	1.748686402	25.37342906	0.999991083	0.287423793	0.712567291	1.748686402	25.37342906	0.999991083
0	0.06	0	0.9	0.232885793	0.767108709	1.616438555	22.37626751	0.999994502	0.232885793	0.767108709	1.616438555	22.37626751	0.999994502
0	0.06	0	1	0.203320603	0.796673843	1.546408813	20.84568114	0.999994446	0.203320603	0.796673843	1.546408813	20.84568114	0.999994446
0	0.06	0.25	0	0.998763478	0.001226532	15.74341335	1972.924644	0.99999001	0.999009782	0.000980226	12.97920302	1968.568906	0.999990008
0	0.06	0.25	0.1	0.787761512	0.21222857	4.696444015	119.5276136	0.999990082	0.826257567	0.17373254	4.073534326	119.7725211	0.999990107
0	0.06	0.25	0.25	0.56464414	0.435346418	3.181736334	57.49041453	0.999990559	0.633020207	0.366971391	2.820265228	57.73507745	0.999991598
0	0.06	0.25	0.5	0.34085455	0.659137258	2.296517732	33.7561784	0.999991808	0.422713153	0.577278892	2.08001529	33.99672579	0.999992045
0	0.06	0.25	0.75	0.215368479	0.784622959	1.890780078	25.15281093	0.999991438	0.292767936	0.707223138	1.739272761	25.38771313	0.999991073
0	0.06	0.25	0.9	0.166210246	0.833780124	1.735154512	22.15921051	0.99999037	0.237954326	0.762040157	1.608592777	22.39038166	0.999994483
0	0.06	0.25	1	0.140622424	0.859372525	1.652670414	20.6312993	0.99999495	0.208162676	0.791831744	1.539397851	20.85967446	0.99999442
0	0.06	0.5	0	0.998538693	0.001451314	18.20208719	1975.651653	0.999990006	0.999024128	0.000965876	12.81572757	1968.243775	0.999990004
0	0.06	0.5	0.1	0.754196945	0.245793614	5.227178803	119.3041555	0.999990559	0.828557181	0.171433044	4.035788894	119.7868534	0.999990226
0	0.06	0.5	0.25	0.508710604	0.491281199	3.48712128	57.26834149	0.999991804	0.637249376	0.362742292	2.798262796	57.74935984	0.999991669
0	0.06	0.5	0.5	0.280068614	0.719923258	2.479593823	33.54009668	0.999991872	0.428046698	0.571945374	2.066848754	34.01084443	0.999992072
0	0.06	0.5	0.75	0.162742746	0.837249273	2.019668308	24.94497457	0.999992019	0.298051499	0.701939566	1.730092345	25.40160269	0.999991065
0	0.06	0.5	0.9	0.119798925	0.88019237	1.843297406	21.95683664	0.999991296	0.24298078	0.757013687	1.600943683	22.40411329	0.999994466
0	0.06	0.5	1	0.098312533	0.901678552	1.749755289	20.43257341	0.999991085	0.21297405	0.787020345	1.532564048	20.8732936	0.999994395
0	0.06	0.75	0	0.99832036	0.001669642	20.53765933	1977.607293	0.999990002	0.999038066	0.000951942	12.65670057	1967.937229	0.999990009
0	0.06	0.75	0.1	0.722965865	0.277024583	5.712289042	119.0867904	0.999990448	0.830796907	0.169193435	3.998965008	119.8007747	0.999990341
0	0.06	0.75	0.25	0.459693393	0.540298027	3.763989591	57.05352634	0.999991421	0.641384188	0.358607551	2.776787105	57.76323508	0.999991739
0	0.06	0.75	0.5	0.231426196	0.768565912	2.645568433	33.33389576	0.999992108	0.433291559	0.56670054	2.053999028	34.02456796	0.999992099
0	0.06	0.75	0.75	0.123971883	0.876020806	2.137079858	24.74985176	0.999992689	0.303274677	0.696716383	1.721136611	25.41511355	0.99999106
0	0.06	0.75	0.9	0.087165269	0.912826974	1.942179301	21.76883639	0.999992243	0.247964592	0.752029859	1.593483988	22.41747733	0.999994451
0	0.06	0.75	1	0.06944516	0.930547019	1.83876134	20.24936419	0.999992179	0.217753774	0.782240598	1.525900792	20.8865529	0.999994372
0	0.06	1	0	0.998108209	0.001881794	22.76212689	1979.072879	0.999990002	0.999051604	0.000938397	12.50188045	1967.603506	0.999990001
0	0.06	1	0.1	0.693858271	0.306132249	6.158117201	118.8757358	0.99999052	0.832979044	0.167011411	3.963029079	119.8143024	0.999990454
0	0.06	1	0.25	0.416592981	0.583398195	4.016415765	56.84598758	0.999991176	0.645427681	0.354564127	2.7558194	57.7767203	0.999991808
0	0.06	1	0.5	0.192268896	0.807723549	2.79677745	33.1374219	0.999992445	0.438449552	0.561542576	2.04145482	34.03791259	0.999992127
0	0.06	1	0.75	0.095169496	0.904823873	2.244468039	24.56713969	0.99999337	0.308437722	0.691553334	1.712397427	25.42826071	0.999991055
0	0.06	1	0.9	0.063996326	0.93599681	2.032914581	21.59469886	0.999993135	0.252905287	0.747089149	1.586206758	22.43048796	0.999994437
0	0.06	1	1	0.049540804	0.950452366	1.9206271	20.08087603	0.999993171	0.222500993	0.777493358	1.519401792	20.899466	0.999994351
0	0.07	0	0	0.998995005	0.000995005	13.14728346	1968.889644	0.999990009	0.998995005	0.000995005	13.14728346	1968.889644	0.999990009
0	0.07	0	0.1	0.823895638	0.17609519	4.112236623	119.7583194	0.999990827	0.823895638	0.17609519	4.112236623	119.7583194	0.999990827
0	0.07	0	0.25	0.628693509	0.371298018	2.842814102	57.72036978	0.999991527	0.628693509	0.371298018	2.842814102	57.72036978	0.999991527
0	0.07	0	0.5	0.417289087	0.582702932	2.093510497	33.98219492	0.99999202	0.417289087	0.582702932	2.093510497	33.98219492	0.99999202
0	0.07	0	0.75	0.287423793	0.712567291	1.748686402	25.37342906	0.999991083	0.287423793	0.712567291	1.748686402	25.37342906	0.999991083
0	0.07	0	0.9	0.232885793	0.767108709	1.616438555	22.37626751	0.999994502	0.232885793	0.767108709	1.616438555	22.37626751	0.999994502
0	0.07	0	1	0.203320603	0.796673843	1.546408813	20.84568114	0.999994446	0.203320603	0.796673843	1.546408813	20.84568114	0.999994446
0	0.07	0.25	0	0.998766501	0.001223503	15.70989809	1972.870993	0.999990004	0.9990122	0.000977802	12.95162662	1968.50376	0.999990002
0	0.07	0.25	0.1	0.788223378	0.211766723	4.689065092	119.5306346	0.999990101	0.826645096	0.173345031	4.067177948	119.7749391	0.999990127
0	0.07	0.25	0.25	0.565437595	0.434552975	3.177473104	57.49341374	0.999990569	0.633731754	0.366259856	2.816560753	57.73748688	0.99999161
0	0.07	0.25	0.5	0.341757008	0.658234801	2.293962625	33.75911096	0.999991809	0.423608314	0.576383736	2.077798371	33.99910705	0.99999205
0	0.07	0.25	0.75	0.216182321	0.783809111	1.888986121	25.15565341	0.999991431	0.293652732	0.70633834	1.737726732	25.39005501	0.999991072
0	0.07	0.25	0.9	0.166944508	0.83304585	1.733652359	22.16199239	0.999990358	0.238795007	0.761199474	1.607304471	22.39269642	0.99999448
0	0.07	0.25	1	0.141301635	0.858693307	1.65132378	20.63403936	0.999994943	0.20896673	0.791027685	1.538246763	20.8619699	0.999994415
0	0.07	0.5	0	0.998545727	0.001444278	18.12598904	1975.575898	0.999990005	0.999028818	0.000961185	12.76222625	1968.134417	0.999990003
0	0.07	0.5	0.1	0.755225447	0.244765146	5.21106844	119.3111752	0.999990593	0.829310295	0.17067997	4.023413564	119.7915386	0.999990264
0	0.07	0.5	0.25	0.510374198	0.489617621	3.477888623	57.27528247	0.999991819	0.638637979	0.361353714	2.79104665	57.7540293	0.999991692
0	0.07	0.5	0.5	0.281795636	0.718196231	2.474058273	33.54680399	0.999991867	0.429804748	0.570187332	2.06253088	34.01546202	0.999992081
0	0.07	0.5	0.75	0.164176079	0.83581592	2.015761367	24.95137612	0.999991999	0.299799257	0.700191807	1.727082546	25.40614763	0.999991063
0	0.07	0.5	0.9	0.121032909	0.878958357	1.840013013	21.96303834	0.999991265	0.244646814	0.755347647	1.598436423	22.4086081	0.999994461
0	0.07	0.5	1	0.099420009	0.90057104	1.746802752	20.4386392	0.999991049	0.214570853	0.785423535	1.53032433	20.87775266	0.999994387
0	0.07	0.75	0	0.998332294	0.00165771	20.41126069	1977.515439	0.999990004	0.999044886	0.000945124	12.57878726	1967.782487	0.99999001
0	0.07	0.75	0.1	0.72463895	0.275351545	5.68649021	119.0986876	0.999990495	0.831895034	0.168095364	3.980888083	119.8075867	0.999990398
0	0.07	0.75	0.25	0.462246136	0.537745302	3.74932211	57.06523669	0.999991438	0.643417164	0.356574609	2.766240892	57.77002541	0.999991773
0	0.07	0.75	0.5	0.23385188	0.766140211	2.636777934	33.34506478	0.999992091	0.435881302	0.564110811	2.047689419	34.03128666	0.999992113
0	0.07	0.75	0.75	0.12582944	0.874163211	2.130848799	24.76033487	0.999992651	0.305863697	0.69412736	1.716740443	25.42173169	0.999991057
0	0.07	0.75	0.9	0.088693503	0.911298689	1.93692302	21.77888467	0.999992192	0.250440355	0.749554088	1.589822985	22.42402596	0.999994444
0	0.07	0.75	1	0.070777136	0.929214985	1.834024466	20.25912271	0.999992121	0.220131496	0.779862865	1.522631141	20.8930519	0.999994361
0	0.07	1	0	0.998125844	0.001864162	22.57884075	1978.969166	0.999990006	0.999060423	0.000929582	12.40096982	1967.401982	0.999990005
0	0.07	1	0.1	0.696232307	0.303758271	6.121954304	118.8933001	0.999990578	0.834402893	0.165587636	3.939549256	119.8231103	0.999990528
0	0.07	1	0.25	0.4200159	0.579975291	3.996014922	56.86318913	0.999991192	0.648074055	0.351917798	2.742114281	57.78550178	0.999991853
0	0.07	1	0.5	0.195254108	0.804738306	2.784563314	33.15359728	0.999992414	0.441840837	0.55815131	2.033256409	34.04660611	0.999992146
0	0.07	1	0.75	0.09728402	0.902709293	2.235779747	24.58205819	0.999993313	0.311846496	0.688144558	1.706687769	25.43683047	0.999991054
0	0.07	1	0.9	0.065661083	0.93433198	2.025563457	21.60884535	0.999993063	0.256174934	0.743819494	1.581453371	22.43897206	0.999994428
0	0.07	1	1	0.050951166	0.949041926	1.913987833	20.09451864	0.999993092	0.225647366	0.774346972	1.515157412	20.90788884	0.999994337
0	0.08	0	0	0.998995005	0.000995005	13.14728346	1968.889644	0.999990009	0.998995005	0.000995005	13.14728346	1968.889644	0.999990009
0	0.08	0	0.1	0.823895638	0.17609519	4.112236623	119.7583194	0.999990827	0.823895638	0.17609519	4.112236623	119.7583194	0.999990827
0	0.08	0	0.25	0.628693509	0.371298018	2.842814102	57.72036978	0.999991527	0.628693509	0.371298018	2.842814102	57.72036978	0.999991527
0	0.08	0	0.5	0.417289087	0.582702932	2.093510497	33.98219492	0.99999202	0.417289087	0.582702932	2.093510497	33.98219492	0.99999202
0	0.08	0	0.75	0.287423793	0.712567291	1.748686402	25.37342906	0.999991083	0.287423793	0.712567291	1.748686402	25.37342906	0.999991083
0	0.08	0	0.9	0.232885793	0.767108709	1.616438555	22.37626751	0.999994502	0.232885793	0.767108709	1.616438555	22.37626751	0.999994502
0	0.08	0	1	0.203320603	0.796673843	1.546408813	20.84568114	0.999994446	0.203320603	0.796673843	1.546408813	20.84568114	0.999994446
0	0.08	0.25	0	0.998769514	0.001220495	15.67656883	1972.836127	0.999990009	0.999014611	0.000975396	12.92420905	1968.461018	0.999990007
0	0.08	0.25	0.1	0.788683248	0.211306872	4.681715888	119.5336408	0.99999012	0.827030907	0.17295924	4.060847978	119.7773453	0.999990147
0	0.08	0.25	0.25	0.566228266	0.433762314	3.173226583	57.49639842	0.99999058	0.634440607	0.365551015	2.812871361	57.73988459	0.999991622
0	0.08	0.25	0.5	0.342657414	0.657334395	2.291417562	33.76202975	0.999991809	0.424500968	0.575491086	2.075590524	34.00147694	0.999992054
0	0.08	0.25	0.75	0.216995226	0.782996199	1.887199351	25.1584831	0.999991425	0.294535846	0.705455224	1.736187139	25.39238602	0.99999107
0	0.08	0.25	0.9	0.167678392	0.832311954	1.732156309	22.16476209	0.999990347	0.239634516	0.760359962	1.606021593	22.39500062	0.999994477
0	0.08	0.25	1	0.141980774	0.858014161	1.649982669	20.63676766	0.999994935	0.209769927	0.790224484	1.537100565	20.86425502	0.999994411
0	0.08	0.5	0	0.998552694	0.001437309	18.05056876	1975.499744	0.999990003	0.999033462	0.000956539	12.70920888	1968.024568	0.999990001
0	0.08	0.5	0.1	0.756245442	0.243745184	5.195082306	119.3181275	0.999990626	0.830056841	0.169933462	4.01113935	119.7961789	0.999990303
0	0.08	0.5	0.25	0.512027158	0.487964675	3.4687248	57.28215781	0.999991834	0.640016212	0.359975504	2.783888319	57.75865417	0.999991716
0	0.08	0.5	0.5	0.28351655	0.716475312	2.468563988	33.55345052	0.999991862	0.431553013	0.568439077	2.058247777	34.02003633	0.99999209
0	0.08	0.5	0.75	0.165608075	0.834383904	2.01188414	24.95772291	0.999991979	0.301540313	0.698450749	1.724097401	25.41065107	0.999991061
0	0.08	0.5	0.9	0.122267558	0.877723678	1.836753984	21.96918905	0.999991235	0.24630809	0.753686366	1.595949944	22.4130626	0.999994456
0	0.08	0.5	1	0.100529135	0.899461879	1.743873261	20.44465648	0.999991014	0.216164104	0.783830275	1.528103322	20.88217226	0.99999438
0	0.08	0.75	0	0.998344059	0.001645946	20.28651117	1977.422833	0.999990005	0.999051604	0.000938397	12.50188045	1967.603506	0.999990001
0	0.08	0.75	0.1	0.726292151	0.273698391	5.660978163	119.1104171	0.999990542	0.832979044	0.167011411	3.963029079	119.8143024	0.999990454
0	0.08	0.75	0.25	0.464776634	0.535214822	3.7348113	57.07678496	0.999991455	0.645427681	0.354564127	2.7558194	57.7767203	0.999991808
0	0.08	0.75	0.5	0.236268131	0.763723945	2.628080982	33.35608759	0.999992076	0.438449552	0.561542576	2.04145482	34.03791259	0.999992127
0	0.08	0.75	0.75	0.127687961	0.872304653	2.124685394	24.77069064	0.999992614	0.308437722	0.691553334	1.712397427	25.42826071	0.999991055
0	0.08	0.75	0.9	0.090226344	0.909765797	1.931724744	21.78881684	0.999992141	0.252905287	0.747089149	1.586206758	22.43048796	0.999994437
0	0.08	0.75	1	0.072115276	0.927876787	1.829340473	20.26877229	0.999992063	0.222500993	0.777493358	1.519401792	20.899466	0.999994351
0	0.08	1	0	0.998143153	0.001846856	22.39867175	1978.864243	0.999990009	0.999069078	0.00092093	12.3018201	1967.198813	0.999990008
0	0.08	1	0.1	0.69857028	0.301420356	6.086308263	118.9105405	0.999990636	0.835802741	0.16418786	3.916440756	119.8317552	0.999990601
0	0.08	1	0.25	0.423402784	0.576588424	3.975892644	56.88008098	0.999991208	0.650681975	0.349309924	2.728621885	57.79412169	0.999991898
0	0.08	1	0.5	0.198229115	0.801763269	2.772514672	33.1695011	0.999992384	0.445194832	0.554797334	2.025185925	34.05514241	0.999992165
0	0.08	1	0.75	0.099405077	0.900588181	2.227211477	24.59674827	0.999993258	0.315228785	0.684762268	1.701068702	25.44524895	0.999991053
0	0.08	1	0.9	0.067337128	0.932655864	2.018315606	21.62278792	0.999992992	0.259425145	0.740569275	1.576776264	22.44730892	0.99999442
0	0.08	1	1	0.052374457	0.947618556	1.907442988	20.10797245	0.999993014	0.228778747	0.771215578	1.510981667	20.91616728	0.999994325
0	0.09	0	0	0.998995005	0.000995005	13.14728346	1968.889644	0.999990009	0.998995005	0.000995005	13.14728346	1968.889644	0.999990009
0	0.09	0	0.1	0.823895638	0.17609519	4.112236623	119.7583194	0.999990827	0.823895638	0.17609519	4.112236623	119.7583194	0.999990827
0	0.09	0	0.25	0.628693509	0.371298018	2.842814102	57.72036978	0.999991527	0.628693509	0.371298018	2.842814102	57.72036978	0.999991527
0	0.09	0	0.5	0.417289087	0.582702932	2.093510497	33.98219492	0.99999202	0.417289087	0.582702932	2.093510497	33.98219492	0.99999202
0	0.09	0	0.75	0.287423793	0.712567291	1.748686402	25.37342906	0.999991083	0.287423793	0.712567291	1.748686402	25.37342906	0.999991083
0	0.09	0	0.9	0.232885793	0.767108709	1.616438555	22.37626751	0.999994502	0.232885793	0.767108709	1.616438555	22.37626751	0.999994502
0	0.09	0	1	0.203320603	0.796673843	1.546408813	20.84568114	0.999994446	0.203320603	0.796673843	1.546408813	20.84568114	0.999994446
0	0.09	0.25	0	0.998772508	0.001217496	15.64335864	1972.782222	0.999990003	0.999017005	0.000972996	12.89688578	1968.395584	0.999990001
0	0.09	0.25	0.1	0.789141137	0.210849002	4.674396221	119.5366324	0.999990139	0.827415009	0.172575158	4.054544251	119.7797397	0.999990167
0	0.09	0.25	0.25	0.56701617	0.432974422	3.168996673	57.49936867	0.999990591	0.635146781	0.364844852	2.809196961	57.74227065	0.999991634
0	0.09	0.25	0.5	0.343555773	0.656436037	2.288882482	33.76493485	0.99999181	0.425391125	0.574600933	2.073391693	34.00383555	0.999992058
0	0.09	0.25	0.75	0.217807192	0.782184227	1.885419727	25.16130006	0.999991419	0.295417279	0.70457379	1.734653944	25.39470621	0.999991069
0	0.09	0.25	0.9	0.168411891	0.831578444	1.730666325	22.1675197	0.999990335	0.24047285	0.759521625	1.604744109	22.39729434	0.999994475
0	0.09	0.25	1	0.142659834	0.857335094	1.648647048	20.6394843	0.999994928	0.210572262	0.789422145	1.535959225	20.86652988	0.999994407
0	0.09	0.5	0	0.998559594	0.001430407	17.97581721	1975.423192	0.999990001	0.999038066	0.000951942	12.65670057	1967.937229	0.999990009
0	0.09	0.5	0.1	0.757257035	0.242733624	5.179218941	119.3250134	0.999990659	0.830796907	0.169193435	3.998965008	119.8007747	0.999990341
0	0.09	0.5	0.25	0.513669579	0.48632227	3.459629036	57.28896843	0.999991848	0.641384188	0.358607551	2.776787105	57.76323508	0.999991739
0	0.09	0.5	0.5	0.285231358	0.714760499	2.463110507	33.56003705	0.999991857	0.433291559	0.56670054	2.053999028	34.02456796	0.999992099
0	0.09	0.5	0.75	0.167038682	0.832953277	2.00803629	24.96401563	0.999991959	0.303274677	0.696716383	1.721136611	25.41511355	0.99999106
0	0.09	0.5	0.9	0.12350281	0.876488396	1.833520028	21.97528937	0.999991206	0.247964592	0.752029859	1.593483988	22.41747733	0.999994451
0	0.09	0.5	1	0.101639847	0.898351131	1.74096655	20.45062579	0.999990978	0.217753774	0.782240598	1.525900792	20.8865529	0.999994372
0	0.09	0.75	0	0.998355658	0.001634347	20.16337823	1977.329474	0.999990005	0.999058232	0.000931769	12.42602265	1967.446669	0.999990001
0	0.09	0.75	0.1	0.727925815	0.272064774	5.635748026	119.1219823	0.999990589	0.834049204	0.165941306	3.94538405	119.8209238	0.99999051
0	0.09	0.75	0.25	0.467285139	0.532706335	3.720454619	57.08817447	0.999991473	0.647416099	0.352575743	2.745520422	57.78332173	0.999991842
0	0.09	0.75	0.5	0.238674876	0.761317184	2.619476082	33.36696696	0.99999206	0.440996532	0.55899561	2.035293901	34.04444764	0.999992141
0	0.09	0.75	0.75	0.129547248	0.870445329	2.118588547	24.78092124	0.999992577	0.310996789	0.688994265	1.708106606	25.43470237	0.999991054
0	0.09	0.75	0.9	0.091763587	0.908228503	1.926583521	21.79863475	0.999992091	0.255359341	0.744635089	1.582634494	22.43686498	0.99999443
0	0.09	0.75	1	0.073459388	0.926532618	1.824708487	20.27831457	0.999992006	0.22486217	0.77513217	1.516212007	20.90579681	0.999994341
0	0.09	1	0	0.998160138	0.001829863	22.22150474	1978.744403	0.999990001	0.999077574	0.000912436	12.20438524	1966.993992	0.99999001
0	0.09	1	0.1	0.700872991	0.299117702	6.051167734	118.927466	0.999990693	0.837179189	0.162811484	3.893694778	119.8402417	0.999990673
0	0.09	1	0.25	0.426754092	0.573237133	3.956043124	56.89667134	0.999991225	0.653252252	0.346737791	2.715337279	57.80229849	0.999990044
0	0.09	1	0.5	0.201193629	0.798798726	2.760628149	33.18513989	0.999992355	0.448512054	0.551480131	2.017240398	34.06352567	0.999992185
0	0.09	1	0.75	0.101532201	0.898461002	2.21876076	24.61121478	0.999993203	0.318584701	0.681406351	1.695538091	25.45352005	0.999991053
0	0.09	1	0.9	0.069024038	0.930968884	2.011168875	21.63653052	0.999992922	0.262655837	0.737338576	1.57217362	22.45550226	0.999994413
0	0.09	1	1	0.053810311	0.946182626	1.900990577	20.12124092	0.999992937	0.231894948	0.768099365	1.506872909	20.9243049	0.999994313
0	0.1	0	0	0.998995005	0.000995005	13.14728346	1968.889644	0.999990009	0.998995005	0.000995005	13.14728346	1968.889644	0.999990009
0	0.1	0	0.1	0.823895638	0.17609519	4.112236623	119.7583194	0.999990827	0.823895638	0.17609519	4.112236623	119.7583194	0.999990827
0	0.1	0	0.25	0.628693509	0.371298018	2.842814102	57.72036978	0.999991527	0.628693509	0.371298018	2.842814102	57.72036978	0.999991527
0	0.1	0	0.5	0.417289087	0.582702932	2.093510497	33.98219492	0.99999202	0.417289087	0.582702932	2.093510497	33.98219492	0.99999202
0	0.1	0	0.75	0.287423793	0.712567291	1.748686402	25.37342906	0.999991083	0.287423793	0.712567291	1.748686402	25.37342906	0.999991083
0	0.1	0	0.9	0.232885793	0.767108709	1.616438555	22.37626751	0.999994502	0.232885793	0.767108709	1.616438555	22.37626751	0.999994502
0	0.1	0	1	0.203320603	0.796673843	1.546408813	20.84568114	0.999994446	0.203320603	0.796673843	1.546408813	20.84568114	0.999994446
0	0.1	0.25	0	0.998775492	0.001214516	15.61033233	1972.747176	0.999990008	0.999019393	0.000970613	12.86971956	1968.352641	0.999990006
0	0.1	0.25	0.1	0.789597055	0.210393102	4.667105912	119.5396093	0.999990157	0.827797415	0.172192772	4.048266603	119.7821225	0.999990186
0	0.1	0.25	0.25	0.567801318	0.432189284	3.164783275	57.5023246	0.999990602	0.635850291	0.364141354	2.80553746	57.74464516	0.999991645
0	0.1	0.25	0.5	0.344452088	0.655539723	2.286357327	33.76782636	0.999991811	0.426278794	0.573713269	2.071201824	34.00618294	0.999992063
0	0.1	0.25	0.75	0.218618214	0.781373198	1.883647204	25.16410439	0.999991412	0.296297032	0.703694036	1.733127106	25.39701567	0.999991068
0	0.1	0.25	0.9	0.169144998	0.830845326	1.72918237	22.1702653	0.999990324	0.241310007	0.758684465	1.603471985	22.39957765	0.999994472
0	0.1	0.25	1	0.143338805	0.856656115	1.647316883	20.64218934	0.999994921	0.211373731	0.788620673	1.534822713	20.86879456	0.999994403
0	0.1	0.5	0	0.998566433	0.001423576	17.90175912	1975.363003	0.999990008	0.999042622	0.000947384	12.60463141	1967.826483	0.999990006
0	0.1	0.5	0.1	0.758260328	0.241730365	5.163476911	119.3318339	0.999990692	0.831530574	0.168459805	3.986889314	119.8053268	0.999990379
0	0.1	0.5	0.25	0.515301552	0.484690312	3.450600565	57.29571525	0.999991863	0.642742019	0.357249743	2.769742328	57.76777267	0.999991762
0	0.1	0.5	0.5	0.28694006	0.713051792	2.457697376	33.56656439	0.999991853	0.435020453	0.564971655	2.049784221	34.0290575	0.999992108
0	0.1	0.5	0.75	0.16846785	0.83152409	2.004217486	24.97025492	0.99999194	0.305002359	0.694988699	1.718199879	25.41953563	0.999991058
0	0.1	0.5	0.9	0.124738602	0.875252574	1.830310858	21.98133987	0.999991176	0.249616302	0.750378144	1.591038303	22.42185279	0.999994446
0	0.1	0.5	1	0.102752082	0.897238862	1.738082354	20.45654766	0.999990944	0.219339832	0.780654533	1.523716509	20.89089508	0.999994365
0	0.1	0.75	0	0.998367095	0.001622909	20.04183015	1977.235363	0.999990005	0.999064768	0.000925233	12.35116198	1967.288845	0.999990001
0	0.1	0.75	0.1	0.729540282	0.270450353	5.610795038	119.1333866	0.999990635	0.835105779	0.164884786	3.927949147	119.8274529	0.999990565
0	0.1	0.75	0.25	0.4697719	0.53021959	3.706249581	57.09940844	0.999991491	0.64938277	0.350609106	2.735341804	57.78983165	0.999991876
0	0.1	0.75	0.5	0.241072049	0.758919996	2.610961771	33.37770558	0.999992046	0.443522463	0.556469693	2.029205364	34.05089365	0.999992156
0	0.1	0.75	0.75	0.131407106	0.868585435	2.112557189	24.79102881	0.999992541	0.313540944	0.686450109	1.703867047	25.44105837	0.999991053
0	0.1	0.75	0.9	0.093305032	0.906687009	1.921498422	21.80834021	0.999992041	0.257802475	0.742191949	1.579105397	22.44315866	0.999994424
0	0.1	0.75	1	0.07480928	0.92518267	1.820127651	20.28775118	0.99999195	0.227214943	0.772779388	1.513061064	20.91204588	0.999994331
0	0.1	1	0	0.998176819	0.001813183	22.0473322	1978.63697	0.999990002	0.999085909	0.000904091	12.10858934	1966.763574	0.999990001
0	0.1	1	0.1	0.70314122	0.296849529	6.016521716	118.9440851	0.99999075	0.838532816	0.161457928	3.871302803	119.848574	0.999990744
0	0.1	1	0.25	0.430070278	0.569920965	3.936460718	56.91296813	0.999991242	0.655785677	0.344204422	2.702255687	57.81060786	0.999990098
0	0.1	1	0.5	0.204147383	0.795844944	2.748900462	33.20051999	0.999992327	0.451793014	0.54819919	2.009416949	34.07175994	0.999992205
0	0.1	1	0.75	0.103664941	0.896328209	2.210425194	24.62546242	0.999993149	0.321914367	0.678076686	1.690093868	25.46164754	0.999991053
0	0.1	1	0.9	0.070721397	0.929271456	2.004121171	21.65007704	0.999992853	0.265866939	0.734127466	1.567643679	22.46355566	0.999994406
0	0.1	1	1	0.05525836	0.9447345	1.894628665	20.13432744	0.99999286	0.234995795	0.764998506	1.502829544	20.93230515	0.999994301
0	0.15	0	0	0.998995005	0.000995005	13.14728346	1968.889644	0.999990009	0.998995005	0.000995005	13.14728346	1968.889644	0.999990009
0	0.15	0	0.1	0.823895638	0.17609519	4.112236623	119.7583194	0.999990827	0.823895638	0.17609519	4.112236623	119.7583194	0.999990827
0	0.15	0	0.25	0.628693509	0.371298018	2.842814102	57.72036978	0.999991527	0.628693509	0.371298018	2.842814102	57.72036978	0.999991527
0	0.15	0	0.5	0.417289087	0.582702932	2.093510497	33.98219492	0.99999202	0.417289087	0.582702932	2.093510497	33.98219492	0.99999202
0	0.15	0	0.75	0.287423793	0.712567291	1.748686402	25.37342906	0.999991083	0.287423793	0.712567291	1.748686402	25.37342906	0.999991083
0	0.15	0	0.9	0.232885793	0.767108709	1.616438555	22.37626751	0.999994502	0.232885793	0.767108709	1.616438555	22.37626751	0.999994502
0	0.15	0	1	0.203320603	0.796673843	1.546408813	20.84568114	0.999994446	0.203320603	0.796673843	1.546408813	20.84568114	0.999994446
0	0.15	0.25	0	0.998790185	0.001199824	15.44736315	1972.532493	0.999990009	0.999031148	0.000958859	12.73567336	1968.090991	0.999990007
0	0.15	0.25	0.1	0.79184754	0.20814271	4.631088526	119.5542794	0.99999025	0.829684384	0.1703059	4.017263896	119.7938643	0.999990284
0	0.15	0.25	0.25	0.571686213	0.428304443	3.143960594	57.51689301	0.999990656	0.639328384	0.36066332	2.787460301	57.75634727	0.999991704
0	0.15	0.25	0.5	0.348903149	0.651088667	2.273878405	33.78208328	0.999991816	0.4306801	0.569311986	2.060385008	34.01775455	0.999992085
0	0.15	0.25	0.75	0.222659028	0.777332354	1.874889657	25.17793928	0.999991381	0.300670622	0.699320441	1.725586911	25.4084045	0.999991062
0	0.15	0.25	0.9	0.172804426	0.827185843	1.721851774	22.18381557	0.999990269	0.245478048	0.754516411	1.597190602	22.41084036	0.999994458
0	0.15	0.25	1	0.146732088	0.853262798	1.640746753	20.65554296	0.999994885	0.215367924	0.784626459	1.529211502	20.87996736	0.999994383
0	0.15	0.5	0	0.998599653	0.00139035	17.54092702	1974.989676	0.999990003	0.999064768	0.000925233	12.35116198	1967.288845	0.999990001
0	0.15	0.5	0.1	0.763155763	0.236834249	5.086538123	119.3645586	0.999990012	0.835105779	0.164884786	3.927949147	119.8274529	0.999990565
0	0.15	0.5	0.25	0.523307861	0.476682172	3.406441652	57.32830812	0.999990033	0.64938277	0.350609106	2.735341804	57.78983165	0.999991876
0	0.15	0.5	0.5	0.295392099	0.704599734	2.431221534	33.59833992	0.999991834	0.443522463	0.556469693	2.029205364	34.05089365	0.999992156
0	0.15	0.5	0.75	0.1755904	0.824401447	1.985547878	25.0006724	0.999991847	0.313540944	0.686450109	1.703867047	25.44105837	0.999991053
0	0.15	0.5	0.9	0.130923582	0.869067453	1.814627046	22.01086486	0.999991035	0.257802475	0.742191949	1.579105397	22.44315866	0.999994424
0	0.15	0.5	1	0.108333918	0.891656856	1.72399017	20.48546347	0.999990774	0.227214943	0.772779388	1.513061064	20.91204588	0.999994331
0	0.15	0.75	0	0.99842197	0.001568037	19.45684421	1976.76905	0.999990007	0.999096125	0.000893878	11.99117544	1966.508966	0.999990004
0	0.15	0.75	0.1	0.737336047	0.262653971	5.490028212	119.1877189	0.999990018	0.840193611	0.159797219	3.843798098	119.8587789	0.999990831
0	0.15	0.75	0.25	0.481888109	0.518103472	3.637415733	57.15335223	0.999991581	0.658901802	0.341088365	2.686182141	57.82078579	0.999990166
0	0.15	0.75	0.5	0.252912321	0.74707966	2.569700004	33.42937775	0.999991981	0.455843992	0.544148237	1.999805067	34.08184919	0.99999223
0	0.15	0.75	0.75	0.140708533	0.859283837	2.08334681	24.83979244	0.99999237	0.326039732	0.673951323	1.683407023	25.47161049	0.999991055
0	0.15	0.75	0.9	0.101068488	0.898923314	1.896883589	21.85524176	0.999991802	0.269853184	0.730141214	1.562080898	22.47343088	0.999994398
0	0.15	0.75	1	0.081638972	0.918352704	1.797961994	20.33340381	0.999991676	0.238850023	0.761144265	1.497864947	20.94211739	0.999994288
0	0.15	1	0	0.998255872	0.001734133	21.21836457	1978.096117	0.999990005	0.999125437	0.000864568	11.65340227	1965.730064	0.999990005
0	0.15	1	0.1	0.713990905	0.285999291	5.850346371	119.0225065	0.999990196	0.844977661	0.155012604	3.764372825	119.8874512	0.999990264
0	0.15	1	0.25	0.44614004	0.553851294	3.842368794	56.99030731	0.999991334	0.667926194	0.332064171	2.639735599	57.84999967	0.999990365
0	0.15	1	0.5	0.218746379	0.781245822	2.692535765	33.27374889	0.999992201	0.46767138	0.532320926	1.972036095	34.11082841	0.999992307
0	0.15	1	0.75	0.114397873	0.885595023	2.170394977	24.69357407	0.999992895	0.338173683	0.661817383	1.664100512	25.50025422	0.999991066
0	0.15	1	0.9	0.079350907	0.920641613	1.970298678	21.71499762	0.99999252	0.281627012	0.718367367	1.54602664	22.50184117	0.999994379
0	0.15	1	1	0.06266907	0.93732342	1.864112547	20.19714452	0.99999249	0.250264657	0.749729595	1.483541175	20.97035967	0.999994252
0	0.2	0	0	0.998995005	0.000995005	13.14728346	1968.889644	0.999990009	0.998995005	0.000995005	13.14728346	1968.889644	0.999990009
0	0.2	0	0.1	0.823895638	0.17609519	4.112236623	119.7583194	0.999990827	0.823895638	0.17609519	4.112236623	119.7583194	0.999990827
0	0.2	0	0.25	0.628693509	0.371298018	2.842814102	57.72036978	0.999991527	0.628693509	0.371298018	2.842814102	57.72036978	0.999991527
0	0.2	0	0.5	0.417289087	0.582702932	2.093510497	33.98219492	0.99999202	0.417289087	0.582702932	2.093510497	33.98219492	0.99999202
0	0.2	0	0.75	0.287423793	0.712567291	1.748686402	25.37342906	0.999991083	0.287423793	0.712567291	1.748686402	25.37342906	0.999991083
0	0.2	0	0.9	0.232885793	0.767108709	1.616438555	22.37626751	0.999994502	0.232885793	0.767108709	1.616438555	22.37626751	0.999994502
0	0.2	0	1	0.203320603	0.796673843	1.546408813	20.84568114	0.999994446	0.203320603	0.796673843	1.546408813	20.84568114	0.999994446
0	0.2	0.25	0	0.998804528	0.00118548	15.28801592	1972.315274	0.999990008	0.999042622	0.000947384	12.60463141	1967.826483	0.999990006
0	0.2	0.25	0.1	0.79405063	0.20593971	4.595778902	119.5686008	0.999990341	0.831530574	0.168459805	3.986889314	119.8053268	0.999990379
0	0.2	0.25	0.25	0.575504253	0.424486457	3.123536457	57.53111842	0.99999071	0.642742019	0.357249743	2.769742328	57.76777267	0.999991762
0	0.2	0.25	0.5	0.353303719	0.646688103	2.261639064	33.79601413	0.999991822	0.435020453	0.564971655	2.049784221	34.0290575	0.999992108
0	0.2	0.25	0.75	0.226675683	0.773315669	1.86630346	25.19147025	0.999991352	0.305002359	0.694988699	1.718199879	25.41953563	0.999991058
0	0.2	0.25	0.9	0.176453101	0.823537115	1.714666574	22.19707637	0.999990216	0.249616302	0.750378144	1.591038303	22.42185279	0.999994446
0	0.2	0.25	1	0.150122071	0.849872781	1.634308159	20.6686169	0.999994851	0.219339832	0.780654533	1.523716509	20.89089508	0.999994365
0	0.2	0.5	0	0.998631365	0.001358638	17.19536467	1974.624403	0.999990003	0.999085909	0.000904091	12.10858934	1966.763574	0.999990001
0	0.2	0.5	0.1	0.767858165	0.232132017	5.012430008	119.3962071	0.999990182	0.838532816	0.161457928	3.871302803	119.848574	0.999990744
0	0.2	0.5	0.25	0.531066286	0.468923839	3.363856796	57.35964526	0.999990125	0.655785677	0.344204422	2.702255687	57.81060786	0.999990098
0	0.2	0.5	0.5	0.303692152	0.696299667	2.405690046	33.62874675	0.999991819	0.451793014	0.54819919	2.009416949	34.07175994	0.999992205
0	0.2	0.5	0.75	0.182670009	0.817321752	1.967557385	25.02984744	0.999991761	0.321914367	0.678076686	1.690093868	25.46164754	0.999991053
0	0.2	0.5	0.9	0.137113382	0.862877519	1.799522225	22.03922686	0.999990901	0.265866939	0.734127466	1.567643679	22.46355566	0.999994406
0	0.2	0.5	1	0.113944759	0.886045854	1.710423595	20.51326892	0.999990614	0.234995795	0.764998506	1.502829544	20.93230515	0.999994301
0	0.2	0.75	0	0.998473265	0.001516743	18.90720692	1976.300728	0.999990008	0.999125437	0.000864568	11.65340227	1965.730064	0.999990005
0	0.2	0.75	0.1	0.744698721	0.255291532	5.375535369	119.2388815	0.999990253	0.844977661	0.155012604	3.764372825	119.8874512	0.999990264
0	0.2	0.75	0.25	0.493496623	0.506495051	3.572029604	57.20384508	0.999991674	0.667926194	0.332064171	2.639735599	57.84999967	0.999990365
0	0.2	0.75	0.5	0.26450586	0.735486068	2.530500573	33.47790142	0.999991927	0.46767138	0.532320926	1.972036095	34.11082841	0.999992307
0	0.2	0.75	0.75	0.149997996	0.849994217	2.055625495	24.88577464	0.999992213	0.338173683	0.661817383	1.664100512	25.50025422	0.999991066
0	0.2	0.75	0.9	0.108908923	0.891082656	1.873543226	21.89958458	0.999991579	0.281627012	0.718367367	1.54602664	22.50184117	0.999994379
0	0.2	0.75	1	0.088586189	0.911405229	1.776956693	20.37664153	0.999991417	0.250264657	0.749729595	1.483541175	20.97035967	0.999994252
0	0.2	1	0	0.998328333	0.001661667	20.45319721	1977.541201	0.99999	0.999161671	0.000828338	11.23417739	1964.707167	0.99999001
0	0.2	1	0.1	0.724083482	0.275906998	5.695057712	119.0947407	0.999990479	0.850928948	0.14906166	3.66515671	119.9236504	0.999990608
0	0.2	1	0.25	0.461397706	0.538593726	3.754193735	57.06135141	0.999991432	0.679252384	0.320738237	2.581651915	57.88612643	0.999990621
0	0.2	1	0.5	0.233044363	0.766947734	2.639697631	33.34135816	0.999992097	0.482716425	0.517275987	1.937322226	34.14670457	0.999992412
0	0.2	1	0.75	0.125210137	0.874782527	2.132918247	24.75685476	0.999992664	0.353798689	0.646192404	1.63999063	25.53576951	0.999991092
0	0.2	1	0.9	0.088183569	0.911808639	1.938668622	21.77554823	0.999992209	0.296893359	0.703101005	1.525992393	22.53710456	0.999994364
0	0.2	1	1	0.070332449	0.929659691	1.835597504	20.25588206	0.99999214	0.265131379	0.734862838	1.465675002	21.00544099	0.999994217
0	0.25	0	0	0.998995005	0.000995005	13.14728346	1968.889644	0.999990009	0.998995005	0.000995005	13.14728346	1968.889644	0.999990009
0	0.25	0	0.1	0.823895638	0.17609519	4.112236623	119.7583194	0.999990827	0.823895638	0.17609519	4.112236623	119.7583194	0.999990827
0	0.25	0	0.25	0.628693509	0.371298018	2.842814102	57.72036978	0.999991527	0.628693509	0.371298018	2.842814102	57.72036978	0.999991527
0	0.25	0	0.5	0.417289087	0.582702932	2.093510497	33.98219492	0.99999202	0.417289087	0.582702932	2.093510497	33.98219492	0.99999202
0	0.25	0	0.75	0.287423793	0.712567291	1.748686402	25.37342906	0.999991083	0.287423793	0.712567291	1.748686402	25.37342906	0.999991083
0	0.25	0	0.9	0.232885793	0.767108709	1.616438555	22.37626751	0.999994502	0.232885793	0.767108709	1.616438555	22.37626751	0.999994502
0	0.25	0	1	0.203320603	0.796673843	1.546408813	20.84568114	0.999994446	0.203320603	0.796673843	1.546408813	20.84568114	0.999994446
0	0.25	0.25	0	0.998818533	0.001171474	15.13216992	1972.095512	0.999990006	0.999053826	0.000936179	12.47649303	1967.559106	0.999990004
0	0.25	0.25	0.1	0.796207799	0.203782631	4.561156129	119.5825858	0.99999043	0.83333729	0.166653183	3.95712382	119.8165199	0.999990473
0	0.25	0.25	0.25	0.579257066	0.420733697	3.103499451	57.54501276	0.999990764	0.646092925	0.353898894	2.752372902	57.77893106	0.999991819
0	0.25	0.25	0.5	0.357654313	0.642337516	2.249632466	33.8096298	0.999991829	0.439300897	0.560691235	2.039393058	34.04010095	0.999992132
0	0.25	0.25	0.75	0.230667759	0.769323566	1.857883642	25.2047069	0.999991325	0.309292404	0.690698651	1.7109614	25.43041755	0.999991055
0	0.25	0.25	0.9	0.180090276	0.819899889	1.707622501	22.2100565	0.999990166	0.253724516	0.746269918	1.585011159	22.43262299	0.999994435
0	0.25	0.25	1	0.153507876	0.846486942	1.627997204	20.68141943	0.999994818	0.22328898	0.776705367	1.51833417	20.90158545	0.999994347
0	0.25	0.5	0	0.99866167	0.001328337	16.8641151	1974.268106	0.999990007	0.999106114	0.000883892	11.87622391	1966.251853	0.999990005
0	0.25	0.5	0.1	0.772378646	0.227611701	4.940996682	119.426452	0.999990347	0.841820681	0.158169402	3.816818082	119.8681458	0.999990083
0	0.25	0.5	0.25	0.53858736	0.461402857	3.322762445	57.38960959	0.999990217	0.661962999	0.338027235	2.670409834	57.83073889	0.999990233
0	0.25	0.5	0.5	0.311841178	0.688150632	2.38105316	33.65786981	0.99999181	0.459840076	0.540152179	1.990374313	34.09171905	0.999992255
0	0.25	0.5	0.75	0.18970158	0.810290101	1.9502097	25.05785175	0.999991681	0.330124548	0.669866509	1.676848252	25.48136158	0.999991057
0	0.25	0.5	0.9	0.143301394	0.856689381	1.78496503	22.06648975	0.999990775	0.273808646	0.726185745	1.55662584	22.4830994	0.999994391
0	0.25	0.5	1	0.119577622	0.880412839	1.697353881	20.54002285	0.999990461	0.242679735	0.75731454	1.492997202	20.95172655	0.999994275
0	0.25	0.75	0	0.99852132	0.001468688	18.38977189	1975.83164	0.999990008	0.999152897	0.000837108	11.3358388	1964.953722	0.999990005
0	0.25	0.75	0.1	0.751663084	0.248327393	5.266830324	119.2868215	0.999990477	0.849484275	0.150506249	3.689283888	119.9148862	0.999990524
0	0.25	0.75	0.25	0.504625602	0.495366166	3.509834898	57.25120577	0.999991768	0.676492752	0.323497806	2.595783043	57.87737845	0.999990558
0	0.25	0.75	0.5	0.275848996	0.724142889	2.493211992	33.52354935	0.999991885	0.479030106	0.520962279	1.945766404	34.13801335	0.999992386
0	0.25	0.75	0.75	0.159256561	0.840735509	2.029282417	24.92919584	0.99999207	0.349950776	0.650040309	1.645852802	25.52716031	0.999991085
0	0.25	0.75	0.9	0.116805278	0.883186093	1.851381219	21.94155942	0.999991371	0.293123004	0.706871363	1.530862143	22.52855268	0.999994367
0	0.25	0.75	1	0.095630228	0.904360946	1.757023367	20.41763686	0.999991173	0.261452948	0.738541277	1.470016878	20.99693063	0.999994225
0	0.25	1	0	0.998395004	0.001595004	19.74471028	1977.004449	0.999990007	0.999195004	0.000795004	10.8467693	1963.672733	0.999990007
0	0.25	1	0.1	0.733494628	0.26649612	5.549594838	119.1612154	0.999990748	0.856441153	0.143548945	3.572844667	119.9562897	0.999990098
0	0.25	1	0.25	0.475895292	0.524096243	3.671384592	57.12683328	0.999991536	0.689842065	0.3101488	2.527547592	57.91937717	0.999990865
0	0.25	1	0.5	0.247022708	0.752969304	2.590063004	33.40395356	0.999992012	0.496985076	0.503007445	1.904999903	34.17976177	0.999992521
0	0.25	1	0.75	0.136058024	0.86393443	2.097758481	24.81577299	0.999992454	0.368810714	0.631180417	1.61756699	25.56854547	0.999991131
0	0.25	1	0.9	0.097175735	0.902816184	1.909025287	21.83212347	0.99999192	0.311668476	0.688325883	1.507373552	22.56968355	0.999994359
0	0.25	1	1	0.078208074	0.921783737	1.808893881	20.31089075	0.999991811	0.279587788	0.720406405	1.449079614	21.03787688	0.999994193
0	0.3	0	0	0.998995005	0.000995005	13.14728346	1968.889644	0.999990009	0.998995005	0.000995005	13.14728346	1968.889644	0.999990009
0	0.3	0	0.1	0.823895638	0.17609519	4.112236623	119.7583194	0.999990827	0.823895638	0.17609519	4.112236623	119.7583194	0.999990827
0	0.3	0	0.25	0.628693509	0.371298018	2.842814102	57.72036978	0.999991527	0.628693509	0.371298018	2.842814102	57.72036978	0.999991527
0	0.3	0	0.5	0.417289087	0.582702932	2.093510497	33.98219492	0.99999202	0.417289087	0.582702932	2.093510497	33.98219492	0.99999202
0	0.3	0	0.75	0.287423793	0.712567291	1.748686402	25.37342906	0.999991083	0.287423793	0.712567291	1.748686402	25.37342906	0.999991083
0	0.3	0	0.9	0.232885793	0.767108709	1.616438555	22.37626751	0.999994502	0.232885793	0.767108709	1.616438555	22.37626751	0.999994502
0	0.3	0	1	0.203320603	0.796673843	1.546408813	20.84568114	0.999994446	0.203320603	0.796673843	1.546408813	20.84568114	0.999994446
0	0.3	0.25	0	0.998832211	0.001157792	14.97970983	1971.8732	0.999990003	0.999064768	0.000925233	12.35116198	1967.288845	0.999990001
0	0.3	0.25	0.1	0.798320459	0.201670059	4.527200123	119.596246	0.999990517	0.835105779	0.164884786	3.927949147	119.8274529	0.999990565
0	0.3	0.25	0.25	0.582946233	0.417044584	3.083838598	57.55858739	0.999990817	0.64938277	0.350609106	2.735341804	57.78983165	0.999991876
0	0.3	0.25	0.5	0.361955457	0.63803638	2.23785203	33.82294072	0.999991837	0.443522463	0.556469693	2.029205364	34.05089365	0.999992156
0	0.3	0.25	0.75	0.234634879	0.765356421	1.849625428	25.21765846	0.999991299	0.313540944	0.686450109	1.703867047	25.44105837	0.999991053
0	0.3	0.25	0.9	0.183715253	0.816274864	1.70071545	22.22276442	0.999990117	0.257802475	0.742191949	1.579105397	22.44315866	0.999994424
0	0.3	0.25	1	0.156888672	0.843106115	1.621810142	20.69395852	0.999994786	0.227214943	0.772779388	1.513061064	20.91204588	0.999994331
0	0.3	0.5	0	0.998690655	0.001299351	16.54626723	1973.90368	0.999990006	0.999125437	0.000864568	11.65340227	1965.730064	0.999990005
0	0.3	0.5	0.1	0.776727489	0.223263018	4.872093701	119.4553846	0.999990507	0.844977661	0.155012604	3.764372825	119.8874512	0.999990264
0	0.3	0.5	0.25	0.5458811	0.45410921	3.283080942	57.41828892	0.99999031	0.667926194	0.332064171	2.639735599	57.84999967	0.999990365
0	0.3	0.5	0.5	0.319840478	0.680151326	2.357264578	33.68578727	0.999991804	0.46767138	0.532320926	1.972036095	34.11082841	0.999992307
0	0.3	0.5	0.75	0.196680634	0.803310974	1.933471054	25.08475188	0.999991608	0.338173683	0.661817383	1.664100512	25.50025422	0.999991066
0	0.3	0.5	0.9	0.149481592	0.850509064	1.770926316	22.09271303	0.999990657	0.281627012	0.718367367	1.54602664	22.50184117	0.999994379
0	0.3	0.5	1	0.125226039	0.874764276	1.684754331	20.56578032	0.999990315	0.250264657	0.749729595	1.483541175	20.97035967	0.999994252
0	0.3	0.75	0	0.998566433	0.001423576	17.90175912	1975.363003	0.999990008	0.999178676	0.000811329	11.03671663	1964.181518	0.999990006
0	0.3	0.75	0.1	0.758260328	0.241730365	5.163476911	119.3318339	0.999990692	0.853736849	0.146253922	3.618183757	119.9406426	0.999990771
0	0.3	0.75	0.25	0.515301552	0.484690312	3.450600565	57.29571525	0.999991863	0.684634808	0.315355936	2.554128396	57.90308944	0.999990744
0	0.3	0.75	0.5	0.28694006	0.713051792	2.457697376	33.56656439	0.999991853	0.489944397	0.510048069	1.920877829	34.16356451	0.999992466
0	0.3	0.75	0.75	0.16846785	0.83152409	2.004217486	24.97025492	0.99999194	0.36137991	0.638611201	1.628579264	25.55248	0.999991111
0	0.3	0.75	0.9	0.124738602	0.875252574	1.830310858	21.98133987	0.999991176	0.304341987	0.695652374	1.516515571	22.55371046	0.99999436
0	0.3	0.75	1	0.102752082	0.897238862	1.738082354	20.45654766	0.999990944	0.272411159	0.727583045	1.45722707	21.021971	0.999994204
0	0.3	1	0	0.998456543	0.001533466	19.08669782	1976.458736	0.999990009	0.999225774	0.000764235	10.48770262	1962.655834	0.999990009
0	0.3	1	0.1	0.742290392	0.257699783	5.413033648	119.222201	0.999990176	0.861561035	0.138429391	3.486737029	119.9870327	0.999990425
0	0.3	1	0.25	0.489681756	0.510309887	3.593458273	57.18737705	0.999991643	0.699763661	0.300227438	2.47702646	57.95008161	0.999991098
0	0.3	1	0.5	0.260669033	0.739322911	2.543347571	33.46205921	0.999991944	0.510530299	0.489462332	1.874830351	34.21031769	0.999992631
0	0.3	1	0.75	0.146904062	0.853088202	2.064707557	24.87074222	0.999992264	0.383232882	0.616758298	1.596658933	25.59888338	0.99999118
0	0.3	1	0.9	0.106288236	0.893703416	1.881187877	21.8850758	0.999991652	0.32595905	0.674035312	1.490025493	22.59986829	0.999994362
0	0.3	1	1	0.086258705	0.913732797	1.783835178	20.36248632	0.999991502	0.29363105	0.706363129	1.433624317	21.06794968	0.999994179
0	0.4	0	0	0.998995005	0.000995005	13.14728346	1968.889644	0.999990009	0.998995005	0.000995005	13.14728346	1968.889644	0.999990009
0	0.4	0	0.1	0.823895638	0.17609519	4.112236623	119.7583194	0.999990827	0.823895638	0.17609519	4.112236623	119.7583194	0.999990827
0	0.4	0	0.25	0.628693509	0.371298018	2.842814102	57.72036978	0.999991527	0.628693509	0.371298018	2.842814102	57.72036978	0.999991527
0	0.4	0	0.5	0.417289087	0.582702932	2.093510497	33.98219492	0.99999202	0.417289087	0.582702932	2.093510497	33.98219492	0.99999202
0	0.4	0	0.75	0.287423793	0.712567291	1.748686402	25.37342906	0.999991083	0.287423793	0.712567291	1.748686402	25.37342906	0.999991083
0	0.4	0	0.9	0.232885793	0.767108709	1.616438555	22.37626751	0.999994502	0.232885793	0.767108709	1.616438555	22.37626751	0.999994502
0	0.4	0	1	0.203320603	0.796673843	1.546408813	20.84568114	0.999994446	0.203320603	0.796673843	1.546408813	20.84568114	0.999994446
0	0.4	0.25	0	0.998858638	0.001131365	14.68454347	1971.440993	0.999990003	0.999085909	0.000904091	12.10858934	1966.763574	0.999990001
0	0.4	0.25	0.1	0.802417624	0.197573064	4.461211967	119.6226363	0.999990688	0.838532816	0.161457928	3.871302803	119.848574	0.999990744
0	0.4	0.25	0.25	0.590139715	0.409851208	3.0456035	57.58482053	0.999990923	0.655785677	0.344204422	2.702255687	57.81060786	0.999990098
0	0.4	0.25	0.5	0.370411547	0.629580308	2.214944543	33.84868777	0.999991855	0.451793014	0.54819919	2.009416949	34.07175994	0.999992205
0	0.4	0.25	0.75	0.242492931	0.757498322	1.83357559	25.24274136	0.999991253	0.321914367	0.678076686	1.690093868	25.46164754	0.999991053
0	0.4	0.25	0.9	0.190926034	0.809063992	1.687296779	22.24739593	0.999990026	0.265866939	0.734127466	1.567643679	22.46355566	0.999994406
0	0.4	0.25	1	0.163632116	0.83636261	1.609793437	20.7182768	0.999994726	0.234995795	0.764998506	1.502829544	20.93230515	0.999994301
0	0.4	0.5	0	0.998745001	0.001245001	15.94764788	1973.168962	0.999990001	0.999161671	0.000828338	11.23417739	1964.707167	0.99999001
0	0.4	0.5	0.1	0.784947687	0.215043125	4.741352009	119.50964	0.999990812	0.850928948	0.14906166	3.66515671	119.9236504	0.999990608
0	0.4	0.5	0.25	0.559824196	0.440166297	3.207672237	57.47210816	0.999990493	0.679252384	0.320738237	2.581651915	57.88612643	0.999990621
0	0.4	0.5	0.5	0.335396508	0.664595296	2.312062641	33.73828816	0.999991804	0.482716425	0.517275987	1.937322226	34.14670457	0.999992412
0	0.4	0.5	0.75	0.210466019	0.78952546	1.901697224	25.13548232	0.999991479	0.353798689	0.646192404	1.63999063	25.53576951	0.999991092
0	0.4	0.5	0.9	0.161797111	0.83819333	1.744297704	22.14225931	0.999990441	0.296893359	0.703101005	1.525992393	22.53710456	0.999994364
0	0.4	0.5	1	0.136546094	0.863443953	1.660868147	20.6145087	0.999990047	0.265131379	0.734862838	1.465675002	21.00544099	0.999994217
0	0.4	0.75	0	0.998648847	0.001341155	17.00437441	1974.414267	0.999990001	0.999225774	0.000764235	10.48770262	1962.655834	0.999990009
0	0.4	0.75	0.1	0.770462896	0.229527382	4.971292953	119.4136557	0.999990277	0.861561035	0.138429391	3.486737029	119.9870327	0.999990425
0	0.4	0.75	0.25	0.535392452	0.464597726	3.340196908	57.37693003	0.999990178	0.699763661	0.300227438	2.47702646	57.95008161	0.999991098
0	0.4	0.75	0.5	0.308367155	0.691624658	2.391505328	33.64554053	0.999991813	0.510530299	0.489462332	1.874830351	34.21031769	0.999992631
0	0.4	0.75	0.75	0.186694233	0.813297482	1.957567933	25.04598888	0.999991715	0.383232882	0.616758298	1.596658933	25.59888338	0.99999118
0	0.4	0.75	0.9	0.140650007	0.859340821	1.79113869	22.05493633	0.999990828	0.32595905	0.674035312	1.490025493	22.59986829	0.999994362
0	0.4	0.75	1	0.117161267	0.882829258	1.702896104	20.52868202	0.999990525	0.29363105	0.706363129	1.433624317	21.06794968	0.999994179
0	0.4	1	0	0.998566433	0.001423576	17.90175912	1975.363003	0.999990008	0.999280719	0.00070929	9.84291686	1960.633969	0.999990009
0	0.4	1	0.1	0.758260328	0.241730365	5.163476911	119.3318339	0.999990692	0.870779941	0.129210256	3.330781164	120.0412092	0.999990197
0	0.4	1	0.25	0.515301552	0.484690312	3.450600565	57.29571525	0.999991863	0.717837127	0.282154408	2.385396254	58.00493664	0.999991535
0	0.4	1	0.5	0.28694006	0.713051792	2.457697376	33.56656439	0.999991853	0.53564319	0.464349662	1.820143454	34.26497567	0.999992851
0	0.4	1	0.75	0.16846785	0.83152409	2.004217486	24.97025492	0.99999194	0.410404234	0.589587067	1.55881466	25.65324661	0.999991301
0	0.4	1	0.9	0.124738602	0.875252574	1.830310858	21.98133987	0.999991176	0.353127738	0.646866652	1.458655319	22.65402357	0.99999439
0	0.4	1	1	0.102752082	0.897238862	1.738082354	20.45654766	0.999990944	0.320486337	0.679507839	1.405694956	21.12195146	0.999994176
0	0.5	0	0	0.998995005	0.000995005	13.14728346	1968.889644	0.999990009	0.998995005	0.000995005	13.14728346	1968.889644	0.999990009
0	0.5	0	0.1	0.823895638	0.17609519	4.112236623	119.7583194	0.999990827	0.823895638	0.17609519	4.112236623	119.7583194	0.999990827
0	0.5	0	0.25	0.628693509	0.371298018	2.842814102	57.72036978	0.999991527	0.628693509	0.371298018	2.842814102	57.72036978	0.999991527
0	0.5	0	0.5	0.417289087	0.582702932	2.093510497	33.98219492	0.99999202	0.417289087	0.582702932	2.093510497	33.98219492	0.99999202
0	0.5	0	0.75	0.287423793	0.712567291	1.748686402	25.37342906	0.999991083	0.287423793	0.712567291	1.748686402	25.37342906	0.999991083
0	0.5	0	0.9	0.232885793	0.767108709	1.616438555	22.37626751	0.999994502	0.232885793	0.767108709	1.616438555	22.37626751	0.999994502
0	0.5	0	1	0.203320603	0.796673843	1.546408813	20.84568114	0.999994446	0.203320603	0.796673843	1.546408813	20.84568114	0.999994446
0	0.5	0.25	0	0.998883892	0.001106115	14.40168993	1971.019682	0.999990007	0.999106114	0.000883892	11.87622391	1966.251853	0.999990005
0	0.5	0.25	0.1	0.806352343	0.19363767	4.397668804	119.6473421	0.999990013	0.841820681	0.158169402	3.816818082	119.8681458	0.999990083
0	0.5	0.25	0.25	0.597096424	0.402894602	3.008751298	57.60989912	0.999991027	0.661962999	0.338027235	2.670409834	57.83073889	0.999990233
0	0.5	0.25	0.5	0.37867637	0.621315507	2.192868687	33.87333013	0.999991876	0.459840076	0.540152179	1.990374313	34.09171905	0.999992255
0	0.5	0.25	0.75	0.25024757	0.749743642	1.81811919	25.26678564	0.999991212	0.330124548	0.669866509	1.676848252	25.48136158	0.999991057
0	0.5	0.25	0.9	0.198080696	0.801913975	1.674380741	22.27114287	0.999994671	0.273808646	0.726185745	1.55662584	22.4830994	0.999994391
0	0.5	0.25	1	0.170346579	0.829648091	1.598230854	20.74162986	0.99999467	0.242679735	0.75731454	1.492997202	20.95172655	0.999994275
0	0.5	0.5	0	0.998795004	0.001195004	15.39385104	1972.460369	0.999990009	0.999195004	0.000795004	10.8467693	1963.672733	0.999990007
0	0.5	0.5	0.1	0.792587096	0.207403185	4.619241062	119.5590914	0.99999028	0.856441153	0.143548945	3.572844667	119.9562897	0.999990098
0	0.5	0.5	0.25	0.57296624	0.427024434	3.137108838	57.52167233	0.999990674	0.689842065	0.3101488	2.527547592	57.91937717	0.999990865
0	0.5	0.5	0.5	0.350375591	0.649616227	2.269772347	33.78676258	0.999991818	0.496985076	0.503007445	1.904999903	34.17976177	0.999992521
0	0.5	0.5	0.75	0.224000619	0.775990753	1.872008802	25.18248289	0.999991372	0.368810714	0.631180417	1.61756699	25.56854547	0.999991131
0	0.5	0.5	0.9	0.174021884	0.825968367	1.719440766	22.18826756	0.999990251	0.311668476	0.688325883	1.507373552	22.56968355	0.999994359
0	0.5	0.5	1	0.147862493	0.852132381	1.638586136	20.6599316	0.999994874	0.279587788	0.720406405	1.449079614	21.03787688	0.999994193
0	0.5	0.75	0	0.998722273	0.001267728	16.19839599	1973.479826	0.999990001	0.999267732	0.000722277	9.995741253	1961.137118	0.999990009
0	0.5	0.75	0.1	0.781499617	0.218491066	4.796274292	119.4869503	0.999990683	0.868592062	0.131397981	3.367900822	120.0282329	0.999990043
0	0.5	0.75	0.25	0.553950628	0.446039787	3.239368167	57.44959484	0.999990415	0.713523523	0.286467907	2.407220208	57.99196805	0.999991429
0	0.5	0.75	0.5	0.328801252	0.671190551	2.331061156	33.7163089	0.999991803	0.529598106	0.47039469	1.833164644	34.25204605	0.999992796
0	0.5	0.75	0.75	0.204587384	0.795404147	1.915046696	25.11422186	0.999991532	0.403812897	0.596178371	1.56781912	25.64037605	0.999991268
0	0.5	0.75	0.9	0.156528095	0.843462435	1.755482242	22.12148061	0.99999053	0.346508332	0.653486049	1.466115815	22.64119478	0.999994381
0	0.5	0.75	1	0.131692775	0.868297383	1.670898796	20.59406321	0.999990158	0.313924945	0.686069229	1.412335034	21.10915372	0.999994174
0	0.5	1	0	0.99866167	0.001328337	16.8641151	1974.268106	0.999990007	0.999328337	0.000661671	9.280292057	1958.635505	0.999990008
0	0.5	1	0.1	0.772378646	0.227611701	4.940996682	119.426452	0.999990347	0.87884943	0.121141341	3.193284224	120.0887906	0.999990771
0	0.5	1	0.25	0.53858736	0.461402857	3.322762445	57.38960959	0.999990217	0.733878035	0.266112001	2.304478718	58.05213902	0.999990036
0	0.5	1	0.5	0.311841178	0.688150632	2.38105316	33.65786981	0.99999181	0.558405007	0.441588064	1.771886037	34.3124368	0.99999307
0	0.5	1	0.75	0.18970158	0.810290101	1.9502097	25.05785175	0.999991681	0.435506663	0.56448478	1.525478736	25.70054473	0.999991444
0	0.5	1	0.9	0.143301394	0.856689381	1.78496503	22.06648975	0.999990775	0.378499612	0.621494827	1.431054714	22.70120597	0.999994439
0	0.5	1	1	0.119577622	0.880412839	1.697353881	20.54002285	0.999990461	0.345740463	0.654253737	1.381141046	21.16904666	0.9999942
0	0.6	0	0	0.998995005	0.000995005	13.14728346	1968.889644	0.999990009	0.998995005	0.000995005	13.14728346	1968.889644	0.999990009
0	0.6	0	0.1	0.823895638	0.17609519	4.112236623	119.7583194	0.999990827	0.823895638	0.17609519	4.112236623	119.7583194	0.999990827
0	0.6	0	0.25	0.628693509	0.371298018	2.842814102	57.72036978	0.999991527	0.628693509	0.371298018	2.842814102	57.72036978	0.999991527
0	0.6	0	0.5	0.417289087	0.582702932	2.093510497	33.98219492	0.99999202	0.417289087	0.582702932	2.093510497	33.98219492	0.99999202
0	0.6	0	0.75	0.287423793	0.712567291	1.748686402	25.37342906	0.999991083	0.287423793	0.712567291	1.748686402	25.37342906	0.999991083
0	0.6	0	0.9	0.232885793	0.767108709	1.616438555	22.37626751	0.999994502	0.232885793	0.767108709	1.616438555	22.37626751	0.999994502
0	0.6	0	1	0.203320603	0.796673843	1.546408813	20.84568114	0.999994446	0.203320603	0.796673843	1.546408813	20.84568114	0.999994446
0	0.6	0.25	0	0.998908047	0.00108196	14.13035851	1970.589472	0.999990007	0.999125437	0.000864568	11.65340227	1965.730064	0.999990005
0	0.6	0.25	0.1	0.810134042	0.189856145	4.336435845	119.6714652	0.999990187	0.844977661	0.155012604	3.764372825	119.8874512	0.999990264
0	0.6	0.25	0.25	0.603827407	0.396163722	2.973207884	57.63389746	0.99999113	0.667926194	0.332064171	2.639735599	57.84999967	0.999990365
0	0.6	0.25	0.5	0.386754395	0.613237505	2.171579971	33.89693654	0.9999919	0.46767138	0.532320926	1.972036095	34.11082841	0.999992307
0	0.6	0.25	0.75	0.257897055	0.742094121	1.803223986	25.28985289	0.999991176	0.338173683	0.661817383	1.664100512	25.50025422	0.999991066
0	0.6	0.25	0.9	0.205175104	0.794819526	1.661939694	22.29384309	0.99999463	0.281627012	0.718367367	1.54602664	22.50184117	0.999994379
0	0.6	0.25	1	0.177026851	0.822967767	1.587097207	20.7640717	0.999994618	0.250264657	0.749729595	1.483541175	20.97035967	0.999994252
0	0.6	0.5	0	0.998841154	0.001148846	14.87989615	1971.72357	0.99999	0.999225774	0.000764235	10.48770262	1962.655834	0.999990009
0	0.6	0.5	0.1	0.799704844	0.200285731	4.504923651	119.6051779	0.999990575	0.861561035	0.138429391	3.486737029	119.9870327	0.999990425
0	0.6	0.5	0.25	0.585371078	0.414619774	3.070935105	57.56746492	0.999990852	0.699763661	0.300227438	2.47702646	57.95008161	0.999991098
0	0.6	0.5	0.5	0.364795678	0.635196164	2.230120914	33.8316503	0.999991842	0.510530299	0.489462332	1.874830351	34.21031769	0.999992631
0	0.6	0.5	0.75	0.237265591	0.762725692	1.844207453	25.22613884	0.999991283	0.383232882	0.616758298	1.596658933	25.59888338	0.99999118
0	0.6	0.5	0.9	0.186124802	0.813865283	1.696184918	22.23108918	0.999990086	0.32595905	0.674035312	1.490025493	22.59986829	0.999994362
0	0.6	0.5	1	0.15913936	0.840855406	1.617752481	20.70217536	0.999994766	0.29363105	0.706363129	1.433624317	21.06794968	0.999994179
0	0.6	0.75	0	0.998788104	0.001201897	15.47039636	1972.54963	0.999990002	0.99930535	0.00068466	9.552354506	1959.634292	0.99999001
0	0.6	0.75	0.1	0.791528979	0.208461258	4.636190036	119.5522054	0.999990237	0.874944519	0.125045974	3.259937146	120.0658199	0.999990493
0	0.6	0.75	0.25	0.57113536	0.428855289	3.14691059	57.5148331	0.999990649	0.726089874	0.273901865	2.343719509	58.02953687	0.999991739
0	0.6	0.75	0.5	0.348270387	0.651721429	2.275646277	33.7800668	0.999991815	0.547298224	0.452694737	1.795284025	34.28951444	0.999992961
0	0.6	0.75	0.75	0.222083237	0.777908148	1.876130126	25.1759817	0.999991386	0.423202087	0.576789283	1.541634981	25.67769075	0.99999137
0	0.6	0.75	0.9	0.172282291	0.827707986	1.722889998	22.18189775	0.999990277	0.366031199	0.633963214	1.444427537	22.67840063	0.999994412
0	0.6	0.75	1	0.146247514	0.853747376	1.641677197	20.65365262	0.99999489	0.333309515	0.66668467	1.393035448	21.14627826	0.999994185
0	0.6	1	0	0.998745001	0.001245001	15.94764788	1973.168962	0.999990001	0.999370001	0.000620002	8.785006944	1956.648073	0.999990003
0	0.6	1	0.1	0.784947687	0.215043125	4.741352009	119.50964	0.999990812	0.885971562	0.114018922	3.071143048	120.1296371	0.999990484
0	0.6	1	0.25	0.559824196	0.440166297	3.207672237	57.47210816	0.999990493	0.748207662	0.251782827	2.232497099	58.09377338	0.999990489
0	0.6	1	0.5	0.335396508	0.664595296	2.312062641	33.73828816	0.999991804	0.579113849	0.420876195	1.728987798	34.35380863	0.999990044
0	0.6	1	0.75	0.210466019	0.78952546	1.901697224	25.13548232	0.999991479	0.458727995	0.541263606	1.495891701	25.74206006	0.999991601
0	0.6	1	0.9	0.161797111	0.83819333	1.744297704	22.14225931	0.999990441	0.40219146	0.597803044	1.406583525	22.74266613	0.999994504
0	0.6	1	1	0.136546094	0.863443953	1.660868147	20.6145087	0.999990047	0.369465541	0.630528703	1.359386248	21.21046344	0.999994244
0	0.7	0	0	0.998995005	0.000995005	13.14728346	1968.889644	0.999990009	0.998995005	0.000995005	13.14728346	1968.889644	0.999990009
0	0.7	0	0.1	0.823895638	0.17609519	4.112236623	119.7583194	0.999990827	0.823895638	0.17609519	4.112236623	119.7583194	0.999990827
0	0.7	0	0.25	0.628693509	0.371298018	2.842814102	57.72036978	0.999991527	0.628693509	0.371298018	2.842814102	57.72036978	0.999991527
0	0.7	0	0.5	0.417289087	0.582702932	2.093510497	33.98219492	0.99999202	0.417289087	0.582702932	2.093510497	33.98219492	0.99999202
0	0.7	0	0.75	0.287423793	0.712567291	1.748686402	25.37342906	0.999991083	0.287423793	0.712567291	1.748686402	25.37342906	0.999991083
0	0.7	0	0.9	0.232885793	0.767108709	1.616438555	22.37626751	0.999994502	0.232885793	0.767108709	1.616438555	22.37626751	0.999994502
0	0.7	0	1	0.203320603	0.796673843	1.546408813	20.84568114	0.999994446	0.203320603	0.796673843	1.546408813	20.84568114	0.999994446
0	0.7	0.25	0	0.998931171	0.00105883	13.86985276	1970.150303	0.999990001	0.999143941	0.000846069	11.4395752	1965.22332	0.999990009
0	0.7	0.25	0.1	0.81377144	0.186218915	4.277388144	119.6945631	0.999990355	0.848011396	0.151979043	3.713853969	119.9059356	0.999990439
0	0.7	0.25	0.25	0.610343072	0.38964816	2.938904392	57.65688366	0.999991231	0.673685979	0.326304516	2.610169329	57.86844533	0.999990495
0	0.7	0.25	0.5	0.394650145	0.605341782	2.151037024	33.9195702	0.999991927	0.475294417	0.524697943	1.95436394	34.12914076	0.999992359
0	0.7	0.25	0.75	0.26544011	0.734551036	1.788860026	25.31200004	0.999991146	0.346064195	0.653926882	1.651823144	25.51837498	0.999991077
0	0.7	0.25	0.9	0.212205678	0.787788915	1.649947984	22.31565822	0.999994593	0.289321859	0.710672511	1.535822712	22.5198283	0.99999437
0	0.7	0.25	1	0.183668287	0.816326283	1.576369135	20.78565256	0.999994569	0.257748938	0.742245295	1.474440308	20.98825033	0.999994233
0	0.7	0.5	0	0.998883892	0.001106115	14.40168993	1971.019682	0.999990007	0.999254262	0.000735744	10.1539396	1961.632679	0.999990006
0	0.7	0.5	0.1	0.806352343	0.19363767	4.397668804	119.6473421	0.999990013	0.866328957	0.133661774	3.406226039	120.0154996	0.999990732
0	0.7	0.5	0.25	0.597096424	0.402894602	3.008751298	57.60989912	0.999991027	0.709077538	0.290913784	2.429743379	57.97852098	0.999991322
0	0.7	0.5	0.5	0.37867637	0.621315507	2.192868687	33.87333013	0.999991876	0.523401197	0.476591544	1.846605554	34.23864429	0.999992741
0	0.7	0.5	0.75	0.25024757	0.749743642	1.81811919	25.26678564	0.999991212	0.397089258	0.602901979	1.577118046	25.62704239	0.999991237
0	0.7	0.5	0.9	0.198080696	0.801913975	1.674380741	22.27114287	0.999994671	0.339774829	0.660219544	1.473822615	22.62790921	0.999994373
0	0.7	0.5	1	0.170346579	0.829648091	1.598230854	20.74162986	0.99999467	0.307262433	0.692731741	1.419195719	21.09590374	0.999994174
0	0.7	0.75	0	0.998847461	0.001142544	14.80949774	1971.630241	0.999990005	0.999339264	0.000650739	9.150642175	1958.12547	0.999990003
0	0.7	0.75	0.1	0.800682165	0.199308451	4.489184987	119.6114743	0.999990616	0.880711971	0.119278101	3.161414531	120.098924	0.999990072
0	0.7	0.75	0.25	0.587086454	0.412904423	3.061816118	57.5737237	0.999990877	0.737609853	0.262380301	2.285705954	58.06305801	0.999990153
0	0.7	0.75	0.5	0.366811187	0.63318066	2.224657493	33.8377928	0.999991847	0.563764071	0.436229054	1.760695418	34.3233407	0.999993124
0	0.7	0.75	0.75	0.239137738	0.760853534	1.84037946	25.23212249	0.999991272	0.441481253	0.558510229	1.517756277	25.71142268	0.999991482
0	0.7	0.75	0.9	0.187842309	0.812147755	1.692984405	22.23696489	0.999990064	0.384575341	0.615419113	1.424665219	22.71206541	0.999994454
0	0.7	0.75	1	0.160745292	0.839249459	1.61488631	20.70797616	0.999994751	0.35181186	0.64818235	1.375459435	21.17989183	0.999994209
0	0.7	1	0	0.998818533	0.001171474	15.13216992	1972.095512	0.999990006	0.999406769	0.00058324	8.34566319	1954.720194	0.999990009
0	0.7	1	0.1	0.796207799	0.203782631	4.561156129	119.5825858	0.99999043	0.892303722	0.107686438	2.961915108	120.1655181	0.99999016
0	0.7	1	0.25	0.579257066	0.420733697	3.103499451	57.54501276	0.999990764	0.761083679	0.238907225	2.168047455	58.13052187	0.999990904
0	0.7	1	0.5	0.357654313	0.642337516	2.249632466	33.8096298	0.999991829	0.598023381	0.40196697	1.690603435	34.39055069	0.999990351
0	0.7	1	0.75	0.230667759	0.769323566	1.857883642	25.2047069	0.999991325	0.480243814	0.519747953	1.469455451	25.77878455	0.999991767
0	0.7	1	0.9	0.180090276	0.819899889	1.707622501	22.2100565	0.999990166	0.424324972	0.575669609	1.384738633	22.7793755	0.99999458
0	0.7	1	1	0.153507876	0.846486942	1.627997204	20.68141943	0.999994818	0.391748306	0.608245997	1.339978231	21.24715856	0.999994302
0	0.8	0	0	0.998995005	0.000995005	13.14728346	1968.889644	0.999990009	0.998995005	0.000995005	13.14728346	1968.889644	0.999990009
0	0.8	0	0.1	0.823895638	0.17609519	4.112236623	119.7583194	0.999990827	0.823895638	0.17609519	4.112236623	119.7583194	0.999990827
0	0.8	0	0.25	0.628693509	0.371298018	2.842814102	57.72036978	0.999991527	0.628693509	0.371298018	2.842814102	57.72036978	0.999991527
0	0.8	0	0.5	0.417289087	0.582702932	2.093510497	33.98219492	0.99999202	0.417289087	0.582702932	2.093510497	33.98219492	0.99999202
0	0.8	0	0.75	0.287423793	0.712567291	1.748686402	25.37342906	0.999991083	0.287423793	0.712567291	1.748686402	25.37342906	0.999991083
0	0.8	0	0.9	0.232885793	0.767108709	1.616438555	22.37626751	0.999994502	0.232885793	0.767108709	1.616438555	22.37626751	0.999994502
0	0.8	0	1	0.203320603	0.796673843	1.546408813	20.84568114	0.999994446	0.203320603	0.796673843	1.546408813	20.84568114	0.999994446
0	0.8	0.25	0	0.998953334	0.001036667	13.61956373	1969.723646	0.999990001	0.999161671	0.000828338	11.23417739	1964.707167	0.99999001
0	0.8	0.25	0.1	0.817272606	0.182717911	4.220409699	119.7166997	0.999990518	0.850928948	0.14906166	3.66515671	119.9236504	0.999990608
0	0.8	0.25	0.25	0.616653228	0.383338103	2.90577674	57.67892022	0.999991331	0.679252384	0.320738237	2.581651915	57.88612643	0.999990621
0	0.8	0.25	0.5	0.402368159	0.597623797	2.131201334	33.94128934	0.999991956	0.482716425	0.517275987	1.937322226	34.14670457	0.999992412
0	0.8	0.25	0.75	0.27287587	0.727115251	1.77499945	25.33327981	0.999991121	0.353798689	0.646192404	1.63999063	25.53576951	0.999991092
0	0.8	0.25	0.9	0.219169336	0.780825224	1.638381766	22.33663739	0.999994559	0.296893359	0.703101005	1.525992393	22.53710456	0.999994364
0	0.8	0.25	1	0.190266756	0.809727769	1.566024937	20.8064192	0.999994525	0.265131379	0.734862838	1.465675002	21.00544099	0.999994217
0	0.8	0.5	0	0.998923571	0.001066429	13.95551505	1970.290674	0.99999	0.999280719	0.00070929	9.84291686	1960.633969	0.999990009
0	0.8	0.5	0.1	0.812574497	0.187415803	4.29683524	119.6869737	0.9999903	0.870779941	0.129210256	3.330781164	120.0412092	0.999990197
0	0.8	0.5	0.25	0.60819449	0.391796707	2.95020517	57.64933009	0.999991198	0.717837127	0.282154408	2.385396254	58.00493664	0.999991535
0	0.8	0.5	0.5	0.392038201	0.607953717	2.157804243	33.91213004	0.999991918	0.53564319	0.464349662	1.820143454	34.26497567	0.999992851
0	0.8	0.5	0.75	0.262937645	0.73705351	1.793590746	25.30471655	0.999991156	0.410404234	0.589587067	1.55881466	25.65324661	0.999991301
0	0.8	0.5	0.9	0.209869446	0.790125159	1.653896802	22.30848175	0.999994605	0.353127738	0.646866652	1.458655319	22.65402357	0.99999439
0	0.8	0.5	1	0.181459055	0.81853553	1.579901467	20.77855165	0.999994585	0.320486337	0.679507839	1.405694956	21.12195146	0.999994176
0	0.8	0.75	0	0.998901252	0.001088752	14.2067385	1970.707384	0.999990004	0.999370001	0.000620002	8.785006944	1956.648073	0.999990003
0	0.8	0.75	0.1	0.80906865	0.190921488	4.353702702	119.6646805	0.999990138	0.885971562	0.114018922	3.071143048	120.1296371	0.999990484
0	0.8	0.75	0.25	0.601926684	0.398064416	2.983233704	57.62714694	0.999991101	0.748207662	0.251782827	2.232497099	58.09377338	0.999990489
0	0.8	0.75	0.5	0.384465186	0.615526707	2.177584609	33.89029378	0.999991893	0.579113849	0.420876195	1.728987798	34.35380863	0.999990044
0	0.8	0.75	0.75	0.2557223	0.744268885	1.807424281	25.28335854	0.999991186	0.458727995	0.541263606	1.495891701	25.74206006	0.999991601
0	0.8	0.75	0.9	0.203154497	0.796840144	1.665447341	22.28744987	0.999994641	0.40219146	0.597803044	1.406583525	22.74266613	0.999994504
0	0.8	0.75	1	0.175121972	0.82487266	1.590235875	20.75774973	0.999994632	0.369465541	0.630528703	1.359386248	21.21046344	0.999994244
0	0.8	1	0	0.998883892	0.001106115	14.40168993	1971.019682	0.999990007	0.999439449	0.00055056	7.953230769	1952.801464	0.99999001
0	0.8	1	0.1	0.806352343	0.19363767	4.397668804	119.6473421	0.999990013	0.897970298	0.102020353	2.863651086	120.1981714	0.999990651
0	0.8	1	0.25	0.597096424	0.402894602	3.008751298	57.60989912	0.999991027	0.77271497	0.227276317	2.110005609	58.16319612	0.999991287
0	0.8	1	0.5	0.37867637	0.621315507	2.192868687	33.87333013	0.999991876	0.615349707	0.384640939	1.656056479	34.42324381	0.999990646
0	0.8	1	0.75	0.25024757	0.749743642	1.81811919	25.26678564	0.999991212	0.500214971	0.499776967	1.445692581	25.81149704	0.999991938
0	0.8	1	0.9	0.198080696	0.801913975	1.674380741	22.27114287	0.999994671	0.445020031	0.554974633	1.36511918	22.81209936	0.999994664
0	0.8	1	1	0.170346579	0.829648091	1.598230854	20.74162986	0.99999467	0.412681297	0.587313075	1.322557049	21.27988762	0.999994371
0	0.9	0	0	0.998995005	0.000995005	13.14728346	1968.889644	0.999990009	0.998995005	0.000995005	13.14728346	1968.889644	0.999990009
0	0.9	0	0.1	0.823895638	0.17609519	4.112236623	119.7583194	0.999990827	0.823895638	0.17609519	4.112236623	119.7583194	0.999990827
0	0.9	0	0.25	0.628693509	0.371298018	2.842814102	57.72036978	0.999991527	0.628693509	0.371298018	2.842814102	57.72036978	0.999991527
0	0.9	0	0.5	0.417289087	0.582702932	2.093510497	33.98219492	0.99999202	0.417289087	0.582702932	2.093510497	33.98219492	0.99999202
0	0.9	0	0.75	0.287423793	0.712567291	1.748686402	25.37342906	0.999991083	0.287423793	0.712567291	1.748686402	25.37342906	0.999991083
0	0.9	0	0.9	0.232885793	0.767108709	1.616438555	22.37626751	0.999994502	0.232885793	0.767108709	1.616438555	22.37626751	0.999994502
0	0.9	0	1	0.203320603	0.796673843	1.546408813	20.84568114	0.999994446	0.203320603	0.796673843	1.546408813	20.84568114	0.999994446
0	0.9	0.25	0	0.998974595	0.001015412	13.37890002	1969.310503	0.999990007	0.999178676	0.000811329	11.03671663	1964.181518	0.999990006
0	0.9	0.25	0.1	0.820645023	0.179345652	4.165392661	119.7379338	0.999990675	0.853736849	0.146253922	3.618183757	119.9406426	0.999990771
0	0.9	0.25	0.25	0.62276713	0.3772243	2.873765213	57.70006461	0.99999143	0.684634808	0.315355936	2.554128396	57.90308944	0.999990744
0	0.9	0.25	0.5	0.409912971	0.590079016	2.112036996	33.9621477	0.999991987	0.489944397	0.510048069	1.920877829	34.16356451	0.999992466
0	0.9	0.25	0.75	0.280203828	0.719787272	1.761616308	25.35374104	0.9999911	0.36137991	0.638611201	1.628579264	25.55248	0.999991111
0	0.9	0.25	0.9	0.226063448	0.773931081	1.627218849	22.35682631	0.999994529	0.304341987	0.695652374	1.516515571	22.55371046	0.99999436
0	0.9	0.25	1	0.196818603	0.803175881	1.556044428	20.82641518	0.999994484	0.272411159	0.727583045	1.45722707	21.021971	0.999994204
0	0.9	0.5	0	0.998960517	0.001029483	13.53829374	1969.579572	0.999990001	0.99930535	0.00068466	9.552354506	1959.634292	0.99999001
0	0.9	0.5	0.1	0.818410697	0.181579873	4.201857857	119.7238753	0.999990571	0.874944519	0.125045974	3.259937146	120.0658199	0.999990493
0	0.9	0.5	0.25	0.61871256	0.381278804	2.894985047	57.68606477	0.999991364	0.726089874	0.273901865	2.343719509	58.02953687	0.999991739
0	0.9	0.5	0.5	0.404902117	0.595089848	2.124740329	33.94833524	0.999991966	0.547298224	0.452694737	1.795284025	34.28951444	0.999992961
0	0.9	0.5	0.75	0.275330516	0.724660597	1.770486584	25.34018886	0.999991113	0.423202087	0.576789283	1.541634981	25.67769075	0.99999137
0	0.9	0.5	0.9	0.221475218	0.778519331	1.634617033	22.34345267	0.999994549	0.366031199	0.633963214	1.444427537	22.67840063	0.999994412
0	0.9	0.5	1	0.192456053	0.807538458	1.562658646	20.81316809	0.999994511	0.333309515	0.66668467	1.393035448	21.14627826	0.999994185
0	0.9	0.75	0	0.998950225	0.001039777	13.65471869	1969.785108	0.999990002	0.999397985	0.000592015	8.450765	1955.177917	0.999990001
0	0.9	0.75	0.1	0.816780491	0.183210004	4.228426959	119.7135939	0.999990495	0.890787462	0.109202567	2.988125256	120.1567457	0.999990029
0	0.9	0.75	0.25	0.615764003	0.384227314	2.91043958	57.67582805	0.999991317	0.757988807	0.242001996	2.183519303	58.12174512	0.999990804
0	0.9	0.75	0.5	0.401276295	0.598715657	2.13399309	33.93824052	0.999991952	0.593452283	0.406537992	1.699815807	34.38177273	0.999990275
0	0.9	0.75	0.75	0.271820211	0.728170914	1.776949716	25.33029105	0.999991124	0.475015693	0.524976032	1.475796993	25.77000691	0.999991725
0	0.9	0.75	0.9	0.218178728	0.781815836	1.64000889	22.33368978	0.999994564	0.418931058	0.581063502	1.38997705	22.77059871	0.999994561
0	0.9	0.75	1	0.189326891	0.81066764	1.567479957	20.8035007	0.999994531	0.38630781	0.613686476	1.344631251	21.2383832	0.999994286
0	0.9	1	0	0.998942372	0.001047635	13.74348934	1969.948689	0.999990007	0.999468689	0.000521321	7.600568023	1950.902494	0.99999001
0	0.9	1	0.1	0.815538571	0.184451866	4.248647187	119.7057478	0.999990437	0.903070895	0.096919389	2.774776059	120.2264592	0.999990283
0	0.9	1	0.25	0.613523247	0.386468034	2.922197416	57.66801694	0.999991281	0.783272539	0.216719101	2.057460683	58.19243757	0.99999164
0	0.9	1	0.5	0.398531085	0.601460856	2.141033075	33.93054063	0.999991941	0.631277393	0.368713536	1.624799153	34.45252047	0.999990929
0	0.9	1	0.75	0.269171442	0.730819691	1.781868479	25.32274521	0.999991133	0.51878706	0.481205051	1.424217421	25.84081719	0.999992111
0	0.9	1	0.9	0.215696045	0.78429853	1.644113112	22.32624936	0.999994576	0.464391035	0.535599069	1.34740187	22.84129073	0.999990105
0	0.9	1	1	0.186973131	0.813021416	1.571150347	20.79613486	0.999994547	0.4323575	0.567636948	1.306832725	21.30925469	0.999994448
0	1	0	0	0.998995005	0.000995005	13.14728346	1968.889644	0.999990009	0.998995005	0.000995005	13.14728346	1968.889644	0.999990009
0	1	0	0.1	0.823895638	0.17609519	4.112236623	119.7583194	0.999990827	0.823895638	0.17609519	4.112236623	119.7583194	0.999990827
0	1	0	0.25	0.628693509	0.371298018	2.842814102	57.72036978	0.999991527	0.628693509	0.371298018	2.842814102	57.72036978	0.999991527
0	1	0	0.5	0.417289087	0.582702932	2.093510497	33.98219492	0.99999202	0.417289087	0.582702932	2.093510497	33.98219492	0.99999202
0	1	0	0.75	0.287423793	0.712567291	1.748686402	25.37342906	0.999991083	0.287423793	0.712567291	1.748686402	25.37342906	0.999991083
0	1	0	0.9	0.232885793	0.767108709	1.616438555	22.37626751	0.999994502	0.232885793	0.767108709	1.616438555	22.37626751	0.999994502
0	1	0	1	0.203320603	0.796673843	1.546408813	20.84568114	0.999994446	0.203320603	0.796673843	1.546408813	20.84568114	0.999994446
0	1	0.25	0	0.998995005	0.000995005	13.14728346	1968.889644	0.999990009	0.998995005	0.000995005	13.14728346	1968.889644	0.999990009
0	1	0.25	0.1	0.823895638	0.17609519	4.112236623	119.7583194	0.999990827	0.823895638	0.17609519	4.112236623	119.7583194	0.999990827
0	1	0.25	0.25	0.628693509	0.371298018	2.842814102	57.72036978	0.999991527	0.628693509	0.371298018	2.842814102	57.72036978	0.999991527
0	1	0.25	0.5	0.417289087	0.582702932	2.093510497	33.98219492	0.99999202	0.417289087	0.582702932	2.093510497	33.98219492	0.99999202
0	1	0.25	0.75	0.287423793	0.712567291	1.748686402	25.37342906	0.999991083	0.287423793	0.712567291	1.748686402	25.37342906	0.999991083
0	1	0.25	0.9	0.232885793	0.767108709	1.616438555	22.37626751	0.999994502	0.232885793	0.767108709	1.616438555	22.37626751	0.999994502
0	1	0.25	1	0.203320603	0.796673843	1.546408813	20.84568114	0.999994446	0.203320603	0.796673843	1.546408813	20.84568114	0.999994446
0	1	0.5	0	0.998995005	0.000995005	13.14728346	1968.889644	0.999990009	0.998995005	0.000995005	13.14728346	1968.889644	0.999990009
0	1	0.5	0.1	0.823895638	0.17609519	4.112236623	119.7583194	0.999990827	0.823895638	0.17609519	4.112236623	119.7583194	0.999990827
0	1	0.5	0.25	0.628693509	0.371298018	2.842814102	57.72036978	0.999991527	0.628693509	0.371298018	2.842814102	57.72036978	0.999991527
0	1	0.5	0.5	0.417289087	0.582702932	2.093510497	33.98219492	0.99999202	0.417289087	0.582702932	2.093510497	33.98219492	0.99999202
0	1	0.5	0.75	0.287423793	0.712567291	1.748686402	25.37342906	0.999991083	0.287423793	0.712567291	1.748686402	25.37342906	0.999991083
0	1	0.5	0.9	0.232885793	0.767108709	1.616438555	22.37626751	0.999994502	0.232885793	0.767108709	1.616438555	22.37626751	0.999994502
0	1	0.5	1	0.203320603	0.796673843	1.546408813	20.84568114	0.999994446	0.203320603	0.796673843	1.546408813	20.84568114	0.999994446
0	1	0.75	0	0.998995005	0.000995005	13.14728346	1968.889644	0.999990009	0.998995005	0.000995005	13.14728346	1968.889644	0.999990009
0	1	0.75	0.1	0.823895638	0.17609519	4.112236623	119.7583194	0.999990827	0.823895638	0.17609519	4.112236623	119.7583194	0.999990827
0	1	0.75	0.25	0.628693509	0.371298018	2.842814102	57.72036978	0.999991527	0.628693509	0.371298018	2.842814102	57.72036978	0.999991527
0	1	0.75	0.5	0.417289087	0.582702932	2.093510497	33.98219492	0.99999202	0.417289087	0.582702932	2.093510497	33.98219492	0.99999202
0	1	0.75	0.75	0.287423793	0.712567291	1.748686402	25.37342906	0.999991083	0.287423793	0.712567291	1.748686402	25.37342906	0.999991083
0	1	0.75	0.9	0.232885793	0.767108709	1.616438555	22.37626751	0.999994502	0.232885793	0.767108709	1.616438555	22.37626751	0.999994502
0	1	0.75	1	0.203320603	0.796673843	1.546408813	20.84568114	0.999994446	0.203320603	0.796673843	1.546408813	20.84568114	0.999994446
0	1	1	0	0.998995005	0.000995005	13.14728346	1968.889644	0.999990009	0.998995005	0.000995005	13.14728346	1968.889644	0.999990009
0	1	1	0.1	0.823895638	0.17609519	4.112236623	119.7583194	0.999990827	0.823895638	0.17609519	4.112236623	119.7583194	0.999990827
0	1	1	0.25	0.628693509	0.371298018	2.842814102	57.72036978	0.999991527	0.628693509	0.371298018	2.842814102	57.72036978	0.999991527
0	1	1	0.5	0.417289087	0.582702932	2.093510497	33.98219492	0.99999202	0.417289087	0.582702932	2.093510497	33.98219492	0.99999202
0	1	1	0.75	0.287423793	0.712567291	1.748686402	25.37342906	0.999991083	0.287423793	0.712567291	1.748686402	25.37342906	0.999991083
0	1	1	0.9	0.232885793	0.767108709	1.616438555	22.37626751	0.999994502	0.232885793	0.767108709	1.616438555	22.37626751	0.999994502
0	1	1	1	0.203320603	0.796673843	1.546408813	20.84568114	0.999994446	0.203320603	0.796673843	1.546408813	20.84568114	0.999994446
0.5	0	0	0	0.998995005	0.000995005	13.14728346	1968.889644	0.999990009	0.998995005	0.000995005	13.14728346	1968.889644	0.999990009
0.5	0	0	0.1	0.823895638	0.17609519	4.112236623	119.7583194	0.999990827	0.823895638	0.17609519	4.112236623	119.7583194	0.999990827
0.5	0	0	0.25	0.628693509	0.371298018	2.842814102	57.72036978	0.999991527	0.628693509	0.371298018	2.842814102	57.72036978	0.999991527
0.5	0	0	0.5	0.417289087	0.582702932	2.093510497	33.98219492	0.99999202	0.417289087	0.582702932	2.093510497	33.98219492	0.99999202
0.5	0	0	0.75	0.287423793	0.712567291	1.748686402	25.37342906	0.999991083	0.287423793	0.712567291	1.748686402	25.37342906	0.999991083
0.5	0	0	0.9	0.232885793	0.767108709	1.616438555	22.37626751	0.999994502	0.232885793	0.767108709	1.616438555	22.37626751	0.999994502
0.5	0	0	1	0.203320603	0.796673843	1.546408813	20.84568114	0.999994446	0.203320603	0.796673843	1.546408813	20.84568114	0.999994446
0.5	0	0.25	0	0.998995005	0.000995005	13.14728346	1968.889644	0.999990009	0.998995005	0.000995005	13.14728346	1968.889644	0.999990009
0.5	0	0.25	0.1	0.823895638	0.17609519	4.112236623	119.7583194	0.999990827	0.823895638	0.17609519	4.112236623	119.7583194	0.999990827
0.5	0	0.25	0.25	0.628693509	0.371298018	2.842814102	57.72036978	0.999991527	0.628693509	0.371298018	2.842814102	57.72036978	0.999991527
0.5	0	0.25	0.5	0.417289087	0.582702932	2.093510497	33.98219492	0.99999202	0.417289087	0.582702932	2.093510497	33.98219492	0.99999202
0.5	0	0.25	0.75	0.287423793	0.712567291	1.748686402	25.37342906	0.999991083	0.287423793	0.712567291	1.748686402	25.37342906	0.999991083
0.5	0	0.25	0.9	0.232885793	0.767108709	1.616438555	22.37626751	0.999994502	0.232885793	0.767108709	1.616438555	22.37626751	0.999994502
0.5	0	0.25	1	0.203320603	0.796673843	1.546408813	20.84568114	0.999994446	0.203320603	0.796673843	1.546408813	20.84568114	0.999994446
0.5	0	0.5	0	0.998995005	0.000995005	13.14728346	1968.889644	0.999990009	0.998995005	0.000995005	13.14728346	1968.889644	0.999990009
0.5	0	0.5	0.1	0.823895638	0.17609519	4.112236623	119.7583194	0.999990827	0.823895638	0.17609519	4.112236623	119.7583194	0.999990827
0.5	0	0.5	0.25	0.628693509	0.371298018	2.842814102	57.72036978	0.999991527	0.628693509	0.371298018	2.842814102	57.72036978	0.999991527
0.5	0	0.5	0.5	0.417289087	0.582702932	2.093510497	33.98219492	0.99999202	0.417289087	0.582702932	2.093510497	33.98219492	0.99999202
0.5	0	0.5	0.75	0.287423793	0.712567291	1.748686402	25.37342906	0.999991083	0.287423793	0.712567291	1.748686402	25.37342906	0.999991083
0.5	0	0.5	0.9	0.232885793	0.767108709	1.616438555	22.37626751	0.999994502	0.232885793	0.767108709	1.616438555	22.37626751	0.999994502
0.5	0	0.5	1	0.203320603	0.796673843	1.546408813	20.84568114	0.999994446	0.203320603	0.796673843	1.546408813	20.84568114	0.999994446
0.5	0	0.75	0	0.998995005	0.000995005	13.14728346	1968.889644	0.999990009	0.998995005	0.000995005	13.14728346	1968.889644	0.999990009
0.5	0	0.75	0.1	0.823895638	0.17609519	4.112236623	119.7583194	0.999990827	0.823895638	0.17609519	4.112236623	119.7583194	0.999990827
0.5	0	0.75	0.25	0.628693509	0.371298018	2.842814102	57.72036978	0.999991527	0.628693509	0.371298018	2.842814102	57.72036978	0.999991527
0.5	0	0.75	0.5	0.417289087	0.582702932	2.093510497	33.98219492	0.99999202	0.417289087	0.582702932	2.093510497	33.98219492	0.99999202
0.5	0	0.75	0.75	0.287423793	0.712567291	1.748686402	25.37342906	0.999991083	0.287423793	0.712567291	1.748686402	25.37342906	0.999991083
0.5	0	0.75	0.9	0.232885793	0.767108709	1.616438555	22.37626751	0.999994502	0.232885793	0.767108709	1.616438555	22.37626751	0.999994502
0.5	0	0.75	1	0.203320603	0.796673843	1.546408813	20.84568114	0.999994446	0.203320603	0.796673843	1.546408813	20.84568114	0.999994446
0.5	0	1	0	0.998995005	0.000995005	13.14728346	1968.889644	0.999990009	0.998995005	0.000995005	13.14728346	1968.889644	0.999990009
0.5	0	1	0.1	0.823895638	0.17609519	4.112236623	119.7583194	0.999990827	0.823895638	0.17609519	4.112236623	119.7583194	0.999990827
0.5	0	1	0.25	0.628693509	0.371298018	2.842814102	57.72036978	0.999991527	0.628693509	0.371298018	2.842814102	57.72036978	0.999991527
0.5	0	1	0.5	0.417289087	0.582702932	2.093510497	33.98219492	0.99999202	0.417289087	0.582702932	2.093510497	33.98219492	0.99999202
0.5	0	1	0.75	0.287423793	0.712567291	1.748686402	25.37342906	0.999991083	0.287423793	0.712567291	1.748686402	25.37342906	0.999991083
0.5	0	1	0.9	0.232885793	0.767108709	1.616438555	22.37626751	0.999994502	0.232885793	0.767108709	1.616438555	22.37626751	0.999994502
0.5	0	1	1	0.203320603	0.796673843	1.546408813	20.84568114	0.999994446	0.203320603	0.796673843	1.546408813	20.84568114	0.999994446
0.5	0.001	0	0	0.998995005	0.000995005	13.14728346	1968.889644	0.999990009	0.998995005	0.000995005	13.14728346	1968.889644	0.999990009
0.5	0.001	0	0.1	0.823895638	0.17609519	4.112236623	119.7583194	0.999990827	0.823895638	0.17609519	4.112236623	119.7583194	0.999990827
0.5	0.001	0	0.25	0.628693509	0.371298018	2.842814102	57.72036978	0.999991527	0.628693509	0.371298018	2.842814102	57.72036978	0.999991527
0.5	0.001	0	0.5	0.417289087	0.582702932	2.093510497	33.98219492	0.99999202	0.417289087	0.582702932	2.093510497	33.98219492	0.99999202
0.5	0.001	0	0.75	0.287423793	0.712567291	1.748686402	25.37342906	0.999991083	0.287423793	0.712567291	1.748686402	25.37342906	0.999991083
0.5	0.001	0	0.9	0.232885793	0.767108709	1.616438555	22.37626751	0.999994502	0.232885793	0.767108709	1.616438555	22.37626751	0.999994502
0.5	0.001	0	1	0.203320603	0.796673843	1.546408813	20.84568114	0.999994446	0.203320603	0.796673843	1.546408813	20.84568114	0.999994446
0.5	0.001	0.25	0	0.998545575	0.001444429	17.95691482	1975.497892	0.999990005	0.998995669	0.000994337	13.14042977	1968.869158	0.999990006
0.5	0.001	0.25	0.1	0.757548062	0.242442719	4.975417806	119.2145267	0.999990781	0.823987583	0.176003248	4.111323554	119.7598543	0.999990831
0.5	0.001	0.25	0.25	0.519762073	0.480228361	3.205101662	57.16548369	0.999990434	0.628836783	0.371154745	2.842530991	57.72166948	0.999991527
0.5	0.001	0.25	0.5	0.301239451	0.698753237	2.198794522	33.44181617	0.999992688	0.417438769	0.582553249	2.093474007	33.98326308	0.999992018
0.5	0.001	0.25	0.75	0.187321592	0.812671365	1.767448262	24.86441763	0.999992957	0.287554377	0.712436703	1.748715851	25.37436826	0.99999108
0.5	0.001	0.25	0.9	0.144310767	0.855681528	1.612911897	21.89061394	0.999992295	0.233002983	0.766991516	1.616483608	22.37716134	0.999994499
0.5	0.001	0.25	1	0.122116654	0.877875414	1.533492948	20.37491136	0.999992068	0.203429084	0.79656536	1.546459722	20.84655528	0.999994443
0.5	0.001	0.5	0	0.99790598	0.00208402	24.33397278	1979.83485	0.99999	0.998996962	0.000993047	13.12811169	1968.852455	0.999990009
0.5	0.001	0.5	0.1	0.676892798	0.323097721	5.852611938	118.3358921	0.999990519	0.824142675	0.17584816	4.110465621	119.7642673	0.999990835
0.5	0.001	0.5	0.25	0.410228318	0.589762069	3.478839749	56.34604993	0.999990387	0.62904765	0.370943876	2.842562529	57.72504255	0.999991526
0.5	0.001	0.5	0.5	0.208458358	0.791532865	2.23065262	32.74969642	0.999991223	0.417632269	0.582359743	2.093688546	33.98579343	0.999992012
0.5	0.001	0.5	0.75	0.118885272	0.881105914	1.745732999	24.28181607	0.999991186	0.287711178	0.712279893	1.748925044	25.37652647	0.999991071
0.5	0.001	0.5	0.9	0.087531058	0.91246364	1.579062986	21.35477079	0.999994697	0.233139473	0.76685502	1.616677575	22.37921719	0.999994493
0.5	0.001	0.5	1	0.072013805	0.927980864	1.495564624	19.86501633	0.999994668	0.203553351	0.796441086	1.546642891	20.84857725	0.999994436
0.5	0.001	0.75	0	0.997038222	0.002951778	32.44919842	1982.306962	0.99999	0.998999641	0.000990365	13.10406315	1968.800919	0.999990005
0.5	0.001	0.75	0.1	0.586337915	0.413652123	6.724318452	117.1820238	0.999990038	0.824424657	0.175565343	4.11008433	119.775327	0.99999
0.5	0.001	0.75	0.25	0.311507615	0.688483552	3.673752334	55.3710518	0.999991167	0.629376673	0.370614845	2.843379781	57.73341051	0.999991518
0.5	0.001	0.75	0.5	0.140900033	0.859090086	2.218726266	32.00398738	0.99999012	0.417890273	0.582101723	2.094379392	33.99163917	0.999991996
0.5	0.001	0.75	0.75	0.07420953	0.925784402	1.697997096	23.66883606	0.999993931	0.287902566	0.712088483	1.749423075	25.38123425	0.999991049
0.5	0.001	0.75	0.9	0.052525303	0.947467984	1.529483008	20.80847701	0.999993288	0.233300268	0.76669421	1.617093992	22.38355164	0.999994478
0.5	0.001	0.75	1	0.042141927	0.957851045	1.446790268	19.35589853	0.999992971	0.203697	0.796297421	1.547015748	20.85274407	0.999994421
0.5	0.001	1	0	0.995917453	0.004072551	42.33843222	1983.380623	0.999990004	0.99900443	0.000985573	13.06207244	1968.718302	0.999990003
0.5	0.001	1	0.1	0.494647281	0.505342913	7.550807108	115.8602387	0.999990195	0.824905374	0.175084634	4.110481736	119.7976176	0.999990008
0.5	0.001	1	0.25	0.230456658	0.769533925	3.802408643	54.34225041	0.999990583	0.629888045	0.370103455	2.845529583	57.74934593	0.9999915
0.5	0.001	1	0.5	0.093483889	0.906508929	2.171357043	31.25632942	0.999992819	0.418240079	0.581751886	2.095848074	34.00245878	0.999991964
0.5	0.001	1	0.75	0.046053042	0.953939708	1.640807645	23.09299345	0.99999275	0.288139254	0.711851752	1.750357089	25.38961033	0.999991007
0.5	0.001	1	0.9	0.031409796	0.968581645	1.474421954	20.29033932	0.99999144	0.23349161	0.766502842	1.617830264	22.39103874	0.999994451
0.5	0.001	1	1	0.024607296	0.975383331	1.39447499	18.86879947	0.999990628	0.203864436	0.796129957	1.547653159	20.85978563	0.999994393
0.5	0.002	0	0	0.998995005	0.000995005	13.14728346	1968.889644	0.999990009	0.998995005	0.000995005	13.14728346	1968.889644	0.999990009
0.5	0.002	0	0.1	0.823895638	0.17609519	4.112236623	119.7583194	0.999990827	0.823895638	0.17609519	4.112236623	119.7583194	0.999990827
0.5	0.002	0	0.25	0.628693509	0.371298018	2.842814102	57.72036978	0.999991527	0.628693509	0.371298018	2.842814102	57.72036978	0.999991527
0.5	0.002	0	0.5	0.417289087	0.582702932	2.093510497	33.98219492	0.99999202	0.417289087	0.582702932	2.093510497	33.98219492	0.99999202
0.5	0.002	0	0.75	0.287423793	0.712567291	1.748686402	25.37342906	0.999991083	0.287423793	0.712567291	1.748686402	25.37342906	0.999991083
0.5	0.002	0	0.9	0.232885793	0.767108709	1.616438555	22.37626751	0.999994502	0.232885793	0.767108709	1.616438555	22.37626751	0.999994502
0.5	0.002	0	1	0.203320603	0.796673843	1.546408813	20.84568114	0.999994446	0.203320603	0.796673843	1.546408813	20.84568114	0.999994446
0.5	0.002	0.25	0	0.99845449	0.001535519	18.78643155	1976.205397	0.999990008	0.998996331	0.000993672	13.13359216	1968.848644	0.999990002
0.5	0.002	0.25	0.1	0.748313021	0.251677624	4.996228497	118.9658653	0.999990645	0.824079348	0.175911486	4.110410719	119.7613823	0.999990834
0.5	0.002	0.25	0.25	0.511480834	0.488509836	3.171807982	56.96856338	0.99999067	0.628979868	0.37101166	2.842247322	57.72296433	0.999991528
0.5	0.002	0.25	0.5	0.298479511	0.701513425	2.17921815	33.31839026	0.999992936	0.417588337	0.582403679	2.093437018	33.98432711	0.999992017
0.5	0.002	0.25	0.75	0.186880979	0.813112143	1.761774523	24.78259556	0.999993123	0.287684902	0.712306174	1.748744932	25.37529896	0.999991077
0.5	0.002	0.25	0.9	0.14416299	0.855829463	1.610022469	21.82179459	0.999992453	0.233120135	0.766874362	1.616528354	22.37803962	0.999994497
0.5	0.002	0.25	1	0.122067419	0.877924802	1.531727481	20.31272876	0.99999222	0.203537537	0.796456903	1.546510357	20.84740688	0.99999444
0.5	0.002	0.5	0	0.997688295	0.002301711	26.19386911	1980.351108	0.999990006	0.99899887	0.000991137	13.10931754	1968.814703	0.999990008
0.5	0.002	0.5	0.1	0.6603771	0.339613375	5.858878172	117.82206	0.999990475	0.824386414	0.175603589	4.108666387	119.769345	0.999990003
0.5	0.002	0.5	0.25	0.400744547	0.599246279	3.419862981	56.00902804	0.999990826	0.629399529	0.370591996	2.84229075	57.72952381	0.999991526
0.5	0.002	0.5	0.5	0.206851641	0.793139929	2.210305835	32.55706044	0.99999157	0.41797452	0.582017485	2.093858639	33.98925027	0.999992005
0.5	0.002	0.5	0.75	0.118750469	0.881240962	1.740947932	24.14908491	0.99999143	0.287998159	0.7119929	1.749159695	25.37944297	0.999991059
0.5	0.002	0.5	0.9	0.087607687	0.912382538	1.577956118	21.24310836	0.999990225	0.233392907	0.766601577	1.616913711	22.38192741	0.999994485
0.5	0.002	0.5	1	0.07213748	0.927857308	1.495810217	19.76474692	0.999994788	0.203785925	0.796208502	1.546874586	20.85118221	0.999994427
0.5	0.002	0.75	0	0.996696182	0.003293824	35.19135527	1982.300025	0.999990006	0.999003788	0.000986219	13.06461854	1968.729188	0.999990007
0.5	0.002	0.75	0.1	0.568118487	0.431871701	6.682810052	116.5064754	0.999990188	0.824921438	0.175068577	4.107578679	119.7896694	0.999990016
0.5	0.002	0.75	0.25	0.304514278	0.69547737	3.602242117	54.97725624	0.999991647	0.63004082	0.369950692	2.843711703	57.74445046	0.999991512
0.5	0.002	0.75	0.5	0.140261356	0.8597291	2.203454439	31.79675661	0.999990456	0.418485839	0.581506138	2.095175822	33.99978754	0.999991977
0.5	0.002	0.75	0.75	0.074440766	0.925553263	1.699409168	23.532781	0.99999403	0.288379428	0.711611591	1.750132614	25.3878616	0.999991019
0.5	0.002	0.75	0.9	0.052731199	0.947262201	1.532006113	20.68628586	0.9999934	0.233713686	0.766280773	1.617732626	22.38958265	0.999994458
0.5	0.002	0.75	1	0.042318989	0.95767411	1.4494936	19.24088608	0.999993099	0.204072679	0.795921721	1.54760998	20.85845967	0.9999944
0.5	0.002	1	0	0.995450846	0.004539158	45.82801861	1982.82078	0.999990004	0.999011831	0.000978177	12.99272779	1968.594166	0.999990008
0.5	0.002	1	0.1	0.477202382	0.522788129	7.458690543	115.0753284	0.999990511	0.825771345	0.174218688	4.107276476	119.8247397	0.999990033
0.5	0.002	1	0.25	0.226031082	0.77396	3.733733633	53.94196982	0.999991082	0.630993247	0.368998239	2.847141864	57.7701983	0.999991486
0.5	0.002	1	0.5	0.093769017	0.90622391	2.17118741	31.07983535	0.999992927	0.41916583	0.580826095	2.097821758	34.0176246	0.999991925
0.5	0.002	1	0.75	0.046355709	0.953637076	1.64726227	22.97295901	0.999992785	0.288847127	0.711143822	1.751899259	25.40171169	0.999990949
0.5	0.002	1	0.9	0.03162935	0.968362124	1.480577424	20.18676281	0.999991474	0.234093513	0.7659009	1.619147772	22.40191665	0.999994413
0.5	0.002	1	1	0.024781913	0.975208753	1.400142586	18.77312578	0.999990666	0.20440571	0.795588643	1.548844352	20.87000586	0.999994353
0.5	0.005	0	0	0.998995005	0.000995005	13.14728346	1968.889644	0.999990009	0.998995005	0.000995005	13.14728346	1968.889644	0.999990009
0.5	0.005	0	0.1	0.823895638	0.17609519	4.112236623	119.7583194	0.999990827	0.823895638	0.17609519	4.112236623	119.7583194	0.999990827
0.5	0.005	0	0.25	0.628693509	0.371298018	2.842814102	57.72036978	0.999991527	0.628693509	0.371298018	2.842814102	57.72036978	0.999991527
0.5	0.005	0	0.5	0.417289087	0.582702932	2.093510497	33.98219492	0.99999202	0.417289087	0.582702932	2.093510497	33.98219492	0.99999202
0.5	0.005	0	0.75	0.287423793	0.712567291	1.748686402	25.37342906	0.999991083	0.287423793	0.712567291	1.748686402	25.37342906	0.999991083
0.5	0.005	0	0.9	0.232885793	0.767108709	1.616438555	22.37626751	0.999994502	0.232885793	0.767108709	1.616438555	22.37626751	0.999994502
0.5	0.005	0	1	0.203320603	0.796673843	1.546408813	20.84568114	0.999994446	0.203320603	0.796673843	1.546408813	20.84568114	0.999994446
0.5	0.005	0.25	0	0.998412789	0.001577215	19.1187771	1976.34344	0.999990004	0.998998312	0.00099169	13.11320583	1968.809239	0.999990002
0.5	0.005	0.25	0.1	0.745651606	0.254339074	4.979742168	118.7841606	0.999990681	0.824353577	0.175636428	4.107673769	119.7653665	0.999990005
0.5	0.005	0.25	0.25	0.510640302	0.489350475	3.16020592	56.86797472	0.999990777	0.629408003	0.370583528	2.841393056	57.72682088	0.999991531
0.5	0.005	0.25	0.5	0.298774592	0.70121838	2.177777382	33.26870881	0.999992972	0.418036362	0.58195565	2.093323096	33.98749803	0.999992012
0.5	0.005	0.25	0.75	0.187229565	0.812763574	1.76209121	24.75233182	0.999993139	0.288076125	0.711914941	1.748829988	25.37806575	0.999991067
0.5	0.005	0.25	0.9	0.144466773	0.855525695	1.61051262	21.79708425	0.999992468	0.233471366	0.766523123	1.616660759	22.38064069	0.999994489
0.5	0.005	0.25	1	0.122340568	0.877651668	1.532260924	20.29057009	0.999992237	0.203862736	0.796131696	1.546660627	20.84991961	0.999994432
0.5	0.005	0.5	0	0.997639575	0.002350426	26.53978114	1980.249265	0.99999	0.999004398	0.000985605	13.05450703	1968.699447	0.999990003
0.5	0.005	0.5	0.1	0.658963535	0.341027016	5.831843832	117.6492065	0.999990551	0.825102394	0.174887636	4.103179907	119.7851865	0.99999003
0.5	0.005	0.5	0.25	0.40131375	0.598677135	3.412218957	55.93199834	0.999990885	0.630443248	0.369548277	2.841384534	57.74227153	0.999991526
0.5	0.005	0.5	0.5	0.207784422	0.792207122	2.212471541	32.52547625	0.999991544	0.418995938	0.580996048	2.094326192	33.99915622	0.999991986
0.5	0.005	0.5	0.75	0.119391858	0.880599526	1.743539584	24.12596195	0.999991384	0.288856721	0.711134304	1.749840878	25.38777731	0.999991025
0.5	0.005	0.5	0.9	0.088115439	0.911874731	1.580455257	21.22257046	0.99999017	0.234151759	0.765842702	1.617605408	22.38962749	0.99999446
0.5	0.005	0.5	1	0.072573239	0.927421519	1.49823212	19.74556774	0.999994758	0.204482624	0.795511777	1.547555768	20.85854253	0.999994401
0.5	0.005	0.75	0	0.996667497	0.003322506	35.33908188	1982.088066	0.999990002	0.999014996	0.000975004	12.95615766	1968.502654	0.99999
0.5	0.005	0.75	0.1	0.569447543	0.430542716	6.654628715	116.4169875	0.99999026	0.826314723	0.173675341	4.099375423	119.8258514	0.999990063
0.5	0.005	0.75	0.25	0.306919124	0.693072477	3.608204486	54.97108422	0.999991602	0.631961763	0.368029741	2.844021814	57.77304137	0.999991503
0.5	0.005	0.75	0.5	0.141666062	0.858324234	2.212818649	31.81049226	0.999990296	0.420245776	0.579746151	2.097274164	34.02133832	0.999991928
0.5	0.005	0.75	0.75	0.07524483	0.924749072	1.706814091	23.54681058	0.999993902	0.289799795	0.710191146	1.752130452	25.4055016	0.999990941
0.5	0.005	0.75	0.9	0.053324639	0.946668607	1.538538498	20.69882925	0.999993246	0.234948069	0.765046336	1.619561882	22.40562245	0.999994404
0.5	0.005	0.75	1	0.042808185	0.957184746	1.455557196	19.25215078	0.999992931	0.205195669	0.794798673	1.549325023	20.87363265	0.999994342
0.5	0.005	1	0	0.995503861	0.004486141	45.3229427	1982.63485	0.999990002	0.999030322	0.000959684	12.81516829	1968.236083	0.999990007
0.5	0.005	1	0.1	0.482697608	0.517292919	7.43948513	115.1249967	0.999990526	0.828054253	0.171935856	4.095748465	119.8866254	0.999990109
0.5	0.005	1	0.25	0.230002353	0.769988532	3.761791935	54.01910947	0.999990885	0.6340623	0.365929165	2.84966694	57.81939454	0.999991465
0.5	0.005	1	0.5	0.095463953	0.904528714	2.192931255	31.14429959	0.999992667	0.421850097	0.578141738	2.102664794	34.05452286	0.999991835
0.5	0.005	1	0.75	0.047199902	0.952792568	1.662416133	23.03035142	0.99999247	0.290936944	0.709053866	1.756041278	25.43158752	0.99999081
0.5	0.005	1	0.9	0.032214783	0.967776289	1.493280693	20.24235089	0.999991072	0.235880429	0.764113889	1.622788346	22.42887408	0.999994318
0.5	0.005	1	1	0.025246918	0.974743285	1.411588273	18.82771014	0.999990203	0.206016775	0.793977478	1.552180675	20.89537195	0.999994253
0.5	0.01	0	0	0.998995005	0.000995005	13.14728346	1968.889644	0.999990009	0.998995005	0.000995005	13.14728346	1968.889644	0.999990009
0.5	0.01	0	0.1	0.823895638	0.17609519	4.112236623	119.7583194	0.999990827	0.823895638	0.17609519	4.112236623	119.7583194	0.999990827
0.5	0.01	0	0.25	0.628693509	0.371298018	2.842814102	57.72036978	0.999991527	0.628693509	0.371298018	2.842814102	57.72036978	0.999991527
0.5	0.01	0	0.5	0.417289087	0.582702932	2.093510497	33.98219492	0.99999202	0.417289087	0.582702932	2.093510497	33.98219492	0.99999202
0.5	0.01	0	0.75	0.287423793	0.712567291	1.748686402	25.37342906	0.999991083	0.287423793	0.712567291	1.748686402	25.37342906	0.999991083
0.5	0.01	0	0.9	0.232885793	0.767108709	1.616438555	22.37626751	0.999994502	0.232885793	0.767108709	1.616438555	22.37626751	0.999994502
0.5	0.01	0	1	0.203320603	0.796673843	1.546408813	20.84568114	0.999994446	0.203320603	0.796673843	1.546408813	20.84568114	0.999994446
0.5	0.01	0.25	0	0.998417088	0.001572913	19.0729003	1976.288006	0.999990001	0.99900158	0.000988425	13.0795447	1968.750691	0.999990005
0.5	0.01	0.25	0.1	0.746280853	0.253709846	4.973525545	118.7846135	0.999990699	0.824807147	0.175182877	4.103118116	119.7728179	0.999990024
0.5	0.01	0.25	0.25	0.511502625	0.488488152	3.158943524	56.86982378	0.999990777	0.630117875	0.369873661	2.839958931	57.73316004	0.999991535
0.5	0.01	0.25	0.5	0.299517864	0.700475097	2.177991406	33.26771562	0.999992961	0.418780821	0.581211183	2.09312358	33.99271847	0.999992005
0.5	0.01	0.25	0.75	0.187796738	0.812196385	1.762574887	24.75009889	0.999993124	0.288726992	0.711264058	1.748964555	25.38261403	0.99999105
0.5	0.01	0.25	0.9	0.144944138	0.855048313	1.611033655	21.79483021	0.999992451	0.234056002	0.765938475	1.616875401	22.38490474	0.999994477
0.5	0.01	0.25	1	0.122765831	0.877226387	1.532786896	20.28845022	0.999992218	0.204404199	0.79559022	1.546905687	20.85402781	0.999994418
0.5	0.01	0.5	0	0.997665262	0.002324747	26.31217575	1980.192609	0.999990009	0.999013143	0.000976859	12.96710645	1968.525252	0.999990001
0.5	0.01	0.5	0.1	0.66126881	0.338721765	5.81975708	117.6943537	0.999990575	0.826255208	0.173734866	4.093881532	119.8092696	0.999990075
0.5	0.01	0.5	0.25	0.403609524	0.596381325	3.413686826	55.96534129	0.999990848	0.632148007	0.367843521	2.839646452	57.7619541	0.999991528
0.5	0.01	0.5	0.5	0.209294675	0.790696793	2.215822833	32.54792202	0.999991468	0.420681546	0.57931041	2.094981005	34.01462833	0.999991957
0.5	0.01	0.5	0.75	0.120371667	0.879619623	1.746426903	24.14100889	0.999991289	0.290279972	0.709711	1.750905593	25.40082043	0.999990972
0.5	0.01	0.5	0.9	0.088882044	0.911108012	1.583015089	21.23444033	0.999990056	0.235411782	0.764582641	1.618705401	22.40165366	0.999994423
0.5	0.01	0.5	1	0.073227868	0.926766828	1.500595335	19.75590276	0.999994696	0.205640435	0.794353925	1.548646726	20.87000922	0.99999436
0.5	0.01	0.75	0	0.996746336	0.003243664	34.6873338	1982.057283	0.99999	0.999031436	0.000958573	12.79427242	1968.196084	0.999990009
0.5	0.01	0.75	0.1	0.574808571	0.425181698	6.638679758	116.5410883	0.99999027	0.828438974	0.171551167	4.084809975	119.8750377	0.999990142
0.5	0.01	0.75	0.25	0.311049367	0.688942117	3.62053341	55.05535327	0.999991485	0.634997103	0.364994396	2.843242122	57.8130134	0.999991499
0.5	0.01	0.75	0.5	0.143785695	0.856204379	2.223991195	31.86513522	0.999990074	0.423106616	0.576885246	2.100091551	34.05223299	0.999991861
0.5	0.01	0.75	0.75	0.076430643	0.923563101	1.714631846	23.5879147	0.999993744	0.292136941	0.707853887	1.75511141	25.43107674	0.999990829
0.5	0.01	0.75	0.9	0.054193682	0.945799385	1.544953775	20.7347916	0.999993067	0.236987535	0.763006791	1.622366637	22.42895006	0.999994326
0.5	0.01	0.75	1	0.043522787	0.956469955	1.46124351	19.28525066	0.999992742	0.20705484	0.792939419	1.551987434	20.8957124	0.999994259
0.5	0.01	1	0	0.995686028	0.004303974	43.89066342	1982.72855	0.999990002	0.99905541	0.000934599	12.56813488	1967.722796	0.999990009
0.5	0.01	1	0.1	0.492338082	0.507652403	7.423641601	115.3707231	0.999990485	0.831321637	0.168668593	4.074607754	119.9629908	0.999990231
0.5	0.01	1	0.25	0.235939085	0.764051522	3.794960469	54.17566985	0.999990607	0.638699987	0.361291469	2.850280149	57.88223322	0.999991455
0.5	0.01	1	0.5	0.09792461	0.902067741	2.216955202	31.23961505	0.999992351	0.426110947	0.573880778	2.108658001	34.103285	0.999991725
0.5	0.01	1	0.75	0.048411075	0.951581055	1.677592996	23.09945254	0.99999213	0.294332826	0.705657799	1.761855493	25.47179991	0.999990626
0.5	0.01	1	0.9	0.033053235	0.966937435	1.505203707	20.30248814	0.99999067	0.238807656	0.761186534	1.628101054	22.46542825	0.99999419
0.5	0.01	1	1	0.025913887	0.974080974	1.421912626	18.88360987	0.999994861	0.208666367	0.79132775	1.557142225	20.92987457	0.999994116
0.5	0.02	0	0	0.998995005	0.000995005	13.14728346	1968.889644	0.999990009	0.998995005	0.000995005	13.14728346	1968.889644	0.999990009
0.5	0.02	0	0.1	0.823895638	0.17609519	4.112236623	119.7583194	0.999990827	0.823895638	0.17609519	4.112236623	119.7583194	0.999990827
0.5	0.02	0	0.25	0.628693509	0.371298018	2.842814102	57.72036978	0.999991527	0.628693509	0.371298018	2.842814102	57.72036978	0.999991527
0.5	0.02	0	0.5	0.417289087	0.582702932	2.093510497	33.98219492	0.99999202	0.417289087	0.582702932	2.093510497	33.98219492	0.99999202
0.5	0.02	0	0.75	0.287423793	0.712567291	1.748686402	25.37342906	0.999991083	0.287423793	0.712567291	1.748686402	25.37342906	0.999991083
0.5	0.02	0	0.9	0.232885793	0.767108709	1.616438555	22.37626751	0.999994502	0.232885793	0.767108709	1.616438555	22.37626751	0.999994502
0.5	0.02	0	1	0.203320603	0.796673843	1.546408813	20.84568114	0.999994446	0.203320603	0.796673843	1.546408813	20.84568114	0.999994446
0.5	0.02	0.25	0	0.998428338	0.001561665	18.96428598	1976.204105	0.999990002	0.999007996	0.000982014	13.01330875	1968.632572	0.999990009
0.5	0.02	0.25	0.1	0.747596398	0.252394333	4.96232697	118.8056315	0.99999073	0.825701775	0.174288287	4.094033005	119.7873023	0.999990062
0.5	0.02	0.25	0.25	0.513219725	0.486771049	3.156484483	56.88671681	0.999990774	0.631524152	0.368467393	2.837055201	57.74553371	0.999991544
0.5	0.02	0.25	0.5	0.300994326	0.698998609	2.178334932	33.27940123	0.999992935	0.420261436	0.579730555	2.092689833	34.00294081	0.99999199
0.5	0.02	0.25	0.75	0.188924104	0.811068983	1.763447883	24.7577277	0.999993087	0.290024373	0.709966645	1.749207452	25.39151914	0.999991018
0.5	0.02	0.25	0.9	0.145892959	0.854099448	1.611974606	21.8008772	0.999992407	0.235222486	0.764771967	1.617282572	22.39324014	0.999994453
0.5	0.02	0.25	1	0.123610983	0.876381188	1.533732892	20.29374003	0.999992171	0.205485126	0.794509266	1.547376007	20.86204525	0.999994392
0.5	0.02	0.5	0	0.997713135	0.002276871	25.88561643	1980.061364	0.999990006	0.999029383	0.000960625	12.80310065	1968.21096	0.999990008
0.5	0.02	0.5	0.1	0.665641541	0.334349084	5.794634936	117.7784602	0.999990625	0.828443522	0.17154664	4.075075686	119.85198	0.999990162
0.5	0.02	0.5	0.25	0.408063413	0.591927372	3.415140205	56.02796197	0.999990785	0.635447291	0.364544247	2.835574268	57.79748821	0.999991538
0.5	0.02	0.5	0.5	0.212271068	0.787720261	2.221695689	32.59237627	0.999991329	0.423995241	0.575996665	2.095905398	34.04299177	0.999991906
0.5	0.02	0.5	0.75	0.122311492	0.877679619	1.751598417	24.17533433	0.999991111	0.293099098	0.706891778	1.752799346	25.42487854	0.999990876
0.5	0.02	0.5	0.9	0.090400943	0.909593677	1.587574663	21.26399025	0.999994621	0.237914772	0.762079581	1.620724272	22.42385834	0.999994353
0.5	0.02	0.5	1	0.074524994	0.925469585	1.504770605	19.78254146	0.999994579	0.207943889	0.792050395	1.550674644	20.89117921	0.999994284
0.5	0.02	0.75	0	0.996877646	0.003112364	33.58272056	1981.982149	0.99999001	0.999059656	0.000930349	12.51069897	1967.590189	0.999990005
0.5	0.02	0.75	0.1	0.584347321	0.415642987	6.599432545	116.743194	0.999990308	0.832236679	0.167753614	4.054791029	119.9533386	0.999990292
0.5	0.02	0.75	0.25	0.318811334	0.681179961	3.63701819	55.1967795	0.999991295	0.640641064	0.359350445	2.83909324	57.87845914	0.999991509
0.5	0.02	0.75	0.5	0.147920453	0.852072601	2.242646416	31.95890458	0.999993054	0.428614752	0.571377007	2.104037918	34.1042221	0.999991759
0.5	0.02	0.75	0.75	0.07876959	0.921223875	1.728135731	23.65823339	0.999993465	0.29671455	0.703276092	1.760085538	25.47475345	0.999990642
0.5	0.02	0.75	0.9	0.055911086	0.944081666	1.55598614	20.79618842	0.999992752	0.241007334	0.758986858	1.627244922	22.46900653	0.999994193
0.5	0.02	0.75	1	0.044935468	0.955056944	1.470927485	19.3418366	0.999992412	0.210731129	0.789262986	1.556706653	20.9337391	0.999994114
0.5	0.02	1	0	0.995961414	0.004028594	41.67358623	1982.800075	0.999990007	0.999095486	0.000894518	12.16318852	1966.801688	0.999990004
0.5	0.02	1	0.1	0.508529639	0.491460824	7.370195368	115.7395326	0.999990463	0.836817065	0.16317339	4.031253112	120.0744417	0.999990455
0.5	0.02	1	0.25	0.24677728	0.753212894	3.83766571	54.42073605	0.999990174	0.646935816	0.353055658	2.845570735	57.97704508	0.999991474
0.5	0.02	1	0.5	0.102684504	0.897307311	2.255110647	31.3931717	0.999991815	0.434092547	0.565899025	2.116332514	34.1794711	0.999991571
0.5	0.02	1	0.75	0.050795005	0.94919654	1.702776898	23.21032998	0.999991545	0.300878438	0.699111904	1.770862629	25.53595172	0.999990341
0.5	0.02	1	0.9	0.034708299	0.965286403	1.524899909	20.3974463	0.999994703	0.244511253	0.755482733	1.636775917	22.52422111	0.999993986
0.5	0.02	1	1	0.027231107	0.972763384	1.438757229	18.97013464	0.999994491	0.213857784	0.786136111	1.565452474	20.98565299	0.999993895
0.5	0.03	0	0	0.998995005	0.000995005	13.14728346	1968.889644	0.999990009	0.998995005	0.000995005	13.14728346	1968.889644	0.999990009
0.5	0.03	0	0.1	0.823895638	0.17609519	4.112236623	119.7583194	0.999990827	0.823895638	0.17609519	4.112236623	119.7583194	0.999990827
0.5	0.03	0	0.25	0.628693509	0.371298018	2.842814102	57.72036978	0.999991527	0.628693509	0.371298018	2.842814102	57.72036978	0.999991527
0.5	0.03	0	0.5	0.417289087	0.582702932	2.093510497	33.98219492	0.99999202	0.417289087	0.582702932	2.093510497	33.98219492	0.99999202
0.5	0.03	0	0.75	0.287423793	0.712567291	1.748686402	25.37342906	0.999991083	0.287423793	0.712567291	1.748686402	25.37342906	0.999991083
0.5	0.03	0	0.9	0.232885793	0.767108709	1.616438555	22.37626751	0.999994502	0.232885793	0.767108709	1.616438555	22.37626751	0.999994502
0.5	0.03	0	1	0.203320603	0.796673843	1.546408813	20.84568114	0.999994446	0.203320603	0.796673843	1.546408813	20.84568114	0.999994446
0.5	0.03	0.25	0	0.998439304	0.001550698	18.85808779	1976.118786	0.999990002	0.999014254	0.000975748	12.94840103	1968.490617	0.999990003
0.5	0.03	0.25	0.1	0.748888164	0.251102596	4.951153861	118.8260135	0.999990761	0.826580547	0.173409554	4.084987936	119.8012866	0.9999901
0.5	0.03	0.25	0.25	0.514917012	0.485073759	3.153943085	56.90331855	0.999990772	0.632913072	0.367078482	2.834109324	57.75753825	0.999991554
0.5	0.03	0.25	0.5	0.302462144	0.697530765	2.178610387	33.29220504	0.999992909	0.421731197	0.57826078	2.092212253	34.01289885	0.999991977
0.5	0.03	0.25	0.75	0.190048279	0.80994477	1.764270385	24.76764763	0.99999305	0.291316021	0.708674966	1.749416643	25.40020338	0.999990987
0.5	0.03	0.25	0.9	0.146840281	0.85315208	1.612872002	21.80941453	0.999992361	0.236385283	0.763609147	1.61766117	22.40136482	0.99999443
0.5	0.03	0.25	1	0.124455389	0.875536732	1.534638933	20.30151389	0.999992122	0.206563406	0.79343096	1.54782067	20.86985427	0.999994366
0.5	0.03	0.5	0	0.997756778	0.00223323	25.49271549	1979.935943	0.999990008	0.999044375	0.000945629	12.65000247	1967.885782	0.999990004
0.5	0.03	0.5	0.1	0.669756406	0.33023427	5.768750099	117.8535227	0.999990677	0.830507642	0.169482606	4.056250377	119.8898055	0.999990248
0.5	0.03	0.5	0.25	0.412368442	0.587622289	3.415170472	56.08481206	0.999990732	0.638621478	0.361370074	2.830944634	57.82947516	0.999991553
0.5	0.03	0.5	0.5	0.215208642	0.784782559	2.226806101	32.6333617	0.999991201	0.427239123	0.57275274	2.096410185	34.06891487	0.999991863
0.5	0.03	0.5	0.75	0.124244324	0.875746619	1.756358448	24.20784834	0.999990943	0.295883812	0.704106977	1.754417927	25.44703404	0.999990788
0.5	0.03	0.5	0.9	0.091919637	0.908074875	1.591833098	21.29282779	0.999994512	0.240396031	0.759598258	1.622526109	22.44435846	0.999994289
0.5	0.03	0.5	1	0.075824308	0.924170158	1.508695632	19.80920702	0.999994467	0.210231725	0.789762489	1.552515553	20.9107427	0.999994214
0.5	0.03	0.75	0	0.996987619	0.003002388	32.64154562	1981.876471	0.999990007	0.999084047	0.000905961	12.26131115	1967.045216	0.999990008
0.5	0.03	0.75	0.1	0.592854537	0.407135822	6.555974406	116.909525	0.999990359	0.835633989	0.164356446	4.024791988	120.0168664	0.999990435
0.5	0.03	0.75	0.25	0.326110595	0.673880547	3.646880919	55.31651127	0.999991142	0.645870751	0.354120781	2.832989435	57.9328353	0.999991532
0.5	0.03	0.75	0.5	0.151973867	0.848018954	2.258134974	32.04028921	0.999992821	0.433892841	0.566098839	2.106441114	34.14848865	0.99999168
0.5	0.03	0.75	0.75	0.081104934	0.918888275	1.740158393	23.72023012	0.999993209	0.301180902	0.698809583	1.764055729	25.51247939	0.999990485
0.5	0.03	0.75	0.9	0.057636679	0.94235578	1.566033141	20.85064497	0.999992459	0.244957209	0.755036868	1.631344712	22.50380883	0.999994078
0.5	0.03	0.75	1	0.046359375	0.953632728	1.479843113	19.39228449	0.999992104	0.214356978	0.785637011	1.560764303	20.9668728	0.999993989
0.5	0.03	1	0	0.996174675	0.003815331	39.91758169	1982.792315	0.999990006	0.999128184	0.000861819	11.82540033	1965.986312	0.999990003
0.5	0.03	1	0.1	0.522331746	0.477658733	7.305822359	116.0241474	0.999990479	0.841494219	0.15849644	3.988753607	120.158926	0.999990658
0.5	0.03	1	0.25	0.256762017	0.743229764	3.863256513	54.61737592	0.999991781	0.654275169	0.345716346	2.837032834	58.0509319	0.999991515
0.5	0.03	1	0.5	0.107343252	0.892648092	2.285461956	31.52069056	0.999991344	0.441552079	0.558439385	2.120573983	34.24066654	0.999991464
0.5	0.03	1	0.75	0.053190892	0.94680012	1.72457372	23.3044349	0.999991011	0.307166238	0.692823878	1.777518918	25.58846105	0.999990116
0.5	0.03	1	0.9	0.036386475	0.963607892	1.542464856	20.47877322	0.999994367	0.250051121	0.749942698	1.64360103	22.57276246	0.99999382
0.5	0.03	1	1	0.028572538	0.971421608	1.454005253	19.04471488	0.999994146	0.218929968	0.781063744	1.57218264	21.0319054	0.999993712
0.5	0.04	0	0	0.998995005	0.000995005	13.14728346	1968.889644	0.999990009	0.998995005	0.000995005	13.14728346	1968.889644	0.999990009
0.5	0.04	0	0.1	0.823895638	0.17609519	4.112236623	119.7583194	0.999990827	0.823895638	0.17609519	4.112236623	119.7583194	0.999990827
0.5	0.04	0	0.25	0.628693509	0.371298018	2.842814102	57.72036978	0.999991527	0.628693509	0.371298018	2.842814102	57.72036978	0.999991527
0.5	0.04	0	0.5	0.417289087	0.582702932	2.093510497	33.98219492	0.99999202	0.417289087	0.582702932	2.093510497	33.98219492	0.99999202
0.5	0.04	0	0.75	0.287423793	0.712567291	1.748686402	25.37342906	0.999991083	0.287423793	0.712567291	1.748686402	25.37342906	0.999991083
0.5	0.04	0	0.9	0.232885793	0.767108709	1.616438555	22.37626751	0.999994502	0.232885793	0.767108709	1.616438555	22.37626751	0.999994502
0.5	0.04	0	1	0.203320603	0.796673843	1.546408813	20.84568114	0.999994446	0.203320603	0.796673843	1.546408813	20.84568114	0.999994446
0.5	0.04	0.25	0	0.998450004	0.001539997	18.75416735	1976.031992	0.999990001	0.999020378	0.000969628	12.88479821	1968.369906	0.999990005
0.5	0.04	0.25	0.1	0.750157428	0.249833363	4.940013835	118.8457596	0.999990791	0.827444307	0.172545831	4.075987162	119.8148224	0.999990138
0.5	0.04	0.25	0.25	0.516595249	0.483395521	3.151327838	56.9194729	0.99999077	0.634285281	0.365706283	2.831126467	57.76920766	0.999991564
0.5	0.04	0.25	0.5	0.303921649	0.696071236	2.178823433	33.30485424	0.999992885	0.423190351	0.576801613	2.091693501	34.02261608	0.999991964
0.5	0.04	0.25	0.75	0.191169567	0.808823446	1.765049185	24.7779028	0.999993013	0.292602018	0.707388939	1.74959356	25.40869049	0.999990957
0.5	0.04	0.25	0.9	0.147786406	0.852205909	1.613733663	21.81849112	0.999992315	0.23754443	0.762449977	1.61801223	22.40930617	0.999994407
0.5	0.04	0.25	1	0.125299345	0.874692727	1.535513465	20.30990997	0.999992072	0.207639057	0.792355284	1.548240521	20.87748581	0.99999434
0.5	0.04	0.5	0	0.997797168	0.002192841	25.12603812	1979.8094	0.999990009	0.999058399	0.000931602	12.50560404	1967.574969	0.999990002
0.5	0.04	0.5	0.1	0.67366196	0.326328769	5.742526625	117.9219598	0.999990729	0.832470052	0.167520279	4.037539846	119.9241246	0.999990331
0.5	0.04	0.5	0.25	0.416545495	0.583445191	3.414128032	56.13731774	0.999990686	0.641687546	0.358304024	2.825916516	57.8588469	0.99999157
0.5	0.04	0.5	0.5	0.218111072	0.781880008	2.231275866	32.67166093	0.99999108	0.430419249	0.569572576	2.096570339	34.09300137	0.999991825
0.5	0.04	0.5	0.75	0.126171035	0.873819748	1.760760672	24.23846265	0.999990782	0.298636095	0.701354613	1.755796324	25.46775472	0.999990708
0.5	0.04	0.5	0.9	0.093438658	0.906555749	1.595831342	21.32025163	0.999994407	0.242856542	0.757137687	1.624133985	22.46357773	0.999994229
0.5	0.04	0.5	1	0.077126247	0.92286811	1.512407169	19.83479719	0.999994358	0.212504541	0.787489607	1.554187245	20.92910828	0.999994148
0.5	0.04	0.75	0	0.997083505	0.002906504	31.81019047	1981.764447	0.999990009	0.99910583	0.00088418	12.03569854	1966.525289	0.999990009
0.5	0.04	0.75	0.1	0.600628117	0.3993623	6.510803152	117.0529651	0.999990417	0.838742948	0.161247622	3.995262497	120.0712187	0.99999057
0.5	0.04	0.75	0.25	0.333055938	0.666935075	3.652389648	55.42187978	0.999991013	0.650781276	0.349210286	2.825712622	57.98012989	0.999991562
0.5	0.04	0.75	0.5	0.155961184	0.844031424	2.271223021	32.11327013	0.999992608	0.438979098	0.56101252	2.10774113	34.18767607	0.999991617
0.5	0.04	0.75	0.75	0.083438753	0.916554214	1.750963343	23.7764235	0.999992967	0.305549529	0.69444082	1.767243539	25.54624355	0.999990348
0.5	0.04	0.75	0.9	0.059371139	0.940621042	1.575249006	20.90022583	0.999992181	0.248844266	0.751149709	1.634814543	22.53509743	0.999993976
0.5	0.04	0.75	1	0.047794886	0.952196923	1.488105763	19.43834063	0.999991809	0.217936949	0.782056927	1.564275184	20.99674476	0.999993876
0.5	0.04	1	0	0.996351081	0.003638924	38.4402424	1982.74425	0.999990005	0.999156293	0.000833709	11.53039207	1965.228787	0.999990002
0.5	0.04	1	0.1	0.534573128	0.465417387	7.237557543	116.2592886	0.999990515	0.845632093	0.154357915	3.947706857	120.2274646	0.999990007
0.5	0.04	1	0.25	0.266143801	0.733847748	3.878556365	54.78415098	0.999991549	0.660980497	0.339011069	2.82649679	58.11256639	0.999991566
0.5	0.04	1	0.5	0.111929386	0.888061532	2.310289454	31.63159	0.999990917	0.448608749	0.551382635	2.122612812	34.29280719	0.999991384
0.5	0.04	1	0.75	0.055601571	0.94438894	1.74370867	23.3874683	0.999990511	0.313242465	0.68675173	1.782512734	25.63396364	0.999994196
0.5	0.04	1	0.9	0.038088337	0.961905713	1.558281185	20.55101935	0.999994049	0.255452808	0.744540869	1.649058778	22.61495211	0.999993677
0.5	0.04	1	1	0.029938382	0.970055435	1.467917155	19.11123616	0.999993817	0.22389994	0.776093613	1.577714337	21.07223343	0.999993553
0.5	0.05	0	0	0.998995005	0.000995005	13.14728346	1968.889644	0.999990009	0.998995005	0.000995005	13.14728346	1968.889644	0.999990009
0.5	0.05	0	0.1	0.823895638	0.17609519	4.112236623	119.7583194	0.999990827	0.823895638	0.17609519	4.112236623	119.7583194	0.999990827
0.5	0.05	0	0.25	0.628693509	0.371298018	2.842814102	57.72036978	0.999991527	0.628693509	0.371298018	2.842814102	57.72036978	0.999991527
0.5	0.05	0	0.5	0.417289087	0.582702932	2.093510497	33.98219492	0.99999202	0.417289087	0.582702932	2.093510497	33.98219492	0.99999202
0.5	0.05	0	0.75	0.287423793	0.712567291	1.748686402	25.37342906	0.999991083	0.287423793	0.712567291	1.748686402	25.37342906	0.999991083
0.5	0.05	0	0.9	0.232885793	0.767108709	1.616438555	22.37626751	0.999994502	0.232885793	0.767108709	1.616438555	22.37626751	0.999994502
0.5	0.05	0	1	0.203320603	0.796673843	1.546408813	20.84568114	0.999994446	0.203320603	0.796673843	1.546408813	20.84568114	0.999994446
0.5	0.05	0.25	0	0.99846046	0.001529548	18.65242089	1975.959631	0.999990009	0.999026369	0.000963638	12.82239559	1968.248043	0.999990007
0.5	0.05	0.25	0.1	0.751405312	0.248585509	4.928913108	118.8649243	0.999990821	0.828293785	0.17169639	4.067033645	119.8279499	0.999990175
0.5	0.05	0.25	0.25	0.518255098	0.481735671	3.148645751	56.93521387	0.999990769	0.635641358	0.364350216	2.828110962	57.78056881	0.999991574
0.5	0.05	0.25	0.5	0.305373013	0.694619848	2.178977431	33.31725291	0.999992861	0.424639126	0.575352826	2.09113597	34.03211065	0.999991952
0.5	0.05	0.25	0.75	0.192288014	0.807704962	1.765786325	24.78814464	0.999992976	0.293882441	0.706108488	1.749739536	25.4169968	0.999990928
0.5	0.05	0.25	0.9	0.14873136	0.85126091	1.614561388	21.82768457	0.99999227	0.238699963	0.761294422	1.618336725	22.41708135	0.999994384
0.5	0.05	0.25	1	0.126142871	0.873849151	1.536358219	20.31848839	0.999992022	0.208712097	0.791282219	1.548636362	20.88495805	0.999994315
0.5	0.05	0.5	0	0.997834895	0.002155107	24.78100936	1979.672337	0.999990001	0.999071624	0.00091838	12.36851306	1967.280326	0.999990004
0.5	0.05	0.5	0.1	0.67738932	0.322601462	5.716186045	117.9851535	0.999990782	0.834345319	0.165645093	4.019007354	119.9557051	0.999990412
0.5	0.05	0.5	0.25	0.420608903	0.579381743	3.412233722	56.18631938	0.999990646	0.644657372	0.355334217	2.820587575	57.88613684	0.99999159
0.5	0.05	0.5	0.5	0.220980938	0.779010029	2.235190804	32.70775989	0.999990967	0.433540264	0.566451528	2.096438632	34.11560193	0.999991792
0.5	0.05	0.5	0.75	0.128091969	0.871898659	1.764838953	24.26747195	0.999990628	0.301357552	0.698633081	1.756961488	25.48730849	0.999990634
0.5	0.05	0.5	0.9	0.094958046	0.905036259	1.599590117	21.34635014	0.999994305	0.245297114	0.754697059	1.625566415	22.48175684	0.999994173
0.5	0.05	0.5	1	0.07843078	0.921563472	1.515920736	19.85925861	0.999994252	0.214762829	0.785231257	1.555704337	20.9465016	0.999994086
0.5	0.05	0.75	0	0.99716899	0.002821015	31.06086967	1981.63965	0.999990005	0.999125637	0.000864367	11.82834623	1966.011507	0.999990004
0.5	0.05	0.75	0.1	0.607829237	0.392161241	6.465004124	117.1798553	0.999990478	0.841625119	0.15836558	3.966351287	120.1190552	0.999990699
0.5	0.05	0.75	0.25	0.339709882	0.660281019	3.654755317	55.51661725	0.999990902	0.655428804	0.344562793	2.817659767	58.0222899	0.999991597
0.5	0.05	0.75	0.5	0.159891531	0.840100879	2.282383314	32.17989444	0.99999241	0.443898269	0.556093296	2.108195263	34.22310359	0.999991565
0.5	0.05	0.75	0.75	0.085771972	0.914220767	1.760724643	23.82816467	0.999992738	0.309829769	0.690160458	1.76979208	25.57704205	0.999990227
0.5	0.05	0.75	0.9	0.061114472	0.938877443	1.583731218	20.94604049	0.999991915	0.252673527	0.747320356	1.637755306	22.56375281	0.999993883
0.5	0.05	0.75	1	0.049241828	0.950749698	1.495782496	19.48098225	0.999991526	0.221474291	0.778519481	1.567319687	21.0241653	0.999993773
0.5	0.05	1	0	0.996502207	0.0034878	37.15687964	1982.671541	0.999990006	0.999181134	0.000808868	11.26640368	1964.516366	0.999990002
0.5	0.05	1	0.1	0.545661022	0.454329543	7.168117171	116.4606517	0.999990565	0.849369994	0.150620204	3.908196123	120.2863717	0.999990198
0.5	0.05	1	0.25	0.275051901	0.724939451	3.886886746	54.93004907	0.999991352	0.667191936	0.332799688	2.814784633	58.16581742	0.999991623
0.5	0.05	1	0.5	0.116457578	0.883532945	2.330891908	31.73051426	0.999990523	0.455331882	0.544659442	2.123088358	34.33860763	0.999991323
0.5	0.05	1	0.75	0.058027885	0.941962151	1.760641091	23.46236486	0.999990035	0.319135677	0.680858426	1.786238529	25.67426885	0.999994103
0.5	0.05	1	0.9	0.03981359	0.960180155	1.572595042	20.61651216	0.999993744	0.260732474	0.739261078	1.653439908	22.65260926	0.999993552
0.5	0.05	1	1	0.03132822	0.968665281	1.480655448	19.17171639	0.999993501	0.228778569	0.771214843	1.582284883	21.10833879	0.999993412
0.5	0.06	0	0	0.998995005	0.000995005	13.14728346	1968.889644	0.999990009	0.998995005	0.000995005	13.14728346	1968.889644	0.999990009
0.5	0.06	0	0.1	0.823895638	0.17609519	4.112236623	119.7583194	0.999990827	0.823895638	0.17609519	4.112236623	119.7583194	0.999990827
0.5	0.06	0	0.25	0.628693509	0.371298018	2.842814102	57.72036978	0.999991527	0.628693509	0.371298018	2.842814102	57.72036978	0.999991527
0.5	0.06	0	0.5	0.417289087	0.582702932	2.093510497	33.98219492	0.99999202	0.417289087	0.582702932	2.093510497	33.98219492	0.99999202
0.5	0.06	0	0.75	0.287423793	0.712567291	1.748686402	25.37342906	0.999991083	0.287423793	0.712567291	1.748686402	25.37342906	0.999991083
0.5	0.06	0	0.9	0.232885793	0.767108709	1.616438555	22.37626751	0.999994502	0.232885793	0.767108709	1.616438555	22.37626751	0.999994502
0.5	0.06	0	1	0.203320603	0.796673843	1.546408813	20.84568114	0.999994446	0.203320603	0.796673843	1.546408813	20.84568114	0.999994446
0.5	0.06	0.25	0	0.998470677	0.001519328	18.55266164	1975.870198	0.999990005	0.999032236	0.000957771	12.76113027	1968.12507	0.999990007
0.5	0.06	0.25	0.1	0.752632805	0.247357204	4.917856398	118.8831403	0.999990009	0.829129624	0.170860588	4.058129514	119.8407016	0.999990211
0.5	0.06	0.25	0.25	0.519897158	0.480093611	3.145902871	56.95057021	0.999990769	0.636981832	0.363009753	2.825066525	57.79164388	0.999991585
0.5	0.06	0.25	0.5	0.306816391	0.693176447	2.179075376	33.32939787	0.999992838	0.426077738	0.573914202	2.090541833	34.04139748	0.999991941
0.5	0.06	0.25	0.75	0.19340365	0.806589291	1.766483389	24.79827505	0.999992941	0.295157362	0.704833538	1.749855815	25.42513506	0.9999909
0.5	0.06	0.25	0.9	0.149675148	0.850317077	1.615356365	21.83685409	0.999992225	0.239851915	0.760142448	1.618635575	22.42470299	0.999994363
0.5	0.06	0.25	1	0.126985966	0.873006007	1.537174213	20.32709173	0.999991973	0.209782543	0.790211748	1.549008954	20.89228406	0.999994291
0.5	0.06	0.5	0	0.997870377	0.002119629	24.45454291	1979.550465	0.999990006	0.999084164	0.000905846	12.23774946	1967.003241	0.99999001
0.5	0.06	0.5	0.1	0.680960794	0.319030042	5.689861143	118.0440163	0.999990835	0.836143982	0.16384651	4.000686397	119.9850453	0.999990492
0.5	0.06	0.5	0.25	0.424569424	0.575421187	3.409642275	56.23238319	0.999990611	0.647540015	0.352451596	2.815024866	57.9116981	0.999991611
0.5	0.06	0.5	0.5	0.223820259	0.776170601	2.23861722	32.74199124	0.99999086	0.436605933	0.563385829	2.096055075	34.13695173	0.999991762
0.5	0.06	0.5	0.75	0.130007378	0.869983102	1.768621123	24.29510762	0.999990479	0.304049533	0.695941031	1.757935213	25.5058746	0.999990564
0.5	0.06	0.5	0.9	0.096477801	0.903516406	1.603126577	21.37127709	0.999994207	0.247718435	0.752275685	1.626838836	22.49905519	0.99999412
0.5	0.06	0.5	1	0.079737843	0.920256306	1.519248998	19.88268073	0.999994149	0.217007008	0.782987019	1.557079225	20.96307055	0.999994027
0.5	0.06	0.75	0	0.997246337	0.002743664	30.37646244	1981.509218	0.999990001	0.999143872	0.000846133	11.63582312	1965.532155	0.999990005
0.5	0.06	0.75	0.1	0.614560934	0.385429609	6.41914465	117.2939778	0.999990543	0.844320358	0.155670465	3.938108807	120.1619265	0.999990823
0.5	0.06	0.75	0.25	0.346113984	0.653876821	3.654734321	55.60299837	0.999990805	0.659851551	0.340140084	2.809069309	58.06047297	0.999991635
0.5	0.06	0.75	0.5	0.163771066	0.836221159	2.29194411	32.24143935	0.999992225	0.448668277	0.551323245	2.107975211	34.2555698	0.999991522
0.5	0.06	0.75	0.75	0.088105081	0.911887439	1.769573656	23.87631347	0.999992519	0.314028669	0.685961448	1.771803809	25.60548335	0.999990117
0.5	0.06	0.75	0.9	0.062866547	0.937125111	1.591556536	20.98880274	0.999991658	0.256448833	0.743544965	1.640241845	22.59030876	0.999993798
0.5	0.06	0.75	1	0.05069996	0.949291292	1.50292735	19.52084781	0.999991252	0.224971499	0.775022178	1.569958746	21.04962369	0.999993677
0.5	0.06	1	0	0.99663461	0.00335539	36.01890389	1982.575485	0.99999	0.999203479	0.00078653	11.0264852	1963.85736	0.999990009
0.5	0.06	1	0.1	0.555839685	0.444150937	7.098789712	116.6370642	0.999990622	0.852792416	0.147197961	3.870177682	120.337799	0.999990377
0.5	0.06	1	0.25	0.28356626	0.71642492	3.890191127	55.06017062	0.99999118	0.672998608	0.326993077	2.802347622	58.21285178	0.999991684
0.5	0.06	1	0.5	0.120936487	0.879053668	2.348121841	31.82021361	0.999990155	0.461768237	0.53822304	2.122393704	34.37961915	0.999991276
0.5	0.06	1	0.75	0.060469895	0.939524108	1.775701711	23.53101342	0.999994003	0.324865906	0.675128116	1.788956464	25.71069837	0.999994022
0.5	0.06	1	0.9	0.041561707	0.958431742	1.585592927	20.67669622	0.99999345	0.265901608	0.734091832	1.656943182	22.6867928	0.99999344
0.5	0.06	1	1	0.032741526	0.967251667	1.492347349	19.22742389	0.999993193	0.233573611	0.766419673	1.586060153	21.14120314	0.999993284
0.5	0.07	0	0	0.998995005	0.000995005	13.14728346	1968.889644	0.999990009	0.998995005	0.000995005	13.14728346	1968.889644	0.999990009
0.5	0.07	0	0.1	0.823895638	0.17609519	4.112236623	119.7583194	0.999990827	0.823895638	0.17609519	4.112236623	119.7583194	0.999990827
0.5	0.07	0	0.25	0.628693509	0.371298018	2.842814102	57.72036978	0.999991527	0.628693509	0.371298018	2.842814102	57.72036978	0.999991527
0.5	0.07	0	0.5	0.417289087	0.582702932	2.093510497	33.98219492	0.99999202	0.417289087	0.582702932	2.093510497	33.98219492	0.99999202
0.5	0.07	0	0.75	0.287423793	0.712567291	1.748686402	25.37342906	0.999991083	0.287423793	0.712567291	1.748686402	25.37342906	0.999991083
0.5	0.07	0	0.9	0.232885793	0.767108709	1.616438555	22.37626751	0.999994502	0.232885793	0.767108709	1.616438555	22.37626751	0.999994502
0.5	0.07	0	1	0.203320603	0.796673843	1.546408813	20.84568114	0.999994446	0.203320603	0.796673843	1.546408813	20.84568114	0.999994446
0.5	0.07	0.25	0	0.998480673	0.001509328	18.4548195	1975.779483	0.999990001	0.999037985	0.000952022	12.70094682	1968.001021	0.999990007
0.5	0.07	0.25	0.1	0.753840791	0.246149251	4.906847375	118.9012691	0.999990042	0.829952401	0.170037847	4.049276322	119.853105	0.999990248
0.5	0.07	0.25	0.25	0.521521979	0.47846879	3.143104499	56.96556641	0.999990769	0.63830719	0.361684406	2.821996391	57.8024517	0.999991596
0.5	0.07	0.25	0.5	0.308251929	0.691740886	2.179120015	33.34129914	0.999992815	0.42750639	0.57248554	2.089913082	34.05048925	0.99999193
0.5	0.07	0.25	0.75	0.194516499	0.805476407	1.767141814	24.80826154	0.999992906	0.296426851	0.703564021	1.749943565	25.43311574	0.999990872
0.5	0.07	0.25	0.9	0.150617773	0.849374408	1.616119623	21.84594277	0.999992181	0.241000317	0.758994024	1.618909651	22.43218121	0.999994341
0.5	0.07	0.25	1	0.127828624	0.872163301	1.537962296	20.33565167	0.999991925	0.210850411	0.789143855	1.549359021	20.89947397	0.999994267
0.5	0.07	0.5	0	0.997903907	0.002086098	24.14421211	1979.421021	0.999990005	0.999096097	0.000893904	12.11251164	1966.696583	0.999990001
0.5	0.07	0.5	0.1	0.684393416	0.315596632	5.663637515	118.0988719	0.999990048	0.837874153	0.162116416	3.98259532	120.0124973	0.999990569
0.5	0.07	0.5	0.25	0.428435567	0.571555014	3.406468908	56.27592068	0.999990581	0.650342729	0.349648905	2.809277425	57.93578412	0.999991634
0.5	0.07	0.5	0.5	0.226630677	0.773360081	2.241608455	32.77459963	0.999990758	0.439619421	0.560372314	2.095451367	34.15722151	0.999991736
0.5	0.07	0.5	0.75	0.131917448	0.868072888	1.772130833	24.32154434	0.999990336	0.306713203	0.693277296	1.758735669	25.52358346	0.999990499
0.5	0.07	0.5	0.9	0.097997899	0.901996212	1.606455649	21.39516862	0.999994112	0.250121105	0.749872965	1.627964424	22.51558768	0.99999407
0.5	0.07	0.5	1	0.081047362	0.918946687	1.52240309	19.90516687	0.999994049	0.219237442	0.780756529	1.558322642	20.97892248	0.99999397
0.5	0.07	0.75	0	0.997317071	0.002672929	29.74531587	1981.378193	0.99999	0.999160801	0.000829205	11.45569499	1965.065203	0.999990006
0.5	0.07	0.75	0.1	0.620895395	0.379095214	6.373549876	117.3978368	0.999990608	0.846856862	0.153133249	3.910545057	120.2002158	0.999990111
0.5	0.07	0.75	0.25	0.352298243	0.647692477	3.652842122	55.6825546	0.99999072	0.664077625	0.33591405	2.800098089	58.09544536	0.999991675
0.5	0.07	0.75	0.5	0.167604226	0.832387825	2.300148832	32.29877865	0.999992051	0.453302947	0.54668854	2.107204291	34.28561079	0.999991487
0.5	0.07	0.75	0.75	0.090438313	0.909553996	1.777614406	23.92146556	0.999992309	0.318151834	0.681838184	1.773356507	25.631979	0.999990018
0.5	0.07	0.75	0.9	0.064627154	0.935364255	1.59878791	21.02901053	0.999991409	0.260173268	0.739820452	1.642332574	22.61512435	0.99999372
0.5	0.07	0.75	1	0.052169006	0.94782198	1.509585618	19.55838564	0.999990986	0.228430575	0.771563013	1.57224073	21.07345215	0.999993588
0.5	0.07	1	0	0.996752475	0.00323753	34.99519451	1982.475591	0.999990005	0.999223824	0.000766185	10.80598588	1963.204117	0.999990009
0.5	0.07	1	0.1	0.565272335	0.43471835	7.030247394	116.7941117	0.999990685	0.855956188	0.144034358	3.833571017	120.3834746	0.999990546
0.5	0.07	1	0.25	0.291741637	0.708249393	3.889726774	55.177806	0.99999103	0.678462784	0.321528964	2.789460567	58.25503832	0.999991748
0.5	0.07	1	0.5	0.125371622	0.874621517	2.362584905	31.90260907	0.999993138	0.467952043	0.532039198	2.120793525	34.41683744	0.999991241
0.5	0.07	1	0.75	0.06292725	0.9370665	1.789143494	23.59441085	0.999993751	0.330448259	0.669545692	1.790851918	25.74402643	0.99999395
0.5	0.07	1	0.9	0.043332038	0.956661126	1.597423484	20.73254843	0.999993164	0.270968956	0.729024382	1.659714295	22.71818976	0.999993339
0.5	0.07	1	1	0.034177717	0.965815177	1.503097008	19.2792235	0.999992894	0.238290975	0.761702193	1.589163872	21.17145857	0.999993168
0.5	0.08	0	0	0.998995005	0.000995005	13.14728346	1968.889644	0.999990009	0.998995005	0.000995005	13.14728346	1968.889644	0.999990009
0.5	0.08	0	0.1	0.823895638	0.17609519	4.112236623	119.7583194	0.999990827	0.823895638	0.17609519	4.112236623	119.7583194	0.999990827
0.5	0.08	0	0.25	0.628693509	0.371298018	2.842814102	57.72036978	0.999991527	0.628693509	0.371298018	2.842814102	57.72036978	0.999991527
0.5	0.08	0	0.5	0.417289087	0.582702932	2.093510497	33.98219492	0.99999202	0.417289087	0.582702932	2.093510497	33.98219492	0.99999202
0.5	0.08	0	0.75	0.287423793	0.712567291	1.748686402	25.37342906	0.999991083	0.287423793	0.712567291	1.748686402	25.37342906	0.999991083
0.5	0.08	0	0.9	0.232885793	0.767108709	1.616438555	22.37626751	0.999994502	0.232885793	0.767108709	1.616438555	22.37626751	0.999994502
0.5	0.08	0	1	0.203320603	0.796673843	1.546408813	20.84568114	0.999994446	0.203320603	0.796673843	1.546408813	20.84568114	0.999994446
0.5	0.08	0.25	0	0.998490463	0.001499542	18.35883561	1975.703619	0.999990006	0.999043623	0.000946383	12.64179567	1967.875925	0.999990006
0.5	0.08	0.25	0.1	0.755030066	0.244960008	4.895888931	118.9189315	0.999990074	0.830762638	0.169227646	4.040475205	119.8651833	0.999990284
0.5	0.08	0.25	0.25	0.523130069	0.4768607	3.140255327	56.98022381	0.99999077	0.63961788	0.360373726	2.818903412	57.81300861	0.999991607
0.5	0.08	0.25	0.5	0.309679764	0.69031303	2.17911388	33.35296848	0.999992793	0.428925272	0.571066647	2.089251546	34.05939693	0.999991919
0.5	0.08	0.25	0.75	0.195626585	0.804366287	1.767762946	24.81809388	0.999992871	0.297690976	0.702299869	1.750003881	25.44094776	0.999990845
0.5	0.08	0.25	0.9	0.151559234	0.848432904	1.616852123	21.85492557	0.999992137	0.242145201	0.757849119	1.619159778	22.43952447	0.99999432
0.5	0.08	0.25	1	0.128670837	0.87132104	1.538723248	20.3441354	0.999991877	0.211915718	0.788078526	1.549687254	20.90653602	0.999994243
0.5	0.08	0.5	0	0.997935724	0.002054283	23.84821511	1979.297191	0.999990007	0.999107505	0.000882503	11.99231185	1966.433107	0.999990009
0.5	0.08	0.5	0.1	0.687700748	0.312289357	5.637572762	118.1508709	0.999990105	0.839542333	0.160448312	3.964743879	120.0383238	0.999990645
0.5	0.08	0.5	0.25	0.432214298	0.567776256	3.40280294	56.31724614	0.999990554	0.653071523	0.346920135	2.803382627	57.95858653	0.999991657
0.5	0.08	0.5	0.5	0.229413563	0.770577098	2.244208623	32.80577368	0.999990661	0.442583449	0.557408263	2.094653378	34.17654176	0.999991712
0.5	0.08	0.5	0.75	0.133822321	0.866167876	1.775388554	24.34691777	0.999990197	0.309349588	0.690640849	1.759378326	25.54053492	0.999990437
0.5	0.08	0.5	0.9	0.099518302	0.900475717	1.609590543	21.41813679	0.999994019	0.252505651	0.747488371	1.628954627	22.53144209	0.999994022
0.5	0.08	0.5	1	0.082359255	0.917634696	1.52539299	19.9268102	0.999993951	0.22145445	0.778539466	1.559444018	20.9941398	0.999993916
0.5	0.08	0.75	0	0.99738229	0.002607716	29.15899182	1981.25041	0.999990005	0.999176622	0.000813385	11.28619162	1964.612574	0.999990007
0.5	0.08	0.75	0.1	0.626886266	0.373104409	6.328415585	117.4932056	0.999990675	0.849255744	0.150734491	3.883651336	120.2358829	0.999990235
0.5	0.08	0.75	0.25	0.358285531	0.641705114	3.649450288	55.75638556	0.999990645	0.668128763	0.331862955	2.790855413	58.12774973	0.999991718
0.5	0.08	0.75	0.5	0.171394352	0.828597534	2.307186008	32.35254742	0.999991886	0.457813398	0.542178059	2.105975386	34.31361093	0.999991457
0.5	0.08	0.75	0.75	0.092771739	0.907220367	1.784931973	23.96405767	0.999992106	0.322203882	0.677790312	1.774511536	25.65695997	0.999994194
0.5	0.08	0.75	0.9	0.066396028	0.93359514	1.605478354	21.06703061	0.999991168	0.263849389	0.736144258	1.644074646	22.63845891	0.999993647
0.5	0.08	0.75	1	0.053648663	0.946342063	1.515796157	19.59392704	0.999990726	0.231853178	0.768140327	1.574205229	21.09589247	0.999993505
0.5	0.08	1	0	0.996858653	0.003131353	34.06416008	1982.362759	0.999990006	0.999242521	0.000747482	10.60164981	1962.55934	0.999990004
0.5	0.08	1	0.1	0.574075817	0.425914935	6.962855581	116.935605	0.999990752	0.858902244	0.141088462	3.798288318	120.4245628	0.999990705
0.5	0.08	1	0.25	0.299618136	0.700372761	3.886360879	55.28523746	0.999990897	0.683630734	0.316361079	2.776303287	58.29331172	0.999991812
0.5	0.08	1	0.5	0.129766657	0.87022626	2.374733929	31.97874567	0.999992918	0.47390972	0.526081494	2.118476911	34.45095149	0.999991214
0.5	0.08	1	0.75	0.065399363	0.934594143	1.801167741	23.65350394	0.999993507	0.335894684	0.664099203	1.792063713	25.77479414	0.999993887
0.5	0.08	1	0.9	0.04512386	0.954869025	1.608209181	20.78476935	0.999992885	0.275941485	0.724051762	1.661864951	22.74727829	0.999993247
0.5	0.08	1	1	0.035636171	0.96435643	1.512992215	19.32773901	0.999992601	0.24293537	0.757057692	1.591692279	21.19954488	0.999993061
0.5	0.09	0	0	0.998995005	0.000995005	13.14728346	1968.889644	0.999990009	0.998995005	0.000995005	13.14728346	1968.889644	0.999990009
0.5	0.09	0	0.1	0.823895638	0.17609519	4.112236623	119.7583194	0.999990827	0.823895638	0.17609519	4.112236623	119.7583194	0.999990827
0.5	0.09	0	0.25	0.628693509	0.371298018	2.842814102	57.72036978	0.999991527	0.628693509	0.371298018	2.842814102	57.72036978	0.999991527
0.5	0.09	0	0.5	0.417289087	0.582702932	2.093510497	33.98219492	0.99999202	0.417289087	0.582702932	2.093510497	33.98219492	0.99999202
0.5	0.09	0	0.75	0.287423793	0.712567291	1.748686402	25.37342906	0.999991083	0.287423793	0.712567291	1.748686402	25.37342906	0.999991083
0.5	0.09	0	0.9	0.232885793	0.767108709	1.616438555	22.37626751	0.999994502	0.232885793	0.767108709	1.616438555	22.37626751	0.999994502
0.5	0.09	0	1	0.203320603	0.796673843	1.546408813	20.84568114	0.999994446	0.203320603	0.796673843	1.546408813	20.84568114	0.999994446
0.5	0.09	0.25	0	0.998500055	0.001489954	18.26459237	1975.626722	0.999990009	0.999049154	0.00094085	12.5836321	1967.749807	0.999990004
0.5	0.09	0.25	0.1	0.756201359	0.243788748	4.884983368	118.9361561	0.999990106	0.831560813	0.168429507	4.03172698	119.8769571	0.999990319
0.5	0.09	0.25	0.25	0.524721899	0.475268871	3.137359552	56.9945612	0.999990771	0.640914324	0.359077294	2.815790122	57.82332892	0.999991618
0.5	0.09	0.25	0.5	0.311100024	0.688892748	2.179059322	33.3644172	0.999992772	0.430334568	0.569657342	2.088558917	34.06813023	0.99999191
0.5	0.09	0.25	0.75	0.196733929	0.803258908	1.768348055	24.8277706	0.999992838	0.2989498	0.701041019	1.750037801	25.44863889	0.999990819
0.5	0.09	0.25	0.9	0.152499531	0.847492564	1.617554772	21.86379144	0.999992095	0.243286595	0.756707705	1.619386741	22.44674001	0.9999943
0.5	0.09	0.25	1	0.129512599	0.87047923	1.539457803	20.35252651	0.99999183	0.212978476	0.787015744	1.549994313	20.91347725	0.99999422
0.5	0.09	0.5	0	0.99796601	0.002023995	23.56503648	1979.167326	0.999990005	0.999118428	0.000871575	11.87658287	1966.14059	0.999990002
0.5	0.09	0.5	0.1	0.690893909	0.309096254	5.611706652	118.2000709	0.999990163	0.841153883	0.158836836	3.94713664	120.0627286	0.999990719
0.5	0.09	0.5	0.25	0.435911471	0.564079059	3.398715629	56.35660819	0.99999053	0.655731487	0.344260195	2.797369803	57.98025572	0.999991682
0.5	0.09	0.5	0.5	0.232170087	0.767820482	2.246454952	32.83566386	0.999990569	0.445500399	0.554491292	2.093682679	34.19501581	0.999991691
0.5	0.09	0.5	0.75	0.135722106	0.864267956	1.778412257	24.37133645	0.999990062	0.311959604	0.688030775	1.759876562	25.55680817	0.999990379
0.5	0.09	0.5	0.9	0.101038959	0.898954969	1.612543085	21.44027349	0.999993928	0.254872549	0.745121427	1.629819515	22.54668826	0.999993976
0.5	0.09	0.5	1	0.083673437	0.916320418	1.528227732	19.94769049	0.999993855	0.22365832	0.776335544	1.560451733	21.00878792	0.999993865
0.5	0.09	0.75	0	0.997442812	0.002547197	28.61107215	1981.118452	0.999990009	0.999191487	0.000798523	11.12595075	1964.175931	0.99999001
0.5	0.09	0.75	0.1	0.632575093	0.367415649	6.283862352	117.5814001	0.999990742	0.851533468	0.148456886	3.857410323	120.268821	0.999990354
0.5	0.09	0.75	0.25	0.364093974	0.635896604	3.644837434	55.82531739	0.999990578	0.672022383	0.327969378	2.78142072	58.1577893	0.999991761
0.5	0.09	0.75	0.5	0.175144056	0.824847674	2.313206223	32.40322764	0.99999173	0.462208841	0.537782592	2.104360857	34.33985889	0.999991432
0.5	0.09	0.75	0.75	0.095105318	0.904886592	1.791597588	24.00442341	0.99999191	0.326188719	0.673805427	1.775318642	25.68038294	0.999994146
0.5	0.09	0.75	0.9	0.068172874	0.931818059	1.611673386	21.10314406	0.999990933	0.267479371	0.732514208	1.645507046	22.66050922	0.999993579
0.5	0.09	0.75	1	0.055138617	0.944851856	1.521592859	19.62772663	0.999990473	0.235240719	0.764752708	1.575885368	21.11712854	0.999993427
0.5	0.09	1	0	0.996955205	0.003034802	33.21017112	1982.242375	0.999990007	0.999259837	0.000730169	10.41109153	1961.953562	0.999990006
0.5	0.09	1	0.1	0.582337891	0.417652932	6.896812626	117.0642845	0.999990822	0.861661376	0.138328643	3.764243132	120.4611941	0.99999002
0.5	0.09	1	0.25	0.30722656	0.69276422	3.880718904	55.3841307	0.99999078	0.688538262	0.311453615	2.762998057	58.32834221	0.999991877
0.5	0.09	1	0.5	0.134124135	0.865868574	2.384919803	32.04967137	0.999992709	0.479662422	0.520328773	2.115584384	34.48246231	0.999991195
0.5	0.09	1	0.75	0.067885511	0.932107759	1.811939149	23.70892541	0.99999327	0.341214955	0.658778876	1.792699458	25.80339927	0.999993831
0.5	0.09	1	0.9	0.046936413	0.953056201	1.618053292	20.83388341	0.999992614	0.280824928	0.719168235	1.663483516	22.7744087	0.999993163
0.5	0.09	1	1	0.037116254	0.962876061	1.522108479	19.37343927	0.999992314	0.247510669	0.752482294	1.59372246	21.22578558	0.999992963
0.5	0.1	0	0	0.998995005	0.000995005	13.14728346	1968.889644	0.999990009	0.998995005	0.000995005	13.14728346	1968.889644	0.999990009
0.5	0.1	0	0.1	0.823895638	0.17609519	4.112236623	119.7583194	0.999990827	0.823895638	0.17609519	4.112236623	119.7583194	0.999990827
0.5	0.1	0	0.25	0.628693509	0.371298018	2.842814102	57.72036978	0.999991527	0.628693509	0.371298018	2.842814102	57.72036978	0.999991527
0.5	0.1	0	0.5	0.417289087	0.582702932	2.093510497	33.98219492	0.99999202	0.417289087	0.582702932	2.093510497	33.98219492	0.99999202
0.5	0.1	0	0.75	0.287423793	0.712567291	1.748686402	25.37342906	0.999991083	0.287423793	0.712567291	1.748686402	25.37342906	0.999991083
0.5	0.1	0	0.9	0.232885793	0.767108709	1.616438555	22.37626751	0.999994502	0.232885793	0.767108709	1.616438555	22.37626751	0.999994502
0.5	0.1	0	1	0.203320603	0.796673843	1.546408813	20.84568114	0.999994446	0.203320603	0.796673843	1.546408813	20.84568114	0.999994446
0.5	0.1	0.25	0	0.998509451	0.001480551	18.17197999	1975.532587	0.999990002	0.999054583	0.000935418	12.52641533	1967.622687	0.999990002
0.5	0.1	0.25	0.1	0.757355337	0.242634801	4.874132521	118.952968	0.999990138	0.832347363	0.167642992	4.02303222	119.8884442	0.999990355
0.5	0.1	0.25	0.25	0.52629791	0.473692862	3.134420949	57.00859533	0.999990772	0.642196912	0.357794717	2.81265879	57.83342539	0.999991629
0.5	0.1	0.25	0.5	0.312512834	0.687479918	2.178958528	33.37565574	0.999992751	0.43173445	0.56825745	2.087836768	34.07669777	0.9999919
0.5	0.1	0.25	0.75	0.197838553	0.802154252	1.768898344	24.83729391	0.999992804	0.300203383	0.69978741	1.7500463	25.456196	0.999990793
0.5	0.1	0.25	0.9	0.153438664	0.846553388	1.618228434	21.87253613	0.999992052	0.244424528	0.755569752	1.61959129	22.45383415	0.99999428
0.5	0.1	0.25	1	0.130353903	0.86963788	1.540166666	20.36081683	0.999991783	0.214038702	0.785955496	1.550280828	20.92030375	0.999994198
0.5	0.1	0.5	0	0.997994923	0.001995084	23.29349108	1979.044638	0.999990008	0.999128919	0.000861083	11.7649938	1965.868232	0.999990002
0.5	0.1	0.5	0.1	0.693982215	0.306008005	5.586066999	118.2467819	0.999990219	0.842713316	0.157277475	3.929774872	120.0858746	0.999990791
0.5	0.1	0.5	0.25	0.4395321	0.560458409	3.394265076	56.39420879	0.999990509	0.658327014	0.341664693	2.791262485	58.00091299	0.999991707
0.5	0.1	0.5	0.5	0.234901262	0.765089218	2.24837936	32.86439322	0.99999048	0.448372384	0.551619288	2.092557558	34.21272776	0.999991672
0.5	0.1	0.5	0.75	0.137616883	0.862377318	1.781217889	24.39499628	0.999994201	0.314544075	0.685446249	1.760242084	25.57246776	0.999990324
0.5	0.1	0.5	0.9	0.102559815	0.897434024	1.615323947	21.46165492	0.999993839	0.257222226	0.742771706	1.630568034	22.5613833	0.999993932
0.5	0.1	0.5	1	0.084989818	0.915003943	1.530915555	19.96787551	0.999993761	0.22584931	0.774144505	1.561353301	21.02292002	0.999993815
0.5	0.1	0.75	0	0.997499271	0.00249073	28.09653611	1980.973627	0.999990001	0.999205509	0.000784497	10.97386415	1963.730047	0.999990005
0.5	0.1	0.75	0.1	0.637995055	0.361995754	6.239964411	117.6634318	0.99999081	0.853703224	0.146287245	3.831800122	120.2994244	0.999990469
0.5	0.1	0.75	0.25	0.369738366	0.630252153	3.639218676	55.88999209	0.99999052	0.675772799	0.324219006	2.771853167	58.18587416	0.999991805
0.5	0.1	0.75	0.5	0.178855427	0.821136155	2.318332561	32.45119716	0.999991582	0.466497076	0.533494336	2.102418482	34.36457925	0.999991412
0.5	0.1	0.75	0.75	0.097438937	0.902552782	1.797671946	24.0428256	0.999991719	0.330109713	0.669884388	1.775818986	25.70255504	0.999994102
0.5	0.1	0.75	0.9	0.069957376	0.930033328	1.61741266	21.13757294	0.999990704	0.271065098	0.728928417	1.646662591	22.68142976	0.999993515
0.5	0.1	0.75	1	0.056638545	0.94335168	1.527005674	19.65998583	0.999990225	0.238594416	0.761398937	1.577309322	21.13730463	0.999993353
0.5	0.1	1	0	0.99704367	0.002946331	32.42140051	1982.10939	0.999990001	0.999275964	0.000714044	10.2324194	1961.361578	0.999990008
0.5	0.1	1	0.1	0.590126849	0.409863203	6.832220488	117.181939	0.999990053	0.864257563	0.135732615	3.731354291	120.4953693	0.999990177
0.5	0.1	1	0.25	0.314591427	0.685399248	3.873267089	55.4757483	0.999990675	0.693213953	0.306776092	2.749630629	58.36031525	0.999990045
0.5	0.1	1	0.5	0.138445856	0.861546654	2.393421699	32.11610378	0.99999251	0.485227559	0.514763623	2.1122236	34.51175007	0.999991182
0.5	0.1	1	0.75	0.070384895	0.929608145	1.821595234	23.76116266	0.99999304	0.346417272	0.653576509	1.792844744	25.83014457	0.99999378
0.5	0.1	1	0.9	0.048768917	0.951223431	1.627044382	20.8802963	0.999992348	0.285624123	0.714368964	1.664641551	22.79984816	0.999993087
0.5	0.1	1	1	0.038617316	0.961374717	1.530511703	19.41668814	0.999992033	0.252020145	0.747972727	1.595317523	21.25042859	0.999992872
0.5	0.15	0	0	0.998995005	0.000995005	13.14728346	1968.889644	0.999990009	0.998995005	0.000995005	13.14728346	1968.889644	0.999990009
0.5	0.15	0	0.1	0.823895638	0.17609519	4.112236623	119.7583194	0.999990827	0.823895638	0.17609519	4.112236623	119.7583194	0.999990827
0.5	0.15	0	0.25	0.628693509	0.371298018	2.842814102	57.72036978	0.999991527	0.628693509	0.371298018	2.842814102	57.72036978	0.999991527
0.5	0.15	0	0.5	0.417289087	0.582702932	2.093510497	33.98219492	0.99999202	0.417289087	0.582702932	2.093510497	33.98219492	0.99999202
0.5	0.15	0	0.75	0.287423793	0.712567291	1.748686402	25.37342906	0.999991083	0.287423793	0.712567291	1.748686402	25.37342906	0.999991083
0.5	0.15	0	0.9	0.232885793	0.767108709	1.616438555	22.37626751	0.999994502	0.232885793	0.767108709	1.616438555	22.37626751	0.999994502
0.5	0.15	0	1	0.203320603	0.796673843	1.546408813	20.84568114	0.999994446	0.203320603	0.796673843	1.546408813	20.84568114	0.999994446
0.5	0.15	0.25	0	0.998553883	0.001436122	17.73181075	1975.128676	0.999990005	0.999080359	0.000909649	12.25341522	1967.044175	0.999990009
0.5	0.15	0.25	0.1	0.762885662	0.237104632	4.820740841	119.0315503	0.999990294	0.836119038	0.163871489	3.980368932	119.9420892	0.999990527
0.5	0.15	0.25	0.25	0.533954311	0.466036475	3.119195202	57.07469877	0.999990786	0.64841424	0.351577449	2.796796728	57.88091489	0.999991689
0.5	0.15	0.25	0.5	0.319469005	0.680523651	2.177828207	33.42900284	0.999992656	0.438598206	0.561393654	2.083831216	34.11729822	0.99999186
0.5	0.15	0.25	0.75	0.203321492	0.796671154	1.771165665	24.8827588	0.999992646	0.306394694	0.69359598	1.749738341	25.49216737	0.999990674
0.5	0.15	0.25	0.9	0.158116812	0.841875036	1.621189706	21.91446569	0.999991849	0.250063181	0.749931004	1.620301686	22.4876625	0.999994185
0.5	0.15	0.25	1	0.134553263	0.865438294	1.543348274	20.40069994	0.999991557	0.219302278	0.780691812	1.551425543	20.95288679	0.99999409
0.5	0.15	0.5	0	0.998122746	0.00186726	22.0786575	1978.415536	0.999990005	0.999176007	0.000813993	11.25859275	1964.550958	0.99999
0.5	0.15	0.5	0.1	0.708095527	0.291894968	5.461770691	118.4506481	0.999990496	0.849848095	0.150142222	3.846577084	120.1860634	0.999990316
0.5	0.15	0.5	0.25	0.45662335	0.543367092	3.368012343	56.56084133	0.999990441	0.670458617	0.329533224	2.759878105	58.09202379	0.999991841
0.5	0.15	0.5	0.5	0.248204946	0.751785139	2.254034147	32.99374109	0.999990085	0.462118446	0.537873159	2.085099968	34.29196651	0.999991605
0.5	0.15	0.5	0.75	0.147017306	0.852976544	1.792429527	24.50203469	0.99999385	0.32710754	0.672882548	1.760405148	25.64318904	0.999990087
0.5	0.15	0.5	0.9	0.11016471	0.889828713	1.626965794	21.55917988	0.999993422	0.26872499	0.731268749	1.632820333	22.62803412	0.999993738
0.5	0.15	0.5	1	0.091601453	0.908391864	1.542396326	20.06013563	0.999993317	0.236618663	0.763374928	1.564486264	21.08717589	0.999993592
0.5	0.15	0.75	0	0.997735635	0.002254367	25.90764742	1980.273619	0.999990002	0.999265864	0.000724145	10.30999983	1961.683177	0.999990009
0.5	0.15	0.75	0.1	0.661873245	0.33811708	6.031290375	118.0041392	0.999990325	0.863257412	0.136732754	3.712397119	120.4257436	0.999990166
0.5	0.15	0.75	0.25	0.395874886	0.604115425	3.600972241	56.16455733	0.999990311	0.692742697	0.307247457	2.723303868	58.30384313	0.999990154
0.5	0.15	0.75	0.5	0.196888696	0.803102237	2.333646616	32.65936032	0.999990933	0.486538893	0.513452467	2.089185637	34.47054542	0.99999136
0.5	0.15	0.75	0.75	0.109100927	0.890889918	1.820800605	24.21166957	0.999990845	0.348849879	0.651144046	1.774770561	25.79879003	0.999993925
0.5	0.15	0.75	0.9	0.078983037	0.921011472	1.640372443	21.28987426	0.99999451	0.288382227	0.711611023	1.649148203	22.77276743	0.99999325
0.5	0.15	0.75	1	0.064276291	0.935718207	1.549160604	19.80311673	0.999994498	0.254889068	0.745103972	1.581337259	21.22570815	0.99999304
0.5	0.15	1	0	0.997398888	0.002591118	29.19195291	1981.422931	0.999990007	0.999343302	0.000646707	9.474119816	1958.574751	0.999990009
0.5	0.15	1	0.1	0.623583939	0.376406516	6.531567917	117.6553649	0.999990454	0.875359744	0.124630292	3.581873729	120.6317235	0.999990035
0.5	0.15	1	0.25	0.348364823	0.651625478	3.818986979	55.85324274	0.999990301	0.713814292	0.286176152	2.68353332	58.49190401	0.999990444
0.5	0.15	1	0.5	0.159553641	0.840438002	2.417388521	32.39733524	0.999991643	0.510686479	0.489304703	2.0908342	34.63343568	0.999991183
0.5	0.15	1	0.75	0.083050511	0.916941468	1.856711112	23.9858617	0.999991979	0.370876763	0.629116833	1.788270084	25.94288284	0.999993596
0.5	0.15	1	0.9	0.058203309	0.941787785	1.661598413	21.08127584	0.999991095	0.308485883	0.691506901	1.665290445	22.90780807	0.999992784
0.5	0.15	1	1	0.046414626	0.953576066	1.563662986	19.60465189	0.999990692	0.273667819	0.726324684	1.598350274	21.35541182	0.999992502
0.5	0.2	0	0	0.998995005	0.000995005	13.14728346	1968.889644	0.999990009	0.998995005	0.000995005	13.14728346	1968.889644	0.999990009
0.5	0.2	0	0.1	0.823895638	0.17609519	4.112236623	119.7583194	0.999990827	0.823895638	0.17609519	4.112236623	119.7583194	0.999990827
0.5	0.2	0	0.25	0.628693509	0.371298018	2.842814102	57.72036978	0.999991527	0.628693509	0.371298018	2.842814102	57.72036978	0.999991527
0.5	0.2	0	0.5	0.417289087	0.582702932	2.093510497	33.98219492	0.99999202	0.417289087	0.582702932	2.093510497	33.98219492	0.99999202
0.5	0.2	0	0.75	0.287423793	0.712567291	1.748686402	25.37342906	0.999991083	0.287423793	0.712567291	1.748686402	25.37342906	0.999991083
0.5	0.2	0	0.9	0.232885793	0.767108709	1.616438555	22.37626751	0.999994502	0.232885793	0.767108709	1.616438555	22.37626751	0.999994502
0.5	0.2	0	1	0.203320603	0.796673843	1.546408813	20.84568114	0.999994446	0.203320603	0.796673843	1.546408813	20.84568114	0.999994446
0.5	0.2	0.25	0	0.998594598	0.001395402	17.32480841	1974.720156	0.99999	0.999104121	0.000885881	11.99948973	1966.445818	0.999990001
0.5	0.2	0.25	0.1	0.768060108	0.231930338	4.768840728	119.1024348	0.999990446	0.839650968	0.160339722	3.939051441	119.9904274	0.999990691
0.5	0.2	0.25	0.25	0.541268372	0.458722436	3.103305216	57.13500345	0.999990807	0.654332859	0.345658892	2.780723363	57.92415422	0.999991751
0.5	0.2	0.25	0.5	0.326254343	0.673738228	2.175801377	33.47824149	0.999992571	0.445248749	0.554743079	2.079272169	34.15467876	0.999991829
0.5	0.2	0.25	0.75	0.208738913	0.791253587	1.772713252	24.92504365	0.999992499	0.312463043	0.687527525	1.748916145	25.52551379	0.999990567
0.5	0.2	0.25	0.9	0.162765581	0.837226076	1.623537105	21.95364655	0.999991657	0.255618985	0.744375114	1.620546564	22.51911326	0.999994099
0.5	0.2	0.25	1	0.138739971	0.861251371	1.545978629	20.43809826	0.999991343	0.224504339	0.775489652	1.55213772	20.98322768	0.999993991
0.5	0.2	0.5	0	0.998229477	0.001760533	21.04671213	1977.805728	0.99999001	0.999216189	0.000773813	10.81963939	1963.312166	0.999990002
0.5	0.2	0.5	0.1	0.720443502	0.279547256	5.344399725	118.6179995	0.999990758	0.856099417	0.143891235	3.769032783	120.2686681	0.999990651
0.5	0.2	0.5	0.25	0.472289445	0.527700972	3.337549652	56.70058825	0.999990417	0.68141316	0.31857693	2.728003711	58.16766356	0.99999009
0.5	0.2	0.5	0.5	0.260976625	0.739016474	2.254693409	33.10485271	0.999993099	0.474965061	0.52502651	2.075474527	34.35934047	0.999991571
0.5	0.2	0.5	0.75	0.156296771	0.843696767	1.79985857	24.59515134	0.999993538	0.339124053	0.660870127	1.758428331	25.70427636	0.999994179
0.5	0.2	0.5	0.9	0.117763844	0.882229199	1.635485406	21.64450386	0.999993043	0.279845322	0.720148256	1.633099851	22.68583659	0.999993578
0.5	0.2	0.5	1	0.098254028	0.90173888	1.551132713	20.14110203	0.999992908	0.247094766	0.752898636	1.565770466	21.1430981	0.999993403
0.5	0.2	0.75	0	0.997919088	0.002070917	24.16875836	1979.567018	0.999990005	0.999314553	0.000675455	9.763543534	1959.768167	0.999990009
0.5	0.2	0.75	0.1	0.681752384	0.318238289	5.840598191	118.2663598	0.999990673	0.871205271	0.128785386	3.605432943	120.523304	0.999990657
0.5	0.2	0.75	0.25	0.419203638	0.580786566	3.553352737	56.38188078	0.999990204	0.707393066	0.292597366	2.675343174	58.39652769	0.999990432
0.5	0.2	0.75	0.5	0.214137569	0.785852836	2.33707476	32.82934752	0.999990406	0.50464209	0.495349275	2.072365213	34.55561015	0.999991365
0.5	0.2	0.75	0.75	0.120730888	0.879259186	1.834881614	24.35222625	0.999990074	0.366330591	0.633663213	1.769644789	25.87739411	0.999993804
0.5	0.2	0.75	0.9	0.08814995	0.911844043	1.655905502	21.41762337	0.999993993	0.304783944	0.695209106	1.647702617	22.84800754	0.99999305
0.5	0.2	0.75	1	0.072114669	0.927879286	1.564826472	19.92370261	0.999993956	0.270461067	0.729531728	1.581596048	21.29889034	0.999992795
0.5	0.2	1	0	0.997659806	0.002330196	26.7523527	1980.676319	0.999990001	0.999395504	0.000594499	8.872646683	1955.986309	0.999990002
0.5	0.2	1	0.1	0.650497865	0.349492139	6.265387666	118.0025571	0.999990004	0.884241742	0.115748921	3.452531887	120.7323289	0.999990663
0.5	0.2	1	0.25	0.378093056	0.621897039	3.750753171	56.14021275	0.999990095	0.730966254	0.269024569	2.620617006	58.59054275	0.999990823
0.5	0.2	1	0.5	0.179871338	0.820119606	2.421374217	32.61947022	0.999990944	0.533002995	0.466988258	2.065466361	34.72708864	0.999991253
0.5	0.2	1	0.75	0.095920712	0.904070327	1.876238881	24.16755886	0.999991039	0.393156644	0.606836846	1.778191281	26.0313784	0.999993491
0.5	0.2	1	0.9	0.068021703	0.931972974	1.68330213	21.24550788	0.999994677	0.329704125	0.670288454	1.660331634	22.99334868	0.99999258
0.5	0.2	1	1	0.054640757	0.945353938	1.585584205	19.75909172	0.999994695	0.293983954	0.706008283	1.595854934	21.43907629	0.999992237
0.5	0.25	0	0	0.998995005	0.000995005	13.14728346	1968.889644	0.999990009	0.998995005	0.000995005	13.14728346	1968.889644	0.999990009
0.5	0.25	0	0.1	0.823895638	0.17609519	4.112236623	119.7583194	0.999990827	0.823895638	0.17609519	4.112236623	119.7583194	0.999990827
0.5	0.25	0	0.25	0.628693509	0.371298018	2.842814102	57.72036978	0.999991527	0.628693509	0.371298018	2.842814102	57.72036978	0.999991527
0.5	0.25	0	0.5	0.417289087	0.582702932	2.093510497	33.98219492	0.99999202	0.417289087	0.582702932	2.093510497	33.98219492	0.99999202
0.5	0.25	0	0.75	0.287423793	0.712567291	1.748686402	25.37342906	0.999991083	0.287423793	0.712567291	1.748686402	25.37342906	0.999991083
0.5	0.25	0	0.9	0.232885793	0.767108709	1.616438555	22.37626751	0.999994502	0.232885793	0.767108709	1.616438555	22.37626751	0.999994502
0.5	0.25	0	1	0.203320603	0.796673843	1.546408813	20.84568114	0.999994446	0.203320603	0.796673843	1.546408813	20.84568114	0.999994446
0.5	0.25	0.25	0	0.998632202	0.0013578	16.94598793	1974.327296	0.999990002	0.999126188	0.000863814	11.76195409	1965.878271	0.999990002
0.5	0.25	0.25	0.1	0.772925805	0.227064787	4.718447196	119.1670552	0.999990591	0.842974473	0.157015536	3.899045819	120.0338454	0.999990009
0.5	0.25	0.25	0.25	0.548274429	0.451716405	3.086976493	57.19050837	0.999990835	0.659983722	0.340008093	2.764568028	57.96389115	0.999991815
0.5	0.25	0.25	0.5	0.332879346	0.66711315	2.173040043	33.52402658	0.999992496	0.451701297	0.548290508	2.074273382	34.18936186	0.999991805
0.5	0.25	0.25	0.75	0.214092472	0.785899891	1.773641467	24.96461605	0.999992363	0.318414133	0.681576339	1.747659358	25.55664348	0.999990472
0.5	0.25	0.25	0.9	0.167384644	0.832606833	1.625346505	21.99043452	0.999991477	0.261094574	0.738899445	1.620389956	22.54855198	0.999994019
0.5	0.25	0.25	1	0.142913035	0.857078104	1.5481211	20.47329097	0.999991139	0.22964617	0.770347729	1.552472912	21.01166958	0.999993898
0.5	0.25	0.5	0	0.998321004	0.001668997	20.14889209	1977.184799	0.99999	0.99925126	0.000738742	10.43148882	1962.11907	0.999990002
0.5	0.25	0.5	0.1	0.731436619	0.26855356	5.233826661	118.7593302	0.999990179	0.861670683	0.138319446	3.696567064	120.3378848	0.99999013
0.5	0.25	0.5	0.25	0.486783152	0.513207269	3.304890938	56.82093693	0.999990421	0.691416767	0.308573497	2.696344855	58.2327828	0.999990265
0.5	0.25	0.5	0.5	0.273271148	0.726721764	2.251853237	33.20222916	0.999992912	0.487039811	0.51295175	2.064473924	34.41802252	0.999991561
0.5	0.25	0.5	0.75	0.165454705	0.834538552	1.804414111	24.67782532	0.999993257	0.350648536	0.649345558	1.754921256	25.75795333	0.999994094
0.5	0.25	0.5	0.9	0.12534773	0.874644965	1.64155403	21.72064202	0.999992694	0.290612452	0.709380992	1.63191385	22.73699995	0.999993444
0.5	0.25	0.5	1	0.104936092	0.895056436	1.55767474	20.21354963	0.999992528	0.25729502	0.742698221	1.565653759	21.1927466	0.999993241
0.5	0.25	0.75	0	0.998068054	0.001921953	22.729909	1978.858415	0.999990007	0.999355295	0.00063471	9.298841686	1957.943868	0.999990005
0.5	0.25	0.75	0.1	0.698782587	0.301207583	5.66625167	118.4774498	0.99999017	0.878010962	0.121979312	3.508692755	120.6012023	0.999990274
0.5	0.25	0.75	0.25	0.440325558	0.559664604	3.50183062	56.56099304	0.999990162	0.720301938	0.279688764	2.629055681	58.47238147	0.999990703
0.5	0.25	0.75	0.5	0.230680085	0.769313159	2.333063234	32.973095	0.999993244	0.521180904	0.4788105	2.053747119	34.62651724	0.999991404
0.5	0.25	0.75	0.75	0.132298069	0.867695818	1.84268525	24.47301153	0.999993887	0.382733195	0.617260526	1.762009271	25.94381247	0.999993722
0.5	0.25	0.75	0.9	0.097418531	0.90257499	1.66606054	21.52807111	0.999993521	0.320375615	0.679617283	1.643701058	22.912006	0.999992898
0.5	0.25	0.75	1	0.080115623	0.919877829	1.575676863	20.02836106	0.999993452	0.285378903	0.714613698	1.579335933	21.36137411	0.999992601
0.5	0.25	1	0	0.997863381	0.002126619	24.80614954	1979.9144	0.99999	0.999437936	0.000552069	8.374979319	1953.582794	0.999990005
0.5	0.25	1	0.1	0.672954564	0.327035846	6.028382707	118.27329	0.99999041	0.891627756	0.108362638	3.338657548	120.8098576	0.999990394
0.5	0.25	1	0.25	0.404688965	0.595302946	3.678100541	56.36981224	0.999991911	0.745661599	0.254329577	2.561705264	58.66861532	0.999991177
0.5	0.25	1	0.5	0.199427583	0.800562789	2.413929491	32.80244466	0.999990371	0.552900725	0.447090636	2.038708987	34.8027057	0.999991361
0.5	0.25	1	0.75	0.108901344	0.891088855	1.885691309	24.32015666	0.999990199	0.413644804	0.586348632	1.765198467	26.10389277	0.999993436
0.5	0.25	1	0.9	0.078137529	0.921856588	1.69626794	21.38453843	0.999994117	0.349519895	0.650472547	1.65216045	23.06397354	0.999992442
0.5	0.25	1	1	0.063221599	0.936772508	1.599642267	19.89044249	0.999994107	0.313134628	0.686857417	1.590074407	21.50848389	0.999992045
0.5	0.3	0	0	0.998995005	0.000995005	13.14728346	1968.889644	0.999990009	0.998995005	0.000995005	13.14728346	1968.889644	0.999990009
0.5	0.3	0	0.1	0.823895638	0.17609519	4.112236623	119.7583194	0.999990827	0.823895638	0.17609519	4.112236623	119.7583194	0.999990827
0.5	0.3	0	0.25	0.628693509	0.371298018	2.842814102	57.72036978	0.999991527	0.628693509	0.371298018	2.842814102	57.72036978	0.999991527
0.5	0.3	0	0.5	0.417289087	0.582702932	2.093510497	33.98219492	0.99999202	0.417289087	0.582702932	2.093510497	33.98219492	0.99999202
0.5	0.3	0	0.75	0.287423793	0.712567291	1.748686402	25.37342906	0.999991083	0.287423793	0.712567291	1.748686402	25.37342906	0.999991083
0.5	0.3	0	0.9	0.232885793	0.767108709	1.616438555	22.37626751	0.999994502	0.232885793	0.767108709	1.616438555	22.37626751	0.999994502
0.5	0.3	0	1	0.203320603	0.796673843	1.546408813	20.84568114	0.999994446	0.203320603	0.796673843	1.546408813	20.84568114	0.999994446
0.5	0.3	0.25	0	0.998667137	0.001322864	16.59151438	1973.935711	0.999990001	0.99914679	0.000843211	11.53867628	1965.319808	0.999990001
0.5	0.3	0.25	0.1	0.777519439	0.222471293	4.669536141	119.2264367	0.999990732	0.846114032	0.153876142	3.860302195	120.0742948	0.999990174
0.5	0.3	0.25	0.25	0.555000377	0.44499049	3.070368481	57.24194173	0.999990867	0.665392029	0.33459985	2.748419475	58.00066717	0.99999188
0.5	0.3	0.25	0.5	0.339352905	0.660639524	2.169670683	33.56684206	0.999992429	0.457968815	0.542022973	2.068922589	34.22173174	0.999991788
0.5	0.3	0.25	0.75	0.219383548	0.780608687	1.774032792	25.00183658	0.999992235	0.324252961	0.675737425	1.746032638	25.58585705	0.999990386
0.5	0.3	0.25	0.9	0.171973629	0.828017677	1.626681716	22.02513053	0.999991306	0.266492272	0.733501674	1.619885006	22.57624641	0.999993946
0.5	0.3	0.25	1	0.147071485	0.852919461	1.549829693	20.50653987	0.999990945	0.234728899	0.765264913	1.5524778	21.03846361	0.999993813
0.5	0.3	0.5	0	0.99840097	0.001589038	19.35483233	1976.598159	0.999990008	0.999282361	0.000707647	10.08348506	1960.985669	0.999990008
0.5	0.3	0.5	0.1	0.741344087	0.258646349	5.129611824	118.8818684	0.999990436	0.866696133	0.133294304	3.628634777	120.3983224	0.999990437
0.5	0.3	0.5	0.25	0.500281316	0.499709132	3.271169076	56.92646689	0.999990448	0.700627083	0.299363355	2.665255507	58.28969487	0.999990438
0.5	0.3	0.5	0.5	0.28512871	0.714864043	2.24648661	33.28897767	0.999992753	0.4984378	0.501553768	2.052592594	34.46997311	0.999991568
0.5	0.3	0.5	0.75	0.174489215	0.825503787	1.806737097	24.75224518	0.999993002	0.36172384	0.638270186	1.750295594	25.80591357	0.999994026
0.5	0.3	0.5	0.9	0.132907275	0.867085097	1.64566392	21.78949141	0.999992372	0.30104958	0.69894375	1.62961702	22.78291614	0.99999333
0.5	0.3	0.5	1	0.111636908	0.888355265	1.562435485	20.27922631	0.999992173	0.267233298	0.732759803	1.564455697	21.23742204	0.999993101
0.5	0.3	0.75	0	0.998192663	0.00179734	21.50697487	1978.145846	0.999990003	0.999390224	0.000599781	8.89505828	1956.210334	0.999990006
0.5	0.3	0.75	0.1	0.713654375	0.28633613	5.506259878	118.653277	0.999990505	0.883953176	0.116037518	3.420489219	120.6665917	0.999990694
0.5	0.3	0.75	0.25	0.459634506	0.540355659	3.449056051	56.71257295	0.999990165	0.731837448	0.268153515	2.584806296	58.53621841	0.999990962
0.5	0.3	0.75	0.5	0.246569167	0.753423832	2.324196813	33.09716563	0.999993	0.536412564	0.463578902	2.034288651	34.68708148	0.999991467
0.5	0.3	0.75	0.75	0.143774549	0.856218983	1.845988254	24.57870871	0.999993532	0.398189675	0.601803993	1.752789611	26.00117744	0.999993668
0.5	0.3	0.75	0.9	0.106753305	0.893239781	1.67221808	21.62540408	0.999993086	0.335236018	0.664756764	1.637989375	22.96757683	0.999992782
0.5	0.3	0.75	1	0.088244594	0.911748389	1.582874671	20.12091216	0.999992983	0.299694523	0.700297923	1.575344239	21.4158055	0.999992446
0.5	0.3	1	0	0.998028473	0.001961531	23.19841971	1979.151737	0.999990003	0.999473487	0.000516517	7.951743206	1951.280315	0.999990004
0.5	0.3	1	0.1	0.692147502	0.307843288	5.815697071	118.4924435	0.99999079	0.897927473	0.102062598	3.237084489	120.8722782	0.999990071
0.5	0.3	1	0.25	0.428740785	0.571251103	3.605115175	56.55928802	0.999991888	0.758495755	0.241495751	2.506792238	58.73254766	0.999991506
0.5	0.3	1	0.5	0.218241235	0.781751961	2.399637385	32.95738746	0.999993196	0.570850807	0.429140685	2.011771445	34.86563352	0.999991491
0.5	0.3	1	0.75	0.121913739	0.878080183	1.888375952	24.45153201	0.999993922	0.432610909	0.567382509	1.750663805	26.16496426	0.999993417
0.5	0.3	1	0.9	0.088474955	0.911518645	1.703109226	21.50502528	0.9999936	0.368106651	0.631885701	1.642105708	23.12383464	0.999992352
0.5	0.3	1	1	0.072090087	0.92790347	1.60805569	20.00475033	0.999993557	0.331241988	0.668749919	1.582285556	21.56753563	0.999991908
0.5	0.4	0	0	0.998995005	0.000995005	13.14728346	1968.889644	0.999990009	0.998995005	0.000995005	13.14728346	1968.889644	0.999990009
0.5	0.4	0	0.1	0.823895638	0.17609519	4.112236623	119.7583194	0.999990827	0.823895638	0.17609519	4.112236623	119.7583194	0.999990827
0.5	0.4	0	0.25	0.628693509	0.371298018	2.842814102	57.72036978	0.999991527	0.628693509	0.371298018	2.842814102	57.72036978	0.999991527
0.5	0.4	0	0.5	0.417289087	0.582702932	2.093510497	33.98219492	0.99999202	0.417289087	0.582702932	2.093510497	33.98219492	0.99999202
0.5	0.4	0	0.75	0.287423793	0.712567291	1.748686402	25.37342906	0.999991083	0.287423793	0.712567291	1.748686402	25.37342906	0.999991083
0.5	0.4	0	0.9	0.232885793	0.767108709	1.616438555	22.37626751	0.999994502	0.232885793	0.767108709	1.616438555	22.37626751	0.999994502
0.5	0.4	0	1	0.203320603	0.796673843	1.546408813	20.84568114	0.999994446	0.203320603	0.796673843	1.546408813	20.84568114	0.999994446
0.5	0.4	0.25	0	0.998730334	0.001259673	15.94424972	1973.182247	0.999990007	0.999184299	0.000805704	11.12853773	1964.237403	0.999990002
0.5	0.4	0.25	0.1	0.7860035	0.213986673	4.575981653	119.3319356	0.999990174	0.851916979	0.148073505	3.786377656	120.1464543	0.999990484
0.5	0.4	0.25	0.25	0.567701662	0.43228928	3.036751732	57.33470293	0.999990942	0.675562063	0.324428066	2.716376345	58.06659364	0.999990129
0.5	0.4	0.25	0.5	0.351875626	0.648116691	2.161493559	33.64498645	0.999992317	0.469992481	0.529999289	2.057428729	34.28065515	0.99999177
0.5	0.4	0.25	0.75	0.229782874	0.77020913	1.773469743	25.07029708	0.999992004	0.335611214	0.664379025	1.74187431	25.63941764	0.999990239
0.5	0.4	0.25	0.9	0.181059831	0.818931159	1.628139449	22.08917316	0.99999099	0.277062184	0.722931632	1.61800232	22.62718748	0.999993816
0.5	0.4	0.25	1	0.155340839	0.844649745	1.552125322	20.56804202	0.999990584	0.244721039	0.755272619	1.551649929	21.08784047	0.999993658
0.5	0.4	0.5	0	0.998535211	0.001454794	18.00074293	1975.420895	0.999990005	0.999335524	0.000654478	9.480111278	1958.762099	0.999990002
0.5	0.4	0.5	0.1	0.758614368	0.241375705	4.938242738	119.0847139	0.999990073	0.875466149	0.124524013	3.504520971	120.4978172	0.999990162
0.5	0.4	0.5	0.25	0.524791662	0.475198882	3.203012328	57.10444339	0.999990544	0.71710895	0.282881825	2.60542671	58.38530486	0.999990775
0.5	0.4	0.5	0.5	0.307654449	0.692338054	2.230663575	33.43815522	0.999992504	0.519487868	0.480503751	2.027393901	34.55859892	0.99999162
0.5	0.4	0.5	0.75	0.192179563	0.807812996	1.806457177	24.88192872	0.999992559	0.382661633	0.617332298	1.738776502	25.88865344	0.999993931
0.5	0.4	0.5	0.9	0.147920777	0.852071018	1.649419668	21.91018778	0.999991795	0.321008632	0.678984521	1.62266023	22.86256747	0.999993153
0.5	0.4	0.5	1	0.12505622	0.874935309	1.567825077	20.39474796	0.999991529	0.286369336	0.713623538	1.559705867	21.31517211	0.999992874
0.5	0.4	0.75	0	0.998391653	0.001598356	19.51572036	1976.757439	0.999990009	0.999447632	0.00054237	8.22033239	1952.902858	0.999990001
0.5	0.4	0.75	0.1	0.738615068	0.261375224	5.222326988	118.931653	0.999990292	0.893928437	0.106062195	3.264780625	120.769218	0.999990632
0.5	0.4	0.75	0.25	0.493873709	0.50611655	3.344680309	56.95773956	0.999990259	0.751738915	0.24825253	2.502628259	58.63872115	0.999991446
0.5	0.4	0.75	0.5	0.276546185	0.723446442	2.297822782	33.30279859	0.999992628	0.563670097	0.436321538	1.994839517	34.78604497	0.999991635
0.5	0.4	0.75	0.75	0.166364734	0.83362819	1.843557574	24.75691613	0.999992923	0.426654947	0.573338674	1.731739027	26.09614062	0.999993621
0.5	0.4	0.75	0.9	0.125501246	0.874491071	1.676169849	21.7908112	0.999992317	0.363004515	0.636988116	1.623471989	23.06017028	0.999992631
0.5	0.4	0.75	1	0.104766381	0.895225756	1.589455605	20.27890402	0.999992136	0.326682352	0.673309875	1.564104487	21.50687493	0.999992227
0.5	0.4	1	0	0.998283055	0.00170695	20.66334873	1977.623185	0.999990005	0.999530403	0.000459605	7.261938307	1946.961558	0.999990008
0.5	0.4	1	0.1	0.72354572	0.276444966	5.448363515	118.8290277	0.999990686	0.908217733	0.091772441	3.062403511	120.9679228	0.999990174
0.5	0.4	1	0.25	0.470780021	0.529210027	3.464685553	56.85693882	0.999990049	0.780037995	0.219952244	2.407890665	58.83138374	0.999990239
0.5	0.4	1	0.5	0.253722554	0.746270165	2.360175443	33.20770091	0.999992719	0.602155123	0.397836661	1.95948704	34.96524967	0.999991784
0.5	0.4	1	0.75	0.147790321	0.852202864	1.881182913	24.66809618	0.999993185	0.466741806	0.533251644	1.719802917	26.26305615	0.99999345
0.5	0.4	1	0.9	0.109562444	0.890430241	1.704852937	21.70566983	0.999992686	0.402105817	0.597886456	1.619224949	23.22068193	0.999992274
0.5	0.4	1	1	0.090457815	0.909534749	1.613586062	20.19613327	0.999992563	0.364698835	0.635292915	1.563521085	21.66346717	0.99999175
0.5	0.5	0	0	0.998995005	0.000995005	13.14728346	1968.889644	0.999990009	0.998995005	0.000995005	13.14728346	1968.889644	0.999990009
0.5	0.5	0	0.1	0.823895638	0.17609519	4.112236623	119.7583194	0.999990827	0.823895638	0.17609519	4.112236623	119.7583194	0.999990827
0.5	0.5	0	0.25	0.628693509	0.371298018	2.842814102	57.72036978	0.999991527	0.628693509	0.371298018	2.842814102	57.72036978	0.999991527
0.5	0.5	0	0.5	0.417289087	0.582702932	2.093510497	33.98219492	0.99999202	0.417289087	0.582702932	2.093510497	33.98219492	0.99999202
0.5	0.5	0	0.75	0.287423793	0.712567291	1.748686402	25.37342906	0.999991083	0.287423793	0.712567291	1.748686402	25.37342906	0.999991083
0.5	0.5	0	0.9	0.232885793	0.767108709	1.616438555	22.37626751	0.999994502	0.232885793	0.767108709	1.616438555	22.37626751	0.999994502
0.5	0.5	0	1	0.203320603	0.796673843	1.546408813	20.84568114	0.999994446	0.203320603	0.796673843	1.546408813	20.84568114	0.999994446
0.5	0.5	0.25	0	0.998786244	0.001203763	15.3650431	1972.436336	0.999990008	0.999217737	0.000772266	10.75897275	1963.18468	0.999990003
0.5	0.5	0.25	0.1	0.79369378	0.206296668	4.487758852	119.4242622	0.999990448	0.857181657	0.142809114	3.716833073	120.2093262	0.999990771
0.5	0.5	0.25	0.25	0.579521594	0.420469434	3.003083574	57.41652356	0.999991028	0.684977771	0.315012522	2.684915335	58.12491119	0.999990293
0.5	0.5	0.25	0.5	0.363874391	0.636117837	2.151878286	33.71488441	0.999992228	0.481395316	0.518596452	2.045201088	34.33318349	0.999991768
0.5	0.5	0.25	0.75	0.239945022	0.760046778	1.77146002	25.13210613	0.9999918	0.346568722	0.653421397	1.736774211	25.68756092	0.999990119
0.5	0.5	0.25	0.9	0.190021253	0.809969452	1.62826222	22.14723846	0.999990705	0.287343497	0.712650208	1.615183644	22.67314978	0.999993704
0.5	0.5	0.25	1	0.163541114	0.83644914	1.553170856	20.62394215	0.999990254	0.254488026	0.745505497	1.549910487	21.1324879	0.999993523
0.5	0.5	0.5	0	0.998644602	0.0013454	16.87725631	1974.271063	0.999990002	0.999379737	0.000610268	8.970290375	1956.666467	0.999990005
0.5	0.5	0.5	0.1	0.77328105	0.226709488	4.766518677	119.2481848	0.999990538	0.882924265	0.11706642	3.393600835	120.5783474	0.999990685
0.5	0.5	0.5	0.25	0.546583059	0.453407619	3.13604849	57.25018321	0.999990678	0.731521086	0.26847001	2.54910551	58.46321525	0.999991096
0.5	0.5	0.5	0.5	0.328752008	0.671240316	2.210654658	33.56299887	0.999992323	0.538565324	0.461426381	2.001469497	34.63203426	0.999991705
0.5	0.5	0.5	0.75	0.209353883	0.790638307	1.801607634	24.9921312	0.99999219	0.402160273	0.597833603	1.725403214	25.95805917	0.999993876
0.5	0.5	0.5	0.9	0.162747622	0.837243673	1.648873903	22.0134832	0.999991295	0.339849525	0.660143502	1.613630273	22.92978488	0.999993027
0.5	0.5	0.5	1	0.138443596	0.861547364	1.569152661	20.49401608	0.99999096	0.304581663	0.69541104	1.552826584	21.38101705	0.999992703
0.5	0.5	0.75	0	0.998545381	0.001444623	17.9428598	1975.378458	0.999990004	0.999493383	0.00049662	7.672484505	1949.795091	0.999990003
0.5	0.5	0.75	0.1	0.758947411	0.241042622	4.977250186	119.1447984	0.999990033	0.902059069	0.097931426	3.130850184	120.8469184	0.999990494
0.5	0.5	0.75	0.25	0.523483812	0.476506611	3.245347536	57.14956403	0.999990423	0.768445057	0.231546826	2.42838386	58.71801589	0.999991884
0.5	0.5	0.75	0.5	0.304337229	0.695655142	2.265448974	33.4680131	0.999992371	0.58748925	0.412502584	1.95630643	34.86413025	0.999991834
0.5	0.5	0.75	0.75	0.188359632	0.811632798	1.8336392	24.90288908	0.99999243	0.452344427	0.547649203	1.709206717	26.17214074	0.99999363
0.5	0.5	0.75	0.9	0.144192514	0.855799148	1.672837971	21.92754758	0.999991662	0.388484362	0.611508196	1.606813922	23.1348245	0.999992557
0.5	0.5	0.75	1	0.121472734	0.878518665	1.589053445	20.41020757	0.999991399	0.351698657	0.648293438	1.55045564	21.58062791	0.999992095
0.5	0.5	1	0	0.998472658	0.001517348	18.72747864	1976.109744	0.999990006	0.999574487	0.000415517	6.71665902	1942.869527	0.999990004
0.5	0.5	1	0.1	0.748411736	0.251578795	5.140604617	119.0784892	0.999990531	0.916359845	0.083630324	2.916369808	121.0369136	0.999990169
0.5	0.5	1	0.25	0.506506054	0.493484177	3.335243898	57.082879	0.999990231	0.79758256	0.202408314	2.321471037	58.90502763	0.999990874
0.5	0.5	1	0.5	0.286503631	0.713488769	2.314449463	33.40334143	0.9999924	0.628720682	0.371271411	1.910681964	35.04095491	0.999992092
0.5	0.5	1	0.75	0.173177482	0.826815112	1.864565534	24.84118925	0.999992595	0.496719555	0.503273986	1.6888765	26.33884314	0.999993541
0.5	0.5	1	0.9	0.130868107	0.869123807	1.697059801	21.86777599	0.999991914	0.432514897	0.567477388	1.595149112	23.29606566	0.999992285
0.5	0.5	1	1	0.109346319	0.890645383	1.609806774	20.35173319	0.999991702	0.394961536	0.605030163	1.543042092	21.73847034	0.999991699
0.5	0.6	0	0	0.998995005	0.000995005	13.14728346	1968.889644	0.999990009	0.998995005	0.000995005	13.14728346	1968.889644	0.999990009
0.5	0.6	0	0.1	0.823895638	0.17609519	4.112236623	119.7583194	0.999990827	0.823895638	0.17609519	4.112236623	119.7583194	0.999990827
0.5	0.6	0	0.25	0.628693509	0.371298018	2.842814102	57.72036978	0.999991527	0.628693509	0.371298018	2.842814102	57.72036978	0.999991527
0.5	0.6	0	0.5	0.417289087	0.582702932	2.093510497	33.98219492	0.99999202	0.417289087	0.582702932	2.093510497	33.98219492	0.99999202
0.5	0.6	0	0.75	0.287423793	0.712567291	1.748686402	25.37342906	0.999991083	0.287423793	0.712567291	1.748686402	25.37342906	0.999991083
0.5	0.6	0	0.9	0.232885793	0.767108709	1.616438555	22.37626751	0.999994502	0.232885793	0.767108709	1.616438555	22.37626751	0.999994502
0.5	0.6	0	1	0.203320603	0.796673843	1.546408813	20.84568114	0.999994446	0.203320603	0.796673843	1.546408813	20.84568114	0.999994446
0.5	0.6	0.25	0	0.998836289	0.001153721	14.84139315	1971.70664	0.999990009	0.999247866	0.000742141	10.42286221	1962.170658	0.999990007
0.5	0.6	0.25	0.1	0.800721336	0.19926937	4.404426974	119.5058656	0.999990706	0.861996342	0.137993876	3.651254605	120.264213	0.999990217
0.5	0.6	0.25	0.25	0.590574195	0.409416925	2.96973289	57.48958751	0.999991121	0.693741656	0.3062488	2.654206387	58.1769085	0.999990456
0.5	0.6	0.25	0.5	0.375391484	0.624600675	2.141245856	33.77805784	0.999992159	0.49223831	0.50775347	2.032517131	34.38049029	0.99999178
0.5	0.6	0.25	0.75	0.249876948	0.750114672	1.768325839	25.18843192	0.99999162	0.357151628	0.642838395	1.730973666	25.73121028	0.999990022
0.5	0.6	0.25	0.9	0.198855355	0.801135091	1.627317789	22.20035331	0.999990446	0.297349063	0.702644546	1.611641515	22.71495005	0.999993609
0.5	0.6	0.25	1	0.171666207	0.828328739	1.553202548	20.67529325	0.999994946	0.264036353	0.735957052	1.547453646	21.17316552	0.999993404
0.5	0.6	0.5	0	0.998736211	0.001253791	15.92199284	1973.15289	0.999990003	0.999417367	0.000572638	8.530420643	1954.64237	0.999990005
0.5	0.6	0.5	0.1	0.785976145	0.214013982	4.611304261	119.3831739	0.999990127	0.889387677	0.110602661	3.293565558	120.6439468	0.999990339
0.5	0.6	0.5	0.25	0.566169319	0.433821514	3.071498637	57.3726708	0.999990833	0.744297537	0.255693863	2.496314744	58.52828049	0.9999914
0.5	0.6	0.5	0.5	0.348572542	0.651419654	2.188367601	33.66979303	0.999992196	0.555990561	0.44400125	1.975628018	34.69418601	0.99999181
0.5	0.6	0.5	0.75	0.226004662	0.773987219	1.793774909	25.08761973	0.999991881	0.420390245	0.579603607	1.711055866	26.01736564	0.999993851
0.5	0.6	0.5	0.9	0.177343825	0.822647036	1.645383699	22.1035362	0.999990861	0.357674109	0.642318832	1.603367467	22.98749332	0.999992941
0.5	0.6	0.5	1	0.151743711	0.848246745	1.567633041	20.58086637	0.999990456	0.321936047	0.678056529	1.544619896	21.43771586	0.999992577
0.5	0.6	0.75	0	0.998668894	0.001321109	16.65585862	1974.029984	0.999990003	0.999531012	0.00045899	7.214704893	1946.815773	0.999990002
0.5	0.6	0.75	0.1	0.775963007	0.224027586	4.762783618	119.3151734	0.999990593	0.908867367	0.091122929	3.013790182	120.9073116	0.999990296
0.5	0.6	0.75	0.25	0.549468576	0.450522047	3.152461675	57.30505035	0.999990624	0.782764737	0.217225729	2.361164329	58.78071094	0.999990467
0.5	0.6	0.75	0.5	0.33016223	0.66982997	2.230657795	33.60473315	0.9999922	0.608576954	0.391415094	1.919545839	34.92740997	0.999992048
0.5	0.6	0.75	0.75	0.209670345	0.790321685	1.819493126	25.02559837	0.99999203	0.475700525	0.524293151	1.686477568	26.2344753	0.999993676
0.5	0.6	0.75	0.9	0.16267938	0.837311726	1.665102943	22.04337869	0.999991106	0.411974368	0.58801817	1.589355966	23.19640431	0.999992538
0.5	0.6	0.75	1	0.138203013	0.861787746	1.584290923	20.52194236	0.999990759	0.374960387	0.62503164	1.53573672	21.64165817	0.999992027
0.5	0.6	1	0	0.998620796	0.001369211	17.18390717	1974.620341	0.999990007	0.999609921	0.000380082	6.270865304	1938.992687	0.999990003
0.5	0.6	1	0.1	0.768755952	0.231234376	4.877653741	119.2724431	0.999990328	0.923015477	0.076974606	2.791612087	121.0875785	0.999990082
0.5	0.6	1	0.25	0.537375434	0.462615031	3.217393111	57.26161728	0.999990466	0.812253514	0.187737919	2.245281439	58.96109565	0.999991432
0.5	0.6	1	0.5	0.316797847	0.683194348	2.267287227	33.56165214	0.999992195	0.65166811	0.34832429	1.865742314	35.10012859	0.999992399
0.5	0.6	1	0.75	0.197843868	0.802148257	1.84334112	24.98376244	0.999992125	0.52333905	0.476654616	1.659137784	26.39893799	0.999993666
0.5	0.6	1	0.9	0.152093783	0.847897485	1.684123915	22.00248523	0.999991268	0.459919588	0.540072766	1.57134576	23.35625449	0.999992354
0.5	0.6	1	1	0.128452262	0.871538698	1.600786483	20.48171909	0.999990961	0.422487596	0.577504124	1.5223919	21.79863258	0.99999172
0.5	0.7	0	0	0.998995005	0.000995005	13.14728346	1968.889644	0.999990009	0.998995005	0.000995005	13.14728346	1968.889644	0.999990009
0.5	0.7	0	0.1	0.823895638	0.17609519	4.112236623	119.7583194	0.999990827	0.823895638	0.17609519	4.112236623	119.7583194	0.999990827
0.5	0.7	0	0.25	0.628693509	0.371298018	2.842814102	57.72036978	0.999991527	0.628693509	0.371298018	2.842814102	57.72036978	0.999991527
0.5	0.7	0	0.5	0.417289087	0.582702932	2.093510497	33.98219492	0.99999202	0.417289087	0.582702932	2.093510497	33.98219492	0.99999202
0.5	0.7	0	0.75	0.287423793	0.712567291	1.748686402	25.37342906	0.999991083	0.287423793	0.712567291	1.748686402	25.37342906	0.999991083
0.5	0.7	0	0.9	0.232885793	0.767108709	1.616438555	22.37626751	0.999994502	0.232885793	0.767108709	1.616438555	22.37626751	0.999994502
0.5	0.7	0	1	0.203320603	0.796673843	1.546408813	20.84568114	0.999994446	0.203320603	0.796673843	1.546408813	20.84568114	0.999994446
0.5	0.7	0.25	0	0.998881492	0.001108514	14.36407788	1970.980236	0.999990006	0.999275239	0.00071477	10.11489046	1961.174774	0.99999001
0.5	0.7	0.25	0.1	0.807185247	0.19280487	4.325569287	119.5782803	0.999990117	0.866427905	0.133562584	3.589272772	120.3138452	0.99999049
0.5	0.7	0.25	0.25	0.600949908	0.399041311	2.936922076	57.55546019	0.999991219	0.701934575	0.298056042	2.624336836	58.22369367	0.999990617
0.5	0.7	0.25	0.5	0.386462549	0.613529557	2.129897881	33.83561776	0.999992106	0.502572136	0.497419666	2.019570811	34.42339069	0.999991802
0.5	0.7	0.25	0.75	0.259584965	0.740406495	1.76431166	25.24013412	0.99999146	0.367382629	0.632611575	1.724652357	25.77113492	0.999994204
0.5	0.7	0.25	0.9	0.207560107	0.792430104	1.62551435	22.2492764	0.999990211	0.307090394	0.692903133	1.607538105	22.75313222	0.999993527
0.5	0.7	0.25	1	0.179710841	0.820283964	1.552406711	20.72259365	0.999994805	0.273372043	0.726621258	1.544429609	21.21036898	0.999993301
0.5	0.7	0.5	0	0.998814481	0.001175523	15.09499579	1972.056485	0.999990003	0.999449933	0.000540071	8.145122689	1952.681769	0.999990004
0.5	0.7	0.5	0.1	0.797122653	0.202867892	4.470091023	119.497873	0.999990545	0.895068065	0.104922725	3.202647712	120.6993979	0.99999079
0.5	0.7	0.5	0.25	0.583921756	0.416069245	3.009841322	57.4775997	0.999991001	0.755743264	0.244248421	2.446876958	58.58334547	0.999991686
0.5	0.7	0.5	0.5	0.367239225	0.632752884	2.164932594	33.76263268	0.999992109	0.572004927	0.427987003	1.950298819	34.74740456	0.99999193
0.5	0.7	0.5	0.75	0.242130846	0.757860777	1.78398267	25.1715479	0.999991623	0.437488543	0.562505306	1.696267663	26.06853263	0.999993849
0.5	0.7	0.5	0.9	0.191676341	0.808314142	1.639856142	22.183111	0.999990483	0.37456802	0.625424866	1.592401525	23.03747336	0.999992886
0.5	0.7	0.5	1	0.164912458	0.835077553	1.564094974	20.65785306	0.99999001	0.338490121	0.661502364	1.535602013	21.48693195	0.999992485
0.5	0.7	0.75	0	0.998770931	0.00121907	15.57597191	1972.706676	0.999990001	0.999562632	0.000427375	6.824592694	1943.978193	0.999990007
0.5	0.7	0.75	0.1	0.790486526	0.209503747	4.572967143	119.4545975	0.999990273	0.914677601	0.085312443	2.910155679	120.9540289	0.999990044
0.5	0.7	0.75	0.25	0.572527254	0.427463589	3.06615592	57.43432179	0.999990843	0.795228141	0.204762773	2.300040673	58.83123377	0.999990914
0.5	0.7	0.75	0.5	0.354211554	0.645780539	2.195292679	33.72031406	0.999992093	0.62743326	0.372559007	1.884842994	34.97919641	0.999992267
0.5	0.7	0.75	0.75	0.230246528	0.769745178	1.802995711	25.13069534	0.999991707	0.497059656	0.50293409	1.664191569	26.28607484	0.999993746
0.5	0.7	0.75	0.9	0.180855558	0.819135077	1.654694369	22.14323398	0.999990635	0.43371323	0.566279328	1.571813483	23.24762535	0.999992558
0.5	0.7	0.75	1	0.154834368	0.845155835	1.576781328	20.61864351	0.999990204	0.396648025	0.603343982	1.520684849	21.69258608	0.999992007
0.5	0.7	1	0	0.998740472	0.001249534	15.91542104	1973.151123	0.999990006	0.999639083	0.000350917	5.898140899	1935.277342	0.99999
0.5	0.7	1	0.1	0.785796258	0.214193821	4.64951259	119.4283826	0.999990079	0.928577327	0.071413441	2.6832294	121.1245755	0.999990769
0.5	0.7	1	0.25	0.564389755	0.43560097	3.11033846	57.40729102	0.999990725	0.824754343	0.175235694	2.17748564	59.00271578	0.999990037
0.5	0.7	1	0.5	0.344822678	0.655169396	2.220871906	33.69298872	0.999992073	0.671754636	0.328238064	1.824521707	35.14639978	0.999992699
0.5	0.7	1	0.75	0.221653733	0.778338023	1.820033856	25.10375616	0.999991756	0.547178649	0.452815162	1.631054263	26.4468568	0.999993811
0.5	0.7	1	0.9	0.173029846	0.826960884	1.668463456	22.11669713	0.99999073	0.484767523	0.515224939	1.548458166	23.40467803	0.999992462
0.5	0.7	1	1	0.147548341	0.852441987	1.588825834	20.59241815	0.999990328	0.447640325	0.552351467	1.502287556	21.847274	0.999991792
0.5	0.8	0	0	0.998995005	0.000995005	13.14728346	1968.889644	0.999990009	0.998995005	0.000995005	13.14728346	1968.889644	0.999990009
0.5	0.8	0	0.1	0.823895638	0.17609519	4.112236623	119.7583194	0.999990827	0.823895638	0.17609519	4.112236623	119.7583194	0.999990827
0.5	0.8	0	0.25	0.628693509	0.371298018	2.842814102	57.72036978	0.999991527	0.628693509	0.371298018	2.842814102	57.72036978	0.999991527
0.5	0.8	0	0.5	0.417289087	0.582702932	2.093510497	33.98219492	0.99999202	0.417289087	0.582702932	2.093510497	33.98219492	0.99999202
0.5	0.8	0	0.75	0.287423793	0.712567291	1.748686402	25.37342906	0.999991083	0.287423793	0.712567291	1.748686402	25.37342906	0.999991083
0.5	0.8	0	0.9	0.232885793	0.767108709	1.616438555	22.37626751	0.999994502	0.232885793	0.767108709	1.616438555	22.37626751	0.999994502
0.5	0.8	0	1	0.203320603	0.796673843	1.546408813	20.84568114	0.999994446	0.203320603	0.796673843	1.546408813	20.84568114	0.999994446
0.5	0.8	0.25	0	0.998922631	0.001067371	13.92609255	1970.261999	0.999990002	0.999300271	0.000689732	9.830982489	1960.172548	0.999990003
0.5	0.8	0.25	0.1	0.813162889	0.186827478	4.250806166	119.6440281	0.999990367	0.870528585	0.12946216	3.530560186	120.3584475	0.999990745
0.5	0.8	0.25	0.25	0.610722428	0.389268892	2.90478538	57.61531165	0.99999132	0.709622009	0.290368765	2.595346118	58.2660023	0.999990774
0.5	0.8	0.25	0.5	0.397118342	0.602873724	2.118055752	33.88840852	0.999992066	0.512439774	0.487552058	2.006500786	34.46237606	0.999991833
0.5	0.8	0.25	0.75	0.269075007	0.730916312	1.759606536	25.28787129	0.999991319	0.377281808	0.622712361	1.71794673	25.80737098	0.999994169
0.5	0.8	0.25	0.9	0.216134012	0.783860687	1.62301642	22.2947028	0.9999947	0.316578009	0.683415449	1.602999326	22.78793842	0.999993458
0.5	0.8	0.25	1	0.187670523	0.812324152	1.550932409	20.76648575	0.999994676	0.282500816	0.717492394	1.540956424	21.24430109	0.99999321
0.5	0.8	0.5	0	0.998882394	0.00110761	14.36901713	1970.981489	0.999990004	0.99947843	0.00051157	7.803998991	1950.767787	0.999990001
0.5	0.8	0.5	0.1	0.807019894	0.192970199	4.340872357	119.5961245	0.999990093	0.900112318	0.099878075	3.119425081	120.7440728	0.999990393
0.5	0.8	0.5	0.25	0.600121126	0.399870049	2.951210239	57.5688234	0.999991174	0.766082006	0.233908059	2.400533774	58.62925266	0.999990065
0.5	0.8	0.5	0.5	0.384856144	0.615135911	2.141045609	33.84435844	0.999992055	0.586797103	0.413194955	1.925709153	34.79279999	0.999992059
0.5	0.8	0.5	0.75	0.257736704	0.742254704	1.772914976	25.2461356	0.999991408	0.453568701	0.546425165	1.681371892	26.11245914	0.999993866
0.5	0.8	0.5	0.9	0.205721106	0.794269049	1.632916379	22.25416373	0.999990155	0.390605285	0.609387571	1.581077121	23.08049353	0.999992857
0.5	0.8	0.5	1	0.177915109	0.822079669	1.559119666	20.7268964	0.999994777	0.354295658	0.645696766	1.526115554	21.52936336	0.999992424
0.5	0.8	0.75	0	0.998857018	0.001132991	14.65259141	1971.423548	0.999990009	0.999589504	0.000400504	6.488085082	1941.237873	0.999990008
0.5	0.8	0.75	0.1	0.803072755	0.196918006	4.403383058	119.5719731	0.999990761	0.919697404	0.080293198	2.817336114	120.9883615	0.999990601
0.5	0.8	0.75	0.25	0.593172386	0.406818685	2.986104043	57.5438927	0.999991071	0.80619846	0.193792866	2.24411047	58.86992379	0.999991327
0.5	0.8	0.75	0.5	0.376652863	0.623339171	2.160337056	33.8196353	0.999992034	0.644427995	0.355564493	1.852219144	35.02056678	0.999992488
0.5	0.8	0.75	0.75	0.250064971	0.749926477	1.78527424	25.22200443	0.999991448	0.516687294	0.483306543	1.642665367	26.32802228	0.999993836
0.5	0.8	0.75	0.9	0.198646297	0.80134394	1.642692045	22.23047613	0.999990237	0.453897652	0.546094957	1.554576651	23.28958419	0.999992609
0.5	0.8	0.75	1	0.171274019	0.828720813	1.567553094	20.70352366	0.999994832	0.416915627	0.583076398	1.505717565	21.73448468	0.999992025
0.5	0.8	1	0	0.998839585	0.001150423	14.84938167	1971.709207	0.999990007	0.999663341	0.000326665	5.58272224	1931.784901	0.999990005
0.5	0.8	1	0.1	0.800327446	0.199663198	4.449123129	119.5574348	0.999990644	0.933284018	0.066706557	2.587681181	121.1445038	0.999990575
0.5	0.8	1	0.25	0.588273279	0.411717715	3.012954571	57.52871386	0.999990993	0.835543278	0.164447314	2.116488094	59.03078234	0.999990591
0.5	0.8	1	0.5	0.370786706	0.629205307	2.176201089	33.80403704	0.999992013	0.689516727	0.310476265	1.786656567	35.18046071	0.999992993
0.5	0.8	1	0.75	0.244535241	0.755456227	1.796027578	25.20642376	0.999991468	0.568676798	0.431317174	1.60474175	26.48361599	0.999993972
0.5	0.8	1	0.9	0.193532124	0.80645816	1.651468843	22.21502389	0.999990285	0.507412768	0.492579833	1.526746655	23.44228316	0.999992601
0.5	0.8	1	1	0.166466898	0.833527967	1.575280484	20.68818805	0.999994866	0.470716501	0.529275403	1.483053714	21.88525431	0.999991904
0.5	0.9	0	0	0.998995005	0.000995005	13.14728346	1968.889644	0.999990009	0.998995005	0.000995005	13.14728346	1968.889644	0.999990009
0.5	0.9	0	0.1	0.823895638	0.17609519	4.112236623	119.7583194	0.999990827	0.823895638	0.17609519	4.112236623	119.7583194	0.999990827
0.5	0.9	0	0.25	0.628693509	0.371298018	2.842814102	57.72036978	0.999991527	0.628693509	0.371298018	2.842814102	57.72036978	0.999991527
0.5	0.9	0	0.5	0.417289087	0.582702932	2.093510497	33.98219492	0.99999202	0.417289087	0.582702932	2.093510497	33.98219492	0.99999202
0.5	0.9	0	0.75	0.287423793	0.712567291	1.748686402	25.37342906	0.999991083	0.287423793	0.712567291	1.748686402	25.37342906	0.999991083
0.5	0.9	0	0.9	0.232885793	0.767108709	1.616438555	22.37626751	0.999994502	0.232885793	0.767108709	1.616438555	22.37626751	0.999994502
0.5	0.9	0	1	0.203320603	0.796673843	1.546408813	20.84568114	0.999994446	0.203320603	0.796673843	1.546408813	20.84568114	0.999994446
0.5	0.9	0.25	0	0.998960313	0.001029696	13.52198076	1969.577997	0.999990009	0.999323262	0.000666747	9.568232448	1959.225451	0.999990009
0.5	0.9	0.25	0.1	0.818716181	0.181274423	4.179796759	119.7037442	0.999990603	0.874339203	0.125650958	3.474802837	120.3971052	0.999990161
0.5	0.9	0.25	0.25	0.619953038	0.380038384	2.873401691	57.67004399	0.999991423	0.71685797	0.283132959	2.567242793	58.30375263	0.999990929
0.5	0.9	0.25	0.5	0.407385857	0.592606181	2.10588488	33.93709108	0.999992038	0.521878263	0.478113607	1.993407674	34.49710319	0.999991871
0.5	0.9	0.25	0.75	0.278352771	0.721638423	1.754358841	25.33216309	0.999991194	0.386867177	0.613126967	1.710961977	25.83948869	0.999994143
0.5	0.9	0.25	0.9	0.224576082	0.775418514	1.619955666	22.33687242	0.999994596	0.325821654	0.674171746	1.598124294	22.81870619	0.9999934
0.5	0.9	0.25	1	0.195541483	0.804453073	1.548900267	20.80739889	0.999994556	0.291428182	0.708564952	1.537128074	21.27425069	0.999993134
0.5	0.9	0.5	0	0.998942056	0.001047949	13.72457813	1969.922005	0.999990004	0.999503296	0.000486708	7.501611664	1948.947026	0.999990003
0.5	0.9	0.5	0.1	0.815888379	0.184102096	4.222028402	119.6823001	0.999990475	0.904607991	0.095382808	3.042468377	120.7751291	0.999990799
0.5	0.9	0.5	0.25	0.614986615	0.385004736	2.895572335	57.64907632	0.999991351	0.775474839	0.224515547	2.35687489	58.66401054	0.999990387
0.5	0.9	0.5	0.5	0.401513187	0.59847884	2.117145176	33.91703068	0.999992027	0.600517789	0.399474409	1.901958456	34.82856827	0.999992198
0.5	0.9	0.5	0.75	0.272830578	0.727160652	1.761040537	25.31301562	0.99999123	0.468726764	0.531267136	1.666579176	26.14754015	0.9999939
0.5	0.9	0.5	0.9	0.219461281	0.780533351	1.62500514	22.31825513	0.999994633	0.405851008	0.594141846	1.569622901	23.11501254	0.999992853
0.5	0.9	0.5	1	0.190724691	0.809269911	1.55312331	20.78912807	0.999994601	0.369399792	0.630592601	1.516392636	21.56350114	0.999992393
0.5	0.9	0.75	0	0.998930844	0.001059165	13.85118684	1970.145585	0.999990008	0.999611934	0.000378073	6.200012682	1938.660216	0.999990007
0.5	0.9	0.75	0.1	0.814113455	0.185876937	4.250675043	119.6716373	0.999990392	0.924015158	0.075975128	2.732825528	120.9979692	0.999990286
0.5	0.9	0.75	0.25	0.611793256	0.388198043	2.911826595	57.63819425	0.9999913	0.815893155	0.184098565	2.192096071	58.88963462	0.99999172
0.5	0.9	0.75	0.5	0.397634713	0.6023573	2.12631835	33.90610451	0.999992013	0.659833482	0.34015924	1.821446708	35.04714662	0.999992722
0.5	0.9	0.75	0.75	0.269121254	0.730869989	1.767025266	25.30224622	0.999991243	0.534796585	0.465197364	1.622017913	26.35706612	0.999993949
0.5	0.9	0.75	0.9	0.21600069	0.783993959	1.629788979	22.30762969	0.99999465	0.472692463	0.527300233	1.53784696	23.31929248	0.999992696
0.5	0.9	0.75	1	0.187452907	0.812541717	1.55727926	20.77861238	0.999994624	0.435896442	0.564095644	1.491068107	21.7644834	0.999992087
0.5	0.9	1	0	0.998923262	0.001066746	13.93776483	1970.287616	0.999990008	0.999682786	0.000307224	5.320912237	1928.614368	0.999990009
0.5	0.9	1	0.1	0.812896564	0.187093771	4.271325446	119.6655091	0.999990335	0.937199773	0.062790555	2.501798182	121.1343186	0.999990328
0.5	0.9	1	0.25	0.609568648	0.390422615	2.924119063	57.63172398	0.999991262	0.844835549	0.155155564	2.060099191	59.03380478	0.999991113
0.5	0.9	1	0.5	0.39488344	0.605108559	2.133700995	33.89935816	0.999991999	0.705306246	0.294683829	1.751307559	35.19457455	0.999990074
0.5	0.9	1	0.75	0.266459042	0.733532206	1.7720992	25.29542909	0.999991248	0.588164488	0.411829673	1.580029233	26.5036656	0.999994161
0.5	0.9	1	0.9	0.213504467	0.786490192	1.633962548	22.30082755	0.999994659	0.528137734	0.471855047	1.506232534	23.4644093	0.999992781
0.5	0.9	1	1	0.185086391	0.814908246	1.560972362	20.77183709	0.999994637	0.491960947	0.50803112	1.46479133	21.90846603	0.999992067
0.5	1	0	0	0.998995005	0.000995005	13.14728346	1968.889644	0.999990009	0.998995005	0.000995005	13.14728346	1968.889644	0.999990009
0.5	1	0	0.1	0.823895638	0.17609519	4.112236623	119.7583194	0.999990827	0.823895638	0.17609519	4.112236623	119.7583194	0.999990827
0.5	1	0	0.25	0.628693509	0.371298018	2.842814102	57.72036978	0.999991527	0.628693509	0.371298018	2.842814102	57.72036978	0.999991527
0.5	1	0	0.5	0.417289087	0.582702932	2.093510497	33.98219492	0.99999202	0.417289087	0.582702932	2.093510497	33.98219492	0.99999202
0.5	1	0	0.75	0.287423793	0.712567291	1.748686402	25.37342906	0.999991083	0.287423793	0.712567291	1.748686402	25.37342906	0.999991083
0.5	1	0	0.9	0.232885793	0.767108709	1.616438555	22.37626751	0.999994502	0.232885793	0.767108709	1.616438555	22.37626751	0.999994502
0.5	1	0	1	0.203320603	0.796673843	1.546408813	20.84568114	0.999994446	0.203320603	0.796673843	1.546408813	20.84568114	0.999994446
0.5	1	0.25	0	0.998995005	0.000995005	13.14728346	1968.889644	0.999990009	0.998995005	0.000995005	13.14728346	1968.889644	0.999990009
0.5	1	0.25	0.1	0.823895638	0.17609519	4.112236623	119.7583194	0.999990827	0.823895638	0.17609519	4.112236623	119.7583194	0.999990827
0.5	1	0.25	0.25	0.628693509	0.371298018	2.842814102	57.72036978	0.999991527	0.628693509	0.371298018	2.842814102	57.72036978	0.999991527
0.5	1	0.25	0.5	0.417289087	0.582702932	2.093510497	33.98219492	0.99999202	0.417289087	0.582702932	2.093510497	33.98219492	0.99999202
0.5	1	0.25	0.75	0.287423793	0.712567291	1.748686402	25.37342906	0.999991083	0.287423793	0.712567291	1.748686402	25.37342906	0.999991083
0.5	1	0.25	0.9	0.232885793	0.767108709	1.616438555	22.37626751	0.999994502	0.232885793	0.767108709	1.616438555	22.37626751	0.999994502
0.5	1	0.25	1	0.203320603	0.796673843	1.546408813	20.84568114	0.999994446	0.203320603	0.796673843	1.546408813	20.84568114	0.999994446
0.5	1	0.5	0	0.998995005	0.000995005	13.14728346	1968.889644	0.999990009	0.998995005	0.000995005	13.14728346	1968.889644	0.999990009
0.5	1	0.5	0.1	0.823895638	0.17609519	4.112236623	119.7583194	0.999990827	0.823895638	0.17609519	4.112236623	119.7583194	0.999990827
0.5	1	0.5	0.25	0.628693509	0.371298018	2.842814102	57.72036978	0.999991527	0.628693509	0.371298018	2.842814102	57.72036978	0.999991527
0.5	1	0.5	0.5	0.417289087	0.582702932	2.093510497	33.98219492	0.99999202	0.417289087	0.582702932	2.093510497	33.98219492	0.99999202
0.5	1	0.5	0.75	0.287423793	0.712567291	1.748686402	25.37342906	0.999991083	0.287423793	0.712567291	1.748686402	25.37342906	0.999991083
0.5	1	0.5	0.9	0.232885793	0.767108709	1.616438555	22.37626751	0.999994502	0.232885793	0.767108709	1.616438555	22.37626751	0.999994502
0.5	1	0.5	1	0.203320603	0.796673843	1.546408813	20.84568114	0.999994446	0.203320603	0.796673843	1.546408813	20.84568114	0.999994446
0.5	1	0.75	0	0.998995005	0.000995005	13.14728346	1968.889644	0.999990009	0.998995005	0.000995005	13.14728346	1968.889644	0.999990009
0.5	1	0.75	0.1	0.823895638	0.17609519	4.112236623	119.7583194	0.999990827	0.823895638	0.17609519	4.112236623	119.7583194	0.999990827
0.5	1	0.75	0.25	0.628693509	0.371298018	2.842814102	57.72036978	0.999991527	0.628693509	0.371298018	2.842814102	57.72036978	0.999991527
0.5	1	0.75	0.5	0.417289087	0.582702932	2.093510497	33.98219492	0.99999202	0.417289087	0.582702932	2.093510497	33.98219492	0.99999202
0.5	1	0.75	0.75	0.287423793	0.712567291	1.748686402	25.37342906	0.999991083	0.287423793	0.712567291	1.748686402	25.37342906	0.999991083
0.5	1	0.75	0.9	0.232885793	0.767108709	1.616438555	22.37626751	0.999994502	0.232885793	0.767108709	1.616438555	22.37626751	0.999994502
0.5	1	0.75	1	0.203320603	0.796673843	1.546408813	20.84568114	0.999994446	0.203320603	0.796673843	1.546408813	20.84568114	0.999994446
0.5	1	1	0	0.998995005	0.000995005	13.14728346	1968.889644	0.999990009	0.998995005	0.000995005	13.14728346	1968.889644	0.999990009
0.5	1	1	0.1	0.823895638	0.17609519	4.112236623	119.7583194	0.999990827	0.823895638	0.17609519	4.112236623	119.7583194	0.999990827
0.5	1	1	0.25	0.628693509	0.371298018	2.842814102	57.72036978	0.999991527	0.628693509	0.371298018	2.842814102	57.72036978	0.999991527
0.5	1	1	0.5	0.417289087	0.582702932	2.093510497	33.98219492	0.99999202	0.417289087	0.582702932	2.093510497	33.98219492	0.99999202
0.5	1	1	0.75	0.287423793	0.712567291	1.748686402	25.37342906	0.999991083	0.287423793	0.712567291	1.748686402	25.37342906	0.999991083
0.5	1	1	0.9	0.232885793	0.767108709	1.616438555	22.37626751	0.999994502	0.232885793	0.767108709	1.616438555	22.37626751	0.999994502
0.5	1	1	1	0.203320603	0.796673843	1.546408813	20.84568114	0.999994446	0.203320603	0.796673843	1.546408813	20.84568114	0.999994446
0.75	0	0	0	0.998995005	0.000995005	13.14728346	1968.889644	0.999990009	0.998995005	0.000995005	13.14728346	1968.889644	0.999990009
0.75	0	0	0.1	0.823895638	0.17609519	4.112236623	119.7583194	0.999990827	0.823895638	0.17609519	4.112236623	119.7583194	0.999990827
0.75	0	0	0.25	0.628693509	0.371298018	2.842814102	57.72036978	0.999991527	0.628693509	0.371298018	2.842814102	57.72036978	0.999991527
0.75	0	0	0.5	0.417289087	0.582702932	2.093510497	33.98219492	0.99999202	0.417289087	0.582702932	2.093510497	33.98219492	0.99999202
0.75	0	0	0.75	0.287423793	0.712567291	1.748686402	25.37342906	0.999991083	0.287423793	0.712567291	1.748686402	25.37342906	0.999991083
0.75	0	0	0.9	0.232885793	0.767108709	1.616438555	22.37626751	0.999994502	0.232885793	0.767108709	1.616438555	22.37626751	0.999994502
0.75	0	0	1	0.203320603	0.796673843	1.546408813	20.84568114	0.999994446	0.203320603	0.796673843	1.546408813	20.84568114	0.999994446
0.75	0	0.25	0	0.998995005	0.000995005	13.14728346	1968.889644	0.999990009	0.998995005	0.000995005	13.14728346	1968.889644	0.999990009
0.75	0	0.25	0.1	0.823895638	0.17609519	4.112236623	119.7583194	0.999990827	0.823895638	0.17609519	4.112236623	119.7583194	0.999990827
0.75	0	0.25	0.25	0.628693509	0.371298018	2.842814102	57.72036978	0.999991527	0.628693509	0.371298018	2.842814102	57.72036978	0.999991527
0.75	0	0.25	0.5	0.417289087	0.582702932	2.093510497	33.98219492	0.99999202	0.417289087	0.582702932	2.093510497	33.98219492	0.99999202
0.75	0	0.25	0.75	0.287423793	0.712567291	1.748686402	25.37342906	0.999991083	0.287423793	0.712567291	1.748686402	25.37342906	0.999991083
0.75	0	0.25	0.9	0.232885793	0.767108709	1.616438555	22.37626751	0.999994502	0.232885793	0.767108709	1.616438555	22.37626751	0.999994502
0.75	0	0.25	1	0.203320603	0.796673843	1.546408813	20.84568114	0.999994446	0.203320603	0.796673843	1.546408813	20.84568114	0.999994446
0.75	0	0.5	0	0.998995005	0.000995005	13.14728346	1968.889644	0.999990009	0.998995005	0.000995005	13.14728346	1968.889644	0.999990009
0.75	0	0.5	0.1	0.823895638	0.17609519	4.112236623	119.7583194	0.999990827	0.823895638	0.17609519	4.112236623	119.7583194	0.999990827
0.75	0	0.5	0.25	0.628693509	0.371298018	2.842814102	57.72036978	0.999991527	0.628693509	0.371298018	2.842814102	57.72036978	0.999991527
0.75	0	0.5	0.5	0.417289087	0.582702932	2.093510497	33.98219492	0.99999202	0.417289087	0.582702932	2.093510497	33.98219492	0.99999202
0.75	0	0.5	0.75	0.287423793	0.712567291	1.748686402	25.37342906	0.999991083	0.287423793	0.712567291	1.748686402	25.37342906	0.999991083
0.75	0	0.5	0.9	0.232885793	0.767108709	1.616438555	22.37626751	0.999994502	0.232885793	0.767108709	1.616438555	22.37626751	0.999994502
0.75	0	0.5	1	0.203320603	0.796673843	1.546408813	20.84568114	0.999994446	0.203320603	0.796673843	1.546408813	20.84568114	0.999994446
0.75	0	0.75	0	0.998995005	0.000995005	13.14728346	1968.889644	0.999990009	0.998995005	0.000995005	13.14728346	1968.889644	0.999990009
0.75	0	0.75	0.1	0.823895638	0.17609519	4.112236623	119.7583194	0.999990827	0.823895638	0.17609519	4.112236623	119.7583194	0.999990827
0.75	0	0.75	0.25	0.628693509	0.371298018	2.842814102	57.72036978	0.999991527	0.628693509	0.371298018	2.842814102	57.72036978	0.999991527
0.75	0	0.75	0.5	0.417289087	0.582702932	2.093510497	33.98219492	0.99999202	0.417289087	0.582702932	2.093510497	33.98219492	0.99999202
0.75	0	0.75	0.75	0.287423793	0.712567291	1.748686402	25.37342906	0.999991083	0.287423793	0.712567291	1.748686402	25.37342906	0.999991083
0.75	0	0.75	0.9	0.232885793	0.767108709	1.616438555	22.37626751	0.999994502	0.232885793	0.767108709	1.616438555	22.37626751	0.999994502
0.75	0	0.75	1	0.203320603	0.796673843	1.546408813	20.84568114	0.999994446	0.203320603	0.796673843	1.546408813	20.84568114	0.999994446
0.75	0	1	0	0.998995005	0.000995005	13.14728346	1968.889644	0.999990009	0.998995005	0.000995005	13.14728346	1968.889644	0.999990009
0.75	0	1	0.1	0.823895638	0.17609519	4.112236623	119.7583194	0.999990827	0.823895638	0.17609519	4.112236623	119.7583194	0.999990827
0.75	0	1	0.25	0.628693509	0.371298018	2.842814102	57.72036978	0.999991527	0.628693509	0.371298018	2.842814102	57.72036978	0.999991527
0.75	0	1	0.5	0.417289087	0.582702932	2.093510497	33.98219492	0.99999202	0.417289087	0.582702932	2.093510497	33.98219492	0.99999202
0.75	0	1	0.75	0.287423793	0.712567291	1.748686402	25.37342906	0.999991083	0.287423793	0.712567291	1.748686402	25.37342906	0.999991083
0.75	0	1	0.9	0.232885793	0.767108709	1.616438555	22.37626751	0.999994502	0.232885793	0.767108709	1.616438555	22.37626751	0.999994502
0.75	0	1	1	0.203320603	0.796673843	1.546408813	20.84568114	0.999994446	0.203320603	0.796673843	1.546408813	20.84568114	0.999994446
0.75	0.001	0	0	0.998995005	0.000995005	13.14728346	1968.889644	0.999990009	0.998995005	0.000995005	13.14728346	1968.889644	0.999990009
0.75	0.001	0	0.1	0.823895638	0.17609519	4.112236623	119.7583194	0.999990827	0.823895638	0.17609519	4.112236623	119.7583194	0.999990827
0.75	0.001	0	0.25	0.628693509	0.371298018	2.842814102	57.72036978	0.999991527	0.628693509	0.371298018	2.842814102	57.72036978	0.999991527
0.75	0.001	0	0.5	0.417289087	0.582702932	2.093510497	33.98219492	0.99999202	0.417289087	0.582702932	2.093510497	33.98219492	0.99999202
0.75	0.001	0	0.75	0.287423793	0.712567291	1.748686402	25.37342906	0.999991083	0.287423793	0.712567291	1.748686402	25.37342906	0.999991083
0.75	0.001	0	0.9	0.232885793	0.767108709	1.616438555	22.37626751	0.999994502	0.232885793	0.767108709	1.616438555	22.37626751	0.999994502
0.75	0.001	0	1	0.203320603	0.796673843	1.546408813	20.84568114	0.999994446	0.203320603	0.796673843	1.546408813	20.84568114	0.999994446
0.75	0.001	0.25	0	0.998041969	0.001948039	22.37500816	1978.526868	0.999990008	0.998998354	0.000991648	13.12024333	1968.836958	0.999990002
0.75	0.001	0.25	0.1	0.708623272	0.291366966	4.979302259	118.0154272	0.999990238	0.824156768	0.175834057	4.112656262	119.778734	0.999990824
0.75	0.001	0.25	0.25	0.470814089	0.529176189	2.941569368	56.21642265	0.999990277	0.628970079	0.371021431	2.843524022	57.73363141	0.99999151
0.75	0.001	0.25	0.5	0.27387029	0.726122331	1.984544497	32.78821782	0.999992621	0.417509515	0.582482478	2.093981345	33.9953673	0.999991993
0.75	0.001	0.25	0.75	0.173055895	0.826936119	1.620779633	24.37432199	0.999992014	0.287593106	0.712397924	1.749022124	25.38998603	0.99999103
0.75	0.001	0.25	0.9	0.134547451	0.865443034	1.494427424	21.46467757	0.999990485	0.23303057	0.766963886	1.616722324	22.39460633	0.999994456
0.75	0.001	0.25	1	0.114479981	0.88551481	1.429752273	19.98189126	0.999994791	0.203451264	0.796543125	1.546665187	20.86494665	0.999994389
0.75	0.001	0.5	0	0.995773765	0.004216241	41.15592708	1980.736779	0.999990006	0.999022648	0.000967357	12.94376848	1968.622596	0.999990006
0.75	0.001	0.5	0.1	0.547984065	0.452006335	5.447910938	114.1907505	0.9999904	0.825465881	0.174524859	4.128729422	119.962368	0.99999074
0.75	0.001	0.5	0.25	0.322648897	0.677342956	2.756658053	53.54954737	0.999991853	0.629767331	0.370224001	2.851048259	57.83509079	0.999991332
0.75	0.001	0.5	0.5	0.17283589	0.827155712	1.804965588	31.01844017	0.999991602	0.417899288	0.582092512	2.096323488	34.05615554	0.9999918
0.75	0.001	0.5	0.75	0.103227658	0.896765866	1.48619063	23.07304328	0.999993524	0.287835144	0.712155665	1.750145016	25.44291608	0.999990809
0.75	0.001	0.5	0.9	0.077610378	0.922381495	1.378003585	20.33082352	0.999991872	0.233222739	0.766771572	1.617539103	22.44805303	0.999994312
0.75	0.001	0.5	1	0.06460937	0.935381422	1.323660102	18.93455697	0.999990792	0.203618331	0.796375904	1.547347682	20.91942986	0.999994235
0.75	0.001	0.75	0	0.991805001	0.008185002	70.23770275	1977.10659	0.999990004	0.999077773	0.00091223	12.52250707	1967.862653	0.999990003
0.75	0.001	0.75	0.1	0.392483567	0.607507203	5.575953904	109.9449248	0.99999077	0.829104755	0.170885849	4.172068199	120.3532372	0.999990604
0.75	0.001	0.75	0.25	0.214203093	0.785787191	2.498718759	51.05900626	0.999990284	0.631889669	0.368101237	2.876560836	58.06409279	0.999990906
0.75	0.001	0.75	0.5	0.109176623	0.890816579	1.639796288	29.46576087	0.999993203	0.418650203	0.581341118	2.103671769	34.17953853	0.999991321
0.75	0.001	0.75	0.75	0.062016866	0.937973169	1.37185733	21.82500216	0.999990035	0.288201258	0.711789049	1.753005909	25.52505452	0.999990308
0.75	0.001	0.75	0.9	0.045259715	0.954732622	1.284178414	19.23819917	0.999992337	0.23348789	0.766506132	1.619400714	22.51828979	0.999994022
0.75	0.001	0.75	1	0.036921915	0.963069015	1.240470459	17.92999997	0.99999093	0.203838443	0.796155511	1.548808054	20.98501025	0.999993954
0.75	0.001	1	0	0.985982843	0.014007161	108.2954498	1970.049494	0.999990004	0.999147356	0.000842649	11.95667349	1966.540594	0.999990005
0.75	0.001	1	0.1	0.272161376	0.727829234	5.473283601	105.8696184	0.999990609	0.83496677	0.165023772	4.226198482	120.8087971	0.999990541
0.75	0.001	1	0.25	0.142567872	0.857422699	2.2595587	48.96592123	0.999990571	0.635865249	0.364125107	2.922522756	58.36020349	0.999990356
0.75	0.001	1	0.5	0.069570493	0.930420694	1.502728641	28.25952234	0.999991187	0.419997526	0.579993089	2.11919329	34.34685261	0.999990615
0.75	0.001	1	0.75	0.037757181	0.962236985	1.284038609	20.93035415	0.999994166	0.288763928	0.711230042	1.758907128	25.63410166	0.99999397
0.75	0.001	1	0.9	0.026741047	0.973250574	1.212935734	18.38910085	0.999991621	0.233862387	0.76613119	1.623051291	22.60636876	0.999993577
0.75	0.001	1	1	0.021373075	0.978621745	1.177849402	17.11511934	0.99999482	0.204134998	0.79585853	1.551564246	21.06271059	0.999993528
0.75	0.002	0	0	0.998995005	0.000995005	13.14728346	1968.889644	0.999990009	0.998995005	0.000995005	13.14728346	1968.889644	0.999990009
0.75	0.002	0	0.1	0.823895638	0.17609519	4.112236623	119.7583194	0.999990827	0.823895638	0.17609519	4.112236623	119.7583194	0.999990827
0.75	0.002	0	0.25	0.628693509	0.371298018	2.842814102	57.72036978	0.999991527	0.628693509	0.371298018	2.842814102	57.72036978	0.999991527
0.75	0.002	0	0.5	0.417289087	0.582702932	2.093510497	33.98219492	0.99999202	0.417289087	0.582702932	2.093510497	33.98219492	0.99999202
0.75	0.002	0	0.75	0.287423793	0.712567291	1.748686402	25.37342906	0.999991083	0.287423793	0.712567291	1.748686402	25.37342906	0.999991083
0.75	0.002	0	0.9	0.232885793	0.767108709	1.616438555	22.37626751	0.999994502	0.232885793	0.767108709	1.616438555	22.37626751	0.999994502
0.75	0.002	0	1	0.203320603	0.796673843	1.546408813	20.84568114	0.999994446	0.203320603	0.796673843	1.546408813	20.84568114	0.999994446
0.75	0.002	0.25	0	0.997701355	0.002288649	25.12830606	1979.127666	0.999990004	0.999001421	0.000988582	13.09493358	1968.799245	0.999990003
0.75	0.002	0.25	0.1	0.686903548	0.313086835	4.911273747	117.044717	0.999990383	0.824412311	0.175578513	4.112930228	119.7963259	0.999990823
0.75	0.002	0.25	0.25	0.458235591	0.541755494	2.861227579	55.60677513	0.999991085	0.629245312	0.370746184	2.844210408	57.74476055	0.999991496
0.75	0.002	0.25	0.5	0.270948361	0.729044731	1.962267203	32.47204278	0.999993092	0.417729649	0.582262323	2.094448465	34.00346651	0.999991972
0.75	0.002	0.25	0.75	0.172688378	0.827304022	1.616094066	24.16977692	0.999992401	0.287762322	0.712228679	1.749356481	25.39773702	0.999991002
0.75	0.002	0.25	0.9	0.13444562	0.865545316	1.492352016	21.29216985	0.999990936	0.233175295	0.766819141	1.617005203	22.40247126	0.999994436
0.75	0.002	0.25	1	0.114464195	0.885525926	1.428686349	19.82543603	0.999990121	0.203581893	0.796412475	1.546920862	20.87290943	0.999994367
0.75	0.002	0.5	0	0.994881659	0.00510835	47.4321418	1979.122226	0.999990009	0.999038492	0.000951516	12.81739007	1968.409757	0.999990008
0.75	0.002	0.5	0.1	0.522886426	0.477103734	5.289581378	112.7619099	0.99999016	0.826666816	0.173323904	4.13656326	120.0636038	0.99999072
0.75	0.002	0.5	0.25	0.314898624	0.685092018	2.690633007	52.86633279	0.999990642	0.630756895	0.369234339	2.857340753	57.89679864	0.999991233
0.75	0.002	0.5	0.5	0.172079537	0.827912328	1.795503658	30.64186194	0.999991864	0.418501805	0.581489872	2.098956579	34.09179845	0.999991677
0.75	0.002	0.5	0.75	0.103287151	0.896706554	1.485902845	22.78628076	0.999993705	0.288245231	0.71174544	1.751573753	25.46764106	0.999990671
0.75	0.002	0.5	0.9	0.077758106	0.922234029	1.379446891	20.08072864	0.999992135	0.233559165	0.766435065	1.618626242	22.4694146	0.99999423
0.75	0.002	0.5	1	0.064764687	0.935226437	1.325596065	18.70455192	0.999991124	0.203915764	0.796078391	1.548277908	20.93941289	0.999994155
0.75	0.002	0.75	0	0.990403093	0.009586912	78.71994522	1973.645944	0.999990005	0.999110209	0.000879791	12.25098371	1967.249046	0.99999
0.75	0.002	0.75	0.1	0.37927136	0.620719212	5.435850936	108.6576499	0.999990571	0.832043753	0.167946847	4.189309933	120.549279	0.9999906
0.75	0.002	0.75	0.25	0.212162325	0.787828149	2.482565293	50.56763509	0.999990474	0.63434438	0.365646313	2.895509539	58.19457901	0.999990692
0.75	0.002	0.75	0.5	0.109332792	0.890660239	1.643868132	29.24071292	0.999993031	0.419926545	0.58006448	2.111839555	34.25697763	0.999991025
0.75	0.002	0.75	0.75	0.062299068	0.937694932	1.377718339	21.66845957	0.999994	0.288966622	0.711027597	1.756988129	25.57710896	0.999994219
0.75	0.002	0.75	0.9	0.045470064	0.954521946	1.288896788	19.07272289	0.99999201	0.234085724	0.765908097	1.622230041	22.56045476	0.999993821
0.75	0.002	0.75	1	0.037093912	0.962896698	1.244561995	17.76102918	0.99999061	0.204354078	0.795639683	1.551131578	21.02222176	0.99999376
0.75	0.002	1	0	0.984355848	0.015634158	116.4864212	1965.332729	0.999990006	0.999192586	0.000797414	11.55746637	1965.41359	0.99999
0.75	0.002	1	0.1	0.269638499	0.730352348	5.472057121	104.9897685	0.999990847	0.839886941	0.160103669	4.245163878	121.0647192	0.999990609
0.75	0.002	1	0.25	0.14296642	0.857023747	2.293311551	48.7046307	0.999990166	0.640447375	0.359542685	2.956958267	58.54812245	0.999990061
0.75	0.002	1	0.5	0.070100202	0.929890213	1.52002315	28.19278181	0.999990416	0.422318915	0.577671213	2.136553767	34.46556063	0.999990128
0.75	0.002	1	0.75	0.038029216	0.96196431	1.293203012	20.92839239	0.999993526	0.290041379	0.709952254	1.767433794	25.71627625	0.999993632
0.75	0.002	1	0.9	0.026926955	0.973063596	1.219632943	18.40579659	0.999990551	0.234816481	0.765176742	1.628963059	22.67389165	0.999993224
0.75	0.002	1	1	0.02151921	0.978474906	1.183401869	17.12153017	0.999994116	0.204937767	0.795055415	1.556318021	21.12258197	0.999993182
0.75	0.005	0	0	0.998995005	0.000995005	13.14728346	1968.889644	0.999990009	0.998995005	0.000995005	13.14728346	1968.889644	0.999990009
0.75	0.005	0	0.1	0.823895638	0.17609519	4.112236623	119.7583194	0.999990827	0.823895638	0.17609519	4.112236623	119.7583194	0.999990827
0.75	0.005	0	0.25	0.628693509	0.371298018	2.842814102	57.72036978	0.999991527	0.628693509	0.371298018	2.842814102	57.72036978	0.999991527
0.75	0.005	0	0.5	0.417289087	0.582702932	2.093510497	33.98219492	0.99999202	0.417289087	0.582702932	2.093510497	33.98219492	0.99999202
0.75	0.005	0	0.75	0.287423793	0.712567291	1.748686402	25.37342906	0.999991083	0.287423793	0.712567291	1.748686402	25.37342906	0.999991083
0.75	0.005	0	0.9	0.232885793	0.767108709	1.616438555	22.37626751	0.999994502	0.232885793	0.767108709	1.616438555	22.37626751	0.999994502
0.75	0.005	0	1	0.203320603	0.796673843	1.546408813	20.84568114	0.999994446	0.203320603	0.796673843	1.546408813	20.84568114	0.999994446
0.75	0.005	0.25	0	0.997503172	0.002486829	26.50147417	1978.564041	0.999990001	0.999009863	0.000980144	13.02388722	1968.692968	0.999990007
0.75	0.005	0.25	0.1	0.681066999	0.318923671	4.843423836	116.3298121	0.99999067	0.825156673	0.174834151	4.113284615	119.8424676	0.999990825
0.75	0.005	0.25	0.25	0.457536185	0.542455096	2.848346234	55.25781643	0.99999128	0.630063858	0.369927602	2.846157096	57.77433588	0.99999146
0.75	0.005	0.25	0.5	0.271428163	0.728564985	1.963396461	32.29081669	0.999993148	0.418388323	0.581603594	2.095828385	34.02353167	0.999991917
0.75	0.005	0.25	0.75	0.173106953	0.826885513	1.617829546	24.05627057	0.999992467	0.28826939	0.71172154	1.750351469	25.41487312	0.99999093
0.75	0.005	0.25	0.9	0.134793678	0.86519735	1.493945123	21.19987526	0.999991028	0.233609166	0.766385223	1.617848547	22.41894881	0.999994389
0.75	0.005	0.25	1	0.114771009	0.885219223	1.430178076	19.74327191	0.999990232	0.203973587	0.79602073	1.547683727	20.88913207	0.999994317
0.75	0.005	0.5	0	0.994768407	0.005221595	47.95351545	1978.020425	0.999990002	0.999072646	0.000917362	12.53287385	1967.852935	0.999990009
0.75	0.005	0.5	0.1	0.525286644	0.474703517	5.307160523	112.578136	0.999990161	0.829649183	0.170341529	4.14907454	120.265201	0.999990712
0.75	0.005	0.5	0.25	0.317020873	0.68296946	2.713999128	52.83510676	0.999990332	0.633506426	0.366484613	2.87217603	58.02659791	0.999991039
0.75	0.005	0.5	0.5	0.173228876	0.826762599	1.805974832	30.61289154	0.999991475	0.420277109	0.579714299	2.106221372	34.16945812	0.999991408
0.75	0.005	0.5	0.75	0.103972078	0.896021328	1.492060693	22.73108758	0.999993406	0.289468824	0.710521534	1.755716483	25.52130339	0.999990358
0.75	0.005	0.5	0.9	0.078282717	0.921709068	1.384396581	20.0262965	0.999991784	0.234565533	0.765428509	1.621816505	22.51451077	0.999994041
0.75	0.005	0.5	1	0.065208661	0.934782085	1.329986551	18.65282764	0.999990746	0.204806376	0.795187593	1.551020798	20.98037014	0.999993969
0.75	0.005	0.75	0	0.99092738	0.009062625	75.18938163	1973.674785	0.999990004	0.999170449	0.000819552	11.72186582	1965.894113	0.999990001
0.75	0.005	0.75	0.1	0.389958658	0.610032183	5.630568119	109.2441756	0.999990841	0.838375434	0.161615242	4.208839729	120.8856159	0.999990676
0.75	0.005	0.75	0.25	0.216080146	0.783911356	2.556373178	50.89646854	0.999991502	0.640485616	0.359504719	2.933276204	58.43402745	0.999990335
0.75	0.005	0.75	0.5	0.110766986	0.889225245	1.66659943	29.44425309	0.999992231	0.423529205	0.576461241	2.132007643	34.40738727	0.999990447
0.75	0.005	0.75	0.75	0.063053876	0.936939345	1.389522701	21.8394567	0.999993221	0.291217482	0.708776333	1.767862446	25.68182838	0.999993815
0.75	0.005	0.75	0.9	0.046019041	0.953971843	1.297944139	19.21660231	0.999990885	0.23586088	0.764132516	1.630212957	22.64711661	0.999993396
0.75	0.005	0.75	1	0.037544464	0.962450129	1.25237828	17.88803437	0.999994593	0.205890802	0.794102539	1.557784132	21.0992419	0.999993341
0.75	0.005	1	0	0.986329929	0.013660076	105.1125273	1967.960231	0.999990005	0.99926929	0.000720711	10.8452643	1963.094903	0.99999
0.75	0.005	1	0.1	0.285622515	0.714367938	5.891942552	106.3715994	0.999990453	0.849501504	0.150488508	4.254237785	121.46429	0.999990013
0.75	0.005	1	0.25	0.147523852	0.852466764	2.421032793	49.35128412	0.999990615	0.650942228	0.349049383	3.017178534	58.86517087	0.999991611
0.75	0.005	1	0.5	0.071546273	0.928446102	1.555655617	28.56556517	0.999992374	0.428517802	0.571474941	2.17536197	34.67954136	0.999992743
0.75	0.005	1	0.75	0.038730711	0.961261534	1.310672391	21.2508671	0.999992245	0.293700981	0.706291991	1.789100081	25.8706003	0.999992972
0.75	0.005	1	0.9	0.027416709	0.972577207	1.232649624	18.73077486	0.999993916	0.237606202	0.762386311	1.644747028	22.80387063	0.999992513
0.75	0.005	1	1	0.021910877	0.978081837	1.194445845	17.4473659	0.999992715	0.207305147	0.792687327	1.569328466	21.23913336	0.999992474
0.75	0.01	0	0	0.998995005	0.000995005	13.14728346	1968.889644	0.999990009	0.998995005	0.000995005	13.14728346	1968.889644	0.999990009
0.75	0.01	0	0.1	0.823895638	0.17609519	4.112236623	119.7583194	0.999990827	0.823895638	0.17609519	4.112236623	119.7583194	0.999990827
0.75	0.01	0	0.25	0.628693509	0.371298018	2.842814102	57.72036978	0.999991527	0.628693509	0.371298018	2.842814102	57.72036978	0.999991527
0.75	0.01	0	0.5	0.417289087	0.582702932	2.093510497	33.98219492	0.99999202	0.417289087	0.582702932	2.093510497	33.98219492	0.99999202
0.75	0.01	0	0.75	0.287423793	0.712567291	1.748686402	25.37342906	0.999991083	0.287423793	0.712567291	1.748686402	25.37342906	0.999991083
0.75	0.01	0	0.9	0.232885793	0.767108709	1.616438555	22.37626751	0.999994502	0.232885793	0.767108709	1.616438555	22.37626751	0.999994502
0.75	0.01	0	1	0.203320603	0.796673843	1.546408813	20.84568114	0.999994446	0.203320603	0.796673843	1.546408813	20.84568114	0.999994446
0.75	0.01	0.25	0	0.997526267	0.002463737	26.3013771	1978.425316	0.999990004	0.999022485	0.00096752	12.91516779	1968.497432	0.999990005
0.75	0.01	0.25	0.1	0.682870483	0.317120179	4.847530872	116.3596754	0.999990662	0.82634341	0.173647424	4.112928683	119.9078419	0.999990834
0.75	0.01	0.25	0.25	0.459018357	0.540972845	2.854252339	55.25492944	0.999991201	0.631406924	0.368584486	2.849101685	57.81721913	0.99999141
0.75	0.01	0.25	0.5	0.272372719	0.727620364	1.966590387	32.25073354	0.999993083	0.419480506	0.580511331	2.098060938	34.05177388	0.999991837
0.75	0.01	0.25	0.75	0.173751363	0.826241052	1.619918699	24.0233462	0.999992415	0.289112584	0.710878243	1.75198344	25.4371879	0.999990827
0.75	0.01	0.25	0.9	0.135316667	0.864674312	1.495658238	21.17299536	0.99999098	0.234331268	0.765663054	1.61923673	22.43941475	0.999994322
0.75	0.01	0.25	1	0.115228804	0.884761382	1.431701817	19.71996208	0.999990186	0.204625772	0.795368477	1.548941459	20.90874135	0.999994248
0.75	0.01	0.5	0	0.995071634	0.004918375	45.92659836	1978.671476	0.999990009	0.999112987	0.000877015	12.18105601	1967.054257	0.999990003
0.75	0.01	0.5	0.1	0.533099159	0.466891591	5.383995077	113.0412351	0.99999075	0.833692639	0.166298113	4.156450571	120.4842617	0.999990752
0.75	0.01	0.5	0.25	0.320815692	0.679176098	2.750379787	53.07220933	0.99999179	0.637676552	0.362314283	2.890411787	58.17639437	0.999990835
0.75	0.01	0.5	0.5	0.174944537	0.825046466	1.818521794	30.73575159	0.999991003	0.423155336	0.576835747	2.116942785	34.2633179	0.999991082
0.75	0.01	0.5	0.75	0.104973525	0.895019528	1.49858921	22.78886356	0.999993053	0.291488603	0.70850561	1.762234626	25.58765232	0.999994213
0.75	0.01	0.5	0.9	0.079046163	0.920945206	1.389302455	20.06558295	0.99999137	0.236233846	0.76375995	1.626926191	22.57011951	0.999993796
0.75	0.01	0.5	1	0.065853893	0.934136405	1.334157858	18.68523703	0.999990298	0.206285421	0.793708304	1.555447741	21.03050066	0.999993725
0.75	0.01	0.75	0	0.99193864	0.00805137	68.96191139	1975.878715	0.99999001	0.999232048	0.000757955	11.15157505	1964.194299	0.999990003
0.75	0.01	0.75	0.1	0.405035034	0.594955148	5.845552896	110.2421791	0.999990182	0.845866426	0.154123588	4.210357027	121.2004048	0.999990014
0.75	0.01	0.75	0.25	0.221691847	0.778298726	2.64243466	51.37173085	0.999990574	0.648899199	0.351090831	2.97194305	58.67594349	0.99999003
0.75	0.01	0.75	0.5	0.112830825	0.887160586	1.691944451	29.69094153	0.999991411	0.429100366	0.57089277	2.158415592	34.56962208	0.999993136
0.75	0.01	0.75	0.75	0.064137523	0.935855032	1.401363152	22.01663044	0.999992554	0.29486382	0.705129525	1.783768952	25.79940797	0.999993345
0.75	0.01	0.75	0.9	0.046808575	0.953186136	1.306464281	19.3674614	0.999994711	0.238772956	0.76121993	1.642349632	22.74666523	0.999992887
0.75	0.01	0.75	1	0.038194218	0.961799849	1.259458449	18.02285094	0.999994067	0.208424996	0.791567835	1.568086115	21.18891253	0.999992831
0.75	0.01	1	0	0.988498037	0.011491967	92.60630897	1972.263862	0.999990004	0.999341022	0.000648985	10.14055216	1960.371422	0.999990007
0.75	0.01	1	0.1	0.305966372	0.694023754	6.284869217	107.9223173	0.999990126	0.859828436	0.140161975	4.231945745	121.805311	0.99999041
0.75	0.01	1	0.25	0.153882625	0.846108479	2.563177722	50.04747651	0.999991105	0.664145954	0.335845426	3.069537313	59.15862613	0.99999138
0.75	0.01	1	0.5	0.073606306	0.926384883	1.5942257	28.90579605	0.99999119	0.437596185	0.562395957	2.221094998	34.89330519	0.999992142
0.75	0.01	1	0.75	0.039735459	0.960255746	1.327686645	21.47871738	0.999991205	0.299463776	0.700528469	1.818418151	26.03193481	0.999992245
0.75	0.01	1	0.9	0.028123424	0.971869717	1.244604566	18.9281383	0.999993141	0.242101617	0.757890086	1.667287193	22.94300441	0.999991704
0.75	0.01	1	1	0.022479892	0.977511909	1.204261463	17.6317924	0.999991801	0.211159508	0.788832144	1.58843106	21.36607044	0.999991652
0.75	0.02	0	0	0.998995005	0.000995005	13.14728346	1968.889644	0.999990009	0.998995005	0.000995005	13.14728346	1968.889644	0.999990009
0.75	0.02	0	0.1	0.823895638	0.17609519	4.112236623	119.7583194	0.999990827	0.823895638	0.17609519	4.112236623	119.7583194	0.999990827
0.75	0.02	0	0.25	0.628693509	0.371298018	2.842814102	57.72036978	0.999991527	0.628693509	0.371298018	2.842814102	57.72036978	0.999991527
0.75	0.02	0	0.5	0.417289087	0.582702932	2.093510497	33.98219492	0.99999202	0.417289087	0.582702932	2.093510497	33.98219492	0.99999202
0.75	0.02	0	0.75	0.287423793	0.712567291	1.748686402	25.37342906	0.999991083	0.287423793	0.712567291	1.748686402	25.37342906	0.999991083
0.75	0.02	0	0.9	0.232885793	0.767108709	1.616438555	22.37626751	0.999994502	0.232885793	0.767108709	1.616438555	22.37626751	0.999994502
0.75	0.02	0	1	0.203320603	0.796673843	1.546408813	20.84568114	0.999994446	0.203320603	0.796673843	1.546408813	20.84568114	0.999994446
0.75	0.02	0.25	0	0.997591084	0.002398924	25.80534662	1978.432374	0.999990007	0.99904464	0.000945364	12.71959335	1968.125039	0.999990004
0.75	0.02	0.25	0.1	0.686461441	0.313529188	4.856118465	116.5235244	0.999990629	0.828573138	0.171416887	4.110166368	120.0157224	0.999990025
0.75	0.02	0.25	0.25	0.461913842	0.538077212	2.864825532	55.34840285	0.999991054	0.634024727	0.365966605	2.854135359	57.89050551	0.999991332
0.75	0.02	0.25	0.5	0.274228673	0.725764261	1.972356995	32.26881048	0.999992935	0.421644748	0.57834695	2.102296428	34.10002281	0.999991698
0.75	0.02	0.25	0.75	0.175019618	0.824972654	1.623636433	24.0205408	0.999992272	0.29079189	0.709198755	1.755152581	25.47395027	0.999990645
0.75	0.02	0.25	0.9	0.136346538	0.863644288	1.498675078	21.16816775	0.999990826	0.235771699	0.764222507	1.621949685	22.4721273	0.999994206
0.75	0.02	0.25	1	0.116130574	0.883859457	1.434365993	19.71516108	0.999990031	0.205927756	0.794066373	1.55140665	20.93945971	0.999994129
0.75	0.02	0.5	0	0.99549118	0.004498826	43.02521984	1979.468944	0.999990006	0.99917015	0.000819859	11.65955893	1965.741109	0.999990009
0.75	0.02	0.5	0.1	0.546202613	0.453787836	5.477897071	113.6965611	0.999990449	0.840187799	0.159802246	4.153355227	120.7702514	0.999990045
0.75	0.02	0.5	0.25	0.32791274	0.672078448	2.808178268	53.42902259	0.999991188	0.645134435	0.354856157	2.915312772	58.38459848	0.999990592
0.75	0.02	0.5	0.5	0.178290458	0.821699792	1.840391531	30.9432668	0.99999025	0.428688558	0.571302052	2.135071594	34.40051077	0.99999061
0.75	0.02	0.5	0.75	0.106940785	0.8930517	1.509988159	22.91764992	0.999992485	0.295465327	0.70452853	1.77414557	25.68743156	0.999993857
0.75	0.02	0.5	0.9	0.080548399	0.919442301	1.397791951	20.16073964	0.9999907	0.239540105	0.760453301	1.636491174	22.65494407	0.999993407
0.75	0.02	0.5	1	0.067124298	0.932870466	1.341314631	18.7651316	0.999994764	0.209225088	0.790768245	1.563827067	21.10733951	0.999993333
0.75	0.02	0.75	0	0.9931048	0.006885203	61.38562843	1978.135381	0.999990003	0.999308942	0.00068106	10.401342	1961.535926	0.999990001
0.75	0.02	0.75	0.1	0.428973038	0.571017244	6.08451132	111.5006446	0.999990282	0.856503523	0.143486874	4.182860623	121.5617703	0.999990398
0.75	0.02	0.75	0.25	0.231991518	0.767999733	2.771626562	52.01467982	0.999991251	0.662581513	0.337410195	3.014791502	58.9746824	0.999991708
0.75	0.02	0.75	0.5	0.11686244	0.883127647	1.735399405	30.03506052	0.999990087	0.439293208	0.560699375	2.197776079	34.78331509	0.999992583
0.75	0.02	0.75	0.75	0.066274782	0.933716737	1.421881979	22.25552438	0.999991519	0.301882125	0.698110549	1.810487564	25.96089081	0.999992674
0.75	0.02	0.75	0.9	0.048367875	0.951626137	1.321044135	19.57064798	0.999994012	0.244465745	0.75552639	1.66364339	22.88608496	0.999992135
0.75	0.02	0.75	1	0.039477941	0.960515364	1.271423173	18.20500815	0.999993305	0.21341386	0.786578204	1.586558815	21.31628414	0.999992064
0.75	0.02	1	0	0.99072025	0.009269753	78.86286271	1976.285666	0.999990003	0.999423864	0.000566143	9.279404132	1956.303434	0.999990007
0.75	0.02	1	0.1	0.338094933	0.661895619	6.695509137	109.7703302	0.999990553	0.873255118	0.126735112	4.162195268	122.1619926	0.99999023
0.75	0.02	1	0.25	0.165637739	0.834353431	2.772080315	50.94693982	0.99999117	0.683982888	0.316008378	3.115387132	59.49253413	0.999991266
0.75	0.02	1	0.5	0.077670589	0.922322164	1.660210705	29.36612449	0.999992752	0.453361872	0.546629552	2.281940235	35.15661343	0.999991424
0.75	0.02	1	0.75	0.041733183	0.958260804	1.357133828	21.777365	0.999993987	0.310234074	0.689757186	1.863697029	26.23995953	0.999991259
0.75	0.02	1	0.9	0.029528772	0.970463187	1.264901284	19.17402092	0.999991959	0.250718604	0.749271958	1.704161313	23.12601431	0.999990562
0.75	0.02	1	1	0.02361115	0.976379317	1.220612222	17.85234681	0.999990467	0.21863704	0.781353428	1.620642679	21.53491006	0.999990468
0.75	0.03	0	0	0.998995005	0.000995005	13.14728346	1968.889644	0.999990009	0.998995005	0.000995005	13.14728346	1968.889644	0.999990009
0.75	0.03	0	0.1	0.823895638	0.17609519	4.112236623	119.7583194	0.999990827	0.823895638	0.17609519	4.112236623	119.7583194	0.999990827
0.75	0.03	0	0.25	0.628693509	0.371298018	2.842814102	57.72036978	0.999991527	0.628693509	0.371298018	2.842814102	57.72036978	0.999991527
0.75	0.03	0	0.5	0.417289087	0.582702932	2.093510497	33.98219492	0.99999202	0.417289087	0.582702932	2.093510497	33.98219492	0.99999202
0.75	0.03	0	0.75	0.287423793	0.712567291	1.748686402	25.37342906	0.999991083	0.287423793	0.712567291	1.748686402	25.37342906	0.999991083
0.75	0.03	0	0.9	0.232885793	0.767108709	1.616438555	22.37626751	0.999994502	0.232885793	0.767108709	1.616438555	22.37626751	0.999994502
0.75	0.03	0	1	0.203320603	0.796673843	1.546408813	20.84568114	0.999994446	0.203320603	0.796673843	1.546408813	20.84568114	0.999994446
0.75	0.03	0.25	0	0.997647777	0.002342226	25.36303915	1978.406381	0.999990003	0.999064167	0.000925834	12.54332777	1967.759795	0.99999
0.75	0.03	0.25	0.1	0.689841409	0.310149202	4.861194359	116.664512	0.999990611	0.830659063	0.169331004	4.105722311	120.1068262	0.999990066
0.75	0.03	0.25	0.25	0.464742454	0.535248473	2.874240553	55.43584977	0.999990928	0.63656362	0.363427651	2.858287774	57.95384207	0.99999127
0.75	0.03	0.25	0.5	0.276069009	0.723923784	1.977792819	32.30984957	0.999992793	0.423783488	0.576208089	2.10625667	34.142233	0.999991577
0.75	0.03	0.25	0.75	0.176282567	0.823709553	1.627174464	24.03760991	0.999992121	0.292461948	0.707528534	1.758201714	25.50580392	0.999990482
0.75	0.03	0.25	0.9	0.137373645	0.862617014	1.501551686	21.17959105	0.999990659	0.237207149	0.762786952	1.624581129	22.50010025	0.999994101
0.75	0.03	0.25	1	0.117030653	0.88296425	1.436908274	19.72458223	0.999994902	0.207226574	0.792767448	1.553806779	20.96545014	0.999994022
0.75	0.03	0.5	0	0.995791773	0.004198234	40.87010426	1979.924559	0.999990007	0.999212714	0.000777292	11.25577785	1964.572284	0.999990006
0.75	0.03	0.5	0.1	0.557432467	0.442557796	5.533594864	114.1758693	0.999990263	0.845530123	0.154460081	4.14051905	120.969973	0.999990204
0.75	0.03	0.5	0.25	0.334607875	0.665382836	2.854561527	53.7024547	0.999990711	0.651834495	0.348155951	2.931830058	58.53752827	0.999990446
0.75	0.03	0.5	0.5	0.18159686	0.818396139	1.860232612	31.10774434	0.999992999	0.433989888	0.566000363	2.15018215	34.50594545	0.999990251
0.75	0.03	0.5	0.75	0.10890684	0.891085142	1.520700338	23.0343378	0.999991982	0.299368996	0.700624572	1.784865065	25.76629478	0.999993568
0.75	0.03	0.5	0.9	0.082054285	0.917935813	1.405836261	20.25238818	0.999990098	0.242809509	0.757183575	1.645317966	22.72290257	0.999993084
0.75	0.03	0.5	1	0.068399696	0.93159474	1.348120101	18.84371177	0.999994435	0.212141895	0.787851109	1.57165305	21.16936327	0.999993004
0.75	0.03	0.75	0	0.993837035	0.006152974	56.3891122	1979.360932	0.999990008	0.999360838	0.000629167	9.871415145	1959.360365	0.999990005
0.75	0.03	0.75	0.1	0.448689752	0.55130094	6.213861319	112.351571	0.999990691	0.864433365	0.135557378	4.143655124	121.7877798	0.999990743
0.75	0.03	0.75	0.25	0.241602266	0.75838809	2.869861058	52.47651452	0.999990357	0.673958039	0.326033584	3.036885811	59.17379196	0.999991623
0.75	0.03	0.75	0.5	0.120868706	0.879123844	1.774025304	30.29496476	0.99999255	0.448647243	0.551344959	2.226918583	34.93463102	0.999992202
0.75	0.03	0.75	0.75	0.068431603	0.931558984	1.441152762	22.43895941	0.999990587	0.308624362	0.691367803	1.832659247	26.07929017	0.999992165
0.75	0.03	0.75	0.9	0.049947192	0.950046193	1.334923504	19.72849867	0.999993384	0.25001837	0.749973177	1.682057888	22.9901398	0.999991546
0.75	0.03	0.75	1	0.040780343	0.95921228	1.282875017	18.34880596	0.999992623	0.218315093	0.781676359	1.602873243	21.41227726	0.999991452
0.75	0.03	1	0	0.991993467	0.007996536	70.48831054	1978.341881	0.999990003	0.999476512	0.000513491	8.704294101	1953.03178	0.999990002
0.75	0.03	1	0.1	0.364468345	0.635522329	6.901053929	110.9645914	0.999990674	0.882582824	0.117407959	4.089350767	122.3690418	0.999990782
0.75	0.03	1	0.25	0.176725741	0.823266047	2.926744217	51.57107838	0.999991788	0.699440998	0.300550308	3.130452794	59.70048697	0.999991305
0.75	0.03	1	0.5	0.081767513	0.918224052	1.718626537	29.70546413	0.999991564	0.467213264	0.532777713	2.322102543	35.33280903	0.999990977
0.75	0.03	1	0.75	0.043778244	0.956214849	1.384996089	22.00644918	0.999993093	0.320317536	0.679673013	1.898352495	26.38494945	0.99999055
0.75	0.03	1	0.9	0.030972229	0.969018627	1.284441497	19.3648604	0.999990855	0.258974685	0.741019852	1.733954496	23.25600385	0.999994537
0.75	0.03	1	1	0.024774855	0.975219738	1.236462029	18.0241373	0.999994593	0.22588371	0.774111031	1.647419186	21.65634548	0.999994741
0.75	0.04	0	0	0.998995005	0.000995005	13.14728346	1968.889644	0.999990009	0.998995005	0.000995005	13.14728346	1968.889644	0.999990009
0.75	0.04	0	0.1	0.823895638	0.17609519	4.112236623	119.7583194	0.999990827	0.823895638	0.17609519	4.112236623	119.7583194	0.999990827
0.75	0.04	0	0.25	0.628693509	0.371298018	2.842814102	57.72036978	0.999991527	0.628693509	0.371298018	2.842814102	57.72036978	0.999991527
0.75	0.04	0	0.5	0.417289087	0.582702932	2.093510497	33.98219492	0.99999202	0.417289087	0.582702932	2.093510497	33.98219492	0.99999202
[truncated: 2,376 more rows]
