# Supplementary material for: Evolution of resistance under alternative models of selective interference
Source: J Evol Biol. 2021 Sep 25;34(10):1608–23. doi: 10.1111/jeb.13919 (PMC9293239; doi:10.1111/jeb.13919)
Supplement: Supplementary file 1 — Appendix S1 [file JEB-34-1608-s001.zip › SupportingInformation/Datafile04_stochastic_additive_t1000_n100.csv]

Recombinant Fraction (c)	Starting Frequency of Other Allele (fB)	Selection Coefficient Other Allele (sB)	Selection coefficient of Focal Allele (sA)	P(A_loss_B)	P(A_fix_B)	T(A_loss_B)	T(A_fix_B)	Complete	P(B_loss_B)	P(B_fix_B)	T(B_loss_B)	T(B_fix_B)	Complete	P(A_loss_b)	P(A_fix_b)	T(A_loss_b)	T(A_fix_b)	Complete	P(B_loss_b)	P(B_fix_b)	T(B_loss_b)	T(B_fix_b)	Complete
0	0	0	0	0.989995014	0.009995014	8.651260161	196.3594212	0.999990027	1	0	476.1530612	NA	1	0.989995014	0.009995014	8.651260161	196.3594212	0.999990027	1	0	476.1530612	NA	1
0	0	0	0.1	0.824163232	0.175827273	4.210083268	70.36417265	0.999990506	1	0	59.59375	NA	1	0.824163232	0.175827273	4.210083268	70.36417265	0.999990506	1	0	59.59375	NA	1
0	0	0	0.25	0.629266028	0.370725257	2.882394726	36.8868722	0.999991285	1	0	36.11904762	NA	1	0.629266028	0.370725257	2.882394726	36.8868722	0.999991285	1	0	36.11904762	NA	1
0	0	0	0.5	0.418194264	0.581795844	2.114740214	22.56176806	0.999990108	1	0	22.82142857	NA	1	0.418194264	0.581795844	2.114740214	22.56176806	0.999990108	1	0	22.82142857	NA	1
0	0	0	0.75	0.288518895	0.711475109	1.763824352	17.10940017	0.999994004	1	0	13.5	NA	1	0.288518895	0.711475109	1.763824352	17.10940017	0.999994004	1	0	13.5	NA	1
0	0	0	0.9	0.234048232	0.765945463	1.629513617	15.17390606	0.999993695	1	0	12.83333333	NA	1	0.234048232	0.765945463	1.629513617	15.17390606	0.999993695	1	0	12.83333333	NA	1
0	0	0	1	0.204513084	0.79547802	1.558436713	14.17758037	0.999991104	1	0	11.6	NA	1	0.204513084	0.79547802	1.558436713	14.17758037	0.999991104	1	0	11.6	NA	1
0	0	0.25	0	0.989995014	0.009995014	8.651260161	196.3594212	0.999990027	1	0	476.1530612	NA	1	0.989995014	0.009995014	8.651260161	196.3594212	0.999990027	1	0	476.1530612	NA	1
0	0	0.25	0.1	0.824163232	0.175827273	4.210083268	70.36417265	0.999990506	1	0	59.59375	NA	1	0.824163232	0.175827273	4.210083268	70.36417265	0.999990506	1	0	59.59375	NA	1
0	0	0.25	0.25	0.629266028	0.370725257	2.882394726	36.8868722	0.999991285	1	0	36.11904762	NA	1	0.629266028	0.370725257	2.882394726	36.8868722	0.999991285	1	0	36.11904762	NA	1
0	0	0.25	0.5	0.418194264	0.581795844	2.114740214	22.56176806	0.999990108	1	0	22.82142857	NA	1	0.418194264	0.581795844	2.114740214	22.56176806	0.999990108	1	0	22.82142857	NA	1
0	0	0.25	0.75	0.288518895	0.711475109	1.763824352	17.10940017	0.999994004	1	0	13.5	NA	1	0.288518895	0.711475109	1.763824352	17.10940017	0.999994004	1	0	13.5	NA	1
0	0	0.25	0.9	0.234048232	0.765945463	1.629513617	15.17390606	0.999993695	1	0	12.83333333	NA	1	0.234048232	0.765945463	1.629513617	15.17390606	0.999993695	1	0	12.83333333	NA	1
0	0	0.25	1	0.204513084	0.79547802	1.558436713	14.17758037	0.999991104	1	0	11.6	NA	1	0.204513084	0.79547802	1.558436713	14.17758037	0.999991104	1	0	11.6	NA	1
0	0	0.5	0	0.989995014	0.009995014	8.651260161	196.3594212	0.999990027	1	0	476.1530612	NA	1	0.989995014	0.009995014	8.651260161	196.3594212	0.999990027	1	0	476.1530612	NA	1
0	0	0.5	0.1	0.824163232	0.175827273	4.210083268	70.36417265	0.999990506	1	0	59.59375	NA	1	0.824163232	0.175827273	4.210083268	70.36417265	0.999990506	1	0	59.59375	NA	1
0	0	0.5	0.25	0.629266028	0.370725257	2.882394726	36.8868722	0.999991285	1	0	36.11904762	NA	1	0.629266028	0.370725257	2.882394726	36.8868722	0.999991285	1	0	36.11904762	NA	1
0	0	0.5	0.5	0.418194264	0.581795844	2.114740214	22.56176806	0.999990108	1	0	22.82142857	NA	1	0.418194264	0.581795844	2.114740214	22.56176806	0.999990108	1	0	22.82142857	NA	1
0	0	0.5	0.75	0.288518895	0.711475109	1.763824352	17.10940017	0.999994004	1	0	13.5	NA	1	0.288518895	0.711475109	1.763824352	17.10940017	0.999994004	1	0	13.5	NA	1
0	0	0.5	0.9	0.234048232	0.765945463	1.629513617	15.17390606	0.999993695	1	0	12.83333333	NA	1	0.234048232	0.765945463	1.629513617	15.17390606	0.999993695	1	0	12.83333333	NA	1
0	0	0.5	1	0.204513084	0.79547802	1.558436713	14.17758037	0.999991104	1	0	11.6	NA	1	0.204513084	0.79547802	1.558436713	14.17758037	0.999991104	1	0	11.6	NA	1
0	0	0.75	0	0.989995014	0.009995014	8.651260161	196.3594212	0.999990027	1	0	476.1530612	NA	1	0.989995014	0.009995014	8.651260161	196.3594212	0.999990027	1	0	476.1530612	NA	1
0	0	0.75	0.1	0.824163232	0.175827273	4.210083268	70.36417265	0.999990506	1	0	59.59375	NA	1	0.824163232	0.175827273	4.210083268	70.36417265	0.999990506	1	0	59.59375	NA	1
0	0	0.75	0.25	0.629266028	0.370725257	2.882394726	36.8868722	0.999991285	1	0	36.11904762	NA	1	0.629266028	0.370725257	2.882394726	36.8868722	0.999991285	1	0	36.11904762	NA	1
0	0	0.75	0.5	0.418194264	0.581795844	2.114740214	22.56176806	0.999990108	1	0	22.82142857	NA	1	0.418194264	0.581795844	2.114740214	22.56176806	0.999990108	1	0	22.82142857	NA	1
0	0	0.75	0.75	0.288518895	0.711475109	1.763824352	17.10940017	0.999994004	1	0	13.5	NA	1	0.288518895	0.711475109	1.763824352	17.10940017	0.999994004	1	0	13.5	NA	1
0	0	0.75	0.9	0.234048232	0.765945463	1.629513617	15.17390606	0.999993695	1	0	12.83333333	NA	1	0.234048232	0.765945463	1.629513617	15.17390606	0.999993695	1	0	12.83333333	NA	1
0	0	0.75	1	0.204513084	0.79547802	1.558436713	14.17758037	0.999991104	1	0	11.6	NA	1	0.204513084	0.79547802	1.558436713	14.17758037	0.999991104	1	0	11.6	NA	1
0	0	1	0	0.989995014	0.009995014	8.651260161	196.3594212	0.999990027	1	0	476.1530612	NA	1	0.989995014	0.009995014	8.651260161	196.3594212	0.999990027	1	0	476.1530612	NA	1
0	0	1	0.1	0.824163232	0.175827273	4.210083268	70.36417265	0.999990506	1	0	59.59375	NA	1	0.824163232	0.175827273	4.210083268	70.36417265	0.999990506	1	0	59.59375	NA	1
0	0	1	0.25	0.629266028	0.370725257	2.882394726	36.8868722	0.999991285	1	0	36.11904762	NA	1	0.629266028	0.370725257	2.882394726	36.8868722	0.999991285	1	0	36.11904762	NA	1
0	0	1	0.5	0.418194264	0.581795844	2.114740214	22.56176806	0.999990108	1	0	22.82142857	NA	1	0.418194264	0.581795844	2.114740214	22.56176806	0.999990108	1	0	22.82142857	NA	1
0	0	1	0.75	0.288518895	0.711475109	1.763824352	17.10940017	0.999994004	1	0	13.5	NA	1	0.288518895	0.711475109	1.763824352	17.10940017	0.999994004	1	0	13.5	NA	1
0	0	1	0.9	0.234048232	0.765945463	1.629513617	15.17390606	0.999993695	1	0	12.83333333	NA	1	0.234048232	0.765945463	1.629513617	15.17390606	0.999993695	1	0	12.83333333	NA	1
0	0	1	1	0.204513084	0.79547802	1.558436713	14.17758037	0.999991104	1	0	11.6	NA	1	0.204513084	0.79547802	1.558436713	14.17758037	0.999991104	1	0	11.6	NA	1
0	0.01	0	0	0.989995014	0.009995014	8.65126016	196.3594212	0.999990027	0.989995014	0.009995014	8.65126016	196.3594212	0.999990027	0.989995014	0.009995014	8.65126016	196.3594212	0.999990027	0.989995014	0.009995014	8.65126016	196.3594212	0.999990027
0	0.01	0	0.1	0.824163232	0.175827273	4.210083268	70.36417265	0.999990506	0.984697021	0.006898761	8.058206223	133.1026878	0.991595783	0.824163232	0.175827273	4.210083268	70.36417265	0.999990506	0.986084031	0.006268052	7.488130272	133.1635812	0.992352082
0	0.01	0	0.25	0.629266028	0.370725257	2.882394726	36.8868722	0.999991285	0.969345253	0.001342489	7.181295252	75.94349095	0.970687742	0.629266028	0.370725257	2.882394726	36.8868722	0.999991285	0.975422007	0.001063241	6.106791174	76.02569012	0.976485248
0	0.01	0	0.5	0.418194264	0.581795844	2.114740214	22.56176806	0.999990108	0.941147317	7.96E-05	6.746490327	46.75969914	0.941226953	0.418194264	0.581795844	2.114740214	22.56176806	0.999990108	0.960437747	4.96E-05	5.112904106	46.85519301	0.960487337
0	0.01	0	0.75	0.288518895	0.711475109	1.763824352	17.10940017	0.999994004	0.912889204	8.64E-06	6.689701764	36.10779279	0.912897844	0.288518895	0.711475109	1.763824352	17.10940017	0.999994004	0.949381656	4.13E-06	4.630707251	36.21113306	0.949385783
0	0.01	0	0.9	0.234048232	0.765945463	1.629513617	15.17390606	0.999993695	0.894266151	2.34E-06	6.659945763	31.84859008	0.894268494	0.234048232	0.765945463	1.629513617	15.17390606	0.999993695	0.943052942	9.35E-07	4.407082908	31.95253317	0.943053877
0	0.01	0	1	0.204513084	0.79547802	1.558436713	14.17758037	0.999991104	0.880112215	8.71E-07	6.60749919	29.24984522	0.880113086	0.204513084	0.79547802	1.558436713	14.17758037	0.999991104	0.938350841	3.03E-07	4.259485738	29.35151129	0.938351144
0	0.01	0.25	0	0.987526201	0.012463856	10.31910399	196.1792565	0.999990057	0.629266029	0.370733971	2.882394749	36.88829567	1	0.990019964	0.009970088	8.63405373	196.3619149	0.999990052	0.629266029	0.370733971	2.882394749	36.88829567	1
0	0.01	0.25	0.1	0.793553286	0.20643712	4.954639671	73.59684122	0.999990406	0.607077945	0.392922055	3.00988779	36.95809244	1	0.82805455	0.171935683	4.323227107	73.62405299	0.999990233	0.62990969	0.37009031	2.884825716	37.01211464	1
0	0.01	0.25	0.25	0.576832954	0.423157865	3.228607588	38.06916401	0.999990819	0.576832954	0.423157865	3.228607588	38.06916401	0.999990819	0.63197345	0.368017982	2.912176519	38.08689477	0.999991431	0.63197345	0.368017982	2.912176519	38.08689477	0.999991431
0	0.01	0.25	0.5	0.36375983	0.636230768	2.281254581	22.86088427	0.999990598	0.538112449	0.411934784	3.77258388	39.29762266	0.950047233	0.420131808	0.579860941	2.122839035	22.91227053	0.99999275	0.641133879	0.321158828	3.080036162	39.29736144	0.962292707
0	0.01	0.25	0.75	0.243128324	0.756864042	1.864539066	17.2015279	0.999992366	0.514106013	0.192339755	4.519229481	33.98740367	0.706445768	0.290054108	0.709936552	1.768002835	17.26207132	0.99999066	0.657325269	0.126755737	3.353467441	33.52943961	0.784081006
0	0.01	0.25	0.9	0.194637259	0.805353437	1.70793378	15.22037755	0.999990696	0.50423285	0.088299549	4.962500484	30.42044794	0.592532399	0.235389637	0.764603171	1.632747527	15.28020422	0.999992808	0.668641044	0.059267922	3.50974219	30.56593387	0.727908966
0	0.01	0.25	1	0.168866188	0.83112804	1.625759837	14.20654077	0.999994228	0.499070603	0.058660164	5.255812019	29.08734621	0.557730767	0.205739237	0.794252462	1.561253615	14.2645065	0.999991698	0.67606491	0.031969003	3.590277754	28.57132723	0.708033913
0	0.01	0.5	0	0.985069673	0.014920419	11.91229602	195.9788258	0.999990092	0.418194264	0.581805736	2.114740216	22.56232174	1	0.99004479	0.009945287	8.616925228	196.3643962	0.999990077	0.418194264	0.581805736	2.114740216	22.56232174	1
0	0.01	0.5	0.1	0.777302427	0.222687891	6.080559261	81.08549361	0.999990318	0.395240185	0.604759815	2.178855842	22.5550602	1	0.840240455	0.159749594	4.692781123	81.08045905	0.99999005	0.418824488	0.581175512	2.115815302	22.60348296	1
0	0.01	0.5	0.25	0.538131472	0.461859113	3.774718513	42.23889679	0.999990585	0.36375983	0.63624017	2.281254586	22.86144269	1	0.641148412	0.358842286	3.081420503	42.15228616	0.999990698	0.420131808	0.579868192	2.122839038	22.91274207	1
0	0.01	0.5	0.5	0.31960423	0.680386375	2.50509321	24.73736594	0.999990606	0.31960423	0.680386375	2.50509321	24.73736594	0.999990606	0.424242029	0.575748309	2.169783828	24.67391155	0.999990338	0.424242029	0.575748309	2.169783828	24.67391155	0.999990338
0	0.01	0.5	0.75	0.20622043	0.793771196	1.987490564	18.1161724	0.999991625	0.286214666	0.70517985	2.855391119	27.31075283	0.991394516	0.292444163	0.707546286	1.7863687	18.092496	0.999990448	0.432275106	0.559151739	2.290755306	27.19406386	0.991426846
0	0.01	0.5	0.9	0.162737262	0.83725432	1.800818217	15.83935039	0.999991582	0.271034571	0.667951591	3.140858825	27.8950968	0.938986161	0.237267109	0.762722908	1.644800875	15.83381781	0.999990017	0.439315288	0.502938999	2.403022138	27.62778293	0.942254287
0	0.01	0.5	1	0.140108256	0.859885288	1.704440773	14.69299003	0.999993544	0.262708951	0.607623385	3.361318217	27.77503226	0.870332336	0.207369912	0.792622285	1.570776217	14.69662715	0.999992196	0.444904161	0.437473096	2.492214457	27.36503203	0.882377257
0	0.01	0.75	0	0.982625277	0.017364731	13.43918764	195.7642009	0.999990008	0.288518895	0.711481105	1.763824352	17.10960475	1	0.990069442	0.009920559	8.599830977	196.3635056	0.999990001	0.288518895	0.711481105	1.763824352	17.10960475	1
0	0.01	0.75	0.1	0.771580049	0.228410082	7.432456052	89.42207187	0.999990131	0.269285703	0.730714297	1.802981228	17.09164379	1	0.855972965	0.144017152	5.139966652	89.46256692	0.999990118	0.289066336	0.710933664	1.764602774	17.13264034	1
0	0.01	0.75	0.25	0.514832866	0.485157218	4.582485024	47.40619666	0.999990084	0.243128324	0.756871676	1.864539066	17.20179512	1	0.65793263	0.342058347	3.394965245	47.37183415	0.999990977	0.290054108	0.709945892	1.768002836	17.26240537	1
0	0.01	0.75	0.5	0.286214974	0.713776062	2.855444321	27.62251401	0.999991036	0.20622043	0.79377957	1.987490567	18.11652062	1	0.432275446	0.567715198	2.290793883	27.57203939	0.999990644	0.292444163	0.707555837	1.786368702	18.09292843	1
0	0.01	0.75	0.75	0.177010718	0.822980333	2.165140162	19.88802949	0.999991051	0.177010718	0.822980333	2.165140162	19.88802949	0.999991051	0.29640196	0.703590283	1.835536105	19.82786565	0.999992243	0.29640196	0.703590283	1.835536105	19.82786565	0.999992243
0	0.01	0.75	0.9	0.137327412	0.862664209	1.928476153	17.17531175	0.999991621	0.162829222	0.836785174	2.312070818	21.1349444	0.999614396	0.24007892	0.759913825	1.675738668	17.11421381	0.999992744	0.299824918	0.699824375	1.886439658	21.13045028	0.999649293
0	0.01	0.75	1	0.117172701	0.882819401	1.809519465	15.80382255	0.999992102	0.154634102	0.843100246	2.430204019	21.95220457	0.997734348	0.209677168	0.790316055	1.594260815	15.74396817	0.999993222	0.302612101	0.69527848	1.930615098	22.0091849	0.997890581
0	0.01	1	0	0.980193034	0.019796995	14.90692119	195.5448608	0.999990029	0.204513084	0.795486916	1.558436713	14.1777912	1	0.990094023	0.009896003	8.582856845	196.3659622	0.999990025	0.204513084	0.795486916	1.558436713	14.1777912	1
0	0.01	1	0.1	0.771395183	0.228594948	8.873121739	97.68881392	0.999990131	0.189348331	0.810651669	1.58465553	14.159187	1	0.871517972	0.128472289	5.567644844	97.82790847	0.999990262	0.20496784	0.79503216	1.559074007	14.19364933	1
0	0.01	1	0.25	0.503382991	0.496607137	5.574451099	52.74762208	0.999990129	0.168866188	0.831133812	1.625759837	14.20668665	1	0.679457161	0.320533689	3.779093056	52.88239657	0.999990849	0.205739237	0.794260763	1.561253615	14.26471454	1
0	0.01	1	0.5	0.262727754	0.737263938	3.36414846	30.77087906	0.999991692	0.140108256	0.859891744	1.704440774	14.69318428	1	0.44492514	0.555066123	2.494072951	30.90527833	0.999991263	0.207369912	0.792630088	1.570776218	14.696872	1
0	0.01	1	0.75	0.154634124	0.84535687	2.430210326	22.01894734	0.999990995	0.117172701	0.882827297	1.809519467	15.80409117	0.999999998	0.302612123	0.697379311	1.930618371	22.08438784	0.999991434	0.209677168	0.790322831	1.594260816	15.74422618	0.999999998
0	0.01	1	0.9	0.117501522	0.882490565	2.11564139	18.90374355	0.999992086	0.105828213	0.894171291	1.893486091	16.68073992	0.999999505	0.24428589	0.7557064	1.737261193	18.92814605	0.999992291	0.211527665	0.788471872	1.618956955	16.63942375	0.999999537
0	0.01	1	1	0.09915979	0.900831494	1.960901995	17.31198854	0.999991284	0.09915979	0.900831494	1.960901995	17.31198854	0.999991284	0.213001182	0.78699029	1.641071722	17.31213761	0.999991471	0.213001182	0.78699029	1.641071722	17.31213761	0.999991471
0	0.02	0	0	0.989995014	0.009995014	8.65126016	196.3594212	0.999990027	0.979990128	0.019990128	15.01992934	195.3560532	0.999980256	0.989995014	0.009995014	8.65126016	196.3594212	0.999990027	0.979990128	0.019990128	15.01992934	195.3560532	0.999980256
0	0.02	0	0.1	0.824163232	0.175827273	4.210083268	70.36417265	0.999990506	0.97087276	0.013244949	13.21606015	132.4920067	0.984117709	0.824163232	0.175827273	4.210083268	70.36417265	0.999990506	0.972251439	0.01260713	12.73814847	132.5532193	0.984858569
0	0.02	0	0.25	0.629266028	0.370725257	2.882394726	36.8868722	0.999991285	0.945306872	0.002514269	10.93938681	75.61732865	0.947821141	0.629266028	0.370725257	2.882394726	36.8868722	0.999991285	0.951276327	0.002213036	10.0685575	75.6984923	0.953489363
0	0.02	0	0.5	0.418194264	0.581795844	2.114740214	22.56176806	0.999990108	0.903525988	0.000151208	9.475365522	46.57717098	0.903677196	0.418194264	0.581795844	2.114740214	22.56176806	0.999990108	0.922178172	0.000113442	8.186615437	46.66714565	0.922291614
0	0.02	0	0.75	0.288518895	0.711475109	1.763824352	17.10940017	0.999994004	0.866126027	1.69E-05	8.895091082	35.98150302	0.866142949	0.288518895	0.711475109	1.763824352	17.10940017	0.999994004	0.900998161	1.05E-05	7.289702749	36.07514528	0.901008613
0	0.02	0	0.9	0.234048232	0.765945463	1.629513617	15.17390606	0.999993695	0.842680486	4.71E-06	8.625405078	31.74544012	0.8426852	0.234048232	0.765945463	1.629513617	15.17390606	0.999993695	0.888985274	2.54E-06	6.87787921	31.83777913	0.888987812
0	0.02	0	1	0.204513084	0.79547802	1.558436713	14.17758037	0.999991104	0.825116375	1.80E-06	8.422210659	29.16068226	0.825118173	0.204513084	0.79547802	1.558436713	14.17758037	0.999991104	0.880112215	8.71E-07	6.60749919	29.24984522	0.880113086
0	0.02	0.25	0	0.98755723	0.012432852	10.29859287	196.182365	0.999990081	0.396146364	0.603853636	4.229404086	35.89733933	1	0.99004479	0.009945287	8.616925228	196.3643962	0.999990077	0.396146364	0.603853636	4.229404086	35.89733933	1
0	0.02	0.25	0.1	0.797036651	0.20295371	5.042691532	75.72929111	0.999990361	0.382595726	0.617404274	4.328504791	35.96110537	1	0.831067899	0.168922581	4.39834531	75.83087981	0.99999048	0.396957594	0.603042406	4.234108225	36.01528158	1
0	0.02	0.25	0.25	0.579518177	0.420471863	3.255463807	38.88179183	0.99999004	0.364881495	0.635110484	4.529620165	37.00705884	0.999991979	0.634458661	0.365531356	2.935899824	38.95868915	0.999990017	0.399577301	0.600414547	4.284957163	37.03147005	0.999991848
0	0.02	0.25	0.5	0.365668878	0.634321256	2.28945325	23.12851103	0.999990134	0.346017254	0.598840864	5.155452059	38.62364446	0.944858118	0.422031813	0.577959668	2.130231835	23.203567	0.99999148	0.411398905	0.540305094	4.596400832	38.61677926	0.951704
0	0.02	0.25	0.75	0.244584686	0.755408664	1.868905727	17.32861753	0.999993351	0.340041644	0.30496927	6.061882874	34.10048812	0.645010914	0.291577958	0.708413019	1.771991267	17.39937514	0.999990977	0.432887612	0.247383229	5.101265257	33.64571869	0.680270841
0	0.02	0.25	0.9	0.195884953	0.804107849	1.711332574	15.31174014	0.999992802	0.339941855	0.151317122	6.576652857	30.75769061	0.491258977	0.236724995	0.763268861	1.635871505	15.37832203	0.999993855	0.448328961	0.127241049	5.386636624	30.87178548	0.57557001
0	0.02	0.25	1	0.169993706	0.829998743	1.628725171	14.28235022	0.999992449	0.340343616	0.090406328	6.867966354	28.83376567	0.430749944	0.206961468	0.793032078	1.563989118	14.34573681	0.999993546	0.458674317	0.074163552	5.532241154	28.97004593	0.532837869
0	0.02	0.5	0	0.985143535	0.014846506	11.86524447	195.9838748	0.999990041	0.175198675	0.824801325	2.920659127	21.60860478	1	0.990094023	0.009896003	8.582856845	196.3659622	0.999990025	0.175198675	0.824801325	2.920659127	21.60860478	1
0	0.02	0.5	0.1	0.788452195	0.211537811	6.341893146	86.06819403	0.999990006	0.165850597	0.834149403	2.970642439	21.60200972	1	0.848833989	0.151156411	4.891602174	86.34352225	0.9999904	0.175726418	0.824273582	2.922628442	21.64726432	1
0	0.02	0.5	0.25	0.54770109	0.452288959	3.907864024	44.51545704	0.999990049	0.153183521	0.846816479	3.058217825	21.86774778	1	0.649652887	0.350337955	3.190356776	44.73702047	0.999990843	0.176826087	0.823173913	2.935318309	21.91966164	1
0	0.02	0.5	0.5	0.324958444	0.675033817	2.553345281	25.73215578	0.999992261	0.136163874	0.863831593	3.293246706	23.56089931	0.999995467	0.429703518	0.570287533	2.210694274	25.88053722	0.999991052	0.180326159	0.819668551	3.021254455	23.50701547	0.99999471
0	0.02	0.5	0.75	0.209627156	0.790364771	2.010172032	18.65527632	0.999991927	0.124698923	0.869364473	3.719072941	26.08671398	0.994063396	0.296242055	0.703750572	1.805807873	18.75575095	0.999992627	0.187316401	0.806988526	3.243900606	26.02691643	0.994304927
0	0.02	0.5	0.9	0.165460367	0.834531986	1.816871898	16.23344986	0.999992353	0.120346986	0.833779546	4.077979285	26.98916729	0.954126533	0.240429533	0.759563501	1.658618341	16.3165316	0.999993034	0.193580072	0.7618708	3.450168811	26.94819846	0.955450872
0	0.02	0.5	1	0.142483365	0.857507396	1.717639144	15.01866737	0.999990761	0.118372033	0.761227067	4.354298767	26.88975199	0.8795991	0.210193475	0.789798176	1.582166955	15.0933613	0.999991652	0.198634444	0.685239321	3.61304892	26.82645439	0.883873764
0	0.02	0.75	0	0.982753661	0.01723642	13.36038877	195.7771151	0.999990081	0.083588624	0.916411376	2.33355157	16.20322157	1	0.99014282	0.009847254	8.549137093	196.3708389	0.999990074	0.083588624	0.916411376	2.33355157	16.20322157	1
0	0.02	0.75	0.1	0.788989719	0.211000568	7.768762073	96.21407956	0.999990287	0.078175542	0.921824458	2.365171812	16.18979635	1	0.868068111	0.131921972	5.375875147	96.75156205	0.999990084	0.083905265	0.916094735	2.334915032	16.22476199	1
0	0.02	0.75	0.25	0.533028347	0.466961654	4.820251788	50.58295039	0.999990001	0.070853209	0.929146791	2.418145131	16.28184341	1	0.673480474	0.326510014	3.580730929	51.10381396	0.999990487	0.084478775	0.915521225	2.340910612	16.33451646	1
0	0.02	0.75	0.5	0.296591587	0.703398967	2.977870709	29.16302334	0.999990554	0.060688421	0.939311579	2.540777691	17.04971957	1	0.443240322	0.556751127	2.390519125	29.56696656	0.999991449	0.085879208	0.914120792	2.37400551	17.02623181	1
0	0.02	0.75	0.75	0.18297916	0.817012109	2.228904092	20.84786184	0.999991269	0.05295926	0.947036835	2.74818032	18.6240472	0.999996094	0.303579431	0.696411962	1.887947226	21.1237563	0.999991393	0.088237158	0.911758977	2.464016662	18.54364124	0.999996135
0	0.02	0.75	0.9	0.141828162	0.85816403	1.973620689	17.93401902	0.999992192	0.049406952	0.950415619	2.93127015	19.78164531	0.999822571	0.24581036	0.754181769	1.712888536	18.14600341	0.999992129	0.090312146	0.909500774	2.557700368	19.73272042	0.99981292
0	0.02	0.75	1	0.120968966	0.879023888	1.846167282	16.45929343	0.999992854	0.047451898	0.951458758	3.081179597	20.57318361	0.998910656	0.214671647	0.785321105	1.624425667	16.63547135	0.999992752	0.092024323	0.906789458	2.639040466	20.57057451	0.998813781
0	0.02	1	0	0.980387169	0.019602856	14.7915343	195.5625621	0.999990025	0.042143518	0.957856482	1.990254231	13.32179437	1	0.99019109	0.009798933	8.515675592	196.3722789	0.999990023	0.042143518	0.957856482	1.990254231	13.32179437	1
0	0.02	1	0.1	0.792275452	0.207714843	9.182524474	105.3930303	0.999990295	0.039111171	0.960888829	2.012432473	13.3100334	1	0.884713411	0.115276889	5.774595216	106.2265941	0.9999903	0.04233037	0.95766963	1.991344905	13.33654326	1
0	0.02	1	0.25	0.528962009	0.471028392	5.845834066	56.33813103	0.9999904	0.035025694	0.964974306	2.048960288	13.3517072	1	0.70035934	0.299631509	3.989227716	57.20871101	0.999990849	0.042648503	0.957351497	1.995130365	13.39558038	1
0	0.02	1	0.5	0.278826312	0.72116508	3.563761005	32.58141797	0.999991392	0.029329666	0.970670334	2.12677414	13.74039989	1	0.462427137	0.537563248	2.653363418	33.33373805	0.999990386	0.043326266	0.956673734	2.012061312	13.73426114	1
0	0.02	1	0.75	0.163639563	0.836351557	2.554813701	23.22494544	0.99999112	0.024862041	0.975137958	2.245789863	14.66853622	0.999999999	0.31430337	0.68568732	2.03020982	23.79710438	0.999990691	0.044298064	0.955701936	2.054697246	14.58149427	0.999999999
0	0.02	1	0.9	0.124053543	0.875938919	2.208495911	19.90640313	0.999992462	0.022701197	0.977298643	2.348368514	15.43843653	0.99999984	0.2534648	0.746526926	1.811338125	20.37621969	0.999991726	0.045088278	0.954911556	2.100001293	15.34012625	0.999999834
0	0.02	1	1	0.104550066	0.895441825	2.037675076	18.2098945	0.999991891	0.021455346	0.97854175	2.433197164	16.00818763	0.999997095	0.220880144	0.779110787	1.702206156	18.61697716	0.999990931	0.045724166	0.954272657	2.140738794	15.92630319	0.999996823
0	0.03	0	0	0.989995014	0.009995014	8.65126016	196.3594212	0.999990027	0.969985343	0.029985343	20.59432452	194.3458549	0.999970687	0.989995014	0.009995014	8.65126016	196.3594212	0.999990027	0.969985343	0.029985343	20.59432452	194.3458549	0.999970687
0	0.03	0	0.1	0.824163232	0.175827273	4.210083268	70.36417265	0.999990506	0.957131737	0.0196623	17.64613111	131.8780798	0.976794037	0.824163232	0.175827273	4.210083268	70.36417265	0.999990506	0.958502097	0.019017359	17.22827041	131.9396214	0.977519456
0	0.03	0	0.25	0.629266028	0.370725257	2.882394726	36.8868722	0.999991285	0.921694581	0.003775393	14.07869435	75.29495742	0.925469974	0.629266028	0.370725257	2.882394726	36.8868722	0.999991285	0.927557978	0.003451613	13.33904773	75.37522419	0.931009592
0	0.03	0	0.5	0.418194264	0.581795844	2.114740214	22.56176806	0.999990108	0.867155422	0.000239456	11.71144111	46.40377015	0.867394879	0.418194264	0.581795844	2.114740214	22.56176806	0.999990108	0.885186483	0.000193142	10.64294064	46.48946719	0.885379625
0	0.03	0	0.75	0.288518895	0.711475109	1.763824352	17.10940017	0.999994004	0.821451038	2.83E-05	10.6923745	35.86459143	0.821479314	0.288518895	0.711475109	1.763824352	17.10940017	0.999994004	0.854764686	1.95E-05	9.376323916	35.95152015	0.854784138
0	0.03	0	0.9	0.234048232	0.765945463	1.629513617	15.17390606	0.999993695	0.793735519	8.16E-06	10.22460535	31.65086583	0.793743677	0.234048232	0.765945463	1.629513617	15.17390606	0.999993695	0.837669152	5.01E-06	8.799380141	31.73565204	0.837674159
0	0.03	0	1	0.204513084	0.79547802	1.558436713	14.17758037	0.999991104	0.773202831	3.20E-06	9.896912232	29.07931998	0.773206032	0.204513084	0.79547802	1.558436713	14.17758037	0.999991104	0.825116375	1.80E-06	8.422210659	29.16068226	0.825118173
0	0.03	0.25	0	0.987588055	0.012401951	10.27812881	196.1826827	0.999990006	0.249495672	0.750504328	5.261931081	34.93159918	1	0.990069442	0.009920559	8.599830977	196.3635056	0.999990001	0.249495672	0.750504328	5.261931081	34.93159918	1
0	0.03	0.25	0.1	0.79982283	0.200167326	5.101301048	77.17578609	0.999990156	0.241225031	0.758774969	5.344594734	34.99083288	1	0.833471854	0.166518324	4.448368021	77.32655143	0.999990178	0.25026284	0.74973716	5.26871938	35.04389191	1
0	0.03	0.25	0.25	0.582017502	0.417973604	3.277196136	39.48588959	0.999991106	0.230918803	0.769075617	5.542744467	35.97517641	0.99999442	0.636765863	0.363224996	2.955058631	39.60345237	0.999990859	0.252758297	0.747235865	5.340693546	36.0028106	0.999994163
0	0.03	0.25	0.5	0.367545396	0.632445655	2.296978	23.35585957	0.999991051	0.22269531	0.726821285	6.263447462	37.91275881	0.949516595	0.42389731	0.576094611	2.137009076	23.44917822	0.999991922	0.264209788	0.689229407	5.781744977	37.89686148	0.953439195
0	0.03	0.25	0.75	0.24603174	0.753959998	1.873078569	17.44414998	0.999991738	0.225260507	0.386288253	7.321742525	33.67597856	0.61154876	0.293090805	0.706901722	1.775801739	17.52361901	0.999992527	0.285620321	0.358369177	6.49493957	33.72720316	0.643989498
0	0.03	0.25	0.9	0.197128061	0.80286308	1.714616916	15.39667082	0.999991141	0.229547008	0.198857045	7.891672678	30.46952055	0.428404052	0.23805441	0.7619376	1.638890259	15.46914321	0.99999201	0.301174127	0.181453166	6.868521629	30.56002209	0.482627293
0	0.03	0.25	1	0.171118492	0.8288723	1.631604994	14.35366119	0.999990791	0.232652655	0.121393315	8.195703622	28.5974718	0.35404597	0.208179816	0.791811889	1.566645947	14.42176587	0.999991705	0.311781019	0.109102834	7.056764411	28.70948522	0.420883853
0	0.03	0.5	0	0.98521672	0.01477337	11.81864883	195.9912215	0.999990089	0.073527292	0.926472708	3.534483649	20.74428492	1	0.99014282	0.009847254	8.549137093	196.3708389	0.999990074	0.073527292	0.926472708	3.534483649	20.74428492	1
0	0.03	0.5	0.1	0.795121183	0.204869206	6.444992492	88.42067982	0.999990389	0.069716582	0.930283418	3.575763782	20.74074095	1	0.853927254	0.146063	4.970884222	88.82916562	0.999990254	0.07385933	0.92614067	3.537216593	20.78056446	1
0	0.03	0.5	0.25	0.555227192	0.444762889	3.98580168	45.69446968	0.999990081	0.064621452	0.935378548	3.65557831	20.97534948	1	0.656243086	0.343747635	3.25392907	46.05700697	0.999990721	0.074554355	0.925445645	3.554752302	21.02097335	1
0	0.03	0.5	0.5	0.329940748	0.670050058	2.591073358	26.36071778	0.999990807	0.058123756	0.941873115	3.909497644	22.50871663	0.999996871	0.434740245	0.565251323	2.242428543	26.61798346	0.999991568	0.07679427	0.923202829	3.675080197	22.44918254	0.999997099
0	0.03	0.5	0.75	0.212953679	0.787036452	2.030119533	19.05256261	0.999990131	0.054468064	0.941147163	4.412281706	24.93163409	0.995615228	0.299931831	0.700058664	1.822835358	19.22741349	0.999990495	0.081367623	0.91422136	3.988414491	24.84769641	0.995588982
0	0.03	0.5	0.9	0.168150436	0.831840075	1.831518614	16.54330178	0.999990511	0.053607239	0.910284773	4.841880997	25.96372787	0.963892013	0.24354095	0.75644983	1.671200511	16.6840633	0.99999078	0.085558461	0.877466627	4.2777872	25.89624446	0.963025088
0	0.03	0.5	1	0.144840992	0.855151931	1.729884878	15.28374603	0.999992924	0.053534382	0.861526035	5.172040381	26.27235079	0.915060417	0.212985991	0.787007136	1.592725873	15.40697872	0.999993127	0.088999268	0.823803739	4.505787703	26.2003723	0.912803007
0	0.03	0.75	0	0.982880112	0.017109941	13.28255925	195.7877421	0.999990053	0.024315597	0.975684403	2.774012116	15.44820476	1	0.990215072	0.009774974	8.499078145	196.3746754	0.999990047	0.024315597	0.975684403	2.774012116	15.44820476	1
0	0.03	0.75	0.1	0.79729651	0.202693724	7.827422623	98.51751008	0.999990234	0.022787046	0.977212954	2.800644411	15.44098961	1	0.873732003	0.126258002	5.41992639	99.22542499	0.999990004	0.024453523	0.975546477	2.775840671	15.46826918	1
0	0.03	0.75	0.25	0.545323407	0.454666983	4.916003119	51.80283281	0.99999039	0.020731884	0.979268116	2.848365336	15.52338459	1	0.683650155	0.316340644	3.656117287	52.49900877	0.9999908	0.024704296	0.975295704	2.783946188	15.56238966	1
0	0.03	0.75	0.5	0.30554512	0.694446311	3.057228633	29.92010528	0.999991432	0.017933248	0.982066752	2.974471055	16.18203907	1	0.452464271	0.547525777	2.454160182	30.48196566	0.999990048	0.025322328	0.974677672	2.829594979	16.14395893	1
0	0.03	0.75	0.75	0.188626344	0.811366243	2.278948585	21.41998852	0.999992587	0.015914271	0.984084195	3.212586235	17.59289269	0.999998466	0.310264909	0.68972752	1.928609307	21.83495903	0.999992429	0.026380665	0.973617789	2.955547938	17.47355713	0.999998455
0	0.03	0.75	0.9	0.146199726	0.853790825	2.011455179	18.42823884	0.999990552	0.015062689	0.984835606	3.430798099	18.66800062	0.999898296	0.251310568	0.748679469	1.74379434	18.76625873	0.999990037	0.027328606	0.972562299	3.087268464	18.55393008	0.999890905
0	0.03	0.75	1	0.124698231	0.875293027	1.877880982	16.90802661	0.999991257	0.014635452	0.984719288	3.611007489	19.42140135	0.99935474	0.219527093	0.780463567	1.65040444	17.20095392	0.99999066	0.0281215	0.971163887	3.201669004	19.33549925	0.999285386
0	0.03	1	0	0.980577534	0.019412486	14.67809869	195.5798638	0.99999002	0.008748774	0.991251226	2.331948562	12.66369305	1	0.990286271	0.009703747	8.449683647	196.3783769	0.999990019	0.008748774	0.991251226	2.331948562	12.66369305	1
0	0.03	1	0.1	0.800775189	0.199214992	9.162007709	107.3086581	0.999990181	0.008138364	0.991861636	2.351219466	12.65893548	1	0.889919673	0.110070515	5.767915014	108.3067998	0.999990188	0.008806787	0.991193213	2.333379366	12.6773285	1
0	0.03	1	0.25	0.544447064	0.45554295	5.909184426	57.41008475	0.999990013	0.007318385	0.992681615	2.384602056	12.69996705	1	0.712362137	0.287628364	4.042062007	58.43722256	0.999990501	0.008905926	0.991094074	2.338414513	12.72767617	1
0	0.03	1	0.5	0.291789823	0.708200608	3.670241671	33.32464561	0.999990431	0.006184861	0.993815139	2.463017031	13.02624397	1	0.475882903	0.52410833	2.736728153	34.22376173	0.999991233	0.009118793	0.990881207	2.361431828	13.00142902	1
0	0.03	1	0.75	0.171848868	0.82814344	2.641098831	23.84059569	0.999992308	0.005314619	0.994685381	2.595958174	13.82113737	1	0.324621211	0.675370572	2.097923934	24.55955687	0.999991783	0.009428127	0.990571873	2.420520313	13.69931769	1
0	0.03	1	0.9	0.130273036	0.869717979	2.278905473	20.47021193	0.999991015	0.00490676	0.995093163	2.716291327	14.50575495	0.999999923	0.261956298	0.738036564	1.866760515	21.08635177	0.999992862	0.009683191	0.990316758	2.483910748	14.34774841	0.999999949
0	0.03	1	1	0.109763549	0.890226669	2.098626348	18.7431744	0.999990218	0.004678545	0.995320028	2.817557625	15.02388106	0.999998573	0.228332583	0.771659714	1.750263708	19.29531502	0.999992297	0.00989065	0.990108327	2.541130481	14.860836	0.999998977
0	0.04	0	0	0.989995014	0.009995014	8.65126016	196.3594212	0.999990027	0.959980659	0.039980659	25.62572046	193.3287209	0.999961319	0.989995014	0.009995014	8.65126016	196.3594212	0.999990027	0.959980659	0.039980659	25.62572046	193.3287209	0.999961319
0	0.04	0	0.1	0.824163232	0.175827273	4.210083268	70.36417265	0.999990506	0.943473823	0.026150938	21.5793943	131.2608082	0.969624761	0.824163232	0.175827273	4.210083268	70.36417265	0.999990506	0.944835878	0.025498863	21.20419739	131.3226888	0.970334741
0	0.04	0	0.25	0.629266028	0.370725257	2.882394726	36.8868722	0.999991285	0.898503441	0.005128121	16.7983482	74.97585595	0.903631562	0.629266028	0.370725257	2.882394726	36.8868722	0.999991285	0.904262012	0.004781227	16.15062149	75.05535142	0.909043239
0	0.04	0	0.5	0.418194264	0.581795844	2.114740214	22.56176806	0.999990108	0.832001921	0.000346103	13.61332575	46.23751386	0.832348025	0.418194264	0.581795844	2.114740214	22.56176806	0.999990108	0.849428617	0.000290369	12.69737404	46.31985176	0.849718986
0	0.04	0	0.75	0.288518895	0.711475109	1.763824352	17.10940017	0.999994004	0.778784127	4.33E-05	12.21099707	35.75439449	0.778827404	0.288518895	0.711475109	1.763824352	17.10940017	0.999994004	0.810599125	3.17E-05	11.09454724	35.83649347	0.810630785
0	0.04	0	0.9	0.234048232	0.765945463	1.629513617	15.17390606	0.999993695	0.747312622	1.29E-05	11.57255335	31.56218422	0.747325557	0.234048232	0.765945463	1.629513617	15.17390606	0.999993695	0.788981653	8.57E-06	10.36931884	31.64176608	0.788990224
0	0.04	0	1	0.204513084	0.79547802	1.558436713	14.17758037	0.999991104	0.724218082	5.22E-06	11.13773925	29.00318764	0.724223301	0.204513084	0.79547802	1.558436713	14.17758037	0.999991104	0.773202831	3.20E-06	9.896912232	29.07931998	0.773206032
0	0.04	0.25	0	0.987618777	0.012371253	10.25779982	196.1857603	0.99999003	0.157200956	0.842799044	6.09791825	34.00451565	1	0.990094023	0.009896003	8.582856845	196.3659622	0.999990025	0.157200956	0.842799044	6.09791825	34.00451565	1
0	0.04	0.25	0.1	0.802117172	0.197873078	5.140278751	78.16402726	0.99999025	0.15215637	0.84784363	6.170605935	34.06048909	1	0.83544646	0.164543767	4.481637528	78.34712575	0.999990227	0.157846137	0.842153863	6.106617555	34.11140572	1
0	0.04	0.25	0.25	0.584364775	0.415626632	3.294994616	39.94338488	0.999991407	0.146208318	0.853787534	6.373485317	34.98714858	0.999995852	0.638927909	0.361063153	2.970719378	40.08899227	0.999991062	0.159960298	0.8400353	6.198117718	35.01511725	0.999995598
0	0.04	0.25	0.5	0.369391752	0.63060068	2.303907773	23.55134919	0.999992432	0.143456211	0.81414005	7.194823038	37.17977818	0.95759626	0.425730864	0.574259557	2.143244313	23.65872196	0.99999042	0.169827388	0.78532756	6.759401851	37.01413365	0.955154949
0	0.04	0.25	0.75	0.247469759	0.752520555	1.877069089	17.5498412	0.999990314	0.149485458	0.454209607	8.400124316	33.26386007	0.603695065	0.29459298	0.70539799	1.779445017	17.63657844	0.99999097	0.188740376	0.43558984	7.654047287	33.29717257	0.624330216
0	0.04	0.25	0.9	0.198366653	0.801627245	1.717791491	15.47610315	0.999993899	0.155577875	0.265922374	9.061256368	30.78485317	0.421500249	0.239377979	0.760612351	1.641808149	15.55360623	0.999990329	0.202769384	0.230670374	8.106738044	30.2644048	0.433439758
0	0.04	0.25	1	0.172240565	0.827753428	1.634402089	14.42102965	0.999993993	0.159840914	0.17082534	9.397034047	29.00897751	0.330666254	0.209394316	0.790600112	1.569226678	14.49332201	0.999994428	0.212897887	0.160859317	8.379615758	29.093818	0.373757204
0	0.04	0.5	0	0.985289136	0.014700901	11.77241335	195.9961036	0.999990038	0.030911625	0.969088375	4.024705378	19.98849849	1	0.99019109	0.009798933	8.515675592	196.3722789	0.999990023	0.030911625	0.969088375	4.024705378	19.98849849	1
0	0.04	0.5	0.1	0.799591175	0.200398857	6.479725428	89.5385632	0.999990032	0.029356808	0.970643192	4.060486086	19.98887051	1	0.857309603	0.142680741	4.99811176	90.00566731	0.999990344	0.03109765	0.96890235	4.028102919	20.022549	1
0	0.04	0.5	0.25	0.561499277	0.438491475	4.034007747	46.34909404	0.999990753	0.027308618	0.972691382	4.136677999	20.1997882	1	0.661672369	0.338317683	3.293116734	46.77487401	0.999990052	0.031488826	0.968511174	4.049948342	20.23612355	1
0	0.04	0.5	0.5	0.334635549	0.665356618	2.621459581	26.78744951	0.999992166	0.024858944	0.975139497	4.413859881	21.59636279	0.999998441	0.439452512	0.56053798	2.267842688	27.1020015	0.999990493	0.032765588	0.967232501	4.201819443	21.52431053	0.999998088
0	0.04	0.5	0.75	0.216209941	0.783782362	2.047840383	19.35866199	0.999992303	0.023852702	0.973655776	4.993986906	23.92974124	0.997508478	0.3035273	0.696465108	1.837921527	19.57972667	0.999992407	0.035431886	0.96202892	4.599234669	23.8134823	0.997460806
0	0.04	0.5	0.9	0.170810169	0.829182792	1.844946079	16.79472748	0.999992961	0.023955963	0.953436777	5.492314243	25.12294157	0.97739274	0.246605542	0.753387408	1.68272104	16.97427893	0.999992949	0.03793208	0.938531007	4.965339035	25.02338698	0.976463087
0	0.04	0.5	1	0.147182146	0.852809539	1.741278193	15.50460213	0.999991685	0.024301039	0.908442958	5.872257451	25.45506616	0.932743996	0.215749228	0.78424241	1.602544705	15.66195557	0.999991638	0.040019742	0.889861657	5.251661255	25.35349377	0.929881398
0	0.04	0.75	0	0.983004721	0.016985303	13.20572514	195.7981641	0.999990024	0.007101573	0.992898427	3.127025571	14.84306269	1	0.990286271	0.009703747	8.449683647	196.3783769	0.999990019	0.007101573	0.992898427	3.127025571	14.84306269	1
0	0.04	0.75	0.1	0.802335038	0.197655165	7.807353891	99.31885593	0.999990202	0.006668558	0.993331442	3.150338967	14.84126834	1	0.877106207	0.122884153	5.408534165	100.0726204	0.99999036	0.007155193	0.992844807	3.12923977	14.86177319	1
0	0.04	0.75	0.25	0.554768017	0.445222087	4.956855749	52.34996333	0.999990104	0.006090333	0.993909667	3.194995587	14.91788618	1	0.691284938	0.3087056	3.688758818	53.09467838	0.999990538	0.007253059	0.992746941	3.139146583	14.94412366	1
0	0.04	0.75	0.5	0.313571853	0.686418865	3.112649849	30.36197187	0.999990719	0.005320608	0.994679392	3.3270939	15.49529918	1	0.460585745	0.539405661	2.498192978	30.98002288	0.999991406	0.007496509	0.992503491	3.195992251	15.44222937	1
0	0.04	0.75	0.75	0.194026048	0.805965627	2.31951486	21.80451113	0.999991675	0.004802995	0.995196139	3.59666039	16.77181204	0.999999134	0.316577074	0.683414321	1.961363859	22.28123625	0.999991395	0.007920624	0.992078525	3.35491188	16.61802839	0.999999148
0	0.04	0.75	0.9	0.150464796	0.849527935	2.04374678	18.78098144	0.999992731	0.004613844	0.995342298	3.849386333	17.77428618	0.999956143	0.256620875	0.743371319	1.7700709	19.18171523	0.999992195	0.008307407	0.991646799	3.521827118	17.60371605	0.999954206
0	0.04	0.75	1	0.128370206	0.871623252	1.905655362	17.23919963	0.999993458	0.00453689	0.995170459	4.058934091	18.4920784	0.999707349	0.224263102	0.775729752	1.67310254	17.59420081	0.999992854	0.008635458	0.991049316	3.666814023	18.33378518	0.999684774
0	0.04	1	0	0.980764238	0.019225776	14.56656409	195.5967772	0.999990014	0.001829326	0.998170674	2.609180279	12.16842056	1	0.990379622	0.009610392	8.384849425	196.3842613	0.999990014	0.001829326	0.998170674	2.609180279	12.16842056	1
0	0.04	1	0.1	0.805862808	0.194127482	9.082328363	107.8285298	0.99999029	0.001705656	0.998294344	2.626379314	12.16856657	1	0.892956868	0.107033446	5.721255575	108.84632	0.999990314	0.001845453	0.998154547	2.610879466	12.18109207	1
0	0.04	1	0.25	0.555891176	0.444099694	5.913934252	57.83789366	0.99999087	0.001540105	0.998459895	2.657691324	12.20942023	1	0.720947812	0.279042651	4.050156423	58.88153023	0.999990463	0.001873116	0.998126884	2.616938413	12.22532467	1
0	0.04	1	0.5	0.302966242	0.697025439	3.734316384	33.73514556	0.999991681	0.00131358	0.99868642	2.737891855	12.49339503	1	0.48713913	0.512851588	2.78656399	34.66353677	0.999990718	0.00193298	0.99806702	2.645200862	12.45523689	1
0	0.04	1	0.75	0.179508581	0.820482887	2.7046382	24.23039862	0.999991467	0.001144359	0.998855641	2.884990366	13.18948278	1	0.334019002	0.665971871	2.14741594	24.99490879	0.999990873	0.002021159	0.997978841	2.71904304	13.04613563	1
0	0.04	1	0.9	0.136244761	0.863748094	2.33439232	20.8462857	0.999992855	0.001068503	0.998931469	3.022681619	13.80538536	0.999999972	0.269942111	0.730049767	1.910205435	21.51599669	0.999991879	0.002094902	0.997905072	2.798959268	13.6100086	0.999999974
0	0.04	1	1	0.11483999	0.885152412	2.148364916	19.10926259	0.999992402	0.001028024	0.998971438	3.139861838	14.27986011	0.999999462	0.235453646	0.764537464	1.789336514	19.71955223	0.99999111	0.002155538	0.997843935	2.871348993	14.06465422	0.999999473
0	0.05	0	0	0.989995014	0.009995014	8.65126016	196.3594212	0.999990027	0.949976076	0.049976076	30.25565087	192.3045429	0.999952152	0.989995014	0.009995014	8.65126016	196.3594212	0.999990027	0.949976076	0.049976076	30.25565087	192.3045429	0.999952152
0	0.05	0	0.1	0.824163232	0.175827273	4.210083268	70.36417265	0.999990506	0.929898891	0.032710987	25.14670351	130.6400913	0.962609879	0.824163232	0.175827273	4.210083268	70.36417265	0.999990506	0.931252654	0.032051765	24.80387302	130.702321	0.963304419
0	0.05	0	0.25	0.629266028	0.370725257	2.882394726	36.8868722	0.999991285	0.875728544	0.006574735	19.21176298	74.65955088	0.882303279	0.629266028	0.370725257	2.882394726	36.8868722	0.999991285	0.881383512	0.006204154	18.6327731	74.73838926	0.887587667
0	0.05	0	0.5	0.418194264	0.581795844	2.114740214	22.56176806	0.999990108	0.798032499	0.000472967	15.27242698	46.0769077	0.798505466	0.418194264	0.581795844	2.114740214	22.56176806	0.999990108	0.814871234	0.000406891	14.46908832	46.15658323	0.815278125
0	0.05	0	0.75	0.288518895	0.711475109	1.763824352	17.10940017	0.999994004	0.738047779	6.26E-05	13.52662414	35.64914603	0.73811035	0.288518895	0.711475109	1.763824352	17.10940017	0.999994004	0.768422021	4.77E-05	12.55671912	35.72767371	0.768469693
0	0.05	0	0.9	0.234048232	0.765945463	1.629513617	15.17390606	0.999993695	0.703297784	1.93E-05	12.73704562	31.47771745	0.703317131	0.234048232	0.765945463	1.629513617	15.17390606	0.999993695	0.742804618	1.35E-05	11.69640198	31.55356973	0.742818115
0	0.05	0	1	0.204513084	0.79547802	1.558436713	14.17758037	0.999991104	0.67801535	8.01E-06	12.20758933	28.93073349	0.678023364	0.204513084	0.79547802	1.558436713	14.17758037	0.999991104	0.724218082	5.22E-06	11.13773925	29.00318764	0.724223301
0	0.05	0.25	0	0.987649348	0.012340706	10.23756092	196.1888227	0.999990054	0.099090279	0.900909721	6.803008607	33.12596934	1	0.990118482	0.009871568	8.565959056	196.3684066	0.99999005	0.099090279	0.900909721	6.803008607	33.12596934	1
0	0.05	0.25	0.1	0.804058643	0.195931563	5.166003804	78.84637715	0.999990206	0.096015719	0.903984281	6.869369258	33.17968219	1	0.837113459	0.162876699	4.503588494	79.05045023	0.999990159	0.099599187	0.900400813	6.81347267	33.22772285	1
0	0.05	0.25	0.25	0.586585577	0.413405079	3.309721359	40.29683398	0.999990655	0.092616823	0.907379724	7.08114259	34.0528412	0.999996547	0.640969566	0.359020653	2.983653761	40.46185823	0.999990219	0.10127931	0.898716996	6.923346048	34.07896029	0.999996306
0	0.05	0.25	0.5	0.371209974	0.628781596	2.310307806	23.72121826	0.99999157	0.092496132	0.869396299	8.004658664	36.32122726	0.961892432	0.427534662	0.572457451	2.14899811	23.83991795	0.999992113	0.109258302	0.854264875	7.599336559	36.28497011	0.963523177
0	0.05	0.25	0.75	0.248898994	0.751094033	1.880887631	17.64715801	0.999993027	0.099435482	0.535977218	9.371191592	33.3263901	0.6354127	0.296084782	0.703908597	1.782930754	17.74007759	0.999993379	0.125001667	0.523097931	8.677054184	33.33616169	0.648099597
0	0.05	0.25	0.9	0.199600797	0.800392258	1.720860657	15.55043273	0.999993056	0.105556919	0.30891609	10.06326293	30.50764864	0.414473008	0.240695793	0.759297612	1.644629227	15.63256402	0.999993405	0.137035636	0.299906924	9.222520338	30.55102473	0.436942559
0	0.05	0.25	1	0.173359945	0.826633213	1.637119095	14.48463039	0.999993158	0.109856801	0.202517343	10.40727053	28.78604826	0.312374144	0.210605001	0.78938851	1.571733751	14.56065902	0.999993512	0.145517882	0.195623071	9.486868601	28.85157061	0.341140953
0	0.05	0.5	0	0.985360896	0.014629189	11.72662293	196.0033065	0.999990085	0.013017911	0.986982089	4.432148924	19.34014784	1	0.990238938	0.009751133	8.482554495	196.3770603	0.999990071	0.013017911	0.986982089	4.432148924	19.34014784	1
0	0.05	0.5	0.1	0.802915752	0.197074638	6.483992064	90.09245573	0.999990389	0.012383004	0.987616996	4.464348383	19.34427482	1	0.859805217	0.140185019	5.002011951	90.58182135	0.999990235	0.013115788	0.986884212	4.436133613	19.3721681	1
0	0.05	0.5	0.25	0.566946832	0.433043583	4.065060658	46.74524467	0.999990415	0.011560384	0.988439616	4.539357224	19.53683296	1	0.66634703	0.333643947	3.31829375	47.19913364	0.999990977	0.013322562	0.986677438	4.461911217	19.56369671	1
0	0.05	0.5	0.5	0.339098788	0.660892777	2.646465307	27.09664148	0.999991565	0.010652317	0.989346672	4.842214394	20.81713062	0.99999899	0.443905932	0.556086178	2.288674797	27.44260168	0.99999211	0.014006207	0.985992851	4.643435527	20.73184418	0.999999057
0	0.05	0.5	0.75	0.219403441	0.780588039	2.063701721	19.60319896	0.99999148	0.010472678	0.987770227	5.49934337	23.04067691	0.998242905	0.30703879	0.692952704	1.851400606	19.85392632	0.999991494	0.01546716	0.982752768	5.12065302	22.89191197	0.998219927
0	0.05	0.5	0.9	0.173441709	0.826550389	1.857301335	17.00387523	0.999992098	0.010740322	0.972268672	6.063925794	24.27208995	0.983008994	0.249626635	0.75036532	1.693313559	17.21024317	0.999991955	0.016869614	0.96552567	5.558824203	24.13446122	0.982395284
0	0.05	0.5	1	0.149507639	0.850482944	1.751901518	15.69245626	0.999990583	0.011072879	0.935938127	6.491357975	24.70680005	0.947011006	0.218484642	0.781505703	1.61169772	15.87438472	0.999990346	0.018061401	0.926827507	5.899489394	24.57341198	0.944888908
0	0.05	0.75	0	0.983127578	0.016862517	13.12991299	195.8105186	0.999990095	0.002082207	0.997917793	3.419636064	14.35851015	1	0.990356491	0.009633599	8.400983371	196.385393	0.99999009	0.002082207	0.997917793	3.419636064	14.35851015	1
0	0.05	0.75	0.1	0.806027414	0.193962861	7.764946188	99.63557775	0.999990275	0.001959163	0.998040837	3.44071975	14.36066647	1	0.879547997	0.120442066	5.381047359	100.3939997	0.999990063	0.002101828	0.997898172	3.422179468	14.3760592	1
0	0.05	0.75	0.25	0.562616684	0.437374378	4.973159998	52.65051422	0.999991062	0.001796118	0.998203882	3.483733579	14.43302772	1	0.697533354	0.30245709	3.702385298	53.40289983	0.999990443	0.002137776	0.997862224	3.433678276	14.44959904	1
0	0.05	0.75	0.5	0.320936306	0.679053885	3.153186367	30.66060118	0.999990192	0.001584834	0.998415166	3.623439688	14.94854164	1	0.467935963	0.532054966	2.530254998	31.2977975	0.99999093	0.002228048	0.997771952	3.500826125	14.88504509	1
0	0.05	0.75	0.75	0.199224524	0.800766399	2.353095569	22.08775276	0.999990923	0.001455785	0.998543684	3.92491379	16.11406849	0.999999469	0.322588773	0.677401809	1.988391751	22.59361193	0.999990582	0.002388082	0.997611418	3.690835438	15.93728099	0.9999995
0	0.05	0.75	0.9	0.154638563	0.845353394	2.071648955	19.05036895	0.999991956	0.001419902	0.998552198	4.211704109	17.05171528	0.999972099	0.261768726	0.738222572	1.792733728	19.48438709	0.999991298	0.002536738	0.997435484	3.891185632	16.84165829	0.999972221
0	0.05	0.75	1	0.131991582	0.868001114	1.93018296	17.49760102	0.999992696	0.001413537	0.998395107	4.449856404	17.73277317	0.999808645	0.228893291	0.77109865	1.693127629	17.88768515	0.999991942	0.00266463	0.997139055	4.065201387	17.52206207	0.999803685
0	0.05	1	0	0.980947385	0.019042623	14.45688195	195.6133126	0.999990007	0.0003852	0.9996148	2.839930027	11.78489174	1	0.990471195	0.009518814	8.321142458	196.3899373	0.999990008	0.0003852	0.9996148	2.839930027	11.78489174	1
0	0.05	1	0.1	0.809731853	0.190258255	8.995511184	108.0192043	0.999990108	0.000359988	0.999640012	2.855663251	11.78807272	1	0.895235134	0.104755018	5.668930049	109.0255495	0.999990152	0.000389433	0.999610567	2.841849982	11.79678837	1
0	0.05	1	0.25	0.565269334	0.434721523	5.898003323	58.07682534	0.999990857	0.000326374	0.999673626	2.885691117	11.82823118	1	0.727849213	0.272141294	4.042436981	59.10670806	0.999990507	0.000396721	0.999603279	2.848783971	11.83662961	1
0	0.05	1	0.5	0.312961374	0.687029939	3.775140771	34.01469732	0.999991313	0.00028094	0.99971906	2.968573552	12.08137592	1	0.496989727	0.503000657	2.818442172	34.94167275	0.999990384	0.000412617	0.999587383	2.881739063	12.03610412	1
0	0.05	1	0.75	0.186752238	0.813238541	2.753099194	24.51364341	0.999990779	0.000248164	0.999751835	3.130098933	12.70172804	1	0.342733896	0.657256283	2.185094701	25.2914905	0.999990179	0.000436355	0.999563645	2.969243325	12.54930913	1
0	0.05	1	0.9	0.142018113	0.857974041	2.379150402	21.1259154	0.999992154	0.000234385	0.999765597	3.284967579	13.26140625	0.999999982	0.2775262	0.72246489	1.945204394	21.81657716	0.99999109	0.000456493	0.999543492	3.06471126	13.04824098	0.999999985
0	0.05	1	1	0.119803325	0.880188256	2.189659581	19.3851776	0.999991581	0.000227592	0.99977206	3.417768513	13.69867838	0.999999652	0.24230066	0.757689473	1.821755173	20.02093781	0.999990133	0.000473237	0.999526449	3.151464433	13.45641673	0.999999685
0	0.06	0	0	0.989995014	0.009995014	8.65126016	196.3594212	0.999990027	0.939971593	0.059971593	34.5712903	191.2732102	0.999943187	0.989995014	0.009995014	8.65126016	196.3594212	0.999990027	0.939971593	0.059971593	34.5712903	191.2732102	0.999943187
0	0.06	0	0.1	0.824163232	0.175827273	4.210083268	70.36417265	0.999990506	0.916406814	0.039342573	28.42897401	130.0158267	0.955749387	0.824163232	0.175827273	4.210083268	70.36417265	0.999990506	0.917752297	0.038676192	28.11188612	130.0784157	0.956428489
0	0.06	0	0.25	0.629266028	0.370725257	2.882394726	36.8868722	0.999991285	0.853365018	0.00811754	21.38919932	74.34561035	0.861482559	0.629266028	0.370725257	2.882394726	36.8868722	0.999991285	0.858917599	0.007722694	20.86411455	74.42389602	0.866640293
0	0.06	0	0.5	0.418194264	0.581795844	2.114740214	22.56176806	0.999990108	0.765214872	0.000621963	16.74577718	45.92079933	0.765836834	0.418194264	0.581795844	2.114740214	22.56176806	0.999990108	0.781481701	0.000544575	16.02960959	45.99835284	0.782026276
0	0.06	0	0.75	0.288518895	0.711475109	1.763824352	17.10940017	0.999994004	0.699167009	8.69E-05	14.686963	35.54761786	0.699253876	0.288518895	0.711475109	1.763824352	17.10940017	0.999994004	0.728156501	6.81E-05	13.82980866	35.62345462	0.728224648
0	0.06	0	0.9	0.234048232	0.765945463	1.629513617	15.17390606	0.999993695	0.661581459	2.77E-05	13.76110112	31.39634788	0.6616092	0.234048232	0.765945463	1.629513617	15.17390606	0.999993695	0.699024488	2.01E-05	12.84520569	31.46945614	0.699044579
0	0.06	0	1	0.204513084	0.79547802	1.558436713	14.17758037	0.999991104	0.634454324	1.18E-05	13.14652735	28.86094859	0.634466101	0.204513084	0.79547802	1.558436713	14.17758037	0.999991104	0.67801535	8.01E-06	12.20758933	28.93073349	0.678023364
0	0.06	0.25	0	0.987679768	0.01231031	10.21741151	196.1918699	0.999990079	0.062486976	0.937513024	7.415650018	32.30206244	1	0.99014282	0.009847254	8.549137093	196.3708389	0.999990074	0.062486976	0.937513024	7.415650018	32.30206244	1
0	0.06	0.25	0.1	0.805742225	0.194248183	5.182665773	79.32483553	0.999990408	0.060614693	0.939385307	7.477853755	32.35424165	1	0.83855599	0.161434359	4.517794939	79.54239905	0.999990349	0.062872512	0.937127488	7.427758228	32.39896362	1
0	0.06	0.25	0.25	0.588699525	0.411290571	3.322009835	40.5757513	0.999990096	0.058696529	0.941300679	7.700861309	33.17813053	0.999997209	0.642909777	0.357081374	2.994428057	40.7546022	0.999991151	0.064155017	0.935842442	7.555136664	33.20096971	0.999997459
0	0.06	0.25	0.5	0.373001818	0.626989025	2.316232637	23.8704851	0.999990843	0.05969462	0.906859099	8.727016522	35.50151611	0.966553719	0.429310594	0.570680769	2.154320905	23.99802227	0.999991363	0.070353579	0.89741802	8.340855138	35.45455141	0.9677716
0	0.06	0.25	0.75	0.250319675	0.749672613	1.884543555	17.73694689	0.999992288	0.066232476	0.584979652	10.23233029	32.91915648	0.651212129	0.297566491	0.702426094	1.786267658	17.8351524	0.999992585	0.082905895	0.577069296	9.577734577	32.91372215	0.659975191
0	0.06	0.25	0.9	0.200830555	0.799161716	1.723828491	15.62028143	0.999992271	0.071779531	0.348543818	10.96482788	30.23978402	0.420323349	0.242007939	0.757984613	1.647357273	15.7063879	0.999992552	0.092711789	0.342941526	10.18410446	30.26681972	0.435653314
0	0.06	0.25	1	0.174476648	0.82551572	1.639758519	14.5448965	0.999992368	0.075686132	0.232996527	11.31275504	28.57208906	0.30868266	0.211811904	0.788180745	1.574169484	14.62426412	0.999992649	0.099712632	0.228605663	10.4673075	28.62087095	0.328318295
0	0.06	0.5	0	0.98543191	0.014558123	11.68118211	196.0080258	0.999990033	0.005491586	0.994508414	4.781709475	18.78664833	1	0.990286271	0.009703747	8.449683647	196.3783769	0.999990019	0.005491586	0.994508414	4.781709475	18.78664833	1
0	0.06	0.5	0.1	0.805598251	0.194392131	6.47426557	90.38700731	0.999990382	0.005232131	0.994767869	4.811501201	18.79390115	1	0.861806622	0.13818361	4.995140799	90.8834737	0.999990232	0.00554111	0.99445889	4.786219524	18.81686809	1
0	0.06	0.5	0.25	0.571816315	0.428173889	4.085529952	47.00831202	0.999990204	0.004902139	0.995097861	4.88678272	18.97180248	1	0.670498047	0.329492735	3.334869126	47.4734818	0.999990782	0.005646224	0.994353776	4.815647127	18.99043643	1
0	0.06	0.5	0.5	0.343369364	0.656621719	2.667364891	27.33368569	0.999991084	0.004573341	0.995425989	5.216611629	20.15323367	0.99999933	0.448145589	0.551846051	2.306040041	27.69702845	0.99999164	0.005998342	0.99400104	5.025499197	20.056946	0.999999382
0	0.06	0.5	0.75	0.222540023	0.777450745	2.077979543	19.80469848	0.999990769	0.004610119	0.994123244	5.950090826	22.27183976	0.998733364	0.310474315	0.689516407	1.863519971	20.07503054	0.999990723	0.006768756	0.991967292	5.57963964	22.095743	0.998736049
0	0.06	0.5	0.9	0.1760468	0.82394453	1.868702889	17.18169281	0.99999133	0.004831235	0.982197338	6.578845133	23.51705485	0.987028573	0.252606951	0.747384136	1.703084238	17.40706042	0.999991087	0.007526296	0.979213236	6.086658393	23.34566789	0.986739532
0	0.06	0.5	1	0.151818144	0.848175489	1.761824144	15.85509148	0.999993633	0.005065113	0.959943463	7.053134182	24.14503415	0.965008576	0.221193461	0.778799933	1.620246591	16.05510885	0.999993393	0.00818209	0.955677073	6.479893968	23.98486183	0.963859163
0	0.06	0.75	0	0.983248621	0.016741444	13.0550122	195.8205609	0.999990065	0.000612861	0.999387139	3.669440164	13.96275004	1	0.990425653	0.009564409	8.352878404	196.3888602	0.999990061	0.000612861	0.999387139	3.669440164	13.96275004	1
0	0.06	0.75	0.1	0.809059546	0.190930825	7.716742454	99.7911346	0.999990371	0.000577794	0.999422206	3.689004864	13.9675772	1	0.881538165	0.118452008	5.349157784	100.5435003	0.999990173	0.00061978	0.99938022	3.672270121	13.97933486	1
0	0.06	0.75	0.25	0.569449899	0.430541106	4.97685864	52.84873812	0.999991005	0.000531728	0.999468272	3.731291835	14.03631919	1	0.702916283	0.297074133	3.706310125	53.59627206	0.999990416	0.000632506	0.999367494	3.685209161	14.04616901	1
0	0.06	0.75	0.5	0.327794719	0.672197162	3.183657544	30.88456534	0.999991881	0.000473913	0.999526087	3.87960563	14.50320114	1	0.474705998	0.525284577	2.554326798	31.52654022	0.999990575	0.00066477	0.99933523	3.762033167	14.43386916	1
0	0.06	0.75	0.75	0.204253085	0.795737193	2.381288018	22.31029147	0.999990279	0.000443122	0.999556519	4.213213482	15.57591863	0.999999641	0.328348636	0.671644152	2.01105212	22.83047207	0.999992787	0.000722992	0.999276779	3.981901208	15.38643903	0.999999771
0	0.06	0.75	0.9	0.158731865	0.841259408	2.095968074	19.26661956	0.999991273	0.000439015	0.999541586	4.533683417	16.4562914	0.999980601	0.266773689	0.733216844	1.812473233	19.71915381	0.999990533	0.000778099	0.999203506	4.214564096	16.22198272	0.999981606
0	0.06	0.75	1	0.135567231	0.864424784	1.951974259	17.70786862	0.999992015	0.000442642	0.999421699	4.799828495	17.10340175	0.999864341	0.233427748	0.766563402	1.71091598	18.11873165	0.999991149	0.000826207	0.999041291	4.416589887	16.8586939	0.999867498
0	0.06	1	0	0.981127125	0.018862974	14.34905186	195.6314162	0.9999901	8.17E-05	0.999918331	3.036771305	11.47522477	1	0.990561038	0.009428963	8.258533347	196.3954096	0.999990001	8.17E-05	0.999918331	3.036771305	11.47522477	1
0	0.06	1	0.1	0.813010953	0.186979293	8.911188134	108.1244691	0.999990246	7.65E-05	0.999923502	3.05147205	11.4802476	1	0.89715278	0.102837525	5.617562083	109.114637	0.999990305	8.27E-05	0.999917257	3.038878449	11.48650388	1
0	0.06	1	0.25	0.573375125	0.42661575	5.873130129	58.24488262	0.999990874	6.96E-05	0.999930363	3.080777986	11.5193175	1	0.733739151	0.266251425	4.027835042	59.25550316	0.999990576	8.46E-05	0.999915401	3.046584185	11.52305567	1
0	0.06	1	0.5	0.32209702	0.67789401	3.80154108	34.22863455	0.99999103	6.05E-05	0.999939503	3.166985107	11.74867836	1	0.505841173	0.494148977	2.839331063	35.14540633	0.99999015	8.87E-05	0.99991132	3.083852256	11.70033411	1
0	0.06	1	0.75	0.193661816	0.80632838	2.790832189	24.73657365	0.999990196	5.42E-05	0.999945807	3.343158272	12.30901553	1	0.350908218	0.649084071	2.214470573	25.51599593	0.999992289	9.49E-05	0.999905142	3.184296084	12.15507128	1
0	0.06	1	0.9	0.147625074	0.852366467	2.415797263	21.34831634	0.99999154	5.18E-05	0.999948203	3.515116399	12.82188251	0.999999987	0.284775525	0.715214905	1.973884255	22.04648972	0.99999043	0.000100177	0.999899813	3.294701308	12.60294774	0.99999999
0	0.06	1	1	0.124669374	0.875321477	2.224340458	19.60604495	0.99999085	5.08E-05	0.999948988	3.663360688	13.22715711	0.999999748	0.24891209	0.751080628	1.849007751	20.25313768	0.999992719	0.000104649	0.999895206	3.39532209	12.97353001	0.999999855
0	0.07	0	0	0.989995014	0.009995014	8.65126016	196.3594212	0.999990027	0.929967212	0.069967212	38.63069436	190.2346091	0.999934423	0.989995014	0.009995014	8.65126016	196.3594212	0.999990027	0.929967212	0.069967212	38.63069436	190.2346091	0.999934423
0	0.07	0	0.1	0.824163232	0.175827273	4.210083268	70.36417265	0.999990506	0.902997464	0.046045818	31.48020333	129.3879097	0.949043282	0.824163232	0.175827273	4.210083268	70.36417265	0.999990506	0.90433468	0.045372266	31.18429467	129.4508688	0.949706946
0	0.07	0	0.25	0.629266028	0.370725257	2.882394726	36.8868722	0.999991285	0.831408024	0.009758866	23.37749285	74.03363864	0.84116689	0.629266028	0.370725257	2.882394726	36.8868722	0.999991285	0.836859423	0.00933917	22.89616456	74.11146741	0.846198594
0	0.07	0	0.5	0.418194264	0.581795844	2.114740214	22.56176806	0.999990108	0.733517448	0.000795105	18.07150514	45.7682818	0.734312553	0.418194264	0.581795844	2.114740214	22.56176806	0.999990108	0.749228082	0.000705386	17.42520746	45.84414075	0.749933468
0	0.07	0	0.75	0.288518895	0.711475109	1.763824352	17.10940017	0.999994004	0.662069289	0.00011695	15.72412621	35.44892152	0.66218624	0.288518895	0.711475109	1.763824352	17.10940017	0.999994004	0.689728198	9.38E-05	14.95678507	35.52270741	0.689822012
0	0.07	0	0.9	0.234048232	0.765945463	1.629513617	15.17390606	0.999993695	0.622058419	3.85E-05	14.6738017	31.31729245	0.622096926	0.234048232	0.765945463	1.629513617	15.17390606	0.999993695	0.657532157	2.87E-05	13.85698774	31.388349	0.657560861
0	0.07	0	1	0.204513084	0.79547802	1.558436713	14.17758037	0.999991104	0.59340091	1.67E-05	13.98170692	28.79313774	0.593417644	0.204513084	0.79547802	1.558436713	14.17758037	0.999991104	0.634454324	1.18E-05	13.14652735	28.86094859	0.634466101
0	0.07	0.25	0	0.987709989	0.012280014	10.19730677	196.1921024	0.999990003	0.039421165	0.960578835	7.959670278	31.53541474	1	0.990167039	0.009823059	8.532390441	196.3732592	0.999990098	0.039421165	0.960578835	7.959670278	31.53541474	1
0	0.07	0.25	0.1	0.807233565	0.192756612	5.193042844	79.66615663	0.999990177	0.038282104	0.961717896	8.019080399	31.58654673	1	0.839831457	0.160158652	4.52662904	79.89218227	0.99999011	0.039705251	0.960294749	7.973323222	31.6277628	1
0	0.07	0.25	0.25	0.590721882	0.409269333	3.332332257	40.80069711	0.999991215	0.03721684	0.962781281	8.254698655	32.36526102	0.999998121	0.644763241	0.355227509	3.003463706	40.98876932	0.99999075	0.04065758	0.959340395	8.117535724	32.3839167	0.999997975
0	0.07	0.25	0.5	0.374768816	0.625221403	2.321728345	24.00290732	0.999990219	0.038562218	0.932456217	9.383304621	34.72392506	0.971018435	0.431060308	0.568930418	2.159255176	24.13749607	0.999990726	0.045343483	0.926646503	9.009737745	34.66583816	0.971989986
0	0.07	0.25	0.75	0.251732017	0.748259597	1.888045379	17.82024547	0.999991614	0.044198184	0.62665355	11.02124822	32.52332319	0.670851733	0.299038365	0.700953501	1.789463635	17.92299153	0.999991866	0.055087427	0.62229674	10.39670034	32.50407662	0.677384167
0	0.07	0.25	0.9	0.202055985	0.79793555	1.726698814	15.68609979	0.999991535	0.048921154	0.385173714	11.78776167	29.97980208	0.434094868	0.243314498	0.75667726	1.649995824	15.77571763	0.999991757	0.062869327	0.382218783	11.05502326	29.99264482	0.44508811
0	0.07	0.25	1	0.17559069	0.824400927	1.642322751	14.60212271	0.999991616	0.052270426	0.262308782	12.13557327	28.36539155	0.314579208	0.213015056	0.786976778	1.576536081	14.6844823	0.999991834	0.068497544	0.259959397	11.3508646	28.39971056	0.328456941
0	0.07	0.5	0	0.985502287	0.014487794	11.63617589	196.015089	0.999990081	0.002320504	0.997679496	5.089031985	18.31163013	1	0.990333197	0.009656869	8.417145273	196.3830656	0.999990066	0.002320504	0.997679496	5.089031985	18.31163013	1
0	0.07	0.5	0.1	0.807890047	0.192100368	6.457903123	90.56025436	0.999990415	0.002214408	0.997785592	5.117154821	18.32128566	1	0.863509102	0.136481168	4.983127558	91.05708645	0.99999027	0.002344908	0.997655092	5.094017365	18.34028182	1
0	0.07	0.5	0.25	0.57625737	0.423732693	4.099050172	47.19853989	0.999990063	0.002082243	0.997917757	5.193594539	18.48712413	1	0.674264331	0.325726328	3.345824296	47.66725861	0.999990658	0.00239695	0.99760305	5.126875085	18.49919244	1
0	0.07	0.5	0.5	0.347475508	0.652515176	2.685027112	27.52381093	0.999990684	0.001967193	0.998032343	5.551079681	19.58401633	0.999999536	0.452203883	0.547787375	2.320689946	27.89693554	0.999991259	0.002573624	0.997425955	5.364093366	19.47987596	0.999999579
0	0.07	0.5	0.75	0.22562438	0.77436576	2.090888052	19.97491372	0.999990139	0.002034752	0.997021364	6.360160938	21.60408259	0.999056115	0.313840286	0.686149768	1.874469172	20.25851515	0.999990053	0.002969603	0.996106533	5.993161969	21.40715905	0.999076136
0	0.07	0.5	0.9	0.178626893	0.821363741	1.879248482	17.33557589	0.999990634	0.002180509	0.98767837	7.051142077	22.84626179	0.989858878	0.255548772	0.744441542	1.712119652	17.57468129	0.999990315	0.003368658	0.986439286	6.566575366	22.64730518	0.989807944
0	0.07	0.5	1	0.154114225	0.845878848	1.77110535	15.99772117	0.999993073	0.002325922	0.969516487	7.568573568	23.50821485	0.97184241	0.223876738	0.77611602	1.628243578	16.21127135	0.999992758	0.003720558	0.967622536	7.008588103	23.32064684	0.971343094
0	0.07	0.75	0	0.983367939	0.016622096	12.98105022	195.8304096	0.999990035	0.000181066	0.999818934	3.888009336	13.63086018	1	0.990493828	0.009496203	8.305399143	196.3921984	0.999990032	0.000181066	0.999818934	3.888009336	13.63086018	1
0	0.07	0.75	0.1	0.811706149	0.188283942	7.66767335	99.88757579	0.99999009	0.000171044	0.999828956	3.906520828	13.6374515	1	0.883267439	0.116722845	5.316411175	100.6315308	0.999990284	0.000183448	0.999816552	3.891092086	13.64664785	1
0	0.07	0.75	0.25	0.575571439	0.424419541	4.973280783	52.99738653	0.99999098	0.000158007	0.999841993	3.948668215	13.70293893	1	0.707701041	0.292289378	3.704659552	53.73623359	0.999990419	0.000187844	0.999812156	3.905354774	13.70823567	1
0	0.07	0.75	0.5	0.33424773	0.665743881	3.206899139	31.0638131	0.999991611	0.000142258	0.999857742	4.106187389	14.13047945	1	0.481016615	0.518973682	2.572707827	31.70478873	0.999990297	0.0001991	0.9998009	3.991393355	14.05859996	1
0	0.07	0.75	0.75	0.209134261	0.790858388	2.405186748	22.49323513	0.999992649	0.000135447	0.999864365	4.472007481	15.12446378	0.999999812	0.333891349	0.66610103	2.030257129	23.01997401	0.999992379	0.000219781	0.999780056	4.240291332	14.92952955	0.999999837
0	0.07	0.75	0.9	0.162752827	0.837237833	2.117297594	19.44655555	0.99999066	0.00013637	0.999849066	4.825817087	15.95398426	0.999985436	0.271650501	0.728342667	1.829787469	19.90973579	0.999993168	0.000239736	0.999750636	4.504541878	15.70648713	0.999990372
0	0.07	0.75	1	0.139100856	0.860890539	1.971421674	17.88436096	0.999991395	0.000139315	0.999757617	5.119421	16.56995598	0.999896931	0.237874307	0.762116139	1.726796836	18.3078791	0.999990446	0.000257418	0.999645885	4.733888114	16.30472116	0.999903303
0	0.07	1	0	0.981303457	0.018686635	14.24293562	195.647243	0.999990092	1.74E-05	0.999982569	3.208495021	11.2156765	1	0.990649253	0.009340841	8.19703658	196.4042211	0.999990094	1.74E-05	0.999982569	3.208495021	11.2156765	1
0	0.07	1	0.1	0.815927825	0.184062227	8.830645653	108.2005801	0.999990052	1.64E-05	0.999983635	3.22246923	11.22183755	1	0.89885156	0.101138567	5.568198698	109.1743381	0.999990127	1.77E-05	0.999982302	3.210764081	11.22645312	1
0	0.07	1	0.25	0.580598276	0.419392629	5.843788004	58.37752592	0.999990905	1.50E-05	0.999985043	3.251446439	11.25964259	1	0.73893854	0.261052115	4.009734348	59.3688517	0.999990654	1.82E-05	0.999981839	3.219165299	11.26042953	1
0	0.07	1	0.5	0.330567442	0.669423361	3.818250179	34.40285733	0.999990803	1.31E-05	0.999986886	3.341416211	11.46989044	1	0.513932264	0.486059551	2.852886096	35.3069927	0.999991814	1.92E-05	0.999980814	3.260471075	11.42072105	1
0	0.07	1	0.75	0.200292404	0.799699939	2.82056414	24.92075827	0.999992344	1.19E-05	0.999988085	3.532387245	11.98129152	1	0.358636347	0.641355599	2.237693808	25.69634407	0.999991946	2.08E-05	0.999979239	3.373359726	11.82976984	1
0	0.07	1	0.9	0.15308798	0.846903013	2.446098217	21.53291421	0.999990993	1.15E-05	0.999988468	3.721385358	12.45452074	0.99999999	0.291737012	0.708255851	1.997647415	22.2324001	0.999992863	2.21E-05	0.999977859	3.498312994	12.23638506	0.999999995
0	0.07	1	1	0.129449323	0.870540866	2.253698296	19.789989	0.999990189	1.14E-05	0.9999884	3.884956662	12.83197884	0.999999804	0.255315779	0.744676445	1.872121433	20.44122456	0.999992223	2.33E-05	0.999976585	3.612500833	12.5758593	0.999999891
0	0.08	0	0	0.989995014	0.009995014	8.65126016	196.3594212	0.999990027	0.91996293	0.07996293	42.4750208	189.1886229	0.999925861	0.989995014	0.009995014	8.65126016	196.3594212	0.999990027	0.91996293	0.07996293	42.4750208	189.1886229	0.999925861
0	0.08	0	0.1	0.824163232	0.175827273	4.210083268	70.36417265	0.999990506	0.889670714	0.052820848	34.33869048	128.7562341	0.942491562	0.824163232	0.175827273	4.210083268	70.36417265	0.999990506	0.890999676	0.052140112	34.06064449	128.8195739	0.943139787
0	0.08	0	0.25	0.629266028	0.370725257	2.882394726	36.8868722	0.999991285	0.809852754	0.011501066	25.20975683	73.72327149	0.82135382	0.629266028	0.370725257	2.882394726	36.8868722	0.999991285	0.815204171	0.011055929	24.76486393	73.8007317	0.826260101
0	0.08	0	0.5	0.418194264	0.581795844	2.114740214	22.56176806	0.999990108	0.702909316	0.000994515	19.27656088	45.61862814	0.70390383	0.418194264	0.581795844	2.114740214	22.56176806	0.999990108	0.718079126	0.00089139	18.68774189	45.69313674	0.718970516
0	0.08	0	0.75	0.288518895	0.711475109	1.763824352	17.10940017	0.999994004	0.626684486	0.000153681	16.66089837	35.35239243	0.626838167	0.288518895	0.711475109	1.763824352	17.10940017	0.999994004	0.653065191	0.000125474	15.96699002	35.42460825	0.653190665
0	0.08	0	0.9	0.234048232	0.765945463	1.629513617	15.17390606	0.999993695	0.584627605	5.21E-05	15.49583596	31.23997921	0.584679694	0.234048232	0.765945463	1.629513617	15.17390606	0.999993695	0.61822282	3.97E-05	14.75979752	31.30949078	0.61826255
0	0.08	0	1	0.204513084	0.79547802	1.558436713	14.17758037	0.999991104	0.554726998	2.31E-05	14.73247341	28.72679901	0.554750137	0.204513084	0.79547802	1.558436713	14.17758037	0.999991104	0.59340091	1.67E-05	13.98170692	28.79313774	0.593417644
0	0.08	0.25	0	0.987740112	0.012249915	10.17733464	196.1951196	0.999990027	0.024879967	0.975120033	8.450693274	30.82579029	1	0.99019109	0.009798933	8.515675592	196.3722789	0.999990023	0.024879967	0.975120033	8.450693274	30.82579029	1
0	0.08	0.25	0.1	0.808578604	0.191411428	5.198996363	79.91533252	0.999990032	0.024187722	0.975812278	8.5082125	30.87616967	1	0.840979992	0.15901055	4.531681303	80.14718937	0.999990542	0.025085118	0.974914882	8.465808301	30.91389381	1
0	0.08	0.25	0.25	0.592664696	0.407326236	3.34104574	40.98534541	0.999990932	0.023608638	0.976389881	8.757293973	31.61350137	0.99999852	0.646541533	0.353448907	3.011078956	41.18006691	0.99999044	0.025778234	0.974220169	8.626329283	31.6276889	0.999998403
0	0.08	0.25	0.5	0.37651232	0.623480145	2.326834252	24.12157341	0.999992465	0.024935721	0.952979101	9.989109669	34.07126133	0.977914822	0.432785251	0.567204923	2.163837062	24.26166417	0.999990174	0.029251516	0.946605777	9.622640825	33.92076167	0.975857293
0	0.08	0.25	0.75	0.253136218	0.746854775	1.891400892	17.89782412	0.999990993	0.029549838	0.662381359	11.75266357	32.13842571	0.691931197	0.300500642	0.699490566	1.792525895	18.00448745	0.999991208	0.036671801	0.660573394	11.15201032	32.10677272	0.697245195
0	0.08	0.25	0.9	0.203277142	0.7967137	1.729475217	15.74827794	0.999990842	0.033418083	0.419111887	12.54712202	29.72651673	0.45252997	0.244615547	0.755375466	1.652548201	15.841007	0.999991013	0.042732085	0.418222312	11.85437563	29.72707794	0.460954397
0	0.08	0.25	1	0.176702087	0.823288814	1.64481407	14.65656857	0.9999909	0.036186411	0.290494203	12.89109339	28.16459393	0.326680614	0.214214485	0.785776575	1.578835644	14.74161571	0.99999106	0.047172852	0.28981158	12.15745884	28.18645147	0.336984432
0	0.08	0.5	0	0.985571937	0.014418091	11.59150906	196.0196495	0.999990028	0.000982169	0.999017831	5.364311034	17.8994435	1	0.990379622	0.009610392	8.384849425	196.3842613	0.999990014	0.000982169	0.999017831	5.364311034	17.8994435	1
0	0.08	0.5	0.1	0.809923792	0.190066672	6.438289179	90.67425671	0.999990464	0.000938759	0.999061241	5.391246511	17.91086101	1	0.865015248	0.134975078	4.968571343	91.16865029	0.999990326	0.000993968	0.999006032	5.369730704	17.92674066	1
0	0.08	0.5	0.25	0.580366094	0.419625136	4.10775312	47.34620661	0.99999123	0.000885934	0.999114066	5.469397511	18.06650987	1	0.677734275	0.322256302	3.352899588	47.81454974	0.999990577	0.001019252	0.998980748	5.405842572	18.07358207	1
0	0.08	0.5	0.5	0.351438487	0.648551856	2.700069877	27.68174187	0.999990342	0.000847775	0.999151887	5.854905209	19.09049876	0.999999662	0.456105021	0.543885919	2.333153663	28.06030249	0.99999094	0.001106261	0.998893438	5.669721946	18.98145851	0.999999699
0	0.08	0.5	0.75	0.228660364	0.771332541	2.102597957	20.12176048	0.999992905	0.000900467	0.998522761	6.738926692	21.02358855	0.999423227	0.317141962	0.682850865	1.884397715	20.4145188	0.999992827	0.001306141	0.998139895	6.372376404	20.81175493	0.999446036
0	0.08	0.5	0.9	0.18118322	0.818810405	1.889020246	17.47083848	0.999993624	0.000987521	0.992436497	7.490907707	22.28152819	0.993424018	0.258454048	0.741539333	1.720491907	17.72005431	0.999993381	0.001512729	0.991981452	7.010711238	22.06093427	0.993494181
0	0.08	0.5	1	0.156396367	0.843596187	1.779796558	16.1243997	0.999992553	0.001072324	0.975808884	8.04879167	22.92979222	0.976881207	0.226535399	0.773456778	1.635733687	16.34822648	0.999992177	0.001698353	0.975132545	7.498760632	22.71981955	0.976830898
0	0.08	0.75	0	0.983485568	0.016504436	12.90800915	195.8400684	0.999990005	5.37E-05	0.999946307	4.083073933	13.34542152	1	0.990561038	0.009428963	8.258533347	196.3954096	0.999990001	5.37E-05	0.999946307	4.083073933	13.34542152	1
0	0.08	0.75	0.1	0.814094334	0.185895855	7.61920481	99.95961426	0.999990188	5.08E-05	0.999949178	4.100840443	13.35317858	1	0.884823139	0.11516687	5.283897239	100.6935081	0.999990009	5.45E-05	0.999945501	4.086381913	13.36054245	1
0	0.08	0.75	0.25	0.581159065	0.418831907	4.965116819	53.11762571	0.999990972	4.71E-05	0.999952874	4.143224619	13.41569484	1	0.712041475	0.287948965	3.699500306	53.84682304	0.99999044	5.60E-05	0.999944007	4.101874808	13.41790184	1
0	0.08	0.75	0.5	0.340364761	0.659626624	3.224718071	31.21356635	0.999991385	4.29E-05	0.999957136	4.31029471	13.81060012	1	0.48694993	0.513040144	2.586842664	31.85085294	0.999990074	5.99E-05	0.999940146	4.196774765	13.73824603	1
0	0.08	0.75	0.75	0.213885034	0.786107255	2.425580864	22.64818917	0.999992288	4.16E-05	0.999958278	4.708334458	14.73682457	0.999999852	0.339242944	0.66074908	2.04665466	23.17753927	0.999992024	6.71E-05	0.999932794	4.474144802	14.54104484	0.999999876
0	0.08	0.75	0.9	0.166707776	0.833282326	2.136091364	19.60028474	0.999990102	4.26E-05	0.99994587	5.095194641	15.52089147	0.999988427	0.276410735	0.723582032	1.845052001	20.0693293	0.999992767	7.42E-05	0.999918383	4.769524075	15.26726849	0.999992576
0	0.08	0.75	1	0.142595369	0.857395456	1.988836387	18.03602476	0.999990825	4.41E-05	0.999873465	5.415788214	16.10831838	0.999917535	0.242239287	0.7577541	1.741027964	18.46742348	0.999993388	8.06E-05	0.999864154	5.025723	15.83225379	0.999944745
0	0.08	1	0	0.981476523	0.01851356	14.13853595	195.6627213	0.999990082	3.74E-06	0.999996255	3.361261715	10.9917205	1	0.990735784	0.009254302	8.136539008	196.4093305	0.999990086	3.74E-06	0.999996255	3.361261715	10.9917205	1
0	0.08	1	0.1	0.8185888	0.181401375	8.753643153	108.2637982	0.999990175	3.52E-06	0.999996476	3.374723141	10.99860137	1	0.900396663	0.0995936	5.520812248	109.2224638	0.999990263	3.81E-06	0.99999619	3.363672542	11.00207692	1
0	0.08	1	0.25	0.587162354	0.41282859	5.812034981	58.48824485	0.999990945	3.23E-06	0.999996766	3.40364095	11.03509826	1	0.743627682	0.256363054	3.989688409	59.46132298	0.999990736	3.92E-06	0.999996076	3.372709532	11.03396035	1
0	0.08	1	0.5	0.338501046	0.661489571	3.82809385	34.55001894	0.999990617	2.86E-06	0.999997139	3.497656128	11.2295228	1	0.521417804	0.478573906	2.861259597	35.44059462	0.999991711	4.18E-06	0.999995822	3.417842653	11.18072596	1
0	0.08	1	0.75	0.206683494	0.793308517	2.844127244	25.07750569	0.999992011	2.64E-06	0.999997363	3.703512669	11.70008094	1	0.365985415	0.634006241	2.256188554	25.84690678	0.999991657	4.57E-06	0.999995426	3.542827225	11.55290591	1
0	0.08	1	0.9	0.158423315	0.841567184	2.471309952	21.69063556	0.999990499	2.58E-06	0.999997411	3.909521293	12.13923804	0.999999992	0.298445554	0.701546962	2.017478337	22.3879578	0.999992516	4.92E-06	0.999995071	3.682086529	11.9253451	0.999999996
0	0.08	1	1	0.134151493	0.865841423	2.278685619	19.94758757	0.999992915	2.58E-06	0.999997312	4.088341436	12.49226336	0.999999893	0.261532983	0.738458802	1.89184427	20.59898374	0.999991785	5.23E-06	0.999994687	3.809669329	12.23854768	0.999999913
0	0.09	0	0	0.989995014	0.009995014	8.65126016	196.3594212	0.999990027	0.90995875	0.08995875	46.13487837	188.1351321	0.9999175	0.989995014	0.009995014	8.65126016	196.3594212	0.999990027	0.90995875	0.08995875	46.13487837	188.1351321	0.9999175
0	0.09	0	0.1	0.824163232	0.175827273	4.210083268	70.36417265	0.999990506	0.876426436	0.059667787	37.03289951	128.1206911	0.936094223	0.824163232	0.175827273	4.210083268	70.36417265	0.999990506	0.877747156	0.058979854	36.77020548	128.1844225	0.93672701
0	0.09	0	0.25	0.629266028	0.370725257	2.882394726	36.8868722	0.999991285	0.788694437	0.013346514	26.91048985	73.41417218	0.802040951	0.629266028	0.370725257	2.882394726	36.8868722	0.999991285	0.793947062	0.012875342	26.49653246	73.49134563	0.806822403
0	0.09	0	0.5	0.418194264	0.581795844	2.114740214	22.56176806	0.999990108	0.673360232	0.001222416	20.3808344	45.47124576	0.674582648	0.418194264	0.581795844	2.114740214	22.56176806	0.999990108	0.688004257	0.00110476	19.84025625	45.54468578	0.689109017
0	0.09	0	0.75	0.288518895	0.711475109	1.763824352	17.10940017	0.999994004	0.59294479	0.000198003	17.51412319	35.25751888	0.593142794	0.288518895	0.711475109	1.763824352	17.10940017	0.999994004	0.618097931	0.000164011	16.88147796	35.32853619	0.618261942
0	0.09	0	0.9	0.234048232	0.765945463	1.629513617	15.17390606	0.999993695	0.549191988	6.90E-05	16.24251949	31.16397558	0.549260976	0.234048232	0.765945463	1.629513617	15.17390606	0.999993695	0.580995826	5.36E-05	15.57367809	31.23232611	0.581049448
0	0.09	0	1	0.204513084	0.79547802	1.558436713	14.17758037	0.999991104	0.518310221	3.13E-05	15.41315833	28.66155584	0.518341513	0.204513084	0.79547802	1.558436713	14.17758037	0.999991104	0.554726998	2.31E-05	14.73247341	28.72679901	0.554750137
0	0.09	0.25	0	0.987770087	0.012219964	10.15745023	196.198122	0.999990051	0.015709033	0.984290967	8.899503917	30.17085815	1	0.990215072	0.009774974	8.499078145	196.3746754	0.999990047	0.015709033	0.984290967	8.899503917	30.17085815	1
0	0.09	0.25	0.1	0.809809936	0.19018059	5.201786722	80.102336	0.999990526	0.015288835	0.984711165	8.955758508	30.22063957	1	0.84203003	0.157960427	4.534028669	80.33678404	0.999990457	0.015854932	0.984145068	8.916011529	30.25502805	1
0	0.09	0.25	0.25	0.594537613	0.405453093	3.348424342	41.13995922	0.999990706	0.014983271	0.985015565	9.218862041	30.92012824	0.999998836	0.648253895	0.3517363	3.017517585	41.33935266	0.999990195	0.016351789	0.983646956	9.092427453	30.92990096	0.999998744
0	0.09	0.25	0.5	0.378233528	0.621758585	2.331584218	24.22845809	0.999992113	0.016140072	0.964906968	10.5525229	33.37080302	0.98104704	0.434486708	0.565505767	2.168097597	24.37330506	0.999992475	0.018888814	0.962794831	10.19227695	33.28960785	0.981683646
0	0.09	0.25	0.75	0.254532464	0.745457953	1.894617246	17.97033346	0.999990418	0.019794131	0.69323673	12.43710651	31.76396584	0.713030861	0.301953548	0.698037055	1.79546105	18.08038954	0.999990602	0.024459066	0.693259293	11.85623122	31.72126847	0.717718359
0	0.09	0.25	0.9	0.20449408	0.795496107	1.732161085	15.80715537	0.999990187	0.022880274	0.450617601	13.25377327	29.47896456	0.473497875	0.245911161	0.754079151	1.655017528	15.90264873	0.999990312	0.029113144	0.451344389	12.59548386	29.46892671	0.480457533
0	0.09	0.25	1	0.177810853	0.822179362	1.647234651	14.70846354	0.999990215	0.025112134	0.317588812	13.590486	27.96860685	0.342700946	0.215410221	0.784580102	1.581070177	14.79593014	0.999990323	0.032568819	0.318268893	12.90103998	27.97975278	0.350837712
0	0.09	0.5	0	0.98564097	0.014349104	11.54726674	196.026577	0.999990075	0.00041639	0.99958361	5.614459995	17.53696489	1	0.990425653	0.009564409	8.352878404	196.3888602	0.999990061	0.00041639	0.99958361	5.614459995	17.53696489	1
0	0.09	0.5	0.1	0.811774129	0.188215928	6.417037125	90.75695161	0.999990057	0.000398621	0.999601379	5.640534063	17.54963735	1	0.866382502	0.133607884	4.95271649	91.24831887	0.999990387	0.000422016	0.999577984	5.620279849	17.56309192	1
0	0.09	0.5	0.25	0.584207521	0.415783647	4.112962402	47.46648479	0.999991167	0.000377561	0.999622439	5.720753318	17.69649986	1	0.680967203	0.319023319	3.357170115	47.93292896	0.999990522	0.000434128	0.999565872	5.659502709	17.69986584	1
0	0.09	0.5	0.5	0.355274836	0.644715209	2.712948898	27.81649387	0.999990045	0.000366043	0.999633698	6.134498655	18.65700571	0.999999741	0.4598677	0.540122968	2.343818172	28.19789779	0.999990668	0.000476392	0.999523382	5.949532395	18.54543857	0.999999773
0	0.09	0.5	0.75	0.231651207	0.768341347	2.113248292	20.25031061	0.999992554	0.00039957	0.999139446	7.092829336	20.50459332	0.999539016	0.320383753	0.679608711	1.893426367	20.54942875	0.999992464	0.000575962	0.998989495	6.724825303	20.28301307	0.999565458
0	0.09	0.5	0.9	0.18371684	0.816276407	1.89808826	17.59100316	0.999993247	0.000448781	0.994153852	7.903665091	21.73775775	0.994602633	0.261324474	0.7386685	1.728262097	17.84772616	0.999992973	0.000681565	0.994067449	7.426085968	21.50101394	0.994749014
0	0.09	0.5	1	0.158664987	0.84132708	1.787942883	16.23806457	0.999992068	0.000496375	0.980144573	8.500587533	22.40203859	0.980640948	0.229170259	0.770821381	1.642756181	16.46978254	0.99999164	0.000778315	0.980100203	7.958627373	22.17437773	0.980878518
0	0.09	0.75	0	0.983601594	0.016388479	12.83591738	195.8517314	0.999990074	1.60E-05	0.99998402	4.25990878	13.09464622	1	0.990627354	0.009362717	8.212312062	196.4020338	0.999990071	1.60E-05	0.99998402	4.25990878	13.09464622	1
0	0.09	0.75	0.1	0.816292339	0.183697943	7.571744921	100.0187403	0.999990282	1.52E-05	0.999984845	4.277137538	13.10317903	1	0.886251702	0.113738411	5.251947599	100.7436505	0.999990113	1.62E-05	0.99998375	4.263419045	13.10919968	1
0	0.09	0.75	0.25	0.586326678	0.413664297	4.95388083	53.21924788	0.999990975	1.41E-05	0.999985893	4.320001009	13.16297337	1	0.716034889	0.283955582	3.691988217	53.93876241	0.999990471	1.68E-05	0.999983249	4.280065185	13.16305747	1
0	0.09	0.75	0.5	0.346196287	0.653794904	3.238338293	31.34224122	0.999991191	1.30E-05	0.999987036	4.496816978	13.53023851	1	0.492565	0.507426969	2.597699958	31.9747359	0.999991968	1.81E-05	0.99998194	4.383550997	13.45864444	1
0	0.09	0.75	0.75	0.218518677	0.781473286	2.443061638	22.78253955	0.999991963	1.28E-05	0.999987065	4.927071345	14.39738677	0.999999879	0.344423731	0.655567981	2.060725072	23.31212513	0.999991712	2.06E-05	0.999979343	4.689034374	14.20355918	0.9999999
0	0.09	0.75	0.9	0.170601789	0.829391196	2.152706715	19.73439843	0.999992985	1.33E-05	0.999979727	5.346754958	15.14061645	0.999993069	0.281063769	0.718928637	1.858559617	20.20631292	0.999992405	2.31E-05	0.999970927	5.015278715	14.8854008	0.99999399
0	0.09	0.75	1	0.146053121	0.853937174	2.004471038	18.16874421	0.999990296	1.40E-05	0.999917563	5.693928784	15.70171294	0.999931575	0.246527928	0.753465085	1.75381678	18.60478179	0.999993013	2.54E-05	0.999929779	5.298007776	15.42010661	0.999955132
0	0.09	1	0	0.981646412	0.01834366	14.0358106	195.6778602	0.999990072	8.10E-07	0.99999919	3.499412373	10.79419105	1	0.990820726	0.00916935	8.077057051	196.4142498	0.999990077	8.10E-07	0.99999919	3.499412373	10.79419105	1
0	0.09	1	0.1	0.821054385	0.178935906	8.679746331	108.3187555	0.999990291	7.64E-07	0.999999236	3.512509238	10.80153311	1	0.901824814	0.098165254	5.475201725	109.2624179	0.999990069	8.26E-07	0.999999174	3.501948217	10.80418743	1
0	0.09	1	0.25	0.593210006	0.406780038	5.778961396	58.58334316	0.999990045	7.03E-07	0.999999297	3.541548501	10.83674402	1	0.747920031	0.252070788	3.968523377	59.53958777	0.999990818	8.53E-07	0.999999147	3.511571994	10.83431967	1
0	0.09	1	0.5	0.345988306	0.654002156	3.83289061	34.67737041	0.999990463	6.28E-07	0.999999372	3.639780598	11.01777121	1	0.52840533	0.471586303	2.865825631	35.55436591	0.999991633	9.16E-07	0.999999084	3.560364747	10.96998	1
0	0.09	1	0.75	0.212864753	0.787126962	2.862815331	25.21393537	0.999991715	5.88E-07	0.999999412	3.860568031	11.45359507	1	0.373005636	0.626985773	2.270951677	25.97587321	0.999991409	1.01E-06	0.999998986	3.697195751	11.31163486	1
0	0.09	1	0.9	0.163643751	0.836346297	2.492362844	21.82823491	0.999990047	5.82E-07	0.999999411	4.083576386	11.86308439	0.999999993	0.30492823	0.69506398	2.034099576	22.52149341	0.999992211	1.10E-06	0.999998894	3.850622173	11.65519073	0.999999997
0	0.09	1	1	0.138782304	0.86121023	2.30002895	20.0851699	0.999992535	5.88E-07	0.999999322	4.277598218	12.1944426	0.99999991	0.267580576	0.732410817	1.908742187	20.73456519	0.999991393	1.18E-06	0.999998748	3.991518361	11.94582639	0.999999929
0	0.1	0	0	0.989995014	0.009995014	8.65126016	196.3594212	0.999990027	0.89995467	0.09995467	49.63387443	187.0740138	0.999909341	0.989995014	0.009995014	8.65126016	196.3594212	0.999990027	0.89995467	0.09995467	49.63387443	187.0740138	0.999909341
0	0.1	0	0.1	0.824163232	0.175827273	4.210083268	70.36417265	0.999990506	0.863264503	0.066586759	39.58475263	127.4811698	0.929851262	0.824163232	0.175827273	4.210083268	70.36417265	0.999990506	0.864576994	0.065891617	39.3354494	127.5453042	0.930468611
0	0.1	0	0.25	0.629266028	0.370725257	2.882394726	36.8868722	0.999991285	0.767928332	0.015297612	28.49845936	73.10602798	0.783225944	0.629266028	0.370725257	2.882394726	36.8868722	0.999991285	0.773083346	0.014799801	28.11117439	73.18299077	0.787883147
0	0.1	0	0.5	0.418194264	0.581795844	2.114740214	22.56176806	0.999990108	0.644840611	0.001481146	21.39950409	45.32564412	0.646321756	0.418194264	0.581795844	2.114740214	22.56176806	0.999990108	0.658973562	0.001347777	20.900062	45.39824971	0.660321339
0	0.1	0	0.75	0.288518895	0.711475109	1.763824352	17.10940017	0.999994004	0.560784659	0.00025095	18.29665658	35.16389675	0.561035608	0.288518895	0.711475109	1.763824352	17.10940017	0.999994004	0.584759185	0.000210389	17.71595008	35.23400992	0.584969574
0	0.1	0	0.9	0.234048232	0.765945463	1.629513617	15.17390606	0.999993695	0.515658431	8.98E-05	16.92554837	31.08894446	0.515748193	0.234048232	0.765945463	1.629513617	15.17390606	0.999993695	0.545754543	7.09E-05	16.31351862	31.15643361	0.545825424
0	0.1	0	1	0.204513084	0.79547802	1.558436713	14.17758037	0.999991104	0.484033741	4.15E-05	16.03470833	28.59711637	0.484075272	0.204513084	0.79547802	1.558436713	14.17758037	0.999991104	0.518310221	3.13E-05	15.41315833	28.66155584	0.518341513
0	0.1	0.25	0	0.987799916	0.012190159	10.13765293	196.2011097	0.999990075	0.009922642	0.990077358	9.313879126	29.5669327	1	0.990238938	0.009751133	8.482554495	196.3770603	0.999990071	0.009922642	0.990077358	9.313879126	29.5669327	1
0	0.1	0.25	0.1	0.810951028	0.189039449	5.202276899	80.24568319	0.999990477	0.00966792	0.99033208	9.369320825	29.61617715	1	0.843002023	0.156988384	4.534409368	80.48184805	0.999990407	0.010025167	0.989974833	9.331720256	29.64747486	1
0	0.1	0.25	0.25	0.596348461	0.403642061	3.354681367	41.27167991	0.999990522	0.009513636	0.990485447	9.646835977	30.28105744	0.999999083	0.649907813	0.350083679	3.022969023	41.47464001	0.999991492	0.010377139	0.989622024	9.523706875	30.28672516	0.999999164
0	0.1	0.25	0.5	0.379933512	0.620058286	2.336007654	24.32554076	0.999991798	0.01045755	0.973248042	11.08207857	32.71306839	0.983705592	0.436165825	0.563826335	2.172063664	24.47411601	0.99999216	0.012208843	0.972074017	10.72492549	32.62289766	0.98428286
0	0.1	0.25	0.75	0.255920929	0.744072624	1.897701036	18.03845464	0.999993553	0.013299869	0.741246294	13.11693699	31.75953032	0.754546163	0.303397291	0.696592749	1.798275181	18.15133126	0.99999004	0.01634521	0.721399025	12.51847708	31.34697802	0.737744236
0	0.1	0.25	0.9	0.205706849	0.794286986	1.734759613	15.86314796	0.999993835	0.015757325	0.508807699	14.00114462	29.73402294	0.524565024	0.24720141	0.752792476	1.657406754	15.96110852	0.999993886	0.01994429	0.510321657	13.36569468	29.70619782	0.530265947
0	0.1	0.25	1	0.178917003	0.821077121	1.649586578	14.75812391	0.999994124	0.017576165	0.372399904	14.36868688	28.33468227	0.389976068	0.21660229	0.783391869	1.583241598	14.84777724	0.999994159	0.022665186	0.37381788	13.70756586	28.32707818	0.396483067
0	0.1	0.5	0	0.985709297	0.014280725	11.50335396	196.0309824	0.999990022	0.000176814	0.999823186	5.844359636	17.21387087	1	0.990471195	0.009518814	8.321142458	196.3899373	0.999990008	0.000176814	0.999823186	5.844359636	17.21387087	1
0	0.1	0.5	0.1	0.813486044	0.186504071	6.394951157	90.82279189	0.999990116	0.000169538	0.999830462	5.869801456	17.22741851	1	0.867645314	0.132345135	4.936185814	91.31025022	0.999990449	0.000179467	0.999820533	5.850550973	17.23898139	1
0	0.1	0.5	0.25	0.587827754	0.412163366	4.115544461	47.56827946	0.999991121	0.000161169	0.999838831	5.952328146	17.36658187	1	0.684004873	0.315985613	3.359336294	48.0319607	0.999990485	0.000185208	0.999814792	5.892767196	17.36723426	1
0	0.1	0.5	0.5	0.358997756	0.640994416	2.724010689	27.93402007	0.999992172	0.000158342	0.9998415	6.394467607	18.27126062	0.999999842	0.463506766	0.536483665	2.352975708	28.31649058	0.999990432	0.000205524	0.999794298	6.208591544	18.15892534	0.999999821
0	0.1	0.5	0.75	0.234599663	0.765392569	2.122954355	20.36446081	0.999992231	0.000177787	0.999442052	7.426654698	20.0400318	0.999619839	0.323569422	0.676422714	1.901654625	20.66800947	0.999992136	0.000254639	0.999392685	7.055967502	19.81260706	0.999647323
0	0.1	0.5	0.9	0.186228681	0.813764215	1.906513065	17.69895522	0.999992895	0.000204669	0.995261239	8.294820489	21.24557421	0.995465908	0.26416154	0.735831058	1.735482715	17.96130196	0.999992598	0.000308125	0.995344718	7.818816271	20.99735345	0.995652843
0	0.1	0.5	1	0.160920455	0.839071156	1.795584276	16.34094635	0.999991611	0.000230716	0.983265913	8.928947678	21.91790357	0.983496629	0.231782055	0.768209086	1.649345673	16.57877256	0.999991141	0.000358115	0.983550402	8.394042388	21.67666581	0.983908516
0	0.1	0.75	0	0.983715951	0.016274091	12.76466633	195.8610399	0.999990042	4.77E-06	0.999995227	4.422208236	12.87050399	1	0.990692694	0.009297346	8.166637828	196.4050269	0.99999004	4.77E-06	0.999995227	4.422208236	12.87050399	1
0	0.1	0.75	0.1	0.818341732	0.181648639	7.525375429	100.0698117	0.999990371	4.54E-06	0.999995465	4.439041669	12.87955481	1	0.887581208	0.112409005	5.220649959	100.78617	0.999990212	4.86E-06	0.999995138	4.425901446	12.88456582	1
0	0.1	0.75	0.25	0.591152456	0.40883853	4.940501883	53.30749497	0.999990986	4.24E-06	0.999995762	4.482542668	12.93685106	1	0.719747422	0.280243086	3.682829843	54.01758978	0.999990508	5.03E-06	0.999994971	4.443636417	12.93545701	1
0	0.1	0.75	0.5	0.351780519	0.648210504	3.248628437	31.45501937	0.999991024	3.94E-06	0.999996065	4.669215274	13.28030581	1	0.497906163	0.502085685	2.605962354	32.08186141	0.999991848	5.47E-06	0.999994531	4.555492609	13.21018488	1
0	0.1	0.75	0.75	0.223045863	0.776945804	2.458085474	22.90103352	0.999991667	3.97E-06	0.999995932	5.131706433	14.09536053	0.999999897	0.349450035	0.6505414	2.072836412	23.42938836	0.999991435	6.32E-06	0.999993592	4.888888842	13.90514538	0.999999916
0	0.1	0.75	0.9	0.174439041	0.825553623	2.167431393	19.85301582	0.999992664	4.20E-06	0.999989914	5.584053312	14.80146572	0.999994116	0.285617396	0.714374681	1.870544453	20.32606016	0.999992077	7.20E-06	0.99998777	5.245887644	14.54770246	0.99999497
0	0.1	0.75	1	0.149476058	0.850517325	2.018534524	18.28668598	0.999993382	4.48E-06	0.99995272	5.957463366	15.33883411	0.999957198	0.250744668	0.749248002	1.765333723	18.7251738	0.999992669	8.01E-06	0.999954378	5.554943457	15.05518848	0.999962393
0	0.1	1	0	0.981813213	0.018176849	13.93471867	195.6926682	0.999990062	1.76E-07	0.999999824	3.626034523	10.61702666	1	0.990904124	0.009085942	8.018565136	196.4189831	0.999990067	1.76E-07	0.999999824	3.626034523	10.61702666	1
0	0.1	1	0.1	0.823363599	0.176626481	8.608569907	108.3672602	0.99999008	1.66E-07	0.999999834	3.638869231	10.62466285	1	0.903159578	0.096830614	5.431175519	109.2981632	0.999990192	1.80E-07	0.99999982	3.62868109	10.62670847	1
0	0.1	1	0.25	0.598838996	0.401151101	5.745201974	58.66718185	0.999990097	1.54E-07	0.999999846	3.668149195	10.65863865	1	0.751892599	0.248098302	3.946724247	59.60739323	0.999990901	1.87E-07	0.999999813	3.638850193	10.65534247	1
0	0.1	1	0.5	0.353095993	0.64689434	3.833875433	34.78953385	0.999990332	1.39E-07	0.999999861	3.77069437	10.82812184	1	0.534973347	0.465018228	2.867513311	35.6532073	0.999991575	2.02E-07	0.999999798	3.691165161	10.78166743	1
0	0.1	1	0.75	0.21885927	0.781132177	2.877576618	25.33462819	0.999991448	1.32E-07	0.999999868	4.006437908	11.23395295	1	0.379735981	0.620255214	2.282709857	26.08843176	0.999991195	2.26E-07	0.999999774	3.839666705	11.09753195	1
0	0.1	1	0.9	0.16875934	0.831233362	2.509966408	21.95031467	0.999992702	1.32E-07	0.999999864	4.246459216	11.61732582	0.999999996	0.311206735	0.688785204	2.048059226	22.63825196	0.999991939	2.49E-07	0.999999748	4.007199884	11.416278	0.999999997
0	0.1	1	1	0.143346867	0.856645314	2.318296539	20.20723483	0.999992181	1.35E-07	0.999999788	4.455666233	11.92931244	0.999999923	0.273472344	0.726518696	1.923255613	20.8532215	0.99999104	2.68E-07	0.999999671	4.161397205	11.68726064	0.99999994
0	0.15	0	0	0.989995014	0.009995014	8.65126016	196.3594212	0.999990027	0.849935783	0.149935783	65.26462171	181.6494793	0.999871566	0.989995014	0.009995014	8.65126016	196.3594212	0.999990027	0.849935783	0.149935783	65.26462171	181.6494793	0.999871566
0	0.15	0	0.1	0.824163232	0.175827273	4.210083268	70.36417265	0.999990506	0.798685554	0.102266477	50.71629146	124.2198379	0.900952031	0.824163232	0.175827273	4.210083268	70.36417265	0.999990506	0.799957093	0.101535103	50.51521051	124.2861634	0.901492196
0	0.15	0	0.25	0.629266028	0.370725257	2.882394726	36.8868722	0.999991285	0.669817392	0.026723513	35.17679911	71.57002721	0.696540905	0.629266028	0.370725257	2.882394726	36.8868722	0.999991285	0.674501795	0.026083266	34.88278865	71.64692281	0.700585061
0	0.15	0	0.5	0.418194264	0.581795844	2.114740214	22.56176806	0.999990108	0.516693668	0.003327083	25.55339871	44.61182487	0.520020751	0.418194264	0.581795844	2.114740214	22.56176806	0.999990108	0.528480824	0.003095367	25.19388739	44.68272432	0.53157619
0	0.15	0	0.75	0.288518895	0.711475109	1.763824352	17.10940017	0.999994004	0.421534054	0.000688011	21.44020249	34.70486709	0.422222065	0.288518895	0.711475109	1.763824352	17.10940017	0.999994004	0.440293752	0.000600252	21.03359885	34.77334557	0.440894004
0	0.15	0	0.9	0.234048232	0.765945463	1.629513617	15.17390606	0.999993695	0.37351777	0.000276345	19.6507265	30.72041149	0.373794115	0.234048232	0.765945463	1.629513617	15.17390606	0.999993695	0.396215795	0.000230008	19.22779544	30.78647588	0.396445802
0	0.15	0	1	0.204513084	0.79547802	1.558436713	14.17758037	0.999991104	0.341026394	0.000139535	18.50318421	28.28011248	0.341165929	0.204513084	0.79547802	1.558436713	14.17758037	0.999991104	0.366175401	0.000111923	18.07750162	28.34331889	0.366287324
0	0.15	0.25	0	0.987946854	0.01204324	10.03990939	196.2130067	0.999990094	0.001003815	0.998996185	11.03289309	27.15512938	1	0.990356491	0.009633599	8.400983371	196.385393	0.99999009	0.001003815	0.998996185	11.03289309	27.15512938	1
0	0.15	0.25	0.1	0.815774271	0.184216184	5.186035118	80.64886623	0.999990454	0.000983513	0.999016487	11.08803078	27.20136824	1	0.847101167	0.152889222	4.520330696	80.88489067	0.999990389	0.001019478	0.998980522	11.05676413	27.22157203	1
0	0.15	0.25	0.25	0.604663669	0.395327787	3.374011322	41.72665891	0.999991455	0.000988806	0.999010921	11.44112081	27.73158716	0.999999727	0.657483589	0.342507392	3.039728737	41.93523856	0.999990981	0.001075574	0.998924134	11.32393928	27.72373569	0.999999708
0	0.15	0.25	0.5	0.388145912	0.611844674	2.35403049	24.70646613	0.999990586	0.00121342	0.990484457	13.3855086	29.97106864	0.991697878	0.444259233	0.555731736	2.188208699	24.86571429	0.999990969	0.001398586	0.990715489	13.0271834	29.85367005	0.992114076
0	0.15	0.25	0.75	0.262751923	0.737240185	1.911330753	18.32516159	0.999992108	0.001868227	0.829992272	15.94404876	29.9986386	0.831860499	0.310485117	0.689507044	1.810713739	18.44820514	0.999992161	0.002249367	0.833494033	15.44141255	29.90648746	0.835743401
0	0.15	0.25	0.9	0.211709739	0.788282475	1.746542733	16.10562793	0.999992213	0.002489218	0.626957183	16.86022939	28.51563703	0.629446401	0.253574438	0.74641774	1.668243962	16.21251716	0.999992178	0.003077748	0.631708587	16.34431452	28.45855014	0.634786335
0	0.15	0.25	1	0.184408948	0.815583501	1.660383347	14.97641772	0.999992449	0.002979477	0.48951237	17.15040611	27.3615461	0.492491847	0.222508549	0.777483831	1.593213626	15.07425215	0.999992379	0.003752401	0.494116407	16.639582	27.32501329	0.497868808
0	0.15	0.5	0	0.986041538	0.013948515	11.28937807	196.0593487	0.999990053	2.50E-06	0.999997501	6.789906244	15.9706778	1	0.990692694	0.009297346	8.166637828	196.4050269	0.99999004	2.50E-06	0.999997501	6.789906244	15.9706778	1
0	0.15	0.5	0.1	0.820729321	0.179261077	6.281775363	91.04185646	0.999990399	2.42E-06	0.999997584	6.814022032	15.98567507	1	0.872970687	0.127019608	4.851049456	91.50960763	0.999990295	2.56E-06	0.999997444	6.797646686	15.99219385	1
0	0.15	0.5	0.25	0.603564703	0.396426321	4.104975298	47.92683602	0.999991024	2.34E-06	0.999997661	6.909879331	16.0966539	1	0.697119946	0.302870495	3.351402367	48.37357882	0.999990441	2.68E-06	0.99999732	6.853665757	16.09166455	1
0	0.15	0.5	0.5	0.376232385	0.623759043	2.75986739	28.36292674	0.999991428	2.47E-06	0.999997457	7.49675352	16.79763745	0.999999923	0.48020713	0.519784895	2.382686797	28.74139328	0.999992025	3.16E-06	0.99999678	7.297038829	16.69393493	0.999999936
0	0.15	0.5	0.75	0.248780044	0.751210877	2.160270734	20.79484847	0.999990921	3.23E-06	0.999802317	8.89607988	18.25022891	0.999805551	0.3387572	0.661233641	1.933314852	21.10585048	0.999990841	4.48E-06	0.999822768	8.505123719	18.0244526	0.999827245
0	0.15	0.5	0.9	0.198486931	0.801504485	1.940638416	18.11468193	0.999991416	4.27E-06	0.997600143	10.03088243	19.31205797	0.997604409	0.277888709	0.722102351	1.764762441	18.38968745	0.99999106	6.14E-06	0.997793945	9.560479288	19.04760315	0.997800081
0	0.15	0.5	1	0.172010808	0.827982866	1.827348295	16.74305257	0.999993675	5.34E-06	0.992704001	10.83027347	20.00348378	0.992709339	0.244516436	0.755476868	1.676772739	16.99614926	0.999993305	7.87E-06	0.993167307	10.32850007	19.73275369	0.993175172
0	0.15	0.75	0	0.984264702	0.015725376	12.42123423	195.9095067	0.999990078	1.19E-08	0.999999988	5.089153877	11.99846888	1	0.991006275	0.008983803	7.946815569	196.425557	0.999990078	1.19E-08	0.999999988	5.089153877	11.99846888	1
0	0.15	0.75	0.1	0.827106416	0.172883601	7.308546354	100.2591225	0.999990017	1.15E-08	0.999999989	5.105089776	12.00831756	1	0.893244069	0.106746209	5.07362534	100.9385076	0.999990278	1.23E-08	0.999999988	5.093555644	12.01075942	1
0	0.15	0.75	0.25	0.611720877	0.388269144	4.857367048	53.62997746	0.999990021	1.09E-08	0.999999989	5.152853354	12.05570505	1	0.735408248	0.26458249	3.624424975	54.29842045	0.999990738	1.29E-08	0.999999987	5.116064467	12.0514637	1
0	0.15	0.75	0.5	0.376858475	0.623131968	3.267919667	31.87191958	0.999990443	1.07E-08	0.999999989	5.389691249	12.31546179	1	0.5214984	0.478493076	2.622240576	32.46823807	0.999991476	1.47E-08	0.999999985	5.268033119	12.25593073	1
0	0.15	0.75	0.75	0.244348513	0.755641987	2.506845876	23.34379425	0.999990499	1.20E-08	0.999999933	6.015805918	12.9391626	0.999999945	0.372668162	0.627322244	2.1124055	23.85676484	0.999990406	1.85E-08	0.999999938	5.742141471	12.77503289	0.999999956
0	0.15	0.75	0.9	0.192880348	0.807110996	2.219729152	20.29890626	0.999991343	1.40E-08	0.999996787	6.631407038	13.50049209	0.999996801	0.307097038	0.692893756	1.913308843	20.76484292	0.999990794	2.28E-08	0.999997337	6.255108564	13.27161425	0.99999736
0	0.15	0.75	1	0.166118308	0.83387372	2.070594019	18.73167857	0.999992027	1.61E-08	0.999976587	7.132250941	13.93946504	0.999976603	0.270868924	0.729122363	1.808144265	19.16815351	0.999991288	2.72E-08	0.999980178	6.695336241	13.67434741	0.999980205
0	0.15	1	0	0.982603744	0.017386352	13.45246695	195.7641077	0.999990096	9.38E-11	1	4.146893153	9.923381027	1	0.99129935	0.008690655	7.740119298	196.4399937	0.999990005	9.38E-11	1	4.146893153	9.923381027	1
0	0.15	1	0.1	0.833304223	0.166686041	8.284479056	108.5578103	0.999990264	8.96E-11	1	4.159145272	9.931338107	1	0.908877419	0.091112682	5.229998653	109.4300622	0.999990101	9.68E-11	1	4.149936637	9.931908696	1
0	0.15	1	0.25	0.622653414	0.377336963	5.575938343	58.98035002	0.999990377	8.45E-11	1	4.19036603	9.960058647	1	0.768478375	0.231512012	3.83589232	59.85206881	0.999990387	1.02E-10	1	4.162381976	9.955297557	1
0	0.15	1	0.5	0.384401742	0.615590025	3.805319962	35.20764534	0.999991768	7.99E-11	1	4.314836162	10.08891359	1	0.563215062	0.436776402	2.850566207	36.01064123	0.999991464	1.15E-10	1	4.230955877	10.05028119	1
0	0.15	1	0.75	0.246575274	0.753415153	2.912658962	25.78800918	0.999990427	8.19E-11	1	4.626143746	10.38934788	1	0.409956157	0.590034307	2.311826555	26.49909758	0.999990464	1.37E-10	1	4.437025305	10.27925492	1
0	0.15	1	0.9	0.193008419	0.806983104	2.562206685	22.41019463	0.999991524	8.80E-11	0.999999998	4.952657263	10.67747465	0.999999998	0.340071577	0.659919358	2.090212307	23.06596766	0.999990934	1.59E-10	0.999999998	4.676253164	10.51181855	0.999999998
0	0.15	1	1	0.165300267	0.834690451	2.376751005	20.66843806	0.999990718	9.51E-11	0.999999958	5.238706586	10.91649525	0.999999958	0.300944138	0.699048843	1.970287059	21.28892213	0.999992981	1.80E-10	0.999999979	4.898589297	10.71259383	0.999999979
0	0.2	0	0	0.989995014	0.009995014	8.65126016	196.3594212	0.999990027	0.799919414	0.199919414	78.66175972	176.013819	0.999838828	0.989995014	0.009995014	8.65126016	196.3594212	0.999990027	0.799919414	0.199919414	78.66175972	176.013819	0.999838828
0	0.2	0	0.1	0.824163232	0.175827273	4.210083268	70.36417265	0.999990506	0.73614614	0.139765711	59.93754798	120.8409248	0.875911852	0.824163232	0.175827273	4.210083268	70.36417265	0.999990506	0.737377044	0.138997794	59.76718572	120.9097625	0.876374838
0	0.2	0	0.25	0.629266028	0.370725257	2.882394726	36.8868722	0.999991285	0.58081958	0.041164456	40.42119203	70.02052236	0.621984036	0.629266028	0.370725257	2.882394726	36.8868722	0.999991285	0.585061698	0.040365812	40.18388661	70.09871606	0.625427509
0	0.2	0	0.5	0.418194264	0.581795844	2.114740214	22.56176806	0.999990108	0.410205219	0.00636319	28.66927173	43.89935703	0.416568409	0.418194264	0.581795844	2.114740214	22.56176806	0.999990108	0.419968247	0.005994296	28.39118668	43.97119064	0.425962543
0	0.2	0	0.75	0.288518895	0.711475109	1.763824352	17.10940017	0.999994004	0.313136627	0.001556215	23.74538346	34.24471013	0.314692842	0.288518895	0.711475109	1.763824352	17.10940017	0.999994004	0.327677189	0.001389157	23.43772085	34.31443836	0.329066346
0	0.2	0	0.9	0.234048232	0.765945463	1.629513617	15.17390606	0.999993695	0.266973715	0.000688963	21.62839508	30.34967728	0.267662678	0.234048232	0.765945463	1.629513617	15.17390606	0.999993695	0.28390526	0.000591184	21.31170355	30.41715944	0.284496443
0	0.2	0	1	0.204513084	0.79547802	1.558436713	14.17758037	0.999991104	0.236818005	0.000374283	20.28200804	27.96037392	0.237192288	0.204513084	0.79547802	1.558436713	14.17758037	0.999991104	0.255048152	0.000311349	19.96549935	28.02508477	0.255359501
0	0.2	0.25	0	0.988090244	0.011899768	9.944215827	196.2216528	0.999990012	0.000102561	0.999897439	12.39471266	25.4034595	1	0.990471195	0.009518814	8.321142458	196.3899373	0.999990008	0.000102561	0.999897439	12.39471266	25.4034595	1
0	0.2	0.25	0.1	0.81973138	0.180259156	5.15617268	80.85518661	0.999990537	0.000101056	0.999898944	12.45249112	25.44600887	1	0.850455942	0.149534537	4.494607776	81.0873184	0.999990479	0.000104711	0.999895289	12.42395736	25.46065487	1
0	0.2	0.25	0.25	0.612065895	0.387925308	3.380743819	42.00997585	0.999991203	0.000103994	0.99989587	12.88588238	25.88454368	0.999999864	0.664205198	0.335785528	3.045456611	42.21792167	0.999990725	0.000112775	0.999887082	12.76579741	25.87268806	0.999999857
0	0.2	0.25	0.5	0.395941535	0.60405097	2.366747696	24.97827048	0.999992505	0.000144962	0.995532128	15.35705197	27.90727326	0.99567709	0.451915525	0.548074622	2.199587821	25.14126731	0.999990147	0.000164754	0.995170044	14.98475607	27.76246129	0.995334799
0	0.2	0.25	0.75	0.269409419	0.730581549	1.922405628	18.54852186	0.999990968	0.000276792	0.8798904	18.32195461	28.43498441	0.880167192	0.317369453	0.682621549	1.820823884	18.67681902	0.999991002	0.000326349	0.883549699	17.87483112	28.32826219	0.883876047
0	0.2	0.25	0.9	0.21761473	0.782376137	1.756537282	16.30181796	0.999990867	0.000417345	0.710142333	19.16707068	27.36855461	0.710559678	0.259822399	0.740168382	1.677441857	16.41393814	0.999990781	0.000505086	0.71564044	18.74313951	27.29882829	0.716145526
0	0.2	0.25	1	0.18983727	0.810153746	1.66973108	15.15667911	0.999991016	0.000536343	0.582404846	19.33173673	26.42576874	0.58294119	0.228326816	0.77166406	1.601853657	15.25958524	0.999990877	0.000661472	0.588050204	18.92799937	26.37748741	0.588711676
0	0.2	0.5	0	0.986358675	0.013631403	11.08407845	196.086103	0.999990078	3.67E-08	0.999999963	7.532942421	15.06594316	1	0.990904124	0.009085942	8.018565136	196.4189831	0.999990067	3.67E-08	0.999999963	7.532942421	15.06594316	1
0	0.2	0.5	0.1	0.826666033	0.173324165	6.171136968	91.18305006	0.999990198	3.57E-08	0.999999964	7.557098263	15.08060149	1	0.877318417	0.122671695	4.76748407	91.63417752	0.999990112	3.78E-08	0.999999962	7.541901443	15.08518672	1
0	0.2	0.5	0.25	0.61670176	0.383289274	4.074630959	48.15988773	0.999991034	3.53E-08	0.999999965	7.667703066	15.17300705	1	0.707971061	0.292019442	3.327673647	48.59013494	0.999990503	4.03E-08	0.99999996	7.610758653	15.16745546	1
0	0.2	0.5	0.5	0.391706778	0.608284167	2.77513118	28.64937552	0.999990945	4.03E-08	0.999999911	8.407614367	15.74172457	0.999999951	0.495015294	0.504976343	2.395420295	29.01823266	0.999991638	5.07E-08	0.999999909	8.186584369	15.6520937	0.99999996
0	0.2	0.5	0.75	0.262162968	0.737830186	2.184076946	21.09069473	0.999993154	6.34E-08	0.999902024	10.17923064	16.96514442	0.999902087	0.352902337	0.647090798	1.953573593	21.39932478	0.999993135	8.45E-08	0.999914336	9.769745988	16.75915351	0.99991442
0	0.2	0.5	0.9	0.210294198	0.789696053	1.964551431	18.4063681	0.999990251	9.82E-08	0.998454749	11.55001613	17.89822173	0.998454847	0.290937124	0.709056435	1.785338862	18.68281334	0.999993559	1.35E-07	0.998884726	11.09600791	17.6541734	0.998884861
0	0.2	0.5	1	0.182809949	0.817182756	1.850612277	17.0294304	0.999992705	1.38E-07	0.995265633	12.47593834	18.53108377	0.995265771	0.256754463	0.743237844	1.696918771	17.28593355	0.999992307	1.93E-07	0.995651717	12.01546466	18.26555878	0.995651911
0	0.2	0.75	0	0.98477761	0.015212393	12.09760188	195.9518458	0.999990002	3.24E-11	1	5.613702448	11.35545204	1	0.99129935	0.008690655	7.740119298	196.4399937	0.999990005	3.24E-11	1	5.613702448	11.35545204	1
0	0.2	0.75	0.1	0.834336503	0.165653498	7.112275151	100.3925132	0.999990001	3.14E-11	1	5.629506221	11.36503629	1	0.897890793	0.1020995	4.940056274	101.0406701	0.999990293	3.36E-11	1	5.618594764	11.36658573	1
0	0.2	0.75	0.25	0.628488563	0.371501639	4.764823395	53.84700574	0.999990202	3.05E-11	1	5.682220253	11.40535196	1	0.748000116	0.251990872	3.558463678	54.48063772	0.999990988	3.59E-11	1	5.645233881	11.40104467	1
0	0.2	0.75	0.5	0.398541028	0.601449086	3.257692601	32.15344742	0.999990114	3.16E-11	1	5.971376439	11.61311472	1	0.541428862	0.458562456	2.615518793	32.72085682	0.999991318	4.28E-11	1	5.837118012	11.563987	1
0	0.2	0.75	0.75	0.263880322	0.736112293	2.527870816	23.64632037	0.999992615	3.98E-11	0.999999975	6.771366289	12.11226868	0.999999975	0.393391294	0.606601373	2.129885748	24.13974291	0.999992666	5.94E-11	0.99999998	6.462123298	11.97421885	0.99999998
0	0.2	0.75	0.9	0.210269541	0.7897208	2.248131835	20.60524734	0.999990341	5.22E-11	0.999997944	7.554675299	12.57205575	0.999997944	0.326798865	0.673194323	1.93683418	21.05704297	0.999993188	8.09E-11	0.99999879	7.141557353	12.37409766	0.99999879
0	0.2	0.75	1	0.182062407	0.817928558	2.101419935	19.03871821	0.999990965	6.65E-11	0.999984921	8.1788399	12.93841753	0.999984921	0.289619897	0.710370383	1.833753825	19.46418869	0.99999028	1.05E-10	0.999987461	7.715486227	12.70405168	0.999987461
0	0.2	1	0	0.983328339	0.016661673	13.00558572	195.8264284	0.999990012	5.72E-14	1	4.55838503	9.408866099	1	0.991661679	0.008328346	7.483085152	196.4608111	0.999990025	5.72E-14	1	4.55838503	9.408866099	1
0	0.2	1	0.1	0.841529555	0.158460514	7.999441112	108.6974166	0.999990069	5.52E-14	1	4.5705068	9.416473854	1	0.913577629	0.08641264	5.052730725	109.5224649	0.999990269	5.96E-14	1	4.561660365	9.416628849	1
0	0.2	1	0.25	0.64187711	0.358113551	5.414820708	59.19628616	0.999990661	5.31E-14	1	4.604019813	9.441199233	1	0.781629928	0.218360855	3.729330009	60.01360531	0.999990783	6.41E-14	1	4.575925636	9.436739302	1
0	0.2	1	0.5	0.41082756	0.589164055	3.75046732	35.49224203	0.999991615	5.27E-14	1	4.750794346	9.544758364	1	0.586277854	0.413713651	2.813484533	36.24442691	0.999991505	7.50E-14	1	4.659812502	9.513280257	1
0	0.2	1	0.75	0.271415498	0.728576883	2.911498249	26.09929094	0.999992381	5.88E-14	1	5.141876432	9.780379572	1	0.435941827	0.56404824	2.313060076	26.77026347	0.999990067	9.57E-14	1	4.925974008	9.691443497	1
0	0.2	1	0.9	0.215453361	0.784537306	2.578669856	22.72726199	0.999990666	6.84E-14	0.999999999	5.56099442	10.00749772	0.999999999	0.365640771	0.634349531	2.104616728	23.34992569	0.999990302	1.18E-13	0.999999999	5.243312282	9.871943899	0.999999999
0	0.2	1	1	0.186015194	0.813977737	2.401031572	20.98734618	0.999992931	7.92E-14	0.999999982	5.928326789	10.19792729	0.999999982	0.32572784	0.674264523	1.990675513	21.57894941	0.999992362	1.41E-13	0.999999987	5.540334219	10.02886427	0.999999987
0	0.25	0	0	0.989995014	0.009995014	8.65126016	196.3594212	0.999990027	0.749905563	0.249905563	90.51408306	170.1473435	0.999811127	0.989995014	0.009995014	8.65126016	196.3594212	0.999990027	0.749905563	0.249905563	90.51408306	170.1473435	0.999811127
0	0.25	0	0.1	0.824163232	0.175827273	4.210083268	70.36417265	0.999990506	0.675630378	0.179100055	67.87494868	117.3273029	0.854730433	0.824163232	0.175827273	4.210083268	70.36417265	0.999990506	0.676820964	0.178295283	67.72625447	117.3990176	0.855116247
0	0.25	0	0.25	0.629266028	0.370725257	2.882394726	36.8868722	0.999991285	0.500378905	0.058947736	44.74144411	68.43278779	0.559326641	0.629266028	0.370725257	2.882394726	36.8868722	0.999991285	0.504206064	0.057973962	44.54257144	68.51342547	0.562180025
0	0.25	0	0.5	0.418194264	0.581795844	2.114740214	22.56176806	0.999990108	0.322354589	0.01102581	31.14059519	43.16764787	0.333380399	0.418194264	0.581795844	2.114740214	22.56176806	0.999990108	0.330379976	0.010471995	30.91573891	43.24213715	0.340851971
0	0.25	0	0.75	0.288518895	0.711475109	1.763824352	17.10940017	0.999994004	0.229594976	0.003120724	25.53960274	33.76899432	0.2327157	0.288518895	0.711475109	1.763824352	17.10940017	0.999994004	0.2407484	0.002828409	25.2953583	33.84177721	0.243576809
0	0.25	0	0.9	0.234048232	0.765945463	1.629513617	15.17390606	0.999993695	0.188030795	0.001503676	23.154371	29.96499203	0.189534471	0.234048232	0.765945463	1.629513617	15.17390606	0.999993695	0.20050928	0.001316767	22.90513034	30.03567077	0.201826047
0	0.25	0	1	0.204513084	0.79547802	1.558436713	14.17758037	0.999991104	0.161845283	0.000870491	21.64656139	27.62774527	0.162715774	0.204513084	0.79547802	1.558436713	14.17758037	0.999991104	0.174885369	0.000741961	21.39891482	27.69568151	0.17562733
0	0.25	0.25	0	0.988230308	0.01175972	9.850593029	196.2327829	0.999990028	1.06E-05	0.99998942	13.5580875	24.00829919	1	0.990583248	0.009406777	8.243060018	196.3976281	0.999990025	1.06E-05	0.99998942	13.5580875	24.00829919	1
0	0.25	0.25	0.1	0.823190086	0.176799977	5.121329331	80.99469775	0.999990063	1.05E-05	0.999989515	13.61979819	24.04712663	1	0.853383746	0.146606264	4.464626791	81.22255087	0.99999001	1.09E-05	0.99998914	13.59238664	24.05902767	1
0	0.25	0.25	0.25	0.618814321	0.381176732	3.38015169	42.21371818	0.999991053	1.11E-05	0.999988844	14.13958346	24.41858886	0.999999913	0.670317186	0.329673394	3.044785205	42.41929554	0.99999058	1.20E-05	0.999987946	14.01225901	24.40724074	0.999999909
0	0.25	0.25	0.5	0.403383547	0.59660848	2.375569974	25.18697607	0.999992027	1.79E-05	0.997062796	17.16323872	26.21180413	0.997080694	0.459201906	0.54079045	2.207474235	25.35121117	0.999992356	2.00E-05	0.997268028	16.78337333	26.09439237	0.997288065
0	0.25	0.25	0.75	0.275907029	0.724082993	1.931383292	18.72999196	0.999990022	4.34E-05	0.910917045	20.42084995	27.02059082	0.910960456	0.324066935	0.675923118	1.829024046	18.86100908	0.999990054	5.02E-05	0.914190884	20.02833202	26.91028239	0.914241055
0	0.25	0.25	0.9	0.223426157	0.776567752	1.765001631	16.46562165	0.999993909	7.51E-05	0.790525555	21.30474909	26.59141019	0.790600689	0.26595159	0.734042249	1.685237488	16.58083154	0.999993839	8.91E-05	0.79544978	20.94908799	26.51073822	0.795538915
0	0.25	0.25	1	0.195203226	0.80479099	1.677812654	15.30945176	0.999994216	0.000104276	0.682227445	21.38513274	25.90522534	0.682331721	0.234059755	0.765934355	1.609329628	15.41553759	0.99999411	0.000126126	0.687587781	21.05334983	25.84635538	0.687713907
0	0.25	0.5	0	0.986661716	0.013328383	10.88693024	196.1113459	0.999990099	5.58E-10	0.999999999	8.165964084	14.33160603	1	0.991106155	0.008883933	7.876527893	196.4318716	0.999990088	5.58E-10	0.999999999	8.165964084	14.33160602	1
0	0.25	0.5	0.1	0.831830222	0.168160219	6.065190673	91.28946982	0.999990441	5.48E-10	0.999999999	8.190692456	14.34547332	1	0.881089804	0.11890057	4.687324228	91.72613403	0.999990374	5.79E-10	0.999999999	8.17594666	14.34922314	1
0	0.25	0.5	0.25	0.628175137	0.371815953	4.035847798	48.33171693	0.999991091	5.52E-10	0.999999999	8.317057094	14.4242843	1	0.717383641	0.282606966	3.297195174	48.74697413	0.999990607	6.28E-10	0.999999999	8.257511958	14.41962559	1
0	0.25	0.5	0.5	0.405871962	0.594118647	2.778487643	28.86281405	0.999990609	6.89E-10	0.999999965	9.224453358	14.89785075	0.999999966	0.508429664	0.491561725	2.398347059	29.22113797	0.999991389	8.51E-10	0.999999971	8.978528662	14.82191479	0.999999972
0	0.25	0.5	0.75	0.274879704	0.725112923	2.198824514	21.31409087	0.999992626	1.35E-09	0.999931238	11.37938948	15.94256073	0.999931239	0.36618716	0.633805496	1.966192329	21.61725465	0.999992656	1.73E-09	0.999940434	10.96082086	15.75984911	0.999940436
0	0.25	0.5	0.9	0.221700648	0.778292526	1.981153897	18.62915287	0.999993175	2.52E-09	0.999128552	12.95758063	16.7722647	0.999128555	0.303393113	0.696599854	1.79968471	18.90272916	0.999992967	3.28E-09	0.999222086	12.5299144	16.54132516	0.99922209
0	0.25	0.5	1	0.1933384	0.806653489	1.867562393	17.24977488	0.999991889	4.07E-09	0.996651468	13.97732137	17.34032709	0.996651472	0.268543565	0.731447929	1.711653129	17.50514673	0.999991494	5.39E-09	0.996957483	13.56462052	17.09201824	0.996957488
0	0.25	0.75	0	0.985258166	0.014731851	11.79215991	195.9929949	0.999990017	9.46E-14	1	6.061766395	10.83015289	1	0.991573958	0.008416063	7.545477173	196.4559433	0.999990022	9.46E-14	1	6.061766395	10.83015289	1
0	0.25	0.75	0.1	0.840623307	0.159367033	6.932083538	100.497636	0.999990341	9.25E-14	1	6.077725329	10.83919925	1	0.90191504	0.098075236	4.817318015	101.1180074	0.999990276	9.90E-14	1	6.06701775	10.84044951	1
0	0.25	0.75	0.25	0.642893241	0.357097156	4.671873363	54.01030809	0.999990396	9.15E-14	1	6.135718413	10.87411125	1	0.758703714	0.241286458	3.491884736	54.61372494	0.999990172	1.08E-13	1	6.097511852	10.87055025	1
0	0.25	0.75	0.5	0.417861511	0.582130482	3.233463115	32.36458855	0.999991993	1.01E-13	1	6.481374973	11.04556604	1	0.558861131	0.441130137	2.597849812	32.90578734	0.999991268	1.35E-13	1	6.331793007	11.00540326	1
0	0.25	0.75	0.75	0.282028174	0.717963997	2.533178861	23.87429486	0.999992171	1.47E-13	0.999999983	7.473319807	11.45574481	0.999999983	0.412216526	0.58777582	2.1348217	24.34829583	0.999992346	2.09E-13	0.999999986	7.127237696	11.34029761	0.999999986
0	0.25	0.75	0.9	0.226776583	0.773216372	2.261957496	20.83711062	0.999992955	2.21E-13	0.999998961	8.432085197	11.83939794	0.999998961	0.345062951	0.654929791	1.948594329	21.27322181	0.999992742	3.22E-13	0.999999165	7.989331391	11.67026376	0.999999165
0	0.25	0.75	1	0.197389343	0.802600758	2.118728515	19.27149557	0.999990101	3.17E-13	0.999989466	9.17543905	12.14929101	0.999989466	0.307214719	0.69277847	1.848382512	19.68395872	0.999993189	4.64E-13	0.999993631	8.699701039	11.94592988	0.999993631
0	0.25	1	0	0.983995006	0.015995006	12.59033224	195.8846539	0.999990011	3.94E-17	1	4.911110074	8.987324033	1	0.991995014	0.007995014	7.245035148	196.4781846	0.999990028	3.94E-17	1	4.911110074	8.987324033	1
0	0.25	1	0.1	0.848663322	0.151326841	7.742820241	108.8102568	0.999990162	3.84E-17	1	4.923270005	8.994425675	1	0.917633295	0.082356777	4.893264803	109.5929849	0.999990072	4.15E-17	1	4.914520915	8.994533966	1
0	0.25	1	0.25	0.65825837	0.341732564	5.264597466	59.36149554	0.999990934	3.77E-17	1	4.959216114	9.016000479	1	0.792684538	0.207305682	3.629672501	60.13272837	0.99999022	4.53E-17	1	4.930384769	9.012342094	1
0	0.25	1	0.5	0.433974846	0.566016712	3.686408951	35.70653696	0.999991558	3.93E-17	1	5.129556163	9.101854261	1	0.605963595	0.394028017	2.769184799	36.41542391	0.999991612	5.53E-17	1	5.029881468	9.076455341	1
0	0.25	1	0.75	0.294099034	0.70589299	2.892865964	26.33424199	0.999992024	4.83E-17	1	5.609212198	9.292895601	1	0.458891178	0.54110128	2.300757024	26.96964081	0.999992458	7.60E-17	1	5.363141233	9.220778508	1
0	0.25	1	0.9	0.236442859	0.763547158	2.576298662	22.96738259	0.999990017	6.18E-17	0.999999999	6.131881376	9.477146465	0.999999999	0.388703088	0.611289789	2.104321409	23.55942749	0.999992876	1.01E-16	1	5.770534118	9.366045072	1
0	0.25	1	1	0.20567298	0.794319357	2.406446055	21.22920656	0.999992337	7.76E-17	0.999999988	6.587998246	9.632610938	0.999999988	0.348383415	0.651608516	1.996262502	21.79323183	0.999991931	1.29E-16	0.999999991	6.153134845	9.492693202	0.999999991
0	0.3	0	0	0.989995014	0.009995014	8.65126016	196.3594212	0.999990027	0.699894231	0.299894231	101.2108428	164.0272228	0.999788462	0.989995014	0.009995014	8.65126016	196.3594212	0.999990027	0.699894231	0.299894231	101.2108428	164.0272228	0.999788462
0	0.3	0	0.1	0.824163232	0.175827273	4.210083268	70.36417265	0.999990506	0.617122406	0.220285123	74.87752101	113.6593746	0.837407529	0.824163232	0.175827273	4.210083268	70.36417265	0.999990506	0.618272992	0.219443184	74.74507264	113.7343864	0.837716175
0	0.3	0	0.25	0.629266028	0.370725257	2.882394726	36.8868722	0.999991285	0.427959156	0.080416256	48.41313066	66.78498455	0.508375412	0.629266028	0.370725257	2.882394726	36.8868722	0.999991285	0.431397703	0.079249831	48.24206769	66.86912635	0.510647534
0	0.3	0	0.5	0.418194264	0.581795844	2.114740214	22.56176806	0.999990108	0.250456546	0.017847171	33.17366623	42.40156109	0.268303717	0.418194264	0.581795844	2.114740214	22.56176806	0.999990108	0.256998546	0.017050536	32.98616519	42.48010369	0.274049082
0	0.3	0	0.75	0.288518895	0.711475109	1.763824352	17.10940017	0.999994004	0.165914625	0.005753893	26.99200957	33.26719687	0.171668517	0.288518895	0.711475109	1.763824352	17.10940017	0.999994004	0.174371885	0.005272538	26.79153534	33.34450475	0.179644423
0	0.3	0	0.9	0.234048232	0.765945463	1.629513617	15.17390606	0.999993695	0.130280618	0.00298962	24.38046956	29.55768616	0.133270237	0.234048232	0.765945463	1.629513617	15.17390606	0.999993695	0.139355247	0.002656834	24.17740878	29.63302707	0.142012081
0	0.3	0	1	0.204513084	0.79547802	1.558436713	14.17758037	0.999991104	0.108660375	0.001831456	22.73750723	27.27465063	0.110491831	0.204513084	0.79547802	1.558436713	14.17758037	0.999991104	0.117851704	0.001588836	22.53674791	27.34724362	0.11944054
0	0.3	0.25	0	0.988367115	0.011622929	9.758932338	196.2435598	0.999990043	1.10E-06	0.999998898	14.60084506	22.81925408	1	0.990692694	0.009297346	8.166637828	196.4050269	0.99999004	1.10E-06	0.999998898	14.60084506	22.81925408	1
0	0.3	0.25	0.1	0.826310999	0.173679175	5.084355903	81.1013279	0.999990174	1.10E-06	0.999998902	14.66729062	22.85460766	1	0.856022629	0.143967499	4.432825537	81.32517	0.999990128	1.14E-06	0.999998863	14.64009374	22.86514118	1
0	0.3	0.25	0.25	0.625059092	0.374931869	3.374877233	42.37182087	0.999990961	1.19E-06	0.999998745	15.28225313	23.1739674	0.999999938	0.675960608	0.324029889	3.040027894	42.57448049	0.999990496	1.28E-06	0.999998651	15.14475893	23.16500486	0.999999935
0	0.3	0.25	0.5	0.410517678	0.589473968	2.381420621	25.35524983	0.999991645	2.29E-06	0.997876237	18.89488371	24.76584165	0.997878532	0.466166992	0.533825008	2.212698223	25.51916161	0.999992	2.53E-06	0.998036428	18.50986321	24.65943113	0.998038956
0	0.3	0.25	0.75	0.282255817	0.717737306	1.938611609	18.88209684	0.999993123	7.27E-06	0.939115854	22.43572182	25.8699353	0.939123123	0.330591159	0.669401988	1.835631536	19.01438669	0.999993147	8.24E-06	0.941633736	22.09171042	25.75753351	0.941641979
0	0.3	0.25	0.9	0.229147713	0.770845591	1.772144922	16.60538776	0.999993304	1.43E-05	0.8328394	23.03379982	25.49007887	0.832853678	0.271967439	0.728025785	1.691822488	16.72235237	0.999993225	1.66E-05	0.837328556	22.7383928	25.41158067	0.837345202
0	0.3	0.25	1	0.200507918	0.799485659	1.684781314	15.44129089	0.999993577	2.12E-05	0.738860294	22.94903193	24.9540322	0.738881532	0.239709748	0.760283704	1.615782189	15.5493284	0.999993453	2.53E-05	0.743941114	22.67756423	24.89774972	0.743966379
0	0.3	0.5	0	0.986951529	0.013038485	10.69740611	196.132512	0.999990014	8.78E-12	1	8.733268204	13.69709725	1	0.99129935	0.008690655	7.740119298	196.4399937	0.999990005	8.78E-12	1	8.733268204	13.69709725	1
0	0.3	0.5	0.1	0.836461096	0.163529115	5.96406915	91.37457066	0.999990211	8.69E-12	1	8.758843362	13.71005315	1	0.884464012	0.115526147	4.610761308	91.7979967	0.999990158	9.17E-12	1	8.744152039	13.7134778	1
0	0.3	0.5	0.25	0.638456815	0.361534357	3.99320474	48.46721457	0.999991171	8.93E-12	1	8.902240922	13.77826574	1	0.725771062	0.27421967	3.263623405	48.86886556	0.999990731	1.01E-11	1	8.83889541	13.7750342	1
0	0.3	0.5	0.5	0.418999038	0.580991331	2.774380026	29.03188539	0.999990369	1.24E-11	0.999999975	9.998541834	14.17900331	0.999999975	0.520748579	0.479242647	2.395125619	29.37981316	0.999991226	1.50E-11	0.99999998	9.725432806	14.1155442	0.99999998
0	0.3	0.5	0.75	0.287019777	0.712972419	2.207191223	21.49253383	0.999992197	3.15E-11	0.99994922	12.54879805	15.07926479	0.99994922	0.378736993	0.621255288	1.973427209	21.78915879	0.999992281	3.85E-11	0.999956271	12.13362807	14.91967027	0.999956271
0	0.3	0.5	0.9	0.232742416	0.767250241	1.992338722	18.80812327	0.999992658	7.31E-11	0.999354787	14.30193288	15.81244506	0.999354787	0.315320388	0.684672095	1.809409687	19.07727626	0.999992484	9.03E-11	0.999427841	13.91118649	15.60555237	0.999427841
0	0.3	0.5	1	0.203611288	0.796379899	1.879696664	17.42773045	0.999991187	1.38E-10	0.997514487	15.39375651	16.32664789	0.997514487	0.279920476	0.720070338	1.722255332	17.67996593	0.999990814	1.73E-10	0.997757435	15.02840768	16.10033771	0.997757435
0	0.3	0.75	0	0.985709297	0.014280725	11.50335396	196.0309824	0.999990022	2.96E-16	1	6.464843863	10.37452173	1	0.991831749	0.008158279	7.361821966	196.4699071	0.999990028	2.96E-16	1	6.464843863	10.37452173	1
0	0.3	0.75	0.1	0.846240325	0.153749953	6.765066587	100.5843708	0.999990277	2.92E-16	1	6.481094307	10.38295832	1	0.905498549	0.094491686	4.703593297	101.1804405	0.999990235	3.12E-16	1	6.470365258	10.38418533	1
0	0.3	0.75	0.25	0.655633008	0.344357586	4.581368994	54.1410698	0.999990594	2.95E-16	1	6.544710519	10.41353805	1	0.76808799	0.231902448	3.426937669	54.7183621	0.999990438	3.45E-16	1	6.504664343	10.41102959	1
0	0.3	0.75	0.5	0.43539177	0.564600137	3.202041986	32.53229626	0.999991907	3.48E-16	1	6.953595174	10.55780874	1	0.574432673	0.425558605	2.574536527	33.05011311	0.999991278	4.57E-16	1	6.786234403	10.52537396	1
0	0.3	0.75	0.75	0.299032352	0.700959478	2.528908745	24.05614292	0.99999183	5.98E-16	0.999999987	8.163144241	10.90062225	0.999999987	0.429514932	0.570477194	2.132093131	24.51180896	0.999992125	8.14E-16	0.99999999	7.780918669	10.80456912	0.99999999
0	0.3	0.75	0.9	0.242512924	0.757479597	2.266349999	21.02239706	0.999992521	1.07E-15	0.99999924	9.305515507	11.22461257	0.99999924	0.36211633	0.637876076	1.952719922	21.44318554	0.999992406	1.45E-15	0.999999393	8.844204157	11.08124871	0.999999393
0	0.3	0.75	1	0.212153546	0.78783956	2.126991353	19.45802013	0.999993107	1.77E-15	0.999994328	10.16205696	11.48913528	0.999994328	0.323805621	0.676187177	1.855640964	19.85693809	0.999992798	2.39E-15	0.999995368	9.690088098	11.31440538	0.999995368
0	0.3	1	0	0.984610432	0.015379663	12.20341371	195.9396861	0.999990095	3.02E-20	1	5.229853614	8.621036912	1	0.9923027	0.007687315	7.023928568	196.4924329	0.999990015	3.02E-20	1	5.229853614	8.621036912	1
0	0.3	1	0.1	0.855003495	0.144986734	7.508654179	108.9054429	0.999990229	2.98E-20	1	5.242133583	8.62760532	1	0.921222441	0.078767728	4.748045368	109.651583	0.999990169	3.21E-20	1	5.233332221	8.62783403	1
0	0.3	1	0.25	0.672637099	0.327353175	5.124907213	59.49502949	0.999990274	2.98E-20	1	5.280650883	8.64660599	1	0.80227927	0.197711314	3.53698346	60.22718789	0.999990584	3.58E-20	1	5.250694748	8.643925688	1
0	0.3	1	0.5	0.454692305	0.545299254	3.61964772	35.87740994	0.999991559	3.29E-20	1	5.476860622	8.719173187	1	0.623211056	0.376780695	2.722632441	36.54873109	0.999991751	4.56E-20	1	5.36702832	8.699007445	1
0	0.3	1	0.75	0.315049798	0.68494197	2.86517341	26.52166708	0.999991768	4.51E-20	1	6.058814418	8.877380418	1	0.479501182	0.520491197	2.281383435	27.12518248	0.99999238	6.82E-20	1	5.778953779	8.819014591	1
0	0.3	1	0.9	0.256194393	0.743798222	2.563264087	23.15944229	0.999992616	6.47E-20	1	6.700534246	9.029682035	1	0.409749608	0.590243076	2.095655199	23.72329258	0.999992684	9.92E-20	1	6.294095051	8.938741774	1
0	0.3	1	1	0.224390315	0.775601547	2.400719891	21.42277514	0.999991862	9.02E-20	0.999999991	7.25486365	9.158670934	0.999999991	0.369276334	0.630715291	1.993059715	21.96123538	0.999991626	1.38E-19	0.999999994	6.776882277	9.043161525	0.999999994
0	0.4	0	0	0.989995014	0.009995014	8.65126016	196.3594212	0.999990027	0.599879121	0.399879121	120.0495889	150.9142939	0.999758242	0.989995014	0.009995014	8.65126016	196.3594212	0.999990027	0.599879121	0.399879121	120.0495889	150.9142939	0.999758242
0	0.4	0	0.1	0.824163232	0.175827273	4.210083268	70.36417265	0.999990506	0.506066503	0.308270009	86.88335685	105.7656359	0.814336512	0.824163232	0.175827273	4.210083268	70.36417265	0.999990506	0.507138037	0.307352794	86.77379842	105.8488054	0.814490831
0	0.4	0	0.25	0.629266028	0.370725257	2.882394726	36.8868722	0.999991285	0.305134312	0.135860661	54.42698245	63.22364479	0.440994974	0.629266028	0.370725257	2.882394726	36.8868722	0.999991285	0.307870842	0.134253136	54.29331788	63.31808057	0.442123978
0	0.4	0	0.5	0.418194264	0.581795844	2.114740214	22.56176806	0.999990108	0.145285363	0.040653517	36.37123037	40.71207385	0.18593888	0.418194264	0.581795844	2.114740214	22.56176806	0.999990108	0.149508087	0.039150067	36.23218228	40.80282017	0.188658154
0	0.4	0	0.75	0.288518895	0.711475109	1.763824352	17.10940017	0.999994004	0.082344244	0.01643344	29.23115332	32.14677141	0.098777685	0.288518895	0.711475109	1.763824352	17.10940017	0.999994004	0.087016093	0.015286756	29.08635093	32.23755406	0.102302849
0	0.4	0	0.9	0.234048232	0.765945463	1.629513617	15.17390606	0.999993695	0.059058009	0.009733317	26.2534462	28.6428057	0.068791325	0.234048232	0.765945463	1.629513617	15.17390606	0.999993695	0.063639562	0.008826331	26.10856988	28.73195709	0.072465893
0	0.4	0	1	0.204513084	0.79547802	1.558436713	14.17758037	0.999991104	0.04602544	0.006577684	24.39386371	26.47834607	0.052603124	0.204513084	0.79547802	1.558436713	14.17758037	0.999991104	0.050364046	0.005846366	24.25180204	26.56468694	0.056210412
0	0.4	0.25	0	0.988631398	0.011358671	9.581252815	196.2640978	0.999990069	1.23E-08	0.999999988	16.4909445	20.77729861	1	0.990904124	0.009085942	8.018565136	196.4189831	0.999990067	1.23E-08	0.999999988	16.4909445	20.77729861	1
0	0.4	0.25	0.1	0.831855334	0.168135061	5.008382666	81.25933581	0.999990395	1.24E-08	0.999999988	16.56893045	20.80653381	1	0.860704468	0.139285892	4.367498777	81.47578467	0.999990361	1.28E-08	0.999999987	16.54044284	20.816309	1
0	0.4	0.25	0.25	0.63639683	0.363594047	3.355768444	42.60819283	0.999990877	1.44E-08	0.999999949	17.41637204	21.04814082	0.999999964	0.686178191	0.313812242	3.023051259	42.80466945	0.999990432	1.54E-08	0.999999947	17.25082521	21.04605291	0.999999962
0	0.4	0.25	0.5	0.423994544	0.575996526	2.386605736	25.61535675	0.999991071	4.33E-08	0.998748471	22.3360169	22.30555318	0.998748515	0.479273832	0.520717643	2.217311262	25.77676022	0.999991475	4.61E-08	0.998848869	21.9649282	22.22640718	0.998848915
0	0.4	0.25	0.75	0.294542628	0.705449648	1.948856067	19.12576908	0.999992276	2.46E-07	0.962192415	25.89867921	23.44414518	0.962192661	0.343163894	0.656828424	1.845012016	19.25824614	0.999992318	2.70E-07	0.963945855	25.64217696	23.35185173	0.963946125
0	0.4	0.25	0.9	0.240333722	0.759658555	1.783129463	16.8340327	0.999992277	6.23E-07	0.89021328	25.95987449	23.37024986	0.890213904	0.283677693	0.716314501	1.701965931	16.95220893	0.999992194	7.05E-07	0.893611277	25.74747308	23.30738298	0.893611982
0	0.4	0.25	1	0.210937414	0.789055056	1.695880859	15.65960025	0.999992469	1.05E-06	0.821306105	25.51265326	23.06220615	0.821307156	0.250769439	0.749222888	1.626076821	15.76933945	0.999992327	1.22E-06	0.825353886	25.31985778	23.02118954	0.825355101
0	0.4	0.5	0	0.987495016	0.012495016	10.33970706	196.1761323	0.999990032	2.39E-15	1	9.763766564	12.59372836	1	0.991661679	0.008328346	7.483085152	196.4608111	0.999990025	2.39E-15	1	9.763766564	12.59372836	1
0	0.4	0.5	0.1	0.844600163	0.155390019	5.77522141	91.50821832	0.999990182	2.40E-15	1	9.791571504	12.60484569	1	0.890377869	0.109612287	4.467774836	91.90850807	0.999990156	2.53E-15	1	9.776256198	12.60838156	1
0	0.4	0.5	0.25	0.656460666	0.343529456	3.90411423	48.67296481	0.999990122	2.58E-15	1	9.975127778	12.65719406	1	0.740356153	0.259634847	3.19342769	49.05104948	0.999991	2.91E-15	1	9.901085371	12.65744799	1
0	0.4	0.5	0.5	0.442810512	0.557179558	2.75303576	29.28923131	0.999990069	4.69E-15	0.999999985	11.54858158	12.95193921	0.999999985	0.542836615	0.457154442	2.377865467	29.61778226	0.999991058	5.38E-15	0.999999988	11.21749978	12.91017768	0.999999988
0	0.4	0.5	0.75	0.309818422	0.690173121	2.211183942	21.76618429	0.999991543	2.40E-14	0.999969928	14.91454447	13.62965992	0.999969928	0.401981101	0.598010641	1.977137629	22.04909378	0.999991742	2.66E-14	0.999974293	14.54205229	13.51308857	0.999974293
0	0.4	0.5	0.9	0.253838144	0.746153686	2.003307573	19.08411366	0.99999183	9.52E-14	0.999616456	16.94593663	14.20307135	0.999616456	0.337778831	0.662212911	1.819123794	19.34271548	0.999991742	1.06E-13	0.999662609	16.63056904	14.04518412	0.999662609
0	0.4	0.5	1	0.223436625	0.776553409	1.893525103	17.70332809	0.999990034	2.56E-13	0.998517341	18.14747235	14.61987321	0.998517341	0.301552805	0.698440918	1.734488628	17.94710165	0.999993724	2.88E-13	0.998927561	17.87065508	14.44944483	0.998927561
0	0.4	0.75	0	0.986533464	0.013456541	10.97041776	196.0984866	0.999990005	3.48E-21	1	7.201658471	9.579360001	1	0.9923027	0.007687315	7.023928568	196.4924329	0.999990015	3.48E-21	1	7.201658471	9.579360001	1
0	0.4	0.75	0.1	0.85602624	0.143963863	6.463047848	100.724274	0.999990103	3.49E-21	1	7.2187363	9.586578427	1	0.911716	0.088274101	4.498289886	101.2781086	0.999990101	3.73E-21	1	7.207540509	9.588172875	1
0	0.4	0.75	0.25	0.677579588	0.322411392	4.410922878	54.34320801	0.999990979	3.68E-21	1	7.295277724	9.610495767	1	0.78408347	0.215907462	3.304601323	54.87621743	0.999990932	4.28E-21	1	7.250024977	9.610472502	1
0	0.4	0.75	0.5	0.466407217	0.533584637	3.129873964	32.78833019	0.999991854	5.15E-21	1	7.864900858	9.716111328	1	0.601456841	0.398534557	2.520553395	33.26586344	0.999991398	6.45E-21	1	7.652976651	9.696622629	1
0	0.4	0.75	0.75	0.330227934	0.669763423	2.504235963	24.33439589	0.999991357	1.41E-20	0.999999993	9.618697085	9.962684872	0.999999993	0.460479964	0.539511909	2.113691358	24.75715329	0.999991873	1.68E-20	0.999999994	9.176130772	9.898422865	0.999999994
0	0.4	0.75	0.9	0.271977979	0.728013891	2.258105869	21.30657454	0.99999187	4.08E-20	0.999999558	11.14408239	10.19850541	0.999999558	0.393210945	0.60678101	1.947147681	21.69895079	0.999991955	4.63E-20	0.99999965	10.68855843	10.09876427	0.99999965
0	0.4	0.75	1	0.240149136	0.759843242	2.12658262	19.74436159	0.999992378	9.93E-20	0.999996697	12.20482137	10.39385562	0.999996697	0.35441156	0.645580681	1.856315561	20.11772797	0.999992241	1.10E-19	0.999997327	11.78105046	10.26938249	0.999997327
0	0.4	1	0	0.985709297	0.014280725	11.50335396	196.0309824	0.999990022	2.38E-26	1	5.816865165	7.980701452	1	0.992852166	0.00713788	6.625795724	196.517045	0.999990047	2.38E-26	1	5.816865165	7.980701452	1
0	0.4	1	0.1	0.865936824	0.134053477	7.09332264	109.0610143	0.999990302	2.39E-26	1	5.829514723	7.986252723	1	0.927379335	0.072610958	4.491496283	109.7444032	0.999990292	2.58E-26	1	5.82033061	7.986968509	1
0	0.4	1	0.25	0.697140229	0.302850578	4.873347792	59.7041889	0.999990806	2.49E-26	1	5.873842885	8.001229863	1	0.818409636	0.181580676	3.370424229	60.37022328	0.999990313	2.97E-26	1	5.840727278	8.000710631	1
0	0.4	1	0.5	0.490742359	0.5092493	3.487904483	36.1388719	0.999991658	3.12E-26	1	6.134282323	8.054842906	1	0.652461952	0.347528341	2.630417017	36.74736228	0.999990293	4.18E-26	1	5.998557798	8.04351013	1
0	0.4	1	0.75	0.352800438	0.647191021	2.797836137	26.8080287	0.999991459	5.75E-26	1	6.988675752	8.16746569	1	0.515386981	0.484605387	2.233210233	27.35721138	0.999992368	7.80E-26	1	6.628122564	8.130789662	1
0	0.4	1	0.9	0.292556155	0.707435968	2.520985158	23.45317447	0.999992123	1.15E-25	1	7.933996327	8.275062941	1	0.447055642	0.552936846	2.065513702	23.96826557	0.999992488	1.47E-25	1	7.440644723	8.215904197	1
0	0.4	1	1	0.259327251	0.740663915	2.371347753	21.71942999	0.999991166	2.16E-25	0.999999995	8.715396345	8.366464162	0.999999995	0.406754268	0.593236992	1.972430729	22.21281941	0.99999126	2.62E-25	0.999999996	8.178470491	8.28983421	0.999999996
0	0.5	0	0	0.989995014	0.009995014	8.65126016	196.3594212	0.999990027	0.499874084	0.499874084	136.3941133	136.3941133	0.999748169	0.989995014	0.009995014	8.65126016	196.3594212	0.999990027	0.499874084	0.499874084	136.3941133	136.3941133	0.999748169
0	0.5	0	0.1	0.824163232	0.175827273	4.210083268	70.36417265	0.999990506	0.402851993	0.403845738	97.01603567	96.92186623	0.806697731	0.824163232	0.175827273	4.210083268	70.36417265	0.999990506	0.403845738	0.402851993	96.92186623	97.01603567	0.806697731
0	0.5	0	0.25	0.629266028	0.370725257	2.882394726	36.8868722	0.999991285	0.208437149	0.210565738	59.25660453	59.14653038	0.419002887	0.629266028	0.370725257	2.882394726	36.8868722	0.999991285	0.210565738	0.208437149	59.14653038	59.25660453	0.419002887
0	0.5	0	0.5	0.418194264	0.581795844	2.114740214	22.56176806	0.999990108	0.078879915	0.081479529	38.82142631	38.71175203	0.160359445	0.418194264	0.581795844	2.114740214	22.56176806	0.999990108	0.081479529	0.078879915	38.71175203	38.82142631	0.160359445
0	0.5	0	0.75	0.288518895	0.711475109	1.763824352	17.10940017	0.999994004	0.03756184	0.03997902	30.90777152	30.79600309	0.07754086	0.288518895	0.711475109	1.763824352	17.10940017	0.999994004	0.03997902	0.03756184	30.79600309	30.90777152	0.07754086
0	0.5	0	0.9	0.234048232	0.765945463	1.629513617	15.17390606	0.999993695	0.024345072	0.026488953	27.64109945	27.53039189	0.050834025	0.234048232	0.765945463	1.629513617	15.17390606	0.999993695	0.026488953	0.024345072	27.53039189	27.64109945	0.050834025
0	0.5	0	1	0.204513084	0.79547802	1.558436713	14.17758037	0.999991104	0.017586058	0.019469315	25.61240754	25.50457449	0.037055373	0.204513084	0.79547802	1.558436713	14.17758037	0.999991104	0.019469315	0.017586058	25.50457449	25.61240754	0.037055373
0	0.5	0.25	0	0.988883934	0.011106156	9.410713463	196.2833499	0.99999009	1.41E-10	1	18.2882153	18.94468432	1	0.991106155	0.008883933	7.876527893	196.4318716	0.999990088	1.41E-10	1	18.2882153	18.94468432	1
0	0.5	0.25	0.1	0.836747547	0.163242485	4.932671203	81.37467871	0.999990032	1.45E-10	1	18.38129555	18.96865553	1	0.864829644	0.135160362	4.302416426	81.58435108	0.999990006	1.49E-10	1	18.34961445	18.97911194	1
0	0.5	0.25	0.25	0.646565768	0.353425101	3.330084791	42.7817368	0.999990869	1.85E-10	0.999999977	19.56152872	19.15306997	0.999999977	0.695313134	0.304677311	3.000351262	42.97218723	0.999990446	1.95E-10	0.999999976	19.3555016	19.15919237	0.999999976
0	0.5	0.25	0.5	0.436575912	0.563414749	2.385680749	25.8116974	0.999990661	1.04E-09	0.999212271	25.97777204	20.13951451	0.999212272	0.491452603	0.508538509	2.216454993	25.96960329	0.999991112	1.07E-09	0.999276896	25.65233213	20.09043849	0.999276897
0	0.5	0.25	0.75	0.306329615	0.693661988	1.954746994	19.31581883	0.999991603	1.11E-08	0.975557893	29.03527923	21.1917821	0.975557904	0.355161653	0.644830018	1.850429079	19.44692546	0.999991671	1.19E-08	0.976740461	28.83665352	21.1308	0.976740473
0	0.5	0.25	0.9	0.251194621	0.748796806	1.79056401	17.0157557	0.999991427	3.52E-08	0.926596954	28.39989988	21.28877737	0.926596989	0.2949858	0.705005555	1.708854564	17.133489	0.999991355	3.88E-08	0.928978492	28.23741077	21.25358097	0.928978531
0	0.5	0.25	1	0.221132921	0.778858612	1.703863954	15.83515259	0.999991533	6.55E-08	0.877280022	27.56261857	21.13698661	0.877280088	0.261521494	0.738469895	1.63350326	15.94493814	0.999991389	7.41E-08	0.880173439	27.4166754	21.12271153	0.880173513
0	0.5	0.5	0	0.987995017	0.011995017	10.00776757	196.2149859	0.999990034	7.28E-19	1	10.74789162	11.59246824	1	0.991995014	0.007995014	7.245035148	196.4781846	0.999990028	7.28E-19	1	10.74789162	11.59246824	1
0	0.5	0.5	0.1	0.851666269	0.148323854	5.602114374	91.61183846	0.999990123	7.44E-19	1	10.77865722	11.60184978	1	0.895495877	0.104494244	4.336819372	91.99205326	0.999990121	7.83E-19	1	10.76191957	11.60610467	1
0	0.5	0.5	0.25	0.672002708	0.327987656	3.815430149	48.82699845	0.999990364	8.48E-19	1	11.01703763	11.6424935	1	0.752848164	0.247141856	3.123567287	49.18424707	0.99999002	9.42E-19	1	10.92711568	11.64678529	1
0	0.5	0.5	0.5	0.464074669	0.535917605	2.722250814	29.48113138	0.999992274	2.33E-18	0.999999993	13.28533187	11.86218229	0.999999993	0.562299939	0.437691074	2.352830692	29.79220175	0.999991013	2.48E-18	0.999999993	12.90126886	11.83938732	0.999999993
0	0.5	0.5	0.75	0.330934089	0.669056987	2.204495063	21.97129502	0.999991076	3.32E-17	0.999981234	17.49975063	12.37344597	0.999981234	0.423162047	0.576829341	1.971819163	22.24100123	0.999991388	3.28E-17	0.99998402	17.18947634	12.29604019	0.99998402
0	0.5	0.5	0.9	0.273749997	0.726241202	2.004161634	19.29197191	0.999991199	2.60E-16	0.999759991	19.80537186	12.81822259	0.999759991	0.35861446	0.641376749	1.820188409	19.53969163	0.999991209	2.59E-16	0.999789721	19.5394713	12.7082006	0.999789721
0	0.5	0.5	1	0.242362827	0.757630523	1.897797287	17.91178129	0.99999335	1.06E-15	0.999248135	21.13730158	13.15531204	0.999248135	0.321841764	0.678151466	1.738496841	18.14599861	0.99999323	1.07E-15	0.999330144	20.88530863	13.02818366	0.999330144
0	0.5	0.75	0	0.987267755	0.0127223	10.48969167	196.1588303	0.999990055	5.09E-26	1	7.911440717	8.85534377	1	0.992722307	0.007267762	6.720301735	196.5129057	0.999990069	5.09E-26	1	7.911440717	8.85534377	1
0	0.5	0.75	0.1	0.864397401	0.135592864	6.195427366	100.8361368	0.999990265	5.21E-26	1	7.929660787	8.86142485	1	0.917009759	0.082980536	4.316948633	101.3543421	0.999990296	5.55E-26	1	7.917511639	8.863734353	1
0	0.5	0.75	0.25	0.696159415	0.303830877	4.255188923	54.49635218	0.999990292	5.75E-26	1	8.023273554	8.880300668	1	0.797465339	0.202524994	3.193019114	54.99254233	0.999990334	6.62E-26	1	7.970323096	8.883137732	1
0	0.5	0.75	0.5	0.493354659	0.506637237	3.054363553	32.97939183	0.999991896	1.02E-25	1	8.838991325	8.95915147	1	0.624435514	0.375556069	2.4639004	33.42328122	0.999991583	1.20E-25	1	8.564842647	8.950832041	1
0	0.5	0.75	0.75	0.358356145	0.641634924	2.468733753	24.54215992	0.999991069	6.00E-25	0.999999995	11.34308245	9.139414381	0.999999995	0.487635082	0.512356693	2.086578691	24.9365492	0.999991775	6.00E-25	0.999999997	10.87998202	9.101208356	0.999999997
0	0.5	0.75	0.9	0.299126207	0.700865212	2.237290289	21.5192086	0.999991419	3.71E-24	0.999999729	13.27153925	9.312596292	0.999999729	0.421007487	0.578984207	1.931341439	21.88647612	0.999991694	3.39E-24	0.999999787	12.86798168	9.249269267	0.999999787
0	0.5	0.75	1	0.266296711	0.733695138	2.113105128	19.95894739	0.999991849	1.60E-23	0.999997972	14.5506594	9.457365879	0.999997972	0.382111906	0.61787998	1.84627395	20.30929896	0.999991886	1.40E-23	0.999998367	14.1892964	9.375883922	0.999998367
0	0.5	1	0	0.986661716	0.013328383	10.88693024	196.1113459	0.999990099	2.61E-32	1	6.387510824	7.396698137	1	0.993328348	0.006661681	6.277196989	196.5324605	0.999990028	2.61E-32	1	6.387510824	7.396698137	1
0	0.5	1	0.1	0.875146173	0.124844141	6.733444268	109.1855095	0.999990314	2.67E-32	1	6.400710852	7.401333186	1	0.932534794	0.067455231	4.270526323	109.8151441	0.999990024	2.88E-32	1	6.390795155	7.402753799	1
0	0.5	1	0.25	0.717587965	0.28240241	4.652861076	59.86391601	0.999990375	2.91E-32	1	6.452616495	7.413226889	1	0.831669636	0.168321287	3.225128379	60.47704475	0.999990923	3.44E-32	1	6.414828278	7.415104627	1
0	0.5	1	0.5	0.521471155	0.47852067	3.36425144	36.33410461	0.999991826	4.29E-32	1	6.809748157	7.453655001	1	0.676701662	0.323289031	2.543887919	36.8920537	0.999990694	5.47E-32	1	6.635714725	7.450099076	1
0	0.5	1	0.75	0.386137006	0.613854315	2.725841573	27.02109286	0.99999132	1.28E-31	1	8.100013214	7.535729285	1	0.545902913	0.45408955	2.181252985	27.52558898	0.999992463	1.46E-31	1	7.640345452	7.516465779	1
0	0.5	1	0.9	0.325387203	0.674604621	2.469585254	23.67197287	0.999991824	4.55E-31	1	9.468663625	7.613310987	1	0.479357634	0.520634808	2.028093574	24.14631336	0.999992442	4.44E-31	1	8.920349442	7.579282674	1
0	0.5	1	1	0.291332153	0.708658555	2.330810031	21.94068565	0.999990708	1.44E-30	0.999999997	10.51897832	7.679175496	0.999999997	0.439605702	0.560385398	1.942873461	22.39594795	0.999991099	1.26E-30	0.999999998	9.986726962	7.633344013	0.999999998
0	0.6	0	0	0.989995014	0.009995014	8.65126016	196.3594212	0.999990027	0.399879121	0.599879121	150.9142939	120.0495889	0.999758242	0.989995014	0.009995014	8.65126016	196.3594212	0.999990027	0.399879121	0.599879121	150.9142939	120.0495889	0.999758242
0	0.6	0	0.1	0.824163232	0.175827273	4.210083268	70.36417265	0.999990506	0.307352794	0.507138037	105.8488054	86.77379842	0.814490831	0.824163232	0.175827273	4.210083268	70.36417265	0.999990506	0.308270009	0.506066503	105.7656359	86.88335685	0.814336512
0	0.6	0	0.25	0.629266028	0.370725257	2.882394726	36.8868722	0.999991285	0.134253136	0.307870842	63.31808057	54.29331788	0.442123978	0.629266028	0.370725257	2.882394726	36.8868722	0.999991285	0.135860661	0.305134312	63.22364479	54.42698245	0.440994974
0	0.6	0	0.5	0.418194264	0.581795844	2.114740214	22.56176806	0.999990108	0.039150067	0.149508087	40.80282017	36.23218228	0.188658154	0.418194264	0.581795844	2.114740214	22.56176806	0.999990108	0.040653517	0.145285363	40.71207385	36.37123037	0.18593888
0	0.6	0	0.75	0.288518895	0.711475109	1.763824352	17.10940017	0.999994004	0.015286756	0.087016093	32.23755406	29.08635093	0.102302849	0.288518895	0.711475109	1.763824352	17.10940017	0.999994004	0.01643344	0.082344244	32.14677141	29.23115332	0.098777685
0	0.6	0	0.9	0.234048232	0.765945463	1.629513617	15.17390606	0.999993695	0.008826331	0.063639562	28.73195709	26.10856988	0.072465893	0.234048232	0.765945463	1.629513617	15.17390606	0.999993695	0.009733317	0.059058009	28.6428057	26.2534462	0.068791325
0	0.6	0	1	0.204513084	0.79547802	1.558436713	14.17758037	0.999991104	0.005846366	0.050364046	26.56468694	24.25180204	0.056210412	0.204513084	0.79547802	1.558436713	14.17758037	0.999991104	0.006577684	0.04602544	26.47834607	24.39386371	0.052603124
0	0.6	0.25	0	0.989125438	0.010864568	9.24684423	196.2982842	0.999990007	1.69E-12	1	20.14760827	17.14599862	1	0.99129935	0.008690655	7.740119298	196.4399937	0.999990005	1.69E-12	1	20.14760827	17.14599862	1
0	0.6	0.25	0.1	0.841172271	0.158817977	4.858653338	81.46608473	0.999990248	1.75E-12	1	20.26215992	17.16524466	1	0.868556106	0.131434126	4.238810989	81.66967325	0.999990231	1.81E-12	1	20.22484024	17.17751568	1
0	0.6	0.25	0.25	0.655841602	0.3441493	3.300920142	42.91777444	0.999990902	2.58E-12	0.999999986	21.98984114	17.30426546	0.999999986	0.703622803	0.296367698	2.974630238	43.10254534	0.999990501	2.66E-12	0.999999985	21.72325127	17.32009503	0.999999985
0	0.6	0.25	0.5	0.448401237	0.551589122	2.380625491	25.96815193	0.99999036	3.47E-11	0.999497732	30.12311963	18.06109921	0.999497732	0.502851471	0.497139381	2.211902964	26.12227008	0.999990852	3.44E-11	0.999538961	29.85339067	18.0448002	0.999538961
0	0.6	0.25	0.75	0.317663027	0.682328025	1.957374982	19.47048197	0.999991052	6.92E-10	0.98414897	31.96339586	18.96955886	0.984148971	0.366641865	0.633349286	1.852875101	19.59951602	0.999991151	7.21E-10	0.98490995	31.80235345	18.94973986	0.984909951
0	0.6	0.25	0.9	0.261748532	0.738242176	1.795225462	17.16552983	0.999990708	2.56E-09	0.951322629	30.48031928	19.15247359	0.951322632	0.30591888	0.694071776	1.71319967	17.28199421	0.999990655	2.77E-09	0.95285416	30.35169256	19.15736313	0.952854162
0	0.6	0.25	1	0.231100911	0.768889815	1.709357409	15.98101658	0.999990725	5.05E-09	0.917082839	29.242663	19.10500465	0.917082844	0.271979703	0.728010887	1.638637128	16.08997855	0.99999059	5.62E-09	0.918909865	29.12845938	19.1304822	0.91890987
0	0.6	0.5	0	0.988456548	0.011533471	9.698870005	196.2495675	0.999990019	2.47E-22	1	11.76990095	10.60138941	1	0.9923027	0.007687315	7.023928568	196.4924329	0.999990015	2.47E-22	1	11.76990095	10.60138941	1
0	0.6	0.5	0.1	0.857945729	0.142044312	5.44252762	91.69682557	0.999990041	2.56E-22	1	11.80478877	10.60912857	1	0.900031972	0.099958087	4.216261963	92.05923854	0.999990058	2.69E-22	1	11.78562374	10.61465807	1
0	0.6	0.5	0.25	0.685747295	0.314243315	3.729776551	48.94942247	0.99999061	3.15E-22	1	12.12893002	10.64043022	1	0.763822896	0.236167429	3.056159778	49.28881235	0.999990325	3.44E-22	1	12.01395229	10.64960223	1
0	0.6	0.5	0.5	0.483342804	0.516649423	2.687034441	29.63255819	0.999992227	1.74E-21	0.999999996	15.49396415	10.80283353	0.999999996	0.579737391	0.420253648	2.324157324	29.92820567	0.999991039	1.67E-21	0.999999995	15.08535685	10.79831606	0.999999995
0	0.6	0.5	0.75	0.350618946	0.649371791	2.191530715	22.13384707	0.999990738	1.11E-19	0.99998818	20.83410598	11.18241368	0.99998818	0.442631969	0.557359186	1.961193027	22.39130126	0.999991155	9.84E-20	0.999989946	20.56598292	11.1426345	0.999989946
0	0.6	0.5	0.9	0.292601236	0.707389472	1.998664424	19.45720271	0.999990708	1.97E-18	0.999848482	23.50489461	11.51962767	0.999848482	0.378045392	0.621945427	1.815814844	19.6944839	0.999990819	1.78E-18	0.999867372	23.27900122	11.4574517	0.999867372
0	0.6	0.5	1	0.26045116	0.739541743	1.89585647	18.07777267	0.999992904	1.25E-17	0.999524512	24.82369496	11.77999443	0.999524512	0.340933422	0.659059432	1.737148832	18.30268839	0.999992854	1.16E-17	0.999576674	24.61880918	11.70584125	0.999576674
0	0.6	0.75	0	0.987926073	0.012064004	10.05373665	196.2109255	0.999990077	9.02E-31	1	8.654450702	8.136718015	1	0.993098495	0.006891598	6.445924604	196.5280978	0.999990093	9.02E-31	1	8.654450702	8.136718015	1
0	0.6	0.75	0.1	0.871716653	0.128273355	5.955435609	100.9284653	0.999990008	9.41E-31	1	8.67430087	8.141735337	1	0.921620228	0.078369841	4.154918836	101.4153105	0.999990069	1.00E-30	1	8.660556324	8.145117469	1
0	0.6	0.75	0.25	0.712301923	0.287688751	4.113076682	54.61947992	0.999990673	1.10E-30	1	8.793645873	8.156511234	1	0.808978859	0.191011927	3.091486209	55.0844455	0.999990785	1.25E-30	1	8.728677164	8.162825287	1
0	0.6	0.75	0.5	0.51721797	0.482774018	2.980158229	33.13026291	0.999991988	2.89E-30	1	10.04376129	8.215213947	1	0.644427112	0.355564683	2.408239788	33.54546403	0.999991796	3.03E-30	1	9.679871379	8.217855589	1
0	0.6	0.75	0.75	0.383975797	0.616015104	2.428782131	24.70605694	0.999990901	6.72E-29	0.999999997	13.6742337	8.346257181	0.999999997	0.511804658	0.488187111	2.055879159	25.0758114	0.999991768	5.26E-29	0.999999998	13.23774135	8.331751733	0.999999998
0	0.6	0.75	0.9	0.32427507	0.675716037	2.210321208	21.68715883	0.999991107	1.41E-27	0.999999832	16.40322649	8.472095149	0.999999832	0.446114344	0.553877211	1.910512544	22.03229726	0.999991554	1.00E-27	0.999999868	16.05465509	8.441771766	0.999999868
0	0.6	0.75	1	0.290782707	0.709208754	2.092790509	20.12862317	0.999991461	1.40E-26	0.999998741	18.3035847	8.577860878	0.999998741	0.407375386	0.592616278	1.830609012	20.45846389	0.999991665	9.76E-27	0.999998987	18.03476504	8.535695157	0.999998987
0	0.6	1	0	0.987495016	0.012495016	10.33970706	196.1761323	0.999990032	3.78E-38	1	6.989832803	6.816253961	1	0.993745033	0.006245033	5.969432731	196.5449334	0.999990066	3.78E-38	1	6.989832803	6.816253961	1
0	0.6	1	0.1	0.883072631	0.116917649	6.416935485	109.2888153	0.99999028	3.96E-38	1	7.003865996	6.820053684	1	0.936950439	0.063039587	4.07736887	109.8733828	0.999990025	4.26E-38	1	6.992733724	6.822434575	1
0	0.6	1	0.25	0.735107397	0.264883455	4.457632106	59.99268933	0.999990853	4.54E-38	1	7.067035045	6.829421691	1	0.842893201	0.157097368	3.097195747	60.56067835	0.999990568	5.30E-38	1	7.021981948	6.834162646	1
0	0.6	1	0.5	0.548233993	0.451756245	3.250394201	36.48782955	0.999990238	8.59E-38	1	7.595426926	6.859866822	1	0.697340003	0.30265108	2.464445597	37.003967	0.999991083	1.00E-37	1	7.357802255	6.864173753	1
0	0.6	1	0.75	0.415952756	0.58403853	2.654900127	27.18841575	0.999991286	6.39E-37	1	9.663498315	6.919666616	1	0.572377838	0.427612223	2.129982198	27.65514993	0.999990061	5.40E-37	1	9.104002812	6.916372718	1
0	0.6	1	0.9	0.35525346	0.644738193	2.415936148	23.84386057	0.999991653	6.99E-36	1	11.7593014	6.975470347	1	0.507762265	0.492230217	1.988812996	24.2836369	0.999992482	4.49E-36	1	11.20745227	6.96382947	1
0	0.6	1	1	0.320775397	0.679215015	2.286394459	22.11463619	0.999990413	5.90E-35	0.999999998	13.65630605	7.022704772	0.999999998	0.468763216	0.531227845	1.910165423	22.53731422	0.999991062	3.30E-35	0.999999999	13.20784624	7.004055334	0.999999999
0	0.7	0	0	0.989995014	0.009995014	8.65126016	196.3594212	0.999990027	0.299894231	0.699894231	164.0272228	101.2108428	0.999788462	0.989995014	0.009995014	8.65126016	196.3594212	0.999990027	0.299894231	0.699894231	164.0272228	101.2108428	0.999788462
0	0.7	0	0.1	0.824163232	0.175827273	4.210083268	70.36417265	0.999990506	0.219443184	0.618272992	113.7343864	74.74507264	0.837716175	0.824163232	0.175827273	4.210083268	70.36417265	0.999990506	0.220285123	0.617122406	113.6593746	74.87752101	0.837407529
0	0.7	0	0.25	0.629266028	0.370725257	2.882394726	36.8868722	0.999991285	0.079249831	0.431397703	66.86912635	48.24206769	0.510647534	0.629266028	0.370725257	2.882394726	36.8868722	0.999991285	0.080416256	0.427959156	66.78498455	48.41313066	0.508375412
0	0.7	0	0.5	0.418194264	0.581795844	2.114740214	22.56176806	0.999990108	0.017050536	0.256998546	42.48010369	32.98616519	0.274049082	0.418194264	0.581795844	2.114740214	22.56176806	0.999990108	0.017847171	0.250456546	42.40156109	33.17366623	0.268303717
0	0.7	0	0.75	0.288518895	0.711475109	1.763824352	17.10940017	0.999994004	0.005272538	0.174371885	33.34450475	26.79153534	0.179644423	0.288518895	0.711475109	1.763824352	17.10940017	0.999994004	0.005753893	0.165914625	33.26719687	26.99200957	0.171668517
0	0.7	0	0.9	0.234048232	0.765945463	1.629513617	15.17390606	0.999993695	0.002656834	0.139355247	29.63302707	24.17740878	0.142012081	0.234048232	0.765945463	1.629513617	15.17390606	0.999993695	0.00298962	0.130280618	29.55768616	24.38046956	0.133270237
0	0.7	0	1	0.204513084	0.79547802	1.558436713	14.17758037	0.999991104	0.001588836	0.117851704	27.34724362	22.53674791	0.11944054	0.204513084	0.79547802	1.558436713	14.17758037	0.999991104	0.001831456	0.108660375	27.27465063	22.73750723	0.110491831
0	0.7	0.25	0	0.989356711	0.010633307	9.089339584	196.3151305	0.999990018	2.07E-14	1	22.25267717	15.22594934	1	0.99148437	0.008505647	7.609089029	196.450855	0.999990017	2.07E-14	1	22.25267717	15.22594934	1
0	0.7	0.25	0.1	0.845235865	0.154754589	4.786847286	81.54149614	0.999990454	2.19E-14	1	22.40319886	15.24073608	1	0.871974799	0.128015646	4.177130175	81.73947664	0.999990445	2.26E-14	1	22.35549235	15.25635677	1
0	0.7	0.25	0.25	0.664400418	0.335590543	3.269919063	43.02901981	0.999990961	4.14E-14	0.999999991	25.25643602	15.34153137	0.999999991	0.711271385	0.288719196	2.947325052	43.20847786	0.99999058	4.15E-14	0.999999991	24.88863656	15.3700581	0.999999991
0	0.7	0.25	0.5	0.459572638	0.540417496	2.37269566	26.09742404	0.999990134	1.84E-12	0.999688917	35.18227759	15.89588673	0.999688917	0.513578859	0.486411806	2.204780042	26.24772785	0.999990665	1.77E-12	0.999713828	34.95738412	15.91808563	0.999713828
0	0.7	0.25	0.75	0.32858024	0.671410354	1.957513007	19.60015889	0.999990593	5.90E-11	0.990064151	34.65429487	16.62607322	0.990064151	0.377650941	0.622339784	1.853053556	19.72679906	0.999990726	6.06E-11	0.990507284	34.52324996	16.6607404	0.990507284
0	0.7	0.25	0.9	0.272011038	0.727979053	1.79769308	17.29225355	0.99999009	2.33E-10	0.968997883	32.23952872	16.83512802	0.968997883	0.316500159	0.683489903	1.715531816	17.40701894	0.999990062	2.49E-10	0.969834353	32.13652371	16.89748914	0.969834353
0	0.7	0.25	1	0.240847448	0.759142571	1.712842416	16.10516257	0.999990019	4.63E-10	0.946461353	30.62261689	16.85161409	0.946461353	0.282156544	0.717837745	1.641920613	16.21294935	0.999994289	5.67E-10	0.952763399	31.16433932	17.04991206	0.9527634
0	0.7	0.5	0	0.988883934	0.011106156	9.410713463	196.2833499	0.99999009	9.19E-26	1	12.92749271	9.53437478	1	0.992587636	0.007402451	6.818050244	196.5081353	0.999990087	9.19E-26	1	12.92749271	9.53437478	1
0	0.7	0.5	0.1	0.863607948	0.136382456	5.294678927	91.76966185	0.999990404	9.73E-26	1	12.96887035	9.540501806	1	0.904112677	0.095877761	4.104758512	92.11631378	0.999990438	1.02E-25	1	12.94544283	9.548152782	1
0	0.7	0.5	0.25	0.698094286	0.301896565	3.648033686	49.05060468	0.999990851	1.34E-25	1	13.45665108	9.563836496	1	0.773625781	0.226364836	2.991917276	49.37415596	0.999990617	1.42E-25	1	13.29581405	9.579667746	1
0	0.7	0.5	0.5	0.500979338	0.499012889	2.649923864	29.75680778	0.999992226	2.88E-24	0.999999997	19.1467332	9.679839592	0.999999997	0.595541876	0.404449233	2.293942987	30.03862754	0.999991109	2.41E-24	0.999999997	18.74159008	9.69560173	0.999999997
0	0.7	0.5	0.75	0.369057632	0.63093286	2.174807359	22.26746895	0.999990491	1.62E-21	0.999992775	26.75198486	9.950370264	0.999992775	0.460645364	0.539345641	1.94738839	22.51366198	0.999991005	1.32E-21	0.999993841	26.620535	9.950601938	0.999993841
0	0.7	0.5	0.9	0.310489215	0.689501109	1.989086369	19.59331268	0.999990324	6.09E-20	0.999907215	28.73494369	10.19452975	0.999907215	0.396239464	0.603751069	1.807944525	19.82080672	0.999990533	5.21E-20	0.999918538	28.63638832	10.1841202	0.999918538
0	0.7	0.5	1	0.277754294	0.722238249	1.889786475	18.21473281	0.999992543	5.23E-19	0.999708402	29.26846734	10.38595447	0.999708402	0.35894594	0.641046626	1.732236998	18.43078882	0.999992565	4.63E-19	0.999739459	29.16920382	10.37040154	0.999739459
0	0.7	0.75	0	0.988519627	0.011470446	9.656506992	196.2558814	0.999990073	1.89E-35	1	9.501493201	7.360785408	1	0.993437669	0.006552423	6.196746045	196.5386131	0.999990092	1.89E-35	1	9.501493201	7.360785408	1
0	0.7	0.75	0.1	0.878207875	0.121782231	5.738351971	101.0079315	0.999990105	2.02E-35	1	9.523939782	7.364769666	1	0.925695366	0.074294825	4.008903996	101.4674287	0.999990192	2.14E-35	1	9.507416957	7.369821495	1
0	0.7	0.75	0.25	0.726564633	0.273426396	3.983074686	54.72177917	0.999991028	2.55E-35	1	9.68974773	7.375985619	1	0.819067797	0.180922335	2.998912603	55.15912348	0.999990131	2.83E-35	1	9.603272012	7.387097383	1
0	0.7	0.75	0.5	0.538623762	0.46136631	2.909031043	33.25363886	0.999990071	1.48E-34	1	11.90774498	7.41845804	1	0.662093685	0.337898334	2.35497085	33.6441989	0.999992018	1.27E-34	1	11.41045713	7.433803665	1
0	0.7	0.75	0.75	0.40747824	0.592512575	2.387438065	24.84009379	0.999990815	7.73E-32	0.999999998	21.7231564	7.510730075	0.999999998	0.533546865	0.466444953	2.024053797	25.18825022	0.999991818	4.75E-32	0.999999999	21.89939187	7.521141979	0.999999999
0	0.7	0.75	0.9	0.34766512	0.652325775	2.180479505	21.82461285	0.999990895	1.23E-29	0.999999899	25.9029995	7.598926617	0.999999899	0.468967152	0.531024343	1.8873334	22.15015731	0.999991495	7.95E-30	0.99999992	26.3801883	7.602516007	0.99999992
0	0.7	0.75	1	0.313760507	0.686230671	2.068938014	20.26759778	0.999991178	2.89E-28	0.999999241	27.07590583	7.673244056	0.999999241	0.430552383	0.569439152	1.812026736	20.57914135	0.999991535	1.96E-28	0.999999387	27.49558773	7.671318064	0.999999387
0	0.7	1	0	0.988230308	0.01175972	9.850593029	196.2327829	0.999990028	7.01E-44	1	7.681183199	6.188594554	1	0.99411268	0.005877386	5.695669865	196.5509833	0.999990066	7.01E-44	1	7.681183199	6.188594554	1
0	0.7	1	0.1	0.889996138	0.109994068	6.135557122	109.3765252	0.999990205	7.49E-44	1	7.696603387	6.19159975	1	0.940791393	0.059198911	3.906666144	109.9232236	0.999990304	8.04E-44	1	7.683346712	6.195407273	1
0	0.7	1	0.25	0.750381215	0.249609161	4.283258671	60.09923933	0.999990376	9.19E-44	1	7.77960239	6.198761439	1	0.852579017	0.147411147	2.983591642	60.62892339	0.999990163	1.05E-43	1	7.721755157	6.207424035	1
0	0.7	1	0.5	0.571882929	0.42810757	3.146097457	36.61360578	0.999990499	2.75E-43	1	8.691837364	6.221094058	1	0.715237625	0.284753828	2.391961993	37.0940539	0.999991452	2.72E-43	1	8.329736075	6.234860344	1
0	0.7	1	0.75	0.442859809	0.557131509	2.587149888	27.32457595	0.999991319	3.19E-41	1	19.30331822	6.263515551	1	0.595674016	0.404316279	2.081077915	27.75924278	0.999990296	1.66E-41	1	19.55156586	6.277592088	1
0	0.7	1	0.9	0.382573918	0.617417652	2.362980212	23.98372845	0.99999157	1.48E-38	1	26.61246241	6.30250556	1	0.533022239	0.466970334	1.949999516	24.3937872	0.999992573	8.17E-39	1	27.60869381	6.314243098	1
0	0.7	1	1	0.347953319	0.652036913	2.241393539	22.25624672	0.999990232	7.83E-37	0.999999999	27.51133046	6.335342348	0.999999999	0.494884443	0.505106658	1.876926506	22.65076463	0.999991101	4.55E-37	0.999999999	28.34602027	6.344546477	0.999999999
0	0.8	0	0	0.989995014	0.009995014	8.65126016	196.3594212	0.999990027	0.199919414	0.799919414	176.013819	78.66175972	0.999838828	0.989995014	0.009995014	8.65126016	196.3594212	0.999990027	0.199919414	0.799919414	176.013819	78.66175972	0.999838828
0	0.8	0	0.1	0.824163232	0.175827273	4.210083268	70.36417265	0.999990506	0.138997794	0.737377044	120.9097625	59.76718572	0.876374838	0.824163232	0.175827273	4.210083268	70.36417265	0.999990506	0.139765711	0.73614614	120.8409248	59.93754798	0.875911852
0	0.8	0	0.25	0.629266028	0.370725257	2.882394726	36.8868722	0.999991285	0.040365812	0.585061698	70.09871606	40.18388661	0.625427509	0.629266028	0.370725257	2.882394726	36.8868722	0.999991285	0.041164456	0.58081958	70.02052236	40.42119203	0.621984036
0	0.8	0	0.5	0.418194264	0.581795844	2.114740214	22.56176806	0.999990108	0.005994296	0.419968247	43.97119064	28.39118668	0.425962543	0.418194264	0.581795844	2.114740214	22.56176806	0.999990108	0.00636319	0.410205219	43.89935703	28.66927173	0.416568409
0	0.8	0	0.75	0.288518895	0.711475109	1.763824352	17.10940017	0.999994004	0.001389157	0.327677189	34.31443836	23.43772085	0.329066346	0.288518895	0.711475109	1.763824352	17.10940017	0.999994004	0.001556215	0.313136627	34.24471013	23.74538346	0.314692842
0	0.8	0	0.9	0.234048232	0.765945463	1.629513617	15.17390606	0.999993695	0.000591184	0.28390526	30.41715944	21.31170355	0.284496443	0.234048232	0.765945463	1.629513617	15.17390606	0.999993695	0.000688963	0.266973715	30.34967728	21.62839508	0.267662678
0	0.8	0	1	0.204513084	0.79547802	1.558436713	14.17758037	0.999991104	0.000311349	0.255048152	28.02508477	19.96549935	0.255359501	0.204513084	0.79547802	1.558436713	14.17758037	0.999991104	0.000374283	0.236818005	27.96037392	20.28200804	0.237192288
0	0.8	0.25	0	0.989578346	0.010411679	8.937793257	196.3308977	0.999990025	2.62E-16	1	24.96383191	12.95220419	1	0.991661679	0.008328346	7.483085152	196.4608111	0.999990025	2.62E-16	1	24.96383191	12.95220419	1
0	0.8	0.25	0.1	0.849006669	0.150983407	4.717421348	81.60504431	0.999990076	2.85E-16	1	25.19928635	12.96250645	1	0.875144153	0.124845923	4.117519965	81.79769827	0.999990075	2.92E-16	1	25.12697047	12.98465432	1
0	0.8	0.25	0.25	0.672363742	0.327627293	3.238030972	43.12272839	0.999991035	9.33E-16	0.999999995	31.26530574	13.0292162	0.999999995	0.718372098	0.281618576	2.919265367	43.29721849	0.999990674	8.87E-16	0.999999995	30.73245152	13.07782168	0.999999995
0	0.8	0.25	0.5	0.470168434	0.529824241	2.362730974	26.20723425	0.999992674	1.73E-13	0.999848185	41.14721112	13.39878132	0.999848185	0.52371783	0.4762727	2.195838642	26.35361819	0.99999053	1.62E-13	0.999837336	40.78760671	13.47297031	0.999837336
0	0.8	0.25	0.75	0.339112393	0.660877814	1.955726489	19.7113112	0.999990207	6.52E-12	0.994338344	36.98211291	13.92178606	0.994338344	0.388227475	0.611762898	1.851479212	19.83542357	0.999990373	6.67E-12	0.994536126	36.87658228	14.03709899	0.994536126
0	0.8	0.25	0.9	0.281995894	0.717997917	1.798408415	17.40175168	0.999993811	2.71E-11	0.984077308	34.35658126	14.16039515	0.984077308	0.326749965	0.673243845	1.716255652	17.5146031	0.99999381	2.91E-11	0.984325206	34.26720981	14.31258029	0.984325206
0	0.8	0.25	1	0.250378345	0.749615658	1.714694629	16.2129118	0.999994003	5.30E-11	0.972055742	32.46282656	14.23123764	0.972055742	0.292063485	0.707930462	1.643699166	16.31900998	0.999993947	5.89E-11	0.972157529	32.38231851	14.41137547	0.972157529
0	0.8	0.5	0	0.989280738	0.01070931	9.141176322	196.3106888	0.999990048	3.74E-29	1	14.40468396	8.256503599	1	0.992852166	0.00713788	6.625795724	196.517045	0.999990047	3.74E-29	1	14.40468396	8.256503599	1
0	0.8	0.5	0.1	0.868765166	0.131225122	5.157134068	91.83236244	0.999990289	4.05E-29	1	14.45901705	8.260940306	1	0.907821753	0.092168587	4.001211991	92.16447671	0.99999034	4.23E-29	1	14.42660791	8.272586545	1
0	0.8	0.5	0.25	0.709309058	0.290682028	3.570416146	49.13652409	0.999991086	7.08E-29	1	15.43933421	8.276973153	1	0.782485304	0.217505591	2.931012514	49.44586945	0.999990896	7.09E-29	1	15.1535967	8.303919048	1
0	0.8	0.5	0.5	0.517243426	0.48274883	2.612297573	29.86152978	0.999992256	4.26E-26	0.999999999	29.73377779	8.35311294	0.999999999	0.609990465	0.39000074	2.263327491	30.13087127	0.999991205	3.19E-26	0.999999998	29.75280247	8.396990299	0.999999998
0	0.8	0.5	0.75	0.386393065	0.613597249	2.155849436	22.3801897	0.999990314	1.51E-22	0.999995975	33.71682017	8.529116687	0.999995975	0.477395958	0.522594958	1.931696734	22.61604697	0.999990916	1.23E-22	0.999996538	33.79877881	8.580555039	0.999996538
0	0.8	0.5	0.9	0.327494574	0.672495447	1.976866442	19.70830807	0.999990021	7.14E-21	0.999948219	33.43487358	8.689762168	0.999948219	0.41333123	0.586659095	1.797809946	19.9266976	0.999990324	6.13E-21	0.999954043	33.44276917	8.745236858	0.999954043
0	0.8	0.5	1	0.294319304	0.705672945	1.880943249	18.33058852	0.999992249	6.38E-20	0.999837062	32.90018236	8.817319653	0.999837062	0.375978092	0.62401425	1.724929868	18.53831645	0.999992343	5.66E-20	0.999852629	32.87492888	8.876968808	0.999852629
0	0.8	0.75	0	0.989057523	0.010932523	9.293008688	196.2945926	0.999990045	4.63E-40	1	10.5859128	6.427796772	1	0.993745033	0.006245033	5.969432731	196.5449334	0.999990066	4.63E-40	1	10.5859128	6.427796772	1
0	0.8	0.75	0.1	0.884024165	0.115966012	5.540662455	101.0770736	0.999990177	5.05E-40	1	10.61343531	6.430704875	1	0.929336035	0.07065425	3.876427088	101.5121689	0.999990285	5.34E-40	1	10.59117697	6.438807932	1
0	0.8	0.75	0.25	0.73931797	0.260672341	3.863744556	54.80847206	0.999990311	7.33E-40	1	10.89587882	6.438580395	1	0.828024683	0.171965868	2.914234161	55.22236794	0.999990551	7.78E-40	1	10.75819999	6.457821225	1
0	0.8	0.75	0.5	0.558006445	0.441983802	2.841613147	33.35753931	0.999990247	1.25E-37	1	26.06579224	6.467024247	1	0.67788576	0.322104482	2.304589686	33.72598462	0.999990242	7.53E-38	1	26.26830913	6.501117376	1
0	0.8	0.75	0.75	0.429156638	0.570834149	2.34625605	24.95254936	0.999990787	1.01E-32	0.999999999	31.12338771	6.52689611	0.999999999	0.553265155	0.446726748	1.992354328	25.28159921	0.999991903	6.79E-33	0.999999999	31.57026794	6.570278322	0.999999999
0	0.8	0.75	0.9	0.36948913	0.630501627	2.149548923	21.93998335	0.999990756	2.58E-30	0.999999944	31.58436544	6.583610342	0.999999944	0.489895081	0.51009641	1.863258977	22.24807099	0.999991492	1.83E-30	0.999999956	31.94985057	6.630300146	0.999999956
0	0.8	0.75	1	0.335361815	0.66462916	2.043400912	20.3843108	0.999990975	6.55E-29	0.999999582	31.68373624	6.631389961	0.999999582	0.451916918	0.548074552	1.79205015	20.6794649	0.999991471	4.81E-29	0.999999659	31.98989883	6.679760059	0.999999659
0	0.8	1	0	0.988883934	0.011106156	9.410713463	196.2833499	0.99999009	1.61E-49	1	8.57055066	5.432371691	1	0.99443946	0.005550571	5.450549606	196.5513532	0.999990031	1.61E-49	1	8.57055066	5.432371691	1
0	0.8	1	0.1	0.896110908	0.103879189	5.883296798	109.4521964	0.999990097	1.76E-49	1	8.588730205	5.434562517	1	0.94417154	0.055818685	3.754488679	109.9643468	0.999990224	1.88E-49	1	8.571099272	5.440916009	1
0	0.8	1	0.25	0.763866249	0.236124563	4.12636615	60.19004866	0.999990812	2.39E-49	1	8.718319254	5.439635248	1	0.861056426	0.13893425	2.881960878	60.68673486	0.999990675	2.64E-49	1	8.631636322	5.454937049	1
0	0.8	1	0.5	0.593003605	0.406987159	3.050583187	36.71898163	0.999990764	7.35E-48	1	22.12853466	5.454847243	1	0.730969274	0.269022525	2.325871697	37.16864231	0.999991799	4.06E-48	1	21.16503255	5.483138055	1
0	0.8	1	0.75	0.467309023	0.532682372	2.523329102	27.43822447	0.999991395	6.09E-42	1	29.21625585	5.482742433	1	0.6163938	0.383596747	2.03512096	27.84512541	0.999990547	3.49E-42	1	29.67533587	5.521085922	1
0	0.8	1	0.9	0.407677385	0.592314163	2.312011831	24.10044062	0.999991548	5.48E-39	1	29.50656225	5.507920378	1	0.555682734	0.44430996	1.912677398	24.4846494	0.999992695	3.35E-39	1	29.93204123	5.550804044	1
0	0.8	1	1	0.373113225	0.626876909	2.197364889	22.37444349	0.999990134	3.01E-37	0.999999999	29.68721278	5.528971399	0.999999999	0.518459233	0.481531957	1.844397392	22.74437494	0.99999119	1.91E-37	1	30.09454906	5.574323139	1
0	0.9	0	0	0.989995014	0.009995014	8.65126016	196.3594212	0.999990027	0.09995467	0.89995467	187.0740138	49.63387443	0.999909341	0.989995014	0.009995014	8.65126016	196.3594212	0.999990027	0.09995467	0.89995467	187.0740138	49.63387443	0.999909341
0	0.9	0	0.1	0.824163232	0.175827273	4.210083268	70.36417265	0.999990506	0.065891617	0.864576994	127.5453042	39.3354494	0.930468611	0.824163232	0.175827273	4.210083268	70.36417265	0.999990506	0.066586759	0.863264503	127.4811698	39.58475263	0.929851262
0	0.9	0	0.25	0.629266028	0.370725257	2.882394726	36.8868722	0.999991285	0.014799801	0.773083346	73.18299077	28.11117439	0.787883147	0.629266028	0.370725257	2.882394726	36.8868722	0.999991285	0.015297612	0.767928332	73.10602798	28.49845936	0.783225944
0	0.9	0	0.5	0.418194264	0.581795844	2.114740214	22.56176806	0.999990108	0.001347777	0.658973562	45.39824971	20.900062	0.660321339	0.418194264	0.581795844	2.114740214	22.56176806	0.999990108	0.001481146	0.644840611	45.32564412	21.39950409	0.646321756
0	0.9	0	0.75	0.288518895	0.711475109	1.763824352	17.10940017	0.999994004	0.000210389	0.584759185	35.23400992	17.71595008	0.584969574	0.288518895	0.711475109	1.763824352	17.10940017	0.999994004	0.00025095	0.560784659	35.16389675	18.29665658	0.561035608
0	0.9	0	0.9	0.234048232	0.765945463	1.629513617	15.17390606	0.999993695	7.09E-05	0.545754543	31.15643361	16.31351862	0.545825424	0.234048232	0.765945463	1.629513617	15.17390606	0.999993695	8.98E-05	0.515658431	31.08894446	16.92554837	0.515748193
0	0.9	0	1	0.204513084	0.79547802	1.558436713	14.17758037	0.999991104	3.13E-05	0.518310221	28.66155584	15.41315833	0.518341513	0.204513084	0.79547802	1.558436713	14.17758037	0.999991104	4.15E-05	0.484033741	28.59711637	16.03470833	0.484075272
0	0.9	0.25	0	0.989790933	0.010199096	8.791870181	196.3456437	0.999990029	3.37E-18	1	29.38691625	9.734653194	1	0.991831749	0.008158279	7.361821966	196.4699071	0.999990028	3.37E-18	1	29.38691625	9.734653194	1
0	0.9	0.25	0.1	0.852532014	0.147458261	4.650393541	81.66090769	0.999990275	3.88E-18	1	29.97194099	9.739983749	1	0.878104629	0.121885652	4.059996258	81.84869181	0.999990281	3.95E-18	1	29.81067088	9.779341049	1
0	0.9	0.25	0.25	0.679820168	0.320170952	3.205834177	43.20341433	0.99999112	4.67E-17	0.999999998	42.25099325	9.774002534	0.999999998	0.725007416	0.274983361	2.89095646	43.37325036	0.999990778	4.19E-17	0.999999998	41.86764954	9.868850921	0.999999998
0	0.9	0.25	0.5	0.480250769	0.519741813	2.351314791	26.30203102	0.999992581	2.38E-14	0.99993448	46.22477127	9.962990509	0.99993448	0.533334191	0.466656243	2.18560161	26.44480642	0.999990435	2.23E-14	0.999928167	45.81116205	10.14301227	0.999928167
0	0.9	0.25	0.75	0.349286036	0.65070751	1.952439061	19.80836199	0.999993546	8.18E-13	0.997830165	39.51079314	10.25941436	0.997830165	0.398404253	0.601585825	1.848537908	19.92976349	0.999990078	7.82E-13	0.997542789	38.78381532	10.52631518	0.997542789
0	0.9	0.25	0.9	0.291715472	0.70827806	1.797713965	17.49761022	0.999993532	2.69E-12	0.993021126	35.63483567	10.39419411	0.993021126	0.33668637	0.663307179	1.715685224	17.60843169	0.999993549	3.01E-12	0.992847449	35.55462038	10.73771897	0.992847449
0	0.9	0.25	1	0.259699234	0.740294455	1.715211361	16.30757666	0.999993689	4.71E-12	0.987657188	33.47340871	10.4486475	0.987657188	0.301711178	0.698282469	1.644246378	16.41195955	0.999993647	5.49E-12	0.987141457	33.39914067	10.8374562	0.987141457
0	0.9	0.5	0	0.989650219	0.010339874	8.888572112	196.3380842	0.999990094	1.65E-32	1	16.80042491	6.41014324	1	0.993098495	0.006891598	6.445924604	196.5280978	0.999990093	1.65E-32	1	16.80042491	6.41014324	1
0	0.9	0.5	0.1	0.873497537	0.12649262	5.028721117	91.88772792	0.999990158	1.86E-32	1	16.90709262	6.412575511	1	0.911218948	0.088771277	3.904718353	92.20653189	0.999990224	1.92E-32	1	16.84127472	6.434847132	1
0	0.9	0.5	0.25	0.719579976	0.280410086	3.496861862	49.21058059	0.999990062	1.15E-31	1	24.96504592	6.421158787	1	0.79056306	0.209428099	2.873393071	49.50743154	0.999991159	9.08E-32	1	24.01198398	6.475510035	1
0	0.9	0.5	0.5	0.532329076	0.46766323	2.574934839	29.9515692	0.999992306	7.01E-27	0.999999999	36.52120988	6.460234106	0.999999999	0.623288709	0.37670261	2.23295434	30.20958075	0.999991319	5.43E-27	0.999999999	36.69838403	6.56368025	0.999999999
0	0.9	0.5	0.75	0.402740229	0.597249961	2.135618872	22.4771335	0.99999019	3.17E-23	0.999998285	37.2706225	6.549223694	0.999998285	0.49303672	0.506954151	1.914933501	22.70349052	0.999990871	2.71E-23	0.999998476	37.34782022	6.698139516	0.999998476
0	0.9	0.5	0.9	0.343686205	0.65630728	1.962949856	19.80746894	0.999993485	1.45E-21	0.999982332	36.39947044	6.631185748	0.999982332	0.42943169	0.570558485	1.786221606	20.01726003	0.999990176	1.26E-21	0.999979613	36.0594088	6.808100133	0.999979613
0	0.9	0.5	1	0.310189143	0.689802867	1.870237873	18.43043799	0.99999201	1.16E-20	0.99993041	35.03786134	6.696632731	0.99993041	0.392114301	0.607877872	1.716013677	18.63037779	0.999992173	1.08E-20	0.999934277	35.02117393	6.893924333	0.999934277
0	0.9	0.75	0	0.989547287	0.010442809	8.959121895	196.3310043	0.999990096	1.30E-44	1	12.33086177	5.069142141	1	0.99402486	0.005965159	5.76121637	196.5474449	0.999990019	1.30E-44	1	12.33086177	5.069142141	1
0	0.9	0.75	0.1	0.889277247	0.110712979	5.359640632	101.1380373	0.999990226	1.47E-44	1	12.37568456	5.070765358	1	0.932615577	0.067374777	3.755556937	101.5511696	0.999990354	1.54E-44	1	12.3342802	5.08693747	1
0	0.9	0.75	0.25	0.750825404	0.249165252	3.753822311	54.88390458	0.999990657	3.80E-44	1	15.22275002	5.075087673	1	0.836055879	0.163935057	2.836505359	55.27662278	0.999990936	3.28E-44	1	14.21460025	5.114807429	1
0	0.9	0.75	0.5	0.575685135	0.4243053	2.778039754	33.44658471	0.999990435	2.94E-38	1	31.86850111	5.090103376	1	0.692128185	0.307862334	2.257199291	33.79568092	0.999990519	1.87E-38	1	32.20887141	5.166876596	1
0	0.9	0.75	0.75	0.449240709	0.550750092	2.306044528	25.0487227	0.9999908	3.21E-33	1	32.81695648	5.120635433	1	0.571264638	0.428727374	1.961430334	25.36073466	0.999992012	2.30E-33	1	33.09489023	5.231698619	1
0	0.9	0.75	0.9	0.389907041	0.610083633	2.118534716	22.0386692	0.999990674	7.95E-31	0.999999977	33.20819734	5.149166254	0.999999977	0.509156219	0.490835308	1.8391091	22.33110744	0.999991527	6.05E-31	0.999999981	33.44228258	5.27992735	0.999999981
0	0.9	0.75	1	0.355702259	0.644288575	2.017260361	20.48418648	0.999990834	1.96E-29	0.999999824	33.28591133	5.173126987	0.999999824	0.471689967	0.528301487	1.7715683	20.76458803	0.999991454	1.55E-29	0.99999985	33.48096856	5.316953217	0.99999985
0	0.9	1	0	0.989468695	0.010521327	9.012843184	196.3231453	0.999990022	4.45E-55	1	10.00027767	4.326588034	1	0.994731875	0.005258191	5.22982603	196.5523674	0.999990066	4.45E-55	1	10.00027767	4.326588034	1
0	0.9	1	0.1	0.901559323	0.098430958	5.655576076	109.5191547	0.999990281	5.04E-55	1	10.02732166	4.327814491	1	0.947173894	0.052816217	3.617843977	109.9996335	0.999990111	5.35E-55	1	9.995648759	4.340849157	1
0	0.9	1	0.25	0.775888601	0.224101692	3.9843148	60.2680142	0.999990294	9.24E-55	1	10.7264152	4.330622048	1	0.868557496	0.13143272	2.790451654	60.7354746	0.999990215	8.96E-55	1	10.33690837	4.362747269	1
0	0.9	1	0.5	0.612023095	0.387967933	2.96296549	36.80894032	0.999991027	1.75E-48	1	29.02539304	4.338804299	1	0.744942704	0.255047663	2.265516425	37.23133881	0.999990367	9.22E-49	1	29.41896875	4.401426344	1
0	0.9	1	0.75	0.489648392	0.510343109	2.463580328	27.53491386	0.999991501	2.26E-42	1	29.78853845	4.353307451	1	0.634979701	0.365011103	1.992223521	27.91750341	0.999990804	1.37E-42	1	30.13288975	4.444713213	1
0	0.9	1	0.9	0.430831144	0.569160426	2.263568253	24.19969891	0.99999157	2.00E-39	1	30.11499194	4.366129212	1	0.576155923	0.423836912	1.877270656	24.5611974	0.999992834	1.30E-39	1	30.43587641	4.474059619	1
0	0.9	1	1	0.396466103	0.603523995	2.155041384	22.47497758	0.999990098	1.08E-37	1	30.34626466	4.376746941	1	0.539866292	0.460125019	1.813161097	22.82324861	0.999991311	7.34E-38	1	30.65062449	4.495456831	1
0	1	0	0	0.989995014	0.009995014	8.651260161	196.3594212	0.999990027	0	1	NA	476.1530612	1	0.989995014	0.009995014	8.651260161	196.3594212	0.999990027	0	1	NA	476.1530612	1
0	1	0	0.1	0.824163232	0.175827273	4.210083268	70.36417265	0.999990506	0	1	NA	59.59375	1	0.824163232	0.175827273	4.210083268	70.36417265	0.999990506	0	1	NA	59.59375	1
0	1	0	0.25	0.629266028	0.370725257	2.882394726	36.8868722	0.999991285	0	1	NA	36.11904762	1	0.629266028	0.370725257	2.882394726	36.8868722	0.999991285	0	1	NA	36.11904762	1
0	1	0	0.5	0.418194264	0.581795844	2.114740214	22.56176806	0.999990108	0	1	NA	22.82142857	1	0.418194264	0.581795844	2.114740214	22.56176806	0.999990108	0	1	NA	22.82142857	1
0	1	0	0.75	0.288518895	0.711475109	1.763824352	17.10940017	0.999994004	0	1	NA	13.5	1	0.288518895	0.711475109	1.763824352	17.10940017	0.999994004	0	1	NA	13.5	1
0	1	0	0.9	0.234048232	0.765945463	1.629513617	15.17390606	0.999993695	0	1	NA	12.83333333	1	0.234048232	0.765945463	1.629513617	15.17390606	0.999993695	0	1	NA	12.83333333	1
0	1	0	1	0.204513084	0.79547802	1.558436713	14.17758037	0.999991104	0	1	NA	11.6	1	0.204513084	0.79547802	1.558436713	14.17758037	0.999991104	0	1	NA	11.6	1
0	1	0.25	0	0.989995014	0.009995014	8.651260161	196.3594212	0.999990027	0	1	NA	477.4591837	1	0.989995014	0.009995014	8.651260161	196.3594212	0.999990027	0	1	NA	477.4591837	1
0	1	0.25	0.1	0.855846526	0.14414394	4.585712797	81.710367	0.999990465	0	1	NA	142.1445783	1	0.855846526	0.14414394	4.585712797	81.710367	0.999990465	0	1	NA	142.1445783	1
0	1	0.25	0.25	0.686836978	0.313154233	3.173693495	43.27406831	0.999991211	0	1	NA	33.63636364	1	0.686836978	0.313154233	3.173693495	43.27406831	0.999991211	0	1	NA	33.63636364	1
0	1	0.25	0.5	0.489870256	0.510122257	2.33886416	26.38525912	0.999992513	0	1	NA	29.22222222	1	0.489870256	0.510122257	2.33886416	26.38525912	0.999992513	0	1	NA	29.22222222	1
0	1	0.25	0.75	0.359124206	0.64086916	1.947974194	19.89399101	0.999993366	0	1	NA	20.92857143	1	0.359124206	0.64086916	1.947974194	19.89399101	0.999993366	0	1	NA	20.92857143	1
0	1	0.25	0.9	0.301181047	0.698812239	1.795879196	17.5826706	0.999993286	0	1	NA	14.78947368	1	0.301181047	0.698812239	1.795879196	17.5826706	0.999993286	0	1	NA	14.78947368	1
0	1	0.25	1	0.268815608	0.731177801	1.714630634	16.3918172	0.999993409	0	1	NA	16.6	1	0.268815608	0.731177801	1.714630634	16.3918172	0.999993409	0	1	NA	16.6	1
0	1	0.5	0	0.989995014	0.009995014	8.651260161	196.3594212	0.999990027	0	1	NA	480.0615385	1	0.989995014	0.009995014	8.651260161	196.3594212	0.999990027	0	1	NA	480.0615385	1
0	1	0.5	0.1	0.877865375	0.122124637	4.908465298	91.93721425	0.999990012	0	1	NA	201.3773585	1	0.877865375	0.122124637	4.908465298	91.93721425	0.999990012	0	1	NA	201.3773585	1
0	1	0.5	0.25	0.729047428	0.270942883	3.427192056	49.27601035	0.999990311	0	1	NA	51.225	1	0.729047428	0.270942883	3.427192056	49.27601035	0.999990311	0	1	NA	51.225	1
0	1	0.5	0.5	0.546387138	0.453602911	2.538283244	30.02996514	0.999990049	0	1	NA	26.2	1	0.546387138	0.453602911	2.538283244	30.02996514	0.999990049	0	1	NA	26.2	1
0	1	0.5	0.75	0.418194264	0.581795844	2.114740214	22.56176806	0.999990108	0	1	NA	24.08333333	1	0.418194264	0.581795844	2.114740214	22.56176806	0.999990108	0	1	NA	24.08333333	1
0	1	0.5	0.9	0.359124206	0.64086916	1.947974194	19.89399101	0.999993366	0	1	NA	21.46666667	1	0.359124206	0.64086916	1.947974194	19.89399101	0.999993366	0	1	NA	21.46666667	1
0	1	0.5	1	0.325403433	0.674588383	1.858297708	18.51775195	0.999991816	0	1	NA	16.3	1	0.325403433	0.674588383	1.858297708	18.51775195	0.999991816	0	1	NA	16.3	1
0	1	0.75	0	0.989995014	0.009995014	8.651260161	196.3594212	0.999990027	0	1	NA	478.3045685	1	0.989995014	0.009995014	8.651260161	196.3594212	0.999990027	0	1	NA	478.3045685	1
0	1	0.75	0.1	0.894052296	0.105937959	5.193108068	101.1923398	0.999990255	0	1	NA	159.9217391	1	0.894052296	0.105937959	5.193108068	101.1923398	0.999990255	0	1	NA	159.9217391	1
0	1	0.75	0.25	0.761283549	0.23870743	3.652221756	54.950152	0.999990979	0	1	NA	57.53061224	1	0.761283549	0.23870743	3.652221756	54.950152	0.999990979	0	1	NA	57.53061224	1
0	1	0.75	0.5	0.5919042	0.408086428	2.718222545	33.52404612	0.999990628	0	1	NA	35.36585366	1	0.5919042	0.408086428	2.718222545	33.52404612	0.999990628	0	1	NA	35.36585366	1
0	1	0.75	0.75	0.467916236	0.532074609	2.267217253	25.13220851	0.999990845	0	1	NA	15.26666667	1	0.467916236	0.532074609	2.267217253	25.13220851	0.999990845	0	1	NA	15.26666667	1
0	1	0.75	0.9	0.409054613	0.590936022	2.088011961	22.12434067	0.999990635	0	1	NA	16.95	1	0.409054613	0.590936022	2.088011961	22.12434067	0.999990635	0	1	NA	16.95	1
0	1	0.75	1	0.37488461	0.625106132	1.991160745	20.57091717	0.999990742	0	1	NA	18.94736842	1	0.37488461	0.625106132	1.991160745	20.57091717	0.999990742	0	1	NA	18.94736842	1
0	1	1	0	0.989995014	0.009995014	8.651260161	196.3594212	0.999990027	0	1	NA	476.1530612	1	0.989995014	0.009995014	8.651260161	196.3594212	0.999990027	0	1	NA	476.1530612	1
0	1	1	0.1	0.906449723	0.093540395	5.448800355	109.5774383	0.999990118	0	1	NA	181.6315789	1	0.906449723	0.093540395	5.448800355	109.5774383	0.999990118	0	1	NA	181.6315789	1
0	1	1	0.25	0.78669169	0.213299008	3.855000649	60.33658291	0.999990697	0	1	NA	90.4893617	1	0.78669169	0.213299008	3.855000649	60.33658291	0.999990697	0	1	NA	90.4893617	1
0	1	1	0.5	0.629266028	0.370725257	2.882394726	36.8868722	0.999991285	0	1	NA	36.11904762	1	0.629266028	0.370725257	2.882394726	36.8868722	0.999991285	0	1	NA	36.11904762	1
0	1	1	0.75	0.510155275	0.489836352	2.407785232	27.61841737	0.999991627	0	1	NA	30.9	1	0.510155275	0.489836352	2.407785232	27.61841737	0.999991627	0	1	NA	30.9	1
0	1	1	0.9	0.452257483	0.547734141	2.217819584	24.28538382	0.999991624	0	1	NA	22.17241379	1	0.452257483	0.547734141	2.217819584	24.28538382	0.999991624	0	1	NA	22.17241379	1
0	1	1	1	0.418194264	0.581795844	2.114740214	22.56176806	0.999990108	0	1	NA	22.82142857	1	0.418194264	0.581795844	2.114740214	22.56176806	0.999990108	0	1	NA	22.82142857	1
0.5	0	0	0	0.989995014	0.009995014	8.651260161	196.3594212	0.999990027	1	0	476.1530612	NA	1	0.989995014	0.009995014	8.651260161	196.3594212	0.999990027	1	0	476.1530612	NA	1
0.5	0	0	0.1	0.824163232	0.175827273	4.210083268	70.36417265	0.999990506	1	0	59.59375	NA	1	0.824163232	0.175827273	4.210083268	70.36417265	0.999990506	1	4.73E-60	59.59375	134.4009034	1
0.5	0	0	0.25	0.629266028	0.370725257	2.882394726	36.8868722	0.999991285	1	0	36.11904762	NA	1	0.629266028	0.370725257	2.882394726	36.8868722	0.999991285	1	1.30E-58	36.11904762	76.72266523	1
0.5	0	0	0.5	0.418194264	0.581795844	2.114740214	22.56176806	0.999990108	1	0	22.82142857	NA	1	0.418194264	0.581795844	2.114740214	22.56176806	0.999990108	1	3.85E-57	22.82142857	47.29622372	1
0.5	0	0	0.75	0.288518895	0.711475109	1.763824352	17.10940017	0.999994004	1	0	13.5	NA	1	0.288518895	0.711475109	1.763824352	17.10940017	0.999994004	1	5.46E-56	13.5	36.55700331	1
0.5	0	0	0.9	0.234048232	0.765945463	1.629513617	15.17390606	0.999993695	1	0	12.83333333	NA	1	0.234048232	0.765945463	1.629513617	15.17390606	0.999993695	1	1.72E-55	12.83333333	32.25774992	1
0.5	0	0	1	0.204513084	0.79547802	1.558436713	14.17758037	0.999991104	1	0	11.6	NA	1	0.204513084	0.79547802	1.558436713	14.17758037	0.999991104	1	2.69E-55	11.6	29.63056959	1
0.5	0	0.25	0	0.989995014	0.009995014	8.651260161	196.3594212	0.999990027	1	0	476.1530612	NA	1	0.989995014	0.009995014	8.651260161	196.3594212	0.999990027	1	0	476.1530612	NA	1
0.5	0	0.25	0.1	0.824163232	0.175827273	4.210083268	70.36417265	0.999990506	1	0	59.59375	NA	1	0.824163232	0.175827273	4.210083268	70.36417265	0.999990506	1	2.76E-58	59.59375	40.78593151	1
0.5	0	0.25	0.25	0.629266028	0.370725257	2.882394726	36.8868722	0.999991285	1	0	36.11904762	NA	1	0.629266028	0.370725257	2.882394726	36.8868722	0.999991285	1	4.54E-56	36.11904762	44.76354285	1
0.5	0	0.25	0.5	0.418194264	0.581795844	2.114740214	22.56176806	0.999990108	1	0	22.82142857	NA	1	0.418194264	0.581795844	2.114740214	22.56176806	0.999990108	1	1.95E-53	22.82142857	42.93781148	1
0.5	0	0.25	0.75	0.288518895	0.711475109	1.763824352	17.10940017	0.999994004	1	0	13.5	NA	1	0.288518895	0.711475109	1.763824352	17.10940017	0.999994004	1	5.93E-52	13.5	35.5536167	1
0.5	0	0.25	0.9	0.234048232	0.765945463	1.629513617	15.17390606	0.999993695	1	0	12.83333333	NA	1	0.234048232	0.765945463	1.629513617	15.17390606	0.999993695	1	1.92E-51	12.83333333	31.76950495	1
0.5	0	0.25	1	0.204513084	0.79547802	1.558436713	14.17758037	0.999991104	1	0	11.6	NA	1	0.204513084	0.79547802	1.558436713	14.17758037	0.999991104	1	2.89E-51	11.6	29.32647417	1
0.5	0	0.5	0	0.989995014	0.009995014	8.651260161	196.3594212	0.999990027	1	0	476.1530612	NA	1	0.989995014	0.009995014	8.651260161	196.3594212	0.999990027	1	0	476.1530612	NA	1
0.5	0	0.5	0.1	0.824163232	0.175827273	4.210083268	70.36417265	0.999990506	1	0	59.59375	NA	1	0.824163232	0.175827273	4.210083268	70.36417265	0.999990506	1	4.39E-58	59.59375	25.50249412	1
0.5	0	0.5	0.25	0.629266028	0.370725257	2.882394726	36.8868722	0.999991285	1	0	36.11904762	NA	1	0.629266028	0.370725257	2.882394726	36.8868722	0.999991285	1	7.47E-56	36.11904762	27.76557503	1
0.5	0	0.5	0.5	0.418194264	0.581795844	2.114740214	22.56176806	0.999990108	1	0	22.82142857	NA	1	0.418194264	0.581795844	2.114740214	22.56176806	0.999990108	1	5.63E-53	22.82142857	31.54285159	1
0.5	0	0.5	0.75	0.288518895	0.711475109	1.763824352	17.10940017	0.999994004	1	0	13.5	NA	1	0.288518895	0.711475109	1.763824352	17.10940017	0.999994004	1	8.89E-51	13.5	31.97210904	1
0.5	0	0.5	0.9	0.234048232	0.765945463	1.629513617	15.17390606	0.999993695	1	0	12.83333333	NA	1	0.234048232	0.765945463	1.629513617	15.17390606	0.999993695	1	7.68E-50	12.83333333	30.09652262	1
0.5	0	0.5	1	0.204513084	0.79547802	1.558436713	14.17758037	0.999991104	1	0	11.6	NA	1	0.204513084	0.79547802	1.558436713	14.17758037	0.999991104	1	2.08E-49	11.6	28.33381369	1
0.5	0	0.75	0	0.989995014	0.009995014	8.651260161	196.3594212	0.999990027	1	0	476.1530612	NA	1	0.989995014	0.009995014	8.651260161	196.3594212	0.999990027	1	0	476.1530612	NA	1
0.5	0	0.75	0.1	0.824163232	0.175827273	4.210083268	70.36417265	0.999990506	1	0	59.59375	NA	1	0.824163232	0.175827273	4.210083268	70.36417265	0.999990506	1	5.42E-58	59.59375	19.72613022	1
0.5	0	0.75	0.25	0.629266028	0.370725257	2.882394726	36.8868722	0.999991285	1	0	36.11904762	NA	1	0.629266028	0.370725257	2.882394726	36.8868722	0.999991285	1	9.35E-56	36.11904762	21.24388509	1
0.5	0	0.75	0.5	0.418194264	0.581795844	2.114740214	22.56176806	0.999990108	1	0	22.82142857	NA	1	0.418194264	0.581795844	2.114740214	22.56176806	0.999990108	1	7.33E-53	22.82142857	24.11713484	1
0.5	0	0.75	0.75	0.288518895	0.711475109	1.763824352	17.10940017	0.999994004	1	0	13.5	NA	1	0.288518895	0.711475109	1.763824352	17.10940017	0.999994004	1	1.57E-50	13.5	26.57234015	1
0.5	0	0.75	0.9	0.234048232	0.765945463	1.629513617	15.17390606	0.999993695	1	0	12.83333333	NA	1	0.234048232	0.765945463	1.629513617	15.17390606	0.999993695	1	2.30E-49	12.83333333	26.93974973	1
0.5	0	0.75	1	0.204513084	0.79547802	1.558436713	14.17758037	0.999991104	1	0	11.6	NA	1	0.204513084	0.79547802	1.558436713	14.17758037	0.999991104	1	1.02E-48	11.6	26.36825476	1
0.5	0	1	0	0.989995014	0.009995014	8.651260161	196.3594212	0.999990027	1	0	476.1530612	NA	1	0.989995014	0.009995014	8.651260161	196.3594212	0.999990027	1	0	476.1530612	NA	1
0.5	0	1	0.1	0.824163232	0.175827273	4.210083268	70.36417265	0.999990506	1	0	59.59375	NA	1	0.824163232	0.175827273	4.210083268	70.36417265	0.999990506	1	6.09E-58	59.59375	16.6367051	1
0.5	0	1	0.25	0.629266028	0.370725257	2.882394726	36.8868722	0.999991285	1	0	36.11904762	NA	1	0.629266028	0.370725257	2.882394726	36.8868722	0.999991285	1	1.06E-55	36.11904762	17.75420316	1
0.5	0	1	0.5	0.418194264	0.581795844	2.114740214	22.56176806	0.999990108	1	0	22.82142857	NA	1	0.418194264	0.581795844	2.114740214	22.56176806	0.999990108	1	8.50E-53	22.82142857	20.01411872	1
0.5	0	1	0.75	0.288518895	0.711475109	1.763824352	17.10940017	0.999994004	1	0	13.5	NA	1	0.288518895	0.711475109	1.763824352	17.10940017	0.999994004	1	1.89E-50	13.5	22.22290102	1
0.5	0	1	0.9	0.234048232	0.765945463	1.629513617	15.17390606	0.999993695	1	0	12.83333333	NA	1	0.234048232	0.765945463	1.629513617	15.17390606	0.999993695	1	3.13E-49	12.83333333	23.3094252	1
0.5	0	1	1	0.204513084	0.79547802	1.558436713	14.17758037	0.999991104	1	0	11.6	NA	1	0.204513084	0.79547802	1.558436713	14.17758037	0.999991104	1	1.69E-48	11.6	23.642945	1
0.5	0.01	0	0	0.989995014	0.009995014	8.65126016	196.3594212	0.999990027	0.989995014	0.009995014	8.65126016	196.3594212	0.999990027	0.989995014	0.009995014	8.65126016	196.3594212	0.999990027	0.989995014	0.009995014	8.65126016	196.3594212	0.999990027
0.5	0.01	0	0.1	0.824163232	0.175827273	4.210083268	70.36417265	0.999990506	0.984090552	0.007177001	8.261230198	133.0557622	0.991267553	0.824163232	0.175827273	4.210083268	70.36417265	0.999990506	0.986100706	0.006260328	7.483037247	133.1659777	0.992361033
0.5	0.01	0	0.25	0.629266028	0.370725257	2.882394726	36.8868722	0.999991285	0.965929012	0.001510922	7.627850319	75.86177929	0.967439935	0.629266028	0.370725257	2.882394726	36.8868722	0.999991285	0.975517236	0.00105837	6.095650388	76.03045677	0.976575606
0.5	0.01	0	0.5	0.418194264	0.581795844	2.114740214	22.56176806	0.999990108	0.925953093	0.000111781	7.570275214	46.62823927	0.926064874	0.418194264	0.581795844	2.114740214	22.56176806	0.999990108	0.960890855	4.86E-05	5.091690373	46.86507027	0.960939493
0.5	0.01	0	0.75	0.288518895	0.711475109	1.763824352	17.10940017	0.999994004	0.876055414	1.74E-05	7.874519355	35.92789753	0.876072795	0.288518895	0.711475109	1.763824352	17.10940017	0.999994004	0.950570973	3.91E-06	4.59857331	36.22733679	0.950574882
0.5	0.01	0	0.9	0.234048232	0.765945463	1.629513617	15.17390606	0.999993695	0.839231656	6.32E-06	8.02119558	31.64863797	0.839237974	0.234048232	0.765945463	1.629513617	15.17390606	0.999993695	0.944909071	8.56E-07	4.36904315	31.97206627	0.944909927
0.5	0.01	0	1	0.204513084	0.79547802	1.558436713	14.17758037	0.999991104	0.810414535	2.98E-06	8.051293929	29.04390131	0.810417517	0.204513084	0.79547802	1.558436713	14.17758037	0.999991104	0.940767764	2.69E-07	4.218505796	29.37263423	0.940768033
0.5	0.01	0.25	0	0.986104815	0.013885194	11.10762188	195.9480034	0.999990009	0.629266029	0.370733971	2.882394749	36.88829567	1	0.990059898	0.009930193	8.613346449	196.3763131	0.99999009	0.629266029	0.370733971	2.882394749	36.88829567	1
0.5	0.01	0.25	0.1	0.7765156	0.223474753	5.13752166	73.64344718	0.999990354	0.598774493	0.401225507	3.014856247	36.91544394	1	0.828499749	0.171490528	4.319976475	73.6235263	0.999990276	0.630086382	0.369913618	2.884947642	37.01372161	1
0.5	0.01	0.25	0.25	0.553890333	0.446099706	3.242071581	38.01497466	0.99999004	0.553890333	0.446099706	3.242071581	38.01497466	0.99999004	0.632525645	0.367465801	2.912754312	38.09014792	0.999991447	0.632525645	0.367465801	2.912754312	38.09014792	0.999991447
0.5	0.01	0.25	0.5	0.345760226	0.654232455	2.23619795	22.79738798	0.999992681	0.486514045	0.464918964	3.814947991	39.41034059	0.951433008	0.420521732	0.57946827	2.124065443	22.91451784	0.999990002	0.64271595	0.315584192	3.082603867	39.07535662	0.958300142
0.5	0.01	0.25	0.75	0.231366922	0.768624761	1.81213484	17.15173429	0.999991683	0.430580972	0.232782602	4.62904666	33.97086507	0.663363574	0.290290644	0.709700044	1.769063313	17.26366405	0.999990688	0.660620724	0.125345326	3.360433681	33.52692495	0.78596605
0.5	0.01	0.25	0.9	0.185745824	0.814248237	1.657436184	15.17980713	0.999994061	0.401256894	0.12631093	5.154756199	31.07941914	0.527567824	0.235562438	0.764430399	1.633674352	15.28150422	0.999992837	0.673310263	0.058427973	3.519382573	30.56089843	0.731738237
0.5	0.01	0.25	1	0.161517365	0.838476213	1.57750301	14.17163669	0.999993578	0.382716453	0.075897716	5.478664134	29.1090502	0.458614169	0.205879304	0.794112432	1.562096212	14.26567016	0.999991736	0.681779641	0.031492531	3.601472328	28.56672916	0.713272172
0.5	0.01	0.5	0	0.980979974	0.019010085	14.04740158	195.2771099	0.999990059	0.418194264	0.581805736	2.114740216	22.56232174	1	0.990167042	0.009823053	8.555894462	196.4114479	0.999990094	0.418194264	0.581805736	2.114740216	22.56232174	1
0.5	0.01	0.5	0.1	0.736626907	0.263363291	6.647150351	81.3966523	0.999990198	0.388180256	0.611819744	2.163139127	22.51795823	1	0.841471639	0.158518509	4.681599409	81.06034501	0.999990148	0.4189523	0.5810477	2.116178001	22.60456573	1
0.5	0.01	0.5	0.25	0.486530773	0.51345941	3.817057275	42.0532509	0.999990183	0.345760226	0.654239774	2.236197954	22.79782265	1	0.642732872	0.357257825	3.084185355	42.16488566	0.999990697	0.420521732	0.579478268	2.124065447	22.91515123	1
0.5	0.01	0.5	0.5	0.283520746	0.716470449	2.39527469	24.55266605	0.999991195	0.283520746	0.716470449	2.39527469	24.55266605	0.999991195	0.425320378	0.5746699	2.173982471	24.68524253	0.999990278	0.425320378	0.5746699	2.173982471	24.68524253	0.999990278
0.5	0.01	0.5	0.75	0.184328231	0.815663966	1.867432979	18.01483883	0.999992198	0.232852755	0.759685455	2.655582997	26.81382066	0.99253821	0.293076067	0.706914324	1.78959651	18.09812331	0.99999039	0.434518375	0.556807045	2.301697628	27.2289527	0.991325421
0.5	0.01	0.5	0.9	0.146685127	0.853306863	1.687918382	15.77418527	0.99999199	0.207692725	0.739543629	2.87535863	27.33721732	0.947236354	0.237721901	0.762271707	1.647501993	15.83749296	0.999993608	0.442578831	0.507675757	2.420746999	27.89172367	0.950254587
0.5	0.01	0.5	1	0.127056365	0.872937365	1.597918215	14.64621866	0.99999373	0.19286267	0.693720969	3.049371182	27.25313236	0.88658364	0.207735576	0.792256602	1.573177523	14.69931322	0.999992178	0.449003253	0.432241019	2.51540537	27.39371939	0.881244272
0.5	0.01	0.75	0	0.974470612	0.025519413	17.46841604	194.3735612	0.999990025	0.288518895	0.711481105	1.763824352	17.10960475	1	0.99032734	0.009662712	8.473755144	196.4693039	0.999990052	0.288518895	0.711481105	1.763824352	17.10960475	1
0.5	0.01	0.75	0.1	0.703774874	0.296215222	8.665996671	89.90329375	0.999990096	0.264435398	0.735564602	1.78384886	17.06311879	1	0.858342075	0.141648231	5.111186279	89.39734398	0.999990306	0.289145165	0.710854835	1.764934794	17.13337547	1
0.5	0.01	0.75	0.25	0.431297634	0.5686934	4.7033239	46.84262897	0.999991035	0.231366922	0.768633078	1.812134841	17.15202162	1	0.66122947	0.338761504	3.401811919	47.40520092	0.999990974	0.290290644	0.709709356	1.769063314	17.2639972	1
0.5	0.01	0.75	0.5	0.232852995	0.767137652	2.655634188	27.06954894	0.999990646	0.184328231	0.815671769	1.867432981	18.01515548	1	0.434518722	0.565471779	2.301736741	27.61244481	0.999990501	0.293076067	0.706923933	1.789596512	18.09855868	1
0.5	0.01	0.75	0.75	0.146764031	0.853226033	1.957067441	19.55233036	0.999990063	0.146764031	0.853226033	1.957067441	19.55233036	0.999990063	0.297669249	0.702322845	1.843215489	19.85356236	0.999992094	0.297669249	0.702322845	1.843215489	19.85356236	0.999992094
0.5	0.01	0.75	0.9	0.115769038	0.884221004	1.737802183	16.94654182	0.999990042	0.128255277	0.87135622	2.037601553	20.57760444	0.999611496	0.240973586	0.759019022	1.681845884	17.13217009	0.999992608	0.301642245	0.697997914	1.898689145	21.17782849	0.999640159
0.5	0.01	0.75	1	0.099905976	0.900084133	1.632088943	15.63266394	0.999990109	0.117392175	0.880440251	2.104932482	21.23070356	0.997832426	0.210388731	0.789604371	1.599534812	15.75780438	0.999993102	0.304887653	0.692940095	1.94698414	22.0730771	0.997827747
0.5	0.01	1	0	0.966638393	0.03335168	21.28159916	193.3122492	0.999990073	0.204513084	0.795486916	1.558436713	14.1777912	1	0.990534977	0.009455082	8.368254271	196.5463195	0.999990059	0.204513084	0.795486916	1.558436713	14.1777912	1
0.5	0.01	1	0.1	0.675443037	0.324547229	11.08282878	98.08026445	0.999990266	0.18621854	0.81378146	1.566580788	14.13833655	1	0.875259536	0.124730727	5.506407883	97.69050173	0.999990263	0.205015039	0.794984961	1.559345971	14.19417911	1
0.5	0.01	1	0.25	0.38685361	0.613136525	5.874417191	51.61555207	0.999990135	0.161517365	0.838482635	1.577503011	14.17179798	1	0.685174029	0.314816844	3.788758601	52.94304692	0.999990874	0.205879304	0.794120696	1.562096212	14.26587728	1
0.5	0.01	1	0.5	0.19287567	0.807115029	3.052057541	29.68373802	0.999990699	0.127056365	0.872943635	1.597918216	14.64640482	1	0.449024856	0.550966196	2.517300559	30.99411108	0.999991052	0.207735576	0.792264424	1.573177523	14.69955874	1
0.5	0.01	1	0.75	0.117392194	0.882599424	2.104939535	21.29113227	0.999991618	0.099905976	0.900094022	1.632088945	15.63298475	0.999999998	0.304887676	0.695103471	1.946987526	22.15058335	0.999991147	0.210388731	0.789611268	1.599534813	15.75806712	0.999999998
0.5	0.01	1	0.9	0.09167799	0.908314235	1.823754225	18.35855756	0.999992224	0.086589604	0.913409849	1.664641629	16.36114863	0.999999453	0.245863441	0.75412858	1.749895993	18.98007355	0.999992021	0.212529003	0.787470521	1.627056362	16.66871995	0.999999524
0.5	0.01	1	1	0.078783095	0.92120794	1.692972593	16.8701555	0.999991035	0.078783095	0.92120794	1.692972593	16.8701555	0.999991035	0.214241016	0.785750158	1.651727514	17.35551415	0.999991175	0.214241016	0.785750158	1.651727514	17.35551415	0.999991175
0.5	0.02	0	0	0.989995014	0.009995014	8.65126016	196.3594212	0.999990027	0.979990128	0.019990128	15.01992934	195.3560532	0.999980256	0.989995014	0.009995014	8.65126016	196.3594212	0.999990027	0.979990128	0.019990128	15.01992934	195.3560532	0.999980256
0.5	0.02	0	0.1	0.824163232	0.175827273	4.210083268	70.36417265	0.999990506	0.969940358	0.013678495	13.50412895	132.442981	0.983618853	0.824163232	0.175827273	4.210083268	70.36417265	0.999990506	0.972284588	0.012591509	12.72894808	132.5563824	0.984876098
0.5	0.02	0	0.25	0.629266028	0.370725257	2.882394726	36.8868722	0.999991285	0.940314657	0.002779491	11.53965599	75.53245465	0.943094148	0.629266028	0.370725257	2.882394726	36.8868722	0.999991285	0.951463413	0.002202571	10.0487459	75.70461133	0.953665984
0.5	0.02	0	0.5	0.418194264	0.581795844	2.114740214	22.56176806	0.999990108	0.882801016	0.000205314	10.51674137	46.44340275	0.88300633	0.418194264	0.581795844	2.114740214	22.56176806	0.999990108	0.923054462	0.000111114	8.149060574	46.67933011	0.923165576
0.5	0.02	0	0.75	0.288518895	0.711475109	1.763824352	17.10940017	0.999994004	0.818611987	3.25E-05	10.32947614	35.80025072	0.818644481	0.288518895	0.711475109	1.763824352	17.10940017	0.999994004	0.903272102	9.86E-06	7.232508131	36.09468514	0.903281958
0.5	0.02	0	0.9	0.234048232	0.765945463	1.629513617	15.17390606	0.999993695	0.77378627	1.20E-05	10.24004642	31.54462547	0.773798296	0.234048232	0.765945463	1.629513617	15.17390606	0.999993695	0.89251126	2.30E-06	6.809849808	31.86112105	0.892513565
0.5	0.02	0	1	0.204513084	0.79547802	1.558436713	14.17758037	0.999991104	0.739547061	5.78E-06	10.114953	28.95425587	0.739552839	0.204513084	0.79547802	1.558436713	14.17758037	0.999991104	0.884681594	7.64E-07	6.533928205	29.27495405	0.884682358
0.5	0.02	0.25	0	0.985374205	0.014615811	11.48082045	195.7846393	0.999990016	0.396146364	0.603853636	4.229404086	35.89733933	1	0.990123287	0.009866766	8.576058799	196.3892461	0.999990053	0.396146364	0.603853636	4.229404086	35.89733933	1
0.5	0.02	0.25	0.1	0.772540815	0.227449495	5.293590529	75.5933276	0.99999031	0.373960077	0.626039923	4.345513627	35.91652005	1	0.83194228	0.168048256	4.391702473	75.83799286	0.999990536	0.397180401	0.602819599	4.234159203	36.01733385	1
0.5	0.02	0.25	0.25	0.548698217	0.451292814	3.263201	38.71976219	0.999991032	0.341971338	0.658021468	4.575055269	36.93718822	0.999992806	0.635553631	0.364436401	2.936992797	38.96825117	0.999990032	0.400277267	0.599714591	4.285455782	37.03605789	0.999991857
0.5	0.02	0.25	0.5	0.343449134	0.656543466	2.228775553	23.01537601	0.9999926	0.296773075	0.652536789	5.267759352	38.64232862	0.949309863	0.422809372	0.577182109	2.132661191	23.20945436	0.999991481	0.413455902	0.538234731	4.600107342	38.62899914	0.951690633
0.5	0.02	0.25	0.75	0.230879098	0.76911394	1.805611562	17.25362139	0.999993038	0.262198017	0.356117073	6.290329594	34.04461616	0.61831509	0.292051071	0.707939923	1.774100719	17.40300518	0.999990994	0.437321379	0.244648763	5.111398327	33.64673996	0.681970141
0.5	0.02	0.25	0.9	0.18578865	0.814203691	1.65268632	15.25390005	0.999992342	0.244583974	0.186036405	6.901935333	30.75693902	0.430620379	0.237071098	0.76292278	1.637717448	15.38118096	0.999993879	0.454747023	0.1252558	5.400194963	30.86743463	0.580002822
0.5	0.02	0.25	1	0.161769452	0.838222428	1.573829528	14.23413806	0.99999188	0.233471182	0.114266705	7.263778293	28.84751996	0.347737887	0.207242232	0.792751346	1.565668403	14.34823536	0.999993578	0.466631903	0.072865396	5.547252564	28.96454613	0.5394973
0.5	0.02	0.5	0	0.97917045	0.020819644	14.90393117	194.8912429	0.999990095	0.175198675	0.824801325	2.920659127	21.60860478	1	0.990325906	0.009664146	8.466065147	196.4529521	0.999990052	0.175198675	0.824801325	2.920659127	21.60860478	1
0.5	0.02	0.5	0.1	0.73304239	0.266947924	7.102810462	85.56709367	0.999990315	0.16072571	0.83927429	2.955373039	21.56653148	1	0.851165276	0.1488248	4.868417712	86.36730821	0.999990076	0.175833728	0.824166272	2.923127169	21.64853516	1
0.5	0.02	0.5	0.25	0.481117604	0.518873553	3.946374545	43.89307366	0.999991157	0.140624408	0.859375592	3.01413076	21.8057387	1	0.652737673	0.347253168	3.19481581	44.78172768	0.999990841	0.177155024	0.822844976	2.93705605	21.92236442	1
0.5	0.02	0.5	0.5	0.281568292	0.718422642	2.411175156	25.33907911	0.999990935	0.11224242	0.88775232	3.183547669	23.37257731	0.999994739	0.431849427	0.568141536	2.21884934	25.91092584	0.999990963	0.181250361	0.818744303	3.027647889	23.51971709	0.999994663
0.5	0.02	0.5	0.75	0.184540451	0.815452412	1.868433918	18.44557453	0.999992863	0.090424221	0.904814894	3.51283463	25.55423038	0.995239115	0.29751034	0.702482203	1.812213529	18.77211182	0.999992543	0.189296438	0.804906411	3.261733188	26.07162069	0.994202849
0.5	0.02	0.5	0.9	0.147454123	0.852539006	1.688137998	16.09428702	0.999993129	0.080086318	0.883609095	3.801397802	26.33865748	0.963695412	0.241345165	0.758647799	1.664002399	16.32750059	0.999992964	0.196527847	0.758021451	3.479532637	27.00571786	0.954549298
0.5	0.02	0.5	1	0.128015064	0.871976482	1.598389639	14.91436083	0.999991546	0.074155141	0.829042486	4.029880371	26.2845995	0.903197627	0.210930902	0.789060681	1.586961837	15.10182534	0.999991583	0.202403073	0.679237969	3.651978773	26.87858928	0.881641043
0.5	0.02	0.75	0	0.971507168	0.028482924	18.77751888	193.7926999	0.999990092	0.083588624	0.916411376	2.33355157	16.20322157	1	0.990606549	0.009383485	8.318418874	196.549103	0.999990034	0.083588624	0.916411376	2.33355157	16.20322157	1
0.5	0.02	0.75	0.1	0.701560996	0.298429138	9.351600296	94.9758159	0.999990135	0.075652913	0.924347087	2.3414616	16.16544535	1	0.872329773	0.127660593	5.318155163	96.82422958	0.999990367	0.083951038	0.916048962	2.335402465	16.22556612	1
0.5	0.02	0.75	0.25	0.429559628	0.570430427	4.967037448	49.20439138	0.999990055	0.064956039	0.935043961	2.35404705	16.24127001	1	0.679658649	0.320331851	3.588967697	51.22023184	0.9999905	0.084616789	0.915383211	2.34249311	16.33613934	1
0.5	0.02	0.75	0.5	0.23365417	0.766336302	2.735502975	28.22003223	0.999990472	0.05024982	0.94975018	2.396034236	16.97253939	1	0.447662187	0.55232908	2.410493809	29.65789367	0.999991267	0.08625247	0.91374753	2.379005088	17.03108843	1
0.5	0.02	0.75	0.75	0.148598874	0.851391808	1.989050371	20.276569	0.999990682	0.039049251	0.960946629	2.497791134	18.33800863	0.999995879	0.306134976	0.693856173	1.902965797	21.18316066	0.999991148	0.089001361	0.910994685	2.476498884	18.56923636	0.999996046
0.5	0.02	0.75	0.9	0.11773536	0.882255755	1.759363954	17.52500893	0.999991115	0.03374091	0.966090713	2.600372612	19.28505451	0.999831623	0.247627364	0.752364537	1.725044171	18.19013039	0.999991901	0.091427197	0.9083797	2.578140305	19.78292449	0.999806897
0.5	0.02	0.75	1	0.10185387	0.898137587	1.649675901	16.13687082	0.999991457	0.030696601	0.968325884	2.688747174	19.91520142	0.999022485	0.216121666	0.783870881	1.634996661	16.67116269	0.999992547	0.093439666	0.905329342	2.666737727	20.64101813	0.998769008
0.5	0.02	1	0	0.962746358	0.03724369	22.88999354	192.5988664	0.999990048	0.042143518	0.957856482	1.990254231	13.32179437	1	0.990939626	0.009050455	8.142460159	196.662628	0.999990081	0.042143518	0.957856482	1.990254231	13.32179437	1
0.5	0.02	1	0.1	0.674860657	0.325129606	11.86903161	103.182168	0.999990262	0.037921642	0.962078358	1.987597492	13.29456212	1	0.891071344	0.108918805	5.658774515	106.3800476	0.999990149	0.04234986	0.95765014	1.991760554	13.33709878	1
0.5	0.02	1	0.25	0.39033914	0.609651385	6.226378964	54.09022674	0.999990525	0.032323909	0.967676091	1.983722205	13.32884996	1	0.710526656	0.289464267	3.994728912	57.42462145	0.999990923	0.042706631	0.957293369	1.996432139	13.39674489	1
0.5	0.02	1	0.5	0.197616292	0.802374262	3.220529781	30.99164356	0.999990555	0.024751141	0.975248859	1.985861196	13.72175953	1	0.470309106	0.529680981	2.691665242	33.51299558	0.999990086	0.043479683	0.956520317	2.015856699	13.73619031	1
0.5	0.02	1	0.75	0.121283338	0.878708588	2.192996579	22.17878316	0.999991926	0.019021267	0.980978732	2.014317634	14.56260825	0.999999999	0.318883802	0.681106454	2.060775471	23.92706175	0.999990256	0.044601393	0.955398607	2.063299	14.59275033	0.999999999
0.5	0.02	1	0.9	0.095031194	0.904961595	1.886389829	19.10129397	0.99999279	0.01630079	0.983699036	2.051323599	15.20862193	0.999999826	0.25669059	0.743300723	1.835914375	20.48104802	0.999991313	0.045520646	0.954479183	2.11349338	15.36654244	0.999999829
0.5	0.02	1	1	0.081809189	0.918182716	1.744057143	17.53790984	0.999991905	0.014736488	0.985260581	2.086305723	15.67029076	0.999997069	0.223434161	0.776556313	1.72332754	18.70706069	0.999990473	0.04626497	0.95373173	2.158731781	15.96743084	0.9999967
0.5	0.03	0	0	0.989995014	0.009995014	8.65126016	196.3594212	0.999990027	0.969985343	0.029985343	20.59432452	194.3458549	0.999970687	0.989995014	0.009995014	8.65126016	196.3594212	0.999990027	0.969985343	0.029985343	20.59432452	194.3458549	0.999970687
0.5	0.03	0	0.1	0.824163232	0.175827273	4.210083268	70.36417265	0.999990506	0.956004034	0.020194016	17.96978173	131.8274193	0.976198049	0.824163232	0.175827273	4.210083268	70.36417265	0.999990506	0.958551521	0.018993669	17.21564899	131.9435596	0.97754519
0.5	0.03	0	0.25	0.629266028	0.370725257	2.882394726	36.8868722	0.999991285	0.915756561	0.004115299	14.74003541	75.20845411	0.91987186	0.629266028	0.370725257	2.882394726	36.8868722	0.999991285	0.927833605	0.003434806	13.31229652	75.38267094	0.931268411
0.5	0.03	0	0.5	0.418194264	0.581795844	2.114740214	22.56176806	0.999990108	0.843150328	0.000315796	12.8362607	46.27076508	0.843466124	0.418194264	0.581795844	2.114740214	22.56176806	0.999990108	0.886457226	0.000188953	10.59258413	46.50377269	0.88664618
0.5	0.03	0	0.75	0.288518895	0.711475109	1.763824352	17.10940017	0.999994004	0.767794952	5.18E-05	12.21971674	35.68562592	0.767846782	0.288518895	0.711475109	1.763824352	17.10940017	0.999994004	0.858024485	1.83E-05	9.299484845	35.97398551	0.858042761
0.5	0.03	0	0.9	0.234048232	0.765945463	1.629513617	15.17390606	0.999993695	0.717139793	1.96E-05	11.93137667	31.45260344	0.717159416	0.234048232	0.765945463	1.629513617	15.17390606	0.999993695	0.842691005	4.52E-06	8.70777423	31.76226119	0.842695524
0.5	0.03	0	1	0.204513084	0.79547802	1.558436713	14.17758037	0.999991104	0.679115856	9.61E-06	11.67847059	28.87544365	0.679125463	0.204513084	0.79547802	1.558436713	14.17758037	0.999991104	0.831592998	1.57E-06	8.322957368	29.18916591	0.831594563
0.5	0.03	0.25	0	0.985020561	0.014969529	11.64596528	195.6799357	0.99999009	0.249495672	0.750504328	5.261931081	34.93159918	1	0.990185311	0.009804703	8.539409441	196.4015988	0.999990014	0.249495672	0.750504328	5.261931081	34.93159918	1
0.5	0.03	0.25	0.1	0.771931072	0.228059074	5.378048751	76.86958757	0.999990146	0.234268681	0.765731319	5.371952812	34.94512659	1	0.834760976	0.165229274	4.438265873	77.34518853	0.999990249	0.25047365	0.74952635	5.268646991	35.04635719	1
0.5	0.03	0.25	0.25	0.547876788	0.45211396	3.278595588	39.23182754	0.999990748	0.212630484	0.787363747	5.615859712	35.8933077	0.999994231	0.638394045	0.361596825	2.956607828	39.6208862	0.999990871	0.253424088	0.746570078	5.340914496	36.00857173	0.999994166
0.5	0.03	0.25	0.5	0.343738869	0.656252178	2.229004449	23.20359276	0.999991047	0.183506908	0.766836026	6.431814605	37.70067862	0.950342934	0.42506006	0.57493185	2.140616828	23.45923559	0.99999191	0.266214663	0.687098464	5.785912207	37.91481526	0.953313127
0.5	0.03	0.25	0.75	0.231656857	0.768334769	1.805628654	17.35043636	0.999991626	0.16278354	0.438640647	7.6397382	33.58850432	0.601424187	0.293800457	0.706192073	1.778948137	17.52962257	0.999992529	0.29010267	0.35453429	6.507230935	33.73299244	0.64463696
0.5	0.03	0.25	0.9	0.186634711	0.813356154	1.653148446	15.32631018	0.999990865	0.152515765	0.238405527	8.33052416	30.4508608	0.390921293	0.238574263	0.761417766	1.641647252	15.4737716	0.999992029	0.307802221	0.178466271	6.884347254	30.55767562	0.486268492
0.5	0.03	0.25	1	0.162613141	0.837377245	1.574548936	14.29579208	0.999990386	0.145986065	0.150174894	8.721101575	28.60123653	0.296160959	0.208601864	0.791389874	1.569155717	14.42574658	0.999991738	0.320106806	0.106996875	7.073399913	28.7045914	0.427103681
0.5	0.03	0.5	0	0.978512541	0.021477464	15.1785449	194.6931029	0.999990005	0.073527292	0.926472708	3.534483649	20.74428492	1	0.990474137	0.009515864	8.380909794	196.4890332	0.999990001	0.073527292	0.926472708	3.534483649	20.74428492	1
0.5	0.03	0.5	0.1	0.73491524	0.265075	7.262600597	87.41149457	0.99999024	0.066859301	0.933140699	3.565421104	20.70853369	1	0.857258524	0.142731913	4.935782878	88.90786072	0.999990437	0.073927025	0.926072975	3.537754404	20.7819607	1
0.5	0.03	0.5	0.25	0.483930712	0.516059327	4.019196805	44.81376357	0.999990039	0.057700538	0.942299462	3.623820174	20.91915103	1	0.660747182	0.33924354	3.259385494	46.13547906	0.999990722	0.07476285	0.92523715	3.556686827	21.02379815	1
0.5	0.03	0.5	0.5	0.284340675	0.715651242	2.438390001	25.83403618	0.999991916	0.045109634	0.954887682	3.82197444	22.3370581	0.999997317	0.437938011	0.562053443	2.254283073	26.6687752	0.999991454	0.077389567	0.922607501	3.68278464	22.46218639	0.999997067
0.5	0.03	0.5	0.75	0.186920247	0.813071253	1.882506951	18.76345539	0.9999915	0.035835475	0.960802491	4.230666314	24.4225603	0.996637966	0.301838705	0.698151635	1.832344332	19.25632643	0.99999034	0.082682038	0.912805857	4.011417683	24.89771522	0.995487895
0.5	0.03	0.5	0.9	0.149562172	0.850429556	1.698915811	16.34567419	0.999991728	0.031602837	0.941154126	4.590545473	25.3111765	0.972756963	0.244922147	0.755068491	1.679232313	16.70418557	0.999990639	0.087562895	0.874461829	4.316411719	25.96581606	0.962024724
0.5	0.03	0.5	1	0.129945993	0.870047748	1.607737244	15.13173466	0.999993742	0.029230548	0.906486333	4.875228728	25.59710896	0.93571688	0.21410035	0.785892682	1.599893613	15.42279615	0.999993032	0.091607837	0.818738412	4.55724724	26.27383473	0.910346249
0.5	0.03	0.75	0	0.970860733	0.029129358	19.00559069	193.5783155	0.999990091	0.024315597	0.975684403	2.774012116	15.44820476	1	0.990850555	0.009139533	8.178632979	196.6144948	0.999990089	0.024315597	0.975684403	2.774012116	15.44820476	1
0.5	0.03	0.75	0.1	0.706338291	0.29365178	9.464038007	96.57760659	0.999990071	0.021782962	0.978217038	2.778109783	15.4217739	1	0.879581914	0.120408094	5.33533134	99.41767816	0.999990008	0.024473539	0.975526461	2.776395268	15.46909627	1
0.5	0.03	0.75	0.25	0.43790389	0.562086588	5.072130774	50.11385396	0.999990478	0.018412275	0.981587725	2.786795066	15.49367587	1	0.692380874	0.30760996	3.663442745	52.68541292	0.999990834	0.024764943	0.975235057	2.785777987	15.56395827	1
0.5	0.03	0.75	0.5	0.240097293	0.759894107	2.811005548	28.81290279	0.9999914	0.01389088	0.986109119	2.832524145	16.13373733	1	0.458978652	0.541013234	2.481673666	30.61733518	0.999991886	0.025488395	0.974511605	2.835621639	16.14774346	1
0.5	0.03	0.75	0.75	0.152959608	0.847032557	2.034236512	20.72721899	0.999992164	0.010568824	0.989429565	2.959298663	17.37568284	0.999998389	0.314112601	0.68587955	1.950495939	21.92593601	0.999992151	0.026727892	0.973270524	2.971385735	17.49723568	0.999998416
0.5	0.03	0.75	0.9	0.121246431	0.878746425	1.793284627	17.91419949	0.999992856	0.009042207	0.99088749	3.08962834	18.26588965	0.999929697	0.254066933	0.745926097	1.761800991	18.8363742	0.999993029	0.027844324	0.972072661	3.113893657	18.60435853	0.999916985
0.5	0.03	0.75	1	0.104918474	0.895074859	1.678143814	16.49044326	0.999993333	0.008183179	0.991387652	3.202070823	18.8744943	0.99957083	0.221734944	0.778255363	1.666176332	17.25909494	0.999990307	0.028785323	0.970468982	3.238228947	19.40723125	0.999254305
0.5	0.03	1	0	0.962569023	0.037420993	22.88433583	192.4393387	0.999990017	0.008748774	0.991251226	2.331948562	12.66369305	1	0.991270532	0.00871951	7.949983025	196.743214	0.999990042	0.008748774	0.991251226	2.331948562	12.66369305	1
0.5	0.03	1	0.1	0.683197427	0.316792728	11.83917694	104.4179666	0.999990154	0.007792428	0.992207572	2.325064465	12.64852503	1	0.898296988	0.101693219	5.605147827	108.6416829	0.999990206	0.008812868	0.991187132	2.333866454	12.6778905	1
0.5	0.03	1	0.25	0.404451088	0.595538996	6.31420388	54.91299934	0.999990083	0.006541331	0.993458669	2.315615621	12.68751739	1	0.726171268	0.273819372	4.039857093	58.75744381	0.99999064	0.008924155	0.991075845	2.339958005	12.72883525	1
0.5	0.03	1	0.5	0.207880207	0.792111107	3.347122654	31.61463017	0.999991313	0.004888234	0.995111766	2.31280004	13.02968387	1	0.487229038	0.512761879	2.785547715	34.47078753	0.999990917	0.009167434	0.990832566	2.366046322	13.00281868	1
0.5	0.03	1	0.75	0.127624146	0.872366344	2.28271502	22.69090802	0.99999049	0.003677176	0.996322823	2.34598825	13.77215415	1	0.331476986	0.668514324	2.140621098	24.74036061	0.99999131	0.009525856	0.990474144	2.431345145	13.70804802	1
0.5	0.03	1	0.9	0.09988919	0.900102173	1.955973405	19.56373981	0.999991363	0.003117499	0.996882413	2.392333533	14.36127825	0.999999912	0.266857225	0.73313519	1.902218909	21.23490444	0.999992414	0.009824326	0.990175622	2.501276497	14.37048345	0.999999947
0.5	0.03	1	1	0.085929486	0.914060735	1.802840292	17.97093379	0.999990221	0.002800952	0.997197522	2.436684791	14.79012075	0.999998475	0.232242115	0.767749689	1.781228998	19.42505666	0.999991805	0.010069018	0.989929919	2.564617409	14.89799184	0.999998937
0.5	0.04	0	0	0.989995014	0.009995014	8.65126016	196.3594212	0.999990027	0.959980659	0.039980659	25.62572046	193.3287209	0.999961319	0.989995014	0.009995014	8.65126016	196.3594212	0.999990027	0.959980659	0.039980659	25.62572046	193.3287209	0.999961319
0.5	0.04	0	0.1	0.824163232	0.175827273	4.210083268	70.36417265	0.999990506	0.942230285	0.026745796	21.91289298	131.2087553	0.968976082	0.824163232	0.175827273	4.210083268	70.36417265	0.999990506	0.944901375	0.025466931	21.18865121	131.3274112	0.970368306
0.5	0.04	0	0.25	0.629266028	0.370725257	2.882394726	36.8868722	0.999991285	0.892013494	0.005528368	17.47222597	74.88845544	0.897541862	0.629266028	0.370725257	2.882394726	36.8868722	0.999991285	0.904622923	0.004757301	16.11817686	75.06410701	0.909380224
0.5	0.04	0	0.5	0.418194264	0.581795844	2.114740214	22.56176806	0.999990108	0.806162536	0.000445225	14.74957731	46.10638335	0.806607761	0.418194264	0.581795844	2.114740214	22.56176806	0.999990108	0.851066253	0.000283765	12.63679941	46.33615343	0.851350018
0.5	0.04	0	0.75	0.288518895	0.711475109	1.763824352	17.10940017	0.999994004	0.721935629	7.60E-05	13.74511123	35.57881377	0.722011637	0.288518895	0.711475109	1.763824352	17.10940017	0.999994004	0.814751692	2.97E-05	11.00211928	35.86164792	0.814781343
0.5	0.04	0	0.9	0.234048232	0.765945463	1.629513617	15.17390606	0.999993695	0.667018642	2.94E-05	13.28143247	31.36744646	0.66704807	0.234048232	0.765945463	1.629513617	15.17390606	0.999993695	0.795337043	7.70E-06	10.25902541	31.67135508	0.795344741
0.5	0.04	0	1	0.204513084	0.79547802	1.558436713	14.17758037	0.999991104	0.626378131	1.47E-05	12.91782523	28.80269585	0.626392793	0.204513084	0.79547802	1.558436713	14.17758037	0.999991104	0.78135965	2.77E-06	9.777317298	29.11087138	0.78136242
0.5	0.04	0.25	0	0.984873054	0.015117045	11.7046883	195.6154575	0.999990099	0.157200956	0.842799044	6.09791825	34.00451565	1	0.990246091	0.009743983	8.503413496	196.4168319	0.999990074	0.157200956	0.842799044	6.09791825	34.00451565	1
0.5	0.04	0.25	0.1	0.772869119	0.227121165	5.425073378	77.73701605	0.999990284	0.147098291	0.852901709	6.205125495	34.01480206	1	0.837137096	0.162853216	4.468052057	78.37874668	0.999990312	0.158023511	0.841976489	6.106415368	34.1142321	1
0.5	0.04	0.25	0.25	0.54901326	0.450977912	3.292209358	39.62309256	0.999991172	0.132915625	0.867080159	6.466063048	34.89866092	0.999995784	0.641079728	0.358911344	2.972669585	40.1149975	0.999991072	0.160523495	0.839472104	6.198019465	35.02183888	0.999995598
0.5	0.04	0.25	0.5	0.345096132	0.654896442	2.233072862	23.37041035	0.999992574	0.114678704	0.844876049	7.399853693	36.93317814	0.959554754	0.42727623	0.572714163	2.148005243	23.67338561	0.999990393	0.17156609	0.783369657	6.764023457	37.03681396	0.954935746
0.5	0.04	0.25	0.75	0.232919692	0.767070712	1.808443586	17.44230464	0.999990405	0.102671478	0.504508918	8.773606988	33.15036279	0.607180396	0.295539056	0.7044519	1.78361591	17.64520778	0.999990956	0.19277429	0.431086481	7.668435228	33.3075998	0.623860771
0.5	0.04	0.25	0.9	0.187778972	0.812214875	1.655706092	15.39642978	0.999993847	0.097074053	0.311530806	9.57816411	30.74189572	0.408604859	0.240071977	0.759918359	1.645467809	15.56017362	0.999990336	0.208865141	0.226727891	8.124414559	30.26450416	0.435593032
0.5	0.04	0.25	1	0.163672559	0.836321299	1.576974936	14.35591327	0.999993859	0.093475771	0.207199233	10.01654394	28.99988633	0.300675004	0.209958196	0.79003182	1.572560466	14.49880001	0.999990016	0.220211639	0.13963478	8.343573776	28.46188722	0.359846419
0.5	0.04	0.5	0	0.978405893	0.021584171	15.19645136	194.6124612	0.999990064	0.030911625	0.969088375	4.024705378	19.98849849	1	0.990613531	0.009376513	8.299812763	196.5243985	0.999990044	0.030911625	0.969088375	4.024705378	19.98849849	1
0.5	0.04	0.5	0.1	0.738793924	0.261196449	7.303005063	88.3005536	0.999990373	0.027926699	0.972073301	4.055666959	19.96096931	1	0.86155955	0.138430564	4.951426196	90.130926	0.999990114	0.031135676	0.968864324	4.028639897	20.02400795	1
0.5	0.04	0.5	0.25	0.489505689	0.510485071	4.066955802	45.34882636	0.99999076	0.023857493	0.976142507	4.119063495	20.15236938	1	0.667520285	0.332469774	3.299065085	46.88397727	0.999990059	0.031606508	0.968393492	4.051943231	20.23891109	1
0.5	0.04	0.5	0.5	0.28859751	0.711393566	2.467812859	26.18726225	0.999991076	0.0183738	0.981624474	4.352352633	21.45291123	0.999998274	0.443683617	0.556306718	2.283141869	27.17240597	0.999990335	0.033107127	0.966890937	4.210456414	21.53675431	0.999998065
0.5	0.04	0.5	0.75	0.189948946	0.810041432	1.900082803	19.01713582	0.999990378	0.014470427	0.983185883	4.842343292	23.45699137	0.99765631	0.306073221	0.693919027	1.850444661	19.62156061	0.999992248	0.036209661	0.961181809	4.626742354	23.86646195	0.99739147
0.5	0.04	0.5	0.9	0.152063061	0.847927464	1.712513826	16.55488702	0.999990525	0.012745649	0.966963343	5.272622683	24.41665008	0.979708992	0.248455919	0.751536887	1.693353613	17.00422346	0.999992805	0.039147783	0.936525506	5.012250189	25.10403007	0.975673289
0.5	0.04	0.5	1	0.132159553	0.867833229	1.619427154	15.31642896	0.999992782	0.011799428	0.938324058	5.611339073	24.79429635	0.950123486	0.217244881	0.782746599	1.61205497	15.68586283	0.99999148	0.041630869	0.88579007	5.314277505	25.44009764	0.927420938
0.5	0.04	0.75	0	0.971140525	0.028849564	18.83946882	193.5530662	0.999990089	0.007101573	0.992898427	3.127025571	14.84306269	1	0.991068986	0.008921037	8.050516518	196.6644668	0.999990023	0.007101573	0.992898427	3.127025571	14.84306269	1
0.5	0.04	0.75	0.1	0.713420387	0.286569688	9.411504098	97.20751407	0.999990075	0.00631045	0.99368955	3.131138339	14.82683488	1	0.884326791	0.115663292	5.299149348	100.3441445	0.999990083	0.007163006	0.992836994	3.129818928	14.86259784	1
0.5	0.04	0.75	0.25	0.4486138	0.551376354	5.123834212	50.59967587	0.999990154	0.005266969	0.994733031	3.141594505	14.89802658	1	0.702303147	0.297687455	3.693894249	53.3347566	0.999990602	0.007276844	0.992723156	3.141092852	14.94560975	1
0.5	0.04	0.75	0.5	0.24776896	0.752221655	2.876052434	29.21005818	0.999990616	0.003892564	0.996107436	3.199692014	15.47243592	1	0.469101081	0.530890064	2.532027974	31.15239253	0.999991145	0.007562459	0.992437541	3.202672345	15.44496459	1
0.5	0.04	0.75	0.75	0.157882014	0.842109157	2.0783805	21.06040204	0.999991171	0.002910375	0.997088677	3.358292621	16.61953242	0.999999052	0.321710416	0.678280601	1.989610965	22.40010319	0.999991017	0.008061505	0.991937622	3.373405069	16.63904386	0.999999127
0.5	0.04	0.75	0.9	0.125109559	0.874882284	1.827551968	18.21333834	0.999991843	0.002470046	0.997486637	3.519471755	17.4638396	0.999956683	0.260326189	0.739665643	1.793664116	19.27530623	0.999991832	0.008520495	0.99143196	3.553702345	17.65062761	0.999952455
0.5	0.04	0.75	1	0.10824327	0.891749062	1.7072822	16.76807562	0.999992332	0.002226135	0.997500364	3.65767187	18.05025688	0.9997265	0.227242556	0.772749965	1.693912841	17.6733596	0.999992522	0.008913712	0.990756287	3.711107258	18.40399178	0.999669999
0.5	0.04	1	0	0.963590802	0.03639928	22.41006738	192.5281839	0.999990083	0.001829326	0.998170674	2.609180279	12.16842056	1	0.991554298	0.008435765	7.780005494	196.8071998	0.999990063	0.001829326	0.998170674	2.609180279	12.16842056	1
0.5	0.04	1	0.1	0.693981543	0.30600847	11.64501042	104.9189559	0.999990013	0.001615431	0.998384569	2.601605867	12.16182794	1	0.902975006	0.097015165	5.517510885	109.2764955	0.999990171	0.001847153	0.998152847	2.61139869	12.18166196	1
0.5	0.04	1	0.25	0.420064464	0.579926359	6.336887273	55.3938384	0.999990823	0.001338407	0.998661593	2.591785372	12.20397065	1	0.737831465	0.262159204	4.038901691	59.27112496	0.999990669	0.001878235	0.998121765	2.618603906	12.22651533	1
0.5	0.04	1	0.5	0.218812771	0.781177765	3.443347962	32.05065527	0.999990536	0.000978966	0.999021034	2.592063597	12.51010894	1	0.50166112	0.498329234	2.842851572	34.96249673	0.999990354	0.00194679	0.99805321	2.650314321	12.45641569	1
0.5	0.04	1	0.75	0.134337674	0.865654345	2.360436163	23.07238751	0.999992019	0.000722346	0.999277654	2.636808165	13.17922921	1	0.343094041	0.656896227	2.200431822	25.21674458	0.999990268	0.002049359	0.99795064	2.731482018	13.05306678	1
0.5	0.04	1	0.9	0.105012454	0.894977638	2.018986478	19.91610141	0.999990092	0.000606366	0.999393581	2.695887466	13.72370139	0.999999947	0.276520261	0.723471023	1.955430592	21.70057749	0.999991284	0.002136173	0.997863801	2.819378214	13.6296117	0.999999973
0.5	0.04	1	1	0.090262465	0.909729852	1.857263678	18.3053626	0.999992316	0.000541678	0.999457688	2.751576809	14.12612715	0.999999366	0.240739464	0.759250977	1.82938029	19.88243729	0.999990441	0.002208252	0.997791203	2.899352645	14.09799651	0.999999455
0.5	0.05	0	0	0.989995014	0.009995014	8.65126016	196.3594212	0.999990027	0.949976076	0.049976076	30.25565087	192.3045429	0.999952152	0.989995014	0.009995014	8.65126016	196.3594212	0.999990027	0.949976076	0.049976076	30.25565087	192.3045429	0.999952152
0.5	0.05	0	0.1	0.824163232	0.175827273	4.210083268	70.36417265	0.999990506	0.928587841	0.033347524	25.47705125	130.586828	0.961935365	0.824163232	0.175827273	4.210083268	70.36417265	0.999990506	0.931334025	0.032011418	24.78577456	130.7078369	0.963345443
0.5	0.05	0	0.25	0.629266028	0.370725257	2.882394726	36.8868722	0.999991285	0.868932377	0.007026162	19.87371293	74.57164902	0.875958539	0.629266028	0.370725257	2.882394726	36.8868722	0.999991285	0.881826509	0.006172306	18.59555995	74.74843988	0.887998815
0.5	0.05	0	0.5	0.418194264	0.581795844	2.114740214	22.56176806	0.999990108	0.77128231	0.000595743	16.38327959	45.94794556	0.771878054	0.418194264	0.581795844	2.114740214	22.56176806	0.999990108	0.816849335	0.000397246	14.40021647	46.17479775	0.817246581
0.5	0.05	0	0.75	0.288518895	0.711475109	1.763824352	17.10940017	0.999994004	0.679904781	0.000105776	15.02269005	35.47705637	0.680010557	0.288518895	0.711475109	1.763824352	17.10940017	0.999994004	0.7733797	4.45E-05	12.45175495	35.75537703	0.773424223
0.5	0.05	0	0.9	0.234048232	0.765945463	1.629513617	15.17390606	0.999993695	0.621874141	4.18E-05	14.40080187	31.28654719	0.621915976	0.234048232	0.765945463	1.629513617	15.17390606	0.999993695	0.750342279	1.21E-05	11.57113249	31.58597691	0.750354348
0.5	0.05	0	1	0.204513084	0.79547802	1.558436713	14.17758037	0.999991104	0.579462007	2.12E-05	13.93855699	28.73363185	0.579483193	0.204513084	0.79547802	1.558436713	14.17758037	0.999991104	0.73384517	4.49E-06	11.00188195	29.03763917	0.733849659
0.5	0.05	0.25	0	0.984836177	0.015153902	11.70966439	195.57872	0.999990078	0.099090279	0.900909721	6.803008607	33.12596934	1	0.990305591	0.009684442	8.467959156	196.4281728	0.999990033	0.099090279	0.900909721	6.803008607	33.12596934	1
0.5	0.05	0.25	0.1	0.774463976	0.225526302	5.451565595	78.34242199	0.999990278	0.092525508	0.907474492	6.908311997	33.13513924	1	0.839193355	0.160796905	4.486521017	79.09524877	0.99999026	0.099739161	0.900260839	6.813146536	33.23084778	1
0.5	0.05	0.25	0.25	0.550993947	0.448996531	3.304777538	39.93208349	0.999990478	0.083414972	0.916581564	7.18594366	33.96267911	0.999996536	0.643635516	0.356354713	2.985953448	40.49664788	0.999990229	0.101726166	0.898270138	6.922934227	34.08640745	0.999996304
0.5	0.05	0.25	0.5	0.346882239	0.653109594	2.238824644	23.51963048	0.999991832	0.072243223	0.892146478	8.229186546	36.06088331	0.964389702	0.429459966	0.570532113	2.154886636	23.85945236	0.999992079	0.110673397	0.852591038	7.604556777	36.31251128	0.963264435
0.5	0.05	0.25	0.75	0.234365619	0.765627582	1.812375261	17.52922099	0.999993201	0.065605076	0.583707819	9.774469618	33.17614818	0.649312895	0.297267101	0.702726256	1.788113357	17.75152077	0.999993357	0.128412528	0.518034226	8.693732573	33.35318414	0.646446754
0.5	0.05	0.25	0.9	0.189032651	0.810960468	1.659059641	15.46358199	0.99999312	0.062623638	0.355171312	10.61839944	30.44577903	0.417794951	0.241564283	0.758429116	1.649182906	15.64120663	0.999993399	0.142309047	0.294699052	9.241867361	30.55482886	0.437008099
0.5	0.05	0.25	1	0.164809983	0.835183148	1.580029786	14.41382262	0.999993131	0.060690827	0.241307028	11.07250867	28.76232419	0.301997855	0.211311223	0.788682295	1.575884861	14.56795805	0.999993518	0.152324458	0.191288204	9.504648565	28.84905689	0.343612662
0.5	0.05	0.5	0	0.978547271	0.02144276	15.10681526	194.5964352	0.999990031	0.013017911	0.986982089	4.432148924	19.34014784	1	0.990745318	0.009244763	8.222232585	196.5564012	0.999990081	0.013017911	0.986982089	4.432148924	19.34014784	1
0.5	0.05	0.5	0.1	0.743214862	0.256775436	7.295585833	88.77584474	0.999990298	0.011706652	0.988293348	4.464329166	19.32085205	1	0.864905232	0.135084822	4.94413608	90.74550723	0.999990054	0.013135849	0.986864151	4.436653708	19.3736453	1
0.5	0.05	0.5	0.25	0.495794139	0.50419629	4.100915856	45.70374166	0.999990429	0.009928591	0.990071409	4.534235047	19.49892635	1	0.673469152	0.326521839	3.324345526	47.33521699	0.999990991	0.013384945	0.986615055	4.463906199	19.56634912	1
0.5	0.05	0.5	0.5	0.293251368	0.706739034	2.495731976	26.46114632	0.999990402	0.007570156	0.992428718	4.803357937	20.70470376	0.999998875	0.449150237	0.55084172	2.307174015	27.53127091	0.999991957	0.014190288	0.985808758	4.652848717	20.74320954	0.999999045
0.5	0.05	0.5	0.75	0.193154538	0.806838252	1.917866408	19.2291318	0.99999279	0.005940199	0.992729061	5.372315925	22.64467864	0.998669259	0.310222832	0.689768447	1.866840337	19.9084192	0.999991279	0.015899843	0.982266328	5.152463056	22.9452942	0.998166171
0.5	0.05	0.5	0.9	0.154673067	0.84532021	1.726426265	16.73496634	0.999993277	0.005241779	0.982196671	5.870631368	23.6947182	0.98743845	0.25194886	0.748042893	1.706491789	17.25012778	0.999991753	0.017563249	0.96416128	5.613683867	24.22034729	0.981724529
0.5	0.05	0.5	1	0.134453198	0.86553871	1.631414378	15.477789	0.999991908	0.004866975	0.955781295	6.260537466	24.0823009	0.96064827	0.220365235	0.779624881	1.623513037	15.90665324	0.999990116	0.018997941	0.923647338	5.972680068	24.66999763	0.942645279
0.5	0.05	0.75	0	0.97174156	0.028248531	18.54793784	193.6179977	0.999990091	0.002082207	0.997917793	3.419636064	14.35851015	1	0.991267796	0.008722247	7.931775082	196.7096774	0.999990042	0.002082207	0.997917793	3.419636064	14.35851015	1
0.5	0.05	0.75	0.1	0.720823107	0.279167096	9.315933932	97.54668156	0.999990203	0.001838668	0.998161332	3.425319935	14.34996166	1	0.88797254	0.112017725	5.248738705	100.7215395	0.999990265	0.002104697	0.997895303	3.42276324	14.37687811	1
0.5	0.05	0.75	0.25	0.459332927	0.54065812	5.151788641	50.93642595	0.999991047	0.001519505	0.998480495	3.439915375	14.42054107	1	0.710620147	0.289370392	3.704537852	53.68554949	0.999990539	0.002146556	0.997853444	3.435673159	14.45103014	1
0.5	0.05	0.75	0.5	0.255506336	0.744485699	2.930194043	29.5173111	0.999992036	0.00110488	0.99889512	3.514023585	14.94405143	1	0.478361281	0.521629343	2.569405349	31.50188024	0.999990624	0.002252703	0.997747297	3.507973565	14.88697122	1
0.5	0.05	0.75	0.75	0.162882431	0.837107862	2.118357784	21.32923917	0.999990293	0.000814985	0.999184392	3.707211134	16.01279499	0.999999377	0.328994562	0.670995545	2.022497267	22.73705101	0.999990107	0.002441913	0.997557576	3.711664571	15.95571844	0.999999489
0.5	0.05	0.75	0.9	0.129039698	0.870951228	1.859472741	18.45944729	0.999990926	0.000687622	0.999282762	3.90042694	16.81721019	0.999970384	0.266427127	0.733563703	1.821619462	19.59920329	0.99999083	0.002619694	0.997351502	3.927921516	16.88546537	0.999971196
0.5	0.05	0.75	1	0.111627049	0.888364364	1.734799716	16.99924021	0.999991413	0.000618004	0.999189853	4.065020011	17.38305183	0.999807856	0.232653769	0.767337736	1.718777427	17.98604089	0.999991505	0.002774569	0.997019923	4.116774495	17.5894265	0.999794492
0.5	0.05	1	0	0.96488676	0.035103265	21.8412247	192.7089255	0.999990024	0.0003852	0.9996148	2.839930027	11.78489174	1	0.991804477	0.00818558	7.626643511	196.8580131	0.999990056	0.0003852	0.9996148	2.839930027	11.78489174	1
0.5	0.05	1	0.1	0.704601594	0.295388655	11.43156002	105.2608242	0.999990249	0.000337769	0.999662231	2.833423705	11.78363862	1	0.906626896	0.093363258	5.428967185	109.5163622	0.999990154	0.000389881	0.999610119	2.842380783	11.79737737	1
0.5	0.05	1	0.25	0.434866944	0.565123748	6.334567598	55.76737996	0.999990693	0.000276799	0.999723201	2.82594153	11.82672888	1	0.747381621	0.252609157	4.021646104	59.54767387	0.999990778	0.000398078	0.999601922	2.850507514	11.83790399	1
0.5	0.05	1	0.5	0.229426798	0.770564943	3.516486105	32.40197759	0.999991741	0.000198795	0.999801205	2.83380144	12.10425632	1	0.514431139	0.485560683	2.880026448	35.28276352	0.999991822	0.000416319	0.999583681	2.887177178	12.03737776	1
0.5	0.05	1	0.75	0.141022793	0.8589684	2.42600398	23.38395942	0.999991193	0.00014424	0.99985576	2.894216159	12.71409152	1	0.353959402	0.646032765	2.246882824	25.54773354	0.999992167	0.00044404	0.99955596	2.982971742	12.55528336	1
0.5	0.05	1	0.9	0.110164934	0.889827276	2.074223911	20.20624971	0.99999221	0.000120029	0.999879946	2.968215811	13.22051769	0.999999975	0.285768335	0.714222022	1.999135609	22.0315999	0.999990357	0.000467894	0.999532091	3.087763626	13.06572518	0.999999984
0.5	0.05	1	1	0.094641419	0.905349935	1.90594623	18.58201068	0.999991354	0.000106683	0.999892868	3.036576384	13.59968952	0.999999551	0.248969694	0.75102302	1.870088268	20.21218649	0.999992714	0.000487957	0.999511825	3.183503979	13.48690922	0.999999782
0.5	0.06	0	0	0.989995014	0.009995014	8.65126016	196.3594212	0.999990027	0.939971593	0.059971593	34.5712903	191.2732102	0.999943187	0.989995014	0.009995014	8.65126016	196.3594212	0.999990027	0.939971593	0.059971593	34.5712903	191.2732102	0.999943187
0.5	0.06	0	0.1	0.824163232	0.175827273	4.210083268	70.36417265	0.999990506	0.91505802	0.040007445	28.74988445	129.9615168	0.955065465	0.824163232	0.175827273	4.210083268	70.36417265	0.999990506	0.917849343	0.038627255	28.09152461	130.084735	0.956476598
0.5	0.06	0	0.25	0.629266028	0.370725257	2.882394726	36.8868722	0.999991285	0.846417664	0.008614276	22.02759231	74.25745377	0.855031941	0.629266028	0.370725257	2.882394726	36.8868722	0.999991285	0.859439539	0.007682091	20.82284012	74.43523241	0.86712163
0.5	0.06	0	0.5	0.418194264	0.581795844	2.114740214	22.56176806	0.999990108	0.738147655	0.000769545	17.81369254	45.79397471	0.738917199	0.418194264	0.581795844	2.114740214	22.56176806	0.999990108	0.783774938	0.000531185	15.95390174	46.01842598	0.784306124
0.5	0.06	0	0.75	0.288518895	0.711475109	1.763824352	17.10940017	0.999994004	0.640951528	0.000141974	16.12349442	35.37876934	0.641093502	0.288518895	0.711475109	1.763824352	17.10940017	0.999994004	0.733836831	6.35E-05	13.71464244	35.65362392	0.733900317
0.5	0.06	0	0.9	0.234048232	0.765945463	1.629513617	15.17390606	0.999993695	0.580669833	5.73E-05	15.3570531	31.20846049	0.580727137	0.234048232	0.765945463	1.629513617	15.17390606	0.999993695	0.707603644	1.79E-05	12.70780887	31.50458925	0.70762154
0.5	0.06	0	1	0.204513084	0.79547802	1.558436713	14.17758037	0.999991104	0.537111515	2.95E-05	14.80548896	28.66695216	0.537140983	0.204513084	0.79547802	1.558436713	14.17758037	0.999991104	0.688918904	6.86E-06	12.05860847	28.96799113	0.688925762
0.5	0.06	0.25	0	0.98485842	0.015131674	11.68755888	195.5615895	0.999990095	0.062486976	0.937513024	7.415650018	32.30206244	1	0.990363971	0.009626122	8.433108969	196.4424924	0.999990092	0.062486976	0.937513024	7.415650018	32.30206244	1
0.5	0.06	0.25	0.1	0.776298381	0.223692129	5.466078737	78.77543961	0.99999051	0.058277483	0.941722517	7.519271383	32.31174385	1	0.84101369	0.158976774	4.497261907	79.59997157	0.999990464	0.062978599	0.937021401	7.427315421	32.40232255	1
0.5	0.06	0.25	0.25	0.553315811	0.446675653	3.316287139	40.18285481	0.999991464	0.052503482	0.947494168	7.81261432	33.09022331	0.99999765	0.646080473	0.353910687	2.997029227	40.79812866	0.99999116	0.064495551	0.935501905	7.554427098	33.20891235	0.999997457
0.5	0.06	0.25	0.5	0.348833857	0.651157344	2.245175373	23.65413975	0.999991202	0.045787084	0.923381917	8.9586389	35.23808342	0.969169002	0.43161307	0.568378244	2.161311314	24.02257198	0.999991315	0.071460368	0.896023179	8.346852873	35.4855748	0.967483547
0.5	0.06	0.25	0.75	0.235878511	0.764114056	1.816698659	17.61102933	0.999992567	0.042300891	0.628205645	10.64411132	32.75086606	0.670506537	0.298984806	0.701007742	1.792448924	17.84954649	0.999992547	0.085678189	0.571753831	9.596904186	32.93602218	0.65743202
0.5	0.06	0.25	0.9	0.190325525	0.809666915	1.662680465	15.52772287	0.999992441	0.04087163	0.394396836	11.53523808	30.16058897	0.435268465	0.24305122	0.756941311	1.652796093	15.71721396	0.999992531	0.097094743	0.336927731	10.20515647	30.27441755	0.434022474
0.5	0.06	0.25	1	0.16597516	0.834017282	1.583288919	14.46945372	0.999992442	0.039916421	0.273298532	11.99821744	28.53379698	0.313214954	0.21266094	0.787331704	1.579131015	14.63336253	0.999992645	0.105446455	0.223332015	10.48536772	28.62078747	0.32877847
0.5	0.06	0.5	0	0.978793279	0.021196765	14.97502273	194.6172817	0.999990044	0.005491586	0.994508414	4.781709475	18.78664833	1	0.990870425	0.009119588	8.147736906	196.5820107	0.999990013	0.005491586	0.994508414	4.781709475	18.78664833	1
0.5	0.06	0.5	0.1	0.747618925	0.252371399	7.268690621	89.06412727	0.999990324	0.004922743	0.995077257	4.815273229	18.774525	1	0.867697373	0.132292727	4.926474679	91.07877929	0.9999901	0.005551287	0.994448713	4.786716077	18.81834053	1
0.5	0.06	0.5	0.25	0.502080178	0.497910025	4.125786325	45.96556056	0.999990204	0.004154438	0.995845562	4.891638159	18.94251833	1	0.678830284	0.321160521	3.340716805	47.63343814	0.999990805	0.005678026	0.994321974	4.817613177	18.99292168	1
0.5	0.06	0.5	0.5	0.297949404	0.702042809	2.521052449	26.6852622	0.999992213	0.003148908	0.996850511	5.194980534	20.06908589	0.999999419	0.454382057	0.545609399	2.327508442	27.80257828	0.999991456	0.006093783	0.993905592	5.035628588	20.06703562	0.999999374
0.5	0.06	0.5	0.75	0.196392606	0.803599588	1.934846176	19.41124266	0.999992194	0.002472787	0.996543066	5.83895654	21.9377347	0.999015853	0.314294431	0.68569602	1.88177435	20.14167356	0.999990451	0.007000491	0.991695494	5.615752428	22.14826102	0.998695984
0.5	0.06	0.5	0.9	0.157307884	0.842684764	1.739899176	16.89307649	0.999992648	0.002192233	0.988014227	6.401605783	23.00253721	0.990206461	0.255402877	0.744587947	1.718747454	17.45673002	0.999990824	0.00790756	0.978285249	6.149398474	23.4344718	0.986192808
0.5	0.06	0.5	1	0.136767773	0.863223325	1.64309335	15.62128048	0.999991098	0.002045552	0.966161307	6.84037025	23.44684611	0.968206859	0.223462005	0.7765312	1.634324209	16.09575362	0.999993205	0.008706828	0.953485097	6.563418732	24.09305325	0.962191925
0.5	0.06	0.75	0	0.97242487	0.027565154	18.22812671	193.7189786	0.999990024	0.000612861	0.999387139	3.669440164	13.96275004	1	0.991450766	0.008539282	7.8207527	196.7485637	0.999990048	0.000612861	0.999387139	3.669440164	13.96275004	1
0.5	0.06	0.75	0.1	0.727875252	0.272115107	9.211669351	97.78657358	0.999990359	0.00053863	0.99946137	3.677152316	13.95951663	1	0.891033178	0.108956907	5.195582292	100.9123387	0.999990085	0.000620796	0.999379204	3.672849264	13.9801561	1
0.5	0.06	0.75	0.25	0.469462891	0.530528035	5.16588702	51.2038466	0.999990926	0.000441797	0.999558203	3.696567023	14.02874429	1	0.717886917	0.282103628	3.704974015	53.9143268	0.999990545	0.00063563	0.99936437	3.687219851	14.04759641	1
0.5	0.06	0.75	0.5	0.263035636	0.736955959	2.974954533	29.77136177	0.999991595	0.000317327	0.999682673	3.787550441	14.51036315	1	0.486953318	0.513036915	2.597954399	31.75824745	0.999990233	0.000673654	0.999326346	3.769553613	14.435292	1
0.5	0.06	0.75	0.75	0.167847233	0.832145264	2.153988079	21.55615101	0.999992497	0.000231821	0.999767859	4.015573542	15.51121134	0.99999968	0.336009169	0.663983214	2.05053802	22.99578169	0.999992382	0.000742827	0.99925694	4.004936823	15.40277222	0.999999767
0.5	0.06	0.75	0.9	0.132969919	0.86702016	1.888693542	18.66944919	0.999990079	0.00019489	0.999782993	4.240705061	16.27917879	0.999977884	0.272385179	0.727608055	1.846348321	19.85323039	0.999993234	0.000809258	0.999176923	4.25604401	16.26311981	0.99998618
0.5	0.06	0.75	1	0.115022593	0.884967964	1.760335767	17.19804361	0.999990556	0.000174938	0.999678891	4.431549079	16.82525963	0.999853829	0.237975196	0.762015412	1.741187806	18.2345649	0.999990608	0.000868133	0.998993473	4.475324471	16.92315672	0.999861606
0.5	0.06	1	0	0.966162805	0.033827267	21.28543571	192.912636	0.999990072	8.17E-05	0.999918331	3.036771305	11.47522477	1	0.992029069	0.007960959	7.486323131	196.8994281	0.999990028	8.17E-05	0.999918331	3.036771305	11.47522477	1
0.5	0.06	1	0.1	0.714357795	0.285632367	11.22680429	105.5460934	0.999990162	7.12E-05	0.999928791	3.032085611	11.47717573	1	0.90971679	0.09027333	5.345296872	109.6498612	0.99999012	8.29E-05	0.999917143	3.039410503	11.48712364	1
0.5	0.06	1	0.25	0.448488701	0.551501905	6.318090288	56.08150403	0.999990606	5.78E-05	0.999942162	3.028160047	11.51976931	1	0.755585565	0.244405345	3.997449525	59.73764074	0.99999091	8.49E-05	0.999915053	3.04833243	11.52445835	1
0.5	0.06	1	0.5	0.239583203	0.76040808	3.572350289	32.69784551	0.999991283	4.09E-05	0.999959083	3.045756159	11.77334976	1	0.525973977	0.474017639	2.904617198	35.52161888	0.999991616	8.96E-05	0.999910361	3.089521276	11.70192887	1
0.5	0.06	1	0.75	0.147611567	0.852378875	2.481391182	23.64808704	0.999990442	2.93E-05	0.999970725	3.123962365	12.33315145	1	0.364209421	0.635782256	2.283723244	25.80142724	0.999991677	9.69E-05	0.999903116	3.199147328	12.16078065	1
0.5	0.06	1	0.9	0.115302743	0.884688704	2.122555729	20.45323053	0.999991448	2.42E-05	0.999975796	3.214090195	12.80595681	0.999999981	0.294658448	0.705334207	2.035552245	22.28797063	0.999992655	0.000103223	0.99989677	3.3201912	12.61926639	0.999999993
0.5	0.06	1	1	0.099033702	0.900956748	1.949341568	18.81842819	0.99999045	2.14E-05	0.999978247	3.295905509	13.16395453	0.999999654	0.256961497	0.743030539	1.904869012	20.46877551	0.999992036	0.000108626	0.999891226	3.431194514	13.00219844	0.999999852
0.5	0.07	0	0	0.989995014	0.009995014	8.65126016	196.3594212	0.999990027	0.929967212	0.069967212	38.63069436	190.2346091	0.999934423	0.989995014	0.009995014	8.65126016	196.3594212	0.999990027	0.929967212	0.069967212	38.63069436	190.2346091	0.999934423
0.5	0.07	0	0.1	0.824163232	0.175827273	4.210083268	70.36417265	0.999990506	0.901629695	0.046730513	31.78888068	129.3327054	0.948360208	0.824163232	0.175827273	4.210083268	70.36417265	0.999990506	0.904447202	0.045314565	31.16190126	129.4580015	0.949761767
0.5	0.07	0	0.25	0.629266028	0.370725257	2.882394726	36.8868722	0.999991285	0.824409366	0.01029708	23.98741525	73.94539802	0.834706446	0.629266028	0.370725257	2.882394726	36.8868722	0.999991285	0.837457221	0.009288951	22.85138427	74.12408434	0.846746172
0.5	0.07	0	0.5	0.418194264	0.581795844	2.114740214	22.56176806	0.999990108	0.706520696	0.000968857	19.08924788	45.64344609	0.707489553	0.418194264	0.581795844	2.114740214	22.56176806	0.999990108	0.751812197	0.000687466	17.34380044	45.86603932	0.752499664
0.5	0.07	0	0.75	0.288518895	0.711475109	1.763824352	17.10940017	0.999994004	0.604573893	0.000185524	17.0923663	35.2829644	0.604759417	0.288518895	0.711475109	1.763824352	17.10940017	0.999994004	0.696053691	8.72E-05	14.83323462	35.55529625	0.696140888
0.5	0.07	0	0.9	0.234048232	0.765945463	1.629513617	15.17390606	0.999993695	0.542709111	7.64E-05	16.19282596	31.13231703	0.542785465	0.234048232	0.765945463	1.629513617	15.17390606	0.999993695	0.667021974	2.55E-05	13.70968495	31.42615775	0.667047451
0.5	0.07	0	1	0.204513084	0.79547802	1.558436713	14.17758037	0.999991104	0.498480533	3.98E-05	15.55956401	28.60188723	0.498520373	0.204513084	0.79547802	1.558436713	14.17758037	0.999991104	0.646455717	1.00E-05	12.98687198	28.90096162	0.646465752
0.5	0.07	0.25	0	0.984912243	0.015077787	11.65172314	195.5547649	0.999990031	0.039421165	0.960578835	7.959670278	31.53541474	1	0.990421182	0.009568868	8.398755321	196.4529499	0.99999005	0.039421165	0.960578835	7.959670278	31.53541474	1
0.5	0.07	0.25	0.1	0.778184807	0.2218055	5.473152786	79.09246545	0.999990307	0.036745489	0.963254511	8.061698924	31.54669468	1	0.842656183	0.157334061	4.502656129	79.9618875	0.999990244	0.039783455	0.960216545	7.972769596	31.63129584	1
0.5	0.07	0.25	0.25	0.555754608	0.444236519	3.326662969	40.39047232	0.999991126	0.033120432	0.966877713	8.369881298	32.28219576	0.999998145	0.648429453	0.351561306	3.006321707	41.04084593	0.999990759	0.040910007	0.959087967	8.116543527	32.39215001	0.999997973
0.5	0.07	0.25	0.5	0.350842722	0.649147931	2.251612765	23.77610928	0.999990653	0.029153946	0.944348966	9.613833825	34.46506107	0.973502912	0.433737118	0.566253544	2.167321797	24.16712629	0.999990662	0.046185981	0.925508179	9.016692404	34.69967789	0.971694159
0.5	0.07	0.25	0.75	0.237413712	0.762578271	1.821107251	17.68811735	0.999991983	0.027479858	0.665436717	11.42975236	32.34099131	0.692916575	0.300692368	0.699299442	1.796630318	17.94043489	0.99999181	0.057281861	0.616857602	10.41850506	32.53166308	0.674139464
0.5	0.07	0.25	0.9	0.191631451	0.80836035	1.666355705	15.58890637	0.999991802	0.026920928	0.429954135	12.35984547	29.88487257	0.456875063	0.244532826	0.755458894	1.656310717	15.78881236	0.99999172	0.066417748	0.375500428	11.07762844	30.00441589	0.441918176
0.5	0.07	0.25	1	0.167149735	0.83284205	1.586586079	14.52281587	0.999991786	0.026522389	0.303437947	12.8261859	28.31290416	0.329960336	0.214007343	0.785984472	1.582300955	14.69545254	0.999991815	0.073202702	0.253779668	11.36885935	28.40257361	0.326982369
0.5	0.07	0.5	0	0.979078468	0.020911606	14.82884939	194.656878	0.999990074	0.002320504	0.997679496	5.089031985	18.31163013	1	0.990989717	0.009000324	8.076097948	196.6088313	0.999990041	0.002320504	0.997679496	5.089031985	18.31163013	1
0.5	0.07	0.5	0.1	0.751821057	0.248169333	7.233630515	89.26306227	0.99999039	0.002075797	0.997924203	5.123798125	18.3052708	1	0.870138414	0.129851774	4.904062635	91.27927185	0.999990188	0.002349936	0.997650064	5.09448715	18.34174286	1
0.5	0.07	0.5	0.25	0.508141194	0.491848844	4.144049219	46.17383068	0.999990039	0.001746292	0.998253708	5.206055517	18.46487229	1	0.683747575	0.316243117	3.351220718	47.84863613	0.999990692	0.002412739	0.997587261	5.128795591	18.50152557	1
0.5	0.07	0.5	0.5	0.302583261	0.697408573	2.543678865	26.87499556	0.999991834	0.001320173	0.998679412	5.541383041	19.52313068	0.999999584	0.459411028	0.540580019	2.344911687	28.01811508	0.999991047	0.002621831	0.997377745	5.374921396	19.48871742	0.999999575
0.5	0.07	0.5	0.75	0.199619839	0.800371811	1.950774827	19.57092482	0.99999165	0.001041385	0.998199358	6.256418973	21.32426304	0.999240743	0.318293516	0.68169949	1.895434523	20.33686714	0.999993006	0.003090615	0.99615262	6.033697725	21.46401552	0.999243235
0.5	0.07	0.5	0.9	0.159942598	0.840049464	1.752734931	17.03408208	0.999992062	0.000929869	0.991190134	6.880277832	22.39127404	0.992120003	0.25881954	0.741174078	1.730203515	17.63397649	0.999993618	0.003573169	0.987779982	6.637675373	22.78016748	0.99135315
0.5	0.07	0.5	1	0.139085948	0.860904388	1.654302151	15.75051579	0.999990337	0.000873507	0.972819878	7.365407122	22.87499855	0.973693385	0.226535679	0.773456841	1.644536893	16.26015647	0.999992521	0.004007533	0.965929341	7.102227717	23.43375674	0.969936875
0.5	0.07	0.75	0	0.973103767	0.026886294	17.9126917	193.8323335	0.999990061	0.000181066	0.999818934	3.888009336	13.63086018	1	0.991620579	0.008369465	7.716287448	196.7824547	0.999990044	0.000181066	0.999818934	3.888009336	13.63086018	1
0.5	0.07	0.75	0.1	0.734417349	0.26557279	9.107943609	97.98255033	0.999990139	0.000158589	0.999841411	3.897714809	13.63119201	1	0.893722794	0.106267491	5.143055306	101.0350594	0.999990284	0.000183799	0.999816201	3.891662108	13.64748256	1
0.5	0.07	0.75	0.25	0.47892774	0.5210631	5.170646557	51.42961752	0.99999084	0.000129364	0.999870636	3.921833437	13.6984126	1	0.724396833	0.27559375	3.699515585	54.08478173	0.999990583	0.000188929	0.999811071	3.907363535	13.70971178	1
0.5	0.07	0.75	0.5	0.270313908	0.729677302	3.012062898	29.98886686	0.99999121	9.21E-05	0.999907893	4.0291491	14.14429622	1	0.495001873	0.504990124	2.620109859	31.96118192	0.999991996	0.000202225	0.999797775	3.99923606	14.05980327	1
0.5	0.07	0.75	0.75	0.172752917	0.827239059	2.185718882	21.75253276	0.999991976	6.69E-05	0.999932866	4.29087542	15.08480419	0.999999751	0.342785841	0.657206071	2.074676932	23.20494626	0.999991913	0.000226919	0.999772917	4.265498174	14.94432349	0.999999836
0.5	0.07	0.75	0.9	0.136884857	0.863107928	1.915380151	18.85285608	0.999992785	5.62E-05	0.99993111	4.54703067	15.81898071	0.999987264	0.278211875	0.721780839	1.868351119	20.06103179	0.999992715	0.000251171	0.999738921	4.550784155	15.74514652	0.999990091
0.5	0.07	0.75	1	0.118418443	0.881574907	1.783961931	17.37267264	0.999993351	5.04E-05	0.999863166	4.763502192	16.34668279	0.999913586	0.24321185	0.75678153	1.761465668	18.43980478	0.99999338	0.000273047	0.99965279	4.799833624	16.36746863	0.999925837
0.5	0.07	1	0	0.967343136	0.032646868	20.7674133	193.1085715	0.999990005	1.74E-05	0.999982569	3.208495021	11.2156765	1	0.992233327	0.007756755	7.356689188	196.9378522	0.999990081	1.74E-05	0.999982569	3.208495021	11.2156765	1
0.5	0.07	1	0.1	0.723194796	0.276795268	11.03434994	105.7950961	0.999990065	1.51E-05	0.999984868	3.205838542	11.21955908	1	0.912429402	0.087560663	5.266931511	109.74647	0.999990066	1.77E-05	0.999982273	3.211292357	11.22711286	1
0.5	0.07	1	0.25	0.461020281	0.53897027	6.292410462	56.35187589	0.999990551	1.22E-05	0.999987795	3.205833492	11.26091185	1	0.76282707	0.237163044	3.969924147	59.88502374	0.999990114	1.82E-05	0.999981752	3.220920881	11.26199282	1
0.5	0.07	1	0.5	0.249308133	0.750682752	3.615215402	32.95261361	0.999990884	8.53E-06	0.999991469	3.233854482	11.494004	1	0.536552794	0.463438676	2.920677547	35.71310891	0.99999147	1.94E-05	0.99998057	3.266319899	11.42278933	1
0.5	0.07	1	0.75	0.154098605	0.845893789	2.528455255	23.87694069	0.999992394	6.04E-06	0.999993963	3.330565023	12.01064419	1	0.373936119	0.62605515	2.313306104	26.00737692	0.999991269	2.13E-05	0.999978717	3.389252341	11.83571995	1
0.5	0.07	1	0.9	0.120417691	0.879573044	2.164989639	20.66791655	0.999990735	4.96E-06	0.999995026	3.437262784	12.45329296	0.999999985	0.303230871	0.696761304	2.066182042	22.49687207	0.999992175	2.29E-05	0.999977061	3.526166641	12.25229115	0.999999995
0.5	0.07	1	1	0.103431396	0.896561531	1.988097731	19.02463588	0.999992926	4.38E-06	0.999995436	3.532854017	12.79179174	0.999999811	0.264735597	0.735255841	1.934799344	20.67849545	0.999991438	2.44E-05	0.999975531	3.652155629	12.60357553	0.99999989
0.5	0.08	0	0	0.989995014	0.009995014	8.65126016	196.3594212	0.999990027	0.91996293	0.07996293	42.4750208	189.1886229	0.999925861	0.989995014	0.009995014	8.65126016	196.3594212	0.999990027	0.91996293	0.07996293	42.4750208	189.1886229	0.999925861
0.5	0.08	0	0.1	0.824163232	0.175827273	4.210083268	70.36417265	0.999990506	0.888296154	0.053519748	34.63413276	128.7002731	0.941815902	0.824163232	0.175827273	4.210083268	70.36417265	0.999990506	0.891127476	0.052073472	34.03640848	128.8275306	0.943200948
0.5	0.08	0	0.25	0.629266028	0.370725257	2.882394726	36.8868722	0.999991285	0.802868832	0.012078181	25.7897436	73.63507118	0.814947013	0.629266028	0.370725257	2.882394726	36.8868722	0.999991285	0.815874796	0.010995206	24.71702409	73.8146276	0.826870002
0.5	0.08	0	0.5	0.418194264	0.581795844	2.114740214	22.56176806	0.999990108	0.676240598	0.001195955	20.24225421	45.4955989	0.677436553	0.418194264	0.581795844	2.114740214	22.56176806	0.999990108	0.7209309	0.000868068	18.60153816	45.71684319	0.721798967
0.5	0.08	0	0.75	0.288518895	0.711475109	1.763824352	17.10940017	0.999994004	0.570427854	0.000237424	17.95880805	35.18897469	0.570665278	0.288518895	0.711475109	1.763824352	17.10940017	0.999994004	0.659963108	0.000116381	15.83649606	35.45959474	0.660079489
0.5	0.08	0	0.9	0.234048232	0.765945463	1.629513617	15.17390606	0.999993695	0.507512914	9.96E-05	16.93602012	31.05754983	0.507612478	0.234048232	0.765945463	1.629513617	15.17390606	0.999993695	0.628501876	3.52E-05	14.60434882	31.34995222	0.628537027
0.5	0.08	0	1	0.204513084	0.79547802	1.558436713	14.17758037	0.999991104	0.462986299	5.27E-05	16.22749879	28.53794282	0.463038978	0.204513084	0.79547802	1.558436713	14.17758037	0.999991104	0.60633579	1.42E-05	13.81331662	28.83588328	0.606349991
0.5	0.08	0.25	0	0.984983023	0.015007054	11.60904374	195.5584067	0.999990077	0.024879967	0.975120033	8.450693274	30.82579029	1	0.990477324	0.009512683	8.364921033	196.4629897	0.999990007	0.024879967	0.975120033	8.450693274	30.82579029	1
0.5	0.08	0.25	0.1	0.780043307	0.21994688	5.475346189	79.3310423	0.999990187	0.023189338	0.976810662	8.55123775	30.83927507	1	0.844161553	0.155828561	4.504299789	80.22772745	0.999990114	0.025141615	0.974858385	8.465147957	30.91755	1
0.5	0.08	0.25	0.25	0.558211487	0.441779372	3.335898059	40.56585542	0.999990859	0.020929185	0.97906936	8.873663235	31.53684687	0.999998544	0.650694203	0.349296247	3.014152264	41.2404461	0.99999045	0.02596162	0.974036781	8.625066523	31.63604555	0.999998401
0.5	0.08	0.25	0.5	0.352864222	0.647125946	2.257906278	23.88734302	0.999990168	0.018630524	0.958635573	10.21235151	33.74050457	0.977266097	0.435833497	0.564156598	2.172954389	24.29638565	0.999990095	0.02988042	0.945688503	9.630721244	33.9568091	0.975568923
0.5	0.08	0.25	0.75	0.238953953	0.761037487	1.825473171	17.76083999	0.99999144	0.017959496	0.697004637	12.15163793	31.94535006	0.714964133	0.302389972	0.697601161	1.800664604	18.02504792	0.999991134	0.038376321	0.655105856	11.17651493	32.13961271	0.693482177
0.5	0.08	0.25	0.9	0.192940629	0.807050566	1.670000094	15.64728291	0.999991195	0.017864082	0.462397407	13.11404436	29.61739372	0.48026149	0.246009136	0.753981821	1.659729938	15.85643646	0.999990957	0.045551641	0.410897674	11.87827593	29.74335114	0.456449316
0.5	0.08	0.25	1	0.168326952	0.831664204	1.589856271	14.57400318	0.999991156	0.017768843	0.331924915	13.57924275	28.09848303	0.349693757	0.215350426	0.784640598	1.585396627	14.75451709	0.999991024	0.050962514	0.28277057	12.17494718	28.19274196	0.333733084
0.5	0.08	0.5	0	0.979373677	0.020616333	14.67982602	194.7033306	0.99999001	0.000982169	0.999017831	5.364311034	17.8994435	1	0.991103761	0.008886304	8.007015134	196.6336151	0.999990065	0.000982169	0.999017831	5.364311034	17.8994435	1
0.5	0.08	0.5	0.1	0.755779358	0.244210649	7.195058483	89.41550824	0.999990006	0.000877489	0.999122511	5.400031081	17.89750776	1	0.872336684	0.127653608	4.879486429	91.41443337	0.999990291	0.000996406	0.999003594	5.370171648	17.92819342	1
0.5	0.08	0.5	0.25	0.513927963	0.486063223	4.157276293	46.34826705	0.999991186	0.000736881	0.999263119	5.487542509	18.04963437	1	0.688313855	0.311676768	3.35764445	48.01541154	0.999990623	0.001026945	0.998973055	5.407705882	18.07580347	1
0.5	0.08	0.5	0.5	0.307124103	0.692867394	2.563831385	27.03972852	0.999991497	0.000557072	0.999442615	5.852759033	19.04764325	0.999999686	0.464261202	0.5357295	2.359927971	28.19601484	0.999990702	0.001130161	0.998869536	5.681251347	18.98920427	0.999999697
0.5	0.08	0.5	0.75	0.202823811	0.797167336	1.965645644	19.71304878	0.999991147	0.000442783	0.998948364	6.635583735	20.78442845	0.999391147	0.322224592	0.677767972	1.907970412	20.50369643	0.999992564	0.00136822	0.99806056	6.417401892	20.86122578	0.999428781
0.5	0.08	0.5	0.9	0.162569871	0.837421641	1.764906594	17.16128904	0.999991512	0.000399073	0.99307966	7.31817901	21.84528793	0.993478733	0.262200178	0.737792954	1.7409298	17.78837451	0.999993132	0.001620534	0.991585517	7.089346187	22.1527832	0.993206051
0.5	0.08	0.5	1	0.141402539	0.858591115	1.665012511	15.86817436	0.999993654	0.000378039	0.981463213	7.849949715	22.42924795	0.981841251	0.229586669	0.770405219	1.654193336	16.40514101	0.999991889	0.001852723	0.973799365	7.602332774	22.83636008	0.975652088
0.5	0.08	0.75	0	0.973750287	0.026239804	17.61119122	193.9449544	0.999990091	5.37E-05	0.999946307	4.083073933	13.34542152	1	0.991779207	0.008210823	7.617502906	196.8122683	0.99999003	5.37E-05	0.999946307	4.083073933	13.34542152	1
0.5	0.08	0.75	0.1	0.740459871	0.259530427	9.007077349	98.15316813	0.999990298	4.69E-05	0.999953085	4.094549563	13.34813603	1	0.896145972	0.103844121	5.092101842	101.1268971	0.999990093	5.46E-05	0.999945381	4.086940271	13.36140116	1
0.5	0.08	0.75	0.25	0.487784375	0.512206403	5.168721433	51.62582729	0.999990778	3.81E-05	0.999961877	4.122937832	13.41296607	1	0.730324197	0.269666441	3.69035582	54.22222437	0.999990639	5.64E-05	0.999943637	4.103870445	13.41947137	1
0.5	0.08	0.75	0.5	0.27735253	0.722638339	3.042971106	30.17905634	0.999990869	2.70E-05	0.999973013	4.245450176	13.82774736	1	0.502593254	0.497398547	2.637425954	32.12922125	0.9999918	6.09E-05	0.999939065	4.204909479	13.73946312	1
0.5	0.08	0.75	0.75	0.177597005	0.822394488	2.214052643	21.92563632	0.999991493	1.95E-05	0.999980254	4.539154635	14.71393714	0.999999797	0.349348491	0.650643011	2.095595622	23.38035938	0.999991501	6.96E-05	0.999930266	4.501535731	14.55482481	0.999999875
0.5	0.08	0.75	0.9	0.140781078	0.859211205	1.939780198	19.01539245	0.999992283	1.64E-05	0.999973045	4.825108284	15.41623924	0.999989464	0.283916258	0.716075989	1.888012255	20.23646766	0.999992247	7.83E-05	0.999914066	4.820617977	15.30420145	0.99999239
0.5	0.08	0.75	1	0.121811361	0.878181492	1.805828747	17.52813263	0.999992852	1.48E-05	0.999913197	5.066360316	15.92537535	0.999927966	0.248367722	0.75162518	1.779868123	18.61387826	0.999992902	8.63E-05	0.999856323	5.098998487	15.89226743	0.999942652
0.5	0.08	1	0	0.968419716	0.031570304	20.28888774	193.290295	0.99999002	3.74E-06	0.999996255	3.361261715	10.9917205	1	0.992420777	0.007569243	7.235942713	196.9665754	0.999990021	3.74E-06	0.999996255	3.361261715	10.9917205	1
0.5	0.08	1	0.1	0.73121978	0.268770501	10.85340704	106.015184	0.999990281	3.24E-06	0.99999676	3.360568141	10.9967854	1	0.91485991	0.085130406	5.193368215	109.8260667	0.999990316	3.82E-06	0.999996183	3.364194557	11.00278341	1
0.5	0.08	1	0.25	0.472620466	0.527370055	6.260570071	56.58781455	0.99999052	2.60E-06	0.999997401	3.364388918	11.03657194	1	0.769332216	0.23065805	3.940746398	60.00701577	0.999990267	3.95E-06	0.999996054	3.37446291	11.03570651	1
0.5	0.08	1	0.5	0.25864858	0.741341955	3.648119548	33.17553039	0.999990534	1.80E-06	0.999998199	3.402659328	11.25192678	1	0.546343198	0.453648169	2.930644137	35.87293204	0.999991366	4.24E-06	0.999995761	3.423841648	11.18336725	1
0.5	0.08	1	0.75	0.160488378	0.839503542	2.568661762	24.07819163	0.999991921	1.26E-06	0.999998736	3.517655495	11.73085008	1	0.383206341	0.616784583	2.337224517	26.18056493	0.999990924	4.71E-06	0.999995293	3.559724315	11.55945364	1
0.5	0.08	1	0.9	0.125507769	0.874482295	2.202378997	20.85741404	0.999990065	1.03E-06	0.999998953	3.640806608	12.14625544	0.999999988	0.311516014	0.688475739	2.09210487	22.67300164	0.999991753	5.13E-06	0.999994865	3.712295919	11.94140412	0.999999996
0.5	0.08	1	1	0.107831062	0.892161312	2.022793755	19.20698152	0.999992373	9.11E-07	0.999998932	3.750134174	12.46672138	0.999999843	0.272307975	0.727682928	1.960684483	20.85556707	0.999990903	5.50E-06	0.999994411	3.853139322	12.26599045	0.999999913
0.5	0.09	0	0	0.989995014	0.009995014	8.65126016	196.3594212	0.999990027	0.90995875	0.08995875	46.13487837	188.1351321	0.9999175	0.989995014	0.009995014	8.65126016	196.3594212	0.999990027	0.90995875	0.08995875	46.13487837	188.1351321	0.9999175
0.5	0.09	0	0.1	0.824163232	0.175827273	4.210083268	70.36417265	0.999990506	0.875053241	0.060377046	37.31501361	128.0640956	0.935430287	0.824163232	0.175827273	4.210083268	70.36417265	0.999990506	0.877890037	0.058904101	36.74428497	128.1932144	0.936794137
0.5	0.09	0	0.25	0.629266028	0.370725257	2.882394726	36.8868722	0.999991285	0.781770074	0.013960738	27.46080503	73.32610393	0.795730811	0.629266028	0.370725257	2.882394726	36.8868722	0.999991285	0.794687539	0.012803194	26.4459986	73.50652222	0.807490734
0.5	0.09	0	0.5	0.418194264	0.581795844	2.114740214	22.56176806	0.999990108	0.647193691	0.001453179	21.29529742	45.34983962	0.64864687	0.418194264	0.581795844	2.114740214	22.56176806	0.999990108	0.691101477	0.001075069	19.7499847	45.57019454	0.692176546
0.5	0.09	0	0.75	0.288518895	0.711475109	1.763824352	17.10940017	0.999994004	0.538268097	0.000298754	18.74306636	35.09631889	0.53856685	0.288518895	0.711475109	1.763824352	17.10940017	0.999994004	0.625500073	0.000151832	16.74520007	35.36591586	0.625651905
0.5	0.09	0	0.9	0.234048232	0.765945463	1.629513617	15.17390606	0.999993695	0.474739267	0.000127574	17.60561317	30.98376085	0.474866842	0.234048232	0.765945463	1.629513617	15.17390606	0.999993695	0.59195161	4.73E-05	15.41149829	31.27543631	0.591998912
0.5	0.09	0	1	0.204513084	0.79547802	1.558436713	14.17758037	0.999991104	0.430212696	6.84E-05	16.82737178	28.47477645	0.430281106	0.204513084	0.79547802	1.558436713	14.17758037	0.999991104	0.568444426	1.96E-05	14.55690556	28.77227344	0.568463989
0.5	0.09	0.25	0	0.985062662	0.014927368	11.56293484	195.5648821	0.999990029	0.015709033	0.984290967	8.899503917	30.17085815	1	0.990532492	0.009457572	8.331630498	196.4761445	0.999990064	0.015709033	0.984290967	8.899503917	30.17085815	1
0.5	0.09	0.25	0.1	0.781843005	0.218147115	5.474190218	79.51569775	0.99999012	0.014645275	0.985354725	8.998710536	30.18678051	1	0.845558752	0.15443129	4.503273771	80.42809704	0.999990042	0.015895126	0.984104874	8.91524712	30.25876725	1
0.5	0.09	0.25	0.25	0.560643733	0.43934691	3.344044719	40.7165792	0.999990643	0.013243731	0.986755126	9.335031176	30.85053717	0.999998857	0.652884153	0.347106053	3.020767592	41.40776441	0.999990206	0.016483	0.983515743	9.090903234	30.93825548	0.999998743
0.5	0.09	0.25	0.5	0.35487992	0.645112587	2.263958859	23.98950934	0.999992507	0.011941018	0.970850202	10.7679064	33.12919362	0.982791221	0.437903446	0.562088959	2.178240393	24.41309423	0.999992405	0.019351458	0.962087596	10.20164437	33.32805864	0.981439054
0.5	0.09	0.25	0.75	0.240492484	0.759498447	1.829744245	17.82956969	0.999990931	0.011796487	0.724070813	12.82401071	31.56285038	0.7358673	0.30407779	0.695912718	1.804558291	18.10411104	0.999990507	0.025764641	0.687833005	11.88341808	31.75929599	0.713597645
0.5	0.09	0.25	0.9	0.194249334	0.805741283	1.673579878	15.70303835	0.999990617	0.011928035	0.492151711	13.81311791	29.3571078	0.504079746	0.247480183	0.752510052	1.663056747	15.92046309	0.999990235	0.0313228	0.443506001	12.62032051	29.48998104	0.474828802
0.5	0.09	0.25	1	0.169504282	0.830486268	1.593074276	14.62314264	0.999990551	0.011986779	0.358914987	14.27334906	27.8895654	0.370901766	0.216690185	0.783300082	1.588419902	14.81081056	0.999990267	0.035579338	0.310419432	12.91749731	27.98990938	0.34599877
0.5	0.09	0.5	0	0.979666403	0.020323644	14.53274518	194.7547662	0.999990047	0.00041639	0.99958361	5.614459995	17.53696489	1	0.991213065	0.00877702	7.940272444	196.6566177	0.999990086	0.00041639	0.99958361	5.614459995	17.53696489	1
0.5	0.09	0.5	0.1	0.75950178	0.240488317	7.154990028	89.54210418	0.999990097	0.000371776	0.999628224	5.65091767	17.53834202	1	0.874354339	0.125636059	4.853976735	91.51533384	0.999990398	0.000423181	0.999576819	5.620690256	17.56454415	1
0.5	0.09	0.5	0.25	0.519447699	0.480543401	4.166565414	46.49888348	0.999991099	0.000311974	0.999688026	5.743135393	17.68357293	1	0.692592386	0.307398196	3.361100352	48.15170724	0.999990581	0.000437824	0.999562176	5.66129938	17.70202534	1
0.5	0.09	0.5	0.5	0.311568129	0.688423065	2.58179502	27.18535501	0.999991195	0.000236333	0.999763419	6.136556151	18.62761982	0.999999751	0.468951318	0.531039088	2.372958804	28.34718486	0.999990406	0.00048808	0.999511693	5.961777292	18.55229393	0.999999773
0.5	0.09	0.5	0.75	0.206001425	0.793989253	1.979520174	19.84103764	0.999990678	0.000189765	0.999305964	6.984823511	20.30301762	0.999495729	0.32609144	0.673900725	1.919504039	20.64900538	0.999992164	0.000607404	0.99894528	6.774517991	20.330831	0.999552684
0.5	0.09	0.5	0.9	0.165187541	0.834803452	1.776436886	17.27711072	0.999990993	0.000172958	0.994301733	7.724454811	21.35229872	0.994474691	0.265545936	0.734446748	1.750986164	17.92482825	0.999992683	0.00073772	0.993780029	7.512742543	21.59258915	0.994517748
0.5	0.09	0.5	1	0.143715881	0.856277353	1.675235136	15.97594511	0.999993233	0.000165441	0.984240023	8.299402749	21.94618128	0.984405463	0.232615331	0.767375969	1.663330907	16.53447595	0.9999913	0.000860394	0.97902709	8.071915174	22.2933443	0.979887484
0.5	0.09	0.75	0	0.974357974	0.025632039	17.32542396	194.0507485	0.999990013	1.60E-05	0.99998402	4.25990878	13.09464622	1	0.99192816	0.008061849	7.523714284	196.8386694	0.999990009	1.60E-05	0.99998402	4.25990878	13.09464622	1
0.5	0.09	0.75	0.1	0.74605765	0.253932419	8.90953563	98.30474718	0.999990069	1.39E-05	0.999986059	4.272888487	13.09896596	1	0.898362401	0.101627875	5.042929107	101.2035147	0.999990276	1.63E-05	0.99998371	4.26396393	13.11009124	1
0.5	0.09	0.75	0.25	0.496109949	0.503880786	5.161873881	51.79930969	0.999990735	1.13E-05	0.9999887	4.305034735	13.16124561	1	0.735782766	0.264207938	3.678738368	54.33814565	0.999990704	1.69E-05	0.999983124	4.282039262	13.16475604	1
0.5	0.09	0.75	0.5	0.28417216	0.715818403	3.068811011	30.34789395	0.999990563	7.97E-06	0.999992027	4.441471258	13.54862093	1	0.509790709	0.490200931	2.650960852	32.27279796	0.99999164	1.84E-05	0.99998157	4.39195751	13.46005834	1
0.5	0.09	0.75	0.75	0.182381398	0.817609645	2.239428808	22.08028164	0.999991043	5.77E-06	0.999994055	4.765340135	14.38554098	0.999999829	0.355715979	0.644275158	2.113807785	23.53126603	0.999991137	2.14E-05	0.999978459	4.718649234	14.21677269	0.9999999
0.5	0.09	0.75	0.9	0.144657794	0.855334014	1.962127512	19.16128384	0.999991808	4.86E-06	0.999986183	5.079854789	15.05787602	0.999991047	0.289505694	0.71048613	1.905636882	20.38800912	0.999991823	2.45E-05	0.999969322	5.071352291	14.92113984	0.999993861
0.5	0.09	0.75	1	0.125199974	0.874792403	1.826087184	17.66817721	0.999992377	4.39E-06	0.999934068	5.345048174	15.54915265	0.999938456	0.253446111	0.746546352	1.796606277	18.7647499	0.999992463	2.74E-05	0.999926125	5.378784876	15.4786715	0.999953564
0.5	0.09	1	0	0.969402108	0.03058791	19.84596339	193.4554468	0.999990017	8.10E-07	0.99999919	3.499412373	10.79419105	1	0.992594184	0.007395863	7.122882094	196.9949897	0.999990047	8.10E-07	0.99999919	3.499412373	10.79419105	1
0.5	0.09	1	0.1	0.738556573	0.261433593	10.68268888	106.2105844	0.999990166	6.99E-07	0.999999301	3.500493093	10.79998592	1	0.917067022	0.082923209	5.124030362	109.8931719	0.99999023	8.27E-07	0.999999173	3.502462582	10.80494561	1
0.5	0.09	1	0.25	0.483429927	0.51656058	6.224590647	56.79620537	0.999990507	5.59E-07	0.999999441	3.507825698	10.83809974	1	0.775249134	0.224741282	3.910806289	60.11094692	0.999990416	8.59E-07	0.999999141	3.513317129	10.83626391	1
0.5	0.09	1	0.5	0.267646038	0.732344187	3.673234687	33.37318401	0.999990225	3.84E-07	0.999999616	3.555712515	11.03796114	1	0.555470556	0.444520737	2.936099174	36.00978749	0.999991294	9.31E-07	0.999999069	3.566494493	10.97325888	1
0.5	0.09	1	0.75	0.166785738	0.833205743	2.603145399	24.25755431	0.999991481	2.68E-07	0.999999732	3.688224261	11.48362001	1	0.392071236	0.607919392	2.356615465	26.32971458	0.999990628	1.05E-06	0.999998952	3.715083468	11.31903141	1
0.5	0.09	1	0.9	0.130571832	0.869420729	2.2354185	21.0268836	0.999992562	2.19E-07	0.999999774	3.827351719	11.87430116	0.999999993	0.319537962	0.680453418	2.114130669	22.82500349	0.99999138	1.16E-06	0.999998841	3.883215338	11.67182336	0.999999997
0.5	0.09	1	1	0.112230087	0.887761759	2.053917984	19.3702447	0.999991845	1.93E-07	0.999999673	3.95012879	12.1780638	0.999999866	0.279691555	0.720298867	1.983148287	21.00854295	0.999990422	1.25E-06	0.999998677	4.038883337	11.97351848	0.999999928
0.5	0.1	0	0	0.989995014	0.009995014	8.65126016	196.3594212	0.999990027	0.89995467	0.09995467	49.63387443	187.0740138	0.999909341	0.989995014	0.009995014	8.65126016	196.3594212	0.999990027	0.89995467	0.09995467	49.63387443	187.0740138	0.999909341
0.5	0.1	0	0.1	0.824163232	0.175827273	4.210083268	70.36417265	0.999990506	0.861898293	0.067303645	39.85389467	127.4240461	0.929201939	0.824163232	0.175827273	4.210083268	70.36417265	0.999990506	0.864734758	0.065806574	39.30797859	127.5549427	0.930541332
0.5	0.1	0	0.25	0.629266028	0.370725257	2.882394726	36.8868722	0.999991285	0.76109465	0.015947643	29.02019956	73.01815897	0.777042294	0.629266028	0.370725257	2.882394726	36.8868722	0.999991285	0.773890757	0.014715282	28.05825066	73.19945282	0.788606039
0.5	0.1	0	0.5	0.418194264	0.581795844	2.114740214	22.56176806	0.999990108	0.61929529	0.00174295	22.26484135	45.20568885	0.62103824	0.418194264	0.581795844	2.114740214	22.56176806	0.999990108	0.662294995	0.001310654	20.80632001	45.4255646	0.663605648
0.5	0.1	0	0.75	0.288518895	0.711475109	1.763824352	17.10940017	0.999994004	0.507911123	0.000370681	19.45961383	35.00463061	0.508281804	0.288518895	0.711475109	1.763824352	17.10940017	0.999994004	0.592601684	0.000194416	17.57483397	35.27379124	0.5927961
0.5	0.1	0	0.9	0.234048232	0.765945463	1.629513617	15.17390606	0.999993695	0.444132725	0.000161091	18.21503129	30.91065326	0.444293816	0.234048232	0.765945463	1.629513617	15.17390606	0.999993695	0.557282969	6.24E-05	16.1457592	31.20220261	0.557345328
0.5	0.1	0	1	0.204513084	0.79547802	1.558436713	14.17758037	0.999991104	0.399849254	8.75E-05	17.37189025	28.41213501	0.399936761	0.204513084	0.79547802	1.558436713	14.17758037	0.999991104	0.532671855	2.64E-05	15.23167844	28.70976968	0.53269822
0.5	0.1	0.25	0	0.985146834	0.01484325	11.5153308	195.577014	0.999990084	0.009922642	0.990077358	9.313879126	29.5669327	1	0.990586627	0.009403393	8.298780373	196.4854444	0.99999002	0.009922642	0.990077358	9.313879126	29.5669327	1
0.5	0.1	0.25	0.1	0.783574828	0.216415259	5.470651978	79.66277121	0.999990087	0.009255359	0.990744641	9.411916028	29.5852655	1	0.846868696	0.153121312	4.500318549	80.58334634	0.999990008	0.010053422	0.989946578	9.330853332	29.65126779	1
0.5	0.1	0.25	0.25	0.563033796	0.436956669	3.351186371	40.84810819	0.999990465	0.00839016	0.991608938	9.761963661	30.21856024	0.999999098	0.655006977	0.344983033	3.026359811	41.55052035	0.99999001	0.010469907	0.989529103	9.521927852	30.29498025	0.99999901
0.5	0.1	0.25	0.5	0.356882242	0.643109974	2.269735409	24.08355469	0.999992217	0.00767229	0.977503375	11.28689423	32.48647734	0.985175664	0.43994807	0.560044009	2.18320703	24.51891982	0.999992079	0.012545344	0.971513734	10.73571866	32.66254501	0.984059079
0.5	0.1	0.25	0.75	0.242026638	0.757963813	1.833900436	17.89466244	0.999990451	0.007782134	0.747499377	13.45701929	31.19249165	0.755281511	0.305755982	0.694237598	1.808317401	18.17837485	0.99999358	0.017351837	0.736931167	12.5794602	31.74717166	0.754283004
0.5	0.1	0.25	0.9	0.195556121	0.804433943	1.677082259	15.75636299	0.999990064	0.008007554	0.519553373	14.46783613	29.10313542	0.527560926	0.248945998	0.751047829	1.666293985	15.98134604	0.999993827	0.02166325	0.501871477	13.390862	29.73582488	0.523534726
0.5	0.1	0.25	1	0.170680753	0.829313599	1.59623065	14.67047577	0.999994352	0.008192991	0.415411116	15.06257856	28.22904043	0.423604107	0.218026615	0.781967501	1.59137258	14.8646757	0.999994116	0.025044025	0.364720308	13.72170173	28.34422855	0.389764333
0.5	0.1	0.5	0	0.979951413	0.020038669	14.38935589	194.8065792	0.999990082	0.000176814	0.999823186	5.844359636	17.21387087	1	0.991318004	0.008671999	7.875643483	196.6742781	0.999990003	0.000176814	0.999823186	5.844359636	17.21387087	1
0.5	0.1	0.5	0.1	0.763010605	0.236979584	7.114359886	89.65199471	0.999990189	0.000157845	0.999842155	5.881394887	17.21770135	1	0.876229779	0.123760264	4.828142196	91.59594671	0.999990043	0.000180018	0.999819982	5.850929299	17.24044238	1
0.5	0.1	0.5	0.25	0.524722985	0.475268045	4.172719664	46.63200502	0.99999103	0.000132466	0.999867534	5.977899626	17.35648104	1	0.696628431	0.303362127	3.362318885	48.2673482	0.999990558	0.000186965	0.999813035	5.894489018	17.369382	1
0.5	0.1	0.5	0.5	0.315918873	0.684072046	2.597839031	27.31587019	0.99999092	0.000100718	0.999899077	6.398293845	18.25169342	0.999999795	0.473496397	0.52649375	2.384310137	28.47851009	0.999990148	0.00021118	0.999788641	6.221573789	18.16510597	0.999999821
0.5	0.1	0.5	0.75	0.209152347	0.79083789	1.992473661	19.95739638	0.999990237	8.19E-05	0.999489642	7.310567261	19.86856343	0.999571516	0.329897296	0.670094503	1.930136958	20.7774527	0.999991799	0.000270413	0.99936728	7.110481921	19.85896759	0.999637693
0.5	0.1	0.5	0.9	0.167794968	0.83219553	1.78736088	17.38337018	0.999990499	7.56E-05	0.995152997	8.106260006	20.90280332	0.995228583	0.268857818	0.731134449	1.760424647	18.04681849	0.999992266	0.000337121	0.995127477	7.913520946	21.08847253	0.995464598
0.5	0.1	0.5	1	0.146025337	0.853967494	1.68499109	16.07539972	0.999992831	7.31E-05	0.986324069	8.723420818	21.50163292	0.986397167	0.235621981	0.764368767	1.671983003	16.6509771	0.999990748	0.000401399	0.982667191	8.516775827	21.79741257	0.983068591
0.5	0.1	0.75	0	0.974927839	0.025062187	17.05489353	194.1512504	0.999990027	4.77E-06	0.999995227	4.422208236	12.87050399	1	0.992068677	0.007921403	7.434413774	196.8662315	0.999990081	4.77E-06	0.999995227	4.422208236	12.87050399	1
0.5	0.1	0.75	0.1	0.751269129	0.24872109	8.815301849	98.44182936	0.99999022	4.16E-06	0.99999584	4.436446659	12.87591594	1	0.900410615	0.099579453	4.995516198	101.2688988	0.999990068	4.88E-06	0.999995124	4.426431311	12.88549744	1
0.5	0.1	0.75	0.25	0.503973754	0.496016952	5.151335981	51.95461531	0.999990706	3.37E-06	0.999996633	4.471874121	12.93562703	1	0.740852183	0.259138591	3.665431688	54.4385935	0.999990774	5.07E-06	0.999994929	4.445581737	12.9373125	1
0.5	0.1	0.75	0.5	0.290792305	0.709197983	3.090454785	30.49955552	0.999990288	2.37E-06	0.999997627	4.621056698	13.29863956	1	0.516642628	0.483348879	2.661470849	32.39806003	0.999991507	5.59E-06	0.999994406	4.564156338	13.21193727	1
0.5	0.1	0.75	0.75	0.187108537	0.812882085	2.262213982	22.21992074	0.999990622	1.72E-06	0.99999813	4.973473118	14.09062924	0.999999853	0.361903671	0.63808714	2.129713168	23.66354184	0.999990811	6.63E-06	0.999993285	4.920785233	13.91816242	0.999999916
0.5	0.1	0.75	0.9	0.148514737	0.85147662	1.982626642	19.29351907	0.999991357	1.46E-06	0.999990792	5.315498709	14.73475507	0.999992249	0.294986361	0.705005075	1.92147329	20.52120414	0.999991435	7.72E-06	0.999987153	5.307093889	14.58270917	0.999994878
0.5	0.1	0.75	1	0.128583344	0.871408579	1.844873805	17.79548549	0.999991922	1.32E-06	0.999945183	5.603944466	15.20887966	0.999946504	0.258449832	0.741542224	1.811856967	18.89766262	0.999992056	8.77E-06	0.9999524	5.643412457	15.11278041	0.999961167
0.5	0.1	1	0	0.97030275	0.029687349	19.43421098	193.6066259	0.999990099	1.76E-07	0.999999824	3.626034523	10.61702666	1	0.992755525	0.007234538	7.016468179	197.0196951	0.999990063	1.76E-07	0.999999824	3.626034523	10.61702666	1
0.5	0.1	1	0.1	0.745311197	0.254678845	10.52105748	106.385753	0.999990041	1.52E-07	0.999999848	3.628662364	10.62326836	1	0.919090997	0.080899134	5.05842092	109.9517958	0.999990131	1.80E-07	0.99999982	3.629186801	10.62752201	1
0.5	0.1	1	0.25	0.493560714	0.506429795	6.185845883	56.98227248	0.999990509	1.21E-07	0.999999879	3.639113461	10.65971128	1	0.780681917	0.219308645	3.880618794	60.20129395	0.999990562	1.88E-07	0.999999812	3.640582422	10.65749528	1
0.5	0.1	1	0.5	0.27633407	0.723657724	3.692147396	33.55054919	0.999991794	8.29E-08	0.999999917	3.6957911	10.84593135	1	0.564028774	0.43596247	2.938127379	36.12911997	0.999991244	2.06E-07	0.999999794	3.697410871	10.7856257	1
0.5	0.1	1	0.75	0.172994605	0.826996466	2.632796027	24.41912242	0.99999107	5.77E-08	0.999999942	3.844785589	11.26203151	1	0.400571453	0.599418921	2.372321938	26.46040823	0.999990374	2.35E-07	0.999999765	3.858543612	11.10595532	1
0.5	0.1	1	0.9	0.13560875	0.864383387	2.26467677	21.17978883	0.999992137	4.71E-08	0.999999947	3.999226617	11.63019114	0.999999994	0.327316469	0.672674577	2.132885741	22.95845418	0.999991046	2.62E-07	0.999999735	4.042226268	11.43379907	0.999999997
0.5	0.1	1	1	0.11662607	0.883365271	2.081882066	19.51787526	0.999991341	4.14E-08	0.999999843	4.135032246	11.91846138	0.999999884	0.286897159	0.713096025	2.002686671	21.14311302	0.999993184	2.87E-07	0.999999673	4.212765977	11.71560674	0.999999959
0.5	0.15	0	0	0.989995014	0.009995014	8.65126016	196.3594212	0.999990027	0.849935783	0.149935783	65.26462171	181.6494793	0.999871566	0.989995014	0.009995014	8.65126016	196.3594212	0.999990027	0.849935783	0.149935783	65.26462171	181.6494793	0.999871566
0.5	0.15	0	0.1	0.824163232	0.175827273	4.210083268	70.36417265	0.999990506	0.797395946	0.102999263	50.92999008	124.161222	0.90039521	0.824163232	0.175827273	4.210083268	70.36417265	0.999990506	0.800186327	0.101400959	50.48145821	124.3002238	0.901587286
0.5	0.15	0	0.25	0.629266028	0.370725257	2.882394726	36.8868722	0.999991285	0.663664015	0.027541293	35.57870834	71.48363367	0.691205307	0.629266028	0.370725257	2.882394726	36.8868722	0.999991285	0.67560196	0.025921602	34.82110719	71.66997535	0.701523562
0.5	0.15	0	0.5	0.418194264	0.581795844	2.114740214	22.56176806	0.999990108	0.495043142	0.003771856	26.21397935	44.49705958	0.498814999	0.418194264	0.581795844	2.114740214	22.56176806	0.999990108	0.532637055	0.00300128	25.08884416	44.71935416	0.535638335
0.5	0.15	0	0.75	0.288518895	0.711475109	1.763824352	17.10940017	0.999994004	0.378885729	0.000937036	22.32886426	34.55212934	0.379822766	0.288518895	0.711475109	1.763824352	17.10940017	0.999994004	0.449518237	0.000550533	20.8777366	34.82555728	0.45006877
0.5	0.15	0	0.9	0.234048232	0.765945463	1.629513617	15.17390606	0.999993695	0.317694195	0.000441433	20.63527931	30.54852196	0.318135628	0.234048232	0.765945463	1.629513617	15.17390606	0.999993695	0.409309786	0.000200092	19.04356635	30.84600747	0.409509878
0.5	0.15	0	1	0.204513084	0.79547802	1.558436713	14.17758037	0.999991104	0.277038674	0.000254403	19.52236035	28.10103383	0.277293077	0.204513084	0.79547802	1.558436713	14.17758037	0.999991104	0.382071355	9.30E-05	17.87896481	28.40571054	0.38216433
0.5	0.15	0.25	0	0.985576578	0.01441349	11.27661555	195.6485086	0.999990068	0.001003815	0.998996185	11.03289309	27.15512938	1	0.990843963	0.009146126	8.141373714	196.5378019	0.999990089	0.001003815	0.998996185	11.03289309	27.15512938	1
0.5	0.15	0.25	0.1	0.791309017	0.20868112	5.433866713	80.11622024	0.999990136	0.000940717	0.999059283	11.12744001	27.18166684	1	0.85253291	0.147457164	4.470162219	81.03073008	0.999990074	0.0010238	0.9989762	11.05538438	27.2254776	1
0.5	0.15	0.25	0.25	0.574261146	0.425730258	3.374961007	41.32768115	0.999991404	0.000867515	0.99913221	11.54657479	27.69624231	0.999999725	0.664803769	0.335187235	3.043366112	42.04658052	0.999991004	0.001090197	0.998909513	11.32093028	27.73130543	0.99999971
0.5	0.15	0.25	0.5	0.366637447	0.633353615	2.294552364	24.46544461	0.999991062	0.000865114	0.991368264	13.53612026	29.81539869	0.992233377	0.44982336	0.550167473	2.203996347	24.93442084	0.999990832	0.001460321	0.990534277	13.046782	29.89552228	0.991994598
0.5	0.15	0.25	0.75	0.249610812	0.75038178	1.852885441	18.17597279	0.999992592	0.001028276	0.844731933	16.28900784	29.7694977	0.845760209	0.314007603	0.685984409	1.825277495	18.49100006	0.999992012	0.002474874	0.829174572	15.4802739	29.97757022	0.831649446
0.5	0.15	0.25	0.9	0.20204945	0.797943207	1.693377067	15.99249004	0.999992658	0.001174829	0.656689304	17.42036884	28.32494125	0.657864133	0.256197626	0.743794415	1.681226903	16.24508958	0.999992041	0.003518571	0.622386317	16.36280919	28.51736037	0.625904887
0.5	0.15	0.25	1	0.176541959	0.823450878	1.611044557	14.88212322	0.999992836	0.001274319	0.526358089	17.84891926	27.20398784	0.527632409	0.2246587	0.775333562	1.605135729	15.10154619	0.999992262	0.004406434	0.482399628	16.63496244	27.37051121	0.486806063
0.5	0.15	0.5	0	0.981231594	0.018758421	13.73543319	195.0381603	0.999990014	2.50E-06	0.999997501	6.789906244	15.9706778	1	0.991789304	0.008200743	7.580138279	196.7625872	0.999990048	2.50E-06	0.999997501	6.789906244	15.9706778	1
0.5	0.15	0.5	0.1	0.778099584	0.221890586	6.913664109	90.0674315	0.99999017	2.24E-06	0.999997761	6.828792837	15.97988586	1	0.884154786	0.115835311	4.701281776	91.87427082	0.999990096	2.57E-06	0.999997433	6.797844634	15.9938217	1
0.5	0.15	0.5	0.25	0.548194263	0.451796582	4.17332116	47.13622708	0.999990845	1.89E-06	0.999998106	6.943642774	16.09182769	1	0.714126501	0.285864086	3.348374093	48.6776131	0.999990587	2.72E-06	0.999997281	6.854914966	16.0943436	1
0.5	0.15	0.5	0.5	0.336449388	0.663542826	2.656291767	27.81975728	0.999992214	1.49E-06	0.999998429	7.49190233	16.79704239	0.99999992	0.494416659	0.505575083	2.42281713	28.95724727	0.999991742	3.29E-06	0.999996644	7.314215187	16.69942532	0.999999937
0.5	0.15	0.5	0.75	0.224525057	0.775467019	2.0457385	20.41835121	0.999992076	1.32E-06	0.999812531	8.7253431	18.16173686	0.999813852	0.348099817	0.651890516	1.972416272	21.2579305	0.999990333	4.94E-06	0.999819104	8.585959375	18.06726644	0.999824046
0.5	0.15	0.5	0.9	0.18067444	0.819318118	1.834076942	17.81201447	0.999992558	1.33E-06	0.997810304	9.804213352	19.11314036	0.997811632	0.284937713	0.715052815	1.799787487	18.51225852	0.999990528	7.14E-06	0.997707428	9.694390199	19.13761433	0.997714563
0.5	0.15	0.5	1	0.157504962	0.842486068	1.727539259	16.48142093	0.99999103	1.38E-06	0.99201034	10.62639038	19.68503903	0.99201172	0.250334209	0.749658692	1.708925321	17.10195661	0.999992901	9.53E-06	0.992811944	10.49223605	19.86074265	0.992821479
0.5	0.15	0.75	0	0.977318745	0.022671336	15.88762698	194.5631097	0.999990081	1.19E-08	0.999999988	5.089153877	11.99846888	1	0.992672306	0.00731775	7.040963343	196.9602417	0.999990056	1.19E-08	0.999999988	5.089153877	11.99846888	1
0.5	0.15	0.75	0.1	0.773039856	0.226950289	8.388377666	98.97418499	0.999990145	1.04E-08	0.99999999	5.107480448	12.00584044	1	0.908879449	0.091110633	4.781590037	101.5106791	0.999990082	1.23E-08	0.999999988	5.093991007	12.01196183	1
0.5	0.15	0.75	0.25	0.538033561	0.461957138	5.067426468	52.54982067	0.999990698	8.46E-09	0.999999992	5.154892106	12.05414247	1	0.762014035	0.237976053	3.586815138	54.8019712	0.999990088	1.31E-08	0.999999987	5.117779474	12.05435632	1
0.5	0.15	0.75	0.5	0.32139888	0.678592572	3.155196576	31.08552384	0.999991452	6.04E-09	0.999999994	5.356988935	12.32686976	1	0.546841345	0.453149772	2.684358837	32.85577855	0.999991117	1.52E-08	0.999999985	5.2778825	12.26062558	1
0.5	0.15	0.75	0.75	0.209951802	0.790040222	2.346435777	22.76517253	0.999992024	4.54E-09	0.999999938	5.83974627	12.94267453	0.999999942	0.390536331	0.609456224	2.183988728	24.15148186	0.999992555	1.99E-08	0.99999995	5.786743134	12.79070518	0.99999997
0.5	0.15	0.75	0.9	0.167494851	0.832497993	2.06286062	19.81356325	0.999992844	3.99E-09	0.999996809	6.314034249	13.46796357	0.999996813	0.320923394	0.679069793	1.980030136	21.01480183	0.999993186	2.56E-08	0.999998045	6.344787095	13.3078587	0.999998071
0.5	0.15	0.75	1	0.145393856	0.854599585	1.92054534	18.29893115	0.999993442	3.74E-09	0.999977398	6.716760338	13.86658365	0.999977401	0.282426248	0.717564145	1.870407143	19.39188588	0.999990393	3.17E-08	0.999979667	6.825333846	13.73233803	0.999979698
0.5	0.15	1	0	0.973912477	0.026077551	17.72412029	194.189376	0.999990028	9.38E-11	1	4.146893153	9.923381027	1	0.993427442	0.006562577	6.560764772	197.1034726	0.999990019	9.38E-11	1	4.146893153	9.923381027	1
0.5	0.15	1	0.1	0.772796641	0.227193656	9.820726825	107.0554004	0.999990297	8.08E-11	1	4.154517559	9.930039268	1	0.927286522	0.072703621	4.773992469	110.1676051	0.999990143	9.72E-11	1	4.150385174	9.933030328	1
0.5	0.15	1	0.25	0.536583824	0.463406821	5.975698533	57.68881746	0.999990645	6.43E-11	1	4.175593284	9.95920422	1	0.802739461	0.197250853	3.733671696	60.52663762	0.999990314	1.03E-10	1	4.1639892	9.95856719	1
0.5	0.15	1	0.5	0.315938219	0.684052748	3.726982503	34.23060764	0.999990967	4.41E-11	1	4.265223644	10.0960841	1	0.60039262	0.39959859	2.917986908	36.56178997	0.99999121	1.18E-10	1	4.237614874	10.05787702	1
0.5	0.15	1	0.75	0.202801896	0.797190207	2.729330845	25.04604038	0.999992103	3.10E-11	1	4.482564612	10.40308116	1	0.438599677	0.561392535	2.41388146	26.93987988	0.999992211	1.45E-10	1	4.461055739	10.29412645	1
0.5	0.15	1	0.9	0.160345754	0.839644544	2.368393536	21.77594501	0.999990298	2.57E-11	0.999999997	4.704717046	10.68361332	0.999999997	0.363068087	0.636924739	2.192026617	23.45049133	0.999992826	1.73E-10	0.999999999	4.724654741	10.53639505	0.999999999
0.5	0.15	1	1	0.138485549	0.861507038	2.184993623	20.09534779	0.999992587	2.30E-11	0.999999957	4.900218482	10.90913199	0.999999957	0.320546254	0.679445782	2.068381877	21.63988509	0.999992036	2.00E-10	0.999999979	4.972268077	10.74777531	0.999999979
0.5	0.2	0	0	0.989995014	0.009995014	8.65126016	196.3594212	0.999990027	0.799919414	0.199919414	78.66175972	176.013819	0.999838828	0.989995014	0.009995014	8.65126016	196.3594212	0.999990027	0.799919414	0.199919414	78.66175972	176.013819	0.999838828
0.5	0.2	0	0.1	0.824163232	0.175827273	4.210083268	70.36417265	0.999990506	0.734957965	0.140496948	60.11043406	120.7819825	0.875454913	0.824163232	0.175827273	4.210083268	70.36417265	0.999990506	0.737672884	0.138810088	59.72877044	120.9286075	0.876482972
0.5	0.2	0	0.25	0.629266028	0.370725257	2.882394726	36.8868722	0.999991285	0.575458411	0.04213916	40.7370943	69.93573857	0.617597572	0.629266028	0.370725257	2.882394726	36.8868722	0.999991285	0.58638956	0.040098645	40.1167287	70.12883544	0.626488205
0.5	0.2	0	0.5	0.418194264	0.581795844	2.114740214	22.56176806	0.999990108	0.392619198	0.007040552	29.1837361	43.78744369	0.39965975	0.418194264	0.581795844	2.114740214	22.56176806	0.999990108	0.42455916	0.005798429	28.28069458	44.01801049	0.430357589
0.5	0.2	0	0.75	0.288518895	0.711475109	1.763824352	17.10940017	0.999994004	0.280310587	0.002004824	24.43842827	34.09516674	0.282315411	0.288518895	0.711475109	1.763824352	17.10940017	0.999994004	0.337230996	0.001266693	23.27598786	34.38029303	0.338497689
0.5	0.2	0	0.9	0.234048232	0.765945463	1.629513617	15.17390606	0.999993695	0.225453185	0.001014427	22.39614861	30.18074899	0.226467612	0.234048232	0.765945463	1.629513617	15.17390606	0.999993695	0.296982876	0.000509899	21.12160165	30.49178702	0.297492775
0.5	0.2	0	1	0.204513084	0.79547802	1.558436713	14.17758037	0.999991104	0.190496804	0.000615952	21.07593661	27.78386621	0.191112757	0.204513084	0.79547802	1.558436713	14.17758037	0.999991104	0.270504029	0.000255889	19.76139143	28.10302085	0.270759917
0.5	0.2	0.25	0	0.985982449	0.014007596	11.05054966	195.7217901	0.999990044	0.000102561	0.999897439	12.39471266	25.4034595	1	0.991081473	0.008908572	7.993939649	196.5799244	0.999990046	0.000102561	0.999897439	12.39471266	25.4034595	1
0.5	0.2	0.25	0.1	0.797906431	0.202083857	5.383395027	80.38089847	0.999990288	9.67E-05	0.999903253	12.48854111	25.43210355	1	0.857273028	0.14271722	4.429395123	81.2702516	0.999990248	0.000105305	0.999894695	12.42202957	25.46475871	1
0.5	0.2	0.25	0.25	0.584438393	0.415552743	3.385128353	41.6477895	0.999991137	9.12E-05	0.999908617	12.9807118	25.86177419	0.99999986	0.673557202	0.326433562	3.048748046	42.35957495	0.999990764	0.000114849	0.999885009	12.76153673	25.8802861	0.999999859
0.5	0.2	0.25	0.5	0.37597602	0.624014188	2.313667168	24.75045575	0.999990208	0.000101663	0.995109026	15.46600135	27.77444654	0.995210689	0.459184499	0.540808173	2.219466649	25.23183478	0.999992671	0.000175149	0.995722621	15.01745015	27.82655633	0.99589777
0.5	0.2	0.25	0.75	0.257046384	0.742945121	1.869141253	18.40255602	0.999991506	0.000146908	0.888490387	18.69269077	28.21782794	0.888637295	0.322038395	0.67795238	1.839575959	18.73484218	0.999990775	0.000374208	0.880073729	17.91096666	28.42052118	0.880447937
0.5	0.2	0.25	0.9	0.208470145	0.791521249	1.707775263	16.18897691	0.999991395	0.000188978	0.731654223	19.77309236	27.15912563	0.731843201	0.263322602	0.736667953	1.694278227	16.45869696	0.999990555	0.000610793	0.706433775	18.7381686	27.3879294	0.707044568
0.5	0.2	0.25	1	0.182363178	0.817628323	1.624332051	15.06141977	0.999991502	0.000219685	0.612343605	20.064799	26.23578271	0.61256329	0.231207042	0.768783628	1.617370839	15.29733888	0.99999067	0.000829614	0.575063958	18.88908797	26.45562303	0.575893572
0.5	0.2	0.5	0	0.982305183	0.017684897	13.17114295	195.228519	0.999990081	3.67E-08	0.999999963	7.532942421	15.06594316	1	0.992191177	0.007798861	7.321197096	196.8280851	0.999990039	3.67E-08	0.999999963	7.532942421	15.06594316	1
0.5	0.2	0.5	0.1	0.790370402	0.209619718	6.7248138	90.36307858	0.99999012	3.31E-08	0.999999967	7.573120712	15.0761318	1	0.8905153	0.109474798	4.582844458	92.05787024	0.999990098	3.80E-08	0.999999962	7.541890142	15.08712196	1
0.5	0.2	0.5	0.25	0.568148676	0.431842128	4.146554087	47.48842879	0.999990804	2.84E-08	0.999999972	7.704519205	15.16833908	1	0.728542424	0.2714483	3.317650614	48.94615068	0.999990724	4.11E-08	0.999999959	7.611401693	15.17128184	1
0.5	0.2	0.5	0.5	0.355295513	0.644696111	2.690140239	28.17701522	0.999991624	2.36E-08	0.999999925	8.384208679	15.74128699	0.999999948	0.512965302	0.487026012	2.441579207	29.27603012	0.999991314	5.38E-08	0.999999907	8.209110923	15.6598265	0.999999961
0.5	0.2	0.5	0.75	0.239308348	0.7606827	2.08429146	20.75363452	0.999991048	2.36E-08	0.999877742	9.971297501	16.90361119	0.999877765	0.365095256	0.634897433	2.001249291	21.58551682	0.999992689	9.77E-08	0.999913143	9.879324624	16.80353646	0.999913241
0.5	0.2	0.5	0.9	0.193287461	0.806703934	1.870108286	18.12993596	0.999991395	2.68E-08	0.998543194	11.34957392	17.75356582	0.998543221	0.300277422	0.699715679	1.828886736	18.83562406	0.9999931	1.68E-07	0.998843387	11.26261509	17.74732109	0.998843556
0.5	0.2	0.5	1	0.168854527	0.831139044	1.761395619	16.78697052	0.999993572	3.07E-08	0.995647389	12.37605169	18.31533136	0.995647419	0.264531364	0.735460384	1.73730128	17.41960386	0.999991748	2.58E-07	0.995425841	12.20372149	18.39960538	0.995426099
0.5	0.2	0.75	0	0.979172606	0.020817492	14.94422092	194.867573	0.999990098	3.24E-11	1	5.613702448	11.35545204	1	0.993157898	0.006832132	6.71333159	197.0227338	0.999990029	3.24E-11	1	5.613702448	11.35545204	1
0.5	0.2	0.75	0.1	0.790009087	0.209981288	8.021696892	99.35193562	0.999990375	2.85E-11	1	5.634723433	11.36278777	1	0.915426171	0.084564198	4.598358662	101.6730372	0.999990368	3.38E-11	1	5.618911922	11.3681276	1
0.5	0.2	0.75	0.25	0.565917266	0.434073545	4.961559965	52.96551229	0.999990811	2.34E-11	1	5.69127801	11.40248505	1	0.77855741	0.221433107	3.502779482	55.04001267	0.999990517	3.65E-11	1	5.646612973	11.4051902	1
0.5	0.2	0.75	0.5	0.348692845	0.651298056	3.176232115	31.49894322	0.999990901	1.72E-11	1	5.940812253	11.61669024	1	0.572074934	0.427916047	2.679512262	33.15814919	0.999990981	4.49E-11	1	5.848206117	11.57260509	1
0.5	0.2	0.75	0.75	0.23158971	0.76840132	2.3966342	23.15489144	0.99999103	1.37E-11	0.999999963	6.557265191	12.10989488	0.999999963	0.416029861	0.583962132	2.210977731	24.47793068	0.999991993	6.63E-11	0.999999981	6.522462032	11.99584127	0.999999981
0.5	0.2	0.75	0.9	0.185943985	0.814047761	2.115965129	20.18812917	0.999991746	1.28E-11	0.999997925	7.177275266	12.54446162	0.999997925	0.34473458	0.655257867	2.014788988	21.34702854	0.999992447	9.61E-11	0.999998787	7.264934949	12.41637297	0.999998787
0.5	0.2	0.75	1	0.161964768	0.838027556	1.97312294	18.66361161	0.999992324	1.27E-11	0.999985178	7.708617798	12.88161915	0.999985178	0.304823941	0.695169018	1.907717738	19.7260837	0.999992959	1.32E-10	0.999990582	7.891262291	12.76810497	0.999990582
0.5	0.2	1	0	0.976555832	0.023434217	16.40741665	194.5975225	0.999990049	5.72E-14	1	4.55838503	9.408866099	1	0.993946326	0.006043703	6.195096434	197.1539596	0.999990029	5.72E-14	1	4.55838503	9.408866099	1
0.5	0.2	1	0.1	0.793432773	0.206557339	9.251695436	107.5164935	0.999990112	4.96E-14	1	4.56895244	9.41501365	1	0.933427554	0.066562763	4.541946178	110.3092524	0.999990317	5.99E-14	1	4.5620316	9.418083552	1
0.5	0.2	1	0.25	0.570788214	0.42920267	5.765801482	58.17376887	0.999990884	3.98E-14	1	4.596778105	9.438796616	1	0.819326992	0.180663947	3.5995106	60.73642412	0.999990939	6.50E-14	1	4.577325546	9.441161817	1
0.5	0.2	1	0.5	0.350497872	0.649492599	3.708105511	34.7042492	0.999990471	2.79E-14	1	4.710604587	9.544758773	1	0.629299866	0.370691485	2.874091516	36.84239727	0.999991351	7.80E-14	1	4.666713635	9.524531991	1
0.5	0.2	1	0.75	0.230701175	0.769289977	2.772109709	25.48940022	0.999991153	2.03E-14	1	4.986800775	9.781818285	1	0.470886471	0.529105421	2.420117678	27.25587859	0.999991892	1.04E-13	1	4.956029228	9.713422442	1
0.5	0.2	1	0.9	0.184247061	0.81574507	2.424916343	22.20071793	0.999992131	1.73E-14	0.999999999	5.273626526	10.00249317	0.999999999	0.394524964	0.605467327	2.215652419	23.77747653	0.999992291	1.34E-13	0.999999999	5.30821581	9.905317638	0.999999999
0.5	0.2	1	1	0.159985277	0.840006045	2.245803564	20.50822385	0.999991322	1.59E-14	0.999999973	5.529441401	10.18293532	0.999999973	0.350795705	0.649195569	2.099891361	21.97156262	0.999991274	1.66E-13	0.999999987	5.641630373	10.07355743	0.999999987
0.5	0.25	0	0	0.989995014	0.009995014	8.65126016	196.3594212	0.999990027	0.749905563	0.249905563	90.51408306	170.1473435	0.999811127	0.989995014	0.009995014	8.65126016	196.3594212	0.999990027	0.749905563	0.249905563	90.51408306	170.1473435	0.999811127
0.5	0.25	0	0.1	0.824163232	0.175827273	4.210083268	70.36417265	0.999990506	0.674547725	0.179821425	68.01727623	117.2686553	0.85436915	0.824163232	0.175827273	4.210083268	70.36417265	0.999990506	0.677178603	0.178049497	67.68417523	117.4230853	0.8552281
0.5	0.25	0	0.25	0.629266028	0.370725257	2.882394726	36.8868722	0.999991285	0.49578918	0.060070868	44.99454559	68.34943529	0.555860048	0.629266028	0.370725257	2.882394726	36.8868722	0.999991285	0.505702854	0.057568816	44.47176505	68.55133542	0.56327167
0.5	0.25	0	0.5	0.418194264	0.581795844	2.114740214	22.56176806	0.999990108	0.308430287	0.011987809	31.54895424	43.05719973	0.320418096	0.418194264	0.581795844	2.114740214	22.56176806	0.999990108	0.335097862	0.010109924	30.80274938	43.30043595	0.345207786
0.5	0.25	0	0.75	0.288518895	0.711475109	1.763824352	17.10940017	0.999994004	0.205076701	0.003857485	26.09048162	33.6207328	0.208934185	0.288518895	0.711475109	1.763824352	17.10940017	0.999994004	0.249929059	0.002566887	25.13199218	33.92301921	0.252495946
0.5	0.25	0	0.9	0.234048232	0.765945463	1.629513617	15.17390606	0.999993695	0.158117149	0.00208206	23.7647903	29.79700972	0.160199209	0.234048232	0.765945463	1.629513617	15.17390606	0.999993695	0.212609657	0.001127947	22.71408368	30.1273112	0.213737604
0.5	0.25	0	1	0.204513084	0.79547802	1.558436713	14.17758037	0.999991104	0.129400832	0.001325226	22.27740385	27.45182359	0.130726058	0.204513084	0.79547802	1.558436713	14.17758037	0.999991104	0.188792678	0.000604653	21.19448024	27.79112953	0.189397331
0.5	0.25	0.25	0	0.986358698	0.013631309	10.83846977	195.7885892	0.999990008	1.06E-05	0.99998942	13.5580875	24.00829919	1	0.99130217	0.008687921	7.855264329	196.620273	0.99999009	1.06E-05	0.99998942	13.5580875	24.00829919	1
0.5	0.25	0.25	0.1	0.803740471	0.196249984	5.328390157	80.57450048	0.999990456	1.01E-05	0.999989945	13.65293582	24.03617533	1	0.861435952	0.138554483	4.385385864	81.43839187	0.999990435	1.09E-05	0.999989063	13.58984723	24.06351681	1
0.5	0.25	0.25	0.25	0.59379636	0.406194614	3.386946828	41.88842965	0.999990974	9.74E-06	0.999990173	14.2249599	24.40075277	0.99999991	0.681532341	0.318458297	3.047310913	42.5875762	0.999990638	1.22E-05	0.999987669	14.00663496	24.41583662	0.999999911
0.5	0.25	0.25	0.5	0.38494217	0.61505019	2.328392006	24.97679408	0.99999236	1.24E-05	0.997131428	17.25899743	26.12612952	0.997143862	0.468099027	0.531893159	2.230953477	25.4611628	0.999992186	2.17E-05	0.997239017	16.82294233	26.13952982	0.997260749
0.5	0.25	0.25	0.75	0.264338345	0.735652232	1.88307078	18.59148493	0.999990576	2.26E-05	0.91626529	20.85585693	26.81868002	0.916287938	0.329861531	0.670131932	1.851645562	18.93343645	0.999993463	6.04E-05	0.920627287	20.12971607	27.20287856	0.920687674
0.5	0.25	0.25	0.9	0.214817167	0.785173112	1.720496095	16.35671783	0.999990279	3.32E-05	0.786337811	21.77622534	26.05473243	0.786370973	0.270323926	0.729669723	1.705688268	16.63727311	0.999993649	0.000114408	0.787203908	20.9033745	26.6379617	0.787318316
0.5	0.25	0.25	1	0.188141727	0.811848572	1.636243976	15.21652174	0.999990299	4.14E-05	0.680284845	21.885092	25.29844226	0.680326263	0.237671377	0.762322561	1.628245042	15.46347121	0.999993937	0.000169437	0.67457984	20.96507075	25.96868025	0.674749277
0.5	0.25	0.5	0	0.983225985	0.016764111	12.6748544	195.3849602	0.999990096	5.58E-10	0.999999999	8.165964084	14.33160602	1	0.992541511	0.007448578	7.090406158	196.8817911	0.999990088	5.58E-10	0.999999999	8.165964084	14.33160602	1
0.5	0.25	0.5	0.1	0.800782749	0.199207294	6.549518388	90.59301172	0.999990043	5.08E-10	0.999999999	8.207130709	14.34155506	1	0.895877754	0.104112307	4.473359326	92.19492139	0.999990061	5.83E-10	0.999999999	8.175697486	14.35155764	1
0.5	0.25	0.5	0.25	0.585634403	0.414356432	4.107089137	47.75812211	0.999990835	4.45E-10	1	8.354715705	14.41880131	1	0.740893377	0.259097524	3.280010818	49.14378207	0.999990902	6.44E-10	0.999999999	8.257421713	14.42495452	1
0.5	0.25	0.5	0.5	0.372778897	0.627212289	2.708629357	28.45257895	0.999991186	3.95E-10	0.999999963	9.180240167	14.89348203	0.999999964	0.529694732	0.470296313	2.448605846	29.51263134	0.999991045	9.21E-10	0.999999972	9.007857877	14.8335774	0.999999973
0.5	0.25	0.5	0.75	0.253549155	0.746441039	2.112266927	21.01572337	0.999990193	4.66E-10	0.999913293	11.17231673	15.89111361	0.999913293	0.381052996	0.618939133	2.020781598	21.83140687	0.999992129	2.11E-09	0.999939778	11.09839968	15.80926217	0.99993978
0.5	0.25	0.5	0.9	0.205629452	0.794360939	1.897963565	18.38111007	0.999990391	6.21E-10	0.99895746	12.85791614	16.64802057	0.99895746	0.314940294	0.68505211	1.850398949	19.08064368	0.999992404	4.48E-09	0.999193321	12.7158378	16.64087466	0.999193326
0.5	0.25	0.5	1	0.180054468	0.819938271	1.788362454	17.03022766	0.999992739	8.10E-10	0.996864839	14.05899728	17.16296445	0.99686484	0.278236887	0.721753903	1.759101849	17.66218487	0.99999079	8.02E-09	0.996794206	13.75565369	17.23492914	0.996794214
0.5	0.25	0.75	0	0.980676023	0.019313995	14.15331193	195.1032847	0.999990018	9.46E-14	1	6.061766395	10.83015289	1	0.993563025	0.006427005	6.432395108	197.0668509	0.99999003	9.46E-14	1	6.061766395	10.83015289	1
0.5	0.25	0.75	0.1	0.803903367	0.196086804	7.701144691	99.64058755	0.999990171	8.39E-14	1	6.084862293	10.83697413	1	0.920768641	0.07922156	4.438119701	101.7912238	0.999990201	9.97E-14	1	6.067198916	10.84237223	1
0.5	0.25	0.75	0.25	0.589601447	0.41038953	4.85084656	53.28097367	0.999990977	7.01E-14	1	6.149532652	10.87013049	1	0.792163168	0.20782775	3.420638311	55.21282191	0.999990918	1.10E-13	1	6.098472584	10.87605495	1
0.5	0.25	0.75	0.5	0.37339688	0.626593647	3.173919537	31.81506119	0.999990527	5.36E-14	1	6.44798247	11.04311819	1	0.593796637	0.406194337	2.661257483	33.37924468	0.999990973	1.44E-13	1	6.344374004	11.01831756	1
0.5	0.25	0.75	0.75	0.252128629	0.747861608	2.425516702	23.45570248	0.999990237	4.63E-14	0.999999974	7.219909203	11.44601844	0.999999974	0.439029591	0.56096203	2.222013834	24.71922325	0.999991621	2.43E-13	0.999999987	7.207212331	11.36938021	0.999999987
0.5	0.25	0.75	0.9	0.203835655	0.79615517	2.150831176	20.47864957	0.999990825	4.70E-14	0.999998548	8.01730733	11.80942711	0.999998548	0.366736846	0.63325506	2.034528395	21.59382828	0.999991906	4.10E-13	0.999999166	8.151038407	11.72111666	0.999999166
0.5	0.25	0.75	1	0.178228781	0.821762581	2.009519305	18.94737951	0.999991362	5.03E-14	0.999989576	8.70366822	12.09623715	0.999989576	0.325812887	0.674179456	1.931017103	19.97497983	0.999992343	6.42E-13	0.999993499	8.922021188	12.01892213	0.999993499
0.5	0.25	1	0	0.978613773	0.021376258	15.34152713	194.9030371	0.999990031	3.94E-17	1	4.911110074	8.987324033	1	0.994366446	0.005623593	5.889994384	197.1834964	0.999990039	3.94E-17	1	4.911110074	8.987324033	1
0.5	0.25	1	0.1	0.809835204	0.190154962	8.773490451	107.8614321	0.999990166	3.44E-17	1	4.92412508	8.992817847	1	0.938315416	0.061674651	4.345856855	110.4089726	0.999990067	4.17E-17	1	4.91480174	8.996333945	1
0.5	0.25	1	0.25	0.599137106	0.400853127	5.568579445	58.53545431	0.999990233	2.81E-17	1	4.95783569	9.012561066	1	0.832567202	0.167423387	3.478835938	60.88537005	0.999990589	4.61E-17	1	4.93152105	9.017919577	1
0.5	0.25	1	0.5	0.381174197	0.618815978	3.665185684	35.06153287	0.999990175	2.02E-17	1	5.094794798	9.097264843	1	0.653248368	0.346743194	2.822107035	37.04373748	0.999991562	5.82E-17	1	5.036976233	9.091246226	1
0.5	0.25	1	0.75	0.256847598	0.74314283	2.785302434	25.82792284	0.999990428	1.54E-17	1	5.434215474	9.285751908	1	0.498916101	0.501075647	2.408945101	27.48555783	0.999991748	8.48E-17	1	5.400806839	9.24980616	1
0.5	0.25	1	0.9	0.207231454	0.792759833	2.453380686	22.52683845	0.999991287	1.38E-17	0.999999999	5.796462477	9.463204936	0.999999999	0.42257155	0.57742041	2.220058337	24.01683102	0.99999196	1.20E-16	1	5.85655525	9.408549737	1
0.5	0.25	1	1	0.180968665	0.819021597	2.280317092	20.82631196	0.999990263	1.31E-17	0.999999981	6.12572039	9.61000903	0.999999981	0.37821434	0.621776419	2.111948586	22.21534123	0.999990759	1.62E-16	0.999999991	6.289068912	9.547664576	0.999999991
0.5	0.3	0	0	0.989995014	0.009995014	8.65126016	196.3594212	0.999990027	0.699894231	0.299894231	101.2108428	164.0272228	0.999788462	0.989995014	0.009995014	8.65126016	196.3594212	0.999990027	0.699894231	0.299894231	101.2108428	164.0272228	0.999788462
0.5	0.3	0	0.1	0.824163232	0.175827273	4.210083268	70.36417265	0.999990506	0.616143546	0.220990878	74.99621822	113.6013923	0.837134424	0.824163232	0.175827273	4.210083268	70.36417265	0.999990506	0.618687678	0.219134747	74.70000412	113.7642059	0.837822425
0.5	0.3	0	0.25	0.629266028	0.370725257	2.882394726	36.8868722	0.999991285	0.424081048	0.081678012	48.6189727	66.7028433	0.505759061	0.629266028	0.370725257	2.882394726	36.8868722	0.999991285	0.433010631	0.078669881	48.1687234	66.91579381	0.511680512
0.5	0.3	0	0.5	0.418194264	0.581795844	2.114740214	22.56176806	0.999990108	0.239651885	0.019145812	33.50273304	42.29170213	0.258797697	0.418194264	0.581795844	2.114740214	22.56176806	0.999990108	0.261613782	0.016433324	32.87228832	42.55155798	0.278047106
0.5	0.3	0	0.75	0.288518895	0.711475109	1.763824352	17.10940017	0.999994004	0.14804674	0.006885451	27.43656912	33.1189975	0.154932191	0.288518895	0.711475109	1.763824352	17.10940017	0.999994004	0.182744417	0.004766213	26.62869441	33.44338959	0.18751063
0.5	0.3	0	0.9	0.234048232	0.765945463	1.629513617	15.17390606	0.999993695	0.109295871	0.003942911	24.8733348	29.38933071	0.113238782	0.234048232	0.765945463	1.629513617	15.17390606	0.999993695	0.14996337	0.002263106	23.98784171	29.74416146	0.152226476
0.5	0.3	0	1	0.204513084	0.79547802	1.558436713	14.17758037	0.999991104	0.086562674	0.002620439	23.24670974	27.09799055	0.089183114	0.204513084	0.79547802	1.558436713	14.17758037	0.999991104	0.129694187	0.00128597	22.33450403	27.46275383	0.130980157
0.5	0.3	0.25	0	0.98670862	0.013281439	10.63892417	195.8514806	0.99999006	1.10E-06	0.999998898	14.60084506	22.81925408	1	0.991508181	0.008481844	7.724240696	196.6522484	0.999990025	1.10E-06	0.999998898	14.60084506	22.81925408	1
0.5	0.3	0.25	0.1	0.809012219	0.190977829	5.271992452	80.72873351	0.999990047	1.06E-06	0.999998945	14.69799344	22.84530386	1	0.865181925	0.134808119	4.340521829	81.56878888	0.999990044	1.15E-06	0.999998853	14.63685798	22.87018562	1
0.5	0.3	0.25	0.25	0.602491565	0.397499309	3.383267633	42.08123713	0.999990874	1.05E-06	0.999998882	15.3596781	23.1578472	0.999999935	0.688887947	0.311102629	3.041489096	42.76641494	0.999990576	1.32E-06	0.999998616	15.13757849	23.17540894	0.999999937
0.5	0.3	0.25	0.5	0.393572979	0.606418976	2.339657333	25.16366849	0.999991954	1.59E-06	0.997903732	18.99818537	24.69386538	0.997905319	0.476617132	0.523374669	2.239345778	25.64680305	0.999991801	2.80E-06	0.998020485	18.55567101	24.70877989	0.998023288
0.5	0.3	0.25	0.75	0.271491877	0.728501597	1.895004766	18.75310912	0.999993474	3.79E-06	0.942313448	22.95715394	25.67646501	0.94231724	0.337488082	0.662504819	1.861822301	19.09991077	0.999992901	1.04E-05	0.93949667	22.07416216	25.89203717	0.939507043
0.5	0.3	0.25	0.9	0.221090104	0.778903547	1.731730977	16.50277025	0.999993651	6.42E-06	0.843731541	23.75839262	25.26096186	0.843737965	0.277204352	0.722788626	1.715656393	16.78982908	0.999992978	2.27E-05	0.829769547	22.64290294	25.570167	0.829792274
0.5	0.3	0.25	1	0.19387554	0.80611836	1.64691667	15.35296491	0.9999939	8.70E-06	0.757007478	23.74392885	24.71861227	0.757016183	0.244051618	0.755941604	1.63790231	15.60699595	0.999993222	3.64E-05	0.731212033	22.53787863	25.05795054	0.73124846
0.5	0.3	0.5	0	0.984030226	0.015959845	12.23195399	195.5163022	0.99999007	8.78E-12	1	8.733268204	13.69709725	1	0.992851508	0.007138497	6.882117979	196.9191534	0.999990005	8.78E-12	1	8.733268204	13.69709725	1
0.5	0.3	0.5	0.1	0.809843714	0.190146695	6.386912972	90.78098715	0.999990409	8.08E-12	1	8.775264259	13.70640295	1	0.900525132	0.099465323	4.372000421	92.30400386	0.999990454	9.26E-12	1	8.743633321	13.71628562	1
0.5	0.3	0.5	0.25	0.60124119	0.398749717	4.061338211	47.97549604	0.999990907	7.23E-12	1	8.9396023	13.77188847	1	0.751724441	0.248266653	3.239477086	49.29831588	0.999991094	1.04E-11	1	8.837931506	13.7821186	1
0.5	0.3	0.5	0.5	0.389109566	0.610881286	2.71686863	28.67575008	0.999990852	6.99E-12	0.999999973	9.934667749	14.17023416	0.999999973	0.544953779	0.455037097	2.448111526	29.69886224	0.999990876	1.65E-11	0.99999998	9.763241996	14.13224187	0.99999998
0.5	0.3	0.5	0.75	0.267281844	0.732710989	2.132357822	21.22996948	0.999992834	1.02E-11	0.999949463	12.39056105	15.03133152	0.999949463	0.396096482	0.603895206	2.033592224	22.02660595	0.999991688	5.03E-11	0.999955854	12.2938541	14.97663845	0.999955854
0.5	0.3	0.5	0.9	0.217696949	0.782296366	1.919421933	18.58779824	0.999993315	1.68E-11	0.999377312	14.3703164	15.70817175	0.999377312	0.328977129	0.671014699	1.866138381	19.27632387	0.999991828	1.37E-10	0.999405969	14.09792096	15.71445277	0.999405969
0.5	0.3	0.5	1	0.191089297	0.8089027	1.809788275	17.23129821	0.999991997	2.57E-11	0.997648319	15.69913687	16.17196497	0.997648319	0.291471958	0.708521913	1.775750735	17.85695528	0.999993871	2.92E-10	0.998083401	15.20760956	16.26651921	0.998083402
0.5	0.3	0.75	0	0.981932398	0.018057669	13.47396551	195.2958924	0.999990067	2.96E-16	1	6.464843863	10.37452173	1	0.993909174	0.0060809	6.186766616	197.0996839	0.999990074	2.96E-16	1	6.464843863	10.37452173	1
0.5	0.3	0.75	0.1	0.815629738	0.184360565	7.416937311	99.87224093	0.999990302	2.65E-16	1	6.489471226	10.38071308	1	0.925270185	0.074720171	4.295824596	101.8832399	0.999990356	3.15E-16	1	6.470392974	10.38652212	1
0.5	0.3	0.75	0.25	0.610180162	0.389809932	4.741460142	53.53208484	0.999990093	2.26E-16	1	6.561574932	10.40873877	1	0.803698295	0.19629194	3.342456348	55.34515781	0.999990234	3.54E-16	1	6.505124227	10.41796861	1
0.5	0.3	0.75	0.5	0.395969756	0.604020519	3.158159596	32.06848074	0.999990274	1.82E-16	1	6.913597763	10.55102721	1	0.61285451	0.387136527	2.636038363	33.55038762	0.999991037	4.94E-16	1	6.80072301	10.54276215	1
0.5	0.3	0.75	0.75	0.271648114	0.728344447	2.440311827	23.69888141	0.999992561	1.75E-16	0.999999987	7.876039237	10.88462591	0.999999987	0.459968479	0.540022897	2.223089962	24.90780329	0.999991375	9.93E-16	0.999999991	7.884966054	10.84188893	0.999999991
0.5	0.3	0.75	0.9	0.221154711	0.778835333	2.172959804	20.71428625	0.999990043	1.99E-16	0.999998938	8.893272968	11.19086049	0.999998938	0.387164107	0.612827396	2.044291425	21.78761405	0.999991503	2.02E-15	0.999999395	9.046461557	11.14211618	0.999999395
0.5	0.3	0.75	1	0.194138413	0.805852114	2.034249362	19.17809242	0.999990528	2.38E-16	0.999992347	9.761608253	11.43585343	0.999992347	0.345529996	0.654461868	1.94468232	20.17093377	0.999991864	3.73E-15	0.999995269	9.954071824	11.39833854	0.999995269
0.5	0.3	1	0	0.98028002	0.019709993	14.45050421	195.1424982	0.999990013	3.02E-20	1	5.229853614	8.621036912	1	0.994716996	0.005273078	5.628972927	197.200636	0.999990074	3.02E-20	1	5.229853614	8.621036912	1
0.5	0.3	1	0.1	0.823344194	0.176645961	8.362252514	108.1322888	0.999990155	2.67E-20	1	5.244912599	8.625896378	1	0.942349375	0.057640687	4.176300852	110.4843795	0.999990062	3.24E-20	1	5.233511703	8.629989863	1
0.5	0.3	1	0.25	0.623255718	0.376734827	5.386284907	58.81956895	0.999990546	2.22E-20	1	5.283984538	8.642502267	1	0.843521868	0.156468312	3.370111549	60.99745099	0.99999018	3.66E-20	1	5.251517661	8.650661319	1
0.5	0.3	1	0.5	0.408710365	0.591279646	3.611042409	35.3442811	0.999990011	1.66E-20	1	5.444991295	8.711656956	1	0.673613878	0.326377922	2.767988668	37.19674818	0.9999918	4.86E-20	1	5.374333134	8.717229502	1
0.5	0.3	1	0.75	0.281374425	0.718618053	2.781136734	26.09863028	0.999992478	1.34E-20	1	5.859345549	8.864507361	1	0.523619332	0.476372377	2.388588883	27.66207564	0.999991709	7.87E-20	1	5.826556502	8.854887337	1
0.5	0.3	1	0.9	0.229262821	0.770727779	2.464273535	22.78879927	0.9999906	1.27E-20	0.999999999	6.318183169	9.009421254	0.999999999	0.447815026	0.552176737	2.213352307	24.20194284	0.999991763	1.25E-19	1	6.407291403	8.990301745	1
0.5	0.3	1	1	0.201338166	0.798654603	2.29776751	21.08268168	0.999992769	1.28E-20	0.999999991	6.744538056	9.130307785	0.999999991	0.403222571	0.596767841	2.112257908	22.40457987	0.999990412	1.88E-19	0.999999994	6.955524482	9.108537856	0.999999994
0.5	0.4	0	0	0.989995014	0.009995014	8.65126016	196.3594212	0.999990027	0.599879121	0.399879121	120.0495889	150.9142939	0.999758242	0.989995014	0.009995014	8.65126016	196.3594212	0.999990027	0.599879121	0.399879121	120.0495889	150.9142939	0.999758242
0.5	0.4	0	0.1	0.824163232	0.175827273	4.210083268	70.36417265	0.999990506	0.505283446	0.308930146	86.96787326	105.7096773	0.814213592	0.824163232	0.175827273	4.210083268	70.36417265	0.999990506	0.507652788	0.306905123	86.72407776	105.8921936	0.814557911
0.5	0.4	0	0.25	0.629266028	0.370725257	2.882394726	36.8868722	0.999991285	0.302464119	0.13735938	54.56731041	63.14342778	0.439823499	0.629266028	0.370725257	2.882394726	36.8868722	0.999991285	0.309580097	0.133194587	54.21676756	63.38629403	0.442774684
0.5	0.4	0	0.5	0.418194264	0.581795844	2.114740214	22.56176806	0.999990108	0.139136225	0.042766552	36.59174993	40.60183	0.181902777	0.418194264	0.581795844	2.114740214	22.56176806	0.999990108	0.153479072	0.037629438	36.11884621	40.9074649	0.19110851
0.5	0.4	0	0.75	0.288518895	0.711475109	1.763824352	17.10940017	0.999994004	0.073495775	0.01873568	29.53007149	31.99640611	0.092231454	0.288518895	0.711475109	1.763824352	17.10940017	0.999994004	0.09321148	0.013734679	28.92731206	32.38096466	0.106946159
0.5	0.4	0	0.9	0.234048232	0.765945463	1.629513617	15.17390606	0.999993695	0.049494264	0.011927347	26.5854151	28.47112959	0.06142161	0.234048232	0.765945463	1.629513617	15.17390606	0.999993695	0.070852038	0.007455275	25.92485304	28.892257	0.078307313
0.5	0.4	0	1	0.204513084	0.79547802	1.558436713	14.17758037	0.999991104	0.036577203	0.008564611	24.73688171	26.29755256	0.045141814	0.204513084	0.79547802	1.558436713	14.17758037	0.999991104	0.057929145	0.004684704	24.05679483	26.73079915	0.062613849
0.5	0.4	0.25	0	0.987341861	0.012648173	10.27187926	195.9584688	0.999990033	1.23E-08	0.999999988	16.4909445	20.77729861	1	0.991883079	0.008106988	7.482207724	196.7123394	0.999990067	1.23E-08	0.999999988	16.4909445	20.77729861	1
0.5	0.4	0.25	0.1	0.818308391	0.181682001	5.159809343	80.96941247	0.999990392	1.20E-08	0.999999988	16.59589563	20.79891733	1	0.871759671	0.128230744	4.251714695	81.76731724	0.999990414	1.30E-08	0.999999987	16.535466	20.82293663	1
0.5	0.4	0.25	0.25	0.61829314	0.381697643	3.365576291	42.37942385	0.999990783	1.29E-08	0.999999949	17.48231853	21.03228982	0.999999962	0.702135745	0.297854814	3.021808139	43.03675103	0.999990559	1.60E-08	0.999999948	17.23949772	21.06209384	0.999999964
0.5	0.4	0.25	0.5	0.409940825	0.590050498	2.354327231	25.46025929	0.999991323	3.02E-08	0.998755634	22.52125331	22.24512616	0.998755665	0.492613996	0.507377234	2.249202621	25.93502423	0.99999123	5.38E-08	0.998841678	21.99831389	22.29020587	0.998841731
0.5	0.4	0.25	0.75	0.285401313	0.714591282	1.913912199	19.01806394	0.999992595	1.34E-07	0.963758708	26.54234864	23.27510955	0.963758843	0.352188782	0.647803197	1.877522064	19.36731722	0.99999198	3.76E-07	0.962377901	25.51466988	23.52695497	0.962378276
0.5	0.4	0.25	0.9	0.233412731	0.766579877	1.750374286	16.74667991	0.999992609	2.98E-07	0.896397687	26.68993568	23.15056386	0.896397986	0.2906128	0.709379033	1.731914493	17.03970765	0.999991834	1.09E-06	0.887281172	25.53842222	23.53197424	0.887282263
0.5	0.4	0.25	1	0.20520205	0.79479074	1.665010382	15.58340614	0.99999279	4.62E-07	0.832625085	26.24456828	22.821989	0.832625547	0.256560313	0.743431664	1.654050969	15.84491797	0.999991977	2.02E-06	0.81369596	25.07674829	23.26285154	0.81369798
0.5	0.4	0.5	0	0.985379827	0.014610199	11.4685632	195.7273635	0.999990026	2.39E-15	1	9.763766564	12.59372836	1	0.993379515	0.006610545	6.518649315	196.9802762	0.99999006	2.39E-15	1	9.763766564	12.59372836	1
0.5	0.4	0.5	0.1	0.825051462	0.174938695	6.094692603	91.07383416	0.999990157	2.25E-15	1	9.807418395	12.60144555	1	0.908291946	0.091698303	4.190005099	92.4658738	0.999990249	2.56E-15	1	9.775080948	12.61234831	1
0.5	0.4	0.5	0.25	0.628217344	0.371773771	3.962531144	48.31103896	0.999991114	2.12E-15	1	10.01055564	12.64947373	1	0.770067975	0.229922289	3.156494618	49.52781589	0.999990263	3.03E-15	1	9.897834844	12.66868805	1
0.5	0.4	0.5	0.5	0.418883767	0.58110663	2.71401107	29.0219858	0.999990398	2.59E-15	0.999999985	11.46159266	12.93612293	0.999999985	0.571969514	0.428021211	2.433573149	29.97848028	0.999990725	6.27E-15	0.999999989	11.27749819	12.93928722	0.999999989
0.5	0.4	0.5	0.75	0.293331774	0.706660273	2.155818247	21.56513883	0.999992047	7.25E-15	0.999970039	15.00191611	13.58099623	0.999970039	0.423808712	0.576182345	2.045417324	22.32272097	0.999991057	4.10E-14	0.99997403	14.70936947	13.59079327	0.99997403
0.5	0.4	0.5	0.9	0.241003558	0.75898882	1.94808019	18.91321258	0.999992377	2.12E-14	0.999627332	17.43330574	14.11151543	0.999627332	0.355340167	0.644650774	1.885123767	19.57504955	0.999990941	2.05E-13	0.999647609	16.75163193	14.17993116	0.999647609
0.5	0.4	0.5	1	0.212619145	0.787371583	1.839933588	17.54955814	0.999990728	4.88E-14	0.998582803	18.90078779	14.48946368	0.998582803	0.316610051	0.683383028	1.797559068	18.15548139	0.999993079	6.50E-13	0.998856129	17.92430225	14.63486452	0.998856129
0.5	0.4	0.75	0	0.983936145	0.016053859	12.35365094	195.5876112	0.999990005	3.48E-21	1	7.201658471	9.579360001	1	0.994474439	0.005515597	5.773769509	197.130977	0.999990036	3.48E-21	1	7.201658471	9.579360001	1
0.5	0.4	0.75	0.1	0.834583425	0.165406657	6.931566155	100.2249026	0.999990082	3.20E-21	1	7.228361598	9.584308226	1	0.932532951	0.067457214	4.052090165	102.0142136	0.999990165	3.78E-21	1	7.207201326	9.591440025	1
0.5	0.4	0.75	0.25	0.644570307	0.355420241	4.534921785	53.91346585	0.999990548	2.85E-21	1	7.315164157	9.604761115	1	0.822449993	0.177540975	3.199389107	55.53715376	0.999990967	4.44E-21	1	7.249190558	9.620511215	1
0.5	0.4	0.75	0.5	0.435946871	0.564043135	3.105728262	32.45559738	0.999990006	2.62E-21	1	7.80452163	9.704204982	1	0.645029406	0.354961869	2.576439821	33.80081746	0.999991275	7.26E-21	1	7.673330389	9.723349622	1
0.5	0.4	0.75	0.75	0.307895465	0.692096416	2.443896106	24.07365992	0.999991881	3.51E-21	0.999999992	9.320090035	9.938449543	0.999999992	0.496852385	0.503138744	2.207997967	25.18738169	0.999991128	2.36E-20	0.999999995	9.340490063	9.953515692	0.999999995
0.5	0.4	0.75	0.9	0.254064985	0.74592747	2.192282503	21.07953512	0.999992456	5.98E-21	0.999999556	10.92273961	10.15873129	0.999999556	0.423997998	0.575992986	2.045297055	22.07677208	0.999990985	8.27E-20	0.99999965	10.95873741	10.18216963	0.99999965
0.5	0.4	0.75	1	0.224779642	0.775213325	2.060111286	19.5367308	0.999992966	1.04E-20	0.999996733	12.19042435	10.33857521	0.999996733	0.381597382	0.618393816	1.953459398	20.46441563	0.999991198	2.41E-19	0.999997254	12.08619834	10.37865512	0.999997254
0.5	0.4	1	0	0.982845233	0.017144829	13.02586773	195.4979894	0.999990061	2.38E-26	1	5.816865165	7.980701452	1	0.995273868	0.004716208	5.201211012	197.2038468	0.999990076	2.38E-26	1	5.816865165	7.980701452	1
0.5	0.4	1	0.1	0.844556755	0.155433555	7.683855362	108.535937	0.99999031	2.16E-26	1	5.834691955	7.984460108	1	0.948696121	0.051294086	3.894661176	110.5882209	0.999990207	2.60E-26	1	5.820270212	7.989880341	1
0.5	0.4	1	0.25	0.662525569	0.337464658	5.063805116	59.24230414	0.999990228	1.87E-26	1	5.883021643	7.996488205	1	0.860818724	0.139171481	3.181949784	61.1547279	0.999990205	3.06E-26	1	5.840750762	8.009826673	1
0.5	0.4	1	0.5	0.456345919	0.543645853	3.491159725	35.76915223	0.999991772	1.54E-26	1	6.099601677	8.044353659	1	0.706740423	0.293250146	2.662130371	37.41447489	0.999990568	4.59E-26	1	6.006534231	8.068464453	1
0.5	0.4	1	0.75	0.326059097	0.673932825	2.74518562	26.50965263	0.999991922	1.49E-26	1	6.73077791	8.148550172	1	0.565428851	0.43456296	2.335389057	27.91757747	0.999991811	9.85E-26	1	6.706633864	8.179896275	1
0.5	0.4	1	0.9	0.270469886	0.729522778	2.455780285	23.1893213	0.999992663	1.72E-26	1	7.497216448	8.247988847	1	0.491580112	0.508411504	2.182568538	24.47213587	0.999991616	2.20E-25	1	7.631372257	8.285165664	1
0.5	0.4	1	1	0.240040534	0.759951298	2.302081564	21.47575527	0.999991833	2.12E-26	0.999999995	8.232733923	8.331815436	0.999999995	0.447257333	0.552732718	2.093459611	22.68218868	0.999990052	4.62E-25	0.999999996	8.463989997	8.375847101	0.999999996
0.5	0.5	0	0	0.989995014	0.009995014	8.65126016	196.3594212	0.999990027	0.499874084	0.499874084	136.3941133	136.3941133	0.999748169	0.989995014	0.009995014	8.65126016	196.3594212	0.999990027	0.499874084	0.499874084	136.3941133	136.3941133	0.999748169
0.5	0.5	0	0.1	0.824163232	0.175827273	4.210083268	70.36417265	0.999990506	0.402246188	0.404442194	97.07689965	96.8686381	0.806688382	0.824163232	0.175827273	4.210083268	70.36417265	0.999990506	0.404442194	0.402246188	96.8686381	97.07689965	0.806688382
0.5	0.5	0	0.25	0.629266028	0.370725257	2.882394726	36.8868722	0.999991285	0.206695284	0.21222449	59.35434057	59.06798133	0.418919774	0.629266028	0.370725257	2.882394726	36.8868722	0.999991285	0.21222449	0.206695284	59.06798133	59.35434057	0.418919774
0.5	0.5	0	0.5	0.418194264	0.581795844	2.114740214	22.56176806	0.999990108	0.075656887	0.084532086	38.97283418	38.6000433	0.160188973	0.418194264	0.581795844	2.114740214	22.56176806	0.999990108	0.084532086	0.075656887	38.6000433	38.97283418	0.160188973
0.5	0.5	0	0.75	0.288518895	0.711475109	1.763824352	17.10940017	0.999994004	0.033606652	0.044004821	31.11393425	30.64165563	0.077611472	0.288518895	0.711475109	1.763824352	17.10940017	0.999994004	0.044004821	0.033606652	30.64165563	31.11393425	0.077611472
0.5	0.5	0	0.9	0.234048232	0.765945463	1.629513617	15.17390606	0.999993695	0.020453192	0.03075538	27.87066637	27.3532162	0.051208572	0.234048232	0.765945463	1.629513617	15.17390606	0.999993695	0.03075538	0.020453192	27.3532162	27.87066637	0.051208572
0.5	0.5	0	1	0.204513084	0.79547802	1.558436713	14.17758037	0.999991104	0.014006924	0.023645769	25.84985091	25.3172997	0.037652692	0.204513084	0.79547802	1.558436713	14.17758037	0.999991104	0.023645769	0.014006924	25.3172997	25.84985091	0.037652692
0.5	0.5	0.25	0	0.987902331	0.012087742	9.940775086	196.051021	0.999990074	1.41E-10	1	18.2882153	18.94468432	1	0.99221645	0.007773628	7.262788016	196.759528	0.999990078	1.41E-10	1	18.2882153	18.94468432	1
0.5	0.5	0.25	0.1	0.826365838	0.173624306	5.051488087	81.15341781	0.999990144	1.40E-10	1	18.40558912	18.96190254	1	0.877435821	0.122554369	4.166241441	81.9139317	0.99999019	1.52E-10	1	18.34219193	18.98803516	1
0.5	0.5	0.25	0.25	0.632410106	0.367580672	3.339721936	42.60570589	0.999990778	1.67E-10	0.999999976	19.62232654	19.13663584	0.999999977	0.713853715	0.286136906	2.995964561	43.23666427	0.999990621	2.05E-10	0.999999977	19.33708176	19.18351592	0.999999977
0.5	0.5	0.25	0.5	0.425259338	0.574731519	2.361330636	25.69006915	0.999990857	7.48E-10	0.999216012	26.30597629	20.08282069	0.999216013	0.507412851	0.492577983	2.252407766	26.15318867	0.999990834	1.32E-09	0.9992714	25.61008695	20.17686797	0.999271401
0.5	0.5	0.25	0.75	0.298806051	0.701185821	1.927508766	19.22952976	0.999991872	6.62E-09	0.976429481	29.70323884	21.03978806	0.976429488	0.366205726	0.633785524	1.888298286	19.57602315	0.99999125	1.82E-08	0.975496095	28.56334688	21.3554669	0.975496113
0.5	0.5	0.25	0.9	0.2454373	0.75455442	1.764765744	16.94481328	0.99999172	1.87E-08	0.930308408	29.0473921	21.0815869	0.930308427	0.30356769	0.696423197	1.744127636	17.23836406	0.999990887	6.76E-08	0.923607182	27.91294091	21.55384333	0.92360725
0.5	0.5	0.25	1	0.216331256	0.783660567	1.679417686	15.77268161	0.999991823	3.21E-08	0.884472567	28.17270286	20.90151895	0.884472599	0.268735569	0.731255353	1.666644464	16.03629111	0.999990922	1.41E-07	0.869731759	27.08005513	21.45800187	0.8697319
0.5	0.5	0.5	0	0.986478987	0.013511098	10.82763337	195.8930401	0.999990085	7.28E-19	1	10.74789162	11.59246824	1	0.993814826	0.006175205	6.209864413	197.0141118	0.99999003	7.28E-19	1	10.74789162	11.59246824	1
0.5	0.5	0.5	0.1	0.837486205	0.162504103	5.838868567	91.29670022	0.999990308	7.02E-19	1	10.79367138	11.59860256	1	0.914606169	0.085384258	4.030601798	92.58166284	0.999990427	7.96E-19	1	10.75986473	11.61156664	1
0.5	0.5	0.5	0.25	0.650978195	0.34901192	3.862545947	48.56266017	0.999990115	7.07E-19	1	11.05006155	11.63409022	1	0.785203471	0.214787225	3.075502811	49.69206135	0.999990696	9.94E-19	1	10.92046786	11.663135	1
0.5	0.5	0.5	0.5	0.445475717	0.554514417	2.695967261	29.28329914	0.999990133	1.27E-18	0.99999999	13.22694142	11.84218658	0.99999999	0.595319616	0.404671107	2.408962085	30.18131584	0.999990723	3.11E-18	0.999999993	12.98567748	11.88365676	0.999999993
0.5	0.5	0.5	0.75	0.317647167	0.682344289	2.164300124	21.82045706	0.999991457	1.05E-17	0.999981359	17.97029682	12.32321092	0.999981359	0.44881755	0.551173103	2.045298806	22.54044611	0.999990653	6.29E-17	0.99998376	17.27137843	12.40074565	0.99998376
0.5	0.5	0.5	0.9	0.263213939	0.736777691	1.963287988	19.16260087	0.999991631	6.82E-17	0.999766553	20.7358471	12.73282705	0.999766553	0.379655389	0.620334918	1.892675652	19.79629292	0.999990308	6.58E-16	0.999777835	19.45328153	12.87717631	0.999777835
0.5	0.5	0.5	1	0.233382699	0.766610994	1.857738738	17.79465213	0.999993693	2.59E-16	0.999278819	22.31506253	13.03824481	0.999278819	0.340096401	0.659896085	1.808523356	18.37765553	0.999992486	3.25E-15	0.999274754	20.6462728	13.25330396	0.999274754
0.5	0.5	0.75	0	0.985482269	0.014507819	11.45642535	195.8043637	0.999990088	5.09E-26	1	7.911440717	8.85534377	1	0.994919154	0.005070912	5.437354796	197.1396792	0.999990066	5.09E-26	1	7.911440717	8.85534377	1
0.5	0.5	0.75	0.1	0.849438639	0.1505515	6.528631397	100.4852158	0.999990139	4.82E-26	1	7.939726887	8.859189949	1	0.938198203	0.061792025	3.849033882	102.1011842	0.999990229	5.64E-26	1	7.916696574	8.868112663	1
0.5	0.5	0.75	0.25	0.672486352	0.327504644	4.34788835	54.19344409	0.999990996	4.54E-26	1	8.044282468	8.874245365	1	0.837217418	0.162773159	3.072797029	55.6672121	0.999990576	6.95E-26	1	7.967632753	8.89671858	1
0.5	0.5	0.75	0.5	0.470435301	0.529556702	3.041086741	32.74200389	0.999992003	5.10E-26	1	8.756193844	8.945025767	1	0.671385732	0.328605847	2.513287092	33.97552703	0.99999158	1.42E-25	1	8.595828741	8.987674332	1
0.5	0.5	0.75	0.75	0.340809914	0.659181517	2.427739705	24.35365849	0.999991431	1.31E-25	0.999999995	11.2129382	9.111460827	0.999999995	0.528448868	0.471542213	2.180800699	25.38622748	0.999991081	1.04E-24	0.999999997	11.10209244	9.175621613	0.999999997
0.5	0.5	0.75	0.9	0.284723881	0.715267966	2.191346569	21.35385033	0.999991847	4.99E-25	0.99999973	13.55229932	9.270329202	0.99999973	0.456357475	0.543633244	2.032101002	22.28432181	0.999990719	8.83E-24	0.999999785	13.13498477	9.357790975	0.999999785
0.5	0.5	0.75	1	0.253761759	0.746230531	2.066106678	19.8069948	0.99999229	1.74E-24	0.999998004	15.22094557	9.401857394	0.999998004	0.413785477	0.586205325	1.947400626	20.67617517	0.999990802	4.97E-23	0.999998299	14.41045384	9.513959004	0.999998299
0.5	0.5	1	0	0.984752537	0.015237469	11.92122605	195.7475028	0.999990007	2.61E-32	1	6.387510824	7.396698137	1	0.99569852	0.00429149	4.862525515	197.1775341	0.99999001	2.61E-32	1	6.387510824	7.396698137	1
0.5	0.5	1	0.1	0.860664744	0.139325578	7.140765325	108.8256679	0.999990322	2.44E-32	1	6.407147084	7.399561328	1	0.953504559	0.046485627	3.667756245	110.649933	0.999990186	2.91E-32	1	6.390429945	7.406523593	1
0.5	0.5	1	0.25	0.693477639	0.306513203	4.788828214	59.54624022	0.999990843	2.22E-32	1	6.464852041	7.4083661	1	0.873997357	0.125992756	3.024172665	61.25585518	0.999990112	3.59E-32	1	6.413736651	7.42682819	1
0.5	0.5	1	0.5	0.496312012	0.503678015	3.370954388	36.07667997	0.999990027	2.09E-32	1	6.763358062	7.44224957	1	0.732775822	0.267215319	2.56404788	37.56059292	0.999991142	6.25E-32	1	6.645253987	7.482031824	1
0.5	0.5	1	0.75	0.365656099	0.634335514	2.692289899	26.81103196	0.999991613	2.80E-32	1	7.804465729	7.514860011	1	0.599664401	0.400327634	2.276652799	28.09313754	0.999992035	2.14E-31	1	7.774359584	7.578858026	1
0.5	0.5	1	0.9	0.308037001	0.691955191	2.426337209	23.48490745	0.999992192	5.07E-32	1	9.169897276	7.584224849	1	0.52833269	0.471658974	2.141346003	24.66003179	0.999991664	9.01E-31	1	9.215795991	7.666280354	1
0.5	0.5	1	1	0.275937475	0.724053702	2.284127149	21.76714033	0.999991178	1.03E-31	0.999999997	10.43413464	7.643027437	0.999999997	0.484848994	0.515144171	2.061916771	22.87679141	0.999993165	3.51E-30	0.999999999	10.37247196	7.740148968	0.999999999
0.5	0.6	0	0	0.989995014	0.009995014	8.65126016	196.3594212	0.999990027	0.399879121	0.599879121	150.9142939	120.0495889	0.999758242	0.989995014	0.009995014	8.65126016	196.3594212	0.999990027	0.399879121	0.599879121	150.9142939	120.0495889	0.999758242
0.5	0.6	0	0.1	0.824163232	0.175827273	4.210083268	70.36417265	0.999990506	0.306905123	0.507652788	105.8921936	86.72407776	0.814557911	0.824163232	0.175827273	4.210083268	70.36417265	0.999990506	0.308930146	0.505283446	105.7096773	86.96787326	0.814213592
0.5	0.6	0	0.25	0.629266028	0.370725257	2.882394726	36.8868722	0.999991285	0.133194587	0.309580097	63.38629403	54.21676756	0.442774684	0.629266028	0.370725257	2.882394726	36.8868722	0.999991285	0.13735938	0.302464119	63.14342778	54.56731041	0.439823499
0.5	0.6	0	0.5	0.418194264	0.581795844	2.114740214	22.56176806	0.999990108	0.037629438	0.153479072	40.9074649	36.11884621	0.19110851	0.418194264	0.581795844	2.114740214	22.56176806	0.999990108	0.042766552	0.139136225	40.60183	36.59174993	0.181902777
0.5	0.6	0	0.75	0.288518895	0.711475109	1.763824352	17.10940017	0.999994004	0.013734679	0.09321148	32.38096466	28.92731206	0.106946159	0.288518895	0.711475109	1.763824352	17.10940017	0.999994004	0.01873568	0.073495775	31.99640611	29.53007149	0.092231454
0.5	0.6	0	0.9	0.234048232	0.765945463	1.629513617	15.17390606	0.999993695	0.007455275	0.070852038	28.892257	25.92485304	0.078307313	0.234048232	0.765945463	1.629513617	15.17390606	0.999993695	0.011927347	0.049494264	28.47112959	26.5854151	0.06142161
0.5	0.6	0	1	0.204513084	0.79547802	1.558436713	14.17758037	0.999991104	0.004684704	0.057929145	26.73079915	24.05679483	0.062613849	0.204513084	0.79547802	1.558436713	14.17758037	0.999991104	0.008564611	0.036577203	26.29755256	24.73688171	0.045141814
0.5	0.6	0.25	0	0.988404037	0.011586049	9.639337357	196.1302324	0.999990086	1.69E-12	1	20.14760827	17.14599862	1	0.992514889	0.007475173	7.062586263	196.7948897	0.999990062	1.69E-12	1	20.14760827	17.14599862	1
0.5	0.6	0.25	0.1	0.833494129	0.166496333	4.948240241	81.30282827	0.999990462	1.71E-12	1	20.28453566	17.15908195	1	0.882433187	0.117557337	4.08482513	82.02868954	0.999990524	1.84E-12	1	20.21369751	17.189756	1
0.5	0.6	0.25	0.25	0.645189906	0.354800917	3.309408098	42.78705571	0.999990823	2.36E-12	0.999999985	22.05529716	17.28754438	0.999999985	0.724370039	0.275620687	2.966852099	43.3927064	0.999990726	2.83E-12	0.999999986	21.68916536	17.35604551	0.999999986
0.5	0.6	0.25	0.5	0.439659992	0.560330511	2.362917023	25.87654942	0.999990503	2.66E-11	0.99950079	30.59820557	18.00647236	0.99950079	0.521183454	0.478807101	2.250978017	26.32657468	0.999990555	4.48E-11	0.999532984	29.62900942	18.1635661	0.999532984
0.5	0.6	0.25	0.75	0.31173312	0.688258147	1.936968048	19.40445473	0.999991266	4.59E-10	0.984668056	32.55939078	18.83136799	0.984668057	0.37959277	0.620397889	1.895283661	19.74544702	0.999990659	1.19E-09	0.98386936	31.36813442	19.23849097	0.983869362
0.5	0.6	0.25	0.9	0.257164994	0.742825955	1.775714186	17.11069319	0.999990948	1.54E-09	0.953604939	30.99695239	18.9595084	0.953604941	0.316087733	0.683902356	1.753099866	17.40173255	0.999990089	5.34E-09	0.948235507	29.92538638	19.55032587	0.948235512
0.5	0.6	0.25	1	0.227254993	0.772735975	1.690776455	15.9323843	0.999990968	2.81E-09	0.921659555	29.71135761	18.88011288	0.921659557	0.280581749	0.719408263	1.676327	16.19499498	0.999990012	1.21E-08	0.909637852	28.71731794	19.57937021	0.909637864
0.5	0.6	0.5	0	0.987398918	0.012591153	10.2773147	196.0240221	0.999990072	2.47E-22	1	11.76990095	10.60138941	1	0.994179387	0.005810644	5.943683402	197.0302131	0.999990031	2.47E-22	1	11.76990095	10.60138941	1
0.5	0.6	0.5	0.1	0.84795125	0.15203916	5.612262326	91.47410545	0.999990409	2.44E-22	1	11.81893603	10.60603968	1	0.919869494	0.080120592	3.889246118	92.6637779	0.999990085	2.75E-22	1	11.78230697	10.62211508	1
0.5	0.6	0.5	0.25	0.67061005	0.329380359	3.765683726	48.76157857	0.999990409	2.68E-22	1	12.16005169	10.63186469	1	0.79799877	0.201992332	2.998335765	49.81362792	0.999991102	3.68E-22	1	12.00169591	10.67244973	1
0.5	0.6	0.5	0.5	0.469459703	0.530532627	2.66973467	29.49066854	0.99999233	9.61E-22	0.999999996	15.58181756	10.78099144	0.999999996	0.615805908	0.384184899	2.379233845	30.33526717	0.999990807	2.32E-21	0.999999996	15.16500394	10.86113878	0.999999996
0.5	0.6	0.5	0.75	0.340387547	0.659603464	2.163257188	22.02435883	0.999991011	4.49E-20	0.999988311	21.8572962	11.13236678	0.999988311	0.471542108	0.528448297	2.037814647	22.70837868	0.999990404	2.32E-19	0.999989649	20.29110799	11.28104055	0.999989649
0.5	0.6	0.5	0.9	0.284355375	0.715635656	1.969447207	19.36266048	0.99999103	7.68E-19	0.999852831	24.9395899	11.43985024	0.999852831	0.402155191	0.597838339	1.892745666	19.96837833	0.99999353	5.48E-18	0.999885771	22.59240197	11.67059429	0.999885771
0.5	0.6	0.5	1	0.25335268	0.746640486	1.86698383	17.99178327	0.999993165	4.80E-18	0.999543687	26.3303159	11.67400584	0.999543687	0.362068564	0.637923476	1.812162117	18.55109233	0.99999204	4.12E-17	0.999531019	23.68327795	11.98093689	0.999531019
0.5	0.6	0.75	0	0.986723244	0.013266815	10.71398321	195.9682263	0.999990059	9.02E-31	1	8.654450702	8.136718015	1	0.995276462	0.004713627	5.157658494	197.127608	0.999990089	9.02E-31	1	8.654450702	8.136718015	1
0.5	0.6	0.75	0.1	0.861517003	0.138473113	6.186116686	100.6870993	0.999990116	8.80E-31	1	8.684382438	8.139592338	1	0.942746178	0.057244017	3.676213862	102.1560684	0.999990194	1.02E-30	1	8.65908276	8.150898843	1
0.5	0.6	0.75	0.25	0.695798981	0.304191397	4.179593597	54.40982486	0.999990378	8.89E-31	1	8.814832096	8.150511265	1	0.849203589	0.150786525	2.960126209	55.75658303	0.999990114	1.33E-30	1	8.723102691	8.180710346	1
0.5	0.6	0.75	0.5	0.500610933	0.499381104	2.973030696	32.96468879	0.999992037	1.41E-30	1	9.955882869	8.200538888	1	0.693476741	0.306515165	2.450776813	34.1017719	0.999991906	3.90E-30	1	9.729398157	8.266324605	1
0.5	0.6	0.75	0.75	0.370801453	0.629189687	2.401465751	24.57329014	0.99999114	1.52E-29	0.999999997	14.12237403	8.317589223	0.999999997	0.555888958	0.444102193	2.147964417	25.53374982	0.999991151	1.29E-28	0.999999998	13.42080922	8.427914785	0.999999998
0.5	0.6	0.75	0.9	0.313250073	0.686741332	2.179028353	21.57002019	0.999991405	2.91E-28	0.999999834	18.1313948	8.430363179	0.999999834	0.485034997	0.514955622	2.01137707	22.44004791	0.999990618	4.10E-27	0.999999864	15.87153271	8.578703635	0.999999864
0.5	0.6	0.75	1	0.28107042	0.718921356	2.060449496	20.02057598	0.999991776	3.20E-27	0.999998769	20.84737222	8.524667468	0.999998769	0.44267763	0.557312959	1.933055968	20.83605779	0.999990589	5.26E-26	0.999998921	17.31131193	8.706584758	0.999998921
0.5	0.6	1	0	0.986241024	0.013748984	11.0297504	195.9342495	0.999990008	3.78E-38	1	6.989832803	6.816253961	1	0.996030303	0.003959705	4.58791164	197.1363158	0.999990008	3.78E-38	1	6.989832803	6.816253961	1
0.5	0.6	1	0.1	0.873437883	0.126552344	6.69186067	109.0456397	0.999990227	3.65E-38	1	7.0110162	6.818366324	1	0.957262602	0.042727433	3.480044406	110.6811272	0.999990036	4.33E-38	1	6.991957224	6.827249133	1
0.5	0.6	1	0.25	0.718709459	0.281281038	4.551683053	59.77706924	0.999990496	3.55E-38	1	7.081155223	6.82472202	1	0.884385794	0.115605075	2.889305735	61.32010412	0.999990869	5.60E-38	1	7.019220476	6.848969688	1
0.5	0.6	1	0.5	0.530451174	0.469539049	3.257126497	36.31208961	0.999990223	4.11E-38	1	7.531560375	6.848595324	1	0.753846813	0.246144857	2.474516666	37.66056995	0.99999167	1.21E-37	1	7.371182183	6.903966153	1
0.5	0.6	1	0.75	0.400934669	0.599056793	2.63364112	27.0435986	0.999991463	1.15E-37	1	9.512925026	6.898999194	1	0.628281971	0.371710344	2.217773581	28.21802788	0.999992314	1.04E-36	1	9.325704872	6.993176857	1
0.5	0.6	1	0.9	0.342266777	0.657725116	2.387623175	23.71420019	0.999991893	7.60E-37	1	12.76444643	6.947054959	1	0.559669035	0.440322786	2.096546728	24.79585818	0.999991821	1.60E-35	1	11.50333585	7.069837955	1
0.5	0.6	1	1	0.309101078	0.69088965	2.255448304	21.99392357	0.999990728	7.28E-36	0.999999998	17.44778098	6.987903891	0.999999998	0.5173193	0.482670743	2.025071322	23.01839739	0.999990043	1.88E-34	0.999999999	13.04843924	7.133076659	0.999999999
0.5	0.7	0	0	0.989995014	0.009995014	8.65126016	196.3594212	0.999990027	0.299894231	0.699894231	164.0272228	101.2108428	0.999788462	0.989995014	0.009995014	8.65126016	196.3594212	0.999990027	0.299894231	0.699894231	164.0272228	101.2108428	0.999788462
0.5	0.7	0	0.1	0.824163232	0.175827273	4.210083268	70.36417265	0.999990506	0.219134747	0.618687678	113.7642059	74.70000412	0.837822425	0.824163232	0.175827273	4.210083268	70.36417265	0.999990506	0.220990878	0.616143546	113.6013923	74.99621822	0.837134424
0.5	0.7	0	0.25	0.629266028	0.370725257	2.882394726	36.8868722	0.999991285	0.078669881	0.433010631	66.91579381	48.1687234	0.511680512	0.629266028	0.370725257	2.882394726	36.8868722	0.999991285	0.081678012	0.424081048	66.7028433	48.6189727	0.505759061
0.5	0.7	0	0.5	0.418194264	0.581795844	2.114740214	22.56176806	0.999990108	0.016433324	0.261613782	42.55155798	32.87228832	0.278047106	0.418194264	0.581795844	2.114740214	22.56176806	0.999990108	0.019145812	0.239651885	42.29170213	33.50273304	0.258797697
0.5	0.7	0	0.75	0.288518895	0.711475109	1.763824352	17.10940017	0.999994004	0.004766213	0.182744417	33.44338959	26.62869441	0.18751063	0.288518895	0.711475109	1.763824352	17.10940017	0.999994004	0.006885451	0.14804674	33.1189975	27.43656912	0.154932191
0.5	0.7	0	0.9	0.234048232	0.765945463	1.629513617	15.17390606	0.999993695	0.002263106	0.14996337	29.74416146	23.98784171	0.152226476	0.234048232	0.765945463	1.629513617	15.17390606	0.999993695	0.003942911	0.109295871	29.38933071	24.8733348	0.113238782
0.5	0.7	0	1	0.204513084	0.79547802	1.558436713	14.17758037	0.999991104	0.00128597	0.129694187	27.46275383	22.33450403	0.130980157	0.204513084	0.79547802	1.558436713	14.17758037	0.999991104	0.002620439	0.086562674	27.09799055	23.24670974	0.089183114
0.5	0.7	0.25	0	0.988857224	0.011132851	9.362907835	196.1986887	0.999990075	2.07E-14	1	22.25267717	15.22594934	1	0.992781401	0.007208618	6.879747229	196.8171033	0.999990019	2.07E-14	1	22.25267717	15.22594934	1
0.5	0.7	0.25	0.1	0.839888638	0.160101553	4.850257534	81.4273731	0.999990191	2.15E-14	1	22.42435701	15.23510179	1	0.88687377	0.113116501	4.007412811	82.11760747	0.999990271	2.30E-14	1	22.33782044	15.27365892	1
0.5	0.7	0.25	0.25	0.656869342	0.343121555	3.27666179	42.93758459	0.999990898	3.87E-14	0.999999991	25.35019141	15.3251368	0.999999991	0.733889602	0.266101254	2.935867792	43.51720517	0.999990857	4.46E-14	0.999999991	24.80337351	15.42290891	0.999999991
0.5	0.7	0.25	0.5	0.453245117	0.546745115	2.36057205	26.03263526	0.999990232	1.54E-12	0.999691556	35.71877104	15.84407161	0.999691556	0.53405017	0.46594019	2.246161019	26.46804425	0.99999036	2.37E-12	0.9997067	34.41111799	16.08302504	0.9997067
0.5	0.7	0.25	0.75	0.324206836	0.675783915	1.943157501	19.55287573	0.999990751	4.41E-11	0.990376911	35.10607794	16.50178544	0.990376911	0.392394706	0.607595469	1.899282028	19.88629907	0.999990175	1.05E-10	0.989612472	33.95390865	17.03619787	0.989612472
0.5	0.7	0.25	0.9	0.268598619	0.731391653	1.783849307	17.25267377	0.999990272	1.58E-10	0.970380927	32.60895909	16.65951037	0.970380928	0.328190316	0.671803409	1.759437396	17.53915203	0.999993725	5.58E-10	0.969525232	32.18116793	17.49658354	0.969525232
0.5	0.7	0.25	1	0.237967774	0.762022432	1.699598606	16.06986721	0.999990206	2.93E-10	0.949289059	30.95346058	16.64338557	0.949289059	0.29210432	0.707889584	1.68360135	16.32940386	0.999993904	1.34E-09	0.945381087	30.67757116	17.65776782	0.945381088
0.5	0.7	0.5	0	0.988184523	0.011805577	9.796983376	196.1323246	0.9999901	9.19E-26	1	12.92749271	9.53437478	1	0.994483702	0.00550636	5.713701834	197.0285395	0.999990063	9.19E-26	1	12.92749271	9.53437478	1
0.5	0.7	0.5	0.1	0.856939415	0.143050592	5.409522235	91.61918067	0.999990007	9.37E-26	1	12.98224544	9.537613669	1	0.924289609	0.075700543	3.762802285	92.71892013	0.999990152	1.05E-25	1	12.94008434	9.558465817	1
0.5	0.7	0.5	0.25	0.687811583	0.31217912	3.673481979	48.92405288	0.999990703	1.17E-25	1	13.48842329	9.555530178	1	0.808939734	0.191050525	2.925115158	49.90148677	0.999990259	1.55E-25	1	13.27206974	9.611385866	1
0.5	0.7	0.5	0.5	0.491254188	0.508738097	2.639083451	29.66043756	0.999992285	1.81E-24	0.999999997	19.75609409	9.65798613	0.999999997	0.633938674	0.366052274	2.346654766	30.45325281	0.999990948	3.74E-24	0.999999997	18.52038058	9.782389599	0.999999997
0.5	0.7	0.5	0.75	0.361693433	0.638297241	2.156002142	22.19244183	0.999990675	1.03E-21	0.999992891	28.30540014	9.902879698	0.999992891	0.492285374	0.507704896	2.025475073	22.84046387	0.99999027	3.01E-21	0.999993508	24.92765001	10.132139	0.999993508
0.5	0.7	0.5	0.9	0.304468134	0.695522413	1.969386317	19.52817751	0.999990547	3.84E-20	0.999910107	30.10849973	10.12201125	0.999910107	0.423023408	0.576969922	1.887667199	20.10503933	0.99999333	1.44E-19	0.999927628	26.80789521	10.45222776	0.999927628
0.5	0.7	0.5	1	0.272524664	0.727468064	1.870181978	18.15527507	0.999992728	3.18E-19	0.999720445	30.47816723	10.29187468	0.999720445	0.382644995	0.617346716	1.810643718	18.68975391	0.999991711	1.45E-18	0.999700829	27.32656837	10.70929049	0.999700829
0.5	0.7	0.75	0	0.987747686	0.012242357	10.08521802	196.0977168	0.999990043	1.89E-35	1	9.501493201	7.360785408	1	0.995561855	0.004428155	4.924539696	197.0884913	0.999990009	1.89E-35	1	9.501493201	7.360785408	1
0.5	0.7	0.75	0.1	0.871595061	0.128394968	5.889784116	100.8492174	0.999990029	1.91E-35	1	9.533845958	7.362771799	1	0.946414827	0.053575244	3.527457379	102.1820867	0.99999007	2.19E-35	1	9.504918835	7.377525033	1
0.5	0.7	0.75	0.25	0.715667704	0.284323117	4.027934115	54.58372615	0.99999082	2.12E-35	1	9.710919655	7.370308996	1	0.859042339	0.140948358	2.858871908	55.81352515	0.999990698	3.06E-35	1	9.592437133	7.410673658	1
0.5	0.7	0.75	0.5	0.527301859	0.472688233	2.9054155	33.14386468	0.999990092	7.18E-35	1	11.96430797	7.404320113	1	0.712209026	0.287781211	2.390036059	34.19095191	0.999990238	1.86E-34	1	11.46483232	7.496811395	1
0.5	0.7	0.75	0.75	0.398223987	0.601766976	2.370066413	24.75137853	0.999990963	4.48E-32	0.999999998	25.03104113	7.483450635	0.999999998	0.57990962	0.42008168	2.112271672	25.64355542	0.9999913	1.18E-31	0.999999999	18.7091316	7.643584577	0.999999999
0.5	0.7	0.75	0.9	0.339792008	0.66019908	2.160214819	21.74597678	0.999991088	8.48E-30	0.999999901	28.19401519	7.560133723	0.999999901	0.510586731	0.489403903	1.986303357	22.55811184	0.999990634	2.07E-29	0.999999915	22.14975659	7.773518639	0.999999915
0.5	0.7	0.75	1	0.306752424	0.693238963	2.047819352	20.19484439	0.999991388	2.03E-28	0.999999262	28.9879258	7.624728056	0.999999262	0.468707742	0.531282769	1.913708817	20.95845744	0.99999051	5.55E-28	0.999999323	23.32056659	7.881517753	0.999999323
0.5	0.7	1	0	0.987442491	0.01254751	10.28982296	196.0780784	0.99999	7.01E-44	1	7.681183199	6.188594554	1	0.996287304	0.003702772	4.364870359	197.0821505	0.999990076	7.01E-44	1	7.681183199	6.188594554	1
0.5	0.7	1	0.1	0.883878682	0.116111365	6.31218658	109.2191582	0.999990047	7.01E-44	1	7.704092954	6.190044627	1	0.960205326	0.039784765	3.322917981	110.6860961	0.999990091	8.20E-44	1	7.681947193	6.201614831	1
0.5	0.7	1	0.25	0.739781446	0.260208663	4.344801968	59.95952104	0.999990108	7.38E-44	1	7.794789138	6.194408085	1	0.892656722	0.107333892	2.772284994	61.35198167	0.999990614	1.13E-43	1	7.716105686	6.226235014	1
0.5	0.7	1	0.5	0.560022772	0.439967695	3.151497829	36.49904011	0.999990468	1.27E-43	1	8.61932193	6.210594178	1	0.771123917	0.228866486	2.392471569	37.72442409	0.999990402	3.61E-43	1	8.351964514	6.284414589	1
0.5	0.7	1	0.75	0.432537029	0.56745439	2.574164956	27.22950446	0.999991419	1.79E-41	1	24.92082856	6.244358323	1	0.652462499	0.347527578	2.160286573	28.30489652	0.999990077	3.54E-41	1	14.96963219	6.371614251	1
0.5	0.7	1	0.9	0.373494036	0.626497681	2.345213375	23.89824327	0.999991716	1.28E-38	1	28.12606496	6.276443822	1	0.586614536	0.413377507	2.050698329	24.89342402	0.999992042	1.20E-38	1	22.87428865	6.442587531	1
0.5	0.7	1	1	0.33970166	0.660288771	2.221779529	22.17643732	0.999990431	6.88E-37	0.999999999	28.5228516	6.303744467	0.999999999	0.545557103	0.454433123	1.985922068	23.12179025	0.999990227	6.71E-37	0.999999999	24.49387713	6.499469802	0.999999999
0.5	0.8	0	0	0.989995014	0.009995014	8.65126016	196.3594212	0.999990027	0.199919414	0.799919414	176.013819	78.66175972	0.999838828	0.989995014	0.009995014	8.65126016	196.3594212	0.999990027	0.199919414	0.799919414	176.013819	78.66175972	0.999838828
0.5	0.8	0	0.1	0.824163232	0.175827273	4.210083268	70.36417265	0.999990506	0.138810088	0.737672884	120.9286075	59.72877044	0.876482972	0.824163232	0.175827273	4.210083268	70.36417265	0.999990506	0.140496948	0.734957965	120.7819825	60.11043406	0.875454913
0.5	0.8	0	0.25	0.629266028	0.370725257	2.882394726	36.8868722	0.999991285	0.040098645	0.58638956	70.12883544	40.1167287	0.626488205	0.629266028	0.370725257	2.882394726	36.8868722	0.999991285	0.04213916	0.575458411	69.93573857	40.7370943	0.617597572
0.5	0.8	0	0.5	0.418194264	0.581795844	2.114740214	22.56176806	0.999990108	0.005798429	0.42455916	44.01801049	28.28069458	0.430357589	0.418194264	0.581795844	2.114740214	22.56176806	0.999990108	0.007040552	0.392619198	43.78744369	29.1837361	0.39965975
0.5	0.8	0	0.75	0.288518895	0.711475109	1.763824352	17.10940017	0.999994004	0.001266693	0.337230996	34.38029303	23.27598786	0.338497689	0.288518895	0.711475109	1.763824352	17.10940017	0.999994004	0.002004824	0.280310587	34.09516674	24.43842827	0.282315411
0.5	0.8	0	0.9	0.234048232	0.765945463	1.629513617	15.17390606	0.999993695	0.000509899	0.296982876	30.49178702	21.12160165	0.297492775	0.234048232	0.765945463	1.629513617	15.17390606	0.999993695	0.001014427	0.225453185	30.18074899	22.39614861	0.226467612
0.5	0.8	0	1	0.204513084	0.79547802	1.558436713	14.17758037	0.999991104	0.000255889	0.270504029	28.10302085	19.76139143	0.270759917	0.204513084	0.79547802	1.558436713	14.17758037	0.999991104	0.000615952	0.190496804	27.78386621	21.07593661	0.191112757
0.5	0.8	0.25	0	0.989269636	0.010720407	9.107887601	196.2582638	0.999990043	2.62E-16	1	24.96383191	12.95220419	1	0.993011433	0.006978607	6.71579014	196.8237431	0.999990039	2.62E-16	1	24.96383191	12.95220419	1
0.5	0.8	0.25	0.1	0.845683987	0.154306498	4.757375528	81.53466509	0.999990485	2.82E-16	1	25.22045018	12.9574857	1	0.890774606	0.109215964	3.933684668	82.18147788	0.99999057	2.99E-16	1	25.09377091	13.01055568	1
0.5	0.8	0.25	0.25	0.667620818	0.332370174	3.242678697	43.06563949	0.999990991	8.95E-16	0.999999995	31.43929836	13.0140139	0.999999995	0.742489829	0.257501177	2.903299615	43.61363143	0.999991006	9.55E-16	0.999999995	30.41801616	13.15763811	0.999999995
0.5	0.8	0.25	0.5	0.466097603	0.533892421	2.355323785	26.16622611	0.999990024	1.56E-13	0.999826343	41.35935736	13.35091643	0.999826343	0.546080553	0.453909682	2.238517782	26.58318852	0.999990236	2.14E-13	0.999829144	39.95726169	13.70782827	0.999829144
0.5	0.8	0.25	0.75	0.33624958	0.663740729	1.946734627	19.68121867	0.999990309	5.38E-12	0.994515022	37.26427478	13.81496458	0.994515022	0.40464002	0.595353463	1.900772132	20.00417641	0.999993483	1.26E-11	0.994504731	36.76102345	14.56078979	0.994504731
0.5	0.8	0.25	0.9	0.279742291	0.720251592	1.789668935	17.37639977	0.999993883	2.07E-11	0.984770109	34.60090299	14.00687814	0.984770109	0.339886721	0.660106661	1.763541926	17.65531079	0.999993381	6.44E-11	0.981303014	33.72008438	15.00161921	0.981303015
0.5	0.8	0.25	1	0.24846628	0.751527794	1.706299003	16.19020418	0.999994074	3.82E-11	0.973496398	32.6850487	14.0460586	0.973496398	0.303306306	0.696687208	1.688819973	16.44386515	0.999993514	1.53E-10	0.965882647	31.88320265	15.21934378	0.965882647
0.5	0.8	0.5	0	0.988865873	0.011124207	9.372305583	196.2212753	0.99999008	3.74E-29	1	14.40468396	8.256503599	1	0.994723311	0.005266695	5.521078555	196.9946096	0.999990006	3.74E-29	1	14.40468396	8.256503599	1
0.5	0.8	0.5	0.1	0.864778206	0.135211831	5.226607385	91.74163684	0.999990037	3.94E-29	1	14.47191308	8.258338528	1	0.927887478	0.072102676	3.649827353	92.74071726	0.999990154	4.35E-29	1	14.41708357	8.287475577	1
0.5	0.8	0.5	0.25	0.703065725	0.296925264	3.586382446	49.06004444	0.999990989	6.36E-29	1	15.4912338	8.269368818	1	0.818174972	0.181815687	2.854960906	49.95560818	0.99999066	7.81E-29	1	15.08344436	8.349164811	1
0.5	0.8	0.5	0.5	0.511179486	0.4888128	2.606178187	29.80290123	0.999992285	3.77E-26	0.999999999	30.68811709	8.332963887	0.999999999	0.649944209	0.350046925	2.311609133	30.53829869	0.999991134	4.06E-26	0.999999998	27.8561954	8.517897249	0.999999998
0.5	0.8	0.5	0.75	0.381690217	0.618300207	2.144645	22.33420905	0.999990423	1.31E-22	0.99999606	34.42336326	8.48707517	0.99999606	0.511206773	0.488783462	2.009232763	22.94178528	0.999990235	2.00E-22	0.999996188	31.76397349	8.821458845	0.999996188
0.5	0.8	0.5	0.9	0.323599757	0.676390401	1.964990292	19.66821193	0.999990158	5.89E-21	0.999949988	34.06073476	8.627650706	0.999949988	0.442363185	0.557630025	1.878505111	20.21221637	0.99999321	1.25E-20	0.999956916	31.74529877	9.088323804	0.999956916
0.5	0.8	0.5	1	0.290909264	0.7090831	1.869053679	18.29387826	0.999992364	5.04E-20	0.999844075	33.47147794	8.738319881	0.999844075	0.401893826	0.598097661	1.805050275	18.79975001	0.999991487	1.34E-19	0.999820274	31.11113779	9.30188218	0.999820274
0.5	0.8	0.75	0	0.988611438	0.01137862	9.543305036	196.202996	0.999990058	4.63E-40	1	10.5859128	6.427796772	1	0.995771922	0.004218174	4.738631414	197.0325473	0.999990095	4.63E-40	1	10.5859128	6.427796772	1
0.5	0.8	0.75	0.1	0.880169067	0.119821207	5.629869617	100.9835256	0.999990274	4.85E-40	1	10.62320378	6.428923167	1	0.94922614	0.050764082	3.400559151	102.1733584	0.999990222	5.49E-40	1	10.58669067	6.449467421	1
0.5	0.8	0.75	0.25	0.732866499	0.267123667	3.89073246	54.72665017	0.999990166	6.29E-40	1	10.91909871	6.433499532	1	0.866905327	0.133084807	2.766890645	55.83294025	0.999990134	8.56E-40	1	10.73366832	6.489837846	1
0.5	0.8	0.75	0.5	0.551119924	0.448870325	2.839984598	33.29211152	0.999990249	1.11E-37	1	27.6649702	6.454359108	1	0.727941864	0.272048789	2.330328338	34.2442568	0.999990653	8.06E-38	1	23.34392088	6.584461787	1
0.5	0.8	0.75	0.75	0.423382175	0.576608693	2.336288518	24.89933542	0.999990868	9.58E-33	0.999999999	31.50563893	6.502860953	0.999999999	0.600856019	0.399135491	2.074133959	25.71881399	0.99999151	7.53E-33	0.999999999	30.39755613	6.72786314	0.999999999
0.5	0.8	0.75	0.9	0.364506118	0.63548475	2.137743032	21.89263454	0.999990868	2.35E-30	0.999999946	32.00279879	6.550081166	0.999999946	0.53329152	0.466699226	1.9577446	22.64276297	0.999990746	2.42E-30	0.99999995	30.4812046	6.846074293	0.99999995
0.5	0.8	0.75	1	0.330886119	0.669104979	2.031012437	20.34039389	0.999991099	5.83E-29	0.999999596	32.14115956	6.590086541	0.999999596	0.49210135	0.507889196	1.890440364	21.04819583	0.999990546	7.26E-29	0.999999599	30.26900274	6.941187653	0.999999599
0.5	0.8	1	0	0.988436862	0.011553146	9.66273873	196.1921798	0.999990008	1.61E-49	1	8.57055066	5.432371691	1	0.996466193	0.003523879	4.193441793	196.9975937	0.999990072	1.61E-49	1	8.57055066	5.432371691	1
0.5	0.8	1	0.1	0.892608439	0.107381685	5.98542948	109.3607164	0.999990124	1.67E-49	1	8.59644961	5.433196919	1	0.962349746	0.037640576	3.193712037	110.6559578	0.999990322	1.93E-49	1	8.568525399	5.449205333	1
0.5	0.8	1	0.25	0.757706218	0.242284431	4.162461583	60.10833721	0.99999065	1.99E-49	1	8.734707711	5.435817498	1	0.898971538	0.101018718	2.670011272	61.34629348	0.999990256	2.88E-49	1	8.619282576	5.479568706	1
0.5	0.8	1	0.5	0.585929445	0.41406129	3.054188546	36.6516565	0.999990735	6.10E-48	1	24.87423909	5.445680362	1	0.785033564	0.214957372	2.315882945	37.75126677	0.999990936	4.24E-48	1	17.32922929	5.54625276	1
0.5	0.8	1	0.75	0.460994454	0.538996991	2.516118791	27.38203846	0.999991445	6.04E-42	1	29.31112907	5.466199583	1	0.672717793	0.327272716	2.103477749	28.35554397	0.999990509	2.96E-42	1	29.73594663	5.63804167	1
0.5	0.8	1	0.9	0.402042683	0.597948945	2.301921929	24.04974457	0.999991628	5.29E-39	1	29.63863904	5.485661585	1	0.609645862	0.390346452	2.003752673	24.95528531	0.999992314	3.27E-39	1	29.82490395	5.708275574	1
0.5	0.8	1	1	0.367945008	0.632045238	2.186135478	22.32700485	0.999990246	2.85E-37	0.999999999	29.85718117	5.502230333	0.999999999	0.569991975	0.42999852	1.944796257	23.19005584	0.999990494	2.06E-37	1	29.8086154	5.762626378	1
0.5	0.9	0	0	0.989995014	0.009995014	8.65126016	196.3594212	0.999990027	0.09995467	0.89995467	187.0740138	49.63387443	0.999909341	0.989995014	0.009995014	8.65126016	196.3594212	0.999990027	0.09995467	0.89995467	187.0740138	49.63387443	0.999909341
0.5	0.9	0	0.1	0.824163232	0.175827273	4.210083268	70.36417265	0.999990506	0.065806574	0.864734758	127.5549427	39.30797859	0.930541332	0.824163232	0.175827273	4.210083268	70.36417265	0.999990506	0.067303645	0.861898293	127.4240461	39.85389467	0.929201939
0.5	0.9	0	0.25	0.629266028	0.370725257	2.882394726	36.8868722	0.999991285	0.014715282	0.773890757	73.19945282	28.05825066	0.788606039	0.629266028	0.370725257	2.882394726	36.8868722	0.999991285	0.015947643	0.76109465	73.01815897	29.02019956	0.777042294
0.5	0.9	0	0.5	0.418194264	0.581795844	2.114740214	22.56176806	0.999990108	0.001310654	0.662294995	45.4255646	20.80632001	0.663605648	0.418194264	0.581795844	2.114740214	22.56176806	0.999990108	0.00174295	0.61929529	45.20568885	22.26484135	0.62103824
0.5	0.9	0	0.75	0.288518895	0.711475109	1.763824352	17.10940017	0.999994004	0.000194416	0.592601684	35.27379124	17.57483397	0.5927961	0.288518895	0.711475109	1.763824352	17.10940017	0.999994004	0.000370681	0.507911123	35.00463061	19.45961383	0.508281804
0.5	0.9	0	0.9	0.234048232	0.765945463	1.629513617	15.17390606	0.999993695	6.24E-05	0.557282969	31.20220261	16.1457592	0.557345328	0.234048232	0.765945463	1.629513617	15.17390606	0.999993695	0.000161091	0.444132725	30.91065326	18.21503129	0.444293816
0.5	0.9	0	1	0.204513084	0.79547802	1.558436713	14.17758037	0.999991104	2.64E-05	0.532671855	28.70976968	15.23167844	0.53269822	0.204513084	0.79547802	1.558436713	14.17758037	0.999991104	8.75E-05	0.399849254	28.41213501	17.37189025	0.399936761
0.5	0.9	0.25	0	0.98964734	0.010342753	8.87146881	196.3136063	0.999990093	3.37E-18	1	29.38691625	9.734653194	1	0.993158696	0.006831358	6.592447942	196.7839467	0.999990054	3.37E-18	1	29.38691625	9.734653194	1
0.5	0.9	0.25	0.1	0.850978406	0.149011787	4.669302854	81.62762838	0.999990192	3.86E-18	1	29.99488439	9.735965631	1	0.893707141	0.106283111	3.865037677	82.19563881	0.999990252	4.03E-18	1	29.71850097	9.822592834	1
0.5	0.9	0.25	0.25	0.677575609	0.322415489	3.208198634	43.17658229	0.999991097	4.60E-17	0.999999998	42.3898029	9.761687966	0.999999998	0.749685393	0.250305782	2.867020244	43.66731935	0.999991175	4.39E-17	0.999999998	41.27635706	9.998827606	0.999999998
0.5	0.9	0.25	0.5	0.478286451	0.52170615	2.347907873	26.28269791	0.999992601	2.27E-14	0.999935433	46.40094614	9.92669125	0.999935433	0.557006819	0.442983377	2.226420017	26.66533854	0.999990196	2.91E-14	0.999919901	45.0702044	10.49587009	0.999919901
0.5	0.9	0.25	0.75	0.347882192	0.652111385	1.948207383	19.79398886	0.999993577	7.30E-13	0.997898852	39.65352756	10.18019588	0.997898852	0.41620834	0.583784961	1.898984555	20.09602609	0.999993301	1.58E-12	0.997297562	38.82401018	11.23463718	0.997297562
0.5	0.9	0.25	0.9	0.290601137	0.70939243	1.793571508	17.48543833	0.999993567	2.27E-12	0.993319789	35.76210658	10.28156606	0.993319789	0.351101299	0.64889181	1.764965968	17.74889737	0.999993108	7.20E-12	0.990506002	35.04364736	11.67744486	0.990506002
0.5	0.9	0.25	1	0.258748945	0.74124478	1.711216659	16.2966347	0.999993725	3.79E-12	0.988279653	33.59365615	10.3120702	0.988279653	0.314130666	0.685862525	1.691683009	16.53765374	0.999993192	1.59E-11	0.982274564	32.92629336	11.9384561	0.982274564
0.5	0.9	0.5	0	0.989464185	0.010525836	8.992956064	196.2949024	0.999990021	1.65E-32	1	16.80042491	6.41014324	1	0.994833458	0.005156565	5.399866436	196.9045439	0.999990024	1.65E-32	1	16.80042491	6.41014324	1
0.5	0.9	0.5	0.1	0.871697518	0.128292519	5.060403746	91.84637562	0.999990037	1.83E-32	1	16.92087885	6.410490727	1	0.930046191	0.069943817	3.55667305	92.6939285	0.999990008	1.98E-32	1	16.81552374	6.458375952	1
0.5	0.9	0.5	0.25	0.716723069	0.28326694	3.504360607	49.17565319	0.999990009	1.11E-31	1	25.2681203	6.415071386	1	0.824784514	0.175206492	2.785967985	49.94832883	0.999991006	9.01E-32	1	22.91849761	6.544822343	1
0.5	0.9	0.5	0.5	0.52948884	0.470503478	2.572313463	29.92464328	0.999992317	6.82E-27	0.999999999	36.67514264	6.444360228	0.999999999	0.663053961	0.336937417	2.270582254	30.57311869	0.999991378	5.79E-27	0.999999999	36.17030856	6.740099833	0.999999999
0.5	0.9	0.5	0.75	0.400490233	0.599500006	2.130577104	22.4558849	0.999990239	2.97E-23	0.99999833	37.48059824	6.517556783	0.99999833	0.527817959	0.472172366	1.986528442	23.00178212	0.999990326	3.82E-23	0.999998157	36.41400869	7.029589469	0.999998157
0.5	0.9	0.5	0.9	0.341801177	0.658192348	1.957551096	19.78886879	0.999993525	1.32E-21	0.999982992	36.62272175	6.585904661	0.999982992	0.459815417	0.540177775	1.863368857	20.28228823	0.999993191	2.24E-21	0.999978653	35.33357254	7.262180998	0.999978653
0.5	0.9	0.5	1	0.308526762	0.691465301	1.864804939	18.4133669	0.999992064	1.02E-20	0.999933555	35.2512906	6.640217497	0.999933555	0.419521985	0.580469409	1.793886788	18.87506164	0.999991395	2.19E-20	0.99990955	33.9567838	7.443356224	0.99990955
0.5	0.9	0.75	0	0.989351813	0.010638203	9.069726057	196.2876901	0.999990016	1.30E-44	1	12.33086177	5.069142141	1	0.995836171	0.004153887	4.638957904	196.9096241	0.999990059	1.30E-44	1	12.33086177	5.069142141	1
0.5	0.9	0.75	0.1	0.88757539	0.112414702	5.39937395	101.0957523	0.999990092	1.43E-44	1	12.3860568	5.069366578	1	0.950544637	0.049445494	3.306574975	102.088167	0.999990131	1.59E-44	1	12.32305361	5.102884271	1
0.5	0.9	0.75	0.25	0.747939347	0.252051242	3.766047041	54.84715581	0.999990589	3.48E-44	1	15.48951059	5.071124016	1	0.871696179	0.128294365	2.684218856	55.78281767	0.999990544	3.49E-44	1	13.62647265	5.16124901	1
0.5	0.9	0.75	0.5	0.572532237	0.427458194	2.777495927	33.41706286	0.999990431	2.92E-38	1	31.92238633	5.080369483	1	0.739522629	0.260468435	2.26764209	34.23716606	0.999991064	1.60E-38	1	32.32741435	5.28256144	1
0.5	0.9	0.75	0.75	0.44653787	0.553452964	2.301700747	25.02458402	0.999990834	3.09E-33	1	32.91720246	5.102638648	1	0.617821357	0.382170444	2.029550287	25.74232928	0.999991801	2.55E-33	1	32.94993396	5.441796217	1
0.5	0.9	0.75	0.9	0.387545535	0.612445188	2.113322896	22.01712193	0.999990722	7.48E-31	0.999999977	33.34983812	5.124593359	0.999999977	0.552403291	0.447587692	1.922229692	22.68015719	0.999990982	7.82E-31	0.999999976	33.04380484	5.560570932	0.999999976
0.5	0.9	0.75	1	0.353564339	0.64642655	2.011759665	20.46415861	0.999990889	1.82E-29	0.999999831	33.4526001	5.14333344	0.999999831	0.512208919	0.487781807	1.860192799	21.09336893	0.999990726	2.23E-29	0.999999801	32.89837065	5.65126361	0.999999801
0.5	0.9	1	0	0.989275946	0.0107141	9.122611615	196.2851102	0.999990046	4.45E-55	1	10.00027767	4.326588034	1	0.996496405	0.003493666	4.114448238	196.8622804	0.999990071	4.45E-55	1	10.00027767	4.326588034	1
0.5	0.9	1	0.1	0.900037417	0.099952727	5.700331553	109.4782265	0.999990144	4.89E-55	1	10.03574877	4.326768253	1	0.963102798	0.036887436	3.107055913	110.5469009	0.999990234	5.51E-55	1	9.989329257	4.352704084	1
0.5	0.9	1	0.25	0.773177773	0.226812439	4.000312075	60.23173004	0.999990212	8.08E-55	1	10.80953645	4.327719403	1	0.902211831	0.097778811	2.584793762	61.26769833	0.999990642	9.89E-55	1	10.21191477	4.396988953	1
0.5	0.9	1	0.5	0.608840616	0.391150394	2.964712807	36.77892431	0.99999101	1.75E-48	1	29.03741216	4.331935904	1	0.794222988	0.205768404	2.241254037	37.71245705	0.999991392	6.76E-49	1	29.76255559	4.485663361	1
0.5	0.9	1	0.75	0.486745936	0.513245584	2.460521607	27.5097471	0.99999152	2.20E-42	1	29.82950591	4.341146351	1	0.687834314	0.312156654	2.042750254	28.34803126	0.999990968	1.29E-42	1	30.34631449	4.595507896	1
0.5	0.9	1	0.9	0.428209108	0.571782494	2.259206723	24.17692588	0.999991603	1.92E-39	1	30.18268229	4.349998547	1	0.627688499	0.372304148	1.951253034	24.9630826	0.999992648	1.41E-39	1	30.53206129	4.673256514	1
0.5	0.9	1	1	0.394041985	0.60594816	2.150154974	22.45362715	0.999990145	1.02E-37	1	30.43430643	4.357575003	1	0.589644818	0.410346049	1.897484888	23.20681259	0.999990867	8.77E-38	1	30.64910681	4.730715195	1
0.5	1	0	0	0.989995014	0.009995014	8.651260161	196.3594212	0.999990027	0	1	NA	476.1530612	1	0.989995014	0.009995014	8.651260161	196.3594212	0.999990027	0	1	NA	476.1530612	1
0.5	1	0	0.1	0.824163232	0.175827273	4.210083268	70.36417265	0.999990506	2.07E-128	1	134.4181429	59.59375	1	0.824163232	0.175827273	4.210083268	70.36417265	0.999990506	0	1	NA	59.59375	1
0.5	1	0	0.25	0.629266028	0.370725257	2.882394726	36.8868722	0.999991285	2.82E-78	1	76.72930065	36.11904762	1	0.629266028	0.370725257	2.882394726	36.8868722	0.999991285	0	1	NA	36.11904762	1
0.5	1	0	0.5	0.418194264	0.581795844	2.114740214	22.56176806	0.999990108	4.00E-76	1	47.29978933	22.82142857	1	0.418194264	0.581795844	2.114740214	22.56176806	0.999990108	0	1	NA	22.82142857	1
0.5	1	0	0.75	0.288518895	0.711475109	1.763824352	17.10940017	0.999994004	3.68E-55	1	36.55700331	13.5	1	0.288518895	0.711475109	1.763824352	17.10940017	0.999994004	0	1	NA	13.5	1
0.5	1	0	0.9	0.234048232	0.765945463	1.629513617	15.17390606	0.999993695	2.94E-174	1	32.24153511	12.83333333	1	0.234048232	0.765945463	1.629513617	15.17390606	0.999993695	0	1	NA	12.83333333	1
0.5	1	0	1	0.204513084	0.79547802	1.558436713	14.17758037	0.999991104	2.54E-73	1	29.63068505	11.6	1	0.204513084	0.79547802	1.558436713	14.17758037	0.999991104	0	1	NA	11.6	1
0.5	1	0.25	0	0.989995014	0.009995014	8.651260161	196.3594212	0.999990027	0	1	NA	477.4591837	1	0.989995014	0.009995014	8.651260161	196.3594212	0.999990027	0	1	NA	477.4591837	1
0.5	1	0.25	0.1	0.855846526	0.14414394	4.585712797	81.710367	0.999990465	5.85E-75	1	42.62716743	142.1445783	1	0.855846526	0.14414394	4.585712797	81.710367	0.999990465	0	1	NA	142.1445783	1
0.5	1	0.25	0.25	0.686836978	0.313154233	3.173693495	43.27406831	0.999991211	1.94E-137	1	45.8772219	33.63636364	1	0.686836978	0.313154233	3.173693495	43.27406831	0.999991211	0	1	NA	33.63636364	1
0.5	1	0.25	0.5	0.489870256	0.510122257	2.33886416	26.38525912	0.999992513	2.45E-87	1	47.79057587	29.22222222	1	0.489870256	0.510122257	2.33886416	26.38525912	0.999992513	0	1	NA	29.22222222	1
0.5	1	0.25	0.75	0.359124206	0.64086916	1.947974194	19.89399101	0.999993366	6.19E-64	1	40.71401293	20.92857143	1	0.359124206	0.64086916	1.947974194	19.89399101	0.999993366	0	1	NA	20.92857143	1
0.5	1	0.25	0.9	0.301181047	0.698812239	1.795879196	17.5826706	0.999993286	0	1	NA	14.78947368	1	0.301181047	0.698812239	1.795879196	17.5826706	0.999993286	0	1	NA	14.78947368	1
0.5	1	0.25	1	0.268815608	0.731177801	1.714630634	16.3918172	0.999993409	8.11E-81	1	34.31616079	16.6	1	0.268815608	0.731177801	1.714630634	16.3918172	0.999993409	0	1	NA	16.6	1
0.5	1	0.5	0	0.989995014	0.009995014	8.651260161	196.3594212	0.999990027	0	1	NA	480.0615385	1	0.989995014	0.009995014	8.651260161	196.3594212	0.999990027	0	1	NA	480.0615385	1
0.5	1	0.5	0.1	0.877865375	0.122124637	4.908465298	91.93721425	0.999990012	1.00E-159	1	26.53739317	201.3773585	1	0.877865375	0.122124637	4.908465298	91.93721425	0.999990012	0	1	NA	201.3773585	1
0.5	1	0.5	0.25	0.729047428	0.270942883	3.427192056	49.27601035	0.999990311	5.93E-152	1	29.2645884	51.225	1	0.729047428	0.270942883	3.427192056	49.27601035	0.999990311	0	1	NA	51.225	1
0.5	1	0.5	0.5	0.546387138	0.453602911	2.538283244	30.02996514	0.999990049	3.26E-79	1	33.83565474	26.2	1	0.546387138	0.453602911	2.538283244	30.02996514	0.999990049	0	1	NA	26.2	1
0.5	1	0.5	0.75	0.418194264	0.581795844	2.114740214	22.56176806	0.999990108	4.04E-139	1	35.49714516	24.08333333	1	0.418194264	0.581795844	2.114740214	22.56176806	0.999990108	0	1	NA	24.08333333	1
0.5	1	0.5	0.9	0.359124206	0.64086916	1.947974194	19.89399101	0.999993366	1.31E-133	1	35.74330189	21.46666667	1	0.359124206	0.64086916	1.947974194	19.89399101	0.999993366	0	1	NA	21.46666667	1
0.5	1	0.5	1	0.325403433	0.674588383	1.858297708	18.51775195	0.999991816	1.25E-131	1	34.88364203	16.3	1	0.325403433	0.674588383	1.858297708	18.51775195	0.999991816	0	1	NA	16.3	1
0.5	1	0.75	0	0.989995014	0.009995014	8.651260161	196.3594212	0.999990027	0	1	NA	478.3045685	1	0.989995014	0.009995014	8.651260161	196.3594212	0.999990027	0	1	NA	478.3045685	1
0.5	1	0.75	0.1	0.894052296	0.105937959	5.193108068	101.1923398	0.999990255	2.86E-103	1	20.87118785	159.9217391	1	0.894052296	0.105937959	5.193108068	101.1923398	0.999990255	0	1	NA	159.9217391	1
0.5	1	0.75	0.25	0.761283549	0.23870743	3.652221756	54.950152	0.999990979	6.70E-119	1	23.69493076	57.53061224	1	0.761283549	0.23870743	3.652221756	54.950152	0.999990979	0	1	NA	57.53061224	1
0.5	1	0.75	0.5	0.5919042	0.408086428	2.718222545	33.52404612	0.999990628	1.04E-154	1	25.56182309	35.36585366	1	0.5919042	0.408086428	2.718222545	33.52404612	0.999990628	0	1	NA	35.36585366	1
0.5	1	0.75	0.75	0.467916236	0.532074609	2.267217253	25.13220851	0.999990845	0	1	NA	15.26666667	1	0.467916236	0.532074609	2.267217253	25.13220851	0.999990845	0	1	NA	15.26666667	1
0.5	1	0.75	0.9	0.409054613	0.590936022	2.088011961	22.12434067	0.999990635	0	1	NA	16.95	1	0.409054613	0.590936022	2.088011961	22.12434067	0.999990635	0	1	NA	16.95	1
0.5	1	0.75	1	0.37488461	0.625106132	1.991160745	20.57091717	0.999990742	4.09E-79	1	30.84770215	18.94736842	1	0.37488461	0.625106132	1.991160745	20.57091717	0.999990742	0	1	NA	18.94736842	1
0.5	1	1	0	0.989995014	0.009995014	8.651260161	196.3594212	0.999990027	0	1	NA	476.1530612	1	0.989995014	0.009995014	8.651260161	196.3594212	0.999990027	0	1	NA	476.1530612	1
0.5	1	1	0.1	0.906449723	0.093540395	5.448800355	109.5774383	0.999990118	3.66E-250	1	17.15825436	181.6315789	1	0.906449723	0.093540395	5.448800355	109.5774383	0.999990118	0	1	NA	181.6315789	1
0.5	1	1	0.25	0.78669169	0.213299008	3.855000649	60.33658291	0.999990697	2.00E-108	1	20.85482464	90.4893617	1	0.78669169	0.213299008	3.855000649	60.33658291	0.999990697	0	1	NA	90.4893617	1
0.5	1	1	0.5	0.629266028	0.370725257	2.882394726	36.8868722	0.999991285	1.06E-99	1	23.4940619	36.11904762	1	0.629266028	0.370725257	2.882394726	36.8868722	0.999991285	0	1	NA	36.11904762	1
0.5	1	1	0.75	0.510155275	0.489836352	2.407785232	27.61841737	0.999991627	6.27E-159	1	23.56581649	30.9	1	0.510155275	0.489836352	2.407785232	27.61841737	0.999991627	0	1	NA	30.9	1
0.5	1	1	0.9	0.452257483	0.547734141	2.217819584	24.28538382	0.999991624	0	1	NA	22.17241379	1	0.452257483	0.547734141	2.217819584	24.28538382	0.999991624	0	1	NA	22.17241379	1
0.5	1	1	1	0.418194264	0.581795844	2.114740214	22.56176806	0.999990108	3.40E-107	1	26.02137949	22.82142857	1	0.418194264	0.581795844	2.114740214	22.56176806	0.999990108	0	1	NA	22.82142857	1
0.75	0	0	0	0.989995014	0.009995014	8.651260161	196.3594212	0.999990027	1	0	476.1530612	NA	1	0.989995014	0.009995014	8.651260161	196.3594212	0.999990027	1	0	476.1530612	NA	1
0.75	0	0	0.1	0.824163232	0.175827273	4.210083268	70.36417265	0.999990506	1	0	59.59375	NA	1	0.824163232	0.175827273	4.210083268	70.36417265	0.999990506	1	2.71E-34	59.59375	135.1640719	1
0.75	0	0	0.25	0.629266028	0.370725257	2.882394726	36.8868722	0.999991285	1	0	36.11904762	NA	1	0.629266028	0.370725257	2.882394726	36.8868722	0.999991285	1	5.14E-33	36.11904762	77.2451717	1
0.75	0	0	0.5	0.418194264	0.581795844	2.114740214	22.56176806	0.999990108	1	0	22.82142857	NA	1	0.418194264	0.581795844	2.114740214	22.56176806	0.999990108	1	5.75E-32	22.82142857	47.63693154	1
0.75	0	0	0.75	0.288518895	0.711475109	1.763824352	17.10940017	0.999994004	1	0	13.5	NA	1	0.288518895	0.711475109	1.763824352	17.10940017	0.999994004	1	2.46E-31	13.5	36.80839016	1
0.75	0	0	0.9	0.234048232	0.765945463	1.629513617	15.17390606	0.999993695	1	0	12.83333333	NA	1	0.234048232	0.765945463	1.629513617	15.17390606	0.999993695	1	3.45E-31	12.83333333	32.46969877	1
0.75	0	0	1	0.204513084	0.79547802	1.558436713	14.17758037	0.999991104	1	0	11.6	NA	1	0.204513084	0.79547802	1.558436713	14.17758037	0.999991104	1	3.01E-31	11.6	29.81789405	1
0.75	0	0.25	0	0.989995014	0.009995014	8.651260161	196.3594212	0.999990027	1	0	476.1530612	NA	1	0.989995014	0.009995014	8.651260161	196.3594212	0.999990027	1	0	476.1530612	NA	1
0.75	0	0.25	0.1	0.824163232	0.175827273	4.210083268	70.36417265	0.999990506	1	0	59.59375	NA	1	0.824163232	0.175827273	4.210083268	70.36417265	0.999990506	1	1.65E-32	59.59375	41.90891018	1
0.75	0	0.25	0.25	0.629266028	0.370725257	2.882394726	36.8868722	0.999991285	1	0	36.11904762	NA	1	0.629266028	0.370725257	2.882394726	36.8868722	0.999991285	1	2.12E-30	36.11904762	46.12715999	1
0.75	0	0.25	0.5	0.418194264	0.581795844	2.114740214	22.56176806	0.999990108	1	0	22.82142857	NA	1	0.418194264	0.581795844	2.114740214	22.56176806	0.999990108	1	4.11E-28	22.82142857	43.7367564	1
0.75	0	0.25	0.75	0.288518895	0.711475109	1.763824352	17.10940017	0.999994004	1	0	13.5	NA	1	0.288518895	0.711475109	1.763824352	17.10940017	0.999994004	1	3.84E-27	13.5	35.9457983	1
0.75	0	0.25	0.9	0.234048232	0.765945463	1.629513617	15.17390606	0.999993695	1	0	12.83333333	NA	1	0.234048232	0.765945463	1.629513617	15.17390606	0.999993695	1	5.50E-27	12.83333333	32.0562766	1
0.75	0	0.25	1	0.204513084	0.79547802	1.558436713	14.17758037	0.999991104	1	0	11.6	NA	1	0.204513084	0.79547802	1.558436713	14.17758037	0.999991104	1	4.54E-27	11.6	29.56284377	1
0.75	0	0.5	0	0.989995014	0.009995014	8.651260161	196.3594212	0.999990027	1	0	476.1530612	NA	1	0.989995014	0.009995014	8.651260161	196.3594212	0.999990027	1	0	476.1530612	NA	1
0.75	0	0.5	0.1	0.824163232	0.175827273	4.210083268	70.36417265	0.999990506	1	0	59.59375	NA	1	0.824163232	0.175827273	4.210083268	70.36417265	0.999990506	1	2.65E-32	59.59375	26.56888965	1
0.75	0	0.5	0.25	0.629266028	0.370725257	2.882394726	36.8868722	0.999991285	1	0	36.11904762	NA	1	0.629266028	0.370725257	2.882394726	36.8868722	0.999991285	1	3.58E-30	36.11904762	28.98499472	1
0.75	0	0.5	0.5	0.418194264	0.581795844	2.114740214	22.56176806	0.999990108	1	0	22.82142857	NA	1	0.418194264	0.581795844	2.114740214	22.56176806	0.999990108	1	1.38E-27	22.82142857	32.94467843	1
0.75	0	0.5	0.75	0.288518895	0.711475109	1.763824352	17.10940017	0.999994004	1	0	13.5	NA	1	0.288518895	0.711475109	1.763824352	17.10940017	0.999994004	1	8.06E-26	13.5	32.8749329	1
0.75	0	0.5	0.9	0.234048232	0.765945463	1.629513617	15.17390606	0.999993695	1	0	12.83333333	NA	1	0.234048232	0.765945463	1.629513617	15.17390606	0.999993695	1	3.23E-25	12.83333333	30.67391145	1
0.75	0	0.5	1	0.204513084	0.79547802	1.558436713	14.17758037	0.999991104	1	0	11.6	NA	1	0.204513084	0.79547802	1.558436713	14.17758037	0.999991104	1	4.88E-25	11.6	28.7583416	1
0.75	0	0.75	0	0.989995014	0.009995014	8.651260161	196.3594212	0.999990027	1	0	476.1530612	NA	1	0.989995014	0.009995014	8.651260161	196.3594212	0.999990027	1	0	476.1530612	NA	1
0.75	0	0.75	0.1	0.824163232	0.175827273	4.210083268	70.36417265	0.999990506	1	0	59.59375	NA	1	0.824163232	0.175827273	4.210083268	70.36417265	0.999990506	1	3.27E-32	59.59375	20.76731257	1
0.75	0	0.75	0.25	0.629266028	0.370725257	2.882394726	36.8868722	0.999991285	1	0	36.11904762	NA	1	0.629266028	0.370725257	2.882394726	36.8868722	0.999991285	1	4.54E-30	36.11904762	22.38064327	1
0.75	0	0.75	0.5	0.418194264	0.581795844	2.114740214	22.56176806	0.999990108	1	0	22.82142857	NA	1	0.418194264	0.581795844	2.114740214	22.56176806	0.999990108	1	1.86E-27	22.82142857	25.43941949	1
0.75	0	0.75	0.75	0.288518895	0.711475109	1.763824352	17.10940017	0.999994004	1	0	13.5	NA	1	0.288518895	0.711475109	1.763824352	17.10940017	0.999994004	1	1.62E-25	13.5	27.89486633	1
0.75	0	0.75	0.9	0.234048232	0.765945463	1.629513617	15.17390606	0.999993695	1	0	12.83333333	NA	1	0.234048232	0.765945463	1.629513617	15.17390606	0.999993695	1	1.22E-24	12.83333333	27.9730875	1
0.75	0	0.75	1	0.204513084	0.79547802	1.558436713	14.17758037	0.999991104	1	0	11.6	NA	1	0.204513084	0.79547802	1.558436713	14.17758037	0.999991104	1	3.23E-24	11.6	27.14665037	1
0.75	0	1	0	0.989995014	0.009995014	8.651260161	196.3594212	0.999990027	1	0	476.1530612	NA	1	0.989995014	0.009995014	8.651260161	196.3594212	0.999990027	1	0	476.1530612	NA	1
0.75	0	1	0.1	0.824163232	0.175827273	4.210083268	70.36417265	0.999990506	1	0	59.59375	NA	1	0.824163232	0.175827273	4.210083268	70.36417265	0.999990506	1	3.68E-32	59.59375	17.6649449	1
0.75	0	1	0.25	0.629266028	0.370725257	2.882394726	36.8868722	0.999991285	1	0	36.11904762	NA	1	0.629266028	0.370725257	2.882394726	36.8868722	0.999991285	1	5.18E-30	36.11904762	18.84401478	1
0.75	0	1	0.5	0.418194264	0.581795844	2.114740214	22.56176806	0.999990108	1	0	22.82142857	NA	1	0.418194264	0.581795844	2.114740214	22.56176806	0.999990108	1	2.19E-27	22.82142857	21.24709401	1
0.75	0	1	0.75	0.288518895	0.711475109	1.763824352	17.10940017	0.999994004	1	0	13.5	NA	1	0.288518895	0.711475109	1.763824352	17.10940017	0.999994004	1	2.02E-25	13.5	23.5668239	1
0.75	0	1	0.9	0.234048232	0.765945463	1.629513617	15.17390606	0.999993695	1	0	12.83333333	NA	1	0.234048232	0.765945463	1.629513617	15.17390606	0.999993695	1	1.81E-24	12.83333333	24.60196192	1
0.75	0	1	1	0.204513084	0.79547802	1.558436713	14.17758037	0.999991104	1	0	11.6	NA	1	0.204513084	0.79547802	1.558436713	14.17758037	0.999991104	1	6.22E-24	11.6	24.77022783	1
0.75	0.01	0	0	0.989995014	0.009995014	8.65126016	196.3594212	0.999990027	0.989995014	0.009995014	8.65126016	196.3594212	0.999990027	0.989995014	0.009995014	8.65126016	196.3594212	0.999990027	0.989995014	0.009995014	8.65126016	196.3594212	0.999990027
0.75	0.01	0	0.1	0.824163232	0.175827273	4.210083268	70.36417265	0.999990506	0.98322068	0.007582515	8.500451247	132.9367909	0.990803196	0.824163232	0.175827273	4.210083268	70.36417265	0.999990506	0.986144868	0.006239094	7.473464111	133.1811256	0.992383961
0.75	0.01	0	0.25	0.629266028	0.370725257	2.882394726	36.8868722	0.999991285	0.959763143	0.001868928	8.18237287	75.55627905	0.961632071	0.629266028	0.370725257	2.882394726	36.8868722	0.999991285	0.975883748	0.001035271	6.072459468	76.07588972	0.976919019
0.75	0.01	0	0.5	0.418194264	0.581795844	2.114740214	22.56176806	0.999990108	0.893111551	0.000254051	8.504811252	46.01215953	0.893365602	0.418194264	0.581795844	2.114740214	22.56176806	0.999990108	0.963158683	4.23E-05	5.0493355	46.95199265	0.963200989
0.75	0.01	0	0.75	0.288518895	0.711475109	1.763824352	17.10940017	0.999994004	0.796148868	9.66E-05	8.959455958	35.16119005	0.796245492	0.288518895	0.711475109	1.763824352	17.10940017	0.999994004	0.956413009	2.71E-06	4.540325747	36.32624671	0.956415724
0.75	0.01	0	0.9	0.234048232	0.765945463	1.629513617	15.17390606	0.999993695	0.725685924	6.29E-05	9.056538137	30.87145398	0.725748853	0.234048232	0.765945463	1.629513617	15.17390606	0.999993695	0.953468125	5.00E-07	4.305293073	32.06550812	0.953468625
0.75	0.01	0	1	0.204513084	0.79547802	1.558436713	14.17758037	0.999991104	0.673823594	4.52E-05	8.98356084	28.28758457	0.673868774	0.204513084	0.79547802	1.558436713	14.17758037	0.999991104	0.951362213	1.38E-07	4.155039791	29.45726481	0.951362351
0.75	0.01	0.25	0	0.983450504	0.016539563	12.27232632	195.0222275	0.999990066	0.629266029	0.370733971	2.882394749	36.88829567	1	0.990220989	0.00976905	8.553904785	196.5113806	0.999990039	0.629266029	0.370733971	2.882394749	36.88829567	1
0.75	0.01	0.25	0.1	0.752377472	0.247612926	5.20899748	73.33266469	0.999990398	0.590010435	0.409989565	2.990564665	36.81517982	1	0.829747102	0.170243209	4.325472263	73.67903425	0.999990311	0.630337759	0.369662241	2.88621832	37.02184271	1
0.75	0.01	0.25	0.25	0.529169998	0.470820322	3.149649867	37.67326593	0.99999032	0.529169998	0.470820322	3.149649867	37.67326593	0.99999032	0.633549118	0.366442185	2.920016349	38.13836494	0.999991303	0.633549118	0.366442185	2.920016349	38.13836494	0.999991303
0.75	0.01	0.25	0.5	0.330924031	0.669066376	2.148656376	22.60382584	0.999990406	0.432113939	0.518849435	3.509056241	38.35053887	0.950963374	0.420997699	0.578994949	2.127472628	22.94084277	0.999992647	0.647266028	0.314025724	3.128091052	39.43211354	0.961291751
0.75	0.01	0.25	0.75	0.223104801	0.776886747	1.748419266	17.03757311	0.999991548	0.348589311	0.316814704	4.010734465	33.39065497	0.665404015	0.290517125	0.709473556	1.770854779	17.28335282	0.999990681	0.672719011	0.117399959	3.479951354	33.52014234	0.79011897
0.75	0.01	0.25	0.9	0.179914031	0.82007963	1.605265287	15.09362116	0.999993661	0.305699983	0.198360219	4.337072925	30.58864497	0.504060202	0.235711831	0.764281063	1.634965708	15.29957706	0.999992893	0.69145121	0.053995884	3.681988132	30.52353548	0.745447094
0.75	0.01	0.25	1	0.156877249	0.843115695	1.531756738	14.09936611	0.999992944	0.279787964	0.132787134	4.536284832	28.65084469	0.412575099	0.205993783	0.793998047	1.563154271	14.2829511	0.99999183	0.704237694	0.029204197	3.786184921	28.53197335	0.733441891
0.75	0.01	0.5	0	0.971060831	0.028929184	17.84210967	192.0303068	0.999990015	0.418194264	0.581805736	2.114740216	22.56232174	1	0.990821696	0.009168331	8.312781036	196.9202457	0.999990027	0.418194264	0.581805736	2.114740216	22.56232174	1
0.75	0.01	0.5	0.1	0.672112028	0.327878132	6.844540417	80.24960826	0.99999016	0.382062757	0.617937243	2.133024986	22.44991669	1	0.846658365	0.153332012	4.703700766	81.16862772	0.999990377	0.419085094	0.580914906	2.11696042	22.6099387	1
0.75	0.01	0.5	0.25	0.432128935	0.567861946	3.511160969	40.75219758	0.999990881	0.330924031	0.669075969	2.148656381	22.60437143	1	0.647281598	0.352708552	3.129559059	42.40725011	0.999990151	0.420997699	0.579002301	2.127472631	22.94132133	1
0.75	0.01	0.5	0.5	0.256883978	0.743107762	2.178341482	23.8068427	0.99999174	0.256883978	0.743107762	2.178341482	23.8068427	0.99999174	0.427140846	0.572851018	2.192220695	24.83597011	0.999991865	0.427140846	0.572851018	2.192220695	24.83597011	0.999991865
0.75	0.01	0.5	0.75	0.170868168	0.829123261	1.728277205	17.60089939	0.999991429	0.198149461	0.795929889	2.253586913	25.29014204	0.99407935	0.293831857	0.706161058	1.797351443	18.18966937	0.999992915	0.439723563	0.552236297	2.365739669	27.63908407	0.99195986
0.75	0.01	0.5	0.9	0.13749789	0.862492229	1.57872189	15.47573997	0.999990119	0.169662568	0.789778643	2.331376684	25.55640922	0.959441211	0.23819248	0.761800689	1.652562915	15.9116424	0.999993169	0.451340601	0.492599132	2.533067016	28.23147453	0.943939733
0.75	0.01	0.5	1	0.119864638	0.880126972	1.504125521	14.40259618	0.99999161	0.153134158	0.760021026	2.398341119	25.4145901	0.913155184	0.208085277	0.791906461	1.577103209	14.7663189	0.999991738	0.460864428	0.408231077	2.667396057	27.6297343	0.869095505
0.75	0.01	0.75	0	0.952557564	0.04743145	25.05215724	188.429268	0.999989015	0.288518895	0.711481105	1.763824352	17.10960475	1	0.99166226	0.008327773	7.94662566	197.3784301	0.999990033	0.288518895	0.711481105	1.763824353	17.10960475	1
0.75	0.01	0.75	0.1	0.594343458	0.405646869	9.194531966	87.287502	0.999990327	0.260771927	0.739228073	1.759907678	17.0182026	1	0.869372225	0.130618068	5.108055553	89.31551616	0.999990293	0.28921288	0.71078712	1.765403707	17.13788008	1
0.75	0.01	0.75	0.25	0.349070984	0.650919912	4.073271231	44.22344604	0.999990896	0.223104801	0.776895199	1.748419266	17.03786331	1	0.673383822	0.326606485	3.524204689	47.88932339	0.999990307	0.290517125	0.709482875	1.77085478	17.28368605	1
0.75	0.01	0.75	0.5	0.198149627	0.801841531	2.253627858	25.48757097	0.999991157	0.170868168	0.829131832	1.728277207	17.60123548	1	0.439723885	0.5602673	2.365776275	28.0062971	0.999991186	0.293831857	0.706168143	1.797351444	18.18999979	1
0.75	0.01	0.75	0.75	0.130569384	0.869422152	1.724497969	18.57528433	0.999991536	0.130569384	0.869422152	1.724497969	18.57528433	0.999991536	0.299652673	0.700338034	1.869398907	20.11120187	0.999990707	0.299652673	0.700338034	1.869398907	20.11120187	0.999990707
0.75	0.01	0.75	0.9	0.105018553	0.894972111	1.5627938	16.20226604	0.999990665	0.111222097	0.888475919	1.735801432	19.23321164	0.999698015	0.242137357	0.757854025	1.697821169	17.33513989	0.999991381	0.304983053	0.694580362	1.947693233	21.56693509	0.999563415
0.75	0.01	0.75	1	0.091602876	0.908387215	1.484952301	15.00755513	0.999990091	0.100032129	0.898353189	1.750267341	19.65753602	0.998385317	0.211222927	0.788769094	1.611336713	15.93402165	0.999992021	0.309503317	0.687828334	2.017914597	22.5457352	0.997331651
0.75	0.01	1	0	0.929462706	0.070521562	33.13695745	184.7837106	0.999984269	0.204513084	0.795486916	1.558436713	14.1777912	1	0.992529995	0.007460089	7.531475669	197.7645049	0.999990084	0.204513084	0.795486916	1.558436713	14.1777912	1
0.75	0.01	1	0.1	0.52565053	0.474339529	12.25383624	93.5901595	0.999990059	0.184080358	0.815919642	1.548627138	14.1084665	1	0.891803972	0.10818614	5.399834063	97.1544789	0.999990112	0.205050721	0.794949279	1.559645115	14.1982374	1
0.75	0.01	1	0.25	0.282290181	0.717700099	4.873020806	47.59020404	0.99999028	0.156877249	0.843122751	1.531756738	14.09954311	1	0.707897194	0.292093206	3.980535775	53.58635817	0.999990401	0.205993783	0.794006217	1.563154272	14.28315567	1
0.75	0.01	1	0.5	0.153141661	0.846849384	2.400276677	27.24716555	0.999991045	0.119864638	0.880135362	1.504125522	14.40283599	1	0.460891822	0.539099258	2.669728294	31.67393062	0.99999108	0.208085277	0.791914723	1.57710321	14.76657769	1
0.75	0.01	1	0.75	0.100032141	0.899959756	1.750272507	19.70256404	0.999991897	0.091602876	0.908397121	1.484952303	15.00786938	0.999999996	0.309503349	0.690488358	2.017919057	22.6400021	0.999991706	0.211222927	0.788777071	1.611336714	15.93432414	0.999999999
0.75	0.01	1	0.9	0.080435854	0.919555486	1.566122154	17.09145839	0.999991339	0.078052352	0.921946921	1.480304779	15.45404264	0.999999274	0.248496593	0.751496335	1.793539388	19.37863142	0.999992929	0.213879514	0.7861201	1.648806073	16.9429911	0.999999613
0.75	0.01	1	1	0.070206429	0.92978612	1.480753019	15.77220886	0.999992549	0.070206429	0.92978612	1.480753019	15.77220886	0.999992549	0.216080891	0.783911593	1.683591514	17.70495299	0.999992484	0.216080891	0.783911593	1.683591514	17.70495299	0.999992484
0.75	0.02	0	0	0.989995014	0.009995014	8.65126016	196.3594212	0.999990027	0.979990128	0.019990128	15.01992934	195.3560532	0.999980256	0.989995014	0.009995014	8.65126016	196.3594212	0.999990027	0.979990128	0.019990128	15.01992934	195.3560532	0.999980256
0.75	0.02	0	0.1	0.824163232	0.175827273	4.210083268	70.36417265	0.999990506	0.968513836	0.014352783	13.87178188	132.3213372	0.982866619	0.824163232	0.175827273	4.210083268	70.36417265	0.999990506	0.972372373	0.012548587	12.71101622	132.573672	0.98492096
0.75	0.02	0	0.25	0.629266028	0.370725257	2.882394726	36.8868722	0.999991285	0.930806411	0.003377479	12.34479567	75.21819334	0.93418389	0.629266028	0.370725257	2.882394726	36.8868722	0.999991285	0.952183279	0.002153472	10.00504187	75.75536523	0.954336751
0.75	0.02	0	0.5	0.418194264	0.581795844	2.114740214	22.56176806	0.999990108	0.836848266	0.000453015	11.78870497	45.80433011	0.837301281	0.418194264	0.581795844	2.114740214	22.56176806	0.999990108	0.927442971	9.63E-05	8.066115655	46.77520144	0.927539228
0.75	0.02	0	0.75	0.288518895	0.711475109	1.763824352	17.10940017	0.999994004	0.71578386	0.000174015	11.75879271	35.00388568	0.715957875	0.288518895	0.711475109	1.763824352	17.10940017	0.999994004	0.91447281	6.78E-06	7.11354719	36.20278549	0.914479586
0.75	0.02	0	0.9	0.234048232	0.765945463	1.629513617	15.17390606	0.999993695	0.63409951	0.000114429	11.59996885	30.73835726	0.634213939	0.234048232	0.765945463	1.629513617	15.17390606	0.999993695	0.908844351	1.33E-06	6.676292841	31.96248431	0.90884568
0.75	0.02	0	1	0.204513084	0.79547802	1.558436713	14.17758037	0.999991104	0.576316108	8.29E-05	11.35054597	28.17051522	0.576399038	0.204513084	0.79547802	1.558436713	14.17758037	0.999991104	0.904830745	3.86E-07	6.397896672	29.36610006	0.90483113
0.75	0.02	0.25	0	0.98105426	0.018935833	13.32142951	194.3317305	0.999990093	0.396146364	0.603853636	4.229404086	35.89733933	1	0.990425907	0.009564129	8.462706319	196.6406425	0.999990036	0.396146364	0.603853636	4.229404086	35.89733933	1
0.75	0.02	0.25	0.1	0.736766273	0.263224161	5.379491604	74.81897382	0.999990433	0.364407116	0.635592884	4.317051925	35.81574746	1	0.834334023	0.165655981	4.400972248	75.96658962	0.999990004	0.397498068	0.602501932	4.236148877	36.02631901	1
0.75	0.02	0.25	0.25	0.515289079	0.484700976	3.122656454	38.12850758	0.999990056	0.316698455	0.683293596	4.462887273	36.58024163	0.999992051	0.637565269	0.362426076	2.950951088	39.0651999	0.999991345	0.401583724	0.598409231	4.297563388	37.08884741	0.999992955
0.75	0.02	0.25	0.5	0.325269798	0.674720923	2.115321517	22.72012188	0.99999072	0.245670603	0.706273432	4.884365347	37.50069216	0.951944035	0.4237582	0.576233082	2.139396043	23.25994003	0.999991281	0.419464399	0.530289716	4.680011098	38.79314961	0.949754115
0.75	0.02	0.25	0.75	0.2213418	0.778651417	1.729864331	17.09061429	0.999993217	0.189673096	0.460756121	5.520216353	33.33322074	0.650429217	0.292504895	0.707486039	1.777668373	17.43922786	0.999990934	0.454016658	0.229023613	5.320049723	33.66384086	0.683040271
0.75	0.02	0.25	0.9	0.179224587	0.820767562	1.592822006	15.1341223	0.999992149	0.162498175	0.280800963	5.904781085	30.19602209	0.443299138	0.237370996	0.762622918	1.640294632	15.41386725	0.999993914	0.480418326	0.114672112	5.676439438	30.83106792	0.595090437
0.75	0.02	0.25	1	0.15661822	0.843373178	1.522324348	14.13507795	0.999991398	0.146580097	0.192682395	6.132301189	28.33295183	0.339262493	0.207472262	0.792521399	1.567782094	14.37928744	0.999993661	0.498902223	0.066553404	5.853511885	28.91994115	0.565455627
0.75	0.02	0.5	0	0.964613428	0.035376622	20.34044498	190.706781	0.99999005	0.175198675	0.824801325	2.920659127	21.60860478	1	0.991414331	0.008575721	8.048139987	197.2862363	0.999990052	0.175198675	0.824801325	2.920659127	21.60860478	1
0.75	0.02	0.5	0.1	0.646484172	0.353506222	7.378033676	82.96076205	0.999990394	0.156152741	0.843847259	2.913182638	21.50366809	1	0.860101693	0.139888717	4.891796682	86.80949186	0.99999041	0.175945365	0.824054635	2.924373901	21.65447323	1
0.75	0.02	0.5	0.25	0.412851891	0.58713887	3.536854331	41.92108329	0.999990761	0.130219314	0.869780686	2.893617737	21.62511358	1	0.661139538	0.338850709	3.271077653	45.23377087	0.999990247	0.177558136	0.822441864	2.942680997	21.95026531	1
0.75	0.02	0.5	0.5	0.250315854	0.749675808	2.141878973	24.28741205	0.999991662	0.095170613	0.904824677	2.888287171	22.65573557	0.99999529	0.435435047	0.564557268	2.253385248	26.17611454	0.999992314	0.182828973	0.817166539	3.059580898	23.67692718	0.999995512
0.75	0.02	0.5	0.75	0.169382512	0.830609883	1.706613287	17.85959493	0.999992395	0.069679599	0.926786618	2.965519132	24.02646646	0.996466217	0.299033754	0.700958019	1.827567539	18.93099464	0.999991773	0.193994616	0.799295247	3.3772849	26.46438332	0.993289863
0.75	0.02	0.5	0.9	0.137285153	0.862706695	1.56479536	15.66927604	0.999991847	0.058092689	0.916089624	3.061366652	24.47394347	0.974182313	0.24229954	0.757692794	1.674140353	16.45342276	0.999992334	0.204679433	0.742563247	3.682583106	27.44204179	0.947242681
0.75	0.02	0.5	1	0.120129447	0.879863945	1.494107515	14.5664414	0.999993393	0.051610104	0.89053224	3.146646823	24.52452352	0.942142344	0.211642004	0.788348929	1.594862317	15.21364236	0.999990933	0.213683291	0.650943993	3.92545705	27.24281936	0.864627284
0.75	0.02	0.75	0	0.942727172	0.057259771	28.54921028	186.9207482	0.999986943	0.083588624	0.916411376	2.33355157	16.20322157	1	0.992585512	0.007404533	7.502858451	197.8920617	0.999990045	0.083588624	0.916411376	2.33355157	16.20322157	1
0.75	0.02	0.75	0.1	0.568764027	0.431226094	10.11319724	90.20135148	0.999990121	0.073716298	0.926283702	2.305955727	16.12726241	1	0.889247691	0.110742554	5.273196186	97.56031102	0.999990245	0.083990386	0.916009614	2.336158395	16.23057756	1
0.75	0.02	0.75	0.25	0.333346205	0.666644726	4.244733277	45.74824374	0.99999093	0.060834121	0.939165879	2.261138173	16.14280419	1	0.700007067	0.299983863	3.759851957	52.1237579	0.99999093	0.08474925	0.91525075	2.345452099	16.35769034	1
0.75	0.02	0.75	0.5	0.194095792	0.805895041	2.262691719	26.26411837	0.999990833	0.044075155	0.955924845	2.196430729	16.6062097	1	0.457485421	0.54250631	2.519878895	30.28153712	0.99999173	0.086702005	0.913297995	2.392408847	17.12569399	1
0.75	0.02	0.75	0.75	0.130520891	0.869471119	1.722668843	19.05549046	0.99999201	0.032114796	0.967881789	2.16604808	17.43103158	0.999996586	0.310119453	0.689872893	1.95272186	21.58922609	0.999992347	0.090214904	0.909781753	2.523555591	18.83430129	0.999996656
0.75	0.02	0.75	0.9	0.105856528	0.894135162	1.562594524	16.57889702	0.99999169	0.026696307	0.97317758	2.170576618	18.00368137	0.999873887	0.250011218	0.749979059	1.756568938	18.50944299	0.999990278	0.093519525	0.906242685	2.667453855	20.18945322	0.99976221
0.75	0.02	0.75	1	0.092732764	0.907258752	1.486117462	15.33240208	0.999991516	0.02366321	0.975639537	2.184332973	18.3898234	0.999302747	0.217844861	0.782146263	1.658698295	16.94687584	0.999991124	0.096383312	0.902072252	2.796654054	21.14567994	0.998455564
0.75	0.02	1	0	0.918627267	0.081354847	36.74816665	183.3698536	0.999982115	0.042143518	0.957856482	1.990254231	13.32179437	1	0.993630604	0.006359404	6.95827001	198.3137471	0.999990009	0.042143518	0.957856482	1.990254231	13.32179437	1
0.75	0.02	1	0.1	0.508317772	0.491672443	13.43748183	96.3919073	0.999990215	0.037102928	0.962897072	1.959899047	13.2708451	1	0.914009248	0.085980882	5.445748179	107.3512226	0.99999013	0.042364599	0.957635401	1.992249541	13.34158977	1
0.75	0.02	1	0.25	0.274967367	0.725022939	5.255546027	49.32604576	0.999990306	0.03063582	0.96936418	1.914142359	13.26960881	1	0.744900059	0.255090587	4.212622024	58.71711467	0.999990646	0.04275421	0.95724579	1.998192333	13.4157077	1
0.75	0.02	1	0.5	0.152997803	0.846992557	2.505702556	28.25964017	0.99999036	0.022324084	0.977675916	1.845519436	13.51689823	1	0.491213257	0.508778559	2.918991866	34.51647428	0.999991816	0.043627025	0.956372975	2.02260802	13.8077623	1
0.75	0.02	1	0.75	0.101769562	0.898222285	1.794240746	20.38928595	0.999991847	0.016391509	0.98360849	1.796209068	14.01369263	0.999999999	0.327903484	0.672087107	2.184517855	24.63236011	0.999990591	0.044960198	0.955039802	2.084328779	14.77394989	1
0.75	0.02	1	0.9	0.082437044	0.917554652	1.597146279	17.65493903	0.999991697	0.013684599	0.98631517	1.779130037	14.38556901	0.999999769	0.262045945	0.737946087	1.917289492	21.05537052	0.999992032	0.046111469	0.953888391	2.152944515	15.64750309	0.999999861
0.75	0.02	1	1	0.072227421	0.927765668	1.506700908	16.27007108	0.999993088	0.01216025	0.987837336	1.773698283	14.65354211	0.999997586	0.227249878	0.772741716	1.78486423	19.21076531	0.999991594	0.047080814	0.952916363	2.217064427	16.32651821	0.999997177
0.75	0.03	0	0	0.989995014	0.009995014	8.65126016	196.3594212	0.999990027	0.969985343	0.029985343	20.59432452	194.3458549	0.999970687	0.989995014	0.009995014	8.65126016	196.3594212	0.999990027	0.969985343	0.029985343	20.59432452	194.3458549	0.999970687
0.75	0.03	0	0.1	0.824163232	0.175827273	4.210083268	70.36417265	0.999990506	0.954172375	0.021072008	18.41495421	131.7037575	0.975244382	0.824163232	0.175827273	4.210083268	70.36417265	0.999990506	0.958682389	0.018928603	17.19032759	131.9630146	0.977610992
0.75	0.03	0	0.25	0.629266028	0.370725257	2.882394726	36.8868722	0.999991285	0.903848812	0.004924116	15.69372929	74.88977677	0.908772928	0.629266028	0.370725257	2.882394726	36.8868722	0.999991285	0.928893892	0.003356717	13.25044528	75.43863976	0.932250609
0.75	0.03	0	0.5	0.418194264	0.581795844	2.114740214	22.56176806	0.999990108	0.788443773	0.00067487	14.30257182	45.62063044	0.789118643	0.418194264	0.581795844	2.114740214	22.56176806	0.999990108	0.892825026	0.000163105	10.47222891	46.6078073	0.892988131
0.75	0.03	0	0.75	0.288518895	0.711475109	1.763824352	17.10940017	0.999994004	0.651298855	0.000264939	13.84481897	34.87146627	0.651563795	0.288518895	0.711475109	1.763824352	17.10940017	0.999994004	0.874126095	1.25E-05	9.122451214	36.08998553	0.874138559
0.75	0.03	0	0.9	0.234048232	0.765945463	1.629513617	15.17390606	0.999993695	0.563359241	0.000176469	13.47699323	30.62726803	0.56353571	0.234048232	0.765945463	1.629513617	15.17390606	0.999993695	0.866060183	2.58E-06	8.506239932	31.87020195	0.866062761
0.75	0.03	0	1	0.204513084	0.79547802	1.558436713	14.17758037	0.999991104	0.50287278	0.00012923	13.09010425	28.07296028	0.50300201	0.204513084	0.79547802	1.558436713	14.17758037	0.999991104	0.860324647	7.81E-07	8.11523395	29.2855849	0.860325428
0.75	0.03	0.25	0	0.979713366	0.020276693	13.8591531	193.8869347	0.999990059	0.249495672	0.750504328	5.261931081	34.93159918	1	0.990613497	0.009376524	8.37677606	196.7518284	0.999990021	0.249495672	0.750504328	5.261931081	34.93159918	1
0.75	0.03	0.25	0.1	0.730207604	0.269782752	5.460691566	75.72587499	0.999990356	0.226203504	0.773796496	5.34525678	34.84530577	1	0.838208208	0.161782108	4.450030926	77.55216033	0.999990316	0.250774869	0.749225131	5.271091181	35.05617976	1
0.75	0.03	0.25	0.25	0.510597268	0.48939419	3.111060389	38.45857541	0.999991458	0.191900372	0.808094379	5.502431329	35.53100214	0.999994751	0.641359925	0.358630714	2.976748811	39.76414669	0.999990639	0.254675614	0.745318421	5.356669918	36.06525608	0.999994035
0.75	0.03	0.25	0.5	0.324292374	0.675699676	2.104405693	22.83422492	0.99999205	0.143123435	0.816909651	6.013853577	36.65422537	0.960033086	0.426478315	0.573513349	2.15059711	23.53239151	0.999991664	0.272176128	0.678734107	5.895255669	38.11460143	0.950910236
0.75	0.03	0.25	0.75	0.22168408	0.778308025	1.725560634	17.15120166	0.999992105	0.106817175	0.548472311	6.784684133	32.80359873	0.655289487	0.294482336	0.705510094	1.78427481	17.58007364	0.99999243	0.30741939	0.332330022	6.789156193	33.78220245	0.639749412
0.75	0.03	0.25	0.9	0.179831296	0.820159646	1.590767155	15.18126716	0.999990942	0.089858887	0.347072457	7.233096399	29.83516923	0.436931343	0.239025693	0.760966343	1.645503525	15.5185436	0.999992036	0.335080186	0.162413592	7.24594383	30.52979371	0.497493778
0.75	0.03	0.25	1	0.157298636	0.842691503	1.521268529	14.17634729	0.99999014	0.080111196	0.244261349	7.488052202	28.04371527	0.324372545	0.208948458	0.791043359	1.572321707	14.4679858	0.999991817	0.354917915	0.096716417	7.464579167	28.65893472	0.451634332
0.75	0.03	0.5	0	0.96228875	0.037701325	21.15640769	190.1339742	0.999990076	0.073527292	0.926472708	3.534483649	20.74428492	1	0.99186794	0.008122125	7.830366282	197.5334697	0.999990065	0.073527292	0.926472708	3.534483649	20.74428492	1
0.75	0.03	0.5	0.1	0.642098186	0.357892197	7.56437719	84.11583579	0.999990383	0.064228112	0.935771888	3.518306353	20.65229261	1	0.86904317	0.130947252	4.951812042	89.64759478	0.999990422	0.07399754	0.92600246	3.539302345	20.78842102	1
0.75	0.03	0.5	0.25	0.411790562	0.588200335	3.584799017	42.55298187	0.999990898	0.051907836	0.948092164	3.489068527	20.75623729	1	0.672476842	0.327513238	3.357676797	46.74884134	0.99999008	0.075019389	0.924980611	3.563903556	21.05332633	1
0.75	0.03	0.5	0.5	0.25172443	0.748265857	2.155194102	24.63108237	0.999990287	0.036051317	0.963945619	3.486460631	21.67176183	0.999996937	0.443229276	0.556761105	2.303409202	27.02213248	0.999990381	0.078418617	0.921578143	3.726041258	22.62403484	0.999996761
0.75	0.03	0.5	0.75	0.171229015	0.828762009	1.714818474	18.0749589	0.999991024	0.025220636	0.97237014	3.593637616	22.94937704	0.997590776	0.304136477	0.695856145	1.855065463	19.46787281	0.999992622	0.085873273	0.909835757	4.172158768	25.34570568	0.99570903
0.75	0.03	0.5	0.9	0.139069904	0.860920445	1.571994762	15.83849651	0.999990349	0.020528707	0.96086181	3.719269035	23.45951937	0.981390517	0.246370723	0.753622663	1.694405758	16.86935812	0.999993385	0.093275569	0.868875222	4.599110513	26.60492158	0.962150791
0.75	0.03	0.5	1	0.121823447	0.878168723	1.500838338	14.71279328	0.99999217	0.017974793	0.938776175	3.828604628	23.59508094	0.956750968	0.215182729	0.784809636	1.611775128	15.5673713	0.999992365	0.099693184	0.794116482	4.935570892	26.75582127	0.893809666
0.75	0.03	0.75	0	0.941628629	0.058358106	28.87495769	186.5944693	0.999986735	0.024315597	0.975684403	2.774012116	15.44820476	1	0.993184061	0.006805992	7.183330936	198.1609181	0.999990053	0.024315597	0.975684403	2.774012116	15.44820476	1
0.75	0.03	0.75	0.1	0.573895683	0.426094409	10.29197811	91.31559804	0.999990092	0.020997334	0.979002666	2.736726151	15.39047427	1	0.900058185	0.099931971	5.245771689	100.6928801	0.999990156	0.024490759	0.975509241	2.777337778	15.47454085	1
0.75	0.03	0.75	0.25	0.340304769	0.659686282	4.396766876	46.54696038	0.999991051	0.016791403	0.983208597	2.67851791	15.41144214	1	0.718700426	0.281289825	3.854703633	53.83925744	0.999990251	0.02482329	0.97517671	2.789554092	15.58715043	1
0.75	0.03	0.75	0.5	0.199089168	0.800902269	2.335579242	26.79356652	0.999991437	0.011574226	0.988425774	2.598059769	15.8189859	1	0.472939616	0.52705057	2.62474077	31.38265124	0.999990186	0.025689812	0.974310188	2.853482961	16.24524938	1
0.75	0.03	0.75	0.75	0.134109565	0.865880802	1.76114396	19.43365182	0.999990367	0.008067433	0.99193067	2.563210142	16.55686343	0.999998103	0.320081629	0.679908668	2.021230285	22.42714572	0.999990297	0.027287567	0.972710545	3.036408963	17.76683366	0.999998113
0.75	0.03	0.75	0.9	0.108849554	0.891143657	1.590968026	16.89169376	0.999993211	0.006550577	0.993396648	2.571037581	17.07793949	0.999947225	0.257702352	0.74228908	1.808048335	19.23157521	0.999991432	0.028832752	0.971063758	3.238870613	19.02147496	0.999896511
0.75	0.03	0.75	1	0.095397615	0.904595693	1.509904553	15.60906312	0.999993308	0.005723905	0.993971027	2.589558935	17.43756224	0.999694932	0.224384508	0.775607819	1.701486303	17.59989019	0.999992326	0.030202207	0.969084887	3.420773873	19.9364929	0.999287093
0.75	0.03	1	0	0.921101105	0.078881522	35.9446472	183.5194303	0.999982626	0.008748774	0.991251226	2.331948562	12.66369305	1	0.994258411	0.005731603	6.586062272	198.532898	0.999990015	0.008748774	0.991251226	2.331948562	12.66369305	1
0.75	0.03	1	0.1	0.525882921	0.47410718	13.45353329	97.6337802	0.999990102	0.00755196	0.99244804	2.291863521	12.6300408	1	0.924267957	0.075722316	5.311307901	110.3032617	0.999990273	0.00881747	0.99118253	2.334479989	12.68271078	1
0.75	0.03	1	0.25	0.290467204	0.709523058	5.517759841	50.34516103	0.999990262	0.00605909	0.99394091	2.232054073	12.63953103	1	0.767560525	0.232430045	4.248100277	60.3347823	0.99999057	0.008939098	0.991060902	2.342205489	12.74906572	1
0.75	0.03	1	0.5	0.161405611	0.838584929	2.664315141	28.97858906	0.99999054	0.004223638	0.995776362	2.142984764	12.85967317	1	0.515374015	0.484616759	3.054724744	35.63427803	0.999990774	0.009214351	0.990785649	2.374953655	13.07818915	1
0.75	0.03	1	0.75	0.106892649	0.893099857	1.879784065	20.93371	0.999992506	0.002983153	0.997016847	2.078853658	13.29859985	1	0.344638049	0.655353388	2.304579431	25.56142634	0.999991438	0.009642525	0.990357475	2.460057702	13.89357836	1
0.75	0.03	1	0.9	0.086444065	0.913548637	1.658902564	18.12310417	0.999992703	0.002440293	0.997559626	2.056253702	13.62973878	0.999999919	0.274932058	0.725060812	2.01555271	21.90597791	0.99999287	0.0100198	0.989980157	2.556053964	14.65637337	0.999999957
0.75	0.03	1	1	0.075681017	0.924310308	1.557411996	16.69408802	0.999991325	0.002141861	0.997856843	2.048709259	13.86926572	0.999998705	0.23809275	0.761899828	1.869302209	20.01473289	0.999992579	0.010342708	0.989656383	2.64631219	15.26356606	0.999999091
0.75	0.04	0	0	0.989995014	0.009995014	8.65126016	196.3594212	0.999990027	0.959980659	0.039980659	25.62572046	193.3287209	0.999961319	0.989995014	0.009995014	8.65126016	196.3594212	0.999990027	0.959980659	0.039980659	25.62572046	193.3287209	0.999961319
0.75	0.04	0	0.1	0.824163232	0.175827273	4.210083268	70.36417265	0.999990506	0.940098802	0.027782054	22.40412247	131.083411	0.967880857	0.824163232	0.175827273	4.210083268	70.36417265	0.999990506	0.945074791	0.025379264	21.15672379	131.3490561	0.970454055
0.75	0.04	0	0.25	0.629266028	0.370725257	2.882394726	36.8868722	0.999991285	0.878361217	0.006527522	18.51140746	74.56784598	0.884888739	0.629266028	0.370725257	2.882394726	36.8868722	0.999991285	0.90601092	0.004647138	16.04019029	75.12520521	0.910658059
0.75	0.04	0	0.5	0.418194264	0.581795844	2.114740214	22.56176806	0.999990108	0.745629416	0.000921643	16.31989279	45.45184298	0.746551058	0.418194264	0.581795844	2.114740214	22.56176806	0.999990108	0.85927755	0.000244174	12.48237899	46.4477955	0.859521724
0.75	0.04	0	0.75	0.288518895	0.711475109	1.763824352	17.10940017	0.999994004	0.597688171	0.000369564	15.46738586	34.75346984	0.598057734	0.288518895	0.711475109	1.763824352	17.10940017	0.999994004	0.835321022	2.01E-05	10.77115296	35.98475971	0.835341107
0.75	0.04	0	0.9	0.234048232	0.765945463	1.629513617	15.17390606	0.999993695	0.506577604	0.000249039	14.91610502	30.5287291	0.506826642	0.234048232	0.765945463	1.629513617	15.17390606	0.999993695	0.825049271	4.35E-06	9.993869913	31.78512202	0.825053625
0.75	0.04	0	1	0.204513084	0.79547802	1.558436713	14.17758037	0.999991104	0.445296251	0.000184082	14.412956	27.98648425	0.445480332	0.204513084	0.79547802	1.558436713	14.17758037	0.999991104	0.817765731	1.37E-06	9.502097464	29.21191368	0.8177671
0.75	0.04	0.25	0	0.979023142	0.020966912	14.10735799	193.6018783	0.999990055	0.157200956	0.842799044	6.09791825	34.00451565	1	0.99078666	0.009203436	8.295455024	196.852028	0.999990096	0.157200956	0.842799044	6.09791825	34.00451565	1
0.75	0.04	0.25	0.1	0.728366591	0.271623968	5.500873916	76.33629435	0.999990559	0.14095995	0.85904005	6.181999941	33.91742059	1	0.841562336	0.158428062	4.481334794	78.66066053	0.999990398	0.158277515	0.841722485	6.109173184	34.1248361	1
0.75	0.04	0.25	0.25	0.510167026	0.489823507	3.11154398	38.72505439	0.999990533	0.117404654	0.882590934	6.357495131	34.53947607	0.999995587	0.644967398	0.355023415	2.998526219	40.30202492	0.999990813	0.161589839	0.838405649	6.216769349	35.08208468	0.999995488
0.75	0.04	0.25	0.5	0.325229477	0.674761644	2.104432743	22.94743058	0.999991121	0.085035747	0.879872113	6.959638548	35.71837823	0.96490786	0.429160213	0.570829825	2.161147306	23.76771685	0.999990038	0.176830287	0.775336114	6.900106743	37.26402354	0.952166402
0.75	0.04	0.25	0.75	0.222823416	0.77716775	1.727228171	17.21574881	0.999991166	0.061926415	0.613164564	7.853269608	32.30634391	0.675090979	0.296449566	0.703541211	1.790682875	17.70817439	0.999990777	0.208761355	0.404501942	8.013154818	33.38506105	0.613263296
0.75	0.04	0.25	0.9	0.180912395	0.819081653	1.592806151	15.23186619	0.999994047	0.051482779	0.43257205	8.396055676	30.03257528	0.484054829	0.240675886	0.759314405	1.650595378	15.61516742	0.999990292	0.234687358	0.205379464	8.55352479	30.24778903	0.440066822
0.75	0.04	0.25	1	0.158316559	0.841677291	1.523404893	14.22047736	0.99999385	0.045553474	0.319740763	8.696717923	28.36652931	0.365294237	0.21042231	0.789567759	1.576774615	14.55030933	0.999990069	0.253669053	0.125086514	8.796419564	28.41733496	0.378755567
0.75	0.04	0.5	0	0.96202695	0.037963075	21.2020357	189.9540514	0.999990024	0.030911625	0.969088375	4.024705378	19.98849849	1	0.992233317	0.007756687	7.644326658	197.7053141	0.999990004	0.030911625	0.969088375	4.024705378	19.98849849	1
0.75	0.04	0.5	0.1	0.646303074	0.353687003	7.619947639	84.77580617	0.999990076	0.026565828	0.973434172	4.006922465	19.91190932	1	0.875592958	0.124397259	4.956290097	91.08584525	0.999990218	0.031175339	0.968824661	4.030400357	20.03092641	1
0.75	0.04	0.5	0.25	0.417088837	0.582901394	3.642686903	43.00845779	0.999990231	0.020928048	0.979071952	3.979218194	20.00909963	1	0.682167206	0.317823481	3.413491403	47.61879575	0.999990687	0.031751899	0.968248101	4.060400568	20.26990106	1
0.75	0.04	0.5	0.5	0.255626121	0.744365584	2.184833208	24.92420404	0.999991704	0.013938524	0.986059977	3.996746362	20.84904168	0.999998501	0.450620002	0.549371556	2.345355491	27.59573787	0.999991559	0.033704785	0.966293574	4.26374952	21.70174531	0.999998359
0.75	0.04	0.5	0.75	0.174056094	0.825936984	1.731926771	18.27232842	0.999993078	0.009387829	0.989285535	4.146879917	22.07430738	0.998673364	0.30914831	0.690842866	1.880259022	19.87558824	0.999991176	0.038143008	0.958739008	4.829372306	24.30952944	0.996882016
0.75	0.04	0.5	0.9	0.14142922	0.858563774	1.585222216	15.99697866	0.999992994	0.007487433	0.981381772	4.307675293	22.6674398	0.988869205	0.250406839	0.74958507	1.713482082	17.20074129	0.999991909	0.042721144	0.927596697	5.367793034	25.6715988	0.970317842
[truncated: 2,150 more rows]
