# Supplementary material for: Evolution of resistance under alternative models of selective interference
Source: J Evol Biol. 2021 Sep 25;34(10):1608–23. doi: 10.1111/jeb.13919 (PMC9293239; doi:10.1111/jeb.13919)
Supplement: Supplementary file 1 — Appendix S1 [file JEB-34-1608-s001.zip › SupportingInformation/Datafile05_deterministic_additive_t1000_n100.csv]

Recombinant Fraction (c)	Starting Frequency of Other Allele (fB)	Selection Coefficient Other Allele (sB)	Selection coefficient of Focal Allele (sA)	P(A_loss_B)	P(A_fix_B)	T(A_loss_B)	T(A_fix_B)	Complete	P(A_loss_b)	P(A_fix_b)	T(A_loss_b)	T(A_fix_b)	Complete
0	0	0	0	0.989995014	0.009995014	8.651260161	196.3594212	0.999990027	0.989995014	0.009995014	8.651260161	196.3594212	0.999990027
0	0	0	0.1	0.824163232	0.175827273	4.210083268	70.36417265	0.999990506	0.824163232	0.175827273	4.210083268	70.36417265	0.999990506
0	0	0	0.25	0.629266028	0.370725257	2.882394726	36.8868722	0.999991285	0.629266028	0.370725257	2.882394726	36.8868722	0.999991285
0	0	0	0.5	0.418194264	0.581795844	2.114740214	22.56176806	0.999990108	0.418194264	0.581795844	2.114740214	22.56176806	0.999990108
0	0	0	0.75	0.288518895	0.711475109	1.763824352	17.10940017	0.999994004	0.288518895	0.711475109	1.763824352	17.10940017	0.999994004
0	0	0	0.9	0.234048232	0.765945463	1.629513617	15.17390606	0.999993695	0.234048232	0.765945463	1.629513617	15.17390606	0.999993695
0	0	0	1	0.204513084	0.79547802	1.558436713	14.17758037	0.999991104	0.204513084	0.79547802	1.558436713	14.17758037	0.999991104
0	0	0.25	0	0.989995014	0.009995014	8.651260161	196.3594212	0.999990027	0.989995014	0.009995014	8.651260161	196.3594212	0.999990027
0	0	0.25	0.1	0.824163232	0.175827273	4.210083268	70.36417265	0.999990506	0.824163232	0.175827273	4.210083268	70.36417265	0.999990506
0	0	0.25	0.25	0.629266028	0.370725257	2.882394726	36.8868722	0.999991285	0.629266028	0.370725257	2.882394726	36.8868722	0.999991285
0	0	0.25	0.5	0.418194264	0.581795844	2.114740214	22.56176806	0.999990108	0.418194264	0.581795844	2.114740214	22.56176806	0.999990108
0	0	0.25	0.75	0.288518895	0.711475109	1.763824352	17.10940017	0.999994004	0.288518895	0.711475109	1.763824352	17.10940017	0.999994004
0	0	0.25	0.9	0.234048232	0.765945463	1.629513617	15.17390606	0.999993695	0.234048232	0.765945463	1.629513617	15.17390606	0.999993695
0	0	0.25	1	0.204513084	0.79547802	1.558436713	14.17758037	0.999991104	0.204513084	0.79547802	1.558436713	14.17758037	0.999991104
0	0	0.5	0	0.989995014	0.009995014	8.651260161	196.3594212	0.999990027	0.989995014	0.009995014	8.651260161	196.3594212	0.999990027
0	0	0.5	0.1	0.824163232	0.175827273	4.210083268	70.36417265	0.999990506	0.824163232	0.175827273	4.210083268	70.36417265	0.999990506
0	0	0.5	0.25	0.629266028	0.370725257	2.882394726	36.8868722	0.999991285	0.629266028	0.370725257	2.882394726	36.8868722	0.999991285
0	0	0.5	0.5	0.418194264	0.581795844	2.114740214	22.56176806	0.999990108	0.418194264	0.581795844	2.114740214	22.56176806	0.999990108
0	0	0.5	0.75	0.288518895	0.711475109	1.763824352	17.10940017	0.999994004	0.288518895	0.711475109	1.763824352	17.10940017	0.999994004
0	0	0.5	0.9	0.234048232	0.765945463	1.629513617	15.17390606	0.999993695	0.234048232	0.765945463	1.629513617	15.17390606	0.999993695
0	0	0.5	1	0.204513084	0.79547802	1.558436713	14.17758037	0.999991104	0.204513084	0.79547802	1.558436713	14.17758037	0.999991104
0	0	0.75	0	0.989995014	0.009995014	8.651260161	196.3594212	0.999990027	0.989995014	0.009995014	8.651260161	196.3594212	0.999990027
0	0	0.75	0.1	0.824163232	0.175827273	4.210083268	70.36417265	0.999990506	0.824163232	0.175827273	4.210083268	70.36417265	0.999990506
0	0	0.75	0.25	0.629266028	0.370725257	2.882394726	36.8868722	0.999991285	0.629266028	0.370725257	2.882394726	36.8868722	0.999991285
0	0	0.75	0.5	0.418194264	0.581795844	2.114740214	22.56176806	0.999990108	0.418194264	0.581795844	2.114740214	22.56176806	0.999990108
0	0	0.75	0.75	0.288518895	0.711475109	1.763824352	17.10940017	0.999994004	0.288518895	0.711475109	1.763824352	17.10940017	0.999994004
0	0	0.75	0.9	0.234048232	0.765945463	1.629513617	15.17390606	0.999993695	0.234048232	0.765945463	1.629513617	15.17390606	0.999993695
0	0	0.75	1	0.204513084	0.79547802	1.558436713	14.17758037	0.999991104	0.204513084	0.79547802	1.558436713	14.17758037	0.999991104
0	0	1	0	0.989995014	0.009995014	8.651260161	196.3594212	0.999990027	0.989995014	0.009995014	8.651260161	196.3594212	0.999990027
0	0	1	0.1	0.824163232	0.175827273	4.210083268	70.36417265	0.999990506	0.824163232	0.175827273	4.210083268	70.36417265	0.999990506
0	0	1	0.25	0.629266028	0.370725257	2.882394726	36.8868722	0.999991285	0.629266028	0.370725257	2.882394726	36.8868722	0.999991285
0	0	1	0.5	0.418194264	0.581795844	2.114740214	22.56176806	0.999990108	0.418194264	0.581795844	2.114740214	22.56176806	0.999990108
0	0	1	0.75	0.288518895	0.711475109	1.763824352	17.10940017	0.999994004	0.288518895	0.711475109	1.763824352	17.10940017	0.999994004
0	0	1	0.9	0.234048232	0.765945463	1.629513617	15.17390606	0.999993695	0.234048232	0.765945463	1.629513617	15.17390606	0.999993695
0	0	1	1	0.204513084	0.79547802	1.558436713	14.17758037	0.999991104	0.204513084	0.79547802	1.558436713	14.17758037	0.999991104
0	0.01	0	0	0.989995014	0.009995014	8.651260161	196.3594212	0.999990027	0.989995014	0.009995014	8.651260161	196.3594212	0.999990027
0	0.01	0	0.1	0.824163232	0.175827273	4.210083268	70.36417265	0.999990506	0.824163232	0.175827273	4.210083268	70.36417265	0.999990506
0	0.01	0	0.25	0.629266028	0.370725257	2.882394726	36.8868722	0.999991285	0.629266028	0.370725257	2.882394726	36.8868722	0.999991285
0	0.01	0	0.5	0.418194264	0.581795844	2.114740214	22.56176806	0.999990108	0.418194264	0.581795844	2.114740214	22.56176806	0.999990108
0	0.01	0	0.75	0.288518895	0.711475109	1.763824352	17.10940017	0.999994004	0.288518895	0.711475109	1.763824352	17.10940017	0.999994004
0	0.01	0	0.9	0.234048232	0.765945463	1.629513617	15.17390606	0.999993695	0.234048232	0.765945463	1.629513617	15.17390606	0.999993695
0	0.01	0	1	0.204513084	0.79547802	1.558436713	14.17758037	0.999991104	0.204513084	0.79547802	1.558436713	14.17758037	0.999991104
0	0.01	0.25	0	0.987526201	0.012463856	10.31910399	196.1792565	0.999990057	0.990019964	0.009970088	8.63405373	196.3619149	0.999990052
0	0.01	0.25	0.1	0.79784958	0.202140429	5.153706726	78.9773876	0.999990009	0.831789816	0.16820069	4.492162621	79.19958029	0.999990506
0	0.01	0.25	0.25	0.577430289	0.422559826	3.250660906	39.6323191	0.999990114	0.632579418	0.367411824	2.931789221	39.75749298	0.999991242
0	0.01	0.25	0.5	0.363714535	0.636277761	2.28120109	23.09262236	0.999992296	0.420157234	0.579833295	2.123474098	23.15886232	0.999990528
0	0.01	0.25	0.75	0.243067348	0.756923786	1.863772441	17.23652951	0.999991135	0.290048949	0.709943452	1.767894899	17.30293107	0.999992401
0	0.01	0.25	0.9	0.194584477	0.805406084	1.707212657	15.22972953	0.99999056	0.235382537	0.764609524	1.632609897	15.29526225	0.999992061
0	0.01	0.25	1	0.168819297	0.831175186	1.625084575	14.20844147	0.999994483	0.205731981	0.794259502	1.561116779	14.27217452	0.999991484
0	0.01	0.5	0	0.985069673	0.014920419	11.91229602	195.9788258	0.999990092	0.99004479	0.009945287	8.616925228	196.3643962	0.999990077
0	0.01	0.5	0.1	0.79020642	0.209784024	6.546703028	89.67896014	0.999990444	0.85029105	0.14969919	5.045794635	90.20526339	0.999990241
0	0.01	0.5	0.25	0.543039168	0.45695098	3.920330464	45.74603503	0.999990148	0.645763527	0.354227169	3.201119485	46.18107577	0.999990696
0	0.01	0.5	0.5	0.319893286	0.680096997	2.517211257	25.93865327	0.999990283	0.424748392	0.575242775	2.182766012	26.18037317	0.999991166
0	0.01	0.5	0.75	0.206084302	0.79390636	1.9848246	18.52299736	0.999990662	0.292447959	0.707543449	1.786466592	18.63137378	0.999991409
0	0.01	0.5	0.9	0.162600617	0.837391089	1.797482821	16.02873515	0.999991706	0.237235496	0.762757056	1.643971157	16.09767486	0.999992552
0	0.01	0.5	1	0.139985812	0.860004598	1.70125548	14.79767855	0.99999041	0.207334837	0.792656783	1.569859581	14.85378321	0.99999162
0	0.01	0.75	0	0.982625277	0.017364731	13.43918764	195.7642009	0.999990008	0.990069442	0.009920559	8.599830977	196.3635056	0.999990001
0	0.01	0.75	0.1	0.789287793	0.210702287	7.98465871	99.05358529	0.999990079	0.868460856	0.131529316	5.522698304	99.87631765	0.999990172
0	0.01	0.75	0.25	0.525261527	0.474729038	4.849943767	51.5278118	0.999990565	0.667455964	0.332534881	3.603794366	52.30892704	0.999990846
0	0.01	0.75	0.5	0.287642986	0.712348177	2.904963356	29.29311291	0.999991163	0.434321688	0.565670152	2.337943198	29.85506661	0.99999184
0	0.01	0.75	0.75	0.176870086	0.823120159	2.162925824	20.69098959	0.999990245	0.296581983	0.703408349	1.840319354	21.04203726	0.999990333
0	0.01	0.75	0.9	0.137078052	0.862913672	1.920079155	17.66895413	0.999991724	0.240034466	0.759957285	1.674537952	17.91068006	0.99999175
0	0.01	0.75	1	0.116929641	0.883063097	1.800299142	16.14216328	0.999992739	0.209590751	0.790402075	1.591781492	16.32178159	0.999992825
0	0.01	1	0	0.980193034	0.019796995	14.90692119	195.5448608	0.999990029	0.990094023	0.009896003	8.582856845	196.3659622	0.999990025
0	0.01	1	0.1	0.790515685	0.209474325	9.404895138	107.4090459	0.99999001	0.883847837	0.116142437	5.912091056	108.5175613	0.999990274
0	0.01	1	0.25	0.517770394	0.482219706	5.895728557	56.92304279	0.999990099	0.692202622	0.307787773	4.022568434	58.04973966	0.999990395
0	0.01	1	0.5	0.26572501	0.734265193	3.461148085	32.53002707	0.999990204	0.449239263	0.550751601	2.582802125	33.44681299	0.999990865
0	0.01	1	0.75	0.154644612	0.845345648	2.435563564	22.96245423	0.999990259	0.303322323	0.696670008	1.948388341	23.62984723	0.999992331
0	0.01	1	0.9	0.117166971	0.882825069	2.102684289	19.56100765	0.99999204	0.244349523	0.755641751	1.739221812	20.09081746	0.999991273
0	0.01	1	1	0.098781512	0.901210194	1.943169403	17.81548922	0.999991706	0.212896066	0.787094774	1.638170646	18.25881464	0.99999084
0	0.02	0	0	0.989995014	0.009995014	8.651260161	196.3594212	0.999990027	0.989995014	0.009995014	8.651260161	196.3594212	0.999990027
0	0.02	0	0.1	0.824163232	0.175827273	4.210083268	70.36417265	0.999990506	0.824163232	0.175827273	4.210083268	70.36417265	0.999990506
0	0.02	0	0.25	0.629266028	0.370725257	2.882394726	36.8868722	0.999991285	0.629266028	0.370725257	2.882394726	36.8868722	0.999991285
0	0.02	0	0.5	0.418194264	0.581795844	2.114740214	22.56176806	0.999990108	0.418194264	0.581795844	2.114740214	22.56176806	0.999990108
0	0.02	0	0.75	0.288518895	0.711475109	1.763824352	17.10940017	0.999994004	0.288518895	0.711475109	1.763824352	17.10940017	0.999994004
0	0.02	0	0.9	0.234048232	0.765945463	1.629513617	15.17390606	0.999993695	0.234048232	0.765945463	1.629513617	15.17390606	0.999993695
0	0.02	0	1	0.204513084	0.79547802	1.558436713	14.17758037	0.999991104	0.204513084	0.79547802	1.558436713	14.17758037	0.999991104
0	0.02	0.25	0	0.98755723	0.012432852	10.29859287	196.182365	0.999990081	0.99004479	0.009945287	8.616925228	196.3643962	0.999990077
0	0.02	0.25	0.1	0.800717541	0.199272863	5.195190313	79.49327805	0.999990404	0.834230203	0.165760116	4.527486686	79.72338812	0.999990319
0	0.02	0.25	0.25	0.580397439	0.419593165	3.28138109	40.2168056	0.999990605	0.6351918	0.364798366	2.95723345	40.36153107	0.999990166
0	0.02	0.25	0.5	0.365840976	0.634149252	2.291886157	23.44463212	0.999990229	0.4220735	0.577917625	2.13119068	23.50284641	0.999991124
0	0.02	0.25	0.75	0.244725959	0.755266174	1.870116691	17.42357975	0.999992132	0.29156809	0.708425065	1.771789314	17.46244347	0.999993154
0	0.02	0.25	0.9	0.196025606	0.803966518	1.712583966	15.36792493	0.999992125	0.236711301	0.7632821	1.635611487	15.40338073	0.999993401
0	0.02	0.25	1	0.170132529	0.829859544	1.630047087	14.32540043	0.999992072	0.206947379	0.793046107	1.563728207	14.35888255	0.999993486
0	0.02	0.5	0	0.985143535	0.014846506	11.86524447	195.9838748	0.999990041	0.990094023	0.009896003	8.582856845	196.3659622	0.999990025
0	0.02	0.5	0.1	0.795702754	0.204287289	6.560504415	90.0852726	0.999990043	0.854384747	0.145605572	5.057811451	90.60520719	0.999990319
0	0.02	0.5	0.25	0.552009645	0.447981085	4.010870398	46.38225689	0.99999073	0.65326177	0.346729478	3.270815463	46.82786243	0.999991248
0	0.02	0.5	0.5	0.325938708	0.674052129	2.573761329	26.61960992	0.999990837	0.43027728	0.569714336	2.223442029	26.88333657	0.999991616
0	0.02	0.5	0.75	0.21003396	0.78995719	2.015024531	19.11962836	0.99999115	0.296240883	0.703750881	1.805693843	19.23095398	0.999991764
0	0.02	0.5	0.9	0.165789757	0.834202329	1.820063077	16.54022634	0.999992086	0.240373528	0.759619268	1.657214259	16.58846485	0.999992796
0	0.02	0.5	1	0.142784904	0.857205897	1.720570815	15.25100478	0.999990801	0.210130303	0.78986154	1.580592067	15.27066079	0.999991843
0	0.02	0.75	0	0.982753661	0.01723642	13.36038877	195.7771151	0.999990081	0.99014282	0.009847254	8.549137093	196.3708389	0.999990074
0	0.02	0.75	0.1	0.796163952	0.203826318	7.934196074	99.39697006	0.99999027	0.87299701	0.126992998	5.492761964	100.1956368	0.999990008
0	0.02	0.75	0.25	0.539914542	0.460075598	4.951498514	52.13955735	0.99999014	0.67900279	0.320987706	3.67852542	52.90538521	0.999990497
0	0.02	0.75	0.5	0.299003333	0.700988285	3.029444345	30.03180375	0.999991619	0.445006058	0.554984227	2.424476567	30.59970781	0.999990285
0	0.02	0.75	0.75	0.183844855	0.816145738	2.24370256	21.4527569	0.999990593	0.303760763	0.696229904	1.891851496	21.81518161	0.999990666
0	0.02	0.75	0.9	0.142403934	0.857587981	1.980758365	18.41895382	0.999991915	0.245730059	0.754261857	1.710763034	18.66845545	0.999991916
0	0.02	0.75	1	0.121445445	0.878547387	1.851064239	16.87084271	0.999992833	0.214531194	0.785461695	1.620677982	17.05115839	0.99999289
0	0.02	1	0	0.980387169	0.019602856	14.7915343	195.5625621	0.999990025	0.99019109	0.009798933	8.515675592	196.3722789	0.999990023
0	0.02	1	0.1	0.798161777	0.201828498	9.281247266	107.7172271	0.999990275	0.888367268	0.111622986	5.842156233	108.7852502	0.999990254
0	0.02	1	0.25	0.536699097	0.463291738	5.959275308	57.51275199	0.999990835	0.706198354	0.293791944	4.071948689	58.59309741	0.999990297
0	0.02	1	0.5	0.282662215	0.71732847	3.639782091	33.29650771	0.999990684	0.465476943	0.534514496	2.703597181	34.19158567	0.99999144
0	0.02	1	0.75	0.165116831	0.834873666	2.585489546	23.7778787	0.999990497	0.314929402	0.685060633	2.042876473	24.43731141	0.999990035
0	0.02	1	0.9	0.124951577	0.875040538	2.223809708	20.39274681	0.999992115	0.253486144	0.746505289	1.81167314	20.91848091	0.999991433
0	0.02	1	1	0.105233371	0.894758322	2.046904895	18.65350842	0.999991692	0.220711632	0.779279263	1.697846781	19.09430883	0.999990896
0	0.03	0	0	0.989995014	0.009995014	8.651260161	196.3594212	0.999990027	0.989995014	0.009995014	8.651260161	196.3594212	0.999990027
0	0.03	0	0.1	0.824163232	0.175827273	4.210083268	70.36417265	0.999990506	0.824163232	0.175827273	4.210083268	70.36417265	0.999990506
0	0.03	0	0.25	0.629266028	0.370725257	2.882394726	36.8868722	0.999991285	0.629266028	0.370725257	2.882394726	36.8868722	0.999991285
0	0.03	0	0.5	0.418194264	0.581795844	2.114740214	22.56176806	0.999990108	0.418194264	0.581795844	2.114740214	22.56176806	0.999990108
0	0.03	0	0.75	0.288518895	0.711475109	1.763824352	17.10940017	0.999994004	0.288518895	0.711475109	1.763824352	17.10940017	0.999994004
0	0.03	0	0.9	0.234048232	0.765945463	1.629513617	15.17390606	0.999993695	0.234048232	0.765945463	1.629513617	15.17390606	0.999993695
0	0.03	0	1	0.204513084	0.79547802	1.558436713	14.17758037	0.999991104	0.204513084	0.79547802	1.558436713	14.17758037	0.999991104
0	0.03	0.25	0	0.987588055	0.012401951	10.27812881	196.1826827	0.999990006	0.990069442	0.009920559	8.599830977	196.3635056	0.999990001
0	0.03	0.25	0.1	0.802815268	0.197175061	5.214716635	79.77703476	0.99999033	0.83603111	0.163959134	4.544419287	80.01298911	0.999990244
0	0.03	0.25	0.25	0.582964548	0.41702548	3.302346016	40.55684559	0.999990027	0.637525587	0.362465503	2.975492478	40.72181618	0.99999109
0	0.03	0.25	0.5	0.367814645	0.632177241	2.300410836	23.68075063	0.999991887	0.423950293	0.576042229	2.138150789	23.75302686	0.999992523
0	0.03	0.25	0.75	0.246273799	0.753716726	1.875205413	17.56304007	0.999990525	0.293076637	0.706914899	1.775518198	17.59901499	0.999991536
0	0.03	0.25	0.9	0.197371593	0.802618732	1.716856518	15.47418477	0.999990325	0.238034581	0.76195709	1.638521295	15.50091599	0.99999167
0	0.03	0.25	1	0.171360147	0.828630064	1.633977024	14.41652389	0.999990211	0.208159285	0.791832491	1.566272477	14.43884404	0.999991776
0	0.03	0.5	0	0.98521672	0.01477337	11.81864883	195.9912215	0.999990089	0.99014282	0.009847254	8.549137093	196.3708389	0.999990074
0	0.03	0.5	0.1	0.799432362	0.200557757	6.551485317	90.30516482	0.999990119	0.857177883	0.142812521	5.052156525	90.82062694	0.999990404
0	0.03	0.5	0.25	0.558779879	0.441210513	4.058478575	46.73123957	0.999990392	0.659054005	0.340936927	3.309251798	47.18743614	0.999990932
0	0.03	0.5	0.5	0.331163202	0.668828963	2.612338971	26.99966673	0.999992165	0.435314645	0.564675921	2.253888525	27.2932853	0.999990566
0	0.03	0.5	0.75	0.213631903	0.786360921	2.038080743	19.4707612	0.999992824	0.299925149	0.700068049	1.822526613	19.61417579	0.999993198
0	0.03	0.5	0.9	0.168735255	0.831254942	1.837848839	16.85724949	0.999990197	0.243465856	0.756524993	1.669398432	16.92812945	0.999990849
0	0.03	0.5	1	0.145386438	0.854606432	1.735969052	15.54251272	0.99999287	0.212899893	0.787093596	1.59067034	15.57541535	0.999993489
0	0.03	0.75	0	0.982880112	0.017109941	13.28255925	195.7877421	0.999990053	0.990215072	0.009774974	8.499078145	196.3746754	0.999990047
0	0.03	0.75	0.1	0.800759891	0.199230147	7.878209615	99.5836092	0.999990038	0.876037982	0.123952199	5.457049129	100.3673101	0.999990181
0	0.03	0.75	0.25	0.55025323	0.449737821	4.989989547	52.47221427	0.999991051	0.687266752	0.312723618	3.709264911	53.23042119	0.99999037
0	0.03	0.75	0.5	0.308167657	0.691823154	3.102266023	30.4355416	0.999990812	0.453977105	0.546014438	2.47962576	31.01968268	0.999991543
0	0.03	0.75	0.75	0.189974129	0.810018002	2.299325898	21.86910455	0.999992131	0.310435625	0.689556501	1.93172575	22.26139356	0.999992126
0	0.03	0.75	0.9	0.147231264	0.852758906	2.025437379	18.83422083	0.999990169	0.251207412	0.748782623	1.741203929	19.11769096	0.999990035
0	0.03	0.75	1	0.125599782	0.874391281	1.889756606	17.28140186	0.999991064	0.219351259	0.78063972	1.646014003	17.4959253	0.999990978
0	0.03	1	0	0.980577534	0.019412486	14.67809869	195.5798638	0.99999002	0.990286271	0.009703747	8.449683647	196.3783769	0.999990019
0	0.03	1	0.1	0.803285772	0.196704377	9.174094701	107.8878963	0.999990149	0.89139828	0.108591875	5.778857695	108.9290375	0.999990155
0	0.03	1	0.25	0.549600925	0.450389859	5.961904652	57.83340542	0.999990783	0.715798222	0.284192103	4.079178053	58.88599259	0.999990325
0	0.03	1	0.5	0.295668124	0.70432366	3.729359954	33.71521091	0.999991784	0.478246344	0.521744494	2.770002842	34.60514142	0.999990838
0	0.03	1	0.75	0.173996638	0.825995216	2.677585447	24.22087109	0.999991854	0.325177767	0.674813714	2.107618575	24.89366696	0.99999148
0	0.03	1	0.9	0.131844592	0.868145962	2.304947535	20.8426985	0.999990554	0.261954126	0.73803864	1.866388515	21.38907135	0.999992765
0	0.03	1	1	0.111078913	0.88891416	2.119919349	19.10734992	0.999993073	0.228132276	0.771860091	1.745489802	19.57250956	0.999992368
0	0.04	0	0	0.989995014	0.009995014	8.651260161	196.3594212	0.999990027	0.989995014	0.009995014	8.651260161	196.3594212	0.999990027
0	0.04	0	0.1	0.824163232	0.175827273	4.210083268	70.36417265	0.999990506	0.824163232	0.175827273	4.210083268	70.36417265	0.999990506
0	0.04	0	0.25	0.629266028	0.370725257	2.882394726	36.8868722	0.999991285	0.629266028	0.370725257	2.882394726	36.8868722	0.999991285
0	0.04	0	0.5	0.418194264	0.581795844	2.114740214	22.56176806	0.999990108	0.418194264	0.581795844	2.114740214	22.56176806	0.999990108
0	0.04	0	0.75	0.288518895	0.711475109	1.763824352	17.10940017	0.999994004	0.288518895	0.711475109	1.763824352	17.10940017	0.999994004
0	0.04	0	0.9	0.234048232	0.765945463	1.629513617	15.17390606	0.999993695	0.234048232	0.765945463	1.629513617	15.17390606	0.999993695
0	0.04	0	1	0.204513084	0.79547802	1.558436713	14.17758037	0.999991104	0.204513084	0.79547802	1.558436713	14.17758037	0.999991104
0	0.04	0.25	0	0.987618777	0.012371253	10.25779982	196.1857603	0.99999003	0.990094023	0.009896003	8.582856845	196.3659622	0.999990025
0	0.04	0.25	0.1	0.804545542	0.195444753	5.225054545	79.97063993	0.999990295	0.837518354	0.162471857	4.553459482	80.20993041	0.99999021
0	0.04	0.25	0.25	0.585301871	0.414689304	3.318201299	40.79758926	0.999991175	0.639678018	0.360312686	2.989618034	40.97711973	0.999990704
0	0.04	0.25	0.5	0.369693502	0.63029763	2.307604745	23.86029647	0.999991132	0.425792019	0.574199712	2.144491951	23.95033013	0.999991732
0	0.04	0.25	0.75	0.247748178	0.752244989	1.879463783	17.67515842	0.999993167	0.29457488	0.705415279	1.779090841	17.71873901	0.99999016
0	0.04	0.25	0.9	0.198650723	0.801342734	1.720361958	15.56063088	0.999993457	0.239352433	0.760637693	1.641342144	15.58987266	0.999990126
0	0.04	0.25	1	0.172525103	0.82746858	1.637157565	14.49080589	0.999993684	0.209367706	0.790622496	1.568751072	14.51310701	0.999990202
0	0.04	0.5	0	0.985289136	0.014700901	11.77241335	195.9961036	0.999990038	0.99019109	0.009798933	8.515675592	196.3722789	0.999990023
0	0.04	0.5	0.1	0.802384734	0.197605459	6.534857138	90.45400315	0.999990193	0.859388465	0.140601558	5.0403838	90.96450469	0.999990023
0	0.04	0.5	0.25	0.564450536	0.435539645	4.087537831	46.96981144	0.999990181	0.663944508	0.336046232	3.33337034	47.43295953	0.99999074
0	0.04	0.5	0.5	0.33588993	0.66410164	2.641159705	27.26115581	0.99999157	0.440011379	0.559980797	2.278075563	27.58098198	0.999992176
0	0.04	0.5	0.75	0.216981765	0.783010172	2.056426544	19.71511872	0.999991937	0.303516002	0.696476221	1.837471766	19.89443558	0.999992223
0	0.04	0.5	0.9	0.171495556	0.828497262	1.852162941	17.08157421	0.999992819	0.246515348	0.753477775	1.68064481	17.18716721	0.999993124
0	0.04	0.5	1	0.147830659	0.852161008	1.748376881	15.75112932	0.999991667	0.2156442	0.78434795	1.600136508	15.81487953	0.99999215
0	0.04	0.75	0	0.983004721	0.016985303	13.20572514	195.7981641	0.999990024	0.990286271	0.009703747	8.449683647	196.3783769	0.999990019
0	0.04	0.75	0.1	0.804378083	0.195612086	7.822892859	99.71153936	0.999990169	0.878429442	0.121560884	5.420859595	100.4826325	0.999990326
0	0.04	0.75	0.25	0.55856966	0.44142131	5.004523289	52.69803461	0.999990971	0.693939171	0.306051151	3.722327361	53.44979972	0.999990323
0	0.04	0.75	0.5	0.316095092	0.683895157	3.150431057	30.70983452	0.999990248	0.461917958	0.538073069	2.518459636	31.30888904	0.999991027
0	0.04	0.75	0.75	0.19552582	0.804465454	2.340087586	22.14874888	0.999991274	0.316738857	0.683252336	1.96396608	22.57243343	0.999991193
0	0.04	0.75	0.9	0.151676525	0.848315956	2.05935655	19.1121332	0.999992481	0.256503783	0.743488477	1.767292732	19.43435217	0.99999226
0	0.04	0.75	1	0.129456146	0.870537171	1.919631839	17.55628292	0.999993317	0.224063621	0.775929494	1.668417152	17.81301618	0.999993115
0	0.04	1	0	0.980764238	0.019225776	14.56656409	195.5967772	0.999990014	0.990379622	0.009610392	8.384849425	196.3842613	0.999990014
0	0.04	1	0.1	0.807337429	0.192652885	9.077321097	108.006968	0.999990314	0.893790503	0.106199515	5.720534323	109.02599	0.999990018
0	0.04	1	0.25	0.559772626	0.440218156	5.944521762	58.05155889	0.999990782	0.723367184	0.276623205	4.071473787	59.0826725	0.99999039
0	0.04	1	0.5	0.306571914	0.693419458	3.780772002	33.9987458	0.999991372	0.489101037	0.510889414	2.811222847	34.8873793	0.999990451
0	0.04	1	0.75	0.181846086	0.818144967	2.739248768	24.51764427	0.999991053	0.334528662	0.665461989	2.155376389	25.20864333	0.999990651
0	0.04	1	0.9	0.138081573	0.861910951	2.362121792	21.14150426	0.999992525	0.269929495	0.730062328	1.909601933	21.71491161	0.999991824
0	0.04	1	1	0.11643543	0.883556659	2.172794524	19.40681797	0.999992089	0.235238697	0.764752511	1.78460593	19.90428741	0.999991208
0	0.05	0	0	0.989995014	0.009995014	8.651260161	196.3594212	0.999990027	0.989995014	0.009995014	8.651260161	196.3594212	0.999990027
0	0.05	0	0.1	0.824163232	0.175827273	4.210083268	70.36417265	0.999990506	0.824163232	0.175827273	4.210083268	70.36417265	0.999990506
0	0.05	0	0.25	0.629266028	0.370725257	2.882394726	36.8868722	0.999991285	0.629266028	0.370725257	2.882394726	36.8868722	0.999991285
0	0.05	0	0.5	0.418194264	0.581795844	2.114740214	22.56176806	0.999990108	0.418194264	0.581795844	2.114740214	22.56176806	0.999990108
0	0.05	0	0.75	0.288518895	0.711475109	1.763824352	17.10940017	0.999994004	0.288518895	0.711475109	1.763824352	17.10940017	0.999994004
0	0.05	0	0.9	0.234048232	0.765945463	1.629513617	15.17390606	0.999993695	0.234048232	0.765945463	1.629513617	15.17390606	0.999993695
0	0.05	0	1	0.204513084	0.79547802	1.558436713	14.17758037	0.999991104	0.204513084	0.79547802	1.558436713	14.17758037	0.999991104
0	0.05	0.25	0	0.987649348	0.012340706	10.23756092	196.1888227	0.999990054	0.990118482	0.009871568	8.565959056	196.3684066	0.99999005
0	0.05	0.25	0.1	0.806053423	0.193936858	5.230352635	80.11656455	0.999990281	0.838812153	0.161178044	4.558114296	80.35748787	0.999990197
0	0.05	0.25	0.25	0.587488062	0.412502847	3.330859239	40.98441236	0.99999091	0.641696154	0.358294257	3.000954328	41.17394619	0.999990411
0	0.05	0.25	0.5	0.371517811	0.628472696	2.313984984	24.00791677	0.999990507	0.427601876	0.572389198	2.150306178	24.11334781	0.999991074
0	0.05	0.25	0.75	0.249183505	0.750808961	1.883258723	17.77133216	0.999992467	0.296063085	0.703929885	1.782515548	17.82553308	0.99999297
0	0.05	0.25	0.9	0.199893676	0.800099027	1.723438144	15.63547496	0.999992703	0.240664915	0.759328448	1.644076769	15.67177786	0.999993364
0	0.05	0.25	1	0.173655312	0.826337613	1.639911211	14.55515012	0.999992925	0.210572652	0.789421056	1.571165469	14.58254353	0.999993708
0	0.05	0.5	0	0.985360896	0.014629189	11.72662293	196.0033065	0.999990085	0.990238938	0.009751133	8.482554495	196.3770603	0.999990071
0	0.05	0.5	0.1	0.80489102	0.195099244	6.514817729	90.56590409	0.999990264	0.861259783	0.138730322	5.025795645	91.07197002	0.999990104
0	0.05	0.5	0.25	0.569452701	0.430537336	4.106384244	47.15102691	0.999990036	0.668251994	0.331738618	3.349221547	47.61749796	0.999990613
0	0.05	0.5	0.5	0.340306886	0.659684212	2.664113728	27.46218349	0.999991098	0.444445586	0.555546117	2.297885325	27.80113985	0.999991703
0	0.05	0.5	0.75	0.220181408	0.779809794	2.071856549	19.9044523	0.999991202	0.307023936	0.692967462	1.850858054	20.11440358	0.999991398
0	0.05	0.5	0.9	0.174143474	0.825848552	1.86429895	17.25661379	0.999992025	0.249524407	0.750467795	1.691051735	17.39555517	0.999992202
0	0.05	0.5	1	0.150178163	0.849812484	1.758883154	15.91485895	0.999990647	0.218363856	0.781627095	1.609031726	16.01147164	0.999990951
0	0.05	0.75	0	0.983127578	0.016862517	13.12991299	195.8105186	0.999990095	0.990356491	0.009633599	8.400983371	196.385393	0.99999009
0	0.05	0.75	0.1	0.807443815	0.19254647	7.769148325	99.80880365	0.999990285	0.880449049	0.119541026	5.385245671	100.5679159	0.999990075
0	0.05	0.75	0.25	0.565703725	0.434287204	5.007078938	52.86893687	0.99999093	0.699638442	0.300351872	3.726134861	53.61344327	0.999990314
0	0.05	0.75	0.5	0.323262157	0.676729757	3.184752385	30.91865183	0.999991913	0.46913512	0.530855521	2.547102654	31.52769947	0.999990642
0	0.05	0.75	0.75	0.200712009	0.799278572	2.371839547	22.36012237	0.999990581	0.32274405	0.677246382	1.990661562	22.80974122	0.999990432
0	0.05	0.75	0.9	0.155874546	0.844117195	2.086451066	19.32089325	0.999991741	0.261643523	0.738347866	1.789923952	19.67716161	0.999991389
0	0.05	0.75	1	0.1331158	0.866876778	1.943738796	17.7621425	0.999992578	0.228677959	0.771314261	1.688349032	18.05759953	0.99999222
0	0.05	1	0	0.980947385	0.019042623	14.45688195	195.6133126	0.999990007	0.990471195	0.009518814	8.321142458	196.3899373	0.999990008
0	0.05	1	0.1	0.810785079	0.18920506	8.987725581	108.0984986	0.999990139	0.895818609	0.104171575	5.665949536	109.0994954	0.999990184
0	0.05	1	0.25	0.568379585	0.431611218	5.918380952	58.21700167	0.999990803	0.729731114	0.270259354	4.056783721	59.22901522	0.999990468
0	0.05	1	0.5	0.316202734	0.683788334	3.812146353	34.21353882	0.999991067	0.498684404	0.501305778	2.837965816	35.09945801	0.999990182
0	0.05	1	0.75	0.189037124	0.810953293	2.783385428	24.74089907	0.999990417	0.343209559	0.656783012	2.191927194	25.44757088	0.999992571
0	0.05	1	0.9	0.143882856	0.856108995	2.404686798	21.36433243	0.999991851	0.27751017	0.722480882	1.944577016	21.96251152	0.999991052
0	0.05	1	1	0.121457122	0.878534161	2.212889201	19.62880458	0.999991283	0.242080626	0.75790961	1.8172615	20.15666098	0.999990236
0	0.06	0	0	0.989995014	0.009995014	8.651260161	196.3594212	0.999990027	0.989995014	0.009995014	8.651260161	196.3594212	0.999990027
0	0.06	0	0.1	0.824163232	0.175827273	4.210083268	70.36417265	0.999990506	0.824163232	0.175827273	4.210083268	70.36417265	0.999990506
0	0.06	0	0.25	0.629266028	0.370725257	2.882394726	36.8868722	0.999991285	0.629266028	0.370725257	2.882394726	36.8868722	0.999991285
0	0.06	0	0.5	0.418194264	0.581795844	2.114740214	22.56176806	0.999990108	0.418194264	0.581795844	2.114740214	22.56176806	0.999990108
0	0.06	0	0.75	0.288518895	0.711475109	1.763824352	17.10940017	0.999994004	0.288518895	0.711475109	1.763824352	17.10940017	0.999994004
0	0.06	0	0.9	0.234048232	0.765945463	1.629513617	15.17390606	0.999993695	0.234048232	0.765945463	1.629513617	15.17390606	0.999993695
0	0.06	0	1	0.204513084	0.79547802	1.558436713	14.17758037	0.999991104	0.204513084	0.79547802	1.558436713	14.17758037	0.999991104
0	0.06	0.25	0	0.987679768	0.01231031	10.21741151	196.1918699	0.999990079	0.99014282	0.009847254	8.549137093	196.3708389	0.999990074
0	0.06	0.25	0.1	0.807408319	0.192581958	5.23247348	80.23300389	0.999990277	0.839972159	0.160018037	4.559998123	80.47454644	0.999990195
0	0.06	0.25	0.25	0.589561601	0.410429095	3.341250653	41.13728392	0.999990696	0.643607983	0.356382195	3.010246782	41.33345404	0.999990178
0	0.06	0.25	0.5	0.373307033	0.626685648	2.319802722	24.13482989	0.999992681	0.429382364	0.570608145	2.155661122	24.25215228	0.999990509
0	0.06	0.25	0.75	0.250599244	0.749392592	1.886793311	17.85747843	0.999991836	0.297541496	0.702450773	1.785799836	17.92170317	0.999992269
0	0.06	0.25	0.9	0.201119649	0.798872363	1.726291682	15.70341151	0.999992012	0.241972082	0.758020503	1.64672781	15.74744847	0.999992585
0	0.06	0.25	1	0.17476944	0.825222785	1.642448619	14.61378924	0.999992225	0.211774133	0.788218785	1.573517131	14.64752669	0.999992918
0	0.06	0.5	0	0.98543191	0.014558123	11.68118211	196.0080258	0.999990033	0.990286271	0.009703747	8.449683647	196.3783769	0.999990019
0	0.06	0.5	0.1	0.807102705	0.192887627	6.493036071	90.65526928	0.999990333	0.862905925	0.137084256	5.009739565	91.15684757	0.999990181
0	0.06	0.5	0.25	0.573992264	0.425998937	4.118749907	47.29731112	0.999991201	0.672142125	0.327848401	3.359709214	47.76427445	0.999990526
0	0.06	0.5	0.5	0.344511886	0.655478817	2.683117883	27.62674971	0.999990703	0.448665833	0.551325481	2.314412323	27.9787334	0.999991315
0	0.06	0.5	0.75	0.223291546	0.776699013	2.085402963	20.06130613	0.99999056	0.310456829	0.68953385	1.862921457	20.294787	0.999990679
0	0.06	0.5	0.9	0.176729932	0.823261389	1.875094664	17.40286455	0.999991321	0.252495088	0.747496289	1.700701184	17.56934399	0.999991377
0	0.06	0.5	1	0.152474805	0.847518925	1.76825192	16.05253427	0.999993731	0.221059483	0.778934325	1.617394561	16.17783046	0.999993807
0	0.06	0.75	0	0.983248621	0.016741444	13.0550122	195.8205609	0.999990065	0.990425653	0.009564409	8.352878404	196.3888602	0.999990061
0	0.06	0.75	0.1	0.810148791	0.189841218	7.717062554	99.8869072	0.99999001	0.882224414	0.117765782	5.350470532	100.6361838	0.999990196
0	0.06	0.75	0.25	0.572047799	0.427943112	5.002672044	53.00650513	0.999990911	0.704669062	0.295321266	3.72442282	53.74292255	0.999990328
0	0.06	0.75	0.5	0.329916659	0.670074976	3.210309318	31.08823369	0.999991635	0.475801688	0.524188653	2.568751576	31.70263282	0.999990341
0	0.06	0.75	0.75	0.205667213	0.794325633	2.397799188	22.53229495	0.999992846	0.328499137	0.671493564	2.01309834	23.00085707	0.999992702
0	0.06	0.75	0.9	0.159924864	0.840066234	2.109182189	19.49050361	0.999991097	0.266644221	0.733346413	1.809718998	19.87321299	0.999990634
0	0.06	0.75	1	0.136661898	0.863330032	1.964177962	17.92916876	0.99999193	0.233201961	0.766789468	1.706164487	18.25576402	0.999991429
0	0.06	1	0	0.981127125	0.018862974	14.34905186	195.6314162	0.9999901	0.990561038	0.009428963	8.258533347	196.3954096	0.999990001
0	0.06	1	0.1	0.813838811	0.186151463	8.903520096	108.1740137	0.999990274	0.897607664	0.102382348	5.61431185	109.157433	0.999990012
0	0.06	1	0.25	0.575960238	0.4240306	5.887837247	58.35059927	0.999990837	0.735284541	0.264706011	4.03838981	59.3446809	0.999990552
0	0.06	1	0.5	0.324988565	0.675002263	3.831564127	34.38755637	0.999990828	0.507340419	0.492651402	2.855420657	35.26832241	0.999991822
0	0.06	1	0.75	0.195803813	0.804188674	2.816658023	24.92191796	0.999992487	0.351357256	0.64863492	2.220498614	25.63879311	0.999992176
0	0.06	1	0.9	0.149411976	0.850579297	2.438067636	21.54417636	0.999991273	0.284759836	0.715230565	1.973321254	22.16120352	0.999990401
0	0.06	1	1	0.126274072	0.873716514	2.24487897	19.80728671	0.999990586	0.248692542	0.751300245	1.844827149	20.35947405	0.999992787
0	0.07	0	0	0.989995014	0.009995014	8.651260161	196.3594212	0.999990027	0.989995014	0.009995014	8.651260161	196.3594212	0.999990027
0	0.07	0	0.1	0.824163232	0.175827273	4.210083268	70.36417265	0.999990506	0.824163232	0.175827273	4.210083268	70.36417265	0.999990506
0	0.07	0	0.25	0.629266028	0.370725257	2.882394726	36.8868722	0.999991285	0.629266028	0.370725257	2.882394726	36.8868722	0.999991285
0	0.07	0	0.5	0.418194264	0.581795844	2.114740214	22.56176806	0.999990108	0.418194264	0.581795844	2.114740214	22.56176806	0.999990108
0	0.07	0	0.75	0.288518895	0.711475109	1.763824352	17.10940017	0.999994004	0.288518895	0.711475109	1.763824352	17.10940017	0.999994004
0	0.07	0	0.9	0.234048232	0.765945463	1.629513617	15.17390606	0.999993695	0.234048232	0.765945463	1.629513617	15.17390606	0.999993695
0	0.07	0	1	0.204513084	0.79547802	1.558436713	14.17758037	0.999991104	0.204513084	0.79547802	1.558436713	14.17758037	0.999991104
0	0.07	0.25	0	0.987709989	0.012280014	10.19730677	196.1921024	0.999990003	0.990167039	0.009823059	8.532390441	196.3732592	0.999990098
0	0.07	0.25	0.1	0.808649571	0.19134071	5.232419097	80.32942447	0.999990281	0.841032906	0.158957295	4.559988672	80.57100034	0.999990201
0	0.07	0.25	0.25	0.591543813	0.408446707	3.349905179	41.26648286	0.99999052	0.645432102	0.354559382	3.017962895	41.4673973	0.999991484
0	0.07	0.25	0.5	0.37506896	0.624923369	2.325171252	24.24634495	0.999992329	0.431135522	0.568854491	2.16060931	24.37290244	0.999990013
0	0.07	0.25	0.75	0.25200356	0.747987693	1.890153667	17.93631416	0.999991253	0.299010342	0.700981285	1.788950564	18.00923898	0.999991628
0	0.07	0.25	0.9	0.202337367	0.797653996	1.72901599	15.76656107	0.999991363	0.243273986	0.756717869	1.649297811	15.8178339	0.999991855
0	0.07	0.25	1	0.175876446	0.824115115	1.644869976	14.66866587	0.99999156	0.212972159	0.787020008	1.575807503	14.7086591	0.999992166
0	0.07	0.5	0	0.985502287	0.014487794	11.63617589	196.015089	0.999990081	0.990333197	0.009656869	8.417145273	196.3830656	0.999990066
0	0.07	0.5	0.1	0.809102355	0.190888043	6.470318328	90.72948197	0.999990398	0.864390188	0.135600067	4.99287512	91.22662567	0.999990255
0	0.07	0.5	0.25	0.578182342	0.421808791	4.126618197	47.41939932	0.999991133	0.6757142	0.324276265	3.366459989	47.88548363	0.999990465
0	0.07	0.5	0.5	0.348553249	0.651437114	2.699171521	27.76648086	0.999990363	0.45270548	0.547285508	2.328366991	28.12705052	0.999990987
0	0.07	0.5	0.75	0.226341247	0.773651939	2.097576986	20.19646594	0.999993186	0.313820915	0.686169128	1.873841453	20.44723087	0.999990042
0	0.07	0.5	0.9	0.179280736	0.82070994	1.884974311	17.53002214	0.999990676	0.255429183	0.744561446	1.70966279	17.71798816	0.999990629
0	0.07	0.5	1	0.154745019	0.845248194	1.776884014	16.17296423	0.999993214	0.223731679	0.776261513	1.625260632	16.32147945	0.999993192
0	0.07	0.75	0	0.983367939	0.016622096	12.98105022	195.8304096	0.999990035	0.990493828	0.009496203	8.305399143	196.3921984	0.999990032
0	0.07	0.75	0.1	0.81259599	0.187394122	7.666555005	99.95297512	0.999990112	0.883825298	0.11616501	5.31657982	100.6926082	0.999990308
0	0.07	0.75	0.25	0.577813254	0.422177654	4.993821318	53.12157641	0.999990908	0.709206175	0.290784179	3.719153248	53.84945376	0.999990354
0	0.07	0.75	0.5	0.33618774	0.663803662	3.229731109	31.23157227	0.999991402	0.48202815	0.51796195	2.585311494	31.8476915	0.999990101
0	0.07	0.75	0.75	0.210461814	0.789530657	2.419651087	22.67864377	0.999992471	0.33403819	0.665954116	2.032145336	23.16007196	0.999992306
0	0.07	0.75	0.9	0.163882461	0.836108057	2.128878628	19.63504104	0.999990518	0.271519362	0.728473877	1.827136779	20.03718265	0.999993239
0	0.07	0.75	1	0.14014278	0.859848561	1.982122697	18.07165361	0.999991341	0.237641925	0.762348795	1.72214507	18.4217318	0.99999072
0	0.07	1	0	0.981303457	0.018686635	14.24293562	195.647243	0.999990092	0.990649253	0.009340841	8.19703658	196.4042211	0.999990094
0	0.07	1	0.1	0.816610801	0.183379276	8.823604302	108.2378968	0.999990077	0.899225625	0.100764529	5.565095343	109.206409	0.999990153
0	0.07	1	0.25	0.582801463	0.417189416	5.854932752	58.46279765	0.999990878	0.740249299	0.25974134	4.017909777	59.43982876	0.999990638
0	0.07	1	0.5	0.33315677	0.666833863	3.843088455	34.53441571	0.999990633	0.515279558	0.484712147	2.866499475	35.40758398	0.999991705
0	0.07	1	0.75	0.202274925	0.797717215	2.842553347	25.07534739	0.999992141	0.359063328	0.640928519	2.243109182	25.79758312	0.999991847
0	0.07	1	0.9	0.154764667	0.845226092	2.465220876	21.69675229	0.999990759	0.291723693	0.708269153	1.997183729	22.32664396	0.999992846
0	0.07	1	1	0.130966869	0.869026303	2.271408383	19.95869204	0.999993172	0.255100073	0.744892214	1.868275864	20.52820416	0.999992287
0	0.08	0	0	0.989995014	0.009995014	8.651260161	196.3594212	0.999990027	0.989995014	0.009995014	8.651260161	196.3594212	0.999990027
0	0.08	0	0.1	0.824163232	0.175827273	4.210083268	70.36417265	0.999990506	0.824163232	0.175827273	4.210083268	70.36417265	0.999990506
0	0.08	0	0.25	0.629266028	0.370725257	2.882394726	36.8868722	0.999991285	0.629266028	0.370725257	2.882394726	36.8868722	0.999991285
0	0.08	0	0.5	0.418194264	0.581795844	2.114740214	22.56176806	0.999990108	0.418194264	0.581795844	2.114740214	22.56176806	0.999990108
0	0.08	0	0.75	0.288518895	0.711475109	1.763824352	17.10940017	0.999994004	0.288518895	0.711475109	1.763824352	17.10940017	0.999994004
0	0.08	0	0.9	0.234048232	0.765945463	1.629513617	15.17390606	0.999993695	0.234048232	0.765945463	1.629513617	15.17390606	0.999993695
0	0.08	0	1	0.204513084	0.79547802	1.558436713	14.17758037	0.999991104	0.204513084	0.79547802	1.558436713	14.17758037	0.999991104
0	0.08	0.25	0	0.987740112	0.012249915	10.17733464	196.1951196	0.999990027	0.99019109	0.009798933	8.515675592	196.3722789	0.999990023
0	0.08	0.25	0.1	0.809802137	0.190188152	5.230793903	80.41139643	0.99999029	0.842016428	0.157973784	4.558615616	80.65266045	0.999990212
0	0.08	0.25	0.25	0.593448556	0.406541813	3.35716794	41.37815287	0.99999037	0.647181764	0.352809583	3.024419653	41.58211262	0.999991347
0	0.08	0.25	0.5	0.376806763	0.623185248	2.330149198	24.34595813	0.999992011	0.432863065	0.567129325	2.165193025	24.47983878	0.99999239
0	0.08	0.25	0.75	0.253399249	0.74659146	1.893371705	18.00923567	0.999990709	0.300469838	0.699521197	1.791974036	18.08953518	0.999991035
0	0.08	0.25	0.9	0.203549975	0.796440771	1.731645614	15.82589116	0.999990746	0.244570681	0.755420485	1.651789225	15.88360397	0.999991167
0	0.08	0.25	1	0.176979709	0.823011212	1.647213494	14.72062292	0.999990922	0.21416674	0.785824708	1.578038003	14.7663538	0.999991449
0	0.08	0.5	0	0.985571937	0.014418091	11.59150906	196.0196495	0.999990028	0.990379622	0.009610392	8.384849425	196.3842613	0.999990014
0	0.08	0.5	0.1	0.810940567	0.189049894	6.447102932	90.79283377	0.999990461	0.865751584	0.13423874	4.975563134	91.28565465	0.999990325
0	0.08	0.5	0.25	0.582093685	0.417897397	4.131187452	47.52406636	0.999991082	0.679033338	0.320957085	3.370478245	47.98830092	0.999990423
0	0.08	0.5	0.5	0.352457029	0.647533036	2.712867626	27.88790611	0.999990065	0.456588941	0.543401766	2.3402439	28.25403201	0.999990707
0	0.08	0.5	0.75	0.229342699	0.770650127	2.108631781	20.31534629	0.999992826	0.31712129	0.682871546	1.883759855	20.57908061	0.999992835
0	0.08	0.5	0.9	0.181806407	0.818183669	1.894129847	17.64305264	0.999990077	0.258328272	0.741665322	1.717996548	17.84768744	0.999993594
0	0.08	0.5	1	0.156998989	0.842993738	1.784957069	16.28076823	0.999992727	0.226381017	0.773611604	1.632662656	16.44766714	0.999992621
0	0.08	0.75	0	0.983485568	0.016504436	12.90800915	195.8400684	0.999990005	0.990561038	0.009428963	8.258533347	196.3954096	0.999990001
0	0.08	0.75	0.1	0.814847681	0.185142528	7.61750869	100.0100488	0.999990209	0.885294214	0.114695818	5.283550919	100.7398315	0.999990032
0	0.08	0.75	0.25	0.583128762	0.416862152	4.981966733	53.22037659	0.999990914	0.713360867	0.286629522	3.711471796	53.93958382	0.999990389
0	0.08	0.75	0.5	0.342148182	0.657843021	3.244549981	31.35577456	0.999991204	0.487890721	0.512101258	2.598017128	31.97135687	0.999991979
0	0.08	0.75	0.75	0.215129547	0.784862586	2.438312499	22.80642537	0.999992133	0.339386831	0.66060513	2.048425618	23.29620477	0.99999196
0	0.08	0.75	0.9	0.167772506	0.832220749	2.146227335	19.7617943	0.999993255	0.276279703	0.723713133	1.842530197	20.17752791	0.999992836
0	0.08	0.75	1	0.143580667	0.856410129	1.998165686	18.19677703	0.999990796	0.242003137	0.75798694	1.736519476	18.56411303	0.999990077
0	0.08	1	0	0.981476523	0.01851356	14.13853596	195.6627213	0.999990082	0.990735784	0.009254302	8.136539008	196.4093305	0.999990086
0	0.08	1	0.1	0.819168467	0.18082173	8.747248369	108.2942596	0.999990197	0.900713729	0.099276556	5.517926928	109.2484017	0.999990285
0	0.08	1	0.25	0.589075001	0.410915923	5.820759317	58.55955216	0.999990924	0.744763566	0.255227159	3.996232938	59.52035932	0.999990725
0	0.08	1	0.5	0.340836588	0.659153885	3.849011858	34.66160409	0.999990472	0.522642081	0.477349536	2.872995679	35.5256969	0.999991617
0	0.08	1	0.75	0.208516521	0.791475312	2.862995938	25.20911917	0.999991833	0.366393414	0.633598153	2.261115389	25.93289119	0.999991568
0	0.08	1	0.9	0.159988447	0.840001846	2.487746909	21.83010195	0.999990293	0.298435693	0.701556807	2.01712428	22.46774001	0.9999925
0	0.08	1	1	0.135575624	0.864417156	2.293897102	20.0910489	0.999992781	0.261323175	0.738668669	1.888330036	20.67230933	0.999991843
0	0.09	0	0	0.989995014	0.009995014	8.651260161	196.3594212	0.999990027	0.989995014	0.009995014	8.651260161	196.3594212	0.999990027
0	0.09	0	0.1	0.824163232	0.175827273	4.210083268	70.36417265	0.999990506	0.824163232	0.175827273	4.210083268	70.36417265	0.999990506
0	0.09	0	0.25	0.629266028	0.370725257	2.882394726	36.8868722	0.999991285	0.629266028	0.370725257	2.882394726	36.8868722	0.999991285
0	0.09	0	0.5	0.418194264	0.581795844	2.114740214	22.56176806	0.999990108	0.418194264	0.581795844	2.114740214	22.56176806	0.999990108
0	0.09	0	0.75	0.288518895	0.711475109	1.763824352	17.10940017	0.999994004	0.288518895	0.711475109	1.763824352	17.10940017	0.999994004
0	0.09	0	0.9	0.234048232	0.765945463	1.629513617	15.17390606	0.999993695	0.234048232	0.765945463	1.629513617	15.17390606	0.999993695
0	0.09	0	1	0.204513084	0.79547802	1.558436713	14.17758037	0.999991104	0.204513084	0.79547802	1.558436713	14.17758037	0.999991104
0	0.09	0.25	0	0.987770087	0.012219964	10.15745023	196.198122	0.999990051	0.990215072	0.009774974	8.499078145	196.3746754	0.999990047
0	0.09	0.25	0.1	0.810883073	0.189107228	5.227991133	80.48247743	0.999990302	0.84293775	0.157052475	4.556222526	80.7232195	0.999990226
0	0.09	0.25	0.25	0.595285928	0.404704314	3.363284454	41.4763101	0.999990241	0.64886689	0.351124341	3.029844056	41.68236769	0.999991231
0	0.09	0.25	0.5	0.378522119	0.621469603	2.334775411	24.43593302	0.999991722	0.434566462	0.565425637	2.169447199	24.57542844	0.999992098
0	0.09	0.25	0.75	0.254787179	0.745203018	1.896460124	18.07711694	0.999990197	0.301920183	0.698070299	1.794876072	18.16366787	0.999990482
0	0.09	0.25	0.9	0.204758422	0.795231734	1.734192315	15.88192323	0.999990156	0.245862219	0.754128295	1.654204415	15.94530599	0.999990514
0	0.09	0.25	1	0.178080282	0.821910023	1.649491912	14.77006572	0.999990305	0.21535789	0.784632871	1.580210027	14.82095947	0.99999076
0	0.09	0.5	0	0.98564097	0.014349104	11.54726674	196.026577	0.999990075	0.990425653	0.009564409	8.352878404	196.3888602	0.999990061
0	0.09	0.5	0.1	0.812650926	0.187339134	6.423646837	90.84752638	0.999990061	0.867015978	0.132974414	4.958016394	91.33667401	0.999990392
0	0.09	0.5	0.25	0.58577504	0.414216004	4.133247624	47.61548884	0.999991044	0.682144989	0.317845406	3.372427427	48.07729361	0.999990395
0	0.09	0.5	0.5	0.356239973	0.643752214	2.724610205	27.9953334	0.999992187	0.4603349	0.539655562	2.350404587	28.36479699	0.999990462
0	0.09	0.5	0.75	0.232301245	0.767691248	2.118714351	20.42153855	0.999992494	0.320362233	0.679630249	1.892791802	20.69479724	0.999992482
0	0.09	0.5	0.9	0.184310762	0.815682559	1.90265415	17.74500582	0.999993321	0.261193766	0.738799423	1.725754733	17.96232082	0.999993189
0	0.09	0.5	1	0.159240253	0.840752014	1.792548543	16.37851336	0.999992267	0.229008034	0.770984054	1.63963064	16.55997638	0.999992088
0	0.09	0.75	0	0.983601594	0.016388479	12.83591738	195.8517314	0.999990074	0.990627354	0.009362717	8.212312062	196.4020338	0.999990071
0	0.09	0.75	0.1	0.816944762	0.183045538	7.569807236	100.0603625	0.999990301	0.886659098	0.113331036	5.251341471	100.7815717	0.999990134
0	0.09	0.75	0.25	0.588080529	0.411910399	4.968008602	53.30684918	0.999990928	0.717208534	0.282781895	3.702098121	54.01745166	0.99999043
0	0.09	0.75	0.5	0.347844901	0.652146131	3.255768434	31.46527527	0.999991032	0.493444888	0.506546962	2.607716837	32.07852051	0.99999185
0	0.09	0.75	0.75	0.219687636	0.78030419	2.454350926	22.9198932	0.999991826	0.34456511	0.655426545	2.062405006	23.41482932	0.999991655
0	0.09	0.75	0.9	0.171605768	0.828387155	2.161617531	19.87465664	0.999992922	0.280934079	0.719058392	1.856178627	20.30000379	0.999992471
0	0.09	0.75	1	0.146984349	0.853005937	2.012619883	18.30856796	0.999990286	0.246290117	0.753703062	1.74947684	18.68863803	0.999993179
0	0.09	1	0	0.981646412	0.01834366	14.0358106	195.6778602	0.999990072	0.990820726	0.00916935	8.077057051	196.4142498	0.999990077
0	0.09	1	0.1	0.821555882	0.178434428	8.673929535	108.344554	0.99999031	0.902098997	0.097891092	5.472531718	109.2843038	0.999990089
0	0.09	1	0.25	0.594893938	0.405096089	5.78595373	58.64434673	0.999990027	0.748919744	0.251071066	3.973885503	59.58998765	0.99999081
0	0.09	1	0.5	0.348110296	0.651880041	3.850775351	34.77373873	0.999990337	0.529527173	0.470464379	2.876087438	35.62791048	0.999991552
0	0.09	1	0.75	0.214564225	0.785427332	2.879169025	25.3278275	0.999991556	0.373396863	0.626594465	2.275475879	26.05044323	0.999991328
0	0.09	1	0.9	0.16510566	0.834887206	2.506587609	21.94891615	0.999992867	0.304922375	0.695069819	2.033853882	22.59050658	0.999992194
0	0.09	1	1	0.140117857	0.85987456	2.313149624	20.20904531	0.999992417	0.267377914	0.732613531	1.905543549	20.79776568	0.999991446
0	0.1	0	0	0.989995014	0.009995014	8.651260161	196.3594212	0.999990027	0.989995014	0.009995014	8.651260161	196.3594212	0.999990027
0	0.1	0	0.1	0.824163232	0.175827273	4.210083268	70.36417265	0.999990506	0.824163232	0.175827273	4.210083268	70.36417265	0.999990506
0	0.1	0	0.25	0.629266028	0.370725257	2.882394726	36.8868722	0.999991285	0.629266028	0.370725257	2.882394726	36.8868722	0.999991285
0	0.1	0	0.5	0.418194264	0.581795844	2.114740214	22.56176806	0.999990108	0.418194264	0.581795844	2.114740214	22.56176806	0.999990108
0	0.1	0	0.75	0.288518895	0.711475109	1.763824352	17.10940017	0.999994004	0.288518895	0.711475109	1.763824352	17.10940017	0.999994004
0	0.1	0	0.9	0.234048232	0.765945463	1.629513617	15.17390606	0.999993695	0.234048232	0.765945463	1.629513617	15.17390606	0.999993695
0	0.1	0	1	0.204513084	0.79547802	1.558436713	14.17758037	0.999991104	0.204513084	0.79547802	1.558436713	14.17758037	0.999991104
0	0.1	0.25	0	0.987799916	0.012190159	10.13765293	196.2011097	0.999990075	0.990238938	0.009751133	8.482554495	196.3770603	0.999990071
0	0.1	0.25	0.1	0.811904645	0.188085671	5.224280653	80.54507572	0.999990316	0.843807645	0.156182597	4.55304441	80.78516423	0.999990242
0	0.1	0.25	0.25	0.59706375	0.40292638	3.368438585	41.56373821	0.99999013	0.650495179	0.349495952	3.034405316	41.77123635	0.999991131
0	0.1	0.25	0.5	0.380216232	0.619775225	2.339080514	24.51792177	0.999991457	0.436246993	0.563744839	2.173401263	24.66189146	0.999991832
0	0.1	0.25	0.75	0.256167661	0.74382579	1.899425929	18.1407327	0.999993451	0.303361568	0.696632042	1.797662068	18.23262166	0.99999361
0	0.1	0.25	0.9	0.205962969	0.794030886	1.736660739	15.93513204	0.999993856	0.247148649	0.752845386	1.656545654	16.00351492	0.999994035
0	0.1	0.25	1	0.17917844	0.820815774	1.651709595	14.81735598	0.999994215	0.216545618	0.78344448	1.582324941	14.87277357	0.999990098
0	0.1	0.5	0	0.985709297	0.014280725	11.50335396	196.0309824	0.999990022	0.990471195	0.009518814	8.321142458	196.3899373	0.999990008
0	0.1	0.5	0.1	0.814257	0.185733122	6.400109601	90.89641298	0.999990122	0.868201456	0.131789001	4.940367243	91.38151422	0.999990457
0	0.1	0.5	0.25	0.589262118	0.410728898	4.133349888	47.69651392	0.999991016	0.685082364	0.314908014	3.372768134	48.15554172	0.999990378
0	0.1	0.5	0.5	0.359914535	0.64007747	2.734700778	28.09129655	0.999992005	0.463958134	0.536032114	2.359123069	28.46283535	0.999990248
0	0.1	0.5	0.75	0.235219865	0.76477232	2.127929287	20.51742687	0.999992185	0.3235474	0.676444758	1.901032725	20.79782402	0.999992158
0	0.1	0.5	0.9	0.186795268	0.813197715	1.910604067	17.83762541	0.999992982	0.264026935	0.735965879	1.732983309	18.0649413	0.999992813
0	0.1	0.5	1	0.161469916	0.838521913	1.799699351	16.46790343	0.999991829	0.231613241	0.768378346	1.646192113	16.66100277	0.999991587
0	0.1	0.75	0	0.983715951	0.016274091	12.76466633	195.8610399	0.999990042	0.990692694	0.009297346	8.166637828	196.4050269	0.99999004
0	0.1	0.75	0.1	0.81891571	0.181074295	7.523343416	100.1048921	0.999990006	0.887939344	0.112050888	5.219902478	100.8184789	0.999990231
0	0.1	0.75	0.25	0.592730189	0.407260757	4.952544582	53.38366534	0.999990946	0.720802967	0.279187507	3.691509149	54.08583213	0.999990474
0	0.1	0.75	0.5	0.353311889	0.646678994	3.264098208	31.56309213	0.999990882	0.498732693	0.501259049	2.615019266	32.17296204	0.999991742
0	0.1	0.75	0.75	0.224146693	0.775844851	2.46816917	23.02188712	0.999991545	0.349589191	0.650402191	2.074442746	23.51973464	0.999991382
0	0.1	0.75	0.9	0.175387381	0.824605232	2.175310625	19.97643602	0.999992613	0.285489911	0.714502228	1.868308143	20.40845091	0.99999214
0	0.1	0.75	1	0.150357222	0.849636164	2.025681681	18.40972742	0.999993387	0.25050679	0.749486037	1.76117584	18.79888276	0.999992827
0	0.1	1	0	0.981813213	0.018176849	13.93471867	195.6926682	0.999990062	0.990904124	0.009085942	8.018565136	196.4189831	0.999990067
0	0.1	1	0.1	0.82380366	0.176186437	8.603256869	108.3895712	0.999990097	0.90340017	0.09659004	5.428702826	109.3170588	0.99999021
0	0.1	1	0.25	0.600337993	0.399652089	5.750908621	58.72023086	0.999990083	0.752782942	0.247207953	3.951195489	59.65119585	0.999990895
0	0.1	1	0.5	0.355036204	0.644954019	3.849360295	34.8739331	0.999990222	0.53600811	0.463983395	2.876586597	35.71776371	0.999991505
0	0.1	1	0.75	0.22044037	0.779550936	2.891887159	25.43449611	0.999991306	0.380112111	0.61987901	2.286893981	26.15411912	0.999991121
0	0.1	1	0.9	0.170127883	0.829864704	2.522375125	22.05588494	0.999992588	0.311205119	0.688786804	2.047915288	22.69893097	0.999991923
0	0.1	1	1	0.144601223	0.855390854	2.329687993	20.31555827	0.999992077	0.273277564	0.726713523	1.920351595	20.90862612	0.999991087
0	0.15	0	0	0.989995014	0.009995014	8.651260161	196.3594212	0.999990027	0.989995014	0.009995014	8.651260161	196.3594212	0.999990027
0	0.15	0	0.1	0.824163232	0.175827273	4.210083268	70.36417265	0.999990506	0.824163232	0.175827273	4.210083268	70.36417265	0.999990506
0	0.15	0	0.25	0.629266028	0.370725257	2.882394726	36.8868722	0.999991285	0.629266028	0.370725257	2.882394726	36.8868722	0.999991285
0	0.15	0	0.5	0.418194264	0.581795844	2.114740214	22.56176806	0.999990108	0.418194264	0.581795844	2.114740214	22.56176806	0.999990108
0	0.15	0	0.75	0.288518895	0.711475109	1.763824352	17.10940017	0.999994004	0.288518895	0.711475109	1.763824352	17.10940017	0.999994004
0	0.15	0	0.9	0.234048232	0.765945463	1.629513617	15.17390606	0.999993695	0.234048232	0.765945463	1.629513617	15.17390606	0.999993695
0	0.15	0	1	0.204513084	0.79547802	1.558436713	14.17758037	0.999991104	0.204513084	0.79547802	1.558436713	14.17758037	0.999991104
0	0.15	0.25	0	0.987946854	0.01204324	10.03990939	196.2130067	0.999990094	0.990356491	0.009633599	8.400983371	196.385393	0.99999009
0	0.15	0.25	0.1	0.81638023	0.183610179	5.197387058	80.7772191	0.999990409	0.847611227	0.152379117	4.529953265	81.01324823	0.999990344
0	0.15	0.25	0.25	0.605244958	0.394746317	3.383869567	41.89567377	0.999991275	0.657964928	0.34202586	3.04799531	42.10502888	0.999990788
0	0.15	0.25	0.5	0.3884001	0.611590287	2.35659265	24.8438635	0.999990386	0.444342364	0.555648412	2.189446069	25.00040506	0.999990777
0	0.15	0.25	0.75	0.262963463	0.737028646	1.912588402	18.40762856	0.999992109	0.310440051	0.689552149	1.810016275	18.51716209	0.999992199
0	0.15	0.25	0.9	0.211929048	0.788063294	1.747912912	16.1651096	0.999992342	0.253505868	0.746486534	1.667216458	16.25131522	0.999992402
0	0.15	0.25	1	0.184634119	0.815358537	1.661945831	15.02523645	0.999992656	0.222433388	0.777559347	1.592088641	15.09800764	0.999992735
0	0.15	0.5	0	0.986041538	0.013948515	11.28937807	196.0593487	0.999990053	0.990692694	0.009297346	8.166637828	196.4050269	0.99999004
0	0.15	0.5	0.1	0.821202737	0.17878767	6.283775044	91.08091121	0.999990406	0.87331125	0.126679054	4.852765722	91.54695624	0.999990304
0	0.15	0.5	0.25	0.6045608	0.395430166	4.115530533	48.0012366	0.999990966	0.697869996	0.302120387	3.35948383	48.44465938	0.999990383
0	0.15	0.5	0.5	0.376960473	0.623030847	2.767243968	28.45884642	0.99999132	0.480590092	0.519401841	2.387252883	28.83026186	0.999991933
0	0.15	0.5	0.75	0.249280046	0.750710864	2.163565536	20.89151397	0.99999091	0.33873561	0.661255257	1.932818138	21.18832921	0.999990868
0	0.15	0.5	0.9	0.198941605	0.801049923	1.943094375	18.20411733	0.999991527	0.277745045	0.722246207	1.76246607	18.45787348	0.999991252
0	0.15	0.5	1	0.17245283	0.827541002	1.829736103	16.82570424	0.999993831	0.244328146	0.75566541	1.673719719	17.05148161	0.999993557
0	0.15	0.75	0	0.984264702	0.015725376	12.42123423	195.9095067	0.999990078	0.991006275	0.008983803	7.946815569	196.425557	0.999990078
0	0.15	0.75	0.1	0.827452915	0.172537114	7.306668101	100.2792975	0.999990029	0.893460211	0.10653008	5.072738404	100.9567268	0.999990291
0	0.15	0.75	0.25	0.612745064	0.38724602	4.863701676	53.67469523	0.999991084	0.736096046	0.263894677	3.629133826	54.33818399	0.999990722
0	0.15	0.75	0.5	0.377971859	0.622018496	3.2773439	31.93682989	0.999990356	0.522129375	0.477862034	2.628195947	32.52341129	0.99999141
0	0.15	0.75	0.75	0.245189648	0.754800773	2.513087146	23.41650859	0.999990421	0.372797892	0.627192474	2.113766997	23.91196368	0.999990366
0	0.15	0.75	0.9	0.193611433	0.806379887	2.22432747	20.37283276	0.99999132	0.306986521	0.693004316	1.911738218	20.81503477	0.999990837
0	0.15	0.75	1	0.166800684	0.833191368	2.074538081	18.80507392	0.999992052	0.270644191	0.729347214	1.804906038	19.21287285	0.999991406
0	0.15	1	0	0.982603744	0.017386352	13.45246695	195.7641077	0.999990096	0.99129935	0.008690655	7.740119298	196.4399937	0.999990005
0	0.15	1	0.1	0.833565299	0.166424976	8.28089989	108.5705327	0.999990275	0.909020555	0.090969559	5.22825446	109.4408319	0.999990113
0	0.15	1	0.25	0.623585626	0.376404746	5.578401176	59.01096556	0.999990372	0.769036393	0.230953994	3.838021297	59.87749498	0.999990386
0	0.15	1	0.5	0.385726127	0.614265588	3.813902159	35.25737354	0.999991716	0.563952134	0.436039289	2.856040126	36.04945125	0.999991424
0	0.15	1	0.75	0.247723756	0.752266581	2.920848153	25.8469916	0.999990337	0.410272613	0.589717799	2.314852403	26.53929434	0.999990412
0	0.15	1	0.9	0.194024023	0.805967429	2.569136938	22.47212326	0.999991452	0.340090058	0.65990086	2.090440836	23.10302647	0.999990917
0	0.15	1	1	0.16624124	0.833749417	2.382906219	20.73154404	0.999990657	0.300791146	0.699201852	1.96852754	21.322518	0.999992998
0	0.2	0	0	0.989995014	0.009995014	8.651260161	196.3594212	0.999990027	0.989995014	0.009995014	8.651260161	196.3594212	0.999990027
0	0.2	0	0.1	0.824163232	0.175827273	4.210083268	70.36417265	0.999990506	0.824163232	0.175827273	4.210083268	70.36417265	0.999990506
0	0.2	0	0.25	0.629266028	0.370725257	2.882394726	36.8868722	0.999991285	0.629266028	0.370725257	2.882394726	36.8868722	0.999991285
0	0.2	0	0.5	0.418194264	0.581795844	2.114740214	22.56176806	0.999990108	0.418194264	0.581795844	2.114740214	22.56176806	0.999990108
0	0.2	0	0.75	0.288518895	0.711475109	1.763824352	17.10940017	0.999994004	0.288518895	0.711475109	1.763824352	17.10940017	0.999994004
0	0.2	0	0.9	0.234048232	0.765945463	1.629513617	15.17390606	0.999993695	0.234048232	0.765945463	1.629513617	15.17390606	0.999993695
0	0.2	0	1	0.204513084	0.79547802	1.558436713	14.17758037	0.999991104	0.204513084	0.79547802	1.558436713	14.17758037	0.999991104
0	0.2	0.25	0	0.988090244	0.011899768	9.944215827	196.2216528	0.999990012	0.990471195	0.009518814	8.321142458	196.3899373	0.999990008
0	0.2	0.25	0.1	0.820168389	0.179822126	5.163360562	80.93363507	0.999990515	0.850823326	0.149167132	4.500712298	81.165357	0.999990458
0	0.2	0.25	0.25	0.61254889	0.387442192	3.388227425	42.12485139	0.999991082	0.664607337	0.33538326	3.051774702	42.3328239	0.999990597
0	0.2	0.25	0.5	0.396169377	0.60382303	2.368909762	25.08188966	0.999992407	0.451995885	0.547994129	2.200704869	25.24302334	0.999990014
0	0.2	0.25	0.75	0.269592003	0.730399009	1.923342224	18.61569403	0.999991012	0.317318026	0.682673046	1.820102883	18.73446262	0.999991072
0	0.2	0.25	0.9	0.217803202	0.782187842	1.757527844	16.35123326	0.999991044	0.259742316	0.740248716	1.676334859	16.4479273	0.999991032
0	0.2	0.25	1	0.190031511	0.809959767	1.670878773	15.19723489	0.999991278	0.228237546	0.771753715	1.600612489	15.28082067	0.999991261
0	0.2	0.5	0	0.986358675	0.013631403	11.08407845	196.086103	0.999990078	0.990904124	0.009085942	8.018565136	196.4189831	0.999990067
0	0.2	0.5	0.1	0.826995673	0.172994531	6.172064533	91.20887147	0.999990204	0.877555535	0.122434585	4.768337991	91.65882323	0.99999012
0	0.2	0.5	0.25	0.617446522	0.382544475	4.081686448	48.21036443	0.999990997	0.708534264	0.291456202	3.333142373	48.63833807	0.999990466
0	0.2	0.5	0.5	0.392301283	0.607689584	2.78057343	28.71596578	0.999990867	0.495343152	0.504648418	2.398976835	29.08015154	0.99999157
0	0.2	0.5	0.75	0.262575067	0.737418088	2.186421541	21.15872078	0.999993155	0.35288301	0.64711014	1.953216269	21.45793307	0.99999315
0	0.2	0.5	0.9	0.210665966	0.789324393	1.966103249	18.46975972	0.999990359	0.290794145	0.709195913	1.783340755	18.73188345	0.999990057
0	0.2	0.5	1	0.183170894	0.816821962	1.852023421	17.08814049	0.999992855	0.256560532	0.743431992	1.694146388	17.3262643	0.999992524
0	0.2	0.75	0	0.98477761	0.015212393	12.09760188	195.9518458	0.999990002	0.99129935	0.008690655	7.740119298	196.4399937	0.999990005
0	0.2	0.75	0.1	0.834572785	0.165417226	7.110722884	100.4058873	0.999990011	0.898038462	0.101951841	4.939262712	101.0527536	0.999990302
0	0.2	0.75	0.25	0.629217692	0.370772497	4.768697324	53.8768508	0.999990189	0.748493131	0.251497848	3.561409913	54.50745647	0.999990979
0	0.2	0.75	0.5	0.399392958	0.600597095	3.264064729	32.19775277	0.999990053	0.541931458	0.458059814	2.619776421	32.75902868	0.999991272
0	0.2	0.75	0.75	0.264545189	0.735447387	2.532123897	23.69597338	0.999992575	0.393512144	0.606480499	2.131078752	24.17830973	0.999992642
0	0.2	0.75	0.9	0.210849385	0.789140944	2.251085662	20.65548111	0.999990329	0.326707222	0.673285985	1.935762894	21.09211079	0.999993207
0	0.2	0.75	1	0.182603933	0.817387061	2.103779376	19.08834566	0.999990993	0.289417367	0.710573001	1.831284355	19.49537845	0.999990367
0	0.2	1	0	0.983328339	0.016661673	13.00558572	195.8264284	0.999990012	0.991661679	0.008328346	7.483085152	196.4608111	0.999990025
0	0.2	1	0.1	0.84170467	0.158285407	7.99686508	108.7058164	0.999990077	0.913674065	0.086316212	5.051438215	109.5296044	0.999990277
0	0.2	1	0.25	0.642519758	0.357470901	5.416084365	59.21658826	0.999990659	0.782018925	0.21797186	3.730518565	60.03065082	0.999990784
0	0.2	1	0.5	0.411794616	0.588196965	3.755909243	35.52555808	0.999991581	0.586837745	0.413153733	2.817169135	36.27105445	0.999991478
0	0.2	1	0.75	0.272287881	0.727704454	2.916785293	26.13883964	0.999992334	0.436214027	0.563776	2.315388417	26.79830477	0.999990027
0	0.2	1	0.9	0.216234549	0.783756067	2.583029864	22.76857873	0.999990616	0.365674334	0.634315951	2.105033061	23.37588778	0.999990285
0	0.2	1	1	0.186743036	0.813249867	2.404760641	21.02922599	0.999992903	0.325612344	0.674380027	1.989630918	21.60249069	0.999992371
0	0.25	0	0	0.989995014	0.009995014	8.651260161	196.3594212	0.999990027	0.989995014	0.009995014	8.651260161	196.3594212	0.999990027
0	0.25	0	0.1	0.824163232	0.175827273	4.210083268	70.36417265	0.999990506	0.824163232	0.175827273	4.210083268	70.36417265	0.999990506
0	0.25	0	0.25	0.629266028	0.370725257	2.882394726	36.8868722	0.999991285	0.629266028	0.370725257	2.882394726	36.8868722	0.999991285
0	0.25	0	0.5	0.418194264	0.581795844	2.114740214	22.56176806	0.999990108	0.418194264	0.581795844	2.114740214	22.56176806	0.999990108
0	0.25	0	0.75	0.288518895	0.711475109	1.763824352	17.10940017	0.999994004	0.288518895	0.711475109	1.763824352	17.10940017	0.999994004
0	0.25	0	0.9	0.234048232	0.765945463	1.629513617	15.17390606	0.999993695	0.234048232	0.765945463	1.629513617	15.17390606	0.999993695
0	0.25	0	1	0.204513084	0.79547802	1.558436713	14.17758037	0.999991104	0.204513084	0.79547802	1.558436713	14.17758037	0.999991104
0	0.25	0.25	0	0.988230308	0.01175972	9.850593029	196.2327829	0.999990028	0.990583248	0.009406777	8.243060018	196.3976281	0.999990025
0	0.25	0.25	0.1	0.823524294	0.176465755	5.126330054	81.04992978	0.999990049	0.85366461	0.146325964	4.468882431	81.27804546	0.999990575
0	0.25	0.25	0.25	0.619220945	0.380770019	3.386023765	42.29827724	0.999990965	0.670657127	0.32933336	3.049770393	42.50372972	0.999990487
0	0.25	0.25	0.5	0.403587341	0.596404613	2.377410722	25.26801483	0.999991954	0.459277213	0.540715071	2.208472016	25.43088391	0.999992284
0	0.25	0.25	0.75	0.276065275	0.723924808	1.932092976	18.78536278	0.999990084	0.324011123	0.67597901	1.828312532	18.90923041	0.999990133
0	0.25	0.25	0.9	0.223588456	0.776405571	1.765717248	16.50698581	0.999994028	0.265863131	0.734130862	1.6841054	16.61017002	0.999993993
0	0.25	0.25	1	0.195370855	0.804619185	1.678651077	15.3433098	0.99999004	0.233959738	0.766034594	1.608034036	15.43408557	0.999994332
0	0.25	0.5	0	0.986661716	0.013328383	10.88693024	196.1113459	0.999990099	0.991106155	0.008883933	7.876527893	196.4318716	0.999990088
0	0.25	0.5	0.1	0.832074124	0.167916322	6.065636759	91.30800583	0.999990446	0.881265392	0.118724988	4.687777174	91.74382265	0.99999038
0	0.25	0.5	0.25	0.628754068	0.371236997	4.040877284	48.36854656	0.999991065	0.717823555	0.282167027	3.301131685	48.78219824	0.999990582
0	0.25	0.5	0.5	0.406365106	0.593625444	2.78266323	28.9121892	0.99999055	0.508711807	0.491279529	2.401191706	29.26728972	0.999991336
0	0.25	0.5	0.75	0.275223921	0.724768707	2.200577762	21.36493972	0.999992628	0.366170182	0.633822485	1.965950763	21.66149969	0.999992667
0	0.25	0.5	0.9	0.222008292	0.777984945	1.982174843	18.67669759	0.999993238	0.303255211	0.696737842	1.797982231	18.94021591	0.999993053
0	0.25	0.5	1	0.193636023	0.806356002	1.868399139	17.29381836	0.999992025	0.268351301	0.731640376	1.709203232	17.53605356	0.999991677
0	0.25	0.75	0	0.985258166	0.014731851	11.79215991	195.9929949	0.999990017	0.991573958	0.008416063	7.545477173	196.4559433	0.999990022
0	0.25	0.75	0.1	0.840794886	0.159195461	6.930819528	100.5072121	0.999990348	0.90202256	0.097967723	4.816642559	101.1266782	0.999990283
0	0.25	0.75	0.25	0.643438669	0.35655172	4.674449091	54.03184836	0.999990389	0.759075454	0.240914712	3.493875854	54.63319917	0.999990167
0	0.25	0.75	0.5	0.418532644	0.581459315	3.238040715	32.39693083	0.999991958	0.559271154	0.44072008	2.601040101	32.93404535	0.999991234
0	0.25	0.75	0.75	0.282564462	0.717427678	2.536259298	23.91058198	0.99999214	0.412328404	0.587663922	2.13587261	24.37713718	0.999992325
0	0.25	0.75	0.9	0.227244629	0.772748321	2.263990641	20.87370095	0.99999295	0.344988337	0.655004417	1.947875722	21.29950941	0.999992754
0	0.25	0.75	1	0.197825792	0.802164335	2.120232384	19.30751009	0.999990126	0.307035752	0.69295748	1.846504501	19.70735425	0.999993231
0	0.25	1	0	0.983995006	0.015995006	12.59033224	195.8846539	0.999990011	0.991995014	0.007995014	7.245035148	196.4781846	0.999990028
0	0.25	1	0.1	0.848788635	0.151201533	7.74089061	108.816241	0.999990169	0.917702649	0.08228743	4.892275099	109.5981004	0.999990079
0	0.25	1	0.25	0.658726923	0.341264011	5.26531239	59.37598517	0.999990934	0.792971625	0.207018597	3.630395358	60.14504329	0.999990222
0	0.25	1	0.5	0.434708878	0.565282656	3.690140341	35.73046192	0.999991535	0.606404577	0.393587017	2.771822412	36.43500068	0.999991593
0	0.25	1	0.75	0.29477983	0.70521216	2.896543459	26.36266326	0.999991989	0.459128031	0.540864403	2.302608106	26.99056876	0.999992435
0	0.25	1	0.9	0.237057275	0.762935669	2.579268402	22.9971078	0.999992944	0.388746797	0.611246067	2.104817435	23.57892877	0.999992865
0	0.25	1	1	0.206246994	0.793745323	2.408898647	21.25909096	0.999992317	0.348298629	0.651693305	1.995664557	21.81097507	0.999991934
0	0.3	0	0	0.989995014	0.009995014	8.651260161	196.3594212	0.999990027	0.989995014	0.009995014	8.651260161	196.3594212	0.999990027
0	0.3	0	0.1	0.824163232	0.175827273	4.210083268	70.36417265	0.999990506	0.824163232	0.175827273	4.210083268	70.36417265	0.999990506
0	0.3	0	0.25	0.629266028	0.370725257	2.882394726	36.8868722	0.999991285	0.629266028	0.370725257	2.882394726	36.8868722	0.999991285
0	0.3	0	0.5	0.418194264	0.581795844	2.114740214	22.56176806	0.999990108	0.418194264	0.581795844	2.114740214	22.56176806	0.999990108
0	0.3	0	0.75	0.288518895	0.711475109	1.763824352	17.10940017	0.999994004	0.288518895	0.711475109	1.763824352	17.10940017	0.999994004
0	0.3	0	0.9	0.234048232	0.765945463	1.629513617	15.17390606	0.999993695	0.234048232	0.765945463	1.629513617	15.17390606	0.999993695
0	0.3	0	1	0.204513084	0.79547802	1.558436713	14.17758037	0.999991104	0.204513084	0.79547802	1.558436713	14.17758037	0.999991104
0	0.3	0.25	0	0.988367115	0.011622929	9.758932338	196.2435598	0.999990043	0.990692694	0.009297346	8.166637828	196.4050269	0.99999004
0	0.3	0.25	0.1	0.826574856	0.173415309	5.08801469	81.14270672	0.999990165	0.856244386	0.143745733	4.435944707	81.36622441	0.999990119
0	0.3	0.25	0.25	0.625404034	0.37458686	3.379579465	42.43686305	0.999990894	0.676249926	0.3237405	3.044038545	42.63938492	0.999990425
0	0.3	0.25	0.5	0.410699517	0.589292071	2.382996758	25.42017193	0.999991588	0.466236063	0.53375588	2.213583077	25.58303644	0.999991943
0	0.3	0.25	0.75	0.282393264	0.717599904	1.939157292	18.928187	0.999993168	0.330532303	0.669460897	1.83494716	19.05487058	0.999993199
0	0.3	0.25	0.9	0.22928756	0.770705863	1.772659753	16.64024616	0.999993423	0.271872943	0.728120429	1.690699651	16.74752219	0.999993372
0	0.3	0.25	1	0.200652481	0.79934126	1.685388183	15.46994378	0.999993742	0.23960161	0.760392057	1.614473919	15.56533903	0.999993667
0	0.3	0.5	0	0.986951529	0.013038485	10.69740611	196.132512	0.999990014	0.99129935	0.008690655	7.740119298	196.4399937	0.999990005
0	0.3	0.5	0.1	0.836648097	0.163342118	5.964272739	91.38851497	0.999990216	0.884598815	0.115391349	4.611003693	91.81131151	0.999990164
0	0.3	0.5	0.25	0.638917466	0.361073686	3.996935877	48.49525129	0.999991153	0.726122905	0.273867808	3.266566406	48.89574306	0.999990713
0	0.3	0.5	0.5	0.419411979	0.580578344	2.777665191	29.06995212	0.999990323	0.520992042	0.478999142	2.397438381	29.41558956	0.999991184
0	0.3	0.5	0.75	0.287309677	0.712682521	2.208550028	21.53198681	0.999992198	0.378721905	0.621270384	1.973273465	21.82379602	0.999992289
0	0.3	0.5	0.9	0.232998981	0.766993732	1.993034757	18.84510134	0.999992712	0.315189489	0.684803064	1.807971453	19.10681371	0.999992553
0	0.3	0.5	1	0.203858254	0.796133052	1.880188142	17.46198417	0.999991306	0.279733852	0.720257115	1.720118425	17.70441878	0.999990968
0	0.3	0.75	0	0.985709297	0.014280725	11.50335396	196.0309824	0.999990022	0.991831749	0.008158279	7.361821966	196.4699071	0.999990028
0	0.3	0.75	0.1	0.846369699	0.153620584	6.764037039	100.5915485	0.999990283	0.905579877	0.094410364	4.703025981	101.1869597	0.999990241
0	0.3	0.75	0.25	0.656053536	0.343937053	4.583174906	54.15730372	0.999990589	0.768377072	0.231613363	3.428349342	54.73313994	0.999990435
0	0.3	0.75	0.5	0.435930215	0.564061666	3.205461206	32.55688358	0.99999188	0.574772226	0.425219027	2.576999028	33.07189086	0.999991253
0	0.3	0.75	0.75	0.299470584	0.700521222	2.531233961	24.08378281	0.999991805	0.429617802	0.570374306	2.133017614	24.53425472	0.999992107
0	0.3	0.75	0.9	0.242895119	0.757097398	2.267824913	21.05021771	0.999992517	0.362056127	0.637936286	1.952247209	21.46371746	0.999992413
0	0.3	0.75	1	0.212508958	0.787484164	2.12800381	19.48533708	0.999993121	0.323648939	0.67634389	1.854209608	19.87524918	0.999992829
0	0.3	1	0	0.984610432	0.015379663	12.20341371	195.9396861	0.999990095	0.9923027	0.007687315	7.023928568	196.4924329	0.999990015
0	0.3	1	0.1	0.85509676	0.144893474	7.507170979	108.9099057	0.999990233	0.921274327	0.078715847	4.747270691	109.655423	0.999990174
0	0.3	1	0.25	0.672990738	0.326999537	5.125338063	59.50584308	0.999990274	0.802498709	0.197491877	3.537446438	60.23649563	0.999990586
0	0.3	1	0.5	0.455263423	0.544728119	3.622338335	35.89534196	0.999991542	0.62356645	0.376425287	2.724595552	36.5637382	0.999991737
0	0.3	1	0.75	0.315590648	0.684401094	2.867861698	26.54298988	0.999991742	0.479708672	0.52028369	2.282884387	27.14144225	0.999992361
0	0.3	1	0.9	0.256684974	0.743307621	2.565403777	23.18159883	0.999992595	0.409799596	0.590193077	2.09617135	23.73855137	0.999992673
0	0.3	1	1	0.224849078	0.775142768	2.402436848	21.44509323	0.999991846	0.369215969	0.630775656	1.992743786	21.97518361	0.999991625
0	0.4	0	0	0.989995014	0.009995014	8.651260161	196.3594212	0.999990027	0.989995014	0.009995014	8.651260161	196.3594212	0.999990027
0	0.4	0	0.1	0.824163232	0.175827273	4.210083268	70.36417265	0.999990506	0.824163232	0.175827273	4.210083268	70.36417265	0.999990506
0	0.4	0	0.25	0.629266028	0.370725257	2.882394726	36.8868722	0.999991285	0.629266028	0.370725257	2.882394726	36.8868722	0.999991285
0	0.4	0	0.5	0.418194264	0.581795844	2.114740214	22.56176806	0.999990108	0.418194264	0.581795844	2.114740214	22.56176806	0.999990108
0	0.4	0	0.75	0.288518895	0.711475109	1.763824352	17.10940017	0.999994004	0.288518895	0.711475109	1.763824352	17.10940017	0.999994004
0	0.4	0	0.9	0.234048232	0.765945463	1.629513617	15.17390606	0.999993695	0.234048232	0.765945463	1.629513617	15.17390606	0.999993695
0	0.4	0	1	0.204513084	0.79547802	1.558436713	14.17758037	0.999991104	0.204513084	0.79547802	1.558436713	14.17758037	0.999991104
0	0.4	0.25	0	0.988631398	0.011358671	9.581252815	196.2640978	0.999990069	0.990904124	0.009085942	8.018565136	196.4189831	0.999990067
0	0.4	0.25	0.1	0.832028126	0.167962264	5.010507207	81.28470181	0.999990391	0.860849821	0.139140536	4.369315219	81.5009441	0.999990356
0	0.4	0.25	0.25	0.636647343	0.363343493	3.358886599	42.64945401	0.999990835	0.686389389	0.313600999	3.025730661	42.84584407	0.999990388
0	0.4	0.25	0.5	0.424137802	0.57585323	2.387769057	25.65880428	0.999991033	0.479328935	0.520662502	2.21799299	25.81952309	0.999991437
0	0.4	0.25	0.75	0.294646278	0.705346039	1.949190516	19.15829349	0.999992316	0.343101465	0.656890898	1.844403236	19.28697751	0.999992363
0	0.4	0.25	0.9	0.2404372	0.759555181	1.783388802	16.85909968	0.999992382	0.28357603	0.71641629	1.700917811	16.97050523	0.99999232
0	0.4	0.25	1	0.211044237	0.788948381	1.696184326	15.6802529	0.999992618	0.250650859	0.749341654	1.624818483	15.78095825	0.999992513
0	0.4	0.5	0	0.987495016	0.012495016	10.33970706	196.1761323	0.999990032	0.991661679	0.008328346	7.483085152	196.4608111	0.999990025
0	0.4	0.5	0.1	0.844716762	0.155273424	5.775225706	91.51675035	0.999990186	0.890462242	0.109527918	4.467830101	91.91667604	0.99999016
0	0.4	0.5	0.25	0.656763655	0.343226455	3.90631724	48.69040419	0.99999011	0.740590234	0.259400756	3.19518494	49.06786873	0.99999099
0	0.4	0.5	0.5	0.443103886	0.556886154	2.75516042	29.31338252	0.999990039	0.543018013	0.456973017	2.379435363	29.64071865	0.99999103
0	0.4	0.5	0.75	0.310026451	0.689965092	2.212059787	21.79150155	0.999991543	0.401967992	0.598023753	1.977090947	22.07163057	0.999991744
0	0.4	0.5	0.9	0.254018696	0.745973172	2.003665062	19.10795826	0.999991868	0.337663357	0.662328431	1.81810322	19.36210092	0.999991788
0	0.4	0.5	1	0.22360825	0.776381872	1.893680358	17.7254396	0.999990122	0.301382737	0.698611053	1.732888411	17.9632294	0.99999379
0	0.4	0.75	0	0.986533464	0.013456541	10.97041776	196.0984866	0.999990005	0.9923027	0.007687315	7.023928568	196.4924329	0.999990015
0	0.4	0.75	0.1	0.856104633	0.143885474	6.462359606	100.7286315	0.999990107	0.911765649	0.088224455	4.497893349	101.2820967	0.999990105
0	0.4	0.75	0.25	0.677842744	0.322148233	4.411900887	54.35313454	0.999990977	0.784267852	0.215723079	3.305373806	54.88538899	0.99999093
0	0.4	0.75	0.5	0.466764575	0.533227263	3.131920592	32.803563	0.999991838	0.601695713	0.398295669	2.522099535	33.27970949	0.999991382
0	0.4	0.75	0.75	0.33052696	0.669464381	2.505667045	24.35161505	0.999991341	0.460565166	0.539426694	2.114398794	24.77167351	0.99999186
0	0.4	0.75	0.9	0.272237911	0.727753956	2.258973506	21.32390091	0.999991866	0.393172116	0.60681984	1.946963336	21.7123373	0.999991956
0	0.4	0.75	1	0.240389071	0.759603316	2.127111324	19.76134555	0.999992387	0.354292704	0.645699554	1.855474813	20.12972968	0.999992258
0	0.4	1	0	0.985709297	0.014280725	11.50335396	196.0309824	0.999990022	0.992852166	0.00713788	6.625795724	196.517045	0.999990047
0	0.4	1	0.1	0.86599209	0.133998215	7.092405511	109.0636986	0.999990305	0.927410429	0.072579867	4.491002254	109.7467461	0.999990296
0	0.4	1	0.25	0.697354141	0.302636667	4.873524122	59.71069581	0.999990807	0.818546002	0.181444313	3.370630502	60.37596919	0.999990315
0	0.4	1	0.5	0.491103519	0.50888813	3.489437229	36.14972804	0.999991649	0.652702476	0.347287808	2.631583121	36.75684024	0.999990284
0	0.4	1	0.75	0.353152926	0.646838517	2.799411239	26.82097536	0.999991443	0.515547736	0.48444462	2.234230112	27.36771852	0.999992356
0	0.4	1	0.9	0.292877695	0.707114414	2.522224927	23.46660785	0.99999211	0.447110183	0.552882296	2.065987467	23.97825975	0.999992479
0	0.4	1	1	0.25962767	0.740363486	2.372308353	21.73292882	0.999991156	0.40672784	0.593263416	1.972406215	22.22204491	0.999991256
0	0.5	0	0	0.989995014	0.009995014	8.651260161	196.3594212	0.999990027	0.989995014	0.009995014	8.651260161	196.3594212	0.999990027
0	0.5	0	0.1	0.824163232	0.175827273	4.210083268	70.36417265	0.999990506	0.824163232	0.175827273	4.210083268	70.36417265	0.999990506
0	0.5	0	0.25	0.629266028	0.370725257	2.882394726	36.8868722	0.999991285	0.629266028	0.370725257	2.882394726	36.8868722	0.999991285
0	0.5	0	0.5	0.418194264	0.581795844	2.114740214	22.56176806	0.999990108	0.418194264	0.581795844	2.114740214	22.56176806	0.999990108
0	0.5	0	0.75	0.288518895	0.711475109	1.763824352	17.10940017	0.999994004	0.288518895	0.711475109	1.763824352	17.10940017	0.999994004
0	0.5	0	0.9	0.234048232	0.765945463	1.629513617	15.17390606	0.999993695	0.234048232	0.765945463	1.629513617	15.17390606	0.999993695
0	0.5	0	1	0.204513084	0.79547802	1.558436713	14.17758037	0.999991104	0.204513084	0.79547802	1.558436713	14.17758037	0.999991104
0	0.5	0.25	0	0.988883934	0.011106156	9.410713463	196.2833499	0.99999009	0.991106155	0.008883933	7.876527893	196.4318716	0.999990088
0	0.5	0.25	0.1	0.83686369	0.163126339	4.933971279	81.39106672	0.999990029	0.864927519	0.135062485	4.303530156	81.60061454	0.999990004
0	0.5	0.25	0.25	0.646746888	0.353243954	3.332186735	42.80901573	0.999990842	0.695466472	0.304523945	3.002168062	42.99943247	0.999990417
0	0.5	0.25	0.5	0.436686364	0.563304271	2.386534266	25.84145844	0.999990635	0.491493321	0.508497764	2.216962041	25.99885743	0.999991085
0	0.5	0.25	0.75	0.306406872	0.693584762	1.954959443	19.33892157	0.999991634	0.355097545	0.644894162	1.8498996	19.46720651	0.999991707
0	0.5	0.25	0.9	0.251270123	0.748721388	1.790686199	17.03382227	0.999991512	0.294881244	0.705110213	1.707913349	17.14645852	0.999991457
0	0.5	0.25	1	0.221210512	0.778781142	1.703999513	15.85008312	0.999991655	0.26139785	0.738593692	1.632346144	15.9529938	0.999991542
0	0.5	0.5	0	0.987995017	0.011995017	10.00776757	196.2149859	0.999990034	0.991995014	0.007995014	7.245035148	196.4781846	0.999990028
0	0.5	0.5	0.1	0.851741565	0.148248561	5.602063098	91.61732347	0.999990126	0.895550666	0.104439458	4.336810249	91.99732505	0.999990123
0	0.5	0.5	0.25	0.672205886	0.327784471	3.816793588	48.83833672	0.999990357	0.753007337	0.246982676	3.12466296	49.19526258	0.999990013
0	0.5	0.5	0.5	0.464282978	0.53570928	2.723660659	29.49707812	0.999992259	0.56243367	0.437557324	2.353908284	29.80749299	0.999990994
0	0.5	0.5	0.75	0.331083197	0.668907878	2.20508887	21.98819694	0.999991075	0.423148758	0.576842629	1.971817359	22.25616756	0.999991388
0	0.5	0.5	0.9	0.273877098	0.726114127	2.004369397	19.30798454	0.999991225	0.358513354	0.641477886	1.819458933	19.55278213	0.999991239
0	0.5	0.5	1	0.242481932	0.757511456	1.897832993	17.92667277	0.999993388	0.321690029	0.678303247	1.737304302	18.15689011	0.999993276
0	0.5	0.75	0	0.987267755	0.0127223	10.48969167	196.1588303	0.999990055	0.992722307	0.007267762	6.720301735	196.5129057	0.999990069
0	0.5	0.75	0.1	0.864446827	0.135543441	6.194966552	100.8389176	0.999990268	0.917041366	0.082948932	4.316673192	101.356911	0.999990299
0	0.5	0.75	0.25	0.696329215	0.303661075	4.25575722	54.50271694	0.999990291	0.797587081	0.202403253	3.193466961	54.99852069	0.999990333
0	0.5	0.75	0.5	0.493595374	0.506396512	3.055648231	32.9892585	0.999991886	0.62460587	0.375385703	2.464904738	33.43247765	0.999991573
0	0.5	0.75	0.75	0.358561903	0.641429155	2.46966274	24.55338973	0.999991058	0.487703555	0.51228821	2.087108377	24.94632427	0.999991765
0	0.5	0.75	0.9	0.299304396	0.70068702	2.23784868	21.53053623	0.999991416	0.420982073	0.57900962	1.931290586	21.89554085	0.999991693
0	0.5	0.75	1	0.266459853	0.733532001	2.113425182	19.97006307	0.999991854	0.382021658	0.617970237	1.845771602	20.31745511	0.999991896
0	0.5	1	0	0.986661716	0.013328383	10.88693024	196.1113459	0.999990099	0.993328348	0.006661681	6.277196989	196.5324605	0.999990028
0	0.5	1	0.1	0.875180377	0.124809939	6.732861242	109.1872089	0.999990316	0.932554299	0.067435728	4.270202972	109.8166507	0.999990027
0	0.5	1	0.25	0.717722405	0.282267971	4.652940374	59.86803631	0.999990376	0.831758058	0.168232866	3.225222892	60.48078212	0.999990925
0	0.5	1	0.5	0.52170564	0.478286179	3.365182363	36.34101255	0.99999182	0.676869094	0.323121594	2.544614814	36.89833714	0.999990688
0	0.5	1	0.75	0.386370986	0.613620324	2.726826234	27.02936436	0.99999131	0.546027607	0.453964847	2.181958804	27.53268469	0.999992454
0	0.5	1	0.9	0.325601317	0.674390499	2.470364741	23.68056306	0.999991815	0.479410105	0.52058233	2.02848555	24.15313704	0.999992435
0	0.5	1	1	0.291531728	0.708458973	2.331408495	21.94931696	0.999990701	0.439599055	0.56039204	1.942958267	22.40229685	0.999991095
0	0.6	0	0	0.989995014	0.009995014	8.651260161	196.3594212	0.999990027	0.989995014	0.009995014	8.651260161	196.3594212	0.999990027
0	0.6	0	0.1	0.824163232	0.175827273	4.210083268	70.36417265	0.999990506	0.824163232	0.175827273	4.210083268	70.36417265	0.999990506
0	0.6	0	0.25	0.629266028	0.370725257	2.882394726	36.8868722	0.999991285	0.629266028	0.370725257	2.882394726	36.8868722	0.999991285
0	0.6	0	0.5	0.418194264	0.581795844	2.114740214	22.56176806	0.999990108	0.418194264	0.581795844	2.114740214	22.56176806	0.999990108
0	0.6	0	0.75	0.288518895	0.711475109	1.763824352	17.10940017	0.999994004	0.288518895	0.711475109	1.763824352	17.10940017	0.999994004
0	0.6	0	0.9	0.234048232	0.765945463	1.629513617	15.17390606	0.999993695	0.234048232	0.765945463	1.629513617	15.17390606	0.999993695
0	0.6	0	1	0.204513084	0.79547802	1.558436713	14.17758037	0.999991104	0.204513084	0.79547802	1.558436713	14.17758037	0.999991104
0	0.6	0.25	0	0.989125438	0.010864568	9.24684423	196.2982842	0.999990007	0.99129935	0.008690655	7.740119298	196.4399937	0.999990005
0	0.6	0.25	0.1	0.841249834	0.158740412	4.859457338	81.47675945	0.999990247	0.868621667	0.131368563	4.239500475	81.68028075	0.99999023
0	0.6	0.25	0.25	0.655969431	0.344021454	3.302322175	42.93584935	0.999990885	0.703731458	0.296259024	2.97584825	43.12062533	0.999990482
0	0.6	0.25	0.5	0.448483442	0.551506899	2.381236303	25.98839863	0.999990341	0.502878222	0.497112612	2.212259488	26.14209944	0.999990834
0	0.6	0.25	0.75	0.317719024	0.682272051	1.95751227	19.48663879	0.999991075	0.366577001	0.633414177	1.852416629	19.61341751	0.999991178
0	0.6	0.25	0.9	0.261802042	0.738188729	1.795276107	17.17832092	0.999990771	0.305814002	0.694176732	1.71237159	17.29072289	0.999990734
0	0.6	0.25	1	0.231155523	0.768835295	1.709404241	15.99162733	0.999990818	0.271854496	0.728136215	1.637600007	16.09509476	0.999990711
0	0.6	0.5	0	0.988456548	0.011533471	9.698870005	196.2495675	0.999990019	0.9923027	0.007687315	7.023928568	196.4924329	0.999990015
0	0.6	0.5	0.1	0.857994335	0.141995707	5.442469105	91.70037889	0.999990042	0.900067636	0.099922425	4.216232893	92.06267269	0.99999006
0	0.6	0.5	0.25	0.68588228	0.314108325	3.730627637	48.95682969	0.999990605	0.763930649	0.236059672	3.056847293	49.29607641	0.999990321
0	0.6	0.5	0.5	0.483487612	0.516504606	2.687965556	29.64311102	0.999992217	0.5798334	0.420157627	2.324887382	29.93842054	0.999991027
0	0.6	0.5	0.75	0.350723596	0.64926714	2.191937125	22.14515472	0.999990736	0.442616873	0.557374281	1.96119949	22.40145958	0.999991154
0	0.6	0.5	0.9	0.292689035	0.70730169	1.99879712	19.46798772	0.999990725	0.377956429	0.622034409	1.815284084	19.70321516	0.999990839
0	0.6	0.5	1	0.260532236	0.739460693	1.895856054	18.08784572	0.999992929	0.340799055	0.659193831	1.736256597	18.30989026	0.999992886
0	0.6	0.75	0	0.987926073	0.012064004	10.05373665	196.2109255	0.999990077	0.993098495	0.006891598	6.445924604	196.5280978	0.999990093
0	0.6	0.75	0.1	0.871747909	0.1282421	5.955132159	100.9302549	0.999990009	0.921640488	0.078349583	4.154730424	101.4169828	0.999990071
0	0.6	0.75	0.25	0.712411263	0.28757941	4.113414839	54.62359099	0.999990673	0.809059683	0.190931102	3.091748933	55.0883835	0.999990785
0	0.6	0.75	0.5	0.517378336	0.482613646	2.980971547	33.13669031	0.999991982	0.64454801	0.355443779	2.40889433	33.55161734	0.999991789
0	0.6	0.75	0.75	0.384115377	0.615875516	2.429391608	24.71342697	0.999990893	0.511857592	0.48813417	2.056262833	25.08240842	0.999991761
0	0.6	0.75	0.9	0.324395588	0.675595516	2.210692787	21.69462288	0.999991104	0.446096622	0.55389493	1.910515639	22.03842229	0.999991552
0	0.6	0.75	1	0.290892197	0.709099267	2.093001451	20.13596712	0.999991464	0.407305968	0.592685702	1.830301379	20.46396818	0.99999167
0	0.6	1	0	0.987495016	0.012495016	10.33970706	196.1761323	0.999990032	0.993745033	0.006245033	5.969432731	196.5449334	0.999990066
0	0.6	1	0.1	0.883093923	0.116896358	6.41656585	109.2899017	0.999990281	0.936962802	0.063027225	4.077156971	109.8743635	0.999990027
0	0.6	1	0.25	0.735192145	0.264798708	4.457669366	59.99532425	0.999990853	0.842951228	0.157039342	3.09723559	60.56314242	0.99999057
0	0.6	1	0.5	0.548385706	0.451604528	3.250969793	36.49226681	0.999990234	0.697457347	0.302533733	2.464904121	37.00818456	0.99999108
0	0.6	1	0.75	0.416106942	0.583884337	2.655526401	27.1937547	0.999991279	0.572473627	0.427516426	2.130468762	27.65998313	0.999990053
0	0.6	1	0.9	0.355394931	0.644596716	2.416439388	23.84941809	0.999991647	0.507809043	0.492183434	1.989117522	24.28831913	0.999992477
0	0.6	1	1	0.320906946	0.679083462	2.286783646	22.12022772	0.999990408	0.468767119	0.531223939	1.910278342	22.54168998	0.999991058
0	0.7	0	0	0.989995014	0.009995014	8.651260161	196.3594212	0.999990027	0.989995014	0.009995014	8.651260161	196.3594212	0.999990027
0	0.7	0	0.1	0.824163232	0.175827273	4.210083268	70.36417265	0.999990506	0.824163232	0.175827273	4.210083268	70.36417265	0.999990506
0	0.7	0	0.25	0.629266028	0.370725257	2.882394726	36.8868722	0.999991285	0.629266028	0.370725257	2.882394726	36.8868722	0.999991285
0	0.7	0	0.5	0.418194264	0.581795844	2.114740214	22.56176806	0.999990108	0.418194264	0.581795844	2.114740214	22.56176806	0.999990108
0	0.7	0	0.75	0.288518895	0.711475109	1.763824352	17.10940017	0.999994004	0.288518895	0.711475109	1.763824352	17.10940017	0.999994004
0	0.7	0	0.9	0.234048232	0.765945463	1.629513617	15.17390606	0.999993695	0.234048232	0.765945463	1.629513617	15.17390606	0.999993695
0	0.7	0	1	0.204513084	0.79547802	1.558436713	14.17758037	0.999991104	0.204513084	0.79547802	1.558436713	14.17758037	0.999991104
0	0.7	0.25	0	0.989356711	0.010633307	9.089339584	196.3151305	0.999990018	0.99148437	0.008505647	7.609089029	196.450855	0.999990017
0	0.7	0.25	0.1	0.845285602	0.154704851	4.787330509	81.54823417	0.999990453	0.872017065	0.127973379	4.177544539	81.7461886	0.999990445
0	0.7	0.25	0.25	0.664486068	0.335504882	3.270815392	43.04058285	0.99999095	0.711344525	0.288646044	2.948107723	43.22007288	0.999990568
0	0.7	0.25	0.5	0.459630265	0.540359857	2.373110398	26.1106517	0.999990121	0.513592384	0.486398269	2.205006127	26.26058196	0.999990653
0	0.7	0.25	0.75	0.328618686	0.671371923	1.957600535	19.61095431	0.999990608	0.377585735	0.622405011	1.852654393	19.7356875	0.999990745
0	0.7	0.25	0.9	0.272046951	0.727943182	1.79770895	17.30089453	0.999990134	0.316396501	0.683593619	1.7148115	17.41227058	0.99999012
0	0.7	0.25	1	0.240883782	0.759106303	1.712847184	16.1123622	0.999990085	0.282032062	0.71796228	1.641005871	16.21557778	0.999994341
0	0.7	0.5	0	0.988883934	0.011106156	9.410713463	196.2833499	0.99999009	0.992587636	0.007402451	6.818050244	196.5081353	0.999990087
0	0.7	0.5	0.1	0.863638211	0.136352195	5.294630462	91.77189292	0.999990405	0.904135188	0.095855252	4.104727328	92.11848798	0.999990439
0	0.7	0.5	0.25	0.698180289	0.30181056	3.648549509	49.05528649	0.999990849	0.773696435	0.22629418	2.992335731	49.37880902	0.999990615
0	0.7	0.5	0.5	0.501075124	0.498917095	2.650515494	29.76355243	0.999992219	0.595607363	0.404383737	2.294416932	30.04522428	0.999991101
0	0.7	0.5	0.75	0.369127549	0.63086294	2.175076816	22.27477358	0.99999049	0.460627312	0.539363692	1.947382184	22.52016536	0.999991004
0	0.7	0.5	0.9	0.310547089	0.689443244	1.989174313	19.60033	0.999990333	0.396160272	0.603830274	1.807547723	19.82629102	0.999990546
0	0.7	0.5	1	0.277806977	0.722185581	1.889780468	18.22132054	0.999992559	0.35882699	0.641165596	1.731563486	18.43518837	0.999992586
0	0.7	0.75	0	0.988519627	0.011470446	9.656506992	196.2558814	0.999990073	0.993437669	0.006552423	6.196746045	196.5386131	0.999990092
0	0.7	0.75	0.1	0.878226987	0.121763119	5.738160969	101.0090486	0.999990106	0.925708023	0.07428217	4.008779475	101.4684892	0.999990193
0	0.7	0.75	0.25	0.726632498	0.27335853	3.983272103	54.72435312	0.999991028	0.819120325	0.180869807	2.99906139	55.16165553	0.999990132
0	0.7	0.75	0.5	0.538726155	0.461263912	2.909530729	33.25769318	0.999990067	0.662177425	0.33781459	2.355385884	33.64821138	0.999992014
0	0.7	0.75	0.75	0.407568835	0.592421974	2.387825986	24.84477856	0.99999081	0.533585511	0.466406302	2.024316977	25.19255829	0.999991813
0	0.7	0.75	0.9	0.347743208	0.652247684	2.180722251	21.82938027	0.999990892	0.468953105	0.531038389	1.887348625	22.15412681	0.999991493
0	0.7	0.75	1	0.313830975	0.686160204	2.06907893	20.27230515	0.999991179	0.430497685	0.569493852	1.81182961	20.58266914	0.999991538
0	0.7	1	0	0.988230308	0.01175972	9.850593029	196.2327829	0.999990028	0.99411268	0.005877386	5.695669865	196.5509833	0.999990066
0	0.7	1	0.1	0.890008981	0.109981226	6.135331194	109.3771995	0.999990206	0.940799061	0.059191244	3.906530626	109.9238468	0.999990305
0	0.7	1	0.25	0.750432891	0.249557486	4.283276165	60.10087566	0.999990377	0.852616561	0.147373604	2.983602776	60.63051609	0.999990164
0	0.7	1	0.5	0.571977501	0.428012995	3.146444778	36.61637343	0.999990496	0.715318909	0.284672542	2.392244933	37.09683262	0.999991451
0	0.7	1	0.75	0.442957505	0.557033809	2.587538032	27.32792362	0.999991314	0.595746073	0.404244218	2.081404503	27.76246209	0.999990291
0	0.7	1	0.9	0.382663828	0.617327737	2.363298094	23.9872242	0.999991566	0.533061444	0.466931125	1.950222244	24.39691243	0.999992569
0	0.7	1	1	0.348036779	0.65195345	2.241643236	22.25977148	0.999990228	0.494892895	0.505098203	1.877030306	22.6536818	0.999991098
0	0.8	0	0	0.989995014	0.009995014	8.651260161	196.3594212	0.999990027	0.989995014	0.009995014	8.651260161	196.3594212	0.999990027
0	0.8	0	0.1	0.824163232	0.175827273	4.210083268	70.36417265	0.999990506	0.824163232	0.175827273	4.210083268	70.36417265	0.999990506
0	0.8	0	0.25	0.629266028	0.370725257	2.882394726	36.8868722	0.999991285	0.629266028	0.370725257	2.882394726	36.8868722	0.999991285
0	0.8	0	0.5	0.418194264	0.581795844	2.114740214	22.56176806	0.999990108	0.418194264	0.581795844	2.114740214	22.56176806	0.999990108
0	0.8	0	0.75	0.288518895	0.711475109	1.763824352	17.10940017	0.999994004	0.288518895	0.711475109	1.763824352	17.10940017	0.999994004
0	0.8	0	0.9	0.234048232	0.765945463	1.629513617	15.17390606	0.999993695	0.234048232	0.765945463	1.629513617	15.17390606	0.999993695
0	0.8	0	1	0.204513084	0.79547802	1.558436713	14.17758037	0.999991104	0.204513084	0.79547802	1.558436713	14.17758037	0.999991104
0	0.8	0.25	0	0.989578346	0.010411679	8.937793257	196.3308977	0.999990025	0.991661679	0.008328346	7.483085152	196.4608111	0.999990025
0	0.8	0.25	0.1	0.849035526	0.15095455	4.717686514	81.60891622	0.999990076	0.875168944	0.124821131	4.117746854	81.80157444	0.999990075
0	0.8	0.25	0.25	0.672415261	0.327575768	3.238549044	43.1294461	0.999991029	0.718416403	0.281574265	2.919720787	43.30398657	0.999990668
0	0.8	0.25	0.5	0.470204487	0.529788182	2.362983643	26.21505504	0.999992669	0.52371898	0.476271542	2.195951005	26.36108411	0.999990523
0	0.8	0.25	0.75	0.339136058	0.660854158	1.955778262	19.71781714	0.999990216	0.388162064	0.611828323	1.851127551	19.84024435	0.999990387
0	0.8	0.25	0.9	0.282017509	0.717976318	1.798409926	17.40701194	0.999993827	0.326648422	0.673345413	1.715632882	17.51692786	0.999993836
0	0.8	0.25	1	0.250399991	0.749594035	1.714684647	16.21731579	0.999994027	0.291941208	0.708052777	1.642901043	16.31948446	0.999993985
0	0.8	0.5	0	0.989280738	0.01070931	9.141176322	196.3106888	0.999990048	0.992852166	0.00713788	6.625795724	196.517045	0.999990047
0	0.8	0.5	0.1	0.868782271	0.131208018	5.157101338	91.83363815	0.999990289	0.907834822	0.092155518	4.001186018	92.16573855	0.99999034
0	0.8	0.5	0.25	0.709358609	0.290632475	3.570701412	49.13921589	0.999991084	0.782528235	0.217462659	2.931245096	49.44860816	0.999990894
0	0.8	0.5	0.5	0.517300411	0.48269184	2.612638288	29.86544598	0.999992252	0.610030831	0.389960369	2.263606721	30.13475719	0.9999912
0	0.8	0.5	0.75	0.386435098	0.613555215	2.15601175	22.38447508	0.999990313	0.477374168	0.522616747	1.931666286	22.61974552	0.999990915
0	0.8	0.5	0.9	0.327528984	0.672461042	1.976921692	19.7124553	0.999990026	0.413259623	0.586730709	1.797502017	19.92963704	0.999990333
0	0.8	0.5	1	0.294350212	0.705642046	1.880940403	18.33450349	0.999992258	0.37587235	0.624120006	1.724414674	18.54047453	0.999992357
0	0.8	0.75	0	0.989057523	0.010932523	9.293008688	196.2945926	0.999990045	0.993745033	0.006245033	5.969432731	196.5449334	0.999990066
0	0.8	0.75	0.1	0.884034796	0.115955381	5.540553892	101.0777091	0.999990177	0.929343369	0.070646917	3.876350405	101.5127884	0.999990286
0	0.8	0.75	0.25	0.739356205	0.260634106	3.86385051	54.80994009	0.999990311	0.828056843	0.171933708	2.914308957	55.22387837	0.999990551
0	0.8	0.75	0.5	0.558065556	0.441924688	2.841893054	33.35986745	0.999990244	0.677940767	0.322049472	2.304833716	33.72841174	0.999990239
0	0.8	0.75	0.75	0.429209752	0.570781031	2.346480811	24.95526011	0.999990784	0.55329074	0.44670116	1.992517518	25.28417254	0.9999919
0	0.8	0.75	0.9	0.369534896	0.630455858	2.149693993	21.94275627	0.999990755	0.489881912	0.510109579	1.863264283	22.25037611	0.99999149
0	0.8	0.75	1	0.335402894	0.664588081	2.043488304	20.38705973	0.999990975	0.451872266	0.548119206	1.79191295	20.68144035	0.999991472
0	0.8	1	0	0.988883934	0.011106156	9.410713463	196.2833499	0.99999009	0.99443946	0.005550571	5.450549606	196.5513532	0.999990031
0	0.8	1	0.1	0.896117966	0.103872131	5.883171381	109.4525781	0.999990097	0.94417598	0.055814245	3.754407365	109.9647133	0.999990225
0	0.8	1	0.25	0.763894926	0.236095886	4.126373833	60.19097571	0.999990812	0.861079563	0.138911113	2.881956295	60.68769802	0.999990676
0	0.8	1	0.5	0.593057112	0.40693365	3.050774962	36.72055627	0.999990763	0.731023675	0.268968124	2.326034088	37.17036465	0.999991799
0	0.8	1	0.75	0.467365143	0.53262625	2.523548792	27.4401396	0.999991393	0.616446055	0.383544489	2.035327125	27.84713261	0.999990544
0	0.8	1	0.9	0.407729222	0.592262324	2.31219542	24.10244772	0.999991546	0.555713525	0.444279167	1.912827343	24.48658327	0.999992692
0	0.8	1	1	0.373161304	0.626828828	2.197511838	22.37647258	0.999990132	0.518468355	0.481522833	1.844475409	22.7461578	0.999991188
0	0.9	0	0	0.989995014	0.009995014	8.651260161	196.3594212	0.999990027	0.989995014	0.009995014	8.651260161	196.3594212	0.999990027
0	0.9	0	0.1	0.824163232	0.175827273	4.210083268	70.36417265	0.999990506	0.824163232	0.175827273	4.210083268	70.36417265	0.999990506
0	0.9	0	0.25	0.629266028	0.370725257	2.882394726	36.8868722	0.999991285	0.629266028	0.370725257	2.882394726	36.8868722	0.999991285
0	0.9	0	0.5	0.418194264	0.581795844	2.114740214	22.56176806	0.999990108	0.418194264	0.581795844	2.114740214	22.56176806	0.999990108
0	0.9	0	0.75	0.288518895	0.711475109	1.763824352	17.10940017	0.999994004	0.288518895	0.711475109	1.763824352	17.10940017	0.999994004
0	0.9	0	0.9	0.234048232	0.765945463	1.629513617	15.17390606	0.999993695	0.234048232	0.765945463	1.629513617	15.17390606	0.999993695
0	0.9	0	1	0.204513084	0.79547802	1.558436713	14.17758037	0.999991104	0.204513084	0.79547802	1.558436713	14.17758037	0.999991104
0	0.9	0.25	0	0.989790933	0.010199096	8.791870181	196.3456437	0.999990029	0.991831749	0.008158279	7.361821966	196.4699071	0.999990028
0	0.9	0.25	0.1	0.852544744	0.147445531	4.650504966	81.66260691	0.999990275	0.878115927	0.121874354	4.060090706	81.85041817	0.999990281
0	0.9	0.25	0.25	0.679843597	0.32014752	3.206061805	43.20638955	0.999991117	0.725027925	0.274962849	2.8911596	43.37628843	0.999990775
0	0.9	0.25	0.5	0.480267745	0.519724834	2.351431111	26.30554736	0.999992579	0.533323832	0.4666666	2.185614262	26.44797269	0.999990432
0	0.9	0.25	0.75	0.34929704	0.650696508	1.952462825	19.81133668	0.999993548	0.398338625	0.601651463	1.848223047	19.93119747	0.999990088
0	0.9	0.25	0.9	0.291725306	0.708268234	1.797712041	17.5000384	0.999993539	0.336587422	0.663406144	1.715148202	17.60823912	0.999993566
0	0.9	0.25	1	0.259708972	0.740284728	1.715202194	16.30962016	0.9999937	0.301592039	0.698401634	1.643555332	16.41052964	0.999993673
0	0.9	0.5	0	0.989650219	0.010339874	8.888572112	196.3380842	0.999990094	0.993098495	0.006891598	6.445924604	196.5280978	0.999990093
0	0.9	0.5	0.1	0.873504907	0.12648525	5.028705166	91.8882852	0.999990158	0.911225028	0.088765197	3.904700381	92.20710588	0.999990225
0	0.9	0.5	0.25	0.719601681	0.28038838	3.496982613	49.21176194	0.999990061	0.790584732	0.209406427	2.873492721	49.5087112	0.999991159
0	0.9	0.5	0.5	0.532354746	0.467637559	2.575084243	29.95330327	0.999992305	0.623308116	0.376683201	2.233082001	30.21135867	0.999991316
0	0.9	0.5	0.75	0.402759371	0.597230818	2.135693306	22.47904994	0.999990189	0.493010686	0.506980186	1.914872845	22.70495532	0.999990872
0	0.9	0.5	0.9	0.34370174	0.656291746	1.962976826	19.80933719	0.999993486	0.429365772	0.570624409	1.785971086	20.01812951	0.999990181
0	0.9	0.5	1	0.310202928	0.689789086	1.87023811	18.43221171	0.999992013	0.392019607	0.607972575	1.715612347	18.63067551	0.999992182
0	0.9	0.75	0	0.989547287	0.010442809	8.959121895	196.3310043	0.999990096	0.99402486	0.005965159	5.76121637	196.5474449	0.999990019
0	0.9	0.75	0.1	0.889281762	0.110708464	5.359593746	101.1383136	0.999990226	0.932619063	0.067371291	3.755516674	101.5514581	0.999990354
0	0.9	0.75	0.25	0.750841828	0.249148829	3.753866077	54.88454448	0.999990657	0.836072941	0.163917994	2.836530178	55.27736061	0.999990936
0	0.9	0.75	0.5	0.575711079	0.424279354	2.778159653	33.44760586	0.999990434	0.692160488	0.30783003	2.257317376	33.79688843	0.999990518
0	0.9	0.75	0.75	0.449264368	0.550726431	2.306143897	25.04992055	0.999990799	0.571278331	0.42871368	1.961510077	25.36194289	0.99999201
0	0.9	0.75	0.9	0.389927448	0.610063225	2.118600935	22.03990104	0.999990673	0.509142006	0.490849521	1.839093184	22.33207841	0.999991527
0	0.9	0.75	1	0.355720503	0.644270331	2.017301934	20.48541275	0.999990834	0.471651824	0.528339631	1.771460121	20.76529823	0.999991455
0	0.9	1	0	0.989468695	0.010521327	9.012843184	196.3231453	0.999990022	0.994731875	0.005258191	5.22982603	196.5523674	0.999990066
0	0.9	1	0.1	0.90156229	0.098427992	5.655522957	109.51932	0.999990282	0.947176041	0.05281407	3.617802146	109.9998079	0.999990111
0	0.9	1	0.25	0.775900759	0.224089535	3.984317441	60.26841599	0.999990294	0.868570178	0.131420038	2.790438306	60.73596394	0.999990216
0	0.9	1	0.5	0.612046176	0.387944851	2.963046659	36.80962564	0.999991027	0.744976535	0.255013832	2.26559307	37.23225431	0.999990367
0	0.9	1	0.75	0.489672951	0.510318549	2.463675448	27.53575201	0.9999915	0.635015245	0.364975557	1.992336924	27.91856487	0.999990802
0	0.9	1	0.9	0.430853927	0.569137642	2.263649331	24.2005807	0.999991569	0.576178078	0.423814755	1.877357241	24.56218518	0.999992833
0	0.9	1	1	0.396487238	0.603502859	2.155107548	22.4758716	0.999990097	0.539873606	0.460117704	1.813206729	22.82411677	0.99999131
0	1	0	0	0.989995014	0.009995014	8.651260161	196.3594212	0.999990027	0.989995014	0.009995014	8.651260161	196.3594212	0.999990027
0	1	0	0.1	0.824163232	0.175827273	4.210083268	70.36417265	0.999990506	0.824163232	0.175827273	4.210083268	70.36417265	0.999990506
0	1	0	0.25	0.629266028	0.370725257	2.882394726	36.8868722	0.999991285	0.629266028	0.370725257	2.882394726	36.8868722	0.999991285
0	1	0	0.5	0.418194264	0.581795844	2.114740214	22.56176806	0.999990108	0.418194264	0.581795844	2.114740214	22.56176806	0.999990108
0	1	0	0.75	0.288518895	0.711475109	1.763824352	17.10940017	0.999994004	0.288518895	0.711475109	1.763824352	17.10940017	0.999994004
0	1	0	0.9	0.234048232	0.765945463	1.629513617	15.17390606	0.999993695	0.234048232	0.765945463	1.629513617	15.17390606	0.999993695
0	1	0	1	0.204513084	0.79547802	1.558436713	14.17758037	0.999991104	0.204513084	0.79547802	1.558436713	14.17758037	0.999991104
0	1	0.25	0	0.989995014	0.009995014	8.651260161	196.3594212	0.999990027	0.989995014	0.009995014	8.651260161	196.3594212	0.999990027
0	1	0.25	0.1	0.855846526	0.14414394	4.585712797	81.710367	0.999990465	0.855846526	0.14414394	4.585712797	81.710367	0.999990465
0	1	0.25	0.25	0.686836978	0.313154233	3.173693495	43.27406831	0.999991211	0.686836978	0.313154233	3.173693495	43.27406831	0.999991211
0	1	0.25	0.5	0.489870256	0.510122257	2.33886416	26.38525912	0.999992513	0.489870256	0.510122257	2.33886416	26.38525912	0.999992513
0	1	0.25	0.75	0.359124206	0.64086916	1.947974194	19.89399101	0.999993366	0.359124206	0.64086916	1.947974194	19.89399101	0.999993366
0	1	0.25	0.9	0.301181047	0.698812239	1.795879196	17.5826706	0.999993286	0.301181047	0.698812239	1.795879196	17.5826706	0.999993286
0	1	0.25	1	0.268815608	0.731177801	1.714630634	16.3918172	0.999993409	0.268815608	0.731177801	1.714630634	16.3918172	0.999993409
0	1	0.5	0	0.989995014	0.009995014	8.651260161	196.3594212	0.999990027	0.989995014	0.009995014	8.651260161	196.3594212	0.999990027
0	1	0.5	0.1	0.877865375	0.122124637	4.908465298	91.93721425	0.999990012	0.877865375	0.122124637	4.908465298	91.93721425	0.999990012
0	1	0.5	0.25	0.729047428	0.270942883	3.427192056	49.27601035	0.999990311	0.729047428	0.270942883	3.427192056	49.27601035	0.999990311
0	1	0.5	0.5	0.546387138	0.453602911	2.538283244	30.02996514	0.999990049	0.546387138	0.453602911	2.538283244	30.02996514	0.999990049
0	1	0.5	0.75	0.418194264	0.581795844	2.114740214	22.56176806	0.999990108	0.418194264	0.581795844	2.114740214	22.56176806	0.999990108
0	1	0.5	0.9	0.359124206	0.64086916	1.947974194	19.89399101	0.999993366	0.359124206	0.64086916	1.947974194	19.89399101	0.999993366
0	1	0.5	1	0.325403433	0.674588383	1.858297708	18.51775195	0.999991816	0.325403433	0.674588383	1.858297708	18.51775195	0.999991816
0	1	0.75	0	0.989995014	0.009995014	8.651260161	196.3594212	0.999990027	0.989995014	0.009995014	8.651260161	196.3594212	0.999990027
0	1	0.75	0.1	0.894052296	0.105937959	5.193108068	101.1923398	0.999990255	0.894052296	0.105937959	5.193108068	101.1923398	0.999990255
0	1	0.75	0.25	0.761283549	0.23870743	3.652221756	54.950152	0.999990979	0.761283549	0.23870743	3.652221756	54.950152	0.999990979
0	1	0.75	0.5	0.5919042	0.408086428	2.718222545	33.52404612	0.999990628	0.5919042	0.408086428	2.718222545	33.52404612	0.999990628
0	1	0.75	0.75	0.467916236	0.532074609	2.267217253	25.13220851	0.999990845	0.467916236	0.532074609	2.267217253	25.13220851	0.999990845
0	1	0.75	0.9	0.409054613	0.590936022	2.088011961	22.12434067	0.999990635	0.409054613	0.590936022	2.088011961	22.12434067	0.999990635
0	1	0.75	1	0.37488461	0.625106132	1.991160745	20.57091717	0.999990742	0.37488461	0.625106132	1.991160745	20.57091717	0.999990742
0	1	1	0	0.989995014	0.009995014	8.651260161	196.3594212	0.999990027	0.989995014	0.009995014	8.651260161	196.3594212	0.999990027
0	1	1	0.1	0.906449723	0.093540395	5.448800355	109.5774383	0.999990118	0.906449723	0.093540395	5.448800355	109.5774383	0.999990118
0	1	1	0.25	0.78669169	0.213299008	3.855000649	60.33658291	0.999990697	0.78669169	0.213299008	3.855000649	60.33658291	0.999990697
0	1	1	0.5	0.629266028	0.370725257	2.882394726	36.8868722	0.999991285	0.629266028	0.370725257	2.882394726	36.8868722	0.999991285
0	1	1	0.75	0.510155275	0.489836352	2.407785232	27.61841737	0.999991627	0.510155275	0.489836352	2.407785232	27.61841737	0.999991627
0	1	1	0.9	0.452257483	0.547734141	2.217819584	24.28538382	0.999991624	0.452257483	0.547734141	2.217819584	24.28538382	0.999991624
0	1	1	1	0.418194264	0.581795844	2.114740214	22.56176806	0.999990108	0.418194264	0.581795844	2.114740214	22.56176806	0.999990108
0.5	0	0	0	0.989995014	0.009995014	8.651260161	196.3594212	0.999990027	0.989995014	0.009995014	8.651260161	196.3594212	0.999990027
0.5	0	0	0.1	0.824163232	0.175827273	4.210083268	70.36417265	0.999990506	0.824163232	0.175827273	4.210083268	70.36417265	0.999990506
0.5	0	0	0.25	0.629266028	0.370725257	2.882394726	36.8868722	0.999991285	0.629266028	0.370725257	2.882394726	36.8868722	0.999991285
0.5	0	0	0.5	0.418194264	0.581795844	2.114740214	22.56176806	0.999990108	0.418194264	0.581795844	2.114740214	22.56176806	0.999990108
0.5	0	0	0.75	0.288518895	0.711475109	1.763824352	17.10940017	0.999994004	0.288518895	0.711475109	1.763824352	17.10940017	0.999994004
0.5	0	0	0.9	0.234048232	0.765945463	1.629513617	15.17390606	0.999993695	0.234048232	0.765945463	1.629513617	15.17390606	0.999993695
0.5	0	0	1	0.204513084	0.79547802	1.558436713	14.17758037	0.999991104	0.204513084	0.79547802	1.558436713	14.17758037	0.999991104
0.5	0	0.25	0	0.989995014	0.009995014	8.651260161	196.3594212	0.999990027	0.989995014	0.009995014	8.651260161	196.3594212	0.999990027
0.5	0	0.25	0.1	0.824163232	0.175827273	4.210083268	70.36417265	0.999990506	0.824163232	0.175827273	4.210083268	70.36417265	0.999990506
0.5	0	0.25	0.25	0.629266028	0.370725257	2.882394726	36.8868722	0.999991285	0.629266028	0.370725257	2.882394726	36.8868722	0.999991285
0.5	0	0.25	0.5	0.418194264	0.581795844	2.114740214	22.56176806	0.999990108	0.418194264	0.581795844	2.114740214	22.56176806	0.999990108
0.5	0	0.25	0.75	0.288518895	0.711475109	1.763824352	17.10940017	0.999994004	0.288518895	0.711475109	1.763824352	17.10940017	0.999994004
0.5	0	0.25	0.9	0.234048232	0.765945463	1.629513617	15.17390606	0.999993695	0.234048232	0.765945463	1.629513617	15.17390606	0.999993695
0.5	0	0.25	1	0.204513084	0.79547802	1.558436713	14.17758037	0.999991104	0.204513084	0.79547802	1.558436713	14.17758037	0.999991104
0.5	0	0.5	0	0.989995014	0.009995014	8.651260161	196.3594212	0.999990027	0.989995014	0.009995014	8.651260161	196.3594212	0.999990027
0.5	0	0.5	0.1	0.824163232	0.175827273	4.210083268	70.36417265	0.999990506	0.824163232	0.175827273	4.210083268	70.36417265	0.999990506
0.5	0	0.5	0.25	0.629266028	0.370725257	2.882394726	36.8868722	0.999991285	0.629266028	0.370725257	2.882394726	36.8868722	0.999991285
0.5	0	0.5	0.5	0.418194264	0.581795844	2.114740214	22.56176806	0.999990108	0.418194264	0.581795844	2.114740214	22.56176806	0.999990108
0.5	0	0.5	0.75	0.288518895	0.711475109	1.763824352	17.10940017	0.999994004	0.288518895	0.711475109	1.763824352	17.10940017	0.999994004
0.5	0	0.5	0.9	0.234048232	0.765945463	1.629513617	15.17390606	0.999993695	0.234048232	0.765945463	1.629513617	15.17390606	0.999993695
0.5	0	0.5	1	0.204513084	0.79547802	1.558436713	14.17758037	0.999991104	0.204513084	0.79547802	1.558436713	14.17758037	0.999991104
0.5	0	0.75	0	0.989995014	0.009995014	8.651260161	196.3594212	0.999990027	0.989995014	0.009995014	8.651260161	196.3594212	0.999990027
0.5	0	0.75	0.1	0.824163232	0.175827273	4.210083268	70.36417265	0.999990506	0.824163232	0.175827273	4.210083268	70.36417265	0.999990506
0.5	0	0.75	0.25	0.629266028	0.370725257	2.882394726	36.8868722	0.999991285	0.629266028	0.370725257	2.882394726	36.8868722	0.999991285
0.5	0	0.75	0.5	0.418194264	0.581795844	2.114740214	22.56176806	0.999990108	0.418194264	0.581795844	2.114740214	22.56176806	0.999990108
0.5	0	0.75	0.75	0.288518895	0.711475109	1.763824352	17.10940017	0.999994004	0.288518895	0.711475109	1.763824352	17.10940017	0.999994004
0.5	0	0.75	0.9	0.234048232	0.765945463	1.629513617	15.17390606	0.999993695	0.234048232	0.765945463	1.629513617	15.17390606	0.999993695
0.5	0	0.75	1	0.204513084	0.79547802	1.558436713	14.17758037	0.999991104	0.204513084	0.79547802	1.558436713	14.17758037	0.999991104
0.5	0	1	0	0.989995014	0.009995014	8.651260161	196.3594212	0.999990027	0.989995014	0.009995014	8.651260161	196.3594212	0.999990027
0.5	0	1	0.1	0.824163232	0.175827273	4.210083268	70.36417265	0.999990506	0.824163232	0.175827273	4.210083268	70.36417265	0.999990506
0.5	0	1	0.25	0.629266028	0.370725257	2.882394726	36.8868722	0.999991285	0.629266028	0.370725257	2.882394726	36.8868722	0.999991285
0.5	0	1	0.5	0.418194264	0.581795844	2.114740214	22.56176806	0.999990108	0.418194264	0.581795844	2.114740214	22.56176806	0.999990108
0.5	0	1	0.75	0.288518895	0.711475109	1.763824352	17.10940017	0.999994004	0.288518895	0.711475109	1.763824352	17.10940017	0.999994004
0.5	0	1	0.9	0.234048232	0.765945463	1.629513617	15.17390606	0.999993695	0.234048232	0.765945463	1.629513617	15.17390606	0.999993695
0.5	0	1	1	0.204513084	0.79547802	1.558436713	14.17758037	0.999991104	0.204513084	0.79547802	1.558436713	14.17758037	0.999991104
0.5	0.01	0	0	0.989995014	0.009995014	8.651260161	196.3594212	0.999990027	0.989995014	0.009995014	8.651260161	196.3594212	0.999990027
0.5	0.01	0	0.1	0.824163232	0.175827273	4.210083268	70.36417265	0.999990506	0.824163232	0.175827273	4.210083268	70.36417265	0.999990506
0.5	0.01	0	0.25	0.629266028	0.370725257	2.882394726	36.8868722	0.999991285	0.629266028	0.370725257	2.882394726	36.8868722	0.999991285
0.5	0.01	0	0.5	0.418194264	0.581795844	2.114740214	22.56176806	0.999990108	0.418194264	0.581795844	2.114740214	22.56176806	0.999990108
0.5	0.01	0	0.75	0.288518895	0.711475109	1.763824352	17.10940017	0.999994004	0.288518895	0.711475109	1.763824352	17.10940017	0.999994004
0.5	0.01	0	0.9	0.234048232	0.765945463	1.629513617	15.17390606	0.999993695	0.234048232	0.765945463	1.629513617	15.17390606	0.999993695
0.5	0.01	0	1	0.204513084	0.79547802	1.558436713	14.17758037	0.999991104	0.204513084	0.79547802	1.558436713	14.17758037	0.999991104
0.5	0.01	0.25	0	0.985588312	0.014401735	11.41464496	195.9475895	0.999990047	0.990060825	0.009929266	8.612986367	196.3770455	0.999990091
0.5	0.01	0.25	0.1	0.774838555	0.22515174	5.41972045	78.70967979	0.999990296	0.832243979	0.167746545	4.488865482	79.21265111	0.999990524
0.5	0.01	0.25	0.25	0.546825047	0.453166283	3.265812296	39.44411301	0.99999133	0.633135147	0.366856099	2.932360098	39.76462247	0.999991246
0.5	0.01	0.25	0.5	0.34074195	0.659250223	2.217795069	22.9958796	0.999992173	0.420542551	0.579448009	2.124631448	23.15977416	0.99999056
0.5	0.01	0.25	0.75	0.22864482	0.771345574	1.795810339	17.16925687	0.999990394	0.290278915	0.709713589	1.768868468	17.30264226	0.999992504
0.5	0.01	0.25	0.9	0.183888609	0.816105183	1.643968304	15.17339206	0.999993792	0.235548862	0.764443357	1.633446359	15.29488267	0.999992219
0.5	0.01	0.25	1	0.160162468	0.839831137	1.566485035	14.15958379	0.999993605	0.205865886	0.794125784	1.561868668	14.27179152	0.99999167
0.5	0.01	0.5	0	0.979513624	0.020476407	14.83212883	195.1799502	0.999990031	0.990176375	0.009813629	8.552350163	196.4159518	0.999990003
0.5	0.01	0.5	0.1	0.736151941	0.263838111	7.353775136	88.77118288	0.999990052	0.851599108	0.148391192	5.034455071	90.25965594	0.9999903
0.5	0.01	0.5	0.25	0.475529684	0.524460363	3.96905239	44.96857658	0.999990047	0.647396302	0.352594385	3.204133624	46.22171677	0.999990687
0.5	0.01	0.5	0.5	0.275075755	0.724915536	2.368041724	25.48873447	0.99999129	0.425806953	0.57418419	2.186568927	26.19851468	0.999991143
0.5	0.01	0.5	0.75	0.18023782	0.819753589	1.837301802	18.32332448	0.999991408	0.293052373	0.706939083	1.789236742	18.63180372	0.999991456
0.5	0.01	0.5	0.9	0.144177183	0.85581473	1.664770215	15.916642	0.999991913	0.237665545	0.762327123	1.646255476	16.0924126	0.999992669
0.5	0.01	0.5	1	0.125248359	0.874741811	1.579062969	14.72273849	0.99999017	0.207678178	0.792313649	1.571874502	14.84686102	0.999991828
0.5	0.01	0.75	0	0.971739725	0.028250315	18.82068173	194.1387906	0.99999004	0.990358573	0.009631509	8.461693376	196.4935916	0.999990081
0.5	0.01	0.75	0.1	0.701066984	0.298923057	9.673001458	97.28510988	0.999990041	0.871081978	0.128908341	5.493125792	100.0073752	0.999990318
0.5	0.01	0.75	0.25	0.418367945	0.581622715	5.012058942	49.94936006	0.99999066	0.670984807	0.32900602	3.6122046	52.41641751	0.999990827
0.5	0.01	0.75	0.5	0.223767435	0.776223753	2.648420668	28.25791418	0.999991188	0.43654732	0.563444424	2.348336482	29.92118194	0.999991743
0.5	0.01	0.75	0.75	0.142618506	0.857373908	1.92209499	20.09859789	0.999992415	0.297776669	0.702213588	1.846679032	21.0743523	0.999990257
0.5	0.01	0.75	0.9	0.113239126	0.88675092	1.708075939	17.27479618	0.999990046	0.240862166	0.759129583	1.67936842	17.92501016	0.999991749
0.5	0.01	0.75	1	0.098085231	0.901905328	1.606979697	15.85401734	0.999990559	0.210242919	0.789749958	1.595880248	16.32579494	0.999992876
0.5	0.01	1	0	0.96252331	0.037466744	23.20039123	192.9529711	0.999990054	0.990595519	0.0093945	8.343702176	196.585818	0.999990019
0.5	0.01	1	0.1	0.66894859	0.331041725	12.30305612	104.675641	0.999990315	0.888067335	0.111922905	5.847349704	108.7483644	0.99999024
0.5	0.01	1	0.25	0.37416319	0.625827123	6.296602888	54.47086991	0.999990313	0.698498308	0.301492087	4.035670783	58.25116487	0.999990395
0.5	0.01	1	0.5	0.184820699	0.815170777	3.081149044	30.83690549	0.999991476	0.453417447	0.546573213	2.606499884	33.58587424	0.99999066
0.5	0.01	1	0.75	0.11368107	0.886310151	2.072009949	21.87348783	0.99999122	0.305472868	0.694519278	1.962522375	23.7181971	0.999992146
0.5	0.01	1	0.9	0.089391114	0.910601137	1.789812603	18.74350908	0.999992251	0.245791088	0.754200019	1.749195305	20.15330706	0.999991108
0.5	0.01	1	1	0.077125379	0.922866004	1.662121336	17.15172335	0.999991383	0.214009831	0.785980886	1.646189707	18.30504255	0.999990717
0.5	0.02	0	0	0.989995014	0.009995014	8.651260161	196.3594212	0.999990027	0.989995014	0.009995014	8.651260161	196.3594212	0.999990027
0.5	0.02	0	0.1	0.824163232	0.175827273	4.210083268	70.36417265	0.999990506	0.824163232	0.175827273	4.210083268	70.36417265	0.999990506
0.5	0.02	0	0.25	0.629266028	0.370725257	2.882394726	36.8868722	0.999991285	0.629266028	0.370725257	2.882394726	36.8868722	0.999991285
0.5	0.02	0	0.5	0.418194264	0.581795844	2.114740214	22.56176806	0.999990108	0.418194264	0.581795844	2.114740214	22.56176806	0.999990108
0.5	0.02	0	0.75	0.288518895	0.711475109	1.763824352	17.10940017	0.999994004	0.288518895	0.711475109	1.763824352	17.10940017	0.999994004
0.5	0.02	0	0.9	0.234048232	0.765945463	1.629513617	15.17390606	0.999993695	0.234048232	0.765945463	1.629513617	15.17390606	0.999993695
0.5	0.02	0	1	0.204513084	0.79547802	1.558436713	14.17758037	0.999991104	0.204513084	0.79547802	1.558436713	14.17758037	0.999991104
0.5	0.02	0.25	0	0.98478402	0.015206013	11.78464488	195.6962516	0.999990033	0.990124937	0.009865118	8.5754074	196.3905099	0.999990054
0.5	0.02	0.25	0.1	0.770359555	0.229630951	5.49937385	78.97435198	0.999990506	0.835120376	0.164869979	4.520769814	79.74946799	0.999990355
0.5	0.02	0.25	0.25	0.543359294	0.456631194	3.275358702	39.83503732	0.999990489	0.636295456	0.363694712	2.9583622	40.37863551	0.999990168
0.5	0.02	0.25	0.5	0.340604442	0.659385978	2.216280927	23.25633752	0.99999042	0.422842732	0.577148406	2.133502197	23.50841006	0.999991138
0.5	0.02	0.25	0.75	0.229860924	0.770130826	1.799642245	17.32578033	0.999991749	0.292028419	0.707964819	1.773732459	17.46340155	0.999993238
0.5	0.02	0.25	0.9	0.185302985	0.814688271	1.649857736	15.2991412	0.999991255	0.237044661	0.762948882	1.63728161	15.40335021	0.999993543
0.5	0.02	0.25	1	0.161501561	0.838489325	1.572558929	14.27080915	0.999990886	0.207215965	0.792777696	1.565229912	14.35850014	0.999993661
0.5	0.02	0.5	0	0.977810499	0.022179594	15.5273532	194.6234121	0.999990093	0.990338695	0.009651369	8.461064252	196.4629031	0.999990064
0.5	0.02	0.5	0.1	0.730154254	0.26983608	7.442743952	88.67742157	0.999990334	0.856823919	0.143166518	5.034401953	90.7017331	0.999990437
0.5	0.02	0.5	0.25	0.475782692	0.524208171	4.025865623	45.24468711	0.999990862	0.656435193	0.343556044	3.275847962	46.90334806	0.999991237
0.5	0.02	0.5	0.5	0.278974178	0.721017888	2.411347674	25.95486738	0.999992066	0.432399843	0.567591707	2.231168941	26.92594413	0.99999155
0.5	0.02	0.5	0.75	0.183834144	0.816158008	1.867978624	18.78382399	0.999992153	0.297460593	0.702531158	1.811346243	19.24682813	0.999991752
0.5	0.02	0.5	0.9	0.147267535	0.852725065	1.69052167	16.3361529	0.9999926	0.241242701	0.758750152	1.661848199	16.59241516	0.999992853
0.5	0.02	0.5	1	0.128024025	0.871966969	1.602338424	15.11035739	0.999990994	0.21082485	0.78916713	1.584667103	15.26906414	0.99999198
0.5	0.02	0.75	0	0.969590689	0.030399395	19.58054363	193.4071264	0.999990084	0.990639975	0.009350092	8.304722612	196.5727574	0.999990067
0.5	0.02	0.75	0.1	0.697479985	0.302510031	9.682191049	97.0243277	0.999990016	0.877537046	0.12245324	5.43375756	100.4045959	0.999990286
0.5	0.02	0.75	0.25	0.426078583	0.57391183	5.079806092	50.16387163	0.999990414	0.685493937	0.314496557	3.688780597	53.08105927	0.999990493
0.5	0.02	0.75	0.5	0.232594543	0.767397237	2.765036642	28.76181035	0.99999178	0.449440979	0.550549106	2.4443634	30.71699882	0.999990085
0.5	0.02	0.75	0.75	0.148667292	0.851325524	2.004219759	20.67769571	0.999992816	0.306209719	0.693780751	1.905182767	21.88647283	0.999990471
0.5	0.02	0.75	0.9	0.118059691	0.88193082	1.77324688	17.86232527	0.999990511	0.247434416	0.752557381	1.720976476	18.71574542	0.999991797
0.5	0.02	0.75	1	0.102256309	0.897734649	1.663448425	16.43516743	0.999990958	0.21587538	0.784117453	1.629312948	17.08364221	0.999992832
0.5	0.02	1	0	0.96044811	0.03954199	23.77338367	192.1332908	0.9999901	0.990993687	0.00899635	8.119054728	196.6936325	0.999990037
0.5	0.02	1	0.1	0.669766082	0.330224029	12.15202336	104.3574117	0.999990111	0.895161779	0.104828336	5.721994594	109.1233526	0.999990115
0.5	0.02	1	0.25	0.388507609	0.611482558	6.331957988	54.69246646	0.999990167	0.716986416	0.283003945	4.080617571	58.89354947	0.999990361
0.5	0.02	1	0.5	0.198150541	0.801841285	3.278076871	31.4079106	0.999991826	0.473533272	0.526457887	2.743489164	34.41079433	0.99999116
0.5	0.02	1	0.75	0.122107925	0.87788342	2.229112804	22.53422936	0.999991345	0.319367247	0.680625037	2.071397103	24.58881138	0.999992284
0.5	0.02	1	0.9	0.095821051	0.904171233	1.916051659	19.42855942	0.999992283	0.256516392	0.743474698	1.833012016	21.03635322	0.99999109
0.5	0.02	1	1	0.082548867	0.917442505	1.770904256	17.84448943	0.999991372	0.223067004	0.776923567	1.715358852	19.19172804	0.999990571
0.5	0.03	0	0	0.989995014	0.009995014	8.651260161	196.3594212	0.999990027	0.989995014	0.009995014	8.651260161	196.3594212	0.999990027
0.5	0.03	0	0.1	0.824163232	0.175827273	4.210083268	70.36417265	0.999990506	0.824163232	0.175827273	4.210083268	70.36417265	0.999990506
0.5	0.03	0	0.25	0.629266028	0.370725257	2.882394726	36.8868722	0.999991285	0.629266028	0.370725257	2.882394726	36.8868722	0.999991285
0.5	0.03	0	0.5	0.418194264	0.581795844	2.114740214	22.56176806	0.999990108	0.418194264	0.581795844	2.114740214	22.56176806	0.999990108
0.5	0.03	0	0.75	0.288518895	0.711475109	1.763824352	17.10940017	0.999994004	0.288518895	0.711475109	1.763824352	17.10940017	0.999994004
0.5	0.03	0	0.9	0.234048232	0.765945463	1.629513617	15.17390606	0.999993695	0.234048232	0.765945463	1.629513617	15.17390606	0.999993695
0.5	0.03	0	1	0.204513084	0.79547802	1.558436713	14.17758037	0.999991104	0.204513084	0.79547802	1.558436713	14.17758037	0.999991104
0.5	0.03	0.25	0	0.984580301	0.015409714	11.84909342	195.5554901	0.999990015	0.990187538	0.009802478	8.538517947	196.4032662	0.999990016
0.5	0.03	0.25	0.1	0.771132104	0.228858323	5.514149939	79.14299107	0.999990426	0.837341439	0.162648861	4.534233408	80.05136043	0.999990299
0.5	0.03	0.25	0.25	0.545413023	0.454578465	3.290335097	40.09907508	0.999991488	0.639167487	0.360823604	2.977120803	40.74855143	0.999991091
0.5	0.03	0.25	0.5	0.342805654	0.657186485	2.225815342	23.45849914	0.999992139	0.425101626	0.574890896	2.1416044	23.76405075	0.999992522
0.5	0.03	0.25	0.75	0.231608011	0.768382227	1.806750072	17.45662836	0.999990238	0.293767618	0.706224004	1.778425602	17.60208753	0.999991622
0.5	0.03	0.25	0.9	0.186805578	0.81318822	1.656128697	15.4051846	0.999993798	0.238535628	0.761456212	1.641021686	15.50183629	0.99999184
0.5	0.03	0.25	1	0.162860552	0.837133257	1.578412077	14.36551343	0.999993809	0.208563284	0.791428715	1.568521535	14.43890139	0.999991999
0.5	0.03	0.5	0	0.977743788	0.022246292	15.49296936	194.4540282	0.99999008	0.990488512	0.009501503	8.375110691	196.4996802	0.999990015
0.5	0.03	0.5	0.1	0.734490745	0.265499681	7.40946878	88.79432164	0.999990426	0.860633465	0.139356653	5.016808149	90.95225011	0.999990118
0.5	0.03	0.5	0.25	0.483493984	0.516496554	4.075937587	45.54144418	0.999990537	0.663674205	0.336316718	3.31548584	47.29286256	0.999990923
0.5	0.03	0.5	0.5	0.284598125	0.715393022	2.455353767	26.29393452	0.999991147	0.438490232	0.56150022	2.265359236	27.35751544	0.999990452
0.5	0.03	0.5	0.75	0.187628376	0.812362353	1.895989654	19.09512592	0.999990729	0.301766575	0.69822657	1.831078472	19.64545921	0.999993145
0.5	0.03	0.5	0.9	0.15034141	0.849649573	1.712911496	16.6199297	0.999990983	0.244781394	0.755209464	1.676410708	16.94339687	0.999990858
0.5	0.03	0.5	1	0.130722389	0.869270781	1.622063543	15.37541562	0.99999317	0.213952468	0.786041083	1.596831634	15.58223809	0.999993551
0.5	0.03	0.75	0	0.970018076	0.029971959	19.31631844	193.3098556	0.999990034	0.990883051	0.009106971	8.16474876	196.6326521	0.999990022
0.5	0.03	0.75	0.1	0.705996148	0.293994071	9.554316617	97.20241471	0.999990219	0.882164591	0.117825601	5.370879909	100.6351962	0.999990192
0.5	0.03	0.75	0.25	0.439674495	0.560315644	5.139179451	50.53812567	0.99999014	0.696342438	0.303647955	3.718673755	53.45893644	0.999990393
0.5	0.03	0.75	0.5	0.242014126	0.757976706	2.8566624	29.18542204	0.999990832	0.460533766	0.539457549	2.507441237	31.17797861	0.999991315
0.5	0.03	0.75	0.75	0.154562511	0.845429004	2.068292339	21.08321909	0.999991514	0.314157919	0.68583396	1.951834866	22.36460816	0.999991879
0.5	0.03	0.75	0.9	0.122663054	0.87732917	1.824390397	18.25433556	0.999992224	0.253817667	0.746175444	1.75689307	19.19301424	0.999993111
0.5	0.03	0.75	1	0.106213127	0.893779598	1.707958593	16.81703819	0.999992726	0.221415967	0.778574826	1.65934218	17.5537503	0.999990793
0.5	0.03	1	0	0.961866275	0.03812378	23.11569958	192.2037903	0.999990055	0.991318469	0.008671625	7.928464258	196.7721263	0.999990094
0.5	0.03	1	0.1	0.683550872	0.316439216	11.87535438	104.6883245	0.999990089	0.900166992	0.099823209	5.611472222	109.3435823	0.999990201
0.5	0.03	1	0.25	0.407856365	0.592134497	6.371979864	55.18954393	0.999990863	0.730211346	0.269779114	4.079591814	59.25701928	0.99999046
0.5	0.03	1	0.5	0.211140657	0.788850182	3.415977053	31.9307442	0.999990839	0.489827109	0.510163376	2.820956929	34.8836005	0.999990485
0.5	0.03	1	0.75	0.129985168	0.870007198	2.340545252	23.02768602	0.999992366	0.331895662	0.668095341	2.148696594	25.09304674	0.999991004
0.5	0.03	1	0.9	0.101834214	0.89815634	2.008158956	19.90561561	0.999990554	0.266628283	0.733364078	1.89857211	21.54955651	0.99999236
0.5	0.03	1	1	0.087643072	0.912349617	1.851965304	18.31279085	0.999992689	0.231796246	0.768195718	1.772484839	19.70959775	0.999991965
0.5	0.04	0	0	0.989995014	0.009995014	8.651260161	196.3594212	0.999990027	0.989995014	0.009995014	8.651260161	196.3594212	0.999990027
0.5	0.04	0	0.1	0.824163232	0.175827273	4.210083268	70.36417265	0.999990506	0.824163232	0.175827273	4.210083268	70.36417265	0.999990506
0.5	0.04	0	0.25	0.629266028	0.370725257	2.882394726	36.8868722	0.999991285	0.629266028	0.370725257	2.882394726	36.8868722	0.999991285
0.5	0.04	0	0.5	0.418194264	0.581795844	2.114740214	22.56176806	0.999990108	0.418194264	0.581795844	2.114740214	22.56176806	0.999990108
0.5	0.04	0	0.75	0.288518895	0.711475109	1.763824352	17.10940017	0.999994004	0.288518895	0.711475109	1.763824352	17.10940017	0.999994004
0.5	0.04	0	0.9	0.234048232	0.765945463	1.629513617	15.17390606	0.999993695	0.234048232	0.765945463	1.629513617	15.17390606	0.999993695
0.5	0.04	0	1	0.204513084	0.79547802	1.558436713	14.17758037	0.999991104	0.204513084	0.79547802	1.558436713	14.17758037	0.999991104
0.5	0.04	0.25	0	0.98458826	0.015401765	11.82489056	195.5000847	0.999990025	0.990248787	0.00974129	8.502321931	196.4188136	0.999990077
0.5	0.04	0.25	0.1	0.773167234	0.226823176	5.518479887	79.30182059	0.999990409	0.839234669	0.160755615	4.539791035	80.259996	0.999990284
0.5	0.04	0.25	0.25	0.548259869	0.451731294	3.306427685	40.31618164	0.999991163	0.641848227	0.358142477	2.991686827	41.0131073	0.999990705
0.5	0.04	0.25	0.5	0.345017383	0.65497408	2.234847591	23.62181019	0.999991462	0.427323365	0.572668353	2.149071228	23.96705883	0.999991718
0.5	0.04	0.25	0.75	0.233264964	0.766728089	1.812712285	17.56339639	0.999993053	0.295496706	0.704493534	1.7829561	17.72445048	0.999990239
0.5	0.04	0.25	0.9	0.188213213	0.811779759	1.661177692	15.49088736	0.999992972	0.240021762	0.759968548	1.644668871	15.59218801	0.999990309
0.5	0.04	0.25	1	0.16412838	0.835864566	1.583036987	14.44136138	0.999992946	0.20990781	0.790082648	1.571744654	14.51396778	0.999990459
0.5	0.04	0.5	0	0.978040104	0.021949909	15.33276901	194.4554961	0.999990013	0.990628676	0.009361383	8.293560518	196.5352397	0.999990059
0.5	0.04	0.5	0.1	0.739765912	0.260224156	7.371194464	88.97127645	0.999990068	0.863771833	0.136218425	4.993409889	91.12819691	0.999990258
0.5	0.04	0.5	0.25	0.490991016	0.508999271	4.113871958	45.80633985	0.999990286	0.669927793	0.330062943	3.340216472	47.56489045	0.999990736
0.5	0.04	0.5	0.5	0.289829801	0.710160644	2.489913068	26.55475582	0.999990445	0.444223499	0.555768552	2.293059192	27.66469567	0.999992051
0.5	0.04	0.5	0.75	0.191136562	0.808856393	1.918060784	19.3224155	0.999992955	0.305982709	0.694009409	1.84889462	19.94021584	0.999992119
0.5	0.04	0.5	0.9	0.153186594	0.846806878	1.730459874	16.8248504	0.999993472	0.248283011	0.751710076	1.690039032	17.21394257	0.999993087
0.5	0.04	0.5	1	0.133224995	0.866767149	1.637501509	15.56621344	0.999992144	0.217060687	0.782931485	1.608394492	15.83103019	0.999992172
0.5	0.04	0.75	0	0.970891356	0.029098659	18.92002106	193.4351894	0.999990015	0.991100115	0.008889941	8.036929662	196.6845436	0.999990056
0.5	0.04	0.75	0.1	0.714899482	0.285090547	9.433909083	97.46765181	0.999990029	0.88591796	0.114072103	5.30967306	100.798572	0.999990063
0.5	0.04	0.75	0.25	0.451875119	0.548115907	5.175040333	50.87416301	0.999991026	0.705314878	0.2946755	3.729450325	53.72185863	0.999990378
0.5	0.04	0.75	0.5	0.250443744	0.749546368	2.921839924	29.51024648	0.999990112	0.470500441	0.529490303	2.552884524	31.50175909	0.999990744
0.5	0.04	0.75	0.75	0.159951738	0.840038773	2.116269642	21.37675284	0.999990511	0.321736369	0.678254471	1.990464446	22.70298757	0.99999084
0.5	0.04	0.75	0.9	0.126906414	0.873084736	1.863243545	18.53108641	0.99999115	0.260037819	0.739954157	1.788361682	19.53370016	0.999991976
0.5	0.04	0.75	1	0.109878591	0.890113037	1.742014277	17.08338869	0.999991629	0.226869544	0.773123355	1.686445126	17.89313611	0.999992899
0.5	0.04	1	0	0.963561373	0.036428706	22.40770738	192.4793588	0.999990079	0.991597504	0.008392508	7.760038467	196.8285366	0.999990012
0.5	0.04	1	0.1	0.69624509	0.303744948	11.63283432	105.0722403	0.999990038	0.904163735	0.095826494	5.51207921	109.4997686	0.999990229
0.5	0.04	1	0.25	0.424541874	0.575448818	6.381290945	55.61848051	0.999990693	0.740828044	0.259162551	4.062314704	59.5086317	0.999990595
0.5	0.04	1	0.5	0.222623007	0.777367083	3.506699773	32.32831221	0.99999009	0.503897297	0.496092755	2.869893837	35.2130519	0.999990051
0.5	0.04	1	0.75	0.137159157	0.862832261	2.419914739	23.38199024	0.999991418	0.343478669	0.656511364	2.207200286	25.44721946	0.999990034
0.5	0.04	1	0.9	0.107382105	0.892610294	2.075566272	20.24043759	0.999992399	0.276264898	0.723726365	1.951721107	21.9104765	0.999991263
0.5	0.04	1	1	0.092376768	0.907614778	1.9120925	18.63690174	0.999991546	0.240247836	0.759742787	1.820615012	20.07415968	0.999990623
0.5	0.05	0	0	0.989995014	0.009995014	8.651260161	196.3594212	0.999990027	0.989995014	0.009995014	8.651260161	196.3594212	0.999990027
0.5	0.05	0	0.1	0.824163232	0.175827273	4.210083268	70.36417265	0.999990506	0.824163232	0.175827273	4.210083268	70.36417265	0.999990506
0.5	0.05	0	0.25	0.629266028	0.370725257	2.882394726	36.8868722	0.999991285	0.629266028	0.370725257	2.882394726	36.8868722	0.999991285
0.5	0.05	0	0.5	0.418194264	0.581795844	2.114740214	22.56176806	0.999990108	0.418194264	0.581795844	2.114740214	22.56176806	0.999990108
0.5	0.05	0	0.75	0.288518895	0.711475109	1.763824352	17.10940017	0.999994004	0.288518895	0.711475109	1.763824352	17.10940017	0.999994004
0.5	0.05	0	0.9	0.234048232	0.765945463	1.629513617	15.17390606	0.999993695	0.234048232	0.765945463	1.629513617	15.17390606	0.999993695
0.5	0.05	0	1	0.204513084	0.79547802	1.558436713	14.17758037	0.999991104	0.204513084	0.79547802	1.558436713	14.17758037	0.999991104
0.5	0.05	0.25	0	0.984664004	0.015326071	11.77712931	195.4903088	0.999990075	0.990308671	0.009681365	8.466699726	196.4304034	0.999990036
0.5	0.05	0.25	0.1	0.775320188	0.224670223	5.519357492	79.44515386	0.999990411	0.840921482	0.159068808	4.540968392	80.41872823	0.999990289
0.5	0.05	0.25	0.25	0.55106702	0.448923884	3.320412188	40.49760518	0.999990904	0.644384768	0.355605644	3.003407497	41.21883018	0.999990411
0.5	0.05	0.25	0.5	0.347163442	0.652827459	2.24290385	23.75963715	0.9999909	0.429510946	0.5704801	2.1559921	24.13582431	0.999991046
0.5	0.05	0.25	0.75	0.234862495	0.765129933	1.817920958	17.65453822	0.999992428	0.297215858	0.702777155	1.787331356	17.8342128	0.999993013
0.5	0.05	0.25	0.9	0.189566318	0.810425957	1.665509898	15.56386938	0.999992275	0.241503065	0.758490412	1.648225413	15.67581542	0.999993476
0.5	0.05	0.25	1	0.165343977	0.834648246	1.586938618	14.5053495	0.999992223	0.211249513	0.788744355	1.574900404	14.58449856	0.999993868
0.5	0.05	0.5	0	0.978398242	0.021591829	15.15735892	194.5136133	0.99999007	0.990760807	0.009229289	8.215722147	196.5672237	0.999990097
0.5	0.05	0.5	0.1	0.744703725	0.255286448	7.331460267	89.14329115	0.999990172	0.866498098	0.133492292	4.967569543	91.26377711	0.99999039
0.5	0.05	0.5	0.25	0.497857392	0.502132703	4.140871686	46.02877298	0.999990096	0.675523332	0.324467286	3.356236622	47.77329481	0.999990618
0.5	0.05	0.5	0.5	0.294757416	0.705234827	2.518108862	26.76532605	0.999992243	0.449675049	0.550316496	2.316143294	27.90263708	0.999991545
0.5	0.05	0.5	0.75	0.194476252	0.805516085	1.936557136	19.50279371	0.999992337	0.310117413	0.689873825	1.865097195	20.17371684	0.999991238
0.5	0.05	0.5	0.9	0.155900301	0.844092513	1.745157017	16.98644078	0.999992813	0.25174872	0.748243395	1.702813641	17.43351086	0.999992116
0.5	0.05	0.5	1	0.135610259	0.864381032	1.650313899	15.71558477	0.999991292	0.220149301	0.77984162	1.61938428	16.0370994	0.999990922
0.5	0.05	0.75	0	0.971736112	0.02825398	18.54311638	193.590356	0.999990092	0.991297474	0.0086926	7.918571305	196.7283822	0.999990074
0.5	0.05	0.75	0.1	0.72280137	0.277188842	9.319652871	97.70695265	0.999990212	0.889130932	0.110859363	5.25096663	100.9259941	0.999990295
0.5	0.05	0.75	0.25	0.462750759	0.537240137	5.193197605	51.15138709	0.999990896	0.713086063	0.286904341	3.730127028	53.92257489	0.999990404
0.5	0.05	0.75	0.5	0.258250918	0.741740766	2.97144126	29.76954737	0.999991685	0.4796484	0.520341913	2.587052736	31.75053178	0.999990313
0.5	0.05	0.75	0.75	0.165036573	0.834956051	2.154665145	21.60594002	0.999992625	0.329008798	0.670984038	2.023103791	22.96445557	0.999992836
0.5	0.05	0.75	0.9	0.130931386	0.869058868	1.894632082	18.74425055	0.999990254	0.266111534	0.733879464	1.81618479	19.7978569	0.999990999
0.5	0.05	0.75	1	0.113362052	0.886628663	1.769536601	17.28662527	0.999990715	0.232239984	0.767751918	1.710996221	18.157569	0.999991902
0.5	0.05	1	0	0.965067427	0.034922645	21.77316053	192.744571	0.999990072	0.991844107	0.008145895	7.607991549	196.8767039	0.999990002
0.5	0.05	1	0.1	0.707177835	0.292812455	11.41169579	105.3984718	0.999990291	0.90753689	0.092453329	5.42128836	109.6205221	0.999990219
0.5	0.05	1	0.25	0.439195597	0.560794987	6.369807678	55.96502938	0.999990585	0.749813725	0.250177017	4.037672771	59.69968407	0.999990741
0.5	0.05	1	0.5	0.233155592	0.766835825	3.570647275	32.64276226	0.999991417	0.516427248	0.483564382	2.902039965	35.46444998	0.99999163
0.5	0.05	1	0.75	0.14389887	0.856091755	2.480442384	23.65627215	0.999990625	0.354326143	0.645665877	2.252905544	25.71927761	0.99999202
0.5	0.05	1	0.9	0.112635141	0.887356452	2.127909966	20.49560855	0.999991593	0.28550292	0.714487426	1.995655474	22.18796552	0.999990346
0.5	0.05	1	1	0.096875602	0.903114983	1.959089501	18.88133092	0.999990584	0.248452579	0.751540259	1.861652009	20.3546998	0.999992838
0.5	0.06	0	0	0.989995014	0.009995014	8.651260161	196.3594212	0.999990027	0.989995014	0.009995014	8.651260161	196.3594212	0.999990027
0.5	0.06	0	0.1	0.824163232	0.175827273	4.210083268	70.36417265	0.999990506	0.824163232	0.175827273	4.210083268	70.36417265	0.999990506
0.5	0.06	0	0.25	0.629266028	0.370725257	2.882394726	36.8868722	0.999991285	0.629266028	0.370725257	2.882394726	36.8868722	0.999991285
0.5	0.06	0	0.5	0.418194264	0.581795844	2.114740214	22.56176806	0.999990108	0.418194264	0.581795844	2.114740214	22.56176806	0.999990108
0.5	0.06	0	0.75	0.288518895	0.711475109	1.763824352	17.10940017	0.999994004	0.288518895	0.711475109	1.763824352	17.10940017	0.999994004
0.5	0.06	0	0.9	0.234048232	0.765945463	1.629513617	15.17390606	0.999993695	0.234048232	0.765945463	1.629513617	15.17390606	0.999993695
0.5	0.06	0	1	0.204513084	0.79547802	1.558436713	14.17758037	0.999991104	0.204513084	0.79547802	1.558436713	14.17758037	0.999991104
0.5	0.06	0.25	0	0.984756458	0.015233576	11.72483348	195.4962579	0.999990035	0.990367367	0.009622728	8.431708065	196.4449224	0.999990095
0.5	0.06	0.25	0.1	0.77737641	0.222614011	5.517646885	79.57100012	0.999990421	0.842462462	0.157527844	4.539391298	80.54649899	0.999990306
0.5	0.06	0.25	0.25	0.553773826	0.446216865	3.332268222	40.65267289	0.999990691	0.646805232	0.353184946	3.013032005	41.38690528	0.999990178
0.5	0.06	0.25	0.5	0.34926319	0.650727222	2.250235668	23.87997012	0.999990412	0.431666715	0.568323751	2.16243304	24.28033186	0.999990466
0.5	0.06	0.25	0.75	0.236429941	0.76356193	1.822698304	17.73585385	0.999991871	0.298925239	0.701067062	1.791558133	17.93356248	0.999992301
0.5	0.06	0.25	0.9	0.190892655	0.809098997	1.6694468	15.62905725	0.999991652	0.242979538	0.757013157	1.651693509	15.75345631	0.999992695
0.5	0.06	0.25	1	0.166534794	0.833456781	1.590461864	14.56242995	0.999991575	0.212588362	0.787404723	1.577989927	14.65081425	0.999993085
0.5	0.06	0.5	0	0.978749544	0.021240483	14.98698732	194.5797834	0.999990027	0.990886015	0.009104015	8.141088511	196.5927152	0.999990029
0.5	0.06	0.5	0.1	0.749204354	0.250785919	7.290197247	89.29444285	0.999990273	0.868937252	0.131052802	4.940653347	91.37343479	0.999990054
0.5	0.06	0.5	0.25	0.504227553	0.495763665	4.160123456	46.21734587	0.999991218	0.680633665	0.319356875	3.366551113	47.94180991	0.999990541
0.5	0.06	0.5	0.5	0.299489914	0.70050195	2.542105236	26.9430593	0.999991864	0.454892022	0.545099102	2.335712736	28.09661593	0.999991124
0.5	0.06	0.5	0.75	0.197725091	0.802266702	1.95287925	19.65523265	0.999991792	0.314176973	0.68581349	1.879906349	20.36674731	0.999990463
0.5	0.06	0.5	0.9	0.158545562	0.841446668	1.758152391	17.12273035	0.99999223	0.255179529	0.744811706	1.714803557	17.61800027	0.999991236
0.5	0.06	0.5	1	0.13793797	0.862052565	1.661644258	15.84164734	0.999990535	0.223218185	0.776775567	1.629829603	16.21278029	0.999993752
0.5	0.06	0.75	0	0.972508519	0.027481534	18.19435965	193.7339642	0.999990053	0.991479076	0.008511004	7.807970816	196.7661402	0.99999008
0.5	0.06	0.75	0.1	0.729863183	0.270127199	9.209803728	97.91272094	0.999990382	0.891966039	0.108024088	5.194809624	101.0292796	0.999990127
0.5	0.06	0.75	0.25	0.472675381	0.527315422	5.199995337	51.38443735	0.999990803	0.719999037	0.279991416	3.724771847	54.0842755	0.999990453
0.5	0.06	0.75	0.5	0.265656937	0.73433435	3.01107485	29.9869247	0.999991288	0.488154389	0.511837646	2.613333056	31.95209038	0.999992035
0.5	0.06	0.75	0.75	0.169950075	0.830042022	2.187101026	21.79675476	0.999992097	0.336016885	0.663975422	2.051033602	23.17686332	0.999992308
0.5	0.06	0.75	0.9	0.134841464	0.865151437	1.921480813	18.92098598	0.999992901	0.272050822	0.727939315	1.840938189	20.01305533	0.999990137
0.5	0.06	0.75	1	0.116753218	0.883240235	1.793155448	17.45446601	0.999993454	0.237530468	0.762460539	1.733298501	18.37361701	0.999991007
0.5	0.06	1	0	0.966391138	0.033598895	21.20385006	192.9754505	0.999990033	0.99206588	0.007924192	7.468825717	196.9202005	0.999990072
0.5	0.06	1	0.1	0.716789395	0.28320081	11.20662581	105.6733581	0.999990205	0.91047489	0.089515292	5.337421508	109.7185829	0.999990181
0.5	0.06	1	0.25	0.452422577	0.54756794	6.346185942	56.25408263	0.999990517	0.757655749	0.242335141	4.009365821	59.85277886	0.99999089
0.5	0.06	1	0.5	0.243069711	0.756921287	3.617962916	32.90489712	0.999990998	0.527793396	0.472198062	2.923226341	35.66628958	0.999991458
0.5	0.06	1	0.75	0.150388807	0.849603714	2.529276977	23.88369117	0.999992521	0.364566839	0.635424707	2.289273817	25.93909566	0.999991546
0.5	0.06	1	0.9	0.117730462	0.882260413	2.170988769	20.70547864	0.999990875	0.294392803	0.705599846	2.032419278	22.4128019	0.999992649
0.5	0.06	1	1	0.101253055	0.898739961	1.998040293	19.0812153	0.999993017	0.25643212	0.743560032	1.89692238	20.58185622	0.999992152
0.5	0.07	0	0	0.989995014	0.009995014	8.651260161	196.3594212	0.999990027	0.989995014	0.009995014	8.651260161	196.3594212	0.999990027
0.5	0.07	0	0.1	0.824163232	0.175827273	4.210083268	70.36417265	0.999990506	0.824163232	0.175827273	4.210083268	70.36417265	0.999990506
0.5	0.07	0	0.25	0.629266028	0.370725257	2.882394726	36.8868722	0.999991285	0.629266028	0.370725257	2.882394726	36.8868722	0.999991285
0.5	0.07	0	0.5	0.418194264	0.581795844	2.114740214	22.56176806	0.999990108	0.418194264	0.581795844	2.114740214	22.56176806	0.999990108
0.5	0.07	0	0.75	0.288518895	0.711475109	1.763824352	17.10940017	0.999994004	0.288518895	0.711475109	1.763824352	17.10940017	0.999994004
0.5	0.07	0	0.9	0.234048232	0.765945463	1.629513617	15.17390606	0.999993695	0.234048232	0.765945463	1.629513617	15.17390606	0.999993695
0.5	0.07	0	1	0.204513084	0.79547802	1.558436713	14.17758037	0.999991104	0.204513084	0.79547802	1.558436713	14.17758037	0.999991104
0.5	0.07	0.25	0	0.984853395	0.015136701	11.6718968	195.5123785	0.999990096	0.990424839	0.009565214	8.397234947	196.455541	0.999990054
0.5	0.07	0.25	0.1	0.779316019	0.220674418	5.513837297	79.68124308	0.999990438	0.84389292	0.156097409	4.535945041	80.65324689	0.99999033
0.5	0.07	0.25	0.25	0.55638527	0.443605241	3.342329834	40.78748983	0.999990511	0.6491284	0.350863085	3.021031638	41.5291142	0.999991485
0.5	0.07	0.25	0.5	0.351330561	0.648662127	2.257029159	23.98756528	0.999992688	0.433792587	0.566200084	2.168445554	24.40687412	0.999992671
0.5	0.07	0.25	0.75	0.237980768	0.762010592	1.827198244	17.81021586	0.99999136	0.300625	0.699366646	1.795642658	18.02441069	0.999991646
0.5	0.07	0.25	0.9	0.192205863	0.807785213	1.673151886	15.68905051	0.999991076	0.244451187	0.755540773	1.65507531	15.82599618	0.99999196
0.5	0.07	0.25	1	0.167714199	0.832276774	1.593772059	14.61507359	0.999990973	0.213924331	0.786068006	1.581014374	14.71346823	0.999992337
0.5	0.07	0.5	0	0.979084229	0.020905849	14.82380128	194.6461958	0.999990078	0.991005261	0.008984796	8.069389293	196.619374	0.999990058
0.5	0.07	0.5	0.1	0.753347254	0.246643118	7.248014979	89.42689654	0.999990372	0.871160711	0.128829468	4.913322508	91.46653115	0.999990179
0.5	0.07	0.5	0.25	0.510210211	0.489780906	4.173805371	46.38017073	0.999991116	0.68536412	0.314626372	3.37285985	48.08298562	0.999990492
0.5	0.07	0.5	0.5	0.304082307	0.695909222	2.56304247	27.09785766	0.999991529	0.459907048	0.540083719	2.352490055	28.26013418	0.999990767
0.5	0.07	0.5	0.75	0.200920449	0.799070847	1.96771022	19.78894015	0.999991295	0.318166355	0.681826684	1.893492002	20.53119278	0.999993039
0.5	0.07	0.5	0.9	0.161157354	0.838834338	1.770082381	17.24286539	0.999991692	0.258576328	0.741414101	1.726068957	17.77683288	0.999990429
0.5	0.07	0.5	1	0.140238707	0.859755086	1.672054968	15.95295083	0.999993793	0.226267265	0.77372583	1.6397582	16.36546869	0.999993095
0.5	0.07	0.75	0	0.973215773	0.026774326	17.87032147	193.8649341	0.999990099	0.991647638	0.008342436	7.703928984	196.799108	0.999990074
0.5	0.07	0.75	0.1	0.736271908	0.263718259	9.104064713	98.09147799	0.999990167	0.894517116	0.105473211	5.141069179	101.1172314	0.999990327
0.5	0.07	0.75	0.25	0.481872976	0.518117761	5.199146606	51.58552595	0.999990737	0.726257248	0.273733267	3.71555237	54.21923234	0.999990515
0.5	0.07	0.75	0.5	0.27277193	0.727219009	3.043613037	30.17541591	0.999990939	0.496133418	0.503858402	2.633781857	32.12075263	0.99999182
0.5	0.07	0.75	0.75	0.174763822	0.825227793	2.21547824	21.96267864	0.999991616	0.342790539	0.657201308	2.075138958	23.35542879	0.999991848
0.5	0.07	0.75	0.9	0.138693696	0.861298711	1.945326898	19.07433638	0.999992407	0.277864952	0.722127881	1.863060182	20.19439552	0.999992833
0.5	0.07	0.75	1	0.120102785	0.879890182	1.814262078	17.5999871	0.999992966	0.242743695	0.757246498	1.753603103	18.55585075	0.999990193
0.5	0.07	1	0	0.967569764	0.032420303	20.68703459	193.178269	0.999990067	0.992267719	0.007722304	7.340107729	196.9530373	0.999990024
0.5	0.07	1	0.1	0.725393782	0.274596324	11.01499101	105.9101249	0.999990107	0.913087244	0.086902878	5.259308097	109.8008444	0.999990123
0.5	0.07	1	0.25	0.464564392	0.535426086	6.315059968	56.50224226	0.999990478	0.764639162	0.235350939	3.97921583	59.9794182	0.999990102
0.5	0.07	1	0.5	0.252534727	0.747455907	3.653817466	33.13135941	0.999990634	0.538233589	0.461757746	2.936805545	35.83420542	0.999991336
0.5	0.07	1	0.75	0.156730288	0.843261759	2.570142138	24.08055638	0.999992047	0.374288914	0.625702235	2.318529108	26.12293128	0.999991149
0.5	0.07	1	0.9	0.122748721	0.877241492	2.20790731	20.88692481	0.999990212	0.302971137	0.697021029	2.063435613	22.60105326	0.999992166
0.5	0.07	1	1	0.105580011	0.894412464	2.031758978	19.25357816	0.999992475	0.264202951	0.735788592	1.927408201	20.77225792	0.999991543
0.5	0.08	0	0	0.989995014	0.009995014	8.651260161	196.3594212	0.999990027	0.989995014	0.009995014	8.651260161	196.3594212	0.999990027
0.5	0.08	0	0.1	0.824163232	0.175827273	4.210083268	70.36417265	0.999990506	0.824163232	0.175827273	4.210083268	70.36417265	0.999990506
0.5	0.08	0	0.25	0.629266028	0.370725257	2.882394726	36.8868722	0.999991285	0.629266028	0.370725257	2.882394726	36.8868722	0.999991285
0.5	0.08	0	0.5	0.418194264	0.581795844	2.114740214	22.56176806	0.999990108	0.418194264	0.581795844	2.114740214	22.56176806	0.999990108
0.5	0.08	0	0.75	0.288518895	0.711475109	1.763824352	17.10940017	0.999994004	0.288518895	0.711475109	1.763824352	17.10940017	0.999994004
0.5	0.08	0	0.9	0.234048232	0.765945463	1.629513617	15.17390606	0.999993695	0.234048232	0.765945463	1.629513617	15.17390606	0.999993695
0.5	0.08	0	1	0.204513084	0.79547802	1.558436713	14.17758037	0.999991104	0.204513084	0.79547802	1.558436713	14.17758037	0.999991104
0.5	0.08	0.25	0	0.984950185	0.015039873	11.61940953	195.5288187	0.999990058	0.990481197	0.009508814	8.363299718	196.465712	0.999990011
0.5	0.08	0.25	0.1	0.781150224	0.218840235	5.508379239	79.77846871	0.999990459	0.845235549	0.154754808	4.531164558	80.74481894	0.999990358
0.5	0.08	0.25	0.25	0.558913223	0.441077134	3.350918201	40.90649063	0.999990357	0.651367729	0.348623621	3.02772698	41.65181055	0.999991349
0.5	0.08	0.25	0.5	0.353371396	0.646621002	2.26337661	24.0848692	0.999992398	0.435890176	0.56410216	2.174071301	24.51914647	0.999992336
0.5	0.08	0.25	0.75	0.239520287	0.760470596	1.831487628	17.87912764	0.999990883	0.302315285	0.697675752	1.799590706	18.10809942	0.999991037
0.5	0.08	0.25	0.9	0.19351168	0.806478852	1.676698384	15.74515101	0.999990532	0.245918016	0.754073247	1.658372912	15.89405859	0.999991263
0.5	0.08	0.25	1	0.168887771	0.83110263	1.596943627	14.66449041	0.999990402	0.215257394	0.784734225	1.583974891	14.77283599	0.999991618
0.5	0.08	0.5	0	0.979402239	0.020587785	14.66733392	194.7071691	0.999990024	0.991119169	0.008870912	8.000298608	196.6439797	0.999990081
0.5	0.08	0.5	0.1	0.757199506	0.242790496	7.205446642	89.54391512	0.999990003	0.873213806	0.126776492	4.885929975	91.54704643	0.999990297
0.5	0.08	0.5	0.25	0.515875116	0.48411592	4.183303006	46.52351662	0.999991035	0.689784944	0.310205518	3.376222341	48.20426117	0.999990463
0.5	0.08	0.5	0.5	0.308559737	0.69143149	2.581535523	27.23530607	0.999991227	0.464744229	0.53524623	2.366983764	28.4012939	0.999990459
0.5	0.08	0.5	0.75	0.204079452	0.795911381	1.981402204	19.90890105	0.999990833	0.322089639	0.677902971	1.905990429	20.67405095	0.99999261
0.5	0.08	0.5	0.9	0.163749528	0.83624166	1.781218036	17.35119534	0.999991188	0.261939914	0.738053514	1.736662955	17.9162233	0.999993427
0.5	0.08	0.5	1	0.142526384	0.857467006	1.681818434	16.05357203	0.999993389	0.229296506	0.770695973	1.649196579	16.50036291	0.999992479
0.5	0.08	0.75	0	0.973867888	0.026122144	17.56728832	193.9821794	0.999990032	0.991805126	0.008184935	7.605554498	196.8281324	0.99999006
0.5	0.08	0.75	0.1	0.742155952	0.257834373	9.002260591	98.24995113	0.999990325	0.896844045	0.10314609	5.089563533	101.192415	0.999990135
0.5	0.08	0.75	0.25	0.490479002	0.509511689	5.192864754	51.76243928	0.999990691	0.7319933	0.267997285	3.703743575	54.33471192	0.999990585
0.5	0.08	0.75	0.5	0.27965202	0.720338607	3.070698354	30.34240562	0.999990627	0.503666381	0.496325264	2.649754156	32.26548576	0.999991645
0.5	0.08	0.75	0.75	0.179507517	0.820483651	2.240720808	22.11046318	0.999991169	0.349352556	0.650638886	2.096068323	23.50917833	0.999991442
0.5	0.08	0.75	0.9	0.142515279	0.857476663	1.966963817	19.21129732	0.999991941	0.283561422	0.71643094	1.882897396	20.35061487	0.999992361
0.5	0.08	0.75	1	0.123435393	0.876557112	1.833569817	17.73008661	0.999992505	0.247882022	0.752111129	1.772121796	18.71327326	0.999993151
0.5	0.08	1	0	0.968631544	0.031358536	20.21325045	193.3578043	0.99999008	0.992453256	0.007536805	7.220222532	196.9847733	0.999990062
0.5	0.08	1	0.1	0.733196521	0.266793799	10.8349612	106.118114	0.99999032	0.915444512	0.084545535	5.186081261	109.8714427	0.999990047
0.5	0.08	1	0.25	0.475827476	0.524162983	6.279091208	56.71958002	0.999990459	0.770948327	0.229041934	3.94821935	60.08756187	0.99999026
0.5	0.08	1	0.5	0.261636138	0.738354175	3.681137582	33.33128509	0.999990313	0.547910363	0.452080887	2.944869145	35.97735671	0.99999125
0.5	0.08	1	0.75	0.162969446	0.837022161	2.605002657	24.25550365	0.999991607	0.383557244	0.616433568	2.342204188	26.28042842	0.999990812
0.5	0.08	1	0.9	0.127727408	0.872265266	2.240257541	21.04852882	0.999992674	0.311266098	0.688725643	2.089746638	22.76261013	0.999991741
0.5	0.08	1	1	0.109890545	0.890101416	2.061675477	19.40704531	0.999991961	0.271778371	0.728212626	1.953866118	20.93575839	0.999990997
0.5	0.09	0	0	0.989995014	0.009995014	8.651260161	196.3594212	0.999990027	0.989995014	0.009995014	8.651260161	196.3594212	0.999990027
0.5	0.09	0	0.1	0.824163232	0.175827273	4.210083268	70.36417265	0.999990506	0.824163232	0.175827273	4.210083268	70.36417265	0.999990506
0.5	0.09	0	0.25	0.629266028	0.370725257	2.882394726	36.8868722	0.999991285	0.629266028	0.370725257	2.882394726	36.8868722	0.999991285
0.5	0.09	0	0.5	0.418194264	0.581795844	2.114740214	22.56176806	0.999990108	0.418194264	0.581795844	2.114740214	22.56176806	0.999990108
0.5	0.09	0	0.75	0.288518895	0.711475109	1.763824352	17.10940017	0.999994004	0.288518895	0.711475109	1.763824352	17.10940017	0.999994004
0.5	0.09	0	0.9	0.234048232	0.765945463	1.629513617	15.17390606	0.999993695	0.234048232	0.765945463	1.629513617	15.17390606	0.999993695
0.5	0.09	0	1	0.204513084	0.79547802	1.558436713	14.17758037	0.999991104	0.204513084	0.79547802	1.558436713	14.17758037	0.999991104
0.5	0.09	0.25	0	0.985045703	0.014944316	11.56766101	195.546061	0.99999002	0.990536543	0.009453524	8.329923981	196.478974	0.999990068
0.5	0.09	0.25	0.1	0.782893705	0.217096778	5.501639985	79.8650402	0.999990483	0.846505955	0.153484434	4.525397181	80.82493808	0.999990389
0.5	0.09	0.25	0.25	0.561367629	0.438622595	3.358282179	41.01288334	0.999990224	0.653533354	0.346457881	3.033348373	41.75978372	0.999991235
0.5	0.09	0.25	0.5	0.355388994	0.644603137	2.269340154	24.1739116	0.999992131	0.437960872	0.562031161	2.179344878	24.62012947	0.999992033
0.5	0.09	0.25	0.75	0.24105102	0.758939414	1.835604691	17.94357422	0.999990434	0.303996229	0.695994238	1.803407652	18.18566847	0.999990467
0.5	0.09	0.25	0.9	0.194812336	0.805177679	1.680119491	15.79807694	0.999990015	0.247380029	0.75261057	1.661588359	15.95815567	0.999990599
0.5	0.09	0.25	1	0.170057613	0.82993668	1.600007218	14.71138513	0.999994293	0.216587527	0.783403399	1.586872622	14.82923624	0.999990926
0.5	0.09	0.5	0	0.97970511	0.020284955	14.51708169	194.7661614	0.999990065	0.991228231	0.008761771	7.933541405	196.6630661	0.999990002
0.5	0.09	0.5	0.1	0.76081007	0.23918003	7.162857487	89.64938423	0.999990101	0.875127484	0.124862927	4.858676748	91.61797453	0.999990411
0.5	0.09	0.5	0.25	0.521269427	0.478721543	4.189541216	46.65155737	0.99999097	0.693946004	0.306044444	3.3773443	48.3104052	0.999990448
0.5	0.09	0.5	0.5	0.312937111	0.687053842	2.597993597	27.35908227	0.999990953	0.469422198	0.530567992	2.379569668	28.52533952	0.99999019
0.5	0.09	0.5	0.75	0.207208623	0.792781777	1.994130932	20.01796999	0.999990399	0.325950263	0.674041954	1.917513901	20.80028608	0.999992217
0.5	0.09	0.5	0.9	0.166328263	0.833662446	1.79170659	17.45030564	0.999990709	0.265271012	0.73472197	1.746632868	18.04007064	0.999992983
0.5	0.09	0.5	1	0.144806925	0.855186078	1.691071511	16.14602972	0.999993003	0.232305901	0.767685997	1.65816988	16.62103308	0.999991899
0.5	0.09	0.75	0	0.9744731	0.025516954	17.28250981	194.0905069	0.999990054	0.991953042	0.008036997	7.512157757	196.8538765	0.999990038
0.5	0.09	0.75	0.1	0.747605235	0.252384861	8.904187418	98.39163875	0.999990096	0.898988039	0.101002275	5.040117955	101.259311	0.999990315
0.5	0.09	0.75	0.25	0.498585622	0.501405038	5.182589367	51.920351	0.99999066	0.737299779	0.262690881	3.690153958	54.43536972	0.999990661
0.5	0.09	0.75	0.5	0.286327244	0.713663102	3.093368616	30.49244289	0.999990346	0.510813392	0.489178109	2.662196183	32.3919571	0.999991501
0.5	0.09	0.75	0.75	0.184194639	0.81579611	2.263377751	22.24415109	0.999990749	0.355721057	0.644270025	2.114316171	23.64394895	0.999991081
0.5	0.09	0.75	0.9	0.146315798	0.853675701	1.98677492	19.33555826	0.999991499	0.289146503	0.710845428	1.900731286	20.48769458	0.999991931
0.5	0.09	0.75	1	0.126760394	0.873231671	1.851422356	17.84838523	0.999992064	0.252947555	0.747045147	1.789035609	18.85141791	0.999992702
0.5	0.09	1	0	0.969597056	0.030393018	19.77556812	193.518465	0.999990075	0.992625018	0.007365069	7.10786805	197.0122678	0.999990087
0.5	0.09	1	0.1	0.740340604	0.259649599	10.66511667	106.302712	0.999990204	0.917595213	0.082395067	5.117083726	109.9340961	0.99999028
0.5	0.09	1	0.25	0.486351534	0.513638923	6.23994771	56.91268146	0.999990456	0.776710935	0.223279479	3.916961244	60.18135301	0.999990414
0.5	0.09	1	0.5	0.27042192	0.729568107	3.701797655	33.51032727	0.999990027	0.556942311	0.44304888	2.948821115	36.10165878	0.999991191
0.5	0.09	1	0.75	0.169124297	0.830866899	2.634994321	24.41335892	0.999991196	0.39242178	0.607568742	2.361401895	26.4177982	0.999990522
0.5	0.09	1	0.9	0.132681128	0.867311128	2.268917144	21.19472854	0.999992257	0.31930037	0.680690994	2.11214476	22.90377101	0.999991364
0.5	0.09	1	1	0.114197668	0.885793801	2.088537283	19.54618165	0.999991469	0.279169491	0.720821013	1.976893774	21.07871343	0.999990504
0.5	0.1	0	0	0.989995014	0.009995014	8.651260161	196.3594212	0.999990027	0.989995014	0.009995014	8.651260161	196.3594212	0.999990027
0.5	0.1	0	0.1	0.824163232	0.175827273	4.210083268	70.36417265	0.999990506	0.824163232	0.175827273	4.210083268	70.36417265	0.999990506
0.5	0.1	0	0.25	0.629266028	0.370725257	2.882394726	36.8868722	0.999991285	0.629266028	0.370725257	2.882394726	36.8868722	0.999991285
0.5	0.1	0	0.5	0.418194264	0.581795844	2.114740214	22.56176806	0.999990108	0.418194264	0.581795844	2.114740214	22.56176806	0.999990108
0.5	0.1	0	0.75	0.288518895	0.711475109	1.763824352	17.10940017	0.999994004	0.288518895	0.711475109	1.763824352	17.10940017	0.999994004
0.5	0.1	0	0.9	0.234048232	0.765945463	1.629513617	15.17390606	0.999993695	0.234048232	0.765945463	1.629513617	15.17390606	0.999993695
0.5	0.1	0	1	0.204513084	0.79547802	1.558436713	14.17758037	0.999991104	0.204513084	0.79547802	1.558436713	14.17758037	0.999991104
0.5	0.1	0.25	0	0.985139611	0.01485047	11.51675496	195.5656637	0.99999008	0.990590824	0.009399199	8.297002177	196.488362	0.999990024
0.5	0.1	0.25	0.1	0.784559172	0.215431338	5.493902768	79.94292017	0.99999051	0.84771542	0.152275002	4.518880645	80.89611679	0.999990422
0.5	0.1	0.25	0.25	0.563756145	0.436233962	3.364609747	41.10903228	0.999990107	0.655633192	0.344357945	3.038068108	41.85612468	0.999991136
0.5	0.1	0.25	0.5	0.357385186	0.642606697	2.274960029	24.25603971	0.999991883	0.440005888	0.559985867	2.184295582	24.71186554	0.999991755
0.5	0.1	0.25	0.75	0.24257419	0.757415817	1.839571178	18.00421447	0.999990007	0.305667961	0.694325628	1.807098528	18.25807728	0.999993589
0.5	0.1	0.25	0.9	0.196108847	0.803884963	1.683433349	15.84841587	0.99999381	0.248837234	0.751156843	1.664723644	16.01883427	0.999994077
0.5	0.1	0.25	1	0.171224691	0.828769303	1.602980376	14.75594815	0.999993994	0.217914708	0.782075548	1.589708705	14.88294151	0.999990256
0.5	0.1	0.5	0	0.979994198	0.019995804	14.37240643	194.8198758	0.999990002	0.991332992	0.008657027	7.869008254	196.6842808	0.999990019
0.5	0.1	0.5	0.1	0.764215013	0.235775183	7.120481601	89.74516816	0.999990196	0.876924016	0.123066043	4.831681015	91.68059551	0.999990059
0.5	0.1	0.5	0.25	0.526428065	0.473562852	4.193178061	46.76726133	0.999990917	0.697884377	0.302106068	3.376719919	48.40465892	0.999990444
0.5	0.1	0.5	0.5	0.317223689	0.682767011	2.612703789	27.47171671	0.999990701	0.473955852	0.526036448	2.390535616	28.63605609	0.9999923
0.5	0.1	0.5	0.75	0.210311392	0.789681799	2.006015137	20.11824214	0.999993191	0.329751194	0.670240661	1.928156822	20.91326208	0.999991855
0.5	0.1	0.5	0.9	0.168896113	0.831094137	1.801632078	17.54186877	0.999990251	0.268570291	0.731422275	1.756021161	18.15146256	0.999992566
0.5	0.1	0.5	1	0.147082304	0.852910329	1.699878652	16.23175343	0.999992632	0.235295465	0.764695884	1.666701864	16.73007747	0.999991349
0.5	0.1	0.75	0	0.975037737	0.024952329	17.01368895	194.1900375	0.999990066	0.992092573	0.007897436	7.423183156	196.8768081	0.999990009
0.5	0.1	0.75	0.1	0.752685934	0.247304312	8.809629916	98.5203485	0.999990246	0.900979019	0.099011087	4.992568505	101.3180645	0.999990106
0.5	0.1	0.75	0.25	0.506260249	0.493730392	5.169311513	52.06287454	0.999990641	0.742244444	0.257746295	3.675322234	54.5243832	0.999990739
0.5	0.1	0.75	0.5	0.292817866	0.707172226	3.112372947	30.62867182	0.999990092	0.517620856	0.482370525	2.671795316	32.50403066	0.999991381
0.5	0.1	0.75	0.75	0.188830415	0.811159939	2.283796184	22.36632578	0.999990354	0.361910902	0.638079856	2.130270748	23.76372864	0.999990757
0.5	0.1	0.75	0.9	0.150099187	0.84989189	2.005006236	19.44953086	0.999991077	0.294625576	0.705365961	1.916794909	20.60964815	0.999991536
0.5	0.1	0.75	1	0.130080947	0.869910693	1.868014199	17.95713017	0.99999164	0.25794221	0.742050075	1.804500861	18.97440251	0.999992285
0.5	0.1	1	0	0.97048172	0.029508333	19.36871319	193.6635078	0.999990053	0.992784858	0.007205144	7.002055214	197.0318491	0.999990002
0.5	0.1	1	0.1	0.746931065	0.253059013	10.50431487	106.4686017	0.999990078	0.919573544	0.080416634	5.051803579	109.988628	0.999990178
0.5	0.1	1	0.25	0.496239202	0.503751264	6.198735533	57.08615646	0.999990466	0.782016956	0.217973606	3.885772438	60.26387793	0.999990563
0.5	0.1	1	0.5	0.278922958	0.721068691	3.717109941	33.67247804	0.999991649	0.565418303	0.43457285	2.949625685	36.21118041	0.999991153
0.5	0.1	1	0.75	0.175201784	0.824789027	2.660884036	24.55724942	0.999990811	0.40092271	0.599067563	2.376951932	26.53930021	0.999990273
0.5	0.1	1	0.9	0.137613317	0.862378541	2.294416464	21.3284696	0.999991858	0.327092759	0.672898268	2.131247477	23.0288387	0.999991027
0.5	0.1	1	1	0.118504632	0.881486365	2.112781956	19.67372796	0.999990997	0.286385879	0.713604178	1.996973533	21.20546016	0.999990056
0.5	0.15	0	0	0.989995014	0.009995014	8.651260161	196.3594212	0.999990027	0.989995014	0.009995014	8.651260161	196.3594212	0.999990027
0.5	0.15	0	0.1	0.824163232	0.175827273	4.210083268	70.36417265	0.999990506	0.824163232	0.175827273	4.210083268	70.36417265	0.999990506
0.5	0.15	0	0.25	0.629266028	0.370725257	2.882394726	36.8868722	0.999991285	0.629266028	0.370725257	2.882394726	36.8868722	0.999991285
0.5	0.15	0	0.5	0.418194264	0.581795844	2.114740214	22.56176806	0.999990108	0.418194264	0.581795844	2.114740214	22.56176806	0.999990108
0.5	0.15	0	0.75	0.288518895	0.711475109	1.763824352	17.10940017	0.999994004	0.288518895	0.711475109	1.763824352	17.10940017	0.999994004
0.5	0.15	0	0.9	0.234048232	0.765945463	1.629513617	15.17390606	0.999993695	0.234048232	0.765945463	1.629513617	15.17390606	0.999993695
0.5	0.15	0	1	0.204513084	0.79547802	1.558436713	14.17758037	0.999991104	0.204513084	0.79547802	1.558436713	14.17758037	0.999991104
0.5	0.15	0.25	0	0.985583842	0.014406232	11.27346594	195.6507694	0.999990073	0.990848561	0.009141533	8.139384199	196.5409787	0.999990094
0.5	0.15	0.25	0.1	0.792009442	0.207980648	5.446176243	80.24511467	0.99999009	0.853088913	0.146901115	4.47968811	81.16552382	0.999990028
0.5	0.15	0.25	0.25	0.574890876	0.425100357	3.384922678	41.486052	0.999991233	0.665333891	0.334656914	3.051963926	42.22407039	0.999990806
0.5	0.15	0.25	0.5	0.36708289	0.632907966	2.298829936	24.59234112	0.999990856	0.449879933	0.550110709	2.204986132	25.07497309	0.999990643
0.5	0.15	0.25	0.75	0.250093274	0.74989916	1.857532835	18.26459793	0.999992434	0.313892534	0.686099576	1.82381784	18.55965857	0.99999211
0.5	0.15	0.25	0.9	0.202542201	0.797450272	1.698695394	16.06855483	0.999992473	0.256051394	0.743940992	1.67926363	16.27950713	0.999992386
0.5	0.15	0.25	1	0.177030947	0.822961671	1.616778279	14.95344643	0.999992619	0.224505641	0.775487143	1.603003448	15.11849435	0.999992784
0.5	0.15	0.5	0	0.981272447	0.018717588	13.71924769	195.0548816	0.999990034	0.991803019	0.008187044	7.573935921	196.7718652	0.999990063
0.5	0.15	0.5	0.1	0.778940336	0.221049844	6.915540437	90.12510819	0.99999018	0.884623094	0.11536702	4.702253501	91.92270188	0.999990114
0.5	0.15	0.5	0.25	0.54946943	0.450521348	4.185956147	47.22099635	0.999990778	0.715057615	0.28493291	3.357320161	48.76046949	0.999990525
0.5	0.15	0.5	0.5	0.337493116	0.662498986	2.666475838	27.9198819	0.999992102	0.49482673	0.505164908	2.427664132	29.05626416	0.999991637
0.5	0.15	0.5	0.75	0.225473075	0.7745189	2.055172715	20.52471627	0.999991975	0.347942256	0.652048131	1.970642945	21.34662046	0.999990387
0.5	0.15	0.5	0.9	0.181592795	0.818399685	1.844274811	17.91888962	0.99999248	0.28460978	0.715381021	1.795466081	18.5826411	0.999990801
0.5	0.15	0.5	1	0.158399228	0.841591715	1.738411566	16.58805377	0.999990943	0.249947379	0.750045873	1.703481399	17.15600312	0.999993252
0.5	0.15	0.75	0	0.977401349	0.022588665	15.85523936	194.5910738	0.999990014	0.992692811	0.007297271	7.031243575	196.9731583	0.999990083
0.5	0.15	0.75	0.1	0.774013144	0.225977024	8.382456355	99.02541678	0.999990167	0.909275878	0.090714235	4.778657928	101.5427157	0.999990113
0.5	0.15	0.75	0.25	0.539667614	0.460323049	5.077396927	52.61851334	0.999990663	0.763006947	0.236983124	3.592445844	54.85608424	0.999990071
0.5	0.15	0.75	0.5	0.322939411	0.677051938	3.168755827	31.16684591	0.999991349	0.547653123	0.452337909	2.691703986	32.92401856	0.999991032
0.5	0.15	0.75	0.75	0.211304721	0.788687173	2.360002018	22.85651702	0.999991895	0.390562263	0.609430255	2.18483036	24.21611995	0.999992518
0.5	0.15	0.75	0.9	0.168766613	0.831226109	2.077165375	19.91079796	0.999992722	0.320579411	0.679413821	1.976509213	21.07139992	0.999993232
0.5	0.15	0.75	1	0.146614835	0.853378493	1.935595174	18.39984111	0.999993328	0.281910379	0.718080188	1.864333214	19.44057505	0.999990567
0.5	0.15	1	0	0.974033886	0.025956184	17.67720343	194.2289999	0.999990071	0.993452301	0.006537755	6.548507119	197.1180462	0.999990056
0.5	0.15	1	0.1	0.773873106	0.226116897	9.807547277	107.1078811	0.999990003	0.927633806	0.072356376	4.768655046	110.1931559	0.999990181
0.5	0.15	1	0.25	0.538436545	0.461554079	5.981783211	57.75371842	0.999990625	0.80368301	0.196307312	3.736249059	60.56713166	0.999990322
0.5	0.15	1	0.5	0.31784406	0.682146815	3.741218739	34.30583424	0.999990875	0.601493279	0.398497874	2.925721326	36.6152821	0.999991152
0.5	0.15	1	0.75	0.204493476	0.795498497	2.74561249	25.12985583	0.999991973	0.438959373	0.561032776	2.417983448	26.99220709	0.999992149
0.5	0.15	1	0.9	0.161918972	0.838071137	2.385846095	21.86537614	0.999990109	0.36292204	0.637070761	2.191751746	23.49718619	0.999992801
0.5	0.15	1	1	0.139984569	0.860007861	2.203369463	20.18868223	0.99999243	0.320113271	0.679878783	2.064913884	21.68112799	0.999992054
0.5	0.2	0	0	0.989995014	0.009995014	8.651260161	196.3594212	0.999990027	0.989995014	0.009995014	8.651260161	196.3594212	0.999990027
0.5	0.2	0	0.1	0.824163232	0.175827273	4.210083268	70.36417265	0.999990506	0.824163232	0.175827273	4.210083268	70.36417265	0.999990506
0.5	0.2	0	0.25	0.629266028	0.370725257	2.882394726	36.8868722	0.999991285	0.629266028	0.370725257	2.882394726	36.8868722	0.999991285
0.5	0.2	0	0.5	0.418194264	0.581795844	2.114740214	22.56176806	0.999990108	0.418194264	0.581795844	2.114740214	22.56176806	0.999990108
0.5	0.2	0	0.75	0.288518895	0.711475109	1.763824352	17.10940017	0.999994004	0.288518895	0.711475109	1.763824352	17.10940017	0.999994004
0.5	0.2	0	0.9	0.234048232	0.765945463	1.629513617	15.17390606	0.999993695	0.234048232	0.765945463	1.629513617	15.17390606	0.999993695
0.5	0.2	0	1	0.204513084	0.79547802	1.558436713	14.17758037	0.999991104	0.204513084	0.79547802	1.558436713	14.17758037	0.999991104
0.5	0.2	0.25	0	0.985991005	0.013999045	11.04701027	195.7258406	0.99999005	0.99108615	0.008903901	7.991891926	196.5832188	0.999990051
0.5	0.2	0.25	0.1	0.798435609	0.201554657	5.391195631	80.46278775	0.999990266	0.857687856	0.142302372	4.435381135	81.35391614	0.999990228
0.5	0.2	0.25	0.25	0.584975486	0.415015535	3.392779617	41.7581734	0.999991021	0.674014067	0.325976564	3.055425586	42.48160966	0.999990631
0.5	0.2	0.25	0.5	0.376365505	0.623624559	2.317160028	24.84787867	0.999990064	0.459237143	0.540755433	2.220356168	25.33969461	0.999992576
0.5	0.2	0.25	0.75	0.257467484	0.742523932	1.872911316	18.47457199	0.999991417	0.321903147	0.678087759	1.837992271	18.79304501	0.999990906
0.5	0.2	0.25	0.9	0.20890468	0.791086618	1.712165626	16.2515515	0.999991298	0.263146622	0.736844317	1.692068776	16.48900003	0.999990939
0.5	0.2	0.25	1	0.182797714	0.81719367	1.62912616	15.12031455	0.999991384	0.231020115	0.768971129	1.614920469	15.31215283	0.999991243
0.5	0.2	0.5	0	0.982339773	0.017650325	13.15704889	195.2426748	0.999990098	0.992203772	0.007786282	7.315469183	196.8369627	0.999990054
0.5	0.2	0.5	0.1	0.791004051	0.20898608	6.725108697	90.40406972	0.999990131	0.890870106	0.109120008	4.582964461	92.09244081	0.999990114
0.5	0.2	0.5	0.25	0.569152549	0.430838211	4.15519594	47.54834483	0.99999076	0.729281706	0.270708978	3.323903464	49.00495977	0.999990684
0.5	0.2	0.5	0.5	0.356152123	0.643839418	2.697585672	28.24823688	0.999991542	0.513334598	0.486656636	2.445544828	29.34755013	0.999991233
0.5	0.2	0.5	0.75	0.240093095	0.759897885	2.09112073	20.82983492	0.99999098	0.36493864	0.635054078	1.999764122	21.65047263	0.999992718
0.5	0.2	0.5	0.9	0.194056465	0.805934892	1.877548082	18.20688424	0.999991357	0.299933361	0.700059891	1.824905152	18.88778383	0.999993252
0.5	0.2	0.5	1	0.169610849	0.830382708	1.769425922	16.86393475	0.999993558	0.264112975	0.735879085	1.732083516	17.45989579	0.999992061
0.5	0.2	0.75	0	0.979235864	0.020754162	14.9184973	194.8884885	0.999990026	0.993176377	0.006813678	6.704575945	197.0349606	0.999990055
0.5	0.2	0.75	0.1	0.790727826	0.209262186	8.016316042	99.38812463	0.999990013	0.915736073	0.084253941	4.595728828	101.6964979	0.999990014
0.5	0.2	0.75	0.25	0.567158236	0.432832554	4.967796661	53.01391146	0.99999079	0.779332024	0.220658485	3.506547337	55.07951665	0.999990509
0.5	0.2	0.75	0.5	0.349910515	0.650080311	3.185464989	31.55584219	0.999990827	0.572774057	0.42721686	2.685212115	33.2083276	0.999990917
0.5	0.2	0.75	0.75	0.232677196	0.76731374	2.405808234	23.21797767	0.999990936	0.416077706	0.583914249	2.21204875	24.52575896	0.999991956
0.5	0.2	0.75	0.9	0.186978615	0.813013046	2.125620512	20.25481594	0.999991661	0.344426402	0.655566071	2.012248898	21.3888724	0.999992473
0.5	0.2	0.75	1	0.162967951	0.837024298	1.983332918	18.73256102	0.999992248	0.304333057	0.695659986	1.902878979	19.76201511	0.999993043
0.5	0.2	1	0	0.97664309	0.023346993	16.37224347	194.6261286	0.999990083	0.993969105	0.00602096	6.183914039	197.1680624	0.999990065
0.5	0.2	1	0.1	0.794204176	0.205785962	9.241216716	107.5535438	0.999990137	0.933710807	0.066279223	4.537443373	110.3288038	0.99999003
0.5	0.2	1	0.25	0.57215516	0.427835715	5.769032414	58.21871529	0.999990874	0.820071805	0.179918201	3.601156874	60.76642237	0.999990007
0.5	0.2	1	0.5	0.35196355	0.648026857	3.71725457	34.75590126	0.999990407	0.630227298	0.369764013	2.879981271	36.88226145	0.99999131
0.5	0.2	1	0.75	0.232032794	0.767958265	2.782543136	25.54610922	0.999991059	0.471256319	0.528735519	2.423902102	27.29546504	0.999991837
0.5	0.2	1	0.9	0.185502704	0.814489331	2.436039557	22.26064961	0.999992035	0.394454147	0.605538113	2.216252159	23.81313472	0.99999226
0.5	0.2	1	1	0.161194122	0.838797087	2.257520889	20.57039281	0.999991209	0.350452626	0.649538645	2.097981199	22.0032602	0.999991271
0.5	0.25	0	0	0.989995014	0.009995014	8.651260161	196.3594212	0.999990027	0.989995014	0.009995014	8.651260161	196.3594212	0.999990027
0.5	0.25	0	0.1	0.824163232	0.175827273	4.210083268	70.36417265	0.999990506	0.824163232	0.175827273	4.210083268	70.36417265	0.999990506
0.5	0.25	0	0.25	0.629266028	0.370725257	2.882394726	36.8868722	0.999991285	0.629266028	0.370725257	2.882394726	36.8868722	0.999991285
0.5	0.25	0	0.5	0.418194264	0.581795844	2.114740214	22.56176806	0.999990108	0.418194264	0.581795844	2.114740214	22.56176806	0.999990108
0.5	0.25	0	0.75	0.288518895	0.711475109	1.763824352	17.10940017	0.999994004	0.288518895	0.711475109	1.763824352	17.10940017	0.999994004
0.5	0.25	0	0.9	0.234048232	0.765945463	1.629513617	15.17390606	0.999993695	0.234048232	0.765945463	1.629513617	15.17390606	0.999993695
0.5	0.25	0	1	0.204513084	0.79547802	1.558436713	14.17758037	0.999991104	0.204513084	0.79547802	1.558436713	14.17758037	0.999991104
0.5	0.25	0.25	0	0.986367017	0.013622997	10.83499749	195.7926674	0.999990013	0.991306782	0.008683314	7.853237536	196.6236591	0.999990095
0.5	0.25	0.25	0.1	0.804159507	0.195830936	5.333765255	80.63352249	0.999990443	0.861764083	0.138226341	4.389512853	81.49844425	0.999990424
0.5	0.25	0.25	0.25	0.594258065	0.405732823	3.392999505	41.97099664	0.999990889	0.681930339	0.318060202	3.052667555	42.67876233	0.99999054
0.5	0.25	0.25	0.5	0.385283322	0.614708961	2.331278736	25.05391962	0.999992282	0.468146613	0.5318455	2.231750846	25.54702029	0.999992113
0.5	0.25	0.25	0.75	0.264705439	0.735285089	1.886138177	18.65067079	0.999990528	0.32971114	0.670282416	1.850009877	18.98286181	0.999993556
0.5	0.25	0.25	0.9	0.215199022	0.784791217	1.724112786	16.40849477	0.999990239	0.270124271	0.729869616	1.703333393	16.6636108	0.999993887
0.5	0.25	0.25	1	0.188526103	0.811464147	1.640235492	15.26529586	0.99999025	0.237456552	0.762537724	1.625585784	15.47615076	0.999994276
0.5	0.25	0.5	0	0.983255042	0.01673497	12.66266013	195.3946893	0.999990012	0.992553271	0.007436733	7.085023212	196.8863031	0.999990003
0.5	0.25	0.5	0.1	0.801280242	0.198709812	6.549116933	90.62397653	0.999990053	0.896163479	0.103826596	4.47314407	92.22192868	0.999990075
0.5	0.25	0.5	0.25	0.586446752	0.413544052	4.113339894	47.80312257	0.999990804	0.741503066	0.258487807	3.284693268	49.18888629	0.999990873
0.5	0.25	0.5	0.5	0.373492834	0.626498287	2.714297565	28.50618332	0.999991122	0.530029272	0.469961706	2.451948887	29.56801726	0.999990979
0.5	0.25	0.5	0.75	0.254204684	0.745785461	2.11736532	21.07308572	0.999990145	0.380903059	0.619089089	2.01957428	21.88213565	0.999992148
0.5	0.25	0.5	0.9	0.206276323	0.793714052	1.903505003	18.4390388	0.999990375	0.314593913	0.685398618	1.846828032	19.12167343	0.999992531
0.5	0.25	0.5	1	0.180695238	0.819297506	1.794380615	17.08812001	0.999992745	0.277804781	0.722186283	1.754262653	17.69401521	0.999991063
0.5	0.25	0.75	0	0.980725522	0.019264519	14.13264368	195.121085	0.999990042	0.993580515	0.006409541	6.424171054	197.0790047	0.999990056
0.5	0.25	0.75	0.1	0.804454852	0.195535336	7.696440587	99.66816504	0.999990188	0.921029385	0.07896084	4.435790116	101.8117383	0.999990225
0.5	0.25	0.75	0.25	0.590574524	0.409416439	4.855013991	53.3170365	0.999990964	0.792803155	0.20718776	3.423460871	55.24414354	0.999990914
0.5	0.25	0.75	0.5	0.374380308	0.625610163	3.180575439	31.85724598	0.999990471	0.59441469	0.405576231	2.665948267	33.41891243	0.999990922
0.5	0.25	0.75	0.75	0.253015124	0.746975041	2.432041362	23.50194897	0.999990165	0.439098428	0.560893155	2.223253016	24.7572815	0.999991583
0.5	0.25	0.75	0.9	0.204684884	0.795305878	2.157623058	20.52717263	0.999990761	0.366470063	0.633521853	2.032762339	21.62725087	0.999991917
0.5	0.25	0.75	1	0.179057555	0.820933754	2.016686838	18.99730965	0.999991309	0.325361001	0.674631401	1.927222805	20.00378527	0.999992402
0.5	0.25	1	0	0.978678836	0.021311223	15.31440413	194.9245187	0.999990059	0.994388311	0.005601765	5.879315353	197.1976406	0.999990076
0.5	0.25	1	0.1	0.810411535	0.189578652	8.765065116	107.8887617	0.999990187	0.93856408	0.06142602	4.341878959	110.4273583	0.999990101
0.5	0.25	1	0.25	0.600181884	0.399808344	5.570390081	58.56838831	0.999990228	0.833196094	0.166794506	3.480069614	60.91042648	0.9999906
0.5	0.25	1	0.5	0.382329606	0.617660524	3.671495261	35.09917076	0.99999013	0.654063496	0.345928035	2.826964255	37.07585054	0.999991531
0.5	0.25	1	0.75	0.257913018	0.74207734	2.792448188	25.86876881	0.999990358	0.49929706	0.500694638	2.412532422	27.51778152	0.999991698
0.5	0.25	1	0.9	0.208244348	0.791746867	2.460902045	22.56964364	0.999991215	0.422568048	0.577423876	2.22124107	24.04616757	0.999991924
0.5	0.25	1	1	0.181950223	0.818039956	2.288191165	20.87046397	0.999990178	0.377958404	0.622032337	2.111135734	22.24167438	0.999990741
0.5	0.3	0	0	0.989995014	0.009995014	8.651260161	196.3594212	0.999990027	0.989995014	0.009995014	8.651260161	196.3594212	0.999990027
0.5	0.3	0	0.1	0.824163232	0.175827273	4.210083268	70.36417265	0.999990506	0.824163232	0.175827273	4.210083268	70.36417265	0.999990506
0.5	0.3	0	0.25	0.629266028	0.370725257	2.882394726	36.8868722	0.999991285	0.629266028	0.370725257	2.882394726	36.8868722	0.999991285
0.5	0.3	0	0.5	0.418194264	0.581795844	2.114740214	22.56176806	0.999990108	0.418194264	0.581795844	2.114740214	22.56176806	0.999990108
0.5	0.3	0	0.75	0.288518895	0.711475109	1.763824352	17.10940017	0.999994004	0.288518895	0.711475109	1.763824352	17.10940017	0.999994004
0.5	0.3	0	0.9	0.234048232	0.765945463	1.629513617	15.17390606	0.999993695	0.234048232	0.765945463	1.629513617	15.17390606	0.999993695
0.5	0.3	0	1	0.204513084	0.79547802	1.558436713	14.17758037	0.999991104	0.204513084	0.79547802	1.558436713	14.17758037	0.999991104
0.5	0.3	0.25	0	0.9867164	0.013273665	10.63563207	195.8552899	0.999990065	0.991512683	0.008477347	7.722272041	196.6557627	0.99999003
0.5	0.3	0.25	0.1	0.80935317	0.190636868	5.275867388	80.77374895	0.999990039	0.865450015	0.134540022	4.343516033	81.61480379	0.999990037
0.5	0.3	0.25	0.25	0.602890542	0.397100266	3.388147252	42.14551307	0.999990808	0.689236955	0.310753546	3.045875762	42.83779465	0.9999905
0.5	0.3	0.25	0.5	0.393872108	0.606119785	2.342066196	25.22600676	0.999991893	0.476659149	0.523332593	2.240059449	25.71688566	0.999991742
0.5	0.3	0.25	0.75	0.271811609	0.728181852	1.897510763	18.80223291	0.999993461	0.337326344	0.662666649	1.860180035	19.14210889	0.999992993
0.5	0.3	0.25	0.9	0.22142476	0.778568891	1.73471024	16.54590531	0.999993651	0.276985889	0.723007322	1.713226581	16.81263935	0.999993211
0.5	0.3	0.25	1	0.19421431	0.80577959	1.650233608	15.39356334	0.9999939	0.243813861	0.756179697	1.635114613	15.61775123	0.999993558
0.5	0.3	0.5	0	0.984054704	0.01593538	12.22152697	195.5262805	0.999990085	0.99286289	0.00712713	6.877037416	196.9281653	0.99999002
0.5	0.3	0.5	0.1	0.810243281	0.189747138	6.386198142	90.80520178	0.999990418	0.900765499	0.099224506	4.371663629	92.32550624	0.999990005
0.5	0.3	0.5	0.25	0.601908875	0.398082009	4.066016735	48.01051239	0.999990884	0.752241119	0.247749954	3.243169883	49.3346725	0.999991073
0.5	0.3	0.5	0.5	0.389709979	0.610280821	2.72129918	28.71750734	0.999990801	0.545258602	0.454732218	2.450996114	29.74365334	0.99999082
0.5	0.3	0.5	0.75	0.26783251	0.732160299	2.136253137	21.27457149	0.999992809	0.395955963	0.604035736	2.032631176	22.06787609	0.999991699
0.5	0.3	0.5	0.9	0.218242491	0.781750821	1.923619013	18.63276103	0.999993313	0.328636669	0.671355264	1.862978768	19.30990415	0.999991934
0.5	0.3	0.5	1	0.191632501	0.808359512	1.814354356	17.27613873	0.999992012	0.291037701	0.708952514	1.771339061	17.88299662	0.999990216
0.5	0.3	0.75	0	0.98197166	0.018018427	13.4571676	195.3100857	0.999990087	0.993926329	0.006063672	6.178720656	197.1071478	0.999990001
0.5	0.3	0.75	0.1	0.816062652	0.183927665	7.412885698	99.89363211	0.999990317	0.925501912	0.074488467	4.293741464	101.9016031	0.999990379
0.5	0.3	0.75	0.25	0.610957791	0.389032292	4.744361707	53.55987363	0.999990084	0.804250446	0.195739787	3.344764161	55.371474	0.999990233
0.5	0.3	0.75	0.5	0.396774389	0.603215843	3.163138134	32.10088454	0.999990232	0.613413352	0.386577642	2.640080755	33.58327631	0.999990994
0.5	0.3	0.75	0.75	0.272377181	0.72761534	2.445123304	23.73408706	0.999992521	0.460057327	0.53993401	2.224465978	24.93953318	0.999991337
0.5	0.3	0.75	0.9	0.221855608	0.77813765	2.177890785	20.75110594	0.999993257	0.386939525	0.613051977	2.043137868	21.81565248	0.999991502
0.5	0.3	0.75	1	0.194825258	0.805165231	2.039419022	19.21567572	0.999990489	0.345122765	0.654869138	1.941747702	20.19524845	0.999991903
0.5	0.3	1	0	0.980329729	0.019660307	14.42919787	195.1590554	0.999990036	0.994738969	0.005251045	5.618242132	197.2097543	0.999990014
0.5	0.3	1	0.1	0.823786158	0.176204016	8.355419466	108.1531121	0.999990173	0.942582172	0.057407924	4.172620824	110.50185	0.999990096
0.5	0.3	1	0.25	0.624071915	0.375918629	5.387318972	58.8445612	0.999990544	0.844085657	0.155904536	3.371190974	61.01950432	0.999990193
0.5	0.3	1	0.5	0.409635395	0.59035642	3.615597047	35.37292294	0.999991815	0.674359461	0.325632314	2.772275453	37.22404192	0.999991775
0.5	0.3	1	0.75	0.282235916	0.717756522	2.78626389	26.12924363	0.999992438	0.5240159	0.475975763	2.392094153	27.68956798	0.999991664
0.5	0.3	1	0.9	0.230085646	0.769904898	2.469588182	22.82065398	0.999990544	0.447872903	0.552118821	2.214970861	24.22725087	0.999991723
0.5	0.3	1	1	0.202138732	0.797853993	2.303277631	21.11537649	0.999992725	0.403047671	0.596942713	2.11224909	22.42754587	0.999990384
0.5	0.4	0	0	0.989995014	0.009995014	8.651260161	196.3594212	0.999990027	0.989995014	0.009995014	8.651260161	196.3594212	0.999990027
0.5	0.4	0	0.1	0.824163232	0.175827273	4.210083268	70.36417265	0.999990506	0.824163232	0.175827273	4.210083268	70.36417265	0.999990506
0.5	0.4	0	0.25	0.629266028	0.370725257	2.882394726	36.8868722	0.999991285	0.629266028	0.370725257	2.882394726	36.8868722	0.999991285
0.5	0.4	0	0.5	0.418194264	0.581795844	2.114740214	22.56176806	0.999990108	0.418194264	0.581795844	2.114740214	22.56176806	0.999990108
0.5	0.4	0	0.75	0.288518895	0.711475109	1.763824352	17.10940017	0.999994004	0.288518895	0.711475109	1.763824352	17.10940017	0.999994004
0.5	0.4	0	0.9	0.234048232	0.765945463	1.629513617	15.17390606	0.999993695	0.234048232	0.765945463	1.629513617	15.17390606	0.999993695
0.5	0.4	0	1	0.204513084	0.79547802	1.558436713	14.17758037	0.999991104	0.204513084	0.79547802	1.558436713	14.17758037	0.999991104
0.5	0.4	0.25	0	0.987348325	0.012641713	10.26907557	195.9616048	0.999990038	0.991887463	0.008102609	7.480361689	196.7163765	0.999990072
0.5	0.4	0.25	0.1	0.818543324	0.181447064	5.161970941	80.99780352	0.999990388	0.871949487	0.128040925	4.253454277	81.79732572	0.999990412
0.5	0.4	0.25	0.25	0.618592224	0.381398517	3.368846449	42.42093923	0.999990741	0.702407327	0.297583183	3.024872854	43.08410421	0.99999051
0.5	0.4	0.25	0.5	0.4101701	0.589821182	2.356032111	25.50249392	0.999991282	0.492644463	0.507346725	2.249771522	25.98401046	0.999991188
0.5	0.4	0.25	0.75	0.285642354	0.714350241	1.915598559	19.05254326	0.999992596	0.352012493	0.647979568	1.875943076	19.39854198	0.99999206
0.5	0.4	0.25	0.9	0.233667136	0.766325493	1.752393206	16.77704927	0.999992629	0.290367918	0.709624127	1.729470439	17.05678733	0.999992045
0.5	0.4	0.25	1	0.205461923	0.794530894	1.667287268	15.61186969	0.999992817	0.256288576	0.743703713	1.651171089	15.85252811	0.999992289
0.5	0.4	0.5	0	0.985397105	0.014592932	11.46095435	195.7344339	0.999990037	0.993391143	0.006598933	6.513633853	196.9904518	0.999990076
0.5	0.4	0.5	0.1	0.825318136	0.174672029	6.093827943	91.08947753	0.999990165	0.908482696	0.091507565	4.189670069	92.48359233	0.999990261
0.5	0.4	0.5	0.25	0.628678639	0.371312462	3.965310964	48.33350206	0.999991101	0.7704663	0.229523948	3.159122595	49.55409116	0.999990248
0.5	0.4	0.5	0.5	0.419313445	0.580676919	2.716847127	29.04883482	0.999990364	0.572228985	0.427761696	2.435870635	30.01038709	0.999990681
0.5	0.4	0.5	0.75	0.293722956	0.706269075	2.158202666	21.59370266	0.999992031	0.423690535	0.57630052	2.044861447	22.35228931	0.999991055
0.5	0.4	0.5	0.9	0.241391841	0.758600539	1.950576566	18.94187649	0.99999238	0.355024884	0.644966126	1.88270583	19.59936817	0.99999101
0.5	0.4	0.5	1	0.213008152	0.786982597	1.842633538	17.57800483	0.999990749	0.316192131	0.683801053	1.793989386	18.17466298	0.999993184
0.5	0.4	0.75	0	0.983961491	0.016028528	12.3423744	195.5969052	0.99999002	0.994493049	0.005497019	5.765238698	197.1453436	0.999990068
0.5	0.4	0.75	0.1	0.8348604	0.165129693	6.928623047	100.2384477	0.999990093	0.932745418	0.067244771	4.050258518	102.0311833	0.999990189
0.5	0.4	0.75	0.25	0.6450822	0.354908344	4.53643471	53.93093256	0.999990543	0.822915482	0.177075486	3.201309646	55.55834341	0.999990969
0.5	0.4	0.75	0.5	0.436496336	0.563495704	3.10870469	32.47609806	0.99999204	0.645521364	0.354469878	2.579843406	33.82588545	0.999991242
0.5	0.4	0.75	0.75	0.308395275	0.69159658	2.446708449	24.09546349	0.999991855	0.496982168	0.50300892	2.209637392	25.21162887	0.999991089
0.5	0.4	0.75	0.9	0.254545922	0.745446513	2.195064336	21.10202881	0.999992435	0.423855932	0.576135035	2.045070905	22.09846619	0.999990966
0.5	0.4	0.75	1	0.225252573	0.774740378	2.062968008	19.55959686	0.999992951	0.381284022	0.618707185	1.95184442	20.4835329	0.999991207
0.5	0.4	1	0	0.982875561	0.017114517	13.01228544	195.5083025	0.999990078	0.99529802	0.004692005	5.189433929	197.2147171	0.999990025
0.5	0.4	1	0.1	0.844828748	0.155161252	7.6792909	108.5481463	0.99999	0.948926859	0.051063387	3.891062342	110.6058528	0.999990245
0.5	0.4	1	0.25	0.663042645	0.336947584	5.064121836	59.25760676	0.999990228	0.861332576	0.138657645	3.182939486	61.17411803	0.999990221
0.5	0.4	1	0.5	0.456954371	0.543037385	3.493738262	35.78652834	0.999991756	0.707421949	0.292568598	2.665895419	37.43653879	0.999990547
0.5	0.4	1	0.75	0.326632518	0.673359379	2.748074485	26.52811611	0.999991897	0.565867724	0.434124047	2.338900233	27.93974806	0.99999177
0.5	0.4	1	0.9	0.271019176	0.728973463	2.458687739	23.20833037	0.999992639	0.49175139	0.508240184	2.184860281	24.49282811	0.999991573
0.5	0.4	1	1	0.240576589	0.759415216	2.305027692	21.49511262	0.999991805	0.44723172	0.552758288	2.094624841	22.70130882	0.999990008
0.5	0.5	0	0	0.989995014	0.009995014	8.651260161	196.3594212	0.999990027	0.989995014	0.009995014	8.651260161	196.3594212	0.999990027
0.5	0.5	0	0.1	0.824163232	0.175827273	4.210083268	70.36417265	0.999990506	0.824163232	0.175827273	4.210083268	70.36417265	0.999990506
0.5	0.5	0	0.25	0.629266028	0.370725257	2.882394726	36.8868722	0.999991285	0.629266028	0.370725257	2.882394726	36.8868722	0.999991285
0.5	0.5	0	0.5	0.418194264	0.581795844	2.114740214	22.56176806	0.999990108	0.418194264	0.581795844	2.114740214	22.56176806	0.999990108
0.5	0.5	0	0.75	0.288518895	0.711475109	1.763824352	17.10940017	0.999994004	0.288518895	0.711475109	1.763824352	17.10940017	0.999994004
0.5	0.5	0	0.9	0.234048232	0.765945463	1.629513617	15.17390606	0.999993695	0.234048232	0.765945463	1.629513617	15.17390606	0.999993695
0.5	0.5	0	1	0.204513084	0.79547802	1.558436713	14.17758037	0.999991104	0.204513084	0.79547802	1.558436713	14.17758037	0.999991104
0.5	0.5	0.25	0	0.987907445	0.012082632	9.938511656	196.053489	0.999990078	0.992221202	0.007768881	7.260923721	196.7646932	0.999990083
0.5	0.5	0.25	0.1	0.826530415	0.173459728	5.052744661	81.17217388	0.999990142	0.877579555	0.122410634	4.167385416	81.93553529	0.999990189
0.5	0.5	0.25	0.25	0.632632074	0.367358677	3.341942922	42.63352394	0.999990751	0.714068305	0.285922283	2.998209086	43.27019275	0.999990587
0.5	0.5	0.25	0.5	0.425432469	0.57455836	2.362541493	25.71924011	0.999990828	0.507432368	0.492558434	2.252862749	26.18876895	0.999990802
0.5	0.5	0.25	0.75	0.298984707	0.70100717	1.928643541	19.25390074	0.999991877	0.36602238	0.633968936	1.886833114	19.59943493	0.999991317
0.5	0.5	0.25	0.9	0.245626687	0.754365058	1.766120944	16.96629788	0.999991745	0.303307432	0.696683637	1.74177566	17.25113566	0.999991069
0.5	0.5	0.25	1	0.216526019	0.783465839	1.680958286	15.79271395	0.999991858	0.268442092	0.731549105	1.66381151	16.04155563	0.999991197
0.5	0.5	0.5	0	0.986491058	0.013499036	10.82217452	195.8980202	0.999990094	0.993828416	0.006161635	6.204137754	197.0265475	0.999990051
0.5	0.5	0.5	0.1	0.837666735	0.162323579	5.838093306	91.30711932	0.999990314	0.914784257	0.085206182	4.030336911	92.59804796	0.999990439
0.5	0.5	0.5	0.25	0.651298666	0.34869144	3.864260145	48.57756035	0.999990106	0.785546587	0.214444098	3.077742038	49.71344796	0.999990685
0.5	0.5	0.5	0.5	0.445782496	0.554207614	2.69783385	29.30116773	0.99999011	0.595554865	0.40443582	2.411008967	30.20608851	0.999990685
0.5	0.5	0.5	0.75	0.317923651	0.682067795	2.165812645	21.83942817	0.999991446	0.448725328	0.551265313	2.045092889	22.56325846	0.999990641
0.5	0.5	0.5	0.9	0.263487495	0.736504138	1.964815796	19.1815712	0.999991634	0.379374612	0.620615735	1.89088915	19.8152225	0.999990348
0.5	0.5	0.5	1	0.233657363	0.766336342	1.859367633	17.81340208	0.999993705	0.339710227	0.66028233	1.805708396	18.39280484	0.999992557
0.5	0.5	0.75	0	0.985498841	0.014491258	11.44882408	195.8105461	0.999990099	0.99494118	0.005048827	5.427148416	197.1509622	0.999990007
0.5	0.5	0.75	0.1	0.849619374	0.150370773	6.526539665	100.4940583	0.999990148	0.938424118	0.06156614	3.847090141	102.1189323	0.999990257
0.5	0.5	0.75	0.25	0.672827904	0.32716309	4.348717344	54.20481148	0.999990994	0.837672327	0.162318253	3.074682725	55.68671613	0.999990581
0.5	0.5	0.75	0.5	0.470812528	0.529179461	3.042946437	32.75523415	0.99999199	0.6718704	0.328121152	2.516595686	33.99693925	0.999991551
0.5	0.5	0.75	0.75	0.341153098	0.658838315	2.429475498	24.36776173	0.999991413	0.52863222	0.471358819	2.182806087	25.40659097	0.999991039
0.5	0.5	0.75	0.9	0.285052858	0.714938975	2.193007527	21.36830337	0.999991833	0.456300166	0.543690522	2.032640874	22.30272235	0.999990688
0.5	0.5	0.75	1	0.254085038	0.745907242	2.067771028	19.82161025	0.999992281	0.413568928	0.586421861	1.946814216	20.69268024	0.999990789
0.5	0.5	1	0	0.984771562	0.015218457	11.91241509	195.7541239	0.999990018	0.995727613	0.004262463	4.848249016	197.1983953	0.999990075
0.5	0.5	1	0.1	0.860836822	0.139153187	7.137704375	108.8331813	0.999990008	0.953765919	0.046224316	3.663601531	110.6697992	0.999990235
0.5	0.5	1	0.25	0.693812089	0.306178755	4.788883834	59.555992	0.999990844	0.874543199	0.125446936	3.025181618	61.27553078	0.999990135
0.5	0.5	1	0.5	0.496716945	0.50327307	3.372501177	36.08775422	0.999990016	0.733485025	0.266506101	2.567845734	37.58073326	0.999991126
0.5	0.5	1	0.75	0.366040286	0.633951311	2.694030488	26.8227199	0.999991597	0.600183481	0.399808517	2.280472879	28.1127706	0.999991998
0.5	0.5	1	0.9	0.308404434	0.691587742	2.428049442	23.49685641	0.999992176	0.528628193	0.471363426	2.14431969	24.67857952	0.999991619
0.5	0.5	1	1	0.276295711	0.723695449	2.285825051	21.77924153	0.99999116	0.484973235	0.515019894	2.064060998	22.89424648	0.999993129
0.5	0.6	0	0	0.989995014	0.009995014	8.651260161	196.3594212	0.999990027	0.989995014	0.009995014	8.651260161	196.3594212	0.999990027
0.5	0.6	0	0.1	0.824163232	0.175827273	4.210083268	70.36417265	0.999990506	0.824163232	0.175827273	4.210083268	70.36417265	0.999990506
0.5	0.6	0	0.25	0.629266028	0.370725257	2.882394726	36.8868722	0.999991285	0.629266028	0.370725257	2.882394726	36.8868722	0.999991285
0.5	0.6	0	0.5	0.418194264	0.581795844	2.114740214	22.56176806	0.999990108	0.418194264	0.581795844	2.114740214	22.56176806	0.999990108
0.5	0.6	0	0.75	0.288518895	0.711475109	1.763824352	17.10940017	0.999994004	0.288518895	0.711475109	1.763824352	17.10940017	0.999994004
0.5	0.6	0	0.9	0.234048232	0.765945463	1.629513617	15.17390606	0.999993695	0.234048232	0.765945463	1.629513617	15.17390606	0.999993695
0.5	0.6	0	1	0.204513084	0.79547802	1.558436713	14.17758037	0.999991104	0.204513084	0.79547802	1.558436713	14.17758037	0.999991104
0.5	0.6	0.25	0	0.988407885	0.011582205	9.637604546	196.1320863	0.999990089	0.99252113	0.00746894	7.060294782	196.8022307	0.999990069
0.5	0.6	0.25	0.1	0.833607857	0.166382605	4.948971415	81.31526709	0.999990462	0.882555186	0.117435339	4.085724309	82.04603941	0.999990525
0.5	0.6	0.25	0.25	0.645350036	0.354640769	3.31089707	42.80568327	0.999990805	0.724547216	0.275443485	2.968631639	43.41779148	0.999990701
0.5	0.6	0.25	0.5	0.439786744	0.560203739	2.363761479	25.89651526	0.999990483	0.521194588	0.47879594	2.251367314	26.35308313	0.999990528
0.5	0.6	0.25	0.75	0.31186141	0.688129861	1.937718608	19.42142084	0.999991271	0.379407746	0.620582965	1.893959073	19.76313652	0.999990711
0.5	0.6	0.25	0.9	0.257301189	0.742689782	1.776602131	17.12565579	0.999990971	0.315820235	0.684170005	1.75089999	17.4112661	0.999990239
0.5	0.6	0.25	1	0.227395746	0.772595255	1.691789997	15.94626753	0.999991001	0.280275891	0.719714356	1.673625213	16.19855055	0.999990247
0.5	0.6	0.5	0	0.98740714	0.012582938	10.273514	196.0274505	0.999990078	0.994197416	0.005792644	5.936034397	197.0462817	0.99999006
0.5	0.6	0.5	0.1	0.848071867	0.151918547	5.611646266	91.48101955	0.999990414	0.920069589	0.079920513	3.888932372	92.68115433	0.999990101
0.5	0.6	0.5	0.25	0.670828667	0.329161737	3.766743405	48.77144597	0.999990404	0.798345573	0.201645521	3.000615064	49.83323439	0.999991094
0.5	0.6	0.5	0.5	0.469673823	0.530318495	2.670958692	29.50255085	0.999992318	0.616048998	0.383941773	2.381367985	30.35618001	0.999990771
0.5	0.6	0.5	0.75	0.340578492	0.65941251	2.164222391	22.03697443	0.999991003	0.471485416	0.528504965	2.038012296	22.72720007	0.999990382
0.5	0.6	0.5	0.9	0.284543114	0.715447918	1.970386664	19.37525108	0.999991033	0.401917204	0.598076335	1.891554486	19.98408708	0.999993539
0.5	0.6	0.5	1	0.253541068	0.746452106	1.867966168	18.00419343	0.999993174	0.361724591	0.638267492	1.810045545	18.56387601	0.999992083
0.5	0.6	0.75	0	0.986733958	0.013256108	10.70894522	195.9723002	0.999990066	0.995305004	0.004685043	5.144153909	197.1429107	0.999990047
0.5	0.6	0.75	0.1	0.861633974	0.138356148	6.184675261	100.692861	0.999990123	0.943020925	0.056969308	3.673644364	102.1765347	0.999990234
0.5	0.6	0.75	0.25	0.696024111	0.303966266	4.180052611	54.41722567	0.999990377	0.849721825	0.150268298	2.962142645	55.77676488	0.999990124
0.5	0.6	0.75	0.5	0.500865531	0.499126498	2.974200153	32.97332322	0.999992029	0.694024402	0.305967479	2.454406157	34.12190908	0.999991881
0.5	0.6	0.75	0.75	0.371032849	0.628958279	2.40255351	24.58246555	0.999991128	0.556160489	0.443830617	2.150566105	25.55240825	0.999991107
0.5	0.6	0.75	0.9	0.313470547	0.686520848	2.180041375	21.57938556	0.999991395	0.485082159	0.514908417	2.012749856	22.45699688	0.999990575
0.5	0.6	0.75	1	0.281286382	0.718705387	2.061440608	20.03001484	0.999991769	0.442572801	0.557417755	1.933470803	20.85147433	0.999990556
0.5	0.6	1	0	0.986252936	0.01373708	11.02408384	195.9384981	0.999990016	0.996067597	0.003922502	4.569087983	197.162096	0.999990099
0.5	0.6	1	0.1	0.873546473	0.126443761	6.689842549	109.0508607	0.999990234	0.957587468	0.042402635	3.474451277	110.7045901	0.999990104
0.5	0.6	1	0.25	0.71892431	0.281066188	4.551648118	59.78331096	0.999990498	0.885037009	0.114953891	2.890153167	61.34159515	0.9999909
0.5	0.6	1	0.5	0.530717417	0.469272799	3.258068333	36.31919139	0.999990216	0.754677822	0.245313838	2.478640228	37.68075502	0.99999166
0.5	0.6	1	0.75	0.401188468	0.598802984	2.634712182	27.05106879	0.999991453	0.628945328	0.371046951	2.222195835	28.23707781	0.999992279
0.5	0.6	1	0.9	0.342508656	0.657483226	2.388660694	23.72180339	0.999991882	0.560128027	0.439863746	2.100340849	24.81385144	0.999991774
0.5	0.6	1	1	0.309336183	0.690654534	2.256459304	22.00159533	0.999990717	0.51761947	0.482373706	2.028209151	23.0356772	0.999993176
0.5	0.7	0	0	0.989995014	0.009995014	8.651260161	196.3594212	0.999990027	0.989995014	0.009995014	8.651260161	196.3594212	0.999990027
0.5	0.7	0	0.1	0.824163232	0.175827273	4.210083268	70.36417265	0.999990506	0.824163232	0.175827273	4.210083268	70.36417265	0.999990506
0.5	0.7	0	0.25	0.629266028	0.370725257	2.882394726	36.8868722	0.999991285	0.629266028	0.370725257	2.882394726	36.8868722	0.999991285
0.5	0.7	0	0.5	0.418194264	0.581795844	2.114740214	22.56176806	0.999990108	0.418194264	0.581795844	2.114740214	22.56176806	0.999990108
0.5	0.7	0	0.75	0.288518895	0.711475109	1.763824352	17.10940017	0.999994004	0.288518895	0.711475109	1.763824352	17.10940017	0.999994004
0.5	0.7	0	0.9	0.234048232	0.765945463	1.629513617	15.17390606	0.999993695	0.234048232	0.765945463	1.629513617	15.17390606	0.999993695
0.5	0.7	0	1	0.204513084	0.79547802	1.558436713	14.17758037	0.999991104	0.204513084	0.79547802	1.558436713	14.17758037	0.999991104
0.5	0.7	0.25	0	0.988859927	0.01113015	9.361671916	196.1999921	0.999990077	0.992791771	0.007198261	6.875934465	196.8284844	0.999990032
0.5	0.7	0.25	0.1	0.839963684	0.160026508	4.850667394	81.43534079	0.999990192	0.887007251	0.112983022	4.008292311	82.13404061	0.999990273
0.5	0.7	0.25	0.25	0.656978647	0.34301224	3.277616708	42.94960294	0.999990886	0.734061628	0.265929209	2.937572138	43.53766475	0.999990836
0.5	0.7	0.25	0.5	0.453332789	0.54665743	2.361133532	26.04574019	0.999990219	0.534062225	0.46592811	2.246605696	26.48850321	0.999990335
0.5	0.7	0.25	0.75	0.324293871	0.675696883	1.943632329	19.56416397	0.999990755	0.392214029	0.607776182	1.898142122	19.89988762	0.999990211
0.5	0.7	0.25	0.9	0.268690947	0.731299342	1.784402891	17.26263482	0.999990289	0.327922907	0.672070888	1.757442716	17.54638765	0.999993795
0.5	0.7	0.25	1	0.238063521	0.761926711	1.700231021	16.0790713	0.999990232	0.291794272	0.70819974	1.68109748	16.33187961	0.999994012
0.5	0.7	0.5	0	0.988189792	0.011800212	9.794434341	196.1316735	0.999990004	0.994510672	0.005479338	5.701713777	197.0447268	0.999990009
0.5	0.7	0.5	0.1	0.857016486	0.142973525	5.409078039	91.62359517	0.999990011	0.924563578	0.075426599	3.762008569	92.73967991	0.999990177
0.5	0.7	0.5	0.25	0.687953729	0.312036971	3.674115567	48.93034857	0.9999907	0.809377167	0.190613086	2.927796456	49.92199529	0.999990253
0.5	0.7	0.5	0.5	0.491396222	0.508596055	2.639856067	29.66805412	0.999992278	0.634255224	0.365735687	2.349357972	30.47286541	0.999990911
0.5	0.7	0.5	0.75	0.361818835	0.638171834	2.15660029	22.20054169	0.999990669	0.492295815	0.507694419	2.026334961	22.85743117	0.999990234
0.5	0.7	0.5	0.9	0.304590433	0.695400115	1.969948459	19.53625703	0.999990548	0.422849002	0.577144321	1.887206059	20.1192415	0.999993323
0.5	0.7	0.5	1	0.272647069	0.727345665	1.870756927	18.16322694	0.999992733	0.382360768	0.617630957	1.809304267	18.70154655	0.999991725
0.5	0.7	0.75	0	0.98775433	0.012235718	10.08202892	196.100294	0.999990048	0.995601774	0.004388322	4.904958072	197.1163917	0.999990096
0.5	0.7	0.75	0.1	0.87166776	0.128322273	5.888843596	100.8528372	0.999990033	0.946787512	0.053202618	3.523284003	102.2071545	0.99999013
0.5	0.7	0.75	0.25	0.715809809	0.284181012	4.028181221	54.58837814	0.99999082	0.859720953	0.140269763	2.860932082	55.83621329	0.999990717
0.5	0.7	0.75	0.5	0.527465882	0.472524204	2.906128261	33.14931026	0.999990086	0.712935512	0.287054698	2.394412863	34.21167822	0.99999021
0.5	0.7	0.75	0.75	0.398372932	0.601618024	2.370731247	24.75716115	0.999990955	0.580359458	0.419631792	2.115968608	25.66246371	0.99999125
0.5	0.7	0.75	0.9	0.339932934	0.660058148	2.160821428	21.75186672	0.999991082	0.510804616	0.489185961	1.988891166	22.57524783	0.999990577
0.5	0.7	0.75	1	0.306889821	0.693101563	2.04840046	20.20076908	0.999991383	0.468766751	0.531223706	1.915401973	20.97412165	0.999990457
0.5	0.7	1	0	0.987449688	0.012540318	10.28632286	196.0807112	0.999990006	0.996336059	0.003653945	4.339271833	197.099372	0.999990004
0.5	0.7	1	0.1	0.883944762	0.116045289	6.310914706	109.2223892	0.999990052	0.960626009	0.039364177	3.314861784	110.7150236	0.999990186
0.5	0.7	1	0.25	0.739914159	0.260075951	4.34474653	59.96338986	0.99999011	0.893488406	0.106502256	2.772589385	61.37705278	0.999990662
0.5	0.7	1	0.5	0.560190523	0.439799941	3.152056831	36.50345496	0.999990464	0.772194776	0.227795623	2.397041772	37.74612732	0.999990399
0.5	0.7	1	0.75	0.432697611	0.567293801	2.574809628	27.23414326	0.999991412	0.65339641	0.346593622	2.165720003	28.32477873	0.999990033
0.5	0.7	1	0.9	0.373646459	0.626345251	2.345832121	23.90295251	0.99999171	0.58735333	0.412638663	2.055787993	24.912257	0.999991992
0.5	0.7	1	1	0.33984922	0.660141204	2.22237471	22.18117799	0.999990423	0.546135053	0.453855105	1.990490261	23.13974992	0.999990158
0.5	0.8	0	0	0.989995014	0.009995014	8.651260161	196.3594212	0.999990027	0.989995014	0.009995014	8.651260161	196.3594212	0.999990027
0.5	0.8	0	0.1	0.824163232	0.175827273	4.210083268	70.36417265	0.999990506	0.824163232	0.175827273	4.210083268	70.36417265	0.999990506
0.5	0.8	0	0.25	0.629266028	0.370725257	2.882394726	36.8868722	0.999991285	0.629266028	0.370725257	2.882394726	36.8868722	0.999991285
0.5	0.8	0	0.5	0.418194264	0.581795844	2.114740214	22.56176806	0.999990108	0.418194264	0.581795844	2.114740214	22.56176806	0.999990108
0.5	0.8	0	0.75	0.288518895	0.711475109	1.763824352	17.10940017	0.999994004	0.288518895	0.711475109	1.763824352	17.10940017	0.999994004
0.5	0.8	0	0.9	0.234048232	0.765945463	1.629513617	15.17390606	0.999993695	0.234048232	0.765945463	1.629513617	15.17390606	0.999993695
0.5	0.8	0	1	0.204513084	0.79547802	1.558436713	14.17758037	0.999991104	0.204513084	0.79547802	1.558436713	14.17758037	0.999991104
0.5	0.8	0.25	0	0.989271322	0.010718722	9.107106499	196.2590786	0.999990045	0.993033671	0.006956398	6.706838196	196.8428758	0.999990069
0.5	0.8	0.25	0.1	0.845728598	0.154261887	4.757583507	81.53929989	0.999990485	0.891003181	0.108986821	3.934511844	82.20039032	0.999990002
0.5	0.8	0.25	0.25	0.667687619	0.332303366	3.24323153	43.07267054	0.999990985	0.742753243	0.257237745	2.905635571	43.63359021	0.999990987
0.5	0.8	0.25	0.5	0.466151842	0.533838174	2.355659955	26.17400273	0.999990016	0.546138249	0.453851956	2.239452444	26.60067526	0.999990204
0.5	0.8	0.25	0.75	0.336302416	0.663687895	1.947006287	19.68799519	0.999990311	0.404482513	0.595510979	1.900011966	20.01550836	0.999993492
0.5	0.8	0.25	0.9	0.279798199	0.720195691	1.789979845	17.38238512	0.99999389	0.339633349	0.660360079	1.761894276	17.66152119	0.999993428
0.5	0.8	0.25	1	0.248524388	0.751469697	1.706653507	16.19571637	0.999994085	0.303004567	0.696989025	1.68664167	16.44626705	0.999993593
0.5	0.8	0.5	0	0.988868965	0.011121118	9.370825444	196.2225984	0.999990083	0.994770782	0.005219311	5.498461711	197.025901	0.999990092
0.5	0.8	0.5	0.1	0.864822652	0.135167387	5.226326996	91.74419125	0.999990039	0.928357095	0.07163311	3.647022423	92.76860049	0.999990205
0.5	0.8	0.5	0.25	0.703148941	0.296842047	3.586727277	49.06368797	0.999990988	0.818908348	0.181082315	2.85834599	49.98047089	0.999990664
0.5	0.8	0.5	0.5	0.511264142	0.488728139	2.606620307	29.80733098	0.999992281	0.650521382	0.349469712	2.315819594	30.55964604	0.999991094
0.5	0.8	0.5	0.75	0.381764294	0.618226125	2.144983508	22.33893299	0.999990419	0.511401069	0.488589109	2.011550478	22.95945206	0.999990179
0.5	0.8	0.5	0.9	0.323671344	0.676318815	1.965298623	19.6729267	0.999990158	0.442335125	0.557658056	1.879408749	20.22717915	0.99999318
0.5	0.8	0.5	1	0.290980626	0.709011741	1.869361881	18.29851635	0.999992368	0.401734361	0.598257104	1.805003793	18.81249966	0.999991465
0.5	0.8	0.75	0	0.988615167	0.011374895	9.541483631	196.2044724	0.999990061	0.995835076	0.004154965	4.705586143	197.0564825	0.999990041
0.5	0.8	0.75	0.1	0.880209985	0.119780291	5.629319122	100.9855906	0.999990276	0.949814418	0.050175904	3.392137045	102.2063368	0.999990322
0.5	0.8	0.75	0.25	0.732947563	0.267042602	3.890853945	54.72930737	0.999990166	0.867974213	0.132015967	2.768456685	55.86116641	0.99999018
0.5	0.8	0.75	0.5	0.551215206	0.448775039	2.840380392	33.29523438	0.999990245	0.729132828	0.270857806	2.336087329	34.26833256	0.999990634
0.5	0.8	0.75	0.75	0.423468675	0.576522189	2.33666028	24.90265431	0.999990864	0.60173313	0.398258325	2.079888132	25.74040898	0.999991455
0.5	0.8	0.75	0.9	0.364587383	0.635403482	2.138077349	21.89601248	0.999990864	0.533885465	0.466105209	1.962489078	22.66222484	0.999990674
0.5	0.8	0.75	1	0.330964917	0.669026179	2.031327166	20.34378875	0.999991096	0.492503285	0.507487184	1.89432628	21.06623464	0.999990469
0.5	0.8	1	0	0.988440815	0.011549196	9.660780253	196.1936634	0.999990011	0.996540551	0.003449529	4.152466121	197.0258161	0.99999008
0.5	0.8	1	0.1	0.892644972	0.107345155	5.984705907	109.3625368	0.999990127	0.962989537	0.03700062	3.179515328	110.6926335	0.999990157
0.5	0.8	1	0.25	0.757780538	0.242210112	4.16241529	60.11052161	0.99999065	0.900232654	0.099757691	2.668591586	61.37876848	0.999990345
0.5	0.8	1	0.5	0.586025043	0.41396569	3.054492061	36.65415791	0.999990733	0.786673801	0.213317149	2.321068157	37.77745653	0.99999095
0.5	0.8	1	0.75	0.461086361	0.538905081	2.516474367	27.38466787	0.999991442	0.674236909	0.325753564	2.110507032	28.37837917	0.999990474
0.5	0.8	1	0.9	0.402129587	0.597862037	2.302261622	24.05241057	0.999991624	0.61096001	0.389032255	2.010882174	24.97679443	0.999992266
0.5	0.8	1	1	0.368028781	0.63196146	2.186459329	22.32968513	0.999990241	0.571135487	0.428854934	1.951692922	23.21083004	0.999990421
0.5	0.9	0	0	0.989995014	0.009995014	8.651260161	196.3594212	0.999990027	0.989995014	0.009995014	8.651260161	196.3594212	0.999990027
0.5	0.9	0	0.1	0.824163232	0.175827273	4.210083268	70.36417265	0.999990506	0.824163232	0.175827273	4.210083268	70.36417265	0.999990506
0.5	0.9	0	0.25	0.629266028	0.370725257	2.882394726	36.8868722	0.999991285	0.629266028	0.370725257	2.882394726	36.8868722	0.999991285
0.5	0.9	0	0.5	0.418194264	0.581795844	2.114740214	22.56176806	0.999990108	0.418194264	0.581795844	2.114740214	22.56176806	0.999990108
0.5	0.9	0	0.75	0.288518895	0.711475109	1.763824352	17.10940017	0.999994004	0.288518895	0.711475109	1.763824352	17.10940017	0.999994004
0.5	0.9	0	0.9	0.234048232	0.765945463	1.629513617	15.17390606	0.999993695	0.234048232	0.765945463	1.629513617	15.17390606	0.999993695
0.5	0.9	0	1	0.204513084	0.79547802	1.558436713	14.17758037	0.999991104	0.204513084	0.79547802	1.558436713	14.17758037	0.999991104
0.5	0.9	0.25	0	0.989648129	0.010341965	8.87109909	196.3139888	0.999990094	0.993226187	0.006763862	6.560000581	196.8139713	0.99999005
0.5	0.9	0.25	0.1	0.8509985	0.148991693	4.669382966	81.62968316	0.999990192	0.894406635	0.105583663	3.862776392	82.22634866	0.999990298
0.5	0.9	0.25	0.25	0.677606407	0.322384688	3.208441634	43.17971434	0.999991095	0.750568841	0.249422323	2.871452618	43.69403792	0.999991164
0.5	0.9	0.25	0.5	0.478311748	0.52168085	2.348060375	26.28620483	0.999992598	0.557474717	0.442515425	2.230073743	26.68602899	0.999990141
0.5	0.9	0.25	0.75	0.347906388	0.652087189	1.948325709	19.79707639	0.999993578	0.416253071	0.583740205	1.900050522	20.109689	0.999993276
0.5	0.9	0.25	0.9	0.290626641	0.70936693	1.793704074	17.48816932	0.999993571	0.350975945	0.649017165	1.764709124	17.75789084	0.999993111
0.5	0.9	0.25	1	0.258775483	0.741218246	1.711367165	16.2991438	0.99999373	0.313922888	0.686070331	1.690677134	16.54338845	0.999993219
0.5	0.9	0.5	0	0.989465546	0.010524476	8.992295225	196.2954931	0.999990022	0.994943482	0.005046551	5.340584026	196.9415035	0.999990033
0.5	0.9	0.5	0.1	0.871716977	0.128273061	5.06027198	91.847501	0.999990038	0.931158576	0.068831571	3.54357151	92.73571869	0.999990147
0.5	0.9	0.5	0.25	0.716759987	0.283230021	3.504504038	49.17725957	0.999990008	0.826604354	0.173386699	2.788583309	49.98348726	0.999991054
0.5	0.9	0.5	0.5	0.529527018	0.470465298	2.572506129	29.92660627	0.999992315	0.664756535	0.335234808	2.278410342	30.60194558	0.999991343
0.5	0.9	0.5	0.75	0.400523384	0.599466853	2.130723829	22.45798571	0.999990237	0.528876471	0.471113765	1.993353877	23.02615614	0.999990236
0.5	0.9	0.5	0.9	0.341832907	0.658160617	1.957681202	19.79096843	0.999993525	0.460464263	0.539528859	1.868535064	20.30363316	0.999993122
0.5	0.9	0.5	1	0.308558234	0.691433831	1.864932103	18.415433	0.999992065	0.419923786	0.580067526	1.797784882	18.8942731	0.999991312
0.5	0.9	0.75	0	0.989353406	0.010636612	9.068936205	196.2883341	0.999990018	0.995968002	0.004022072	4.563233827	196.9447688	0.999990074
0.5	0.9	0.75	0.1	0.887592924	0.112397169	5.39913031	101.0966508	0.999990093	0.951782287	0.048208073	3.282160239	102.1363941	0.99999036
0.5	0.9	0.75	0.25	0.747974497	0.252016092	3.76609277	54.84831401	0.999990589	0.873983883	0.126006784	2.681166115	55.8224771	0.999990668
0.5	0.9	0.75	0.5	0.572574237	0.427416193	2.777663934	33.41842979	0.99999043	0.742233317	0.257757763	2.274893008	34.26933121	0.99999108
0.5	0.9	0.75	0.75	0.44657602	0.553414812	2.301860071	25.02603948	0.999990832	0.620141142	0.379850609	2.039263868	25.7712218	0.999991751
0.5	0.9	0.75	0.9	0.387581136	0.612409585	2.113464798	22.0186036	0.999990721	0.554311756	0.445679141	1.931756256	22.70690973	0.999990896
0.5	0.9	0.75	1	0.353598662	0.646392226	2.011891431	20.46564751	0.999990888	0.51382455	0.486166071	1.869209773	21.11895458	0.999990621
0.5	0.9	1	0	0.989277605	0.010712443	9.121777015	196.2857487	0.999990048	0.996632812	0.003357248	4.032924722	196.8906479	0.99999006
0.5	0.9	1	0.1	0.900052832	0.099937314	5.700018858	109.4790104	0.999990146	0.964282315	0.0357079	3.074534391	110.5976304	0.999990214
0.5	0.9	1	0.25	0.773209487	0.226780725	4.000286947	60.23267286	0.999990212	0.904572424	0.095418403	2.575883932	61.31126241	0.999990827
0.5	0.9	1	0.5	0.608882056	0.391108953	2.964839164	36.78000812	0.99999101	0.797470242	0.202521218	2.245472462	37.74756947	0.99999146
0.5	0.9	1	0.75	0.486785963	0.513205555	2.460672073	27.51088801	0.999991518	0.691124408	0.308866554	2.052048054	28.37888656	0.999990962
0.5	0.9	1	0.9	0.428246835	0.571744766	2.259350265	24.17808231	0.999991601	0.630742858	0.369249755	1.961873974	24.99182966	0.999992612
0.5	0.9	1	1	0.394078204	0.605911939	2.15029104	22.45478911	0.999990143	0.59249172	0.407499079	1.908593815	23.23461432	0.9999908
0.5	1	0	0	0.989995014	0.009995014	8.651260161	196.3594212	0.999990027	0.989995014	0.009995014	8.651260161	196.3594212	0.999990027
0.5	1	0	0.1	0.824163232	0.175827273	4.210083268	70.36417265	0.999990506	0.824163232	0.175827273	4.210083268	70.36417265	0.999990506
0.5	1	0	0.25	0.629266028	0.370725257	2.882394726	36.8868722	0.999991285	0.629266028	0.370725257	2.882394726	36.8868722	0.999991285
0.5	1	0	0.5	0.418194264	0.581795844	2.114740214	22.56176806	0.999990108	0.418194264	0.581795844	2.114740214	22.56176806	0.999990108
0.5	1	0	0.75	0.288518895	0.711475109	1.763824352	17.10940017	0.999994004	0.288518895	0.711475109	1.763824352	17.10940017	0.999994004
0.5	1	0	0.9	0.234048232	0.765945463	1.629513617	15.17390606	0.999993695	0.234048232	0.765945463	1.629513617	15.17390606	0.999993695
0.5	1	0	1	0.204513084	0.79547802	1.558436713	14.17758037	0.999991104	0.204513084	0.79547802	1.558436713	14.17758037	0.999991104
0.5	1	0.25	0	0.989995014	0.009995014	8.651260161	196.3594212	0.999990027	0.989995014	0.009995014	8.651260161	196.3594212	0.999990027
0.5	1	0.25	0.1	0.855846526	0.14414394	4.585712797	81.710367	0.999990465	0.855846526	0.14414394	4.585712797	81.710367	0.999990465
0.5	1	0.25	0.25	0.686836978	0.313154233	3.173693495	43.27406831	0.999991211	0.686836978	0.313154233	3.173693495	43.27406831	0.999991211
0.5	1	0.25	0.5	0.489870256	0.510122257	2.33886416	26.38525912	0.999992513	0.489870256	0.510122257	2.33886416	26.38525912	0.999992513
0.5	1	0.25	0.75	0.359124206	0.64086916	1.947974194	19.89399101	0.999993366	0.359124206	0.64086916	1.947974194	19.89399101	0.999993366
0.5	1	0.25	0.9	0.301181047	0.698812239	1.795879196	17.5826706	0.999993286	0.301181047	0.698812239	1.795879196	17.5826706	0.999993286
0.5	1	0.25	1	0.268815608	0.731177801	1.714630634	16.3918172	0.999993409	0.268815608	0.731177801	1.714630634	16.3918172	0.999993409
0.5	1	0.5	0	0.989995014	0.009995014	8.651260161	196.3594212	0.999990027	0.989995014	0.009995014	8.651260161	196.3594212	0.999990027
0.5	1	0.5	0.1	0.877865375	0.122124637	4.908465298	91.93721425	0.999990012	0.877865375	0.122124637	4.908465298	91.93721425	0.999990012
0.5	1	0.5	0.25	0.729047428	0.270942883	3.427192056	49.27601035	0.999990311	0.729047428	0.270942883	3.427192056	49.27601035	0.999990311
0.5	1	0.5	0.5	0.546387138	0.453602911	2.538283244	30.02996514	0.999990049	0.546387138	0.453602911	2.538283244	30.02996514	0.999990049
0.5	1	0.5	0.75	0.418194264	0.581795844	2.114740214	22.56176806	0.999990108	0.418194264	0.581795844	2.114740214	22.56176806	0.999990108
0.5	1	0.5	0.9	0.359124206	0.64086916	1.947974194	19.89399101	0.999993366	0.359124206	0.64086916	1.947974194	19.89399101	0.999993366
0.5	1	0.5	1	0.325403433	0.674588383	1.858297708	18.51775195	0.999991816	0.325403433	0.674588383	1.858297708	18.51775195	0.999991816
0.5	1	0.75	0	0.989995014	0.009995014	8.651260161	196.3594212	0.999990027	0.989995014	0.009995014	8.651260161	196.3594212	0.999990027
0.5	1	0.75	0.1	0.894052296	0.105937959	5.193108068	101.1923398	0.999990255	0.894052296	0.105937959	5.193108068	101.1923398	0.999990255
0.5	1	0.75	0.25	0.761283549	0.23870743	3.652221756	54.950152	0.999990979	0.761283549	0.23870743	3.652221756	54.950152	0.999990979
0.5	1	0.75	0.5	0.5919042	0.408086428	2.718222545	33.52404612	0.999990628	0.5919042	0.408086428	2.718222545	33.52404612	0.999990628
0.5	1	0.75	0.75	0.467916236	0.532074609	2.267217253	25.13220851	0.999990845	0.467916236	0.532074609	2.267217253	25.13220851	0.999990845
0.5	1	0.75	0.9	0.409054613	0.590936022	2.088011961	22.12434067	0.999990635	0.409054613	0.590936022	2.088011961	22.12434067	0.999990635
0.5	1	0.75	1	0.37488461	0.625106132	1.991160745	20.57091717	0.999990742	0.37488461	0.625106132	1.991160745	20.57091717	0.999990742
0.5	1	1	0	0.989995014	0.009995014	8.651260161	196.3594212	0.999990027	0.989995014	0.009995014	8.651260161	196.3594212	0.999990027
0.5	1	1	0.1	0.906449723	0.093540395	5.448800355	109.5774383	0.999990118	0.906449723	0.093540395	5.448800355	109.5774383	0.999990118
0.5	1	1	0.25	0.78669169	0.213299008	3.855000649	60.33658291	0.999990697	0.78669169	0.213299008	3.855000649	60.33658291	0.999990697
0.5	1	1	0.5	0.629266028	0.370725257	2.882394726	36.8868722	0.999991285	0.629266028	0.370725257	2.882394726	36.8868722	0.999991285
0.5	1	1	0.75	0.510155275	0.489836352	2.407785232	27.61841737	0.999991627	0.510155275	0.489836352	2.407785232	27.61841737	0.999991627
0.5	1	1	0.9	0.452257483	0.547734141	2.217819584	24.28538382	0.999991624	0.452257483	0.547734141	2.217819584	24.28538382	0.999991624
0.5	1	1	1	0.418194264	0.581795844	2.114740214	22.56176806	0.999990108	0.418194264	0.581795844	2.114740214	22.56176806	0.999990108
0.75	0	0	0	0.989995014	0.009995014	8.651260161	196.3594212	0.999990027	0.989995014	0.009995014	8.651260161	196.3594212	0.999990027
0.75	0	0	0.1	0.824163232	0.175827273	4.210083268	70.36417265	0.999990506	0.824163232	0.175827273	4.210083268	70.36417265	0.999990506
0.75	0	0	0.25	0.629266028	0.370725257	2.882394726	36.8868722	0.999991285	0.629266028	0.370725257	2.882394726	36.8868722	0.999991285
0.75	0	0	0.5	0.418194264	0.581795844	2.114740214	22.56176806	0.999990108	0.418194264	0.581795844	2.114740214	22.56176806	0.999990108
0.75	0	0	0.75	0.288518895	0.711475109	1.763824352	17.10940017	0.999994004	0.288518895	0.711475109	1.763824352	17.10940017	0.999994004
0.75	0	0	0.9	0.234048232	0.765945463	1.629513617	15.17390606	0.999993695	0.234048232	0.765945463	1.629513617	15.17390606	0.999993695
0.75	0	0	1	0.204513084	0.79547802	1.558436713	14.17758037	0.999991104	0.204513084	0.79547802	1.558436713	14.17758037	0.999991104
0.75	0	0.25	0	0.989995014	0.009995014	8.651260161	196.3594212	0.999990027	0.989995014	0.009995014	8.651260161	196.3594212	0.999990027
0.75	0	0.25	0.1	0.824163232	0.175827273	4.210083268	70.36417265	0.999990506	0.824163232	0.175827273	4.210083268	70.36417265	0.999990506
0.75	0	0.25	0.25	0.629266028	0.370725257	2.882394726	36.8868722	0.999991285	0.629266028	0.370725257	2.882394726	36.8868722	0.999991285
0.75	0	0.25	0.5	0.418194264	0.581795844	2.114740214	22.56176806	0.999990108	0.418194264	0.581795844	2.114740214	22.56176806	0.999990108
0.75	0	0.25	0.75	0.288518895	0.711475109	1.763824352	17.10940017	0.999994004	0.288518895	0.711475109	1.763824352	17.10940017	0.999994004
0.75	0	0.25	0.9	0.234048232	0.765945463	1.629513617	15.17390606	0.999993695	0.234048232	0.765945463	1.629513617	15.17390606	0.999993695
0.75	0	0.25	1	0.204513084	0.79547802	1.558436713	14.17758037	0.999991104	0.204513084	0.79547802	1.558436713	14.17758037	0.999991104
0.75	0	0.5	0	0.989995014	0.009995014	8.651260161	196.3594212	0.999990027	0.989995014	0.009995014	8.651260161	196.3594212	0.999990027
0.75	0	0.5	0.1	0.824163232	0.175827273	4.210083268	70.36417265	0.999990506	0.824163232	0.175827273	4.210083268	70.36417265	0.999990506
0.75	0	0.5	0.25	0.629266028	0.370725257	2.882394726	36.8868722	0.999991285	0.629266028	0.370725257	2.882394726	36.8868722	0.999991285
0.75	0	0.5	0.5	0.418194264	0.581795844	2.114740214	22.56176806	0.999990108	0.418194264	0.581795844	2.114740214	22.56176806	0.999990108
0.75	0	0.5	0.75	0.288518895	0.711475109	1.763824352	17.10940017	0.999994004	0.288518895	0.711475109	1.763824352	17.10940017	0.999994004
0.75	0	0.5	0.9	0.234048232	0.765945463	1.629513617	15.17390606	0.999993695	0.234048232	0.765945463	1.629513617	15.17390606	0.999993695
0.75	0	0.5	1	0.204513084	0.79547802	1.558436713	14.17758037	0.999991104	0.204513084	0.79547802	1.558436713	14.17758037	0.999991104
0.75	0	0.75	0	0.989995014	0.009995014	8.651260161	196.3594212	0.999990027	0.989995014	0.009995014	8.651260161	196.3594212	0.999990027
0.75	0	0.75	0.1	0.824163232	0.175827273	4.210083268	70.36417265	0.999990506	0.824163232	0.175827273	4.210083268	70.36417265	0.999990506
0.75	0	0.75	0.25	0.629266028	0.370725257	2.882394726	36.8868722	0.999991285	0.629266028	0.370725257	2.882394726	36.8868722	0.999991285
0.75	0	0.75	0.5	0.418194264	0.581795844	2.114740214	22.56176806	0.999990108	0.418194264	0.581795844	2.114740214	22.56176806	0.999990108
0.75	0	0.75	0.75	0.288518895	0.711475109	1.763824352	17.10940017	0.999994004	0.288518895	0.711475109	1.763824352	17.10940017	0.999994004
0.75	0	0.75	0.9	0.234048232	0.765945463	1.629513617	15.17390606	0.999993695	0.234048232	0.765945463	1.629513617	15.17390606	0.999993695
0.75	0	0.75	1	0.204513084	0.79547802	1.558436713	14.17758037	0.999991104	0.204513084	0.79547802	1.558436713	14.17758037	0.999991104
0.75	0	1	0	0.989995014	0.009995014	8.651260161	196.3594212	0.999990027	0.989995014	0.009995014	8.651260161	196.3594212	0.999990027
0.75	0	1	0.1	0.824163232	0.175827273	4.210083268	70.36417265	0.999990506	0.824163232	0.175827273	4.210083268	70.36417265	0.999990506
0.75	0	1	0.25	0.629266028	0.370725257	2.882394726	36.8868722	0.999991285	0.629266028	0.370725257	2.882394726	36.8868722	0.999991285
0.75	0	1	0.5	0.418194264	0.581795844	2.114740214	22.56176806	0.999990108	0.418194264	0.581795844	2.114740214	22.56176806	0.999990108
0.75	0	1	0.75	0.288518895	0.711475109	1.763824352	17.10940017	0.999994004	0.288518895	0.711475109	1.763824352	17.10940017	0.999994004
0.75	0	1	0.9	0.234048232	0.765945463	1.629513617	15.17390606	0.999993695	0.234048232	0.765945463	1.629513617	15.17390606	0.999993695
0.75	0	1	1	0.204513084	0.79547802	1.558436713	14.17758037	0.999991104	0.204513084	0.79547802	1.558436713	14.17758037	0.999991104
0.75	0.01	0	0	0.989995014	0.009995014	8.651260161	196.3594212	0.999990027	0.989995014	0.009995014	8.651260161	196.3594212	0.999990027
0.75	0.01	0	0.1	0.824163232	0.175827273	4.210083268	70.36417265	0.999990506	0.824163232	0.175827273	4.210083268	70.36417265	0.999990506
0.75	0.01	0	0.25	0.629266028	0.370725257	2.882394726	36.8868722	0.999991285	0.629266028	0.370725257	2.882394726	36.8868722	0.999991285
0.75	0.01	0	0.5	0.418194264	0.581795844	2.114740214	22.56176806	0.999990108	0.418194264	0.581795844	2.114740214	22.56176806	0.999990108
0.75	0.01	0	0.75	0.288518895	0.711475109	1.763824352	17.10940017	0.999994004	0.288518895	0.711475109	1.763824352	17.10940017	0.999994004
0.75	0.01	0	0.9	0.234048232	0.765945463	1.629513617	15.17390606	0.999993695	0.234048232	0.765945463	1.629513617	15.17390606	0.999993695
0.75	0.01	0	1	0.204513084	0.79547802	1.558436713	14.17758037	0.999991104	0.204513084	0.79547802	1.558436713	14.17758037	0.999991104
0.75	0.01	0.25	0	0.981001048	0.018988967	13.45749514	194.8545242	0.999990014	0.990268012	0.009722067	8.542986731	196.5962112	0.999990078
0.75	0.01	0.25	0.1	0.73431878	0.265671799	5.526521904	77.63364241	0.999990579	0.833688433	0.166302082	4.498142735	79.3740442	0.999990515
0.75	0.01	0.25	0.25	0.508422689	0.49156796	3.087385137	38.74740684	0.999990648	0.634192105	0.365799055	2.940074115	39.85590781	0.99999116
0.75	0.01	0.25	0.5	0.320599068	0.679391274	2.083799638	22.69915508	0.999990342	0.421001708	0.578988935	2.12770088	23.20419769	0.999990643
0.75	0.01	0.25	0.75	0.218387002	0.781603284	1.711622707	17.00591791	0.999990286	0.290490484	0.709502432	1.770384008	17.33987711	0.999992916
0.75	0.01	0.25	0.9	0.176936502	0.823056758	1.579448373	15.04912279	0.99999326	0.235686343	0.764306427	1.634509729	15.33040388	0.99999277
0.75	0.01	0.25	1	0.154761831	0.845230993	1.51189356	14.05356763	0.999992825	0.205970295	0.794021944	1.562726449	14.30592725	0.999992239
0.75	0.01	0.5	0	0.963084973	0.036905112	21.13958051	191.1946922	0.999990085	0.991123722	0.008866298	8.223863033	197.3037705	0.99999002
0.75	0.01	0.5	0.1	0.63481988	0.365170224	7.676546218	85.16212424	0.999990104	0.858643729	0.141346684	5.081402304	91.01820996	0.999990413
0.75	0.01	0.5	0.25	0.398203281	0.601786785	3.450361323	42.46090241	0.999990066	0.652727473	0.347262681	3.263483011	46.72529304	0.999990154
0.75	0.01	0.5	0.5	0.241992828	0.757999439	2.070813731	24.21914629	0.999992267	0.42756283	0.572427771	2.203485087	26.46000421	0.999990602
0.75	0.01	0.5	0.75	0.164730878	0.835259719	1.670069012	17.68946511	0.999990597	0.293723742	0.706267577	1.795127658	18.77605647	0.999991319
0.75	0.01	0.5	0.9	0.133912517	0.866080969	1.54013217	15.48850914	0.999993486	0.238075115	0.761917719	1.6499174	16.20413132	0.999992834
0.75	0.01	0.5	1	0.117338021	0.882653609	1.474673876	14.38318834	0.99999163	0.207979926	0.792012321	1.57466865	14.94774319	0.999992247
0.75	0.01	0.75	0	0.93858711	0.061398859	30.30015344	187.1857402	0.999985969	0.992206991	0.007783055	7.757230017	197.9502724	0.999990046
0.75	0.01	0.75	0.1	0.545813238	0.454177106	10.55279462	91.24534618	0.999990345	0.886042682	0.113947543	5.510244581	101.3866866	0.999990225
0.75	0.01	0.75	0.25	0.311888713	0.688101357	4.082273727	45.74056695	0.99999007	0.686305422	0.313684624	3.779922167	53.46845615	0.999990046
0.75	0.01	0.75	0.5	0.183741794	0.816248257	2.139519712	25.92532086	0.999990052	0.441940211	0.558050242	2.417082895	30.53999533	0.999990453
0.75	0.01	0.75	0.75	0.12500121	0.874989872	1.660618446	18.66804688	0.999991083	0.299511231	0.700480946	1.86741887	21.45556056	0.999992178
0.75	0.01	0.75	0.9	0.10178498	0.898205662	1.519660159	16.20928979	0.999990641	0.241821385	0.75816966	1.690265623	18.21315959	0.999991045
0.75	0.01	0.75	1	0.089329588	0.910660839	1.451755679	14.97772183	0.999990427	0.210914989	0.789077486	1.603401312	16.56678661	0.999992475
0.75	0.01	1	0	0.910515998	0.089464373	39.71836017	183.2556531	0.999980371	0.993188951	0.006801087	7.273972518	198.3790674	0.999990038
0.75	0.01	1	0.1	0.474105613	0.525884636	14.09301639	96.43733748	0.999990249	0.909482082	0.090508035	5.725457175	110.5609059	0.999990117
0.75	0.01	1	0.25	0.248936401	0.751053748	4.980858005	48.78110357	0.999990149	0.727217224	0.272773527	4.288410645	59.77919375	0.999990751
0.75	0.01	1	0.5	0.141275141	0.858715275	2.301628199	27.63564278	0.999990417	0.466631667	0.533358947	2.784519543	34.59720294	0.999990614
0.75	0.01	1	0.75	0.095514756	0.90447692	1.687922064	19.75101342	0.999991676	0.309735807	0.690254466	2.02760761	24.38392396	0.999990273
0.75	0.01	1	0.9	0.077815664	0.922175803	1.522291208	17.01945858	0.999991467	0.247980733	0.752011716	1.782447713	20.68171393	0.999992449
0.75	0.01	1	1	0.068362642	0.931630276	1.446237668	15.64990448	0.999992918	0.215456331	0.784536238	1.667652202	18.76010046	0.999992569
0.75	0.02	0	0	0.989995014	0.009995014	8.651260161	196.3594212	0.999990027	0.989995014	0.009995014	8.651260161	196.3594212	0.999990027
0.75	0.02	0	0.1	0.824163232	0.175827273	4.210083268	70.36417265	0.999990506	0.824163232	0.175827273	4.210083268	70.36417265	0.999990506
0.75	0.02	0	0.25	0.629266028	0.370725257	2.882394726	36.8868722	0.999991285	0.629266028	0.370725257	2.882394726	36.8868722	0.999991285
0.75	0.02	0	0.5	0.418194264	0.581795844	2.114740214	22.56176806	0.999990108	0.418194264	0.581795844	2.114740214	22.56176806	0.999990108
0.75	0.02	0	0.75	0.288518895	0.711475109	1.763824352	17.10940017	0.999994004	0.288518895	0.711475109	1.763824352	17.10940017	0.999994004
0.75	0.02	0	0.9	0.234048232	0.765945463	1.629513617	15.17390606	0.999993695	0.234048232	0.765945463	1.629513617	15.17390606	0.999993695
0.75	0.02	0	1	0.204513084	0.79547802	1.558436713	14.17758037	0.999991104	0.204513084	0.79547802	1.558436713	14.17758037	0.999991104
0.75	0.02	0.25	0	0.97821385	0.021776217	14.50599338	193.7430695	0.999990067	0.990487631	0.009502459	8.447162915	196.7432713	0.99999009
0.75	0.02	0.25	0.1	0.719958083	0.280032203	5.558788544	77.23131496	0.999990286	0.83780759	0.16218277	4.535126201	80.01531267	0.99999036
0.75	0.02	0.25	0.25	0.500959353	0.499030841	3.058879566	38.73700329	0.999990193	0.638375206	0.36161628	2.97332272	40.53673709	0.999991486
0.75	0.02	0.25	0.5	0.31998941	0.680002267	2.079745424	22.79181856	0.999991677	0.423761582	0.576229529	2.139662549	23.58344604	0.999991111
0.75	0.02	0.25	0.75	0.219676672	0.780315249	1.718014495	17.09292514	0.999991921	0.29245328	0.707540269	1.776772457	17.51581288	0.999993549
0.75	0.02	0.25	0.9	0.178454629	0.821536147	1.587913215	15.13054443	0.999990776	0.237321089	0.762672942	1.639414215	15.45157806	0.999994032
0.75	0.02	0.25	1	0.156192874	0.843801516	1.520367978	14.13121236	0.99999439	0.207426039	0.792568171	1.566950184	14.4047297	0.99999421
0.75	0.02	0.5	0	0.958185933	0.041804092	22.60279361	189.4123048	0.999990025	0.991674362	0.008315664	7.963767667	197.5849495	0.999990027
0.75	0.02	0.5	0.1	0.623436249	0.37655388	7.692176071	84.37436639	0.999990129	0.867538581	0.132451685	5.075580302	91.68740304	0.999990265
0.75	0.02	0.5	0.25	0.398386344	0.601604587	3.5062298	42.42645161	0.999990931	0.665842454	0.334148148	3.367892313	47.58655371	0.999990603
0.75	0.02	0.5	0.5	0.246106966	0.753883649	2.12197432	24.47856479	0.999990616	0.435918221	0.564072512	2.264546432	27.29648772	0.999990733
0.75	0.02	0.5	0.75	0.168412554	0.831578796	1.706672242	17.96409411	0.99999135	0.298838207	0.701153103	1.82368286	19.45636424	0.99999131
0.75	0.02	0.5	0.9	0.137036247	0.862954461	1.570474864	15.74958166	0.999990708	0.242083254	0.757909504	1.669479594	16.74666775	0.999992758
0.75	0.02	0.5	1	0.120133867	0.879858605	1.501959353	14.63454067	0.999992472	0.211443703	0.788548409	1.590453874	15.40036771	0.999992112
0.75	0.02	0.75	0	0.93483775	0.065147624	30.98019452	185.4151815	0.999985374	0.992942396	0.007047606	7.364126299	198.2169143	0.999990002
0.75	0.02	0.75	0.1	0.549625042	0.450365138	10.45569788	90.71603205	0.99999018	0.897208849	0.102781385	5.390588414	101.9989688	0.999990235
0.75	0.02	0.75	0.25	0.324280612	0.675709834	4.278114618	46.030429	0.999990446	0.708791984	0.291198849	3.893892637	54.34430404	0.999990834
0.75	0.02	0.75	0.5	0.192332936	0.807659084	2.28294878	26.47234306	0.99999202	0.459625178	0.540365363	2.561256586	31.49921712	0.999990541
0.75	0.02	0.75	0.75	0.130604692	0.869386234	1.746657702	19.20218165	0.999990926	0.309850807	0.690141121	1.948416969	22.38113108	0.999991929
0.75	0.02	0.75	0.9	0.106261678	0.8937288	1.586636019	16.69273692	0.999990477	0.249485799	0.750504788	1.745011367	19.09557776	0.999990586
0.75	0.02	0.75	1	0.093220715	0.906769561	1.509638313	15.43011233	0.999990276	0.217315061	0.782676933	1.646084067	17.40255312	0.999991994
0.75	0.02	1	0	0.911010931	0.088969809	38.81097702	181.8772108	0.99998074	0.993987055	0.006002998	6.800327724	198.5857287	0.999990052
0.75	0.02	1	0.1	0.495384313	0.504605926	13.73925575	96.43404914	0.999990239	0.920785911	0.079204378	5.483587851	111.080484	0.99999029
0.75	0.02	1	0.25	0.271016993	0.728973955	5.345289732	49.51673287	0.999990949	0.755713528	0.244276527	4.329499839	60.59002454	0.999990055
0.75	0.02	1	0.5	0.153224621	0.846766826	2.570873315	28.50726055	0.999991447	0.496097792	0.503893124	2.996801415	35.59982591	0.999990916
0.75	0.02	1	0.75	0.10263878	0.89735197	1.846559998	20.61020343	0.99999075	0.328067381	0.671925132	2.192123485	25.39717945	0.999992513
0.75	0.02	1	0.9	0.083301611	0.916688816	1.642855179	17.8365571	0.999990426	0.261284924	0.738707012	1.903047045	21.68439164	0.999991935
0.75	0.02	1	1	0.07303901	0.926952976	1.548491656	16.42149206	0.999991986	0.226296705	0.773695214	1.763562836	19.75343699	0.999991919
0.75	0.03	0	0	0.989995014	0.009995014	8.651260161	196.3594212	0.999990027	0.989995014	0.009995014	8.651260161	196.3594212	0.999990027
0.75	0.03	0	0.1	0.824163232	0.175827273	4.210083268	70.36417265	0.999990506	0.824163232	0.175827273	4.210083268	70.36417265	0.999990506
0.75	0.03	0	0.25	0.629266028	0.370725257	2.882394726	36.8868722	0.999991285	0.629266028	0.370725257	2.882394726	36.8868722	0.999991285
0.75	0.03	0	0.5	0.418194264	0.581795844	2.114740214	22.56176806	0.999990108	0.418194264	0.581795844	2.114740214	22.56176806	0.999990108
0.75	0.03	0	0.75	0.288518895	0.711475109	1.763824352	17.10940017	0.999994004	0.288518895	0.711475109	1.763824352	17.10940017	0.999994004
0.75	0.03	0	0.9	0.234048232	0.765945463	1.629513617	15.17390606	0.999993695	0.234048232	0.765945463	1.629513617	15.17390606	0.999993695
0.75	0.03	0	1	0.204513084	0.79547802	1.558436713	14.17758037	0.999991104	0.204513084	0.79547802	1.558436713	14.17758037	0.999991104
0.75	0.03	0.25	0	0.977403377	0.022586689	14.71240405	193.1237129	0.999990065	0.990681007	0.009309075	8.358830448	196.8581579	0.999990082
0.75	0.03	0.25	0.1	0.719494009	0.280496283	5.548955579	77.11892543	0.999990292	0.841140244	0.158850081	4.551593598	80.39961307	0.999990325
0.75	0.03	0.25	0.25	0.503296583	0.496694699	3.074127273	38.85627143	0.999991282	0.64223139	0.357759479	2.998715976	40.96045375	0.999990869
0.75	0.03	0.25	0.5	0.322496179	0.677494512	2.093230162	22.92429772	0.999990691	0.426479229	0.573513195	2.150834439	23.86596166	0.999992423
0.75	0.03	0.25	0.75	0.221575582	0.778415	1.727758713	17.19309568	0.999990582	0.294407281	0.705584641	1.782994429	17.66665035	0.999991923
0.75	0.03	0.25	0.9	0.180060829	0.819932724	1.596287702	15.21824769	0.999993553	0.238952381	0.761040027	1.644227822	15.55873781	0.999992408
0.75	0.03	0.25	1	0.157633625	0.842359651	1.528058908	14.21278022	0.999993276	0.208880227	0.791112462	1.571108136	14.4927263	0.999992689
0.75	0.03	0.5	0	0.958771627	0.041218472	22.24112118	189.0379171	0.9999901	0.992085326	0.007904685	7.754850008	197.7612284	0.999990011
0.75	0.03	0.5	0.1	0.633342081	0.366648158	7.677720504	84.56935391	0.999990239	0.874008507	0.125981597	5.04532964	92.07846114	0.999990104
0.75	0.03	0.5	0.25	0.408253094	0.591737222	3.602788618	42.82014736	0.999990317	0.67649417	0.323496035	3.429483126	48.0939053	0.999990205
0.75	0.03	0.5	0.5	0.251904616	0.748087139	2.17585716	24.83202833	0.999991755	0.443726567	0.556265227	2.313718045	27.80455542	0.999991794
0.75	0.03	0.5	0.75	0.172208508	0.827784425	1.738892883	18.24198161	0.999992933	0.303871292	0.69612129	1.850010934	19.90406379	0.999992583
0.75	0.03	0.5	0.9	0.140103636	0.859889083	1.596128068	15.99357634	0.99999272	0.246069988	0.753920492	1.688188488	17.13242349	0.99999048
0.75	0.03	0.5	1	0.122824691	0.877165908	1.524529612	14.86073703	0.999990599	0.214901815	0.785091669	1.605751524	15.73943525	0.999993484
0.75	0.03	0.75	0	0.939023135	0.060963126	29.55415891	185.7361079	0.999986262	0.993442157	0.006547858	7.075083225	198.3631051	0.999990015
0.75	0.03	0.75	0.1	0.571351773	0.428638535	10.38829143	91.47958831	0.999990308	0.904700518	0.095289564	5.276323094	102.3374249	0.999990081
0.75	0.03	0.75	0.25	0.341439217	0.658551467	4.473590073	46.81139949	0.999990684	0.725310163	0.274680662	3.936531332	54.83703873	0.999990825
0.75	0.03	0.75	0.5	0.201257688	0.798732879	2.399844568	27.09772302	0.999990567	0.474988618	0.52500293	2.659746221	32.0611936	0.999991548
0.75	0.03	0.75	0.75	0.136047987	0.863943985	1.815504785	19.72553073	0.999991972	0.319743674	0.68024637	2.016135048	22.93393505	0.999990044
0.75	0.03	0.75	0.9	0.110541482	0.889450349	1.640235297	17.16161703	0.999991832	0.257033238	0.742958551	1.794435832	19.63502546	0.999991789
0.75	0.03	0.75	1	0.0969221	0.903069713	1.556056105	15.86438171	0.999991813	0.223687851	0.776305215	1.686032402	17.92741741	0.999993066
0.75	0.03	1	0	0.920413657	0.079568882	36.07232423	183.1357323	0.999982539	0.994500108	0.005489918	6.470459599	198.6783544	0.999990026
0.75	0.03	1	0.1	0.528839623	0.471150426	13.52338075	97.90618351	0.999990049	0.927945671	0.072044494	5.292838848	111.3521523	0.999990165
0.75	0.03	1	0.25	0.294741452	0.705249385	5.63894621	50.72325911	0.999990837	0.775026347	0.224964078	4.306158853	61.02561211	0.999990425
0.75	0.03	1	0.5	0.164840052	0.835151456	2.77051294	29.39310724	0.999991508	0.519783481	0.480206701	3.115103835	36.16689382	0.999990182
0.75	0.03	1	0.75	0.109445577	0.890545677	1.9676667	21.36189906	0.999991254	0.344838846	0.65515218	2.312843515	25.98753431	0.999991026
0.75	0.03	1	0.9	0.088551689	0.911439501	1.737039832	18.54088851	0.99999119	0.2740732	0.725919623	2.001776676	22.27321885	0.999992824
0.75	0.03	1	1	0.077531203	0.922461533	1.629731798	17.09762738	0.999992736	0.236956595	0.763036225	1.846843616	20.34001886	0.999992821
0.75	0.04	0	0	0.989995014	0.009995014	8.651260161	196.3594212	0.999990027	0.989995014	0.009995014	8.651260161	196.3594212	0.999990027
0.75	0.04	0	0.1	0.824163232	0.175827273	4.210083268	70.36417265	0.999990506	0.824163232	0.175827273	4.210083268	70.36417265	0.999990506
0.75	0.04	0	0.25	0.629266028	0.370725257	2.882394726	36.8868722	0.999991285	0.629266028	0.370725257	2.882394726	36.8868722	0.999991285
0.75	0.04	0	0.5	0.418194264	0.581795844	2.114740214	22.56176806	0.999990108	0.418194264	0.581795844	2.114740214	22.56176806	0.999990108
0.75	0.04	0	0.75	0.288518895	0.711475109	1.763824352	17.10940017	0.999994004	0.288518895	0.711475109	1.763824352	17.10940017	0.999994004
0.75	0.04	0	0.9	0.234048232	0.765945463	1.629513617	15.17390606	0.999993695	0.234048232	0.765945463	1.629513617	15.17390606	0.999993695
0.75	0.04	0	1	0.204513084	0.79547802	1.558436713	14.17758037	0.999991104	0.204513084	0.79547802	1.558436713	14.17758037	0.999991104
0.75	0.04	0.25	0	0.977374618	0.022615461	14.65816556	192.8571113	0.999990079	0.99085609	0.00913397	8.276166695	196.9534269	0.999990061
0.75	0.04	0.25	0.1	0.722498148	0.277492161	5.551065157	77.19922238	0.999990309	0.844044928	0.155945406	4.558826243	80.67707575	0.999990334
0.75	0.04	0.25	0.25	0.506893823	0.493097095	3.097080529	39.03022304	0.999990918	0.645859359	0.354131064	3.019359997	41.27121817	0.999990423
0.75	0.04	0.25	0.5	0.324980511	0.675012128	2.105666896	23.05262349	0.999992639	0.429157909	0.570833626	2.161329801	24.09306565	0.999991535
0.75	0.04	0.25	0.75	0.223350768	0.776642592	1.735713229	17.28213732	0.99999336	0.296352486	0.703638011	1.789054447	17.79997108	0.999990498
0.75	0.04	0.25	0.9	0.181545896	0.818446893	1.602886663	15.29318412	0.999992788	0.240580134	0.75941078	1.648951407	15.65622915	0.999990915
0.75	0.04	0.25	1	0.158961145	0.841031298	1.534019188	14.28105713	0.999992443	0.210332777	0.789658468	1.575200597	14.57356043	0.999991244
0.75	0.04	0.5	0	0.96052629	0.039463716	21.61483271	189.2811884	0.999990006	0.99241928	0.007570746	7.576438008	197.888705	0.999990026
0.75	0.04	0.5	0.1	0.644693519	0.355296779	7.679364387	85.02746736	0.999990298	0.879228846	0.12076154	5.00719413	92.3531661	0.999990386
0.75	0.04	0.5	0.25	0.417753763	0.582237309	3.682544884	43.25178024	0.999991073	0.685697867	0.314293371	3.469799105	48.45281016	0.999991238
0.75	0.04	0.5	0.5	0.257284856	0.742706049	2.218997546	25.15004177	0.999990905	0.451123257	0.548867675	2.354948795	28.17074273	0.999990932
0.75	0.04	0.5	0.75	0.175704566	0.824287433	1.764249644	18.47560053	0.999991999	0.308827581	0.691163709	1.874397699	20.23844919	0.999991289
0.75	0.04	0.5	0.9	0.142928197	0.857063458	1.616072132	16.19191727	0.999991654	0.250033411	0.749959229	1.70605546	17.43260665	0.999992641
0.75	0.04	0.5	1	0.12530796	0.874685404	1.542035826	15.04189427	0.999993364	0.218352187	0.781639724	1.620541775	16.01129765	0.999991911
0.75	0.04	0.75	0	0.943821216	0.056165999	28.10159025	186.6963124	0.999987215	0.993825097	0.006164905	6.841508322	198.4549685	0.999990002
0.75	0.04	0.75	0.1	0.591514537	0.40847548	10.32541795	92.39862008	0.999990018	0.910417384	0.089572835	5.171598048	102.5647722	0.999990219
0.75	0.04	0.75	0.25	0.35682701	0.643163033	4.612423426	47.52075604	0.999990043	0.738632381	0.261358531	3.949577753	55.17263522	0.999990912
0.75	0.04	0.75	0.5	0.209397908	0.79059368	2.48818408	27.60140472	0.999991588	0.488795929	0.511194958	2.731980294	32.45591418	0.999990887
0.75	0.04	0.75	0.75	0.141074056	0.858916686	1.868587328	20.130182	0.999990742	0.329260812	0.670730966	2.073914954	23.3281936	0.999991778
0.75	0.04	0.75	0.9	0.11451064	0.885479806	1.681617274	17.52292608	0.999990446	0.264459777	0.73553039	1.839116791	20.02302926	0.999990168
0.75	0.04	0.75	1	0.100366232	0.899624098	1.591937257	16.19952362	0.999990329	0.230019297	0.769972208	1.72320654	18.3090209	0.999991505
0.75	0.04	1	0	0.928746952	0.071237144	33.73954685	184.7956066	0.999984097	0.994878346	0.005111681	6.213411677	198.7274883	0.999990027
0.75	0.04	1	0.1	0.556982822	0.443007368	13.30323324	99.27339285	0.99999019	0.933190806	0.066799399	5.133755882	111.5268999	0.999990206
0.75	0.04	1	0.25	0.315533792	0.684456311	5.821687794	51.7100054	0.999990103	0.789771342	0.210219447	4.262967776	61.31249949	0.999990789
0.75	0.04	1	0.5	0.175477158	0.824513126	2.91494285	30.06422521	0.999990284	0.539906133	0.460085501	3.186916891	36.55432611	0.999991634
0.75	0.04	1	0.75	0.115791556	0.884200821	2.059045367	21.89886632	0.999992377	0.360414137	0.639578357	2.405150305	26.4011386	0.999992494
0.75	0.04	1	0.9	0.093479946	0.906512683	1.8088805	19.03406494	0.99999263	0.286389774	0.713601819	2.083735528	22.68834974	0.999991592
0.75	0.04	1	1	0.081765351	0.918225933	1.692010797	17.56871835	0.999991283	0.247407637	0.752583743	1.919085921	20.75487433	0.999991381
0.75	0.05	0	0	0.989995014	0.009995014	8.651260161	196.3594212	0.999990027	0.989995014	0.009995014	8.651260161	196.3594212	0.999990027
0.75	0.05	0	0.1	0.824163232	0.175827273	4.210083268	70.36417265	0.999990506	0.824163232	0.175827273	4.210083268	70.36417265	0.999990506
0.75	0.05	0	0.25	0.629266028	0.370725257	2.882394726	36.8868722	0.999991285	0.629266028	0.370725257	2.882394726	36.8868722	0.999991285
0.75	0.05	0	0.5	0.418194264	0.581795844	2.114740214	22.56176806	0.999990108	0.418194264	0.581795844	2.114740214	22.56176806	0.999990108
0.75	0.05	0	0.75	0.288518895	0.711475109	1.763824352	17.10940017	0.999994004	0.288518895	0.711475109	1.763824352	17.10940017	0.999994004
0.75	0.05	0	0.9	0.234048232	0.765945463	1.629513617	15.17390606	0.999993695	0.234048232	0.765945463	1.629513617	15.17390606	0.999993695
0.75	0.05	0	1	0.204513084	0.79547802	1.558436713	14.17758037	0.999991104	0.204513084	0.79547802	1.558436713	14.17758037	0.999991104
0.75	0.05	0.25	0	0.977635784	0.022354315	14.52759895	192.7997362	0.999990099	0.991017095	0.008972934	8.198116224	197.034925	0.999990029
0.75	0.05	0.25	0.1	0.726119686	0.273870629	5.558129348	77.35833266	0.999990315	0.846661757	0.153328609	4.560742856	80.8950532	0.999990366
0.75	0.05	0.25	0.25	0.510485074	0.489505525	3.118614093	39.21157513	0.999990599	0.649308371	0.350681706	3.03666133	41.51749374	0.999990077
0.75	0.05	0.25	0.5	0.327372692	0.672619463	2.11666832	23.171346	0.999992155	0.431800014	0.568190762	2.171226611	24.28370893	0.999990776
0.75	0.05	0.25	0.75	0.225048614	0.774944204	1.742559265	17.36116527	0.999992818	0.298288898	0.701704242	1.794956849	17.91999527	0.999993141
0.75	0.05	0.25	0.9	0.182962246	0.817029912	1.608463066	15.35834674	0.999992157	0.242204269	0.757789577	1.653585903	15.74625241	0.999993846
0.75	0.05	0.25	1	0.160224098	0.839767666	1.538974657	14.33935878	0.999991764	0.211783605	0.788210754	1.579227898	14.64896333	0.99999436
0.75	0.05	0.5	0	0.962345973	0.037644057	21.0042094	189.7197483	0.99999003	0.992702676	0.007287418	7.419186512	197.988622	0.999990094
0.75	0.05	0.5	0.1	0.655141973	0.34484838	7.673218424	85.50199856	0.999990353	0.883651303	0.116338887	4.966122021	92.56183181	0.999990189
0.75	0.05	0.5	0.25	0.426549688	0.573440999	3.745780459	43.64033774	0.999990687	0.69389045	0.306100671	3.497149553	48.72846625	0.999991121
0.75	0.05	0.5	0.5	0.262377851	0.737612334	2.25519479	25.42487282	0.999990185	0.458180993	0.541809233	2.39023965	28.45691363	0.999990226
0.75	0.05	0.5	0.75	0.179029178	0.820962034	1.785557052	18.67449566	0.999991212	0.31371023	0.686279914	1.897050408	20.50524843	0.999990144
0.75	0.05	0.5	0.9	0.145616056	0.854374703	1.632711399	16.35833998	0.999990759	0.253972067	0.74601938	1.723102016	17.67797368	0.999991447
0.75	0.05	0.5	1	0.127667044	0.872325576	1.556445411	15.19119092	0.999992621	0.221793098	0.778197339	1.63481659	16.23814512	0.999990437
0.75	0.05	0.75	0	0.947879112	0.052108911	26.86033864	187.6484709	0.999988023	0.994135976	0.005854031	6.643963443	198.5185887	0.999990007
0.75	0.05	0.75	0.1	0.608888215	0.391101916	10.24100659	93.18881274	0.999990132	0.915051853	0.08493844	5.075664489	102.7317751	0.999990293
0.75	0.05	0.75	0.25	0.370799914	0.629190762	4.71232474	48.10698849	0.999990676	0.749866018	0.250125022	3.947120008	55.42269654	0.99999104
0.75	0.05	0.75	0.5	0.217071739	0.782919063	2.559476083	28.00720758	0.999990802	0.501424269	0.498566129	2.786834854	32.75765612	0.999990398
0.75	0.05	0.75	0.75	0.145853839	0.854138803	1.912114644	20.44951638	0.999992642	0.338444025	0.661546815	2.123771105	23.63346352	0.99999084
0.75	0.05	0.75	0.9	0.118292518	0.881700267	1.71545878	17.80620803	0.999992785	0.271763575	0.728228827	1.87956051	20.32535611	0.999992402
0.75	0.05	0.75	1	0.103648866	0.896344063	1.62110973	16.46153384	0.999992929	0.236300106	0.763689975	1.757693851	18.60790838	0.999990082
0.75	0.05	1	0	0.935227803	0.064757534	31.84433344	186.1832776	0.999985337	0.995178718	0.004811304	6.000886253	198.7538089	0.999990023
0.75	0.05	1	0.1	0.580534441	0.419455601	13.06440288	100.3543428	0.999990042	0.937333851	0.062656298	4.996590347	111.6507048	0.99999015
0.75	0.05	1	0.25	0.334255549	0.66573499	5.937992255	52.48696382	0.999990539	0.801726278	0.198263927	4.212751145	61.51919338	0.999990206
0.75	0.05	1	0.5	0.185509324	0.814481896	3.026234932	30.58645211	0.999991219	0.557516182	0.442475252	3.231723567	36.84304976	0.999991434
0.75	0.05	1	0.75	0.12185385	0.878137552	2.13196109	22.30352736	0.999991401	0.37499638	0.624995453	2.477285572	26.71614522	0.999991833
0.75	0.05	1	0.9	0.09820166	0.901789968	1.866388145	19.39811132	0.999991628	0.298264192	0.701726363	2.152308835	23.00702186	0.999990555
0.75	0.05	1	1	0.085827159	0.9141629	1.741792456	17.91238009	0.999990059	0.257636615	0.742353509	1.981821853	21.0742574	0.999990124
0.75	0.06	0	0	0.989995014	0.009995014	8.651260161	196.3594212	0.999990027	0.989995014	0.009995014	8.651260161	196.3594212	0.999990027
0.75	0.06	0	0.1	0.824163232	0.175827273	4.210083268	70.36417265	0.999990506	0.824163232	0.175827273	4.210083268	70.36417265	0.999990506
0.75	0.06	0	0.25	0.629266028	0.370725257	2.882394726	36.8868722	0.999991285	0.629266028	0.370725257	2.882394726	36.8868722	0.999991285
0.75	0.06	0	0.5	0.418194264	0.581795844	2.114740214	22.56176806	0.999990108	0.418194264	0.581795844	2.114740214	22.56176806	0.999990108
0.75	0.06	0	0.75	0.288518895	0.711475109	1.763824352	17.10940017	0.999994004	0.288518895	0.711475109	1.763824352	17.10940017	0.999994004
0.75	0.06	0	0.9	0.234048232	0.765945463	1.629513617	15.17390606	0.999993695	0.234048232	0.765945463	1.629513617	15.17390606	0.999993695
0.75	0.06	0	1	0.204513084	0.79547802	1.558436713	14.17758037	0.999991104	0.204513084	0.79547802	1.558436713	14.17758037	0.999991104
0.75	0.06	0.25	0	0.977984291	0.022005759	14.38089521	192.8454019	0.99999005	0.991166722	0.008823366	8.124014776	197.1097167	0.999990088
0.75	0.06	0.25	0.1	0.729719857	0.270270463	5.56457862	77.54022268	0.99999032	0.849064121	0.150926288	4.559210883	81.07480946	0.99999041
0.75	0.06	0.25	0.25	0.513964223	0.486026099	3.137800371	39.38608824	0.999990322	0.652608654	0.347382669	3.051421763	41.72207008	0.999991323
0.75	0.06	0.25	0.5	0.329704981	0.670286747	2.126678296	23.28147292	0.999991728	0.434407443	0.565582665	2.180583909	24.44826543	0.999990109
0.75	0.06	0.25	0.75	0.226707048	0.773285291	1.748771493	17.43345146	0.999992339	0.300216521	0.699775859	1.80070581	18.02909918	0.999992379
0.75	0.06	0.25	0.9	0.184344296	0.815647307	1.613470111	15.41725166	0.999991603	0.24382471	0.756168344	1.658132299	15.82988568	0.999993054
0.75	0.06	0.25	1	0.161455725	0.838535445	1.543392283	14.39166291	0.99999117	0.213232635	0.786760962	1.583190439	14.71968781	0.999993597
0.75	0.06	0.5	0	0.963991221	0.035998807	20.45006277	190.1723877	0.999990028	0.992949269	0.007040758	7.277869789	198.0625772	0.999990027
0.75	0.06	0.5	0.1	0.66457936	0.335411057	7.656326105	85.9286016	0.999990417	0.887504363	0.112486074	4.924092921	92.72948248	0.999990437
0.75	0.06	0.5	0.25	0.434810027	0.565180337	3.797093626	43.98026338	0.999990364	0.701314399	0.298676655	3.515756864	48.95109104	0.999991054
0.75	0.06	0.5	0.5	0.267298856	0.73269314	2.286897861	25.66590169	0.999991995	0.464946828	0.535045226	2.42082759	28.69157508	0.999992054
0.75	0.06	0.5	0.75	0.182265394	0.817725116	1.804451833	18.84983353	0.99999051	0.318521713	0.681470876	1.918134339	20.72710714	0.99999259
0.75	0.06	0.5	0.9	0.148233508	0.851760101	1.647382385	16.50414772	0.999993609	0.257884807	0.74210553	1.739354897	17.88526205	0.999990337
0.75	0.06	0.5	1	0.129966552	0.870025408	1.569132467	15.32149445	0.99999196	0.225223086	0.774770221	1.648575352	16.43268646	0.999993307
0.75	0.06	0.75	0	0.951234762	0.04875394	25.7951673	188.4593641	0.999988701	0.994397682	0.005592373	6.47199491	198.5655177	0.999990055
0.75	0.06	0.75	0.1	0.624104141	0.375886122	10.14154667	93.84482508	0.999990263	0.918950818	0.081039505	4.987259502	102.8604268	0.999990323
0.75	0.06	0.75	0.25	0.383758468	0.616231842	4.786419462	48.59688194	0.99999031	0.759609312	0.240380807	3.935718185	55.61834369	0.999990119
0.75	0.06	0.75	0.5	0.224467528	0.775522575	2.61972959	28.34721799	0.999990103	0.513095845	0.486894182	2.829135238	32.99996065	0.999990028
0.75	0.06	0.75	0.75	0.150506382	0.849485591	1.949750149	20.71429856	0.999991973	0.347322299	0.652667732	2.167088461	23.88168504	0.999990031
0.75	0.06	0.75	0.9	0.121982805	0.878009281	1.74477809	18.04085953	0.999992086	0.278943954	0.721047572	1.916207015	20.57213881	0.999991526
0.75	0.06	0.75	1	0.106854519	0.8931377	1.646333532	16.67840067	0.999992219	0.242523704	0.757469007	1.78963179	18.85301036	0.999992711
0.75	0.06	1	0	0.940361923	0.059624425	30.26209132	187.2799109	0.999986348	0.995426237	0.004563806	5.819612235	198.7676065	0.999990043
0.75	0.06	1	0.1	0.600773753	0.399216489	12.82010118	101.2175996	0.999990242	0.940735774	0.059254247	4.875758423	111.7426987	0.999990022
0.75	0.06	1	0.25	0.351486007	0.648504134	6.012761868	53.11990993	0.999990142	0.811741747	0.188248803	4.160232888	61.67856958	0.99999055
0.75	0.06	1	0.5	0.195177478	0.804812986	3.116151292	31.01540708	0.999990464	0.57319584	0.426795485	3.259004706	37.06979455	0.999991325
0.75	0.06	1	0.75	0.12777645	0.872214068	2.193339122	22.63134561	0.999990518	0.388718647	0.611272655	2.53428833	26.96864694	0.999991302
0.75	0.06	1	0.9	0.102828665	0.897162058	1.915116133	19.68931592	0.999990723	0.309722814	0.690269908	2.21005356	23.26420261	0.999992722
0.75	0.06	1	1	0.089811126	0.91018137	1.783962206	18.18485755	0.999992496	0.267636691	0.732355831	2.036348009	21.33275271	0.999992522
0.75	0.07	0	0	0.989995014	0.009995014	8.651260161	196.3594212	0.999990027	0.989995014	0.009995014	8.651260161	196.3594212	0.999990027
0.75	0.07	0	0.1	0.824163232	0.175827273	4.210083268	70.36417265	0.999990506	0.824163232	0.175827273	4.210083268	70.36417265	0.999990506
0.75	0.07	0	0.25	0.629266028	0.370725257	2.882394726	36.8868722	0.999991285	0.629266028	0.370725257	2.882394726	36.8868722	0.999991285
0.75	0.07	0	0.5	0.418194264	0.581795844	2.114740214	22.56176806	0.999990108	0.418194264	0.581795844	2.114740214	22.56176806	0.999990108
0.75	0.07	0	0.75	0.288518895	0.711475109	1.763824352	17.10940017	0.999994004	0.288518895	0.711475109	1.763824352	17.10940017	0.999994004
0.75	0.07	0	0.9	0.234048232	0.765945463	1.629513617	15.17390606	0.999993695	0.234048232	0.765945463	1.629513617	15.17390606	0.999993695
0.75	0.07	0	1	0.204513084	0.79547802	1.558436713	14.17758037	0.999991104	0.204513084	0.79547802	1.558436713	14.17758037	0.999991104
0.75	0.07	0.25	0	0.978353574	0.021636433	14.23355144	192.9409711	0.999990008	0.991306725	0.008683315	8.053260659	197.1726041	0.99999004
0.75	0.07	0.25	0.1	0.733169979	0.266820349	5.568751478	77.72183949	0.999990328	0.851296777	0.148693684	4.555278404	81.22779235	0.999990461
0.75	0.07	0.25	0.25	0.517335362	0.482654716	3.154892225	39.54984057	0.999990078	0.655780923	0.344210203	3.064157902	41.89669429	0.999991126
0.75	0.07	0.25	0.5	0.331997603	0.667993738	2.135977739	23.38459521	0.999991341	0.43698177	0.563010577	2.189448894	24.5933206	0.999992346
0.75	0.07	0.25	0.75	0.228343666	0.771648234	1.754577011	17.50093028	0.9999919	0.302135361	0.697856307	1.806305361	18.12927329	0.999991668
0.75	0.07	0.25	0.9	0.185708819	0.814282277	1.618131917	15.4719508	0.999991096	0.245441388	0.754550909	1.662591657	15.90815568	0.999992297
0.75	0.07	0.25	1	0.162672409	0.837318217	1.547499115	14.44009779	0.999990626	0.214679792	0.785313065	1.58708866	14.78647855	0.999992857
0.75	0.07	0.5	0	0.965448159	0.034541938	19.94839872	190.5868143	0.999990097	0.993168084	0.006821949	7.149130843	198.1253264	0.999990033
0.75	0.07	0.5	0.1	0.673178306	0.326811721	7.631085096	86.30283676	0.999990026	0.890928467	0.109061745	4.882082535	92.86729135	0.999990213
0.75	0.07	0.5	0.25	0.442648883	0.557341205	3.839509659	44.27897304	0.999990088	0.708124726	0.291866297	3.528112416	49.13664813	0.999991023
0.75	0.07	0.5	0.5	0.272107535	0.727884015	2.315416189	25.88052959	0.999991549	0.471454502	0.52853716	2.447563385	28.8897719	0.999991662
0.75	0.07	0.5	0.75	0.185454124	0.814538981	1.821749259	19.00817328	0.999993106	0.323264097	0.676727847	1.9377872	20.91655135	0.999991944
0.75	0.07	0.5	0.9	0.150819402	0.849173738	1.660866584	16.63624677	0.99999314	0.261770705	0.738222476	1.754843238	18.06461796	0.99999318
0.75	0.07	0.5	1	0.132239134	0.867752217	1.580761684	15.43923165	0.999991351	0.228640892	0.7713516	1.661822518	16.60257568	0.999992492
0.75	0.07	0.75	0	0.954055092	0.04593419	24.86452126	189.1356493	0.999989282	0.9946233	0.005366759	6.319490684	198.598283	0.999990059
0.75	0.07	0.75	0.1	0.637655882	0.362334141	10.03375727	94.39610992	0.999990023	0.922313423	0.077676893	4.905428874	102.9640718	0.999990317
0.75	0.07	0.75	0.25	0.395925207	0.604064801	4.842134204	49.01564714	0.999990008	0.768218362	0.23177193	3.918856654	55.77798315	0.999990292
0.75	0.07	0.75	0.5	0.23167676	0.768314877	2.672004365	28.64117355	0.999991637	0.523969409	0.47602244	2.86211153	33.20113863	0.999991849
0.75	0.07	0.75	0.75	0.155100926	0.844890424	1.983537955	20.94335271	0.99999135	0.355918728	0.644073636	2.204928309	24.09019948	0.999992363
0.75	0.07	0.75	0.9	0.125635911	0.874355525	1.771202037	18.24330952	0.999991436	0.286001176	0.713989553	1.949448622	20.7801055	0.999990729
0.75	0.07	0.75	1	0.110031841	0.88995972	1.669091449	16.86576891	0.999991561	0.248685265	0.751306654	1.819175973	19.06003183	0.999991919
0.75	0.07	1	0	0.94455588	0.055431314	28.9081305	188.1611304	0.999987194	0.995635716	0.00435429	5.661470498	198.7687326	0.999990007
0.75	0.07	1	0.1	0.618515347	0.381474783	12.57831072	101.9261708	0.999990131	0.943608071	0.056382094	4.767622987	111.8150011	0.999990165
0.75	0.07	1	0.25	0.367542899	0.632447894	6.059391604	53.65219674	0.999990793	0.82033996	0.179650908	4.107455602	61.80468833	0.999990868
0.75	0.07	1	0.5	0.204602259	0.795389398	3.19081773	31.38200496	0.999991656	0.587338095	0.41265318	3.274447201	37.25413777	0.999991274
0.75	0.07	1	0.75	0.133643694	0.866348654	2.246934505	22.91112686	0.999992348	0.401690576	0.598300293	2.579846129	27.17746939	0.999990869
0.75	0.07	1	0.9	0.107430626	0.89256225	1.958145843	19.93639772	0.999992876	0.32078655	0.67920563	2.258833905	23.47838312	0.999992181
0.75	0.07	1	1	0.093780027	0.906211765	1.821343212	18.41486805	0.999991792	0.277406583	0.722585267	2.083827882	21.54866513	0.99999185
0.75	0.08	0	0	0.989995014	0.009995014	8.651260161	196.3594212	0.999990027	0.989995014	0.009995014	8.651260161	196.3594212	0.999990027
0.75	0.08	0	0.1	0.824163232	0.175827273	4.210083268	70.36417265	0.999990506	0.824163232	0.175827273	4.210083268	70.36417265	0.999990506
0.75	0.08	0	0.25	0.629266028	0.370725257	2.882394726	36.8868722	0.999991285	0.629266028	0.370725257	2.882394726	36.8868722	0.999991285
0.75	0.08	0	0.5	0.418194264	0.581795844	2.114740214	22.56176806	0.999990108	0.418194264	0.581795844	2.114740214	22.56176806	0.999990108
0.75	0.08	0	0.75	0.288518895	0.711475109	1.763824352	17.10940017	0.999994004	0.288518895	0.711475109	1.763824352	17.10940017	0.999994004
0.75	0.08	0	0.9	0.234048232	0.765945463	1.629513617	15.17390606	0.999993695	0.234048232	0.765945463	1.629513617	15.17390606	0.999993695
0.75	0.08	0	1	0.204513084	0.79547802	1.558436713	14.17758037	0.999991104	0.204513084	0.79547802	1.558436713	14.17758037	0.999991104
0.75	0.08	0.25	0	0.978716933	0.021273131	14.09057578	193.0569422	0.999990064	0.991438546	0.00855154	7.985547434	197.2325302	0.999990086
0.75	0.08	0.25	0.1	0.73645494	0.2635354	5.570470365	77.89434613	0.99999034	0.853389666	0.146600851	4.549594708	81.36090213	0.999990517
0.75	0.08	0.25	0.25	0.520611837	0.479379543	3.170224991	39.70251318	0.999991381	0.658840396	0.341150564	3.075229269	42.04919656	0.99999096
0.75	0.08	0.25	0.5	0.334260638	0.665730346	2.144727317	23.48172576	0.999990984	0.439524342	0.560467606	2.197860662	24.72277189	0.999991948
0.75	0.08	0.25	0.75	0.22996626	0.77002523	1.760087869	17.56466312	0.99999149	0.304045427	0.69594557	1.811759395	18.22190869	0.999990997
0.75	0.08	0.25	0.9	0.18706382	0.812926801	1.622565568	15.52362605	0.999990621	0.247054235	0.752937334	1.666965057	15.98176299	0.999991569
0.75	0.08	0.25	1	0.163881332	0.836108785	1.551403748	14.48580151	0.999990117	0.216125004	0.783867131	1.590923065	14.84979979	0.999992135
0.75	0.08	0.5	0	0.966744126	0.033245914	19.49055902	190.953509	0.99999004	0.993364677	0.00662534	7.030714976	198.1764406	0.999990017
0.75	0.08	0.5	0.1	0.681086989	0.318903122	7.599850714	86.63247616	0.99999011	0.89401219	0.105978245	4.840580181	92.98478081	0.999990435
0.75	0.08	0.5	0.25	0.450136401	0.549854731	3.874964284	44.54435245	0.999991133	0.714427538	0.285563477	3.535804558	49.29499718	0.999991016
0.75	0.08	0.5	0.5	0.276828782	0.723162355	2.34140185	26.07388395	0.999991136	0.477729582	0.522261739	2.471063841	29.06103588	0.999991322
0.75	0.08	0.5	0.75	0.188615439	0.811377252	1.837886091	19.15322039	0.999992691	0.327939198	0.672052152	1.956127246	21.08171624	0.99999135
0.75	0.08	0.5	0.9	0.153389071	0.846603627	1.673492897	16.7579121	0.999992697	0.265629019	0.734363533	1.769597496	18.22228067	0.999992552
0.75	0.08	0.5	1	0.134500349	0.865490425	1.591669705	15.54787491	0.999990775	0.232045425	0.767946286	1.674566025	16.75323839	0.999991712
0.75	0.08	0.75	0	0.956471469	0.043518318	24.03883365	189.7063284	0.999989787	0.994821397	0.005168632	6.182162942	198.6193981	0.999990028
0.75	0.08	0.75	0.1	0.649877475	0.350112701	9.921885117	94.86823385	0.999990176	0.925264458	0.074725824	4.829169465	103.048725	0.999990283
0.75	0.08	0.75	0.25	0.407426402	0.592564468	4.88397185	49.38045996	0.99999087	0.775920986	0.224069481	3.898392239	55.91117516	0.999990466
0.75	0.08	0.75	0.5	0.23874402	0.761247148	2.718040247	28.90066755	0.999991168	0.534158813	0.465832859	2.887907029	33.37191687	0.999991672
0.75	0.08	0.75	0.75	0.159664991	0.840325769	2.014410384	21.1463917	0.99999076	0.364251043	0.635740872	2.238073876	24.26913056	0.999991915
0.75	0.08	0.75	0.9	0.129279764	0.870711054	1.795605248	18.42338224	0.999990818	0.292935875	0.707054127	1.979620561	20.95936606	0.999990001
0.75	0.08	0.75	1	0.113205883	0.88678505	1.69017125	17.0325415	0.999990934	0.254781226	0.745209956	1.846487308	19.23886331	0.999991182
0.75	0.08	1	0	0.948069091	0.051918825	27.72779148	188.8871698	0.999987917	0.995817649	0.00417238	5.52068245	198.7665328	0.999990028
0.75	0.08	1	0.1	0.634288844	0.36570118	12.34294122	102.5219397	0.999990024	0.946093119	0.053897147	4.669510172	111.8717321	0.999990267
0.75	0.08	1	0.25	0.382610432	0.617380132	6.085856873	54.10949411	0.999990564	0.82786816	0.172122081	4.055593009	61.9066974	0.999990241
0.75	0.08	1	0.5	0.213835222	0.78615592	3.253670797	31.7028722	0.999991141	0.60020767	0.399783596	3.28139093	37.40817427	0.999991265
0.75	0.08	1	0.75	0.139493322	0.86049844	2.294670132	23.15729909	0.999991762	0.413982951	0.586007566	2.616199548	27.35432447	0.999990517
0.75	0.08	1	0.9	0.112040896	0.887951405	1.997044452	20.15344344	0.999992301	0.33147746	0.66851425	2.30019982	23.66096873	0.99999171
0.75	0.08	1	1	0.097764983	0.902226132	1.855357316	18.61671434	0.999991115	0.286946227	0.713045022	2.125189734	21.73329216	0.999991248
0.75	0.09	0	0	0.989995014	0.009995014	8.651260161	196.3594212	0.999990027	0.989995014	0.009995014	8.651260161	196.3594212	0.999990027
0.75	0.09	0	0.1	0.824163232	0.175827273	4.210083268	70.36417265	0.999990506	0.824163232	0.175827273	4.210083268	70.36417265	0.999990506
0.75	0.09	0	0.25	0.629266028	0.370725257	2.882394726	36.8868722	0.999991285	0.629266028	0.370725257	2.882394726	36.8868722	0.999991285
0.75	0.09	0	0.5	0.418194264	0.581795844	2.114740214	22.56176806	0.999990108	0.418194264	0.581795844	2.114740214	22.56176806	0.999990108
0.75	0.09	0	0.75	0.288518895	0.711475109	1.763824352	17.10940017	0.999994004	0.288518895	0.711475109	1.763824352	17.10940017	0.999994004
0.75	0.09	0	0.9	0.234048232	0.765945463	1.629513617	15.17390606	0.999993695	0.234048232	0.765945463	1.629513617	15.17390606	0.999993695
0.75	0.09	0	1	0.204513084	0.79547802	1.558436713	14.17758037	0.999991104	0.204513084	0.79547802	1.558436713	14.17758037	0.999991104
0.75	0.09	0.25	0	0.979066347	0.02092367	13.95281897	193.1757864	0.999990016	0.991563144	0.008426882	7.920474176	197.2830413	0.999990026
0.75	0.09	0.25	0.1	0.73958603	0.260404329	5.569998128	78.05514759	0.999990358	0.855364236	0.14462634	4.542593219	81.47862185	0.999990576
0.75	0.09	0.25	0.25	0.523805087	0.476186128	3.184075237	39.84419151	0.999991215	0.661798811	0.338192007	3.084899868	42.18451828	0.999990818
0.75	0.09	0.25	0.5	0.336499219	0.663491431	2.153020357	23.57363331	0.99999065	0.442036337	0.557955246	2.205852411	24.83978098	0.999991583
0.75	0.09	0.25	0.75	0.231578394	0.76841271	1.76536156	17.62526495	0.999991104	0.305946732	0.694043628	1.817071712	18.30806973	0.99999036
0.75	0.09	0.25	0.9	0.188412315	0.811577856	1.626820264	15.57282007	0.999990171	0.24866319	0.751327676	1.671253629	16.05125052	0.999990866
0.75	0.09	0.25	1	0.165085432	0.834908725	1.55515464	14.52943146	0.999994158	0.217568202	0.782423228	1.59469416	14.91004366	0.999991429
0.75	0.09	0.5	0	0.967907288	0.032082773	19.06944849	191.2792908	0.999990061	0.993543302	0.006446782	6.920908867	198.222913	0.999990083
0.75	0.09	0.5	0.1	0.688416211	0.311573989	7.56436258	86.92520633	0.9999902	0.896819725	0.103170464	4.799824274	93.08500205	0.999990189
0.75	0.09	0.5	0.25	0.457317094	0.542673857	3.904756536	44.78214334	0.999990951	0.720299264	0.279691762	3.539889137	49.43248138	0.999991026
0.75	0.09	0.5	0.5	0.281477274	0.718513476	2.365286442	26.24981249	0.99999075	0.483792681	0.516198342	2.491808861	29.21150578	0.999991023
0.75	0.09	0.5	0.75	0.191757222	0.808235074	1.853076571	19.28732875	0.999992296	0.332548661	0.667442137	1.973258006	21.22794457	0.999990798
0.75	0.09	0.5	0.9	0.155950479	0.844041796	1.685460366	16.87129888	0.999992274	0.269459144	0.730532812	1.783648268	18.3628392	0.999991956
0.75	0.09	0.5	1	0.136757683	0.863232539	1.602042862	15.64944569	0.999990222	0.235435731	0.764555232	1.686816142	16.88843366	0.999990963
0.75	0.09	0.75	0	0.95857521	0.041414824	23.29728597	190.1936617	0.999990034	0.994997491	0.004992578	6.057324605	198.6377492	0.999990069
0.75	0.09	0.75	0.1	0.661004073	0.338986259	9.808517868	95.27873881	0.999990331	0.927889108	0.072101117	4.75776097	103.1191357	0.999990225
0.75	0.09	0.75	0.25	0.418347348	0.581643333	4.914984293	49.70255317	0.999990681	0.782897947	0.217092693	3.875734592	56.02387666	0.99999064
0.75	0.09	0.75	0.5	0.24568697	0.754303762	2.758861388	29.13316988	0.999990732	0.543741414	0.456250124	2.907827035	33.51932528	0.999991537
0.75	0.09	0.75	0.75	0.164211576	0.835778617	2.042916599	21.32941844	0.999990194	0.372335697	0.62765582	2.267200539	24.42544307	0.999991517
0.75	0.09	0.75	0.9	0.132924002	0.867066219	1.818380928	18.58616939	0.999990221	0.299749402	0.700243405	2.007032147	21.11662595	0.999992807
0.75	0.09	0.75	1	0.116386685	0.883603643	1.709950177	17.18379024	0.999990328	0.260808932	0.739181561	1.871722833	19.39590654	0.999990493
0.75	0.09	1	0	0.951070139	0.048918405	26.68398439	189.4983334	0.999988544	0.995977865	0.004012151	5.39395913	198.7577687	0.999990015
0.75	0.09	1	0.1	0.648463018	0.351527226	12.11579164	103.0324978	0.999990244	0.948280545	0.051709469	4.579757449	111.9162057	0.999990014
0.75	0.09	1	0.25	0.396812361	0.603178019	6.097388768	54.50881999	0.99999038	0.834570857	0.165419684	4.005347435	61.99226451	0.999990541
0.75	0.09	1	0.5	0.222896589	0.777094077	3.306896045	31.98835296	0.999990666	0.612021471	0.387969816	3.282332953	37.53852776	0.999991287
0.75	0.09	1	0.75	0.145337046	0.854654154	2.337567489	23.37807227	0.9999912	0.425660695	0.574329532	2.645176309	27.50674453	0.999990227
0.75	0.09	1	0.9	0.116672865	0.883318877	2.03264395	20.34844198	0.999991742	0.341813987	0.658177312	2.335327443	23.81922127	0.999991299
0.75	0.09	1	1	0.101778496	0.89821196	1.886726419	18.79803203	0.999990456	0.296257883	0.703732827	2.161238058	21.89386672	0.99999071
0.75	0.1	0	0	0.989995014	0.009995014	8.651260161	196.3594212	0.999990027	0.989995014	0.009995014	8.651260161	196.3594212	0.999990027
0.75	0.1	0	0.1	0.824163232	0.175827273	4.210083268	70.36417265	0.999990506	0.824163232	0.175827273	4.210083268	70.36417265	0.999990506
0.75	0.1	0	0.25	0.629266028	0.370725257	2.882394726	36.8868722	0.999991285	0.629266028	0.370725257	2.882394726	36.8868722	0.999991285
0.75	0.1	0	0.5	0.418194264	0.581795844	2.114740214	22.56176806	0.999990108	0.418194264	0.581795844	2.114740214	22.56176806	0.999990108
0.75	0.1	0	0.75	0.288518895	0.711475109	1.763824352	17.10940017	0.999994004	0.288518895	0.711475109	1.763824352	17.10940017	0.999994004
0.75	0.1	0	0.9	0.234048232	0.765945463	1.629513617	15.17390606	0.999993695	0.234048232	0.765945463	1.629513617	15.17390606	0.999993695
0.75	0.1	0	1	0.204513084	0.79547802	1.558436713	14.17758037	0.999991104	0.204513084	0.79547802	1.558436713	14.17758037	0.999991104
0.75	0.1	0.25	0	0.979399763	0.020590301	13.82035798	193.2942061	0.999990064	0.99168145	0.008308611	7.857869069	197.3326236	0.999990061
0.75	0.1	0.25	0.1	0.742578744	0.257411636	5.567670663	78.20419871	0.99999038	0.857236518	0.142753545	4.53457639	81.58338861	0.999990063
0.75	0.1	0.25	0.25	0.526923234	0.473067833	3.196647643	39.97602441	0.999991066	0.664665544	0.335325151	3.093371443	42.30609145	0.999990695
0.75	0.1	0.25	0.5	0.338716154	0.661274183	2.160914239	23.66088648	0.999990336	0.444518804	0.555472441	2.213452878	24.94652427	0.999991245
0.75	0.1	0.25	0.75	0.233182705	0.76680803	1.770446374	17.68329513	0.999990735	0.307839288	0.692154189	1.82224595	18.38874421	0.999993478
0.75	0.1	0.25	0.9	0.189756208	0.810237728	1.630932836	15.62010187	0.999993936	0.250268192	0.749721992	1.675458541	16.11707188	0.999990184
0.75	0.1	0.25	1	0.166286221	0.833707674	1.558781786	14.57114079	0.999993895	0.219009319	0.78098142	1.598402504	14.96751158	0.999990739
0.75	0.1	0.5	0	0.96896038	0.031029684	18.67942857	191.5695794	0.999990064	0.993706722	0.006283312	6.818426705	198.25696	0.999990034
0.75	0.1	0.5	0.1	0.695249694	0.304740598	7.525853912	87.18762959	0.999990292	0.899395962	0.100594431	4.759938269	93.17306716	0.999990393
0.75	0.1	0.5	0.25	0.464223704	0.535767088	3.92983882	44.9973138	0.999990792	0.725801588	0.274189462	3.541190973	49.5534354	0.99999105
0.75	0.1	0.5	0.5	0.286060153	0.713930233	2.387342212	26.41106155	0.999990387	0.489660752	0.510330008	2.510177005	29.34540843	0.999990759
0.75	0.1	0.5	0.75	0.194883928	0.805107989	1.867464804	19.41211762	0.999991917	0.337093995	0.662896288	1.989270746	21.35898512	0.999990283
0.75	0.1	0.5	0.9	0.158507158	0.841484707	1.696879927	16.97763743	0.999991866	0.273260598	0.726730792	1.797025914	18.48951404	0.999991389
0.75	0.1	0.5	1	0.139013801	0.860979897	1.611967509	15.74520572	0.999993698	0.238810971	0.761179271	1.698584856	17.01090649	0.999990242
0.75	0.1	0.75	0	0.960430734	0.039559312	22.62485092	190.6151899	0.999990047	0.995155846	0.004834241	5.942788909	198.6496106	0.999990087
0.75	0.1	0.75	0.1	0.671209733	0.328780374	9.695256476	95.63997098	0.999990107	0.930250755	0.069739393	4.690662848	103.1788374	0.999990147
0.75	0.1	0.75	0.25	0.428750061	0.571240462	4.937356282	49.99026683	0.999990523	0.789267572	0.210723239	3.851662448	56.12101762	0.999990811
0.75	0.1	0.75	0.5	0.252514916	0.747475408	2.795199505	29.34375603	0.999990324	0.552797321	0.447194113	2.923233155	33.64847328	0.999991434
0.75	0.1	0.75	0.75	0.168744189	0.831248415	2.069357813	21.49640095	0.999992604	0.380186393	0.619804769	2.292836405	24.5637007	0.999991162
0.75	0.1	0.75	0.9	0.13657319	0.863419833	1.839782238	18.73522137	0.999993024	0.306443113	0.693549278	2.031943489	21.2561625	0.999992391
0.75	0.1	0.75	1	0.119578142	0.880415201	1.728638542	17.32273009	0.999993344	0.266766376	0.733227032	1.895030057	19.53574876	0.999993408
0.75	0.1	1	0	0.95367365	0.046315446	25.75035063	190.0217634	0.999989096	0.996118949	0.00387112	5.279726901	198.751927	0.99999007
0.75	0.1	1	0.1	0.661308678	0.338681462	11.89756644	103.4759951	0.99999014	0.950205291	0.049784761	4.497406226	111.9547345	0.999990052
0.75	0.1	1	0.25	0.410241862	0.589748372	6.097633231	54.86183098	0.999990234	0.840529051	0.159461764	3.956458402	62.06508123	0.999990816
0.75	0.1	1	0.5	0.231792702	0.768197524	3.352033191	32.24517844	0.999990226	0.622942091	0.377049239	3.279000232	37.65086362	0.99999133
0.75	0.1	1	0.75	0.151175794	0.848814866	2.376262875	23.57847843	0.99999066	0.436778578	0.563213981	2.668159676	27.6401161	0.99999256
0.75	0.1	1	0.9	0.121328228	0.87866297	2.065374815	20.5259366	0.999991198	0.351812397	0.648178543	2.365140114	23.9584083	0.99999094
0.75	0.1	1	1	0.105823769	0.894169304	1.915836608	18.96339141	0.999993072	0.305346449	0.694643777	2.192706506	22.03537754	0.999990226
0.75	0.15	0	0	0.989995014	0.009995014	8.651260161	196.3594212	0.999990027	0.989995014	0.009995014	8.651260161	196.3594212	0.999990027
0.75	0.15	0	0.1	0.824163232	0.175827273	4.210083268	70.36417265	0.999990506	0.824163232	0.175827273	4.210083268	70.36417265	0.999990506
0.75	0.15	0	0.25	0.629266028	0.370725257	2.882394726	36.8868722	0.999991285	0.629266028	0.370725257	2.882394726	36.8868722	0.999991285
0.75	0.15	0	0.5	0.418194264	0.581795844	2.114740214	22.56176806	0.999990108	0.418194264	0.581795844	2.114740214	22.56176806	0.999990108
0.75	0.15	0	0.75	0.288518895	0.711475109	1.763824352	17.10940017	0.999994004	0.288518895	0.711475109	1.763824352	17.10940017	0.999994004
0.75	0.15	0	0.9	0.234048232	0.765945463	1.629513617	15.17390606	0.999993695	0.234048232	0.765945463	1.629513617	15.17390606	0.999993695
0.75	0.15	0	1	0.204513084	0.79547802	1.558436713	14.17758037	0.999991104	0.204513084	0.79547802	1.558436713	14.17758037	0.999991104
0.75	0.15	0.25	0	0.980851044	0.019138995	13.22488916	193.8017274	0.999990039	0.99219773	0.007792347	7.574743378	197.5235969	0.999990077
0.75	0.15	0.25	0.1	0.755899433	0.2440911	5.537227051	78.80861851	0.999990534	0.865423958	0.134566437	4.485342698	81.98765907	0.999990396
0.75	0.15	0.25	0.25	0.54156982	0.458420669	3.244936653	40.51959854	0.999990488	0.677855195	0.322135086	3.122365633	42.77631166	0.999990281
0.75	0.15	0.25	0.5	0.349533157	0.6504588	2.195688884	24.04191782	0.999991958	0.456518513	0.54347408	2.246379692	25.37293153	0.999992593
0.75	0.15	0.25	0.75	0.241115791	0.758877249	1.793678515	17.94369973	0.999993041	0.31717145	0.682820303	1.846166508	18.7273116	0.999991753
0.75	0.15	0.25	0.9	0.196431077	0.803561695	1.649914304	15.83328018	0.999992772	0.258232098	0.741760244	1.695269814	16.40247374	0.999992342
0.75	0.15	0.25	1	0.172263854	0.82772884	1.575599198	14.76019354	0.999992693	0.226181563	0.773811387	1.616024418	15.22104071	0.99999295
0.75	0.15	0.5	0	0.973077755	0.026912314	17.07029956	192.66021	0.999990069	0.994362971	0.005627042	6.388034864	198.3720521	0.999990013
0.75	0.15	0.5	0.1	0.723866734	0.276123581	7.311923392	88.1901949	0.999990314	0.909810119	0.090180268	4.574927513	93.48691096	0.999990387
0.75	0.15	0.5	0.25	0.495388615	0.504601625	4.005461443	45.8379064	0.99999024	0.749099659	0.25089037	3.521328062	49.99567285	0.999990029
0.75	0.15	0.5	0.5	0.30810621	0.691885235	2.475976035	27.05929078	0.999991445	0.516507294	0.4834849	2.575238391	29.85077182	0.999992194
0.75	0.15	0.5	0.75	0.210333837	0.789656361	1.929794656	19.93141199	0.999990198	0.358906103	0.641085826	2.055161795	21.86191111	0.999991928
0.75	0.15	0.5	0.9	0.171250337	0.828743279	1.747486167	17.43007305	0.999993616	0.29182686	0.70816607	1.854823697	18.98128857	0.99999293
0.75	0.15	0.5	1	0.150307424	0.849684748	1.656428911	16.15670827	0.999992172	0.2554382	0.744553847	1.750682477	17.49132299	0.999992047
0.75	0.15	0.75	0	0.96727835	0.032711734	19.98262886	192.1177055	0.999990084	0.995766211	0.004223808	5.479794796	198.6518065	0.999990019
0.75	0.15	0.75	0.1	0.712263997	0.287726133	9.155120669	96.96709086	0.99999013	0.939358556	0.060631742	4.40515393	103.3789058	0.999990298
0.75	0.15	0.75	0.25	0.47446445	0.525525599	4.965894778	51.08091395	0.999990049	0.814611942	0.185378633	3.723973602	56.45849294	0.999990575
0.75	0.15	0.75	0.5	0.285045102	0.714945868	2.925835035	30.16955747	0.99999097	0.591773787	0.408217437	2.954948129	34.11616415	0.999991224
0.75	0.15	0.75	0.75	0.191187655	0.80880318	2.176528683	22.16293757	0.999990835	0.41631727	0.583675482	2.381772971	25.0779958	0.999992752
0.75	0.15	0.75	0.9	0.154881442	0.845109758	1.929921171	19.3354806	0.9999912	0.338179814	0.661810916	2.126412758	21.77993072	0.99999073
0.75	0.15	0.75	1	0.135693427	0.864298106	1.808826985	17.88576127	0.999991533	0.295464791	0.704526866	1.987293537	20.06276673	0.999991658
0.75	0.15	1	0	0.962938048	0.037052028	22.19223694	191.8218054	0.999990076	0.996654684	0.003335362	4.825364723	198.6695562	0.999990046
0.75	0.15	1	0.1	0.711495119	0.288495104	10.9369263	105.0576687	0.999990223	0.957471335	0.042518941	4.160796102	112.0687859	0.999990276
0.75	0.15	1	0.25	0.468067807	0.531923037	6.00202827	56.16750892	0.999990844	0.863378653	0.136611531	3.737502393	62.30319085	0.999990184
0.75	0.15	1	0.5	0.273853538	0.726137044	3.491346216	33.23468049	0.999990581	0.667318592	0.33267311	3.223787126	38.0423985	0.999991702
0.75	0.15	1	0.75	0.180154536	0.819836734	2.520208814	24.36976632	0.99999127	0.485474417	0.514517649	2.724927292	28.11934594	0.999992066
0.75	0.15	1	0.9	0.144845647	0.855146381	2.194120786	21.23339964	0.999992028	0.397280173	0.602712573	2.457822813	24.4667131	0.999992746
0.75	0.15	1	1	0.126440515	0.873550474	2.033539086	19.6250997	0.99999099	0.347601459	0.652390664	2.298634712	22.55660987	0.999992124
0.75	0.2	0	0	0.989995014	0.009995014	8.651260161	196.3594212	0.999990027	0.989995014	0.009995014	8.651260161	196.3594212	0.999990027
0.75	0.2	0	0.1	0.824163232	0.175827273	4.210083268	70.36417265	0.999990506	0.824163232	0.175827273	4.210083268	70.36417265	0.999990506
0.75	0.2	0	0.25	0.629266028	0.370725257	2.882394726	36.8868722	0.999991285	0.629266028	0.370725257	2.882394726	36.8868722	0.999991285
0.75	0.2	0	0.5	0.418194264	0.581795844	2.114740214	22.56176806	0.999990108	0.418194264	0.581795844	2.114740214	22.56176806	0.999990108
0.75	0.2	0	0.75	0.288518895	0.711475109	1.763824352	17.10940017	0.999994004	0.288518895	0.711475109	1.763824352	17.10940017	0.999994004
0.75	0.2	0	0.9	0.234048232	0.765945463	1.629513617	15.17390606	0.999993695	0.234048232	0.765945463	1.629513617	15.17390606	0.999993695
0.75	0.2	0	1	0.204513084	0.79547802	1.558436713	14.17758037	0.999991104	0.204513084	0.79547802	1.558436713	14.17758037	0.999991104
0.75	0.2	0.25	0	0.982032484	0.017957549	12.71533632	194.1936239	0.999990032	0.992622071	0.007367947	7.330180793	197.6543558	0.999990018
0.75	0.2	0.25	0.1	0.767201037	0.232789114	5.489032038	79.25647609	0.999990151	0.872212816	0.127777336	4.428900615	82.26795066	0.999990152
0.75	0.2	0.25	0.25	0.554932464	0.445057632	3.27603838	40.93088734	0.999990096	0.689537569	0.310452497	3.136333033	43.10850476	0.999990066
0.75	0.2	0.25	0.5	0.359964891	0.640026249	2.224354866	24.35344792	0.99999114	0.467893726	0.532098091	2.272397134	25.68623729	0.999991817
0.75	0.2	0.25	0.75	0.248931057	0.751061054	1.814110541	18.16746884	0.99999211	0.326287952	0.673702336	1.867124773	18.99164619	0.999990288
0.75	0.2	0.25	0.9	0.203054429	0.796937299	1.666930799	16.01947058	0.999991728	0.266090141	0.733900526	1.713170432	16.63396387	0.999990667
0.75	0.2	0.25	1	0.178217317	0.821774288	1.590814378	14.92653167	0.999991605	0.233293263	0.76669797	1.632174365	15.43149497	0.999991233
0.75	0.2	0.5	0	0.976002931	0.023987107	15.83983247	193.3920216	0.999990038	0.994845494	0.0051446	6.050754887	198.4267932	0.999990094
0.75	0.2	0.5	0.1	0.746137748	0.253852595	7.091294156	88.88104138	0.999990343	0.917551653	0.082438596	4.412216257	93.67917375	0.999990249
0.75	0.2	0.5	0.25	0.522181961	0.477809256	4.029549961	46.43510147	0.999991217	0.767494897	0.232495484	3.478904996	50.28150546	0.999990381
0.75	0.2	0.5	0.5	0.328844303	0.6711462	2.537697543	27.53666111	0.999990504	0.539992295	0.459999483	2.610363801	30.19345688	0.999991778
0.75	0.2	0.5	0.75	0.225482295	0.774510012	1.979353774	20.32966659	0.999992307	0.379303432	0.620687398	2.102585861	22.21226038	0.999990831
0.75	0.2	0.5	0.9	0.183924523	0.816068004	1.789428355	17.78751938	0.999992527	0.309646098	0.690345541	1.899820869	19.3288079	0.999991639
0.75	0.2	0.5	1	0.161620312	0.838370456	1.694018698	16.48814861	0.999990768	0.271608452	0.728381903	1.792834455	17.83480105	0.999990354
0.75	0.2	0.75	0	0.971786874	0.02820319	18.08845045	193.0594739	0.999990063	0.99619057	0.003799497	5.135048318	198.6182473	0.999990067
0.75	0.2	0.75	0.1	0.742442441	0.257547672	8.676305868	97.83270673	0.999990113	0.945707555	0.054282644	4.178469763	103.4840079	0.999990199
0.75	0.2	0.75	0.25	0.512203201	0.487787793	4.920329477	51.82282318	0.999990994	0.833013356	0.166976908	3.599298898	56.65719262	0.999990265
0.75	0.2	0.75	0.5	0.315068146	0.684923894	2.998353752	30.75810633	0.999992039	0.623071434	0.376919858	2.945226768	34.41262135	0.999991292
0.75	0.2	0.75	0.75	0.213132748	0.786859624	2.251415517	22.6514861	0.999992371	0.448038893	0.551953316	2.427495052	25.4186284	0.999992209
0.75	0.2	0.75	0.9	0.173167997	0.826824973	1.997386365	19.78113187	0.999992971	0.36722474	0.632768234	2.184758971	22.13291165	0.999992974
0.75	0.2	0.75	1	0.151964215	0.848029212	1.870895558	18.30752818	0.999993428	0.322333697	0.677656663	2.048733839	20.42065846	0.99999036
0.75	0.2	1	0	0.968751658	0.031238406	19.74312763	192.8980878	0.999990064	0.997016134	0.002973951	4.496615583	198.5730783	0.999990085
0.75	0.2	1	0.1	0.746890864	0.253099349	10.15829513	106.048874	0.999990213	0.962354784	0.037635386	3.907588246	112.1146017	0.99999017
0.75	0.2	1	0.25	0.514306197	0.485684652	5.837201912	57.02452478	0.999990848	0.87909787	0.120892421	3.554995534	62.43217475	0.999990291
0.75	0.2	1	0.5	0.312045073	0.687946432	3.542115735	33.92096059	0.999991505	0.700402045	0.29958837	3.144226511	38.27398879	0.999990415
0.75	0.2	1	0.75	0.208403865	0.791588555	2.605105646	24.93839048	0.99999242	0.525277413	0.474714538	2.727409124	28.42012025	0.999991951
0.75	0.2	1	0.9	0.168414828	0.831575643	2.278499623	21.7493323	0.999990472	0.436366131	0.563626178	2.492950426	24.7935889	0.999992308
0.75	0.2	1	1	0.147403009	0.852589585	2.114638345	20.1117758	0.999992594	0.385050062	0.61494134	2.349200256	22.89632157	0.999991402
0.75	0.25	0	0	0.989995014	0.009995014	8.651260161	196.3594212	0.999990027	0.989995014	0.009995014	8.651260161	196.3594212	0.999990027
0.75	0.25	0	0.1	0.824163232	0.175827273	4.210083268	70.36417265	0.999990506	0.824163232	0.175827273	4.210083268	70.36417265	0.999990506
0.75	0.25	0	0.25	0.629266028	0.370725257	2.882394726	36.8868722	0.999991285	0.629266028	0.370725257	2.882394726	36.8868722	0.999991285
0.75	0.25	0	0.5	0.418194264	0.581795844	2.114740214	22.56176806	0.999990108	0.418194264	0.581795844	2.114740214	22.56176806	0.999990108
[truncated: 1,851 more rows]
