# Supplementary material for: Evolution of resistance under alternative models of selective interference
Source: J Evol Biol. 2021 Sep 25;34(10):1608–23. doi: 10.1111/jeb.13919 (PMC9293239; doi:10.1111/jeb.13919)
Supplement: Supplementary file 1 — Appendix S1 [file JEB-34-1608-s001.zip › SupportingInformation/Datafile06_deterministic_additive_t10000_n1000.csv]

Recombinant Fraction (c)	Starting Frequency of Other Allele (fB)	Selection Coefficient Other Allele (sB)	Selection coefficient of Focal Allele (sA)	P(A_loss_B)	P(A_fix_B)	T(A_loss_B)	T(A_fix_B)	Complete	P(A_loss_b)	P(A_fix_b)	T(A_loss_b)	T(A_fix_b)	Complete
0	0	0	0	0.998995005	0.000995005	13.14728346	1968.889644	0.999990009	0.998995005	0.000995005	13.14728346	1968.889644	0.999990009
0	0	0	0.1	0.823895638	0.17609519	4.112236623	119.7583194	0.999990827	0.823895638	0.17609519	4.112236623	119.7583194	0.999990827
0	0	0	0.25	0.628693509	0.371298018	2.842814102	57.72036978	0.999991527	0.628693509	0.371298018	2.842814102	57.72036978	0.999991527
0	0	0	0.5	0.417289087	0.582702932	2.093510497	33.98219492	0.99999202	0.417289087	0.582702932	2.093510497	33.98219492	0.99999202
0	0	0	0.75	0.287423793	0.712567291	1.748686402	25.37342906	0.999991083	0.287423793	0.712567291	1.748686402	25.37342906	0.999991083
0	0	0	0.9	0.232885793	0.767108709	1.616438555	22.37626751	0.999994502	0.232885793	0.767108709	1.616438555	22.37626751	0.999994502
0	0	0	1	0.203320603	0.796673843	1.546408813	20.84568114	0.999994446	0.203320603	0.796673843	1.546408813	20.84568114	0.999994446
0	0	0.25	0	0.998995005	0.000995005	13.14728346	1968.889644	0.999990009	0.998995005	0.000995005	13.14728346	1968.889644	0.999990009
0	0	0.25	0.1	0.823895638	0.17609519	4.112236623	119.7583194	0.999990827	0.823895638	0.17609519	4.112236623	119.7583194	0.999990827
0	0	0.25	0.25	0.628693509	0.371298018	2.842814102	57.72036978	0.999991527	0.628693509	0.371298018	2.842814102	57.72036978	0.999991527
0	0	0.25	0.5	0.417289087	0.582702932	2.093510497	33.98219492	0.99999202	0.417289087	0.582702932	2.093510497	33.98219492	0.99999202
0	0	0.25	0.75	0.287423793	0.712567291	1.748686402	25.37342906	0.999991083	0.287423793	0.712567291	1.748686402	25.37342906	0.999991083
0	0	0.25	0.9	0.232885793	0.767108709	1.616438555	22.37626751	0.999994502	0.232885793	0.767108709	1.616438555	22.37626751	0.999994502
0	0	0.25	1	0.203320603	0.796673843	1.546408813	20.84568114	0.999994446	0.203320603	0.796673843	1.546408813	20.84568114	0.999994446
0	0	0.5	0	0.998995005	0.000995005	13.14728346	1968.889644	0.999990009	0.998995005	0.000995005	13.14728346	1968.889644	0.999990009
0	0	0.5	0.1	0.823895638	0.17609519	4.112236623	119.7583194	0.999990827	0.823895638	0.17609519	4.112236623	119.7583194	0.999990827
0	0	0.5	0.25	0.628693509	0.371298018	2.842814102	57.72036978	0.999991527	0.628693509	0.371298018	2.842814102	57.72036978	0.999991527
0	0	0.5	0.5	0.417289087	0.582702932	2.093510497	33.98219492	0.99999202	0.417289087	0.582702932	2.093510497	33.98219492	0.99999202
0	0	0.5	0.75	0.287423793	0.712567291	1.748686402	25.37342906	0.999991083	0.287423793	0.712567291	1.748686402	25.37342906	0.999991083
0	0	0.5	0.9	0.232885793	0.767108709	1.616438555	22.37626751	0.999994502	0.232885793	0.767108709	1.616438555	22.37626751	0.999994502
0	0	0.5	1	0.203320603	0.796673843	1.546408813	20.84568114	0.999994446	0.203320603	0.796673843	1.546408813	20.84568114	0.999994446
0	0	0.75	0	0.998995005	0.000995005	13.14728346	1968.889644	0.999990009	0.998995005	0.000995005	13.14728346	1968.889644	0.999990009
0	0	0.75	0.1	0.823895638	0.17609519	4.112236623	119.7583194	0.999990827	0.823895638	0.17609519	4.112236623	119.7583194	0.999990827
0	0	0.75	0.25	0.628693509	0.371298018	2.842814102	57.72036978	0.999991527	0.628693509	0.371298018	2.842814102	57.72036978	0.999991527
0	0	0.75	0.5	0.417289087	0.582702932	2.093510497	33.98219492	0.99999202	0.417289087	0.582702932	2.093510497	33.98219492	0.99999202
0	0	0.75	0.75	0.287423793	0.712567291	1.748686402	25.37342906	0.999991083	0.287423793	0.712567291	1.748686402	25.37342906	0.999991083
0	0	0.75	0.9	0.232885793	0.767108709	1.616438555	22.37626751	0.999994502	0.232885793	0.767108709	1.616438555	22.37626751	0.999994502
0	0	0.75	1	0.203320603	0.796673843	1.546408813	20.84568114	0.999994446	0.203320603	0.796673843	1.546408813	20.84568114	0.999994446
0	0	1	0	0.998995005	0.000995005	13.14728346	1968.889644	0.999990009	0.998995005	0.000995005	13.14728346	1968.889644	0.999990009
0	0	1	0.1	0.823895638	0.17609519	4.112236623	119.7583194	0.999990827	0.823895638	0.17609519	4.112236623	119.7583194	0.999990827
0	0	1	0.25	0.628693509	0.371298018	2.842814102	57.72036978	0.999991527	0.628693509	0.371298018	2.842814102	57.72036978	0.999991527
0	0	1	0.5	0.417289087	0.582702932	2.093510497	33.98219492	0.99999202	0.417289087	0.582702932	2.093510497	33.98219492	0.99999202
0	0	1	0.75	0.287423793	0.712567291	1.748686402	25.37342906	0.999991083	0.287423793	0.712567291	1.748686402	25.37342906	0.999991083
0	0	1	0.9	0.232885793	0.767108709	1.616438555	22.37626751	0.999994502	0.232885793	0.767108709	1.616438555	22.37626751	0.999994502
0	0	1	1	0.203320603	0.796673843	1.546408813	20.84568114	0.999994446	0.203320603	0.796673843	1.546408813	20.84568114	0.999994446
0	0.001	0	0	0.998995005	0.000995005	13.14728346	1968.889644	0.999990009	0.998995005	0.000995005	13.14728346	1968.889644	0.999990009
0	0.001	0	0.1	0.823895638	0.17609519	4.112236623	119.7583194	0.999990827	0.823895638	0.17609519	4.112236623	119.7583194	0.999990827
0	0.001	0	0.25	0.628693509	0.371298018	2.842814102	57.72036978	0.999991527	0.628693509	0.371298018	2.842814102	57.72036978	0.999991527
0	0.001	0	0.5	0.417289087	0.582702932	2.093510497	33.98219492	0.99999202	0.417289087	0.582702932	2.093510497	33.98219492	0.99999202
0	0.001	0	0.75	0.287423793	0.712567291	1.748686402	25.37342906	0.999991083	0.287423793	0.712567291	1.748686402	25.37342906	0.999991083
0	0.001	0	0.9	0.232885793	0.767108709	1.616438555	22.37626751	0.999994502	0.232885793	0.767108709	1.616438555	22.37626751	0.999994502
0	0.001	0	1	0.203320603	0.796673843	1.546408813	20.84568114	0.999994446	0.203320603	0.796673843	1.546408813	20.84568114	0.999994446
0	0.001	0.25	0	0.998745314	0.001244689	15.94420493	1973.169269	0.999990004	0.998995251	0.000994751	13.14441938	1968.867665	0.999990002
0	0.001	0.25	0.1	0.791547413	0.208443	4.843872422	138.1083222	0.999990413	0.826505401	0.173485263	4.240186536	138.3279261	0.999990664
0	0.001	0.25	0.25	0.573453142	0.426537229	3.148392517	62.66420138	0.999990371	0.629107159	0.370884298	2.851250156	62.77559467	0.999991457
0	0.001	0.25	0.5	0.360937671	0.639054476	2.242777043	34.53425482	0.999992147	0.417488362	0.582501789	2.094445588	34.6017677	0.999990151
0	0.001	0.25	0.75	0.240680834	0.759310989	1.838420496	25.38383193	0.999991823	0.287578026	0.712414734	1.749113472	25.47981322	0.999992761
0	0.001	0.25	0.9	0.192378799	0.807612063	1.68560674	22.33184275	0.999990862	0.233020101	0.766971595	1.616764144	22.42887497	0.999991697
0	0.001	0.25	1	0.16672336	0.833268899	1.605290454	20.7874283	0.999992259	0.203443199	0.796549577	1.546691264	20.88225756	0.999992776
0	0.001	0.5	0	0.998495753	0.001494254	18.66535792	1976.082456	0.999990006	0.998995502	0.000994502	13.14158856	1968.867909	0.999990004
0	0.001	0.5	0.1	0.774996784	0.224993473	6.07640662	161.5079587	0.999990258	0.839084136	0.160906188	4.715177549	162.069559	0.999990324
0	0.001	0.5	0.25	0.527409499	0.472580916	3.582056093	73.53895324	0.999990415	0.632910249	0.367080543	2.960680684	73.97397738	0.999990792
0	0.001	0.5	0.5	0.31271521	0.687275566	2.398789658	39.62132538	0.999990777	0.418072541	0.581919036	2.104514759	39.85517893	0.999991577
0	0.001	0.5	0.75	0.20168991	0.798300713	1.927658907	27.39626165	0.999990623	0.287831173	0.712160067	1.751348727	27.49318949	0.99999124
0	0.001	0.5	0.9	0.159008776	0.840984223	1.754116314	23.37169162	0.999992999	0.233211236	0.766782323	1.618056771	23.43801836	0.999993559
0	0.001	0.5	1	0.136782488	0.863208274	1.663612762	21.44735715	0.999990762	0.203607347	0.796384339	1.547670611	21.51444834	0.999991686
0	0.001	0.75	0	0.998246312	0.001743689	21.3188937	1978.158124	0.999990001	0.998995753	0.000994254	13.13875907	1968.868154	0.999990007
0	0.001	0.75	0.1	0.768911661	0.231078824	7.503652675	183.6111025	0.999990485	0.855134189	0.144855964	5.226968069	184.5186651	0.999990153
0	0.001	0.75	0.25	0.494321188	0.505669722	4.271845544	84.05862036	0.99999091	0.643160164	0.356830625	3.224887572	84.88553313	0.999990789
0	0.001	0.75	0.5	0.272522735	0.727467502	2.605650912	45.25432142	0.999990237	0.419971842	0.580019056	2.148924926	45.80817925	0.999990898
0	0.001	0.75	0.75	0.169340433	0.830652142	2.02544899	31.23455777	0.999992575	0.288346657	0.711645928	1.760193638	31.58115315	0.999992585
0	0.001	0.75	0.9	0.131583663	0.868408972	1.825802231	26.32455311	0.999992635	0.233523335	0.766469232	1.622213586	26.56365381	0.999992566
0	0.001	0.75	1	0.112322926	0.88767003	1.723689215	23.82504139	0.999992956	0.203849851	0.796143069	1.550440138	23.99802203	0.99999292
0	0.001	1	0	0.997996999	0.001993003	23.91176211	1979.709988	0.999990001	0.998996003	0.000994006	13.1359309	1968.868398	0.999990009
0	0.001	1	0.1	0.767460008	0.232530264	8.959761893	204.7516614	0.999990272	0.870328356	0.129661899	5.67417064	205.9951607	0.999990255
0	0.001	1	0.25	0.47283843	0.527152238	5.185910269	94.25231172	0.999990668	0.658648612	0.341341635	3.588169745	95.50280633	0.999990248
0	0.001	1	0.5	0.240226774	0.759763428	2.912983823	50.69058887	0.999990202	0.424195849	0.575794747	2.25020355	51.62298603	0.999990595
0	0.001	1	0.75	0.142786266	0.857205889	2.150240373	35.01073107	0.999992155	0.289435925	0.710555664	1.785040495	35.66417162	0.999991589
0	0.001	1	0.9	0.109156303	0.89083663	1.909474352	29.56775775	0.999992934	0.23408839	0.765903807	1.633632453	30.08825741	0.999992197
0	0.001	1	1	0.09240111	0.907591068	1.790855767	26.77313624	0.999992178	0.204245015	0.79574628	1.557588981	27.21213031	0.999991295
0	0.002	0	0	0.998995005	0.000995005	13.14728346	1968.889644	0.999990009	0.998995005	0.000995005	13.14728346	1968.889644	0.999990009
0	0.002	0	0.1	0.823895638	0.17609519	4.112236623	119.7583194	0.999990827	0.823895638	0.17609519	4.112236623	119.7583194	0.999990827
0	0.002	0	0.25	0.628693509	0.371298018	2.842814102	57.72036978	0.999991527	0.628693509	0.371298018	2.842814102	57.72036978	0.999991527
0	0.002	0	0.5	0.417289087	0.582702932	2.093510497	33.98219492	0.99999202	0.417289087	0.582702932	2.093510497	33.98219492	0.99999202
0	0.002	0	0.75	0.287423793	0.712567291	1.748686402	25.37342906	0.999991083	0.287423793	0.712567291	1.748686402	25.37342906	0.999991083
0	0.002	0	0.9	0.232885793	0.767108709	1.616438555	22.37626751	0.999994502	0.232885793	0.767108709	1.616438555	22.37626751	0.999994502
0	0.002	0	1	0.203320603	0.796673843	1.546408813	20.84568114	0.999994446	0.203320603	0.796673843	1.546408813	20.84568114	0.999994446
0	0.002	0.25	0	0.998745628	0.001244378	15.94076359	1973.169575	0.999990006	0.998995502	0.000994502	13.14158856	1968.867909	0.999990004
0	0.002	0.25	0.1	0.792620903	0.207369769	4.879193537	138.7732943	0.999990673	0.827417574	0.172572672	4.269717934	139.0049582	0.999990246
0	0.002	0.25	0.25	0.573870485	0.426120342	3.155762678	63.34406342	0.999990827	0.62946906	0.370521226	2.857177738	63.48107749	0.999990287
0	0.002	0.25	0.5	0.361160213	0.638829795	2.244084463	34.90458849	0.999990008	0.417686973	0.582303877	2.095362044	34.96464401	0.999990849
0	0.002	0.25	0.75	0.240850107	0.759142909	1.839124977	25.49920132	0.999993016	0.287732139	0.712257885	1.749538397	25.57528547	0.999990024
0	0.002	0.25	0.9	0.19252517	0.807468038	1.68619465	22.3984877	0.999993208	0.233154349	0.766839636	1.617088622	22.47907493	0.999993985
0	0.002	0.25	1	0.16685645	0.833133856	1.605830874	20.8372636	0.999990306	0.203565755	0.796425494	1.546972916	20.9176524	0.999991249
0	0.002	0.5	0	0.998496499	0.001493502	18.65727827	1976.067063	0.999990001	0.998996003	0.000994006	13.1359309	1968.868398	0.999990009
0	0.002	0.5	0.1	0.778357769	0.221632295	6.144963963	162.0851218	0.999990064	0.841599048	0.158391092	4.765995923	162.6472893	0.999990139
0	0.002	0.5	0.25	0.52991864	0.470072149	3.637243253	74.2620047	0.999990788	0.635001197	0.364989929	3.001321105	74.71790979	0.999991126
0	0.002	0.5	0.5	0.313520328	0.686470975	2.411316197	40.35717646	0.999991303	0.418791493	0.581200503	2.113039992	40.6180638	0.999991996
0	0.002	0.5	0.75	0.202118637	0.797872537	1.93190755	28.09356249	0.999991174	0.288235741	0.711755933	1.753915038	28.20159277	0.999991674
0	0.002	0.5	0.9	0.159342826	0.84065054	1.756959191	23.93988728	0.999993366	0.233535957	0.766454237	1.619653786	23.98753439	0.999990194
0	0.002	0.5	1	0.137072017	0.862919178	1.665948541	21.9114325	0.999991194	0.203893744	0.796098244	1.548922281	21.94075619	0.999991988
0	0.002	0.75	0	0.998247625	0.001742383	21.30514903	1978.159416	0.999990008	0.9989965	0.000993504	13.13024665	1968.846645	0.999990004
0	0.002	0.75	0.1	0.773841723	0.226148723	7.559291728	184.1095731	0.999990446	0.858413119	0.141577015	5.265684147	185.0021988	0.999990134
0	0.002	0.75	0.25	0.500297056	0.49969304	4.390592383	84.80019477	0.999990096	0.647944502	0.352046651	3.305481481	85.63402154	0.999991153
0	0.002	0.75	0.5	0.274622795	0.725367858	2.65261052	46.01758638	0.999990653	0.421926925	0.578064317	2.179303378	46.59248631	0.999991243
0	0.002	0.75	0.75	0.170212054	0.829780857	2.041817988	32.03548784	0.99999291	0.289223426	0.710769452	1.76988063	32.39844634	0.999992879
0	0.002	0.75	0.9	0.132183034	0.867809864	1.83556219	27.15708674	0.999992898	0.234152189	0.765840608	1.627638603	27.40852176	0.999992797
0	0.002	0.75	1	0.112811195	0.887181941	1.731034694	24.66004987	0.999993136	0.204376156	0.795616916	1.554355357	24.83984913	0.999993073
0	0.002	1	0	0.997998993	0.001991008	23.89124385	1979.699149	0.999990001	0.998997	0.000993009	13.12459963	1968.847132	0.999990009
0	0.002	1	0.1	0.77328175	0.226708576	8.979680891	205.1931719	0.999990325	0.873804156	0.126186184	5.690344012	206.4063298	0.999990341
0	0.002	1	0.25	0.482451227	0.517538785	5.348344209	94.99802003	0.999990012	0.666009731	0.333980972	3.692065672	96.2328226	0.999990704
0	0.002	1	0.5	0.244297168	0.755693323	3.017878261	51.49613692	0.999990491	0.428176526	0.571814343	2.314596033	52.44043657	0.999990869
0	0.002	1	0.75	0.144347117	0.8556453	2.193901312	35.82077521	0.999992417	0.291152434	0.708839411	1.810091668	36.48434969	0.999991845
0	0.002	1	0.9	0.110136421	0.889853723	1.935694866	30.40765922	0.999990143	0.235223133	0.764769279	1.647935988	30.93343156	0.999992412
0	0.002	1	1	0.093154245	0.906838109	1.810054551	27.64200958	0.999992355	0.205145586	0.794845897	1.567690698	28.08352482	0.999991483
0	0.005	0	0	0.998995005	0.000995005	13.14728346	1968.889644	0.999990009	0.998995005	0.000995005	13.14728346	1968.889644	0.999990009
0	0.005	0	0.1	0.823895638	0.17609519	4.112236623	119.7583194	0.999990827	0.823895638	0.17609519	4.112236623	119.7583194	0.999990827
0	0.005	0	0.25	0.628693509	0.371298018	2.842814102	57.72036978	0.999991527	0.628693509	0.371298018	2.842814102	57.72036978	0.999991527
0	0.005	0	0.5	0.417289087	0.582702932	2.093510497	33.98219492	0.99999202	0.417289087	0.582702932	2.093510497	33.98219492	0.99999202
0	0.005	0	0.75	0.287423793	0.712567291	1.748686402	25.37342906	0.999991083	0.287423793	0.712567291	1.748686402	25.37342906	0.999991083
0	0.005	0	0.9	0.232885793	0.767108709	1.616438555	22.37626751	0.999994502	0.232885793	0.767108709	1.616438555	22.37626751	0.999994502
0	0.005	0	1	0.203320603	0.796673843	1.546408813	20.84568114	0.999994446	0.203320603	0.796673843	1.546408813	20.84568114	0.999994446
0	0.005	0.25	0	0.998746562	0.001243441	15.93041615	1973.151844	0.999990004	0.998996249	0.000993752	13.13307215	1968.846401	0.999990002
0	0.005	0.25	0.1	0.794606067	0.205384115	4.93250529	139.6141963	0.999990181	0.829125933	0.170864488	4.314916806	139.8663597	0.999990421
0	0.005	0.25	0.25	0.574943471	0.425047494	3.171644428	64.22053096	0.999990965	0.630446717	0.369543622	2.870760732	64.41144618	0.99999034
0	0.005	0.25	0.5	0.361773029	0.638217248	2.247284661	35.50412509	0.999990277	0.41827919	0.581711596	2.098018856	35.6155017	0.999990785
0	0.005	0.25	0.75	0.241310367	0.758683071	1.84072908	25.73667782	0.999993438	0.28819375	0.711796325	1.750800514	25.81713131	0.999990074
0	0.005	0.25	0.9	0.192920758	0.807073415	1.687477678	22.54127417	0.999994173	0.233556727	0.766433814	1.618055432	22.61659658	0.999990541
0	0.005	0.25	1	0.167215166	0.832777365	1.606982955	20.94493479	0.99999253	0.203933196	0.79605987	1.547813107	21.01762078	0.999993065
0	0.005	0.5	0	0.998498744	0.001491263	18.63315184	1976.053127	0.999990006	0.998997496	0.000992508	13.118926	1968.82536	0.999990004
0	0.005	0.5	0.1	0.783595376	0.216395082	6.225097713	162.789177	0.999990458	0.845552439	0.154438103	4.826488865	163.3536946	0.999990543
0	0.005	0.5	0.25	0.534958177	0.465032762	3.72704404	75.17395874	0.999990939	0.639371188	0.360620034	3.070624993	75.67584445	0.999991222
0	0.005	0.5	0.5	0.315560612	0.684430789	2.438014646	41.25617398	0.9999914	0.420787941	0.579203937	2.133580841	41.60545073	0.999991878
0	0.005	0.5	0.75	0.203258959	0.796732223	1.941770621	28.97482156	0.999991181	0.289435639	0.710555604	1.761190897	29.19656769	0.999991243
0	0.005	0.5	0.9	0.160234959	0.839758322	1.763521437	24.73294192	0.999993282	0.234505964	0.765487337	1.624325883	24.88167313	0.999993301
0	0.005	0.5	1	0.137846126	0.862144867	1.67127792	22.61256284	0.999990993	0.204750856	0.795240236	1.552616841	22.7186853	0.999991092
0	0.005	0.75	0	0.998251538	0.001738462	21.26392452	1978.120453	0.999990001	0.998998739	0.000991267	13.10481296	1968.804299	0.999990006
0	0.005	0.75	0.1	0.781063006	0.218927456	7.604640461	184.7074757	0.999990462	0.863247288	0.136742897	5.29913136	185.5807381	0.999990185
0	0.005	0.75	0.25	0.510844444	0.4891459	4.554896691	85.71993376	0.999990344	0.656639388	0.343350853	3.422304042	86.57618743	0.999990241
0	0.005	0.75	0.5	0.279361509	0.720629145	2.738461558	46.95686338	0.999990654	0.426715845	0.573275239	2.240777732	47.60931741	0.999991085
0	0.005	0.75	0.75	0.172427863	0.827565	2.077003805	32.97244904	0.999992863	0.291716424	0.708276127	1.794354686	33.43890849	0.999992551
0	0.005	0.75	0.9	0.133751959	0.866240804	1.857678495	28.11899788	0.999992763	0.236001111	0.763991162	1.64255313	28.48906873	0.999992273
0	0.005	0.75	1	0.114102808	0.885890107	1.747983069	25.63634066	0.999992916	0.205939372	0.794053029	1.565508725	25.94390973	0.999992401
0	0.005	1	0	0.998004951	0.00198505	23.82991342	1979.666546	0.999990001	0.99899998	0.000990029	13.09073292	1968.783218	0.999990009
0	0.005	1	0.1	0.781568213	0.218421812	8.966128293	205.7195639	0.999990024	0.878775431	0.121214661	5.687968405	206.8920635	0.999990092
0	0.005	1	0.25	0.498201568	0.501788791	5.544743647	95.91100664	0.999990359	0.678307311	0.321682766	3.824451827	97.1331223	0.999990077
0	0.005	1	0.5	0.252698056	0.747292345	3.188449816	52.49296727	0.999990401	0.436947928	0.563042784	2.429455218	53.4962953	0.999990711
0	0.005	1	0.75	0.148087453	0.851904808	2.279305648	36.78726175	0.999992261	0.295707313	0.70428413	1.866311667	37.53919429	0.999991443
0	0.005	1	0.9	0.112615633	0.887377329	1.991357168	31.37907373	0.999992962	0.238431611	0.761560298	1.683644387	32.00250031	0.999991909
0	0.005	1	1	0.095106221	0.904885877	1.852606585	28.62898819	0.999992098	0.207758696	0.792232096	1.594407719	29.1747927	0.999990792
0	0.01	0	0	0.998995005	0.000995005	13.14728346	1968.889644	0.999990009	0.998995005	0.000995005	13.14728346	1968.889644	0.999990009
0	0.01	0	0.1	0.823895638	0.17609519	4.112236623	119.7583194	0.999990827	0.823895638	0.17609519	4.112236623	119.7583194	0.999990827
0	0.01	0	0.25	0.628693509	0.371298018	2.842814102	57.72036978	0.999991527	0.628693509	0.371298018	2.842814102	57.72036978	0.999991527
0	0.01	0	0.5	0.417289087	0.582702932	2.093510497	33.98219492	0.99999202	0.417289087	0.582702932	2.093510497	33.98219492	0.99999202
0	0.01	0	0.75	0.287423793	0.712567291	1.748686402	25.37342906	0.999991083	0.287423793	0.712567291	1.748686402	25.37342906	0.999991083
0	0.01	0	0.9	0.232885793	0.767108709	1.616438555	22.37626751	0.999994502	0.232885793	0.767108709	1.616438555	22.37626751	0.999994502
0	0.01	0	1	0.203320603	0.796673843	1.546408813	20.84568114	0.999994446	0.203320603	0.796673843	1.546408813	20.84568114	0.999994446
0	0.01	0.25	0	0.99874812	0.001241886	15.91322446	1973.134708	0.999990006	0.998997496	0.000992508	13.118926	1968.82536	0.999990004
0	0.01	0.25	0.1	0.796731552	0.203258983	4.976311516	140.2249871	0.999990536	0.830947957	0.169042134	4.351900942	140.4835418	0.999990091
0	0.01	0.25	0.25	0.576521401	0.423470042	3.190903663	64.89007548	0.999991443	0.631897756	0.368093054	2.887395789	65.10670135	0.99999081
0	0.01	0.25	0.5	0.36275674	0.637234424	2.25201686	36.05357731	0.999991164	0.419255431	0.580736037	2.102193883	36.20922141	0.999991469
0	0.01	0.25	0.75	0.242044415	0.757946536	1.843031847	26.01862204	0.999990952	0.288960717	0.7110303	1.752863001	26.12612931	0.999991016
0	0.01	0.25	0.9	0.19354701	0.806444786	1.689241787	22.72182797	0.999991796	0.23422615	0.765765713	1.619644983	22.81292751	0.999991863
0	0.01	0.25	1	0.167780141	0.832214164	1.608515598	21.08293905	0.999994305	0.204544831	0.795449551	1.549197673	21.1664438	0.999994383
0	0.01	0.5	0	0.998502463	0.001487538	18.59304405	1976.008283	0.999990001	0.99899998	0.000990029	13.09073292	1968.783218	0.999990009
0	0.01	0.5	0.1	0.788372463	0.211617927	6.271168968	163.2802893	0.99999039	0.849133709	0.150856781	4.861396263	163.8386112	0.99999049
0	0.01	0.5	0.25	0.540870116	0.459119963	3.808488966	75.85178299	0.99999008	0.644501463	0.355488917	3.133812402	76.37292219	0.99999038
0	0.01	0.5	0.5	0.318568596	0.681423454	2.470756559	41.93171208	0.999992051	0.423826987	0.576165393	2.159950347	42.3337458	0.99999238
0	0.01	0.5	0.75	0.205025278	0.794966789	1.955229251	29.64301081	0.999992067	0.291397888	0.708593948	1.772272734	29.95018146	0.999991835
0	0.01	0.5	0.9	0.161618555	0.838371961	1.772467698	25.36873823	0.999990517	0.236109643	0.763880376	1.631755049	25.62138963	0.999990018
0	0.01	0.5	1	0.139043767	0.860948288	1.678427511	23.20491618	0.999992055	0.20617258	0.793818997	1.558579079	23.42026384	0.999991577
0	0.01	0.75	0	0.998258031	0.001731977	21.19566263	1978.083923	0.999990008	0.999002446	0.000987558	13.06263949	1968.718647	0.999990004
0	0.01	0.75	0.1	0.787293498	0.212696547	7.608585617	185.11858	0.999990045	0.867386286	0.132604005	5.304146529	185.9705544	0.999990291
0	0.01	0.75	0.25	0.521760482	0.478230425	4.677840133	86.38732363	0.999990907	0.665586535	0.334404313	3.510746051	87.24400315	0.999990848
0	0.01	0.75	0.5	0.285604763	0.714386472	2.827098215	47.65946513	0.999991235	0.433199995	0.566791566	2.307027571	48.36013267	0.999991561
0	0.01	0.75	0.75	0.175675786	0.824314992	2.119727012	33.64995086	0.999990778	0.295601716	0.70438838	1.827178473	34.19667868	0.999990097
0	0.01	0.75	0.9	0.136104554	0.863885674	1.885805825	28.79638986	0.999990228	0.238990641	0.761002099	1.664390184	29.26710997	0.999992739
0	0.01	0.75	1	0.116051472	0.883938672	1.769807817	26.31711492	0.999990144	0.208500567	0.791492268	1.582533165	26.7412547	0.999992834
0	0.01	1	0	0.998014802	0.001975198	23.72843766	1979.61192	0.99999	0.999004905	0.000985103	13.03470856	1968.676305	0.999990008
0	0.01	1	0.1	0.788554776	0.211435409	8.914663261	206.0816655	0.999990185	0.882934537	0.117055756	5.660660399	207.2170169	0.999990292
0	0.01	1	0.25	0.513330856	0.486660113	5.666184215	96.56191823	0.999990969	0.689990233	0.310000566	3.908627957	97.75746406	0.999990799
0	0.01	1	0.5	0.26281112	0.737179779	3.341313189	53.23104236	0.999990899	0.447706452	0.55228474	2.537448969	54.26835599	0.999991192
0	0.01	1	0.75	0.153223062	0.846767118	2.37138359	37.48931876	0.999990181	0.302345864	0.697645987	1.933092145	38.31708787	0.999991851
0	0.01	1	0.9	0.116165059	0.883825672	2.055641167	32.06312165	0.99999073	0.243404628	0.756587685	1.730782559	32.78094001	0.999992314
0	0.01	1	1	0.097948864	0.902043972	1.903330629	29.3073214	0.999992835	0.211920465	0.788070799	1.631791939	29.95966851	0.999991264
0	0.02	0	0	0.998995005	0.000995005	13.14728346	1968.889644	0.999990009	0.998995005	0.000995005	13.14728346	1968.889644	0.999990009
0	0.02	0	0.1	0.823895638	0.17609519	4.112236623	119.7583194	0.999990827	0.823895638	0.17609519	4.112236623	119.7583194	0.999990827
0	0.02	0	0.25	0.628693509	0.371298018	2.842814102	57.72036978	0.999991527	0.628693509	0.371298018	2.842814102	57.72036978	0.999991527
0	0.02	0	0.5	0.417289087	0.582702932	2.093510497	33.98219492	0.99999202	0.417289087	0.582702932	2.093510497	33.98219492	0.99999202
0	0.02	0	0.75	0.287423793	0.712567291	1.748686402	25.37342906	0.999991083	0.287423793	0.712567291	1.748686402	25.37342906	0.999991083
0	0.02	0	0.9	0.232885793	0.767108709	1.616438555	22.37626751	0.999994502	0.232885793	0.767108709	1.616438555	22.37626751	0.999994502
0	0.02	0	1	0.203320603	0.796673843	1.546408813	20.84568114	0.999994446	0.203320603	0.796673843	1.546408813	20.84568114	0.999994446
0	0.02	0.25	0	0.998751219	0.001238782	15.87892764	1973.081669	0.999990001	0.99899998	0.000990029	13.09073292	1968.783218	0.999990009
0	0.02	0.25	0.1	0.799616904	0.200373367	5.018797654	140.8041779	0.999990271	0.83340943	0.166581081	4.387564224	141.0639076	0.999990511
0	0.02	0.25	0.25	0.579321355	0.420669045	3.218440631	65.56073418	0.9999904	0.634464208	0.365527099	2.911045253	65.78873948	0.999991306
0	0.02	0.25	0.5	0.364689673	0.635302252	2.260650304	36.67237501	0.999991925	0.421172935	0.578819206	2.109806132	36.85224205	0.999992141
0	0.02	0.25	0.75	0.243503448	0.756488515	1.847459191	26.42567972	0.999991964	0.290485929	0.709505918	1.756841757	26.55921221	0.999991847
0	0.02	0.25	0.9	0.19479402	0.805198937	1.692660334	23.01204008	0.999992957	0.235560519	0.764432257	1.622744369	23.123025	0.999992776
0	0.02	0.25	1	0.168905786	0.831085701	1.611490929	21.31535281	0.999991487	0.205765245	0.794226012	1.551908754	21.41465586	0.999991257
0	0.02	0.5	0	0.998509852	0.001480149	18.51341341	1975.934451	0.999990001	0.999004905	0.000985103	13.03470856	1968.676305	0.999990008
0	0.02	0.5	0.1	0.794088076	0.205902316	6.294400345	163.7326867	0.999990392	0.853384962	0.14660555	4.879151333	164.2777151	0.999990512
0	0.02	0.5	0.25	0.54955657	0.450434114	3.896567228	76.51589702	0.999990684	0.651947987	0.348042999	3.201605438	77.03769168	0.999990986
0	0.02	0.5	0.5	0.324040864	0.675949435	2.519598082	42.62009999	0.999990299	0.429318	0.570672658	2.199000472	43.04396511	0.999990658
0	0.02	0.5	0.75	0.208465216	0.79152759	1.978823779	30.33764622	0.999992806	0.295211795	0.70478069	1.791696635	30.68306476	0.999992485
0	0.02	0.5	0.9	0.164348443	0.835643012	1.788905733	26.05983837	0.999991455	0.239272913	0.760717876	1.645474257	26.36497095	0.999990789
0	0.02	0.5	1	0.141416893	0.858575962	1.69179724	23.87911038	0.999992855	0.208991593	0.791000586	1.569824858	24.15706926	0.999992179
0	0.02	0.75	0	0.998270863	0.001719139	21.06046291	1977.981592	0.999990002	0.999009782	0.000980226	12.97920302	1968.568906	0.999990008
0	0.02	0.75	0.1	0.79448015	0.205510043	7.57299035	185.4964056	0.999990193	0.872114203	0.127876267	5.282327056	186.3189157	0.999990469
0	0.02	0.75	0.25	0.536250756	0.463739652	4.784650336	87.02944869	0.999990408	0.677223729	0.322766698	3.587370181	87.86388759	0.999990426
0	0.02	0.75	0.5	0.295966794	0.704025002	2.938806566	48.37615563	0.999991796	0.443765291	0.556226828	2.389775766	49.08913265	0.999992119
0	0.02	0.75	0.75	0.181733483	0.818258028	2.185587103	34.35076397	0.999991511	0.302778435	0.697212361	1.877560386	34.93199906	0.999990796
0	0.02	0.75	0.9	0.140641654	0.859349459	1.932775391	29.49591983	0.999991113	0.244725734	0.755267542	1.70091584	30.01197113	0.999993276
0	0.02	0.75	1	0.119859396	0.880131699	1.807710854	27.02090175	0.999991095	0.213490829	0.786502537	1.612293688	27.49868019	0.999993366
0	0.02	1	0	0.99803422	0.001955789	23.52825669	1979.514594	0.999990009	0.999014611	0.000975396	12.92420905	1968.461018	0.999990007
0	0.02	1	0.1	0.796539356	0.203451057	8.810963296	206.4170637	0.999990412	0.887635917	0.112354221	5.600459367	207.5057406	0.999990137
0	0.02	1	0.25	0.532289846	0.467700831	5.74386517	97.18250975	0.999990677	0.704233836	0.295756801	3.963765887	98.32631151	0.999990637
0	0.02	1	0.5	0.278431947	0.721559469	3.507868386	53.97953078	0.999991416	0.46379904	0.536192761	2.654432232	55.00759913	0.999991802
0	0.02	1	0.75	0.162336227	0.83765455	2.496924839	38.22184434	0.999990777	0.313870265	0.686122077	2.02374084	39.07628104	0.999992342
0	0.02	1	0.9	0.122786446	0.877204945	2.152084387	32.77871174	0.999991391	0.252544163	0.747448624	1.801547787	33.53787752	0.999992787
0	0.02	1	1	0.103374264	0.896615931	1.983459249	30.01490502	0.999990196	0.219778956	0.780212863	1.691171305	30.71705907	0.999991819
0	0.03	0	0	0.998995005	0.000995005	13.14728346	1968.889644	0.999990009	0.998995005	0.000995005	13.14728346	1968.889644	0.999990009
0	0.03	0	0.1	0.823895638	0.17609519	4.112236623	119.7583194	0.999990827	0.823895638	0.17609519	4.112236623	119.7583194	0.999990827
0	0.03	0	0.25	0.628693509	0.371298018	2.842814102	57.72036978	0.999991527	0.628693509	0.371298018	2.842814102	57.72036978	0.999991527
0	0.03	0	0.5	0.417289087	0.582702932	2.093510497	33.98219492	0.99999202	0.417289087	0.582702932	2.093510497	33.98219492	0.99999202
0	0.03	0	0.75	0.287423793	0.712567291	1.748686402	25.37342906	0.999991083	0.287423793	0.712567291	1.748686402	25.37342906	0.999991083
0	0.03	0	0.9	0.232885793	0.767108709	1.616438555	22.37626751	0.999994502	0.232885793	0.767108709	1.616438555	22.37626751	0.999994502
0	0.03	0	1	0.203320603	0.796673843	1.546408813	20.84568114	0.999994446	0.203320603	0.796673843	1.546408813	20.84568114	0.999994446
0	0.03	0.25	0	0.998754308	0.001235698	15.84482233	1973.047235	0.999990006	0.999002446	0.000987558	13.06263949	1968.718647	0.999990004
0	0.03	0.25	0.1	0.801766252	0.198223899	5.04010749	141.1245295	0.999990151	0.835238613	0.164751784	4.405366392	141.3826378	0.999990397
0	0.03	0.25	0.25	0.58184197	0.418149412	3.238483213	65.94870055	0.999991382	0.636769736	0.363220993	2.928207851	66.17882782	0.999990729
0	0.03	0.25	0.5	0.366583715	0.633407022	2.268416437	37.05123237	0.999990738	0.423049965	0.576941007	2.116645023	37.23795706	0.999990972
0	0.03	0.25	0.75	0.244952867	0.75503726	1.851684622	26.71889162	0.999990127	0.29199988	0.707993777	1.76063786	26.86415483	0.999993657
0	0.03	0.25	0.9	0.196036478	0.803954566	1.695966005	23.24097727	0.999991044	0.236888998	0.763101729	1.62574106	23.3631131	0.999990726
0	0.03	0.25	1	0.170028785	0.829965114	1.614383505	21.50757225	0.999993899	0.206981871	0.793011778	1.554544291	21.61682919	0.999993649
0	0.03	0.5	0	0.998517167	0.001472833	18.43450896	1975.860221	0.99999	0.999009782	0.000980226	12.97920302	1968.568906	0.999990008
0	0.03	0.5	0.1	0.797994269	0.201996166	6.291737022	163.978055	0.999990435	0.85627766	0.143712908	4.877336304	164.5126151	0.999990568
0	0.03	0.5	0.25	0.556364097	0.443626189	3.946173809	76.89177686	0.999990286	0.657738109	0.342252517	3.239686654	77.40755112	0.999990626
0	0.03	0.5	0.5	0.329062151	0.670929604	2.556288192	43.02280584	0.999991756	0.434324278	0.565667788	2.22823877	43.45008307	0.999992066
0	0.03	0.5	0.75	0.211813121	0.788178321	1.999258857	30.74511466	0.999991442	0.298907006	0.701084036	1.808479692	31.09899895	0.999991041
0	0.03	0.5	0.9	0.167043193	0.83295017	1.80384364	26.47201803	0.999993362	0.242383421	0.757609389	1.657923178	26.79003419	0.99999281
0	0.03	0.5	1	0.143772534	0.856218441	1.704209613	24.29043053	0.999990975	0.211779796	0.788210259	1.580255964	24.58537878	0.999990055
0	0.03	0.75	0	0.998283511	0.001706494	20.9271238	1977.892838	0.999990005	0.999017005	0.000972996	12.89688578	1968.395584	0.999990001
0	0.03	0.75	0.1	0.799296982	0.200693339	7.526340309	185.7024013	0.999990321	0.875264762	0.12472537	5.251862827	186.5034029	0.999990132
0	0.03	0.75	0.25	0.546806422	0.453183753	4.830173973	87.38860521	0.999990175	0.685583464	0.314406794	3.620213578	88.20164013	0.999990257
0	0.03	0.75	0.5	0.304839339	0.695151613	3.010746029	48.79483177	0.999990952	0.452669779	0.547321583	2.442956427	49.50207826	0.999991362
0	0.03	0.75	0.75	0.187423338	0.812566757	2.236264461	34.76548672	0.999990094	0.309435139	0.690557275	1.916206972	35.35204999	0.999992414
0	0.03	0.75	0.9	0.145033316	0.854959568	1.971643662	29.90887833	0.999992884	0.250217606	0.749774306	1.731057299	30.43408473	0.999991912
0	0.03	0.75	1	0.123594465	0.876398541	1.84029484	27.43525051	0.999993005	0.218337955	0.781653897	1.637819416	27.92467945	0.999991853
0	0.03	1	0	0.998053255	0.001936751	23.33160477	1979.402947	0.999990006	0.999024128	0.000965876	12.81572757	1968.243775	0.999990004
0	0.03	1	0.1	0.801892708	0.198097454	8.716380008	206.6024906	0.999990161	0.89076654	0.109223806	5.543592788	207.6602244	0.999990346
0	0.03	1	0.25	0.54556285	0.454427724	5.757756669	97.52848548	0.999990573	0.714013149	0.285977478	3.975149623	98.63221376	0.999990627
0	0.03	1	0.5	0.291122789	0.708867871	3.600504869	54.41480651	0.99999066	0.476518283	0.523472918	2.71966727	55.42044752	0.999991201
0	0.03	1	0.75	0.170585424	0.829406751	2.583064411	38.65860664	0.999992175	0.324047414	0.675943826	2.085853981	39.50961062	0.99999124
0	0.03	1	0.9	0.129037971	0.870954912	2.224285134	33.20741193	0.999992883	0.260986619	0.739004862	1.854415937	33.97098068	0.999991481
0	0.03	1	1	0.108603478	0.891388562	2.046406225	30.43876204	0.99999204	0.22720301	0.772787141	1.737722161	31.14930756	0.999990151
0	0.04	0	0	0.998995005	0.000995005	13.14728346	1968.889644	0.999990009	0.998995005	0.000995005	13.14728346	1968.889644	0.999990009
0	0.04	0	0.1	0.823895638	0.17609519	4.112236623	119.7583194	0.999990827	0.823895638	0.17609519	4.112236623	119.7583194	0.999990827
0	0.04	0	0.25	0.628693509	0.371298018	2.842814102	57.72036978	0.999991527	0.628693509	0.371298018	2.842814102	57.72036978	0.999991527
0	0.04	0	0.5	0.417289087	0.582702932	2.093510497	33.98219492	0.99999202	0.417289087	0.582702932	2.093510497	33.98219492	0.99999202
0	0.04	0	0.75	0.287423793	0.712567291	1.748686402	25.37342906	0.999991083	0.287423793	0.712567291	1.748686402	25.37342906	0.999991083
0	0.04	0	0.9	0.232885793	0.767108709	1.616438555	22.37626751	0.999994502	0.232885793	0.767108709	1.616438555	22.37626751	0.999994502
0	0.04	0	1	0.203320603	0.796673843	1.546408813	20.84568114	0.999994446	0.203320603	0.796673843	1.546408813	20.84568114	0.999994446
0	0.04	0.25	0	0.998757377	0.001232624	15.81084142	1972.993943	0.999990001	0.999004905	0.000985103	13.03470856	1968.676305	0.999990008
0	0.04	0.25	0.1	0.803548385	0.1964417	5.052133278	141.3423931	0.999990085	0.836753498	0.163236838	4.415352056	141.5986264	0.999990336
0	0.04	0.25	0.25	0.584177739	0.415813259	3.254138481	66.22011883	0.999990998	0.638903399	0.361086921	2.941592402	66.45057308	0.99999032
0	0.04	0.25	0.5	0.368443506	0.631549133	2.275480344	37.32323621	0.999992639	0.424891394	0.575098667	2.122860955	37.51230738	0.999990061
0	0.04	0.25	0.75	0.246393006	0.753599798	1.855721811	26.94719372	0.999992804	0.29350296	0.706489687	1.764263965	27.09835207	0.999992647
0	0.04	0.25	0.9	0.197274453	0.80271933	1.699163221	23.42951817	0.999993784	0.23821168	0.761781858	1.628639137	23.55848401	0.999993537
0	0.04	0.25	1	0.171149151	0.828843492	1.617195709	21.67082889	0.999992643	0.208194738	0.791797562	1.557106473	21.78671688	0.999992299
0	0.04	0.5	0	0.998524416	0.001465593	18.35635451	1975.801971	0.999990009	0.999014611	0.000975396	12.92420905	1968.461018	0.999990007
0	0.04	0.5	0.1	0.801084768	0.198905719	6.279909065	164.1435253	0.999990487	0.858560964	0.141429101	4.868547884	164.6687728	0.999990064
0	0.04	0.5	0.25	0.562158797	0.43783123	3.977837151	77.15119999	0.999990028	0.662643149	0.337347253	3.263963726	77.66023242	0.999990401
0	0.04	0.5	0.5	0.333770798	0.666220283	2.585513928	43.30666678	0.999991082	0.438996301	0.560995132	2.251509323	43.73314294	0.999991433
0	0.04	0.5	0.75	0.215084489	0.784905847	2.017280749	31.03227885	0.999990336	0.302503378	0.697489814	1.823268339	31.38828292	0.999993192
0	0.04	0.5	0.9	0.169706309	0.830286004	1.817509363	26.76314551	0.999992313	0.245446277	0.754545394	1.669304514	27.08504801	0.999991671
0	0.04	0.5	1	0.146111711	0.853881864	1.715764196	24.58322626	0.999993575	0.214538966	0.785453943	1.589961787	24.88403659	0.999992909
0	0.04	0.75	0	0.998295975	0.001694033	20.7955733	1977.803329	0.999990008	0.999024128	0.000965876	12.81572757	1968.243775	0.999990004
0	0.04	0.75	0.1	0.803081102	0.196909333	7.478031377	185.8426165	0.999990435	0.87773186	0.122258406	5.219733492	186.6270977	0.999990266
0	0.04	0.75	0.25	0.555415178	0.444574868	4.850752349	87.63503946	0.999990046	0.692342551	0.30764763	3.635210931	88.42944665	0.999990182
0	0.04	0.75	0.5	0.312802705	0.687187627	3.061705701	49.0895241	0.999990333	0.460571308	0.539419522	2.48066818	49.78766057	0.99999083
0	0.04	0.75	0.75	0.1928483	0.807143892	2.277115678	35.06028304	0.999992192	0.315716801	0.68427478	1.947360773	35.64516954	0.999991582
0	0.04	0.75	0.9	0.149311089	0.85068081	2.004655451	30.20173514	0.9999919	0.255516892	0.744473926	1.756650314	30.72807137	0.999990818
0	0.04	0.75	1	0.127269392	0.872722539	1.868753404	27.72827434	0.999991931	0.223064857	0.776925758	1.660106255	28.22022393	0.999990616
0	0.04	1	0	0.998071924	0.001918078	23.13842115	1979.289875	0.999990002	0.999033462	0.000956539	12.70920888	1968.024568	0.999990001
0	0.04	1	0.1	0.806114717	0.193875598	8.629215139	206.7312141	0.999990315	0.893225854	0.10676424	5.490340889	207.7631407	0.999990094
0	0.04	1	0.25	0.556152332	0.443838206	5.748912935	97.7660678	0.999990537	0.721721387	0.278269279	3.97073137	98.83718438	0.999990666
0	0.04	1	0.5	0.302152657	0.697837465	3.658388379	54.72028746	0.999990122	0.487361092	0.512629716	2.760664617	55.70311333	0.999990808
0	0.04	1	0.75	0.17826667	0.821724678	2.646599839	38.96986292	0.999991349	0.333341638	0.66664878	2.13178067	39.81110742	0.999990418
0	0.04	1	0.9	0.135028073	0.864963891	2.281007084	33.51405664	0.999991963	0.268929927	0.731060532	1.896014904	34.27354808	0.99999046
0	0.04	1	1	0.113687977	0.886302924	2.097605185	30.74200555	0.9999909	0.234297664	0.765694803	1.775629706	31.45151154	0.999992467
0	0.05	0	0	0.998995005	0.000995005	13.14728346	1968.889644	0.999990009	0.998995005	0.000995005	13.14728346	1968.889644	0.999990009
0	0.05	0	0.1	0.823895638	0.17609519	4.112236623	119.7583194	0.999990827	0.823895638	0.17609519	4.112236623	119.7583194	0.999990827
0	0.05	0	0.25	0.628693509	0.371298018	2.842814102	57.72036978	0.999991527	0.628693509	0.371298018	2.842814102	57.72036978	0.999991527
0	0.05	0	0.5	0.417289087	0.582702932	2.093510497	33.98219492	0.99999202	0.417289087	0.582702932	2.093510497	33.98219492	0.99999202
0	0.05	0	0.75	0.287423793	0.712567291	1.748686402	25.37342906	0.999991083	0.287423793	0.712567291	1.748686402	25.37342906	0.999991083
0	0.05	0	0.9	0.232885793	0.767108709	1.616438555	22.37626751	0.999994502	0.232885793	0.767108709	1.616438555	22.37626751	0.999994502
0	0.05	0	1	0.203320603	0.796673843	1.546408813	20.84568114	0.999994446	0.203320603	0.796673843	1.546408813	20.84568114	0.999994446
0	0.05	0.25	0	0.998760435	0.001229571	15.77704979	1972.959331	0.999990005	0.999007347	0.000982656	13.00687546	1968.611448	0.999990003
0	0.05	0.25	0.1	0.805101956	0.194888091	5.058934203	141.505634	0.999990047	0.838073076	0.161917226	4.420938969	141.7600212	0.999990302
0	0.05	0.25	0.25	0.586375255	0.413615447	3.266801841	66.42794688	0.999990702	0.640908753	0.359081253	2.952404934	66.65798661	0.999990006
0	0.05	0.25	0.5	0.370272352	0.629719726	2.281950902	37.53449308	0.999992079	0.42670067	0.573291608	2.128551797	37.72462123	0.999992278
0	0.05	0.25	0.75	0.247824157	0.752167791	1.859582597	27.13325345	0.999991948	0.294995515	0.704996256	1.767730949	27.28776644	0.99999177
0	0.05	0.25	0.9	0.19850801	0.801484881	1.702256141	23.58914211	0.999992891	0.239528653	0.760463946	1.631442429	23.72249823	0.999992599
0	0.05	0.25	1	0.172266896	0.827724588	1.619929846	21.81239058	0.999991485	0.209403871	0.790587193	1.559597421	21.93286604	0.999991064
0	0.05	0.5	0	0.998531589	0.001458419	18.27887252	1975.727011	0.999990008	0.999019393	0.000970613	12.86971956	1968.352641	0.999990006
0	0.05	0.5	0.1	0.80369912	0.196291423	6.263768368	164.2671061	0.999990542	0.860489343	0.139500788	4.856450281	164.7849225	0.999990131
0	0.05	0.5	0.25	0.56729154	0.432699675	3.999043086	77.34800948	0.999991215	0.66697207	0.333018179	3.280193909	77.85020518	0.999990249
0	0.05	0.5	0.5	0.338238394	0.661752143	2.609510066	43.52529709	0.999990537	0.443410966	0.556579965	2.270611597	43.94949029	0.99999093
0	0.05	0.5	0.75	0.218289313	0.781703547	2.033349257	31.25354463	0.99999286	0.306013601	0.693978939	1.836450184	31.60915923	0.999992539
0	0.05	0.5	0.9	0.172340372	0.827651029	1.830069713	26.98718399	0.999991401	0.248465238	0.751525454	1.679762396	27.30986831	0.999990692
0	0.05	0.5	1	0.148435254	0.851557463	1.726543751	24.80900742	0.999992717	0.217270557	0.782721409	1.599014706	25.11167743	0.999991967
0	0.05	0.75	0	0.998308253	0.001681747	20.66574055	1977.698393	0.999990001	0.999031148	0.000958859	12.73567336	1968.090991	0.999990007
0	0.05	0.75	0.1	0.806273827	0.193716221	7.430065003	185.9479494	0.999990049	0.879808568	0.120181819	5.187521171	186.7189456	0.999990387
0	0.05	0.75	0.25	0.562820578	0.43717057	4.85819885	87.82147266	0.999991148	0.698118948	0.301871204	3.640768878	88.59923505	0.999990153
0	0.05	0.75	0.5	0.320121613	0.679870404	3.099477354	49.31622456	0.999992017	0.467765464	0.532224965	2.508662338	50.00435527	0.999990429
0	0.05	0.75	0.75	0.198063606	0.801927911	2.310880695	35.28859283	0.999991517	0.32170066	0.678290241	1.973131909	35.86952214	0.9999909
0	0.05	0.75	0.9	0.153493527	0.846497524	2.033120547	30.42851271	0.999991051	0.260653459	0.739339802	1.778729794	30.95317598	0.99999326
0	0.05	0.75	1	0.130892138	0.869098853	1.893856509	27.95474122	0.999990992	0.227686112	0.77230718	1.679772702	28.4460601	0.999993292
0	0.05	1	0	0.998090242	0.001899766	22.94864838	1979.188687	0.999990008	0.999042622	0.000947384	12.60463141	1967.826483	0.999990006
0	0.05	1	0.1	0.809692257	0.190297764	8.547708966	206.8294567	0.999990021	0.89530376	0.104686493	5.440067778	207.8407847	0.999990253
0	0.05	1	0.25	0.565131865	0.43485867	5.729417504	97.94601567	0.999990535	0.728198456	0.271792269	3.958786253	98.98940209	0.999990726
0	0.05	1	0.5	0.312061584	0.687930099	3.696196051	54.95481926	0.999991683	0.496951449	0.503039083	2.787614419	55.91595568	0.999990532
0	0.05	1	0.75	0.185524277	0.814466386	2.695213536	39.21141952	0.999990663	0.34197793	0.658014545	2.167031649	40.0411437	0.999992475
0	0.05	1	0.9	0.140813241	0.859177935	2.326747286	33.75280832	0.999991175	0.27647824	0.723514524	1.929640243	34.50532955	0.999992764
0	0.05	1	1	0.118655614	0.881337593	2.140077483	30.978367	0.999993207	0.24112134	0.758870369	1.807139449	31.68304219	0.99999171
0	0.06	0	0	0.998995005	0.000995005	13.14728346	1968.889644	0.999990009	0.998995005	0.000995005	13.14728346	1968.889644	0.999990009
0	0.06	0	0.1	0.823895638	0.17609519	4.112236623	119.7583194	0.999990827	0.823895638	0.17609519	4.112236623	119.7583194	0.999990827
0	0.06	0	0.25	0.628693509	0.371298018	2.842814102	57.72036978	0.999991527	0.628693509	0.371298018	2.842814102	57.72036978	0.999991527
0	0.06	0	0.5	0.417289087	0.582702932	2.093510497	33.98219492	0.99999202	0.417289087	0.582702932	2.093510497	33.98219492	0.99999202
0	0.06	0	0.75	0.287423793	0.712567291	1.748686402	25.37342906	0.999991083	0.287423793	0.712567291	1.748686402	25.37342906	0.999991083
0	0.06	0	0.9	0.232885793	0.767108709	1.616438555	22.37626751	0.999994502	0.232885793	0.767108709	1.616438555	22.37626751	0.999994502
0	0.06	0	1	0.203320603	0.796673843	1.546408813	20.84568114	0.999994446	0.203320603	0.796673843	1.546408813	20.84568114	0.999994446
0	0.06	0.25	0	0.998763478	0.001226532	15.74341335	1972.924644	0.99999001	0.999009782	0.000980226	12.97920302	1968.568906	0.999990008
0	0.06	0.25	0.1	0.806496505	0.193493521	5.062402811	141.635146	0.999990025	0.839256894	0.160733391	4.423719321	141.8877715	0.999990285
0	0.06	0.25	0.25	0.588462549	0.411527916	3.277256211	66.5957114	0.999990464	0.642811907	0.357179466	2.961319672	66.82529715	0.999991373
0	0.06	0.25	0.5	0.3720728	0.627918797	2.28790716	37.70681522	0.999991597	0.428480437	0.571511375	2.133788102	37.89709376	0.999991812
0	0.06	0.25	0.75	0.249246587	0.750744595	1.86327741	27.2898702	0.999991182	0.296477856	0.703513134	1.771048342	27.44630283	0.99999099
0	0.06	0.25	0.9	0.199737208	0.800254863	1.705248681	23.72724884	0.999992072	0.240840002	0.759151741	1.634154531	23.86351725	0.999991743
0	0.06	0.25	1	0.173382032	0.826608372	1.622588152	21.9370733	0.999990404	0.210609298	0.789385081	1.562019191	22.06091436	0.999994378
0	0.06	0.5	0	0.998538693	0.001451314	18.20208719	1975.651653	0.999990006	0.999024128	0.000965876	12.81572757	1968.243775	0.999990004
0	0.06	0.5	0.1	0.805997161	0.193992867	6.245315373	164.3646075	0.999990028	0.862182252	0.137807946	4.842561599	164.8763526	0.999990198
0	0.06	0.5	0.25	0.571946974	0.428044126	4.013423613	77.5053985	0.9999911	0.670886616	0.329103526	3.291165495	78.00132149	0.999990142
0	0.06	0.5	0.5	0.342509374	0.657480708	2.629579052	43.70267372	0.999990082	0.447615809	0.552374707	2.286586407	44.12395885	0.999990516
0	0.06	0.5	0.75	0.221434746	0.778557559	2.047782766	31.43304151	0.999992305	0.309446766	0.690545208	1.848290095	31.78741296	0.999991974
0	0.06	0.5	0.9	0.174947387	0.8250432	1.841654096	27.16877333	0.999990587	0.251443248	0.748550337	1.689406896	27.49104442	0.999993585
0	0.06	0.5	1	0.150743849	0.849248094	1.736618058	24.99210675	0.999991943	0.219975792	0.780015334	1.607474794	25.29490681	0.999991126
0	0.06	0.75	0	0.99832036	0.001669642	20.53765933	1977.607293	0.999990002	0.999038066	0.000951942	12.65670057	1967.937229	0.999990009
0	0.06	0.75	0.1	0.809078354	0.190911796	7.383010488	186.0328656	0.99999015	0.881629393	0.118360614	5.155723875	186.7907284	0.999990007
0	0.06	0.75	0.25	0.569393304	0.430597805	4.857786036	87.97038852	0.99999111	0.703218393	0.296771757	3.640647891	88.73345815	0.99999015
0	0.06	0.75	0.5	0.326946797	0.673044908	3.12816631	49.49970863	0.999991705	0.474419613	0.525570501	2.529954133	50.17798724	0.999990114
0	0.06	0.75	0.75	0.203104267	0.796886666	2.339229281	35.47474955	0.999990933	0.327435886	0.672554439	1.994791679	36.05069917	0.999990325
0	0.06	0.75	0.9	0.157593064	0.842397236	2.057911861	30.61344094	0.9999903	0.26564764	0.734345085	1.797974958	31.13499753	0.999992726
0	0.06	0.75	1	0.13446822	0.865521931	1.916152261	28.13918285	0.999990152	0.232212128	0.767780565	1.69725125	28.6282922	0.999992693
0	0.06	1	0	0.998108209	0.001881794	22.76212689	1979.072879	0.999990002	0.999051604	0.000938397	12.50188045	1967.603506	0.999990001
0	0.06	1	0.1	0.812847261	0.18714289	8.470676495	206.9099177	0.999990151	0.897131966	0.102858431	5.392250813	207.9026305	0.999990397
0	0.06	1	0.25	0.573020782	0.426969769	5.704262124	98.09040841	0.999990551	0.733846671	0.266144124	3.942767046	99.10950273	0.999990795
0	0.06	1	0.5	0.321142677	0.678848743	3.721099866	55.14438461	0.99999142	0.505624658	0.494365672	2.805492267	56.08545908	0.99999033
0	0.06	1	0.75	0.19244401	0.807546067	2.73321069	39.40854294	0.999990076	0.3500906	0.649901482	2.194671422	40.22607606	0.999992082
0	0.06	1	0.9	0.146428432	0.853562051	2.364236767	33.94821257	0.999990483	0.283697387	0.71629488	1.957270177	34.69238645	0.999992267
0	0.06	1	1	0.123523947	0.876468663	2.175762522	31.17188908	0.99999261	0.247712375	0.752278682	1.833672594	31.87026331	0.999991057
0	0.07	0	0	0.998995005	0.000995005	13.14728346	1968.889644	0.999990009	0.998995005	0.000995005	13.14728346	1968.889644	0.999990009
0	0.07	0	0.1	0.823895638	0.17609519	4.112236623	119.7583194	0.999990827	0.823895638	0.17609519	4.112236623	119.7583194	0.999990827
0	0.07	0	0.25	0.628693509	0.371298018	2.842814102	57.72036978	0.999991527	0.628693509	0.371298018	2.842814102	57.72036978	0.999991527
0	0.07	0	0.5	0.417289087	0.582702932	2.093510497	33.98219492	0.99999202	0.417289087	0.582702932	2.093510497	33.98219492	0.99999202
0	0.07	0	0.75	0.287423793	0.712567291	1.748686402	25.37342906	0.999991083	0.287423793	0.712567291	1.748686402	25.37342906	0.999991083
0	0.07	0	0.9	0.232885793	0.767108709	1.616438555	22.37626751	0.999994502	0.232885793	0.767108709	1.616438555	22.37626751	0.999994502
0	0.07	0	1	0.203320603	0.796673843	1.546408813	20.84568114	0.999994446	0.203320603	0.796673843	1.546408813	20.84568114	0.999994446
0	0.07	0.25	0	0.998766501	0.001223503	15.70989809	1972.870993	0.999990004	0.9990122	0.000977802	12.95162662	1968.50376	0.999990002
0	0.07	0.25	0.1	0.807772587	0.192217428	5.063577364	141.7418757	0.999990015	0.840339635	0.159650642	4.424566525	141.9928308	0.999990277
0	0.07	0.25	0.25	0.590458398	0.409531868	3.285996767	66.73595553	0.999990267	0.644630318	0.35536088	2.968762267	66.96464098	0.999991198
0	0.07	0.25	0.5	0.373846903	0.626144272	2.293409853	37.85205302	0.999991175	0.430232824	0.56975858	2.138623855	38.04210532	0.999991404
0	0.07	0.25	0.75	0.250660536	0.74932995	1.866815555	27.42478921	0.999990486	0.297950265	0.702040018	1.774224613	27.58230264	0.999990283
0	0.07	0.25	0.9	0.200962106	0.799029206	1.708144533	23.84870182	0.999991312	0.242145806	0.757845146	1.636778826	23.98693141	0.999990953
0	0.07	0.25	1	0.174494571	0.82549951	1.625172789	22.04838147	0.999994081	0.211811043	0.788182734	1.564373766	22.17446354	0.999993777
0	0.07	0.5	0	0.998545727	0.001444278	18.12598904	1975.575898	0.999990005	0.999028818	0.000961185	12.76222625	1968.134417	0.999990003
0	0.07	0.5	0.1	0.808067758	0.191922328	6.22553767	164.4455176	0.999990086	0.863705989	0.136284274	4.827635378	164.9512977	0.999990263
0	0.07	0.5	0.25	0.576236724	0.423754289	4.023027584	77.63612145	0.999991013	0.674484257	0.325505809	3.298451373	78.1261144	0.999990065
0	0.07	0.5	0.5	0.346614206	0.653377976	2.646567452	43.85178141	0.999992182	0.451643391	0.548346774	2.300107766	44.26971834	0.999990165
0	0.07	0.5	0.75	0.224526241	0.775465568	2.06081719	31.5839083	0.999991809	0.312809837	0.687181638	1.858982861	31.93655931	0.999991475
0	0.07	0.5	0.9	0.177528977	0.822464623	1.852366797	27.3212916	0.9999936	0.254382715	0.745610379	1.698325885	27.64227628	0.999993094
0	0.07	0.5	1	0.153038073	0.846953163	1.74604686	25.14573929	0.999991235	0.222655716	0.777334647	1.615392971	25.44782548	0.999990362
0	0.07	0.75	0	0.998332294	0.00165771	20.41126069	1977.515439	0.999990004	0.999044886	0.000945124	12.57878726	1967.782487	0.99999001
0	0.07	0.75	0.1	0.811605843	0.188384402	7.337026676	186.1037696	0.999990245	0.883267777	0.116722338	5.124513804	186.8505238	0.999990116
0	0.07	0.75	0.25	0.57534833	0.424642759	4.852291876	88.09407273	0.99999109	0.707817328	0.292172836	3.636836315	88.84379511	0.999990164
0	0.07	0.75	0.5	0.333374992	0.666616452	3.150232313	49.65354399	0.999991445	0.480640882	0.519351142	2.546348097	50.32242412	0.999992024
0	0.07	0.75	0.75	0.207994645	0.791995772	2.363281494	35.63174828	0.999990418	0.332956951	0.66703585	2.013188323	36.20240879	0.999992801
0	0.07	0.75	0.9	0.161618694	0.838374386	2.079656391	30.76960231	0.99999308	0.270514435	0.729477818	1.814869875	31.28727624	0.999992253
0	0.07	0.75	1	0.138001708	0.861991476	1.936054165	28.294808	0.999993184	0.236650855	0.763341303	1.712865113	28.7808506	0.999992157
0	0.07	1	0	0.998125844	0.001864162	22.57884075	1978.969166	0.999990006	0.999060423	0.000929582	12.40096982	1967.401982	0.999990005
0	0.07	1	0.1	0.815700323	0.184289948	8.397308827	206.9780663	0.999990271	0.898781897	0.101208208	5.346504216	207.9530443	0.999990105
0	0.07	1	0.25	0.580113498	0.41987708	5.675903075	98.21077849	0.999990578	0.738892627	0.261098242	3.924391609	99.20814353	0.999990868
0	0.07	1	0.5	0.329577187	0.670414018	3.737140001	55.30316903	0.999991205	0.513586739	0.486403439	2.817107856	56.22556069	0.999990178
0	0.07	1	0.75	0.199082707	0.80090962	2.763285733	39.57498613	0.999992328	0.357769247	0.642222506	2.216614302	40.3802002	0.999991753
0	0.07	1	0.9	0.151897479	0.848095458	2.395294333	34.11362741	0.999992937	0.290633299	0.709358538	1.980216392	34.84881938	0.999991837
0	0.07	1	1	0.128305063	0.871687006	2.206007998	31.33573952	0.99999207	0.254098299	0.745892185	1.856210889	32.02706294	0.999990484
0	0.08	0	0	0.998995005	0.000995005	13.14728346	1968.889644	0.999990009	0.998995005	0.000995005	13.14728346	1968.889644	0.999990009
0	0.08	0	0.1	0.823895638	0.17609519	4.112236623	119.7583194	0.999990827	0.823895638	0.17609519	4.112236623	119.7583194	0.999990827
0	0.08	0	0.25	0.628693509	0.371298018	2.842814102	57.72036978	0.999991527	0.628693509	0.371298018	2.842814102	57.72036978	0.999991527
0	0.08	0	0.5	0.417289087	0.582702932	2.093510497	33.98219492	0.99999202	0.417289087	0.582702932	2.093510497	33.98219492	0.99999202
0	0.08	0	0.75	0.287423793	0.712567291	1.748686402	25.37342906	0.999991083	0.287423793	0.712567291	1.748686402	25.37342906	0.999991083
0	0.08	0	0.9	0.232885793	0.767108709	1.616438555	22.37626751	0.999994502	0.232885793	0.767108709	1.616438555	22.37626751	0.999994502
0	0.08	0	1	0.203320603	0.796673843	1.546408813	20.84568114	0.999994446	0.203320603	0.796673843	1.546408813	20.84568114	0.999994446
0	0.08	0.25	0	0.998769514	0.001220495	15.67656883	1972.836127	0.999990009	0.999014611	0.000975396	12.92420905	1968.461018	0.999990007
0	0.08	0.25	0.1	0.808956215	0.191033796	5.06308881	141.8322515	0.999990012	0.841343526	0.15864675	4.42401147	142.0816216	0.999990276
0	0.08	0.25	0.25	0.592376276	0.407613824	3.293361526	66.85615455	0.9999901	0.646376495	0.353614556	2.975022989	67.08385591	0.999991051
0	0.08	0.25	0.5	0.375596367	0.62439443	2.298507459	37.97738547	0.999990797	0.431959603	0.568031438	2.143102025	38.16700347	0.999991041
0	0.08	0.25	0.75	0.252066224	0.747927375	1.870205411	27.54321197	0.999993598	0.299413002	0.700580461	1.777267366	27.70129707	0.999993464
0	0.08	0.25	0.9	0.202182757	0.797807845	1.710947184	23.95690335	0.999990602	0.243446141	0.756544075	1.639318502	24.09645533	0.999990216
0	0.08	0.25	1	0.175604523	0.824389018	1.627685844	22.14857549	0.999993542	0.213009133	0.786984077	1.56666306	22.27635994	0.999993211
0	0.08	0.5	0	0.998552694	0.001437309	18.05056876	1975.499744	0.999990003	0.999033462	0.000956539	12.70920888	1968.024568	0.999990001
0	0.08	0.5	0.1	0.809965757	0.190024386	6.204980304	164.5142348	0.999990144	0.865101424	0.134888902	4.812089903	165.014532	0.999990326
0	0.08	0.5	0.25	0.580234457	0.419756489	4.029126324	77.74757919	0.999990946	0.677829178	0.322160831	3.303028264	78.23196291	0.99999001
0	0.08	0.5	0.5	0.350575159	0.649416764	2.661065226	43.97996629	0.999991923	0.455517515	0.544474795	2.31164452	44.39477837	0.99999231
0	0.08	0.5	0.75	0.227568132	0.772423228	2.072635302	31.71390168	0.999991361	0.316108376	0.68388265	1.868678712	32.0645818	0.999991027
0	0.08	0.5	0.9	0.180086487	0.819906684	1.862294148	27.45244098	0.999993171	0.257285662	0.742706984	1.70659167	27.77191709	0.999992646
0	0.08	0.5	1	0.155318417	0.844672163	1.754881999	25.27786811	0.99999058	0.225311243	0.774682503	1.62281313	25.57892048	0.999993745
0	0.08	0.75	0	0.998344059	0.001645946	20.28651117	1977.422833	0.999990005	0.999051604	0.000938397	12.50188045	1967.603506	0.999990001
0	0.08	0.75	0.1	0.813924048	0.186066287	7.292132158	186.1646766	0.999990335	0.884768426	0.115221791	5.093944192	186.901248	0.999990217
0	0.08	0.75	0.25	0.580822821	0.419168261	4.843341095	88.19960634	0.999991083	0.712027941	0.287962247	3.630501696	88.93706435	0.999990189
0	0.08	0.75	0.5	0.339473196	0.660518026	3.167274943	49.78574767	0.999991222	0.486503362	0.513488497	2.559018342	50.44537406	0.999991859
0	0.08	0.75	0.75	0.212752751	0.787240143	2.383836237	35.76750213	0.999992894	0.338289545	0.661702947	2.028925424	36.3324071	0.999992492
0	0.08	0.75	0.9	0.165577268	0.834415399	2.098826854	30.90450632	0.999992668	0.275265491	0.724726339	1.829778001	31.41806791	0.99999183
0	0.08	0.75	1	0.14149574	0.85849699	1.953886388	28.42918975	0.999992731	0.241008638	0.758983034	1.726866345	28.91187496	0.999991672
0	0.08	1	0	0.998143153	0.001846856	22.39867175	1978.864243	0.999990009	0.999069078	0.00092093	12.3018201	1967.198813	0.999990008
0	0.08	1	0.1	0.818324599	0.181665785	8.327030797	207.0373838	0.999990384	0.900296828	0.099693406	5.302541035	207.9969305	0.999990234
0	0.08	1	0.25	0.586594486	0.413396127	5.645687365	98.31388155	0.999990613	0.74347763	0.256513314	3.904612957	99.29151046	0.999990944
0	0.08	1	0.5	0.337486894	0.662504133	3.746808457	55.43953857	0.999991027	0.520975454	0.47901461	2.824200491	56.34447595	0.999990064
0	0.08	1	0.75	0.205480776	0.794511217	2.787248828	39.71867613	0.999991993	0.365077996	0.634913477	2.234147236	40.51192463	0.999991473
0	0.08	1	0.9	0.157237697	0.842754848	2.421205178	34.25678269	0.999992545	0.297320095	0.702671366	1.999404791	34.98293403	0.999991461
0	0.08	1	1	0.133007786	0.866983788	2.231799505	31.47776754	0.999991574	0.260300064	0.739693182	1.875470811	32.16181797	0.999993246
0	0.09	0	0	0.998995005	0.000995005	13.14728346	1968.889644	0.999990009	0.998995005	0.000995005	13.14728346	1968.889644	0.999990009
0	0.09	0	0.1	0.823895638	0.17609519	4.112236623	119.7583194	0.999990827	0.823895638	0.17609519	4.112236623	119.7583194	0.999990827
0	0.09	0	0.25	0.628693509	0.371298018	2.842814102	57.72036978	0.999991527	0.628693509	0.371298018	2.842814102	57.72036978	0.999991527
0	0.09	0	0.5	0.417289087	0.582702932	2.093510497	33.98219492	0.99999202	0.417289087	0.582702932	2.093510497	33.98219492	0.99999202
0	0.09	0	0.75	0.287423793	0.712567291	1.748686402	25.37342906	0.999991083	0.287423793	0.712567291	1.748686402	25.37342906	0.999991083
0	0.09	0	0.9	0.232885793	0.767108709	1.616438555	22.37626751	0.999994502	0.232885793	0.767108709	1.616438555	22.37626751	0.999994502
0	0.09	0	1	0.203320603	0.796673843	1.546408813	20.84568114	0.999994446	0.203320603	0.796673843	1.546408813	20.84568114	0.999994446
0	0.09	0.25	0	0.998772508	0.001217496	15.64335864	1972.782222	0.999990003	0.999017005	0.000972996	12.89688578	1968.395584	0.999990001
0	0.09	0.25	0.1	0.810065206	0.189924807	5.061348737	141.9103581	0.999990014	0.842283783	0.157706498	4.422400606	142.15822	0.999990281
0	0.09	0.25	0.25	0.594226319	0.405765225	3.299593848	66.96137436	0.999991544	0.648059844	0.351931081	2.980310716	67.18779493	0.999990925
0	0.09	0.25	0.5	0.377322647	0.622667809	2.303239746	38.0874859	0.999990456	0.43366228	0.566328434	2.147257794	38.27654883	0.999990714
0	0.09	0.25	0.75	0.253463852	0.74652937	1.873454582	27.64839051	0.999993223	0.300866307	0.699126778	1.780183486	27.8067011	0.999993085
0	0.09	0.25	0.9	0.203399212	0.796594896	1.713659932	24.05443992	0.999994108	0.244741079	0.755252789	1.641776569	24.19488101	0.999993868
0	0.09	0.25	1	0.176711901	0.823281128	1.630129332	22.23962255	0.999993029	0.214203592	0.785789081	1.568888918	22.36864452	0.999992674
0	0.09	0.5	0	0.998559594	0.001430407	17.97581721	1975.423192	0.999990001	0.999038066	0.000951942	12.65670057	1967.937229	0.999990009
0	0.09	0.5	0.1	0.811727547	0.188262654	6.183967742	164.5738563	0.9999902	0.86639565	0.133594738	4.796175705	165.0690564	0.999990388
0	0.09	0.5	0.25	0.583991841	0.415999053	4.032562732	77.84450159	0.999990894	0.680966332	0.319024987	3.305544453	78.32388646	0.999991319
0	0.09	0.5	0.5	0.354409255	0.645582438	2.673504017	44.09232451	0.999991694	0.459256386	0.540735723	2.321539423	44.50379467	0.99999211
0	0.09	0.5	0.75	0.230563969	0.769426981	2.083383264	31.82801098	0.99999095	0.319346969	0.680643651	1.877497445	32.1765852	0.999990621
0	0.09	0.5	0.9	0.182621061	0.817371714	1.871509056	27.56743649	0.999992775	0.26015383	0.739838405	1.714265068	27.88522509	0.999992235
0	0.09	0.5	1	0.157585306	0.842408627	1.763168952	25.3937566	0.999993933	0.227943181	0.77205017	1.629773603	25.69330449	0.999993351
0	0.09	0.75	0	0.998355658	0.001634347	20.16337823	1977.329474	0.999990005	0.999058232	0.000931769	12.42602265	1967.446669	0.999990001
0	0.09	0.75	0.1	0.816077475	0.183912945	7.248294346	186.2181123	0.99999042	0.886160679	0.113829635	5.064020157	186.9452339	0.999990314
0	0.09	0.75	0.25	0.585910303	0.414080782	4.831955168	88.29149154	0.999991084	0.715926519	0.284063702	3.622381097	89.01757673	0.999990221
0	0.09	0.75	0.5	0.345290347	0.654700684	3.180395686	49.90148814	0.999991031	0.492061128	0.507930594	2.568774478	50.55221723	0.999991722
0	0.09	0.75	0.75	0.217392479	0.782600119	2.401488356	35.88679481	0.999992597	0.34345365	0.656538568	2.042452043	36.44600759	0.999992218
0	0.09	0.75	0.9	0.169474197	0.830518091	2.115791996	31.02326067	0.999992288	0.279910191	0.720081257	1.842982267	31.53253226	0.999991447
0	0.09	0.75	1	0.144952815	0.855039495	1.969910096	28.5474576	0.99999231	0.245290712	0.754700517	1.739457435	29.02656267	0.999991229
0	0.09	1	0	0.998160138	0.001829863	22.22150474	1978.744403	0.999990001	0.999077574	0.000912436	12.20438524	1966.993992	0.99999001
0	0.09	1	0.1	0.820767994	0.179222068	8.259417406	207.089502	0.999990062	0.901705074	0.098285281	5.260142552	208.03527	0.999990355
0	0.09	1	0.25	0.592587652	0.407403001	5.61440997	98.40400192	0.999990653	0.747696248	0.252294772	3.884000336	99.3634959	0.99999102
0	0.09	1	0.5	0.344958494	0.655032384	3.751743003	55.55887594	0.999990877	0.5278885	0.472103393	2.82791791	56.44765932	0.999991893
0	0.09	1	0.75	0.211668394	0.7883233	2.806378178	39.84504414	0.999991694	0.372065033	0.627926199	2.248180748	40.62665005	0.999991232
0	0.09	1	0.9	0.162462253	0.837529934	2.442916049	34.38295394	0.999992187	0.303784252	0.696206875	2.015517936	35.10007014	0.999991127
0	0.09	1	1	0.13763884	0.862352276	2.25388422	31.60306001	0.999991116	0.26633427	0.733658666	1.891995488	32.27956748	0.999992937
0	0.1	0	0	0.998995005	0.000995005	13.14728346	1968.889644	0.999990009	0.998995005	0.000995005	13.14728346	1968.889644	0.999990009
0	0.1	0	0.1	0.823895638	0.17609519	4.112236623	119.7583194	0.999990827	0.823895638	0.17609519	4.112236623	119.7583194	0.999990827
0	0.1	0	0.25	0.628693509	0.371298018	2.842814102	57.72036978	0.999991527	0.628693509	0.371298018	2.842814102	57.72036978	0.999991527
0	0.1	0	0.5	0.417289087	0.582702932	2.093510497	33.98219492	0.99999202	0.417289087	0.582702932	2.093510497	33.98219492	0.99999202
0	0.1	0	0.75	0.287423793	0.712567291	1.748686402	25.37342906	0.999991083	0.287423793	0.712567291	1.748686402	25.37342906	0.999991083
0	0.1	0	0.9	0.232885793	0.767108709	1.616438555	22.37626751	0.999994502	0.232885793	0.767108709	1.616438555	22.37626751	0.999994502
0	0.1	0	1	0.203320603	0.796673843	1.546408813	20.84568114	0.999994446	0.203320603	0.796673843	1.546408813	20.84568114	0.999994446
0	0.1	0.25	0	0.998775492	0.001214516	15.61033233	1972.747176	0.999990008	0.999019393	0.000970613	12.86971956	1968.352641	0.999990006
0	0.1	0.25	0.1	0.811112374	0.188877646	5.058640029	141.9789458	0.99999002	0.843171339	0.156818949	4.419972158	142.225368	0.999990289
0	0.1	0.25	0.25	0.596016431	0.403975007	3.304875991	67.05438707	0.999991439	0.649687695	0.350303121	2.984781841	67.27975837	0.999990817
0	0.1	0.25	0.5	0.379026999	0.620963145	2.307640026	38.18556394	0.999990145	0.43534216	0.564648257	2.151120596	38.37399957	0.999990416
0	0.1	0.25	0.75	0.254853611	0.745139261	1.876570013	27.74295862	0.999992872	0.302310402	0.69768233	1.782979252	27.90126995	0.999992732
0	0.1	0.25	0.9	0.204611522	0.795382215	1.716285899	24.14293853	0.999993736	0.246030688	0.753962797	1.644155874	24.28394251	0.999993485
0	0.1	0.25	1	0.177816715	0.822175824	1.632505195	22.32295934	0.999992539	0.215394445	0.784597718	1.571053117	22.45287455	0.999992163
0	0.1	0.5	0	0.998566433	0.001423576	17.90175912	1975.363003	0.999990008	0.999042622	0.000947384	12.60463141	1967.826483	0.999990006
0	0.1	0.5	0.1	0.813378586	0.18661167	6.16270392	164.626453	0.999990256	0.86760761	0.132382838	4.780051273	165.1168729	0.999990448
0	0.1	0.5	0.25	0.58754679	0.412444065	4.033923672	77.93008932	0.999990854	0.683928661	0.316062634	3.306451892	78.40441895	0.999991295
0	0.1	0.5	0.5	0.358129947	0.641861542	2.684211225	44.19222852	0.999991489	0.462874405	0.537117528	2.330052397	44.60036484	0.999991933
0	0.1	0.5	0.75	0.233516726	0.766473846	2.093180769	31.92963244	0.999990572	0.322529484	0.677460765	1.885536982	32.2760293	0.999990249
0	0.1	0.5	0.9	0.185133682	0.814858723	1.880074043	27.66975348	0.999992405	0.262988738	0.737003117	1.721398093	27.98575708	0.999991854
0	0.1	0.5	1	0.159839112	0.840154472	1.770947983	25.49670566	0.999993584	0.230552257	0.769440727	1.636308219	25.79471697	0.999992984
0	0.1	0.75	0	0.998367095	0.001622909	20.04183015	1977.235363	0.999990005	0.999064768	0.000925233	12.35116198	1967.288845	0.999990001
0	0.1	0.75	0.1	0.818097016	0.181892995	7.205462833	186.2652099	0.999990011	0.887464888	0.112525518	5.034726593	186.9840332	0.999990406
0	0.1	0.75	0.25	0.590677747	0.409313347	4.818811348	88.37276148	0.999991093	0.719567572	0.280422686	3.612965209	89.08822232	0.999990258
0	0.1	0.75	0.5	0.350863626	0.649127237	3.190385939	50.00428994	0.999990863	0.497355241	0.502636366	2.57619924	50.64647226	0.999991607
0	0.1	0.75	0.75	0.221924898	0.778067429	2.416695096	35.99319061	0.999992327	0.348465304	0.651526668	2.054113421	36.546728	0.999991973
0	0.1	0.75	0.9	0.173313875	0.826678061	2.130846827	31.129275	0.999991936	0.284456299	0.7155348	1.854708844	31.63417257	0.999991098
0	0.1	0.75	1	0.148374971	0.851616946	1.984340047	28.65303113	0.999991917	0.249501494	0.750489326	1.750804651	29.12843395	0.999990821
0	0.1	1	0	0.998176819	0.001813183	22.0473322	1978.63697	0.999990002	0.999085909	0.000904091	12.10858934	1966.763574	0.999990001
0	0.1	1	0.1	0.823063693	0.176926475	8.194144179	207.1370049	0.999990168	0.90302624	0.096963803	5.219137778	208.0683602	0.999990043
0	0.1	1	0.25	0.598180605	0.401810091	5.58256524	98.4840203	0.999990696	0.751615152	0.248374916	3.862912216	99.42629459	0.999990068
0	0.1	1	0.5	0.352056407	0.647934343	3.753071897	55.66484507	0.99999075	0.534398236	0.465593603	2.829054098	56.53821664	0.999991839
0	0.1	1	0.75	0.217668944	0.782322479	2.82161051	39.95772557	0.999991423	0.378767894	0.621223129	2.259383851	40.72804901	0.999991022
0	0.1	1	0.9	0.167581502	0.832410355	2.461146386	34.49568231	0.999991857	0.310046988	0.689943841	2.029075384	35.20386336	0.999990829
0	0.1	1	1	0.142203519	0.857787171	2.272844003	31.71510335	0.999990691	0.272214467	0.72777819	1.90620835	32.3840414	0.999992657
0	0.15	0	0	0.998995005	0.000995005	13.14728346	1968.889644	0.999990009	0.998995005	0.000995005	13.14728346	1968.889644	0.999990009
0	0.15	0	0.1	0.823895638	0.17609519	4.112236623	119.7583194	0.999990827	0.823895638	0.17609519	4.112236623	119.7583194	0.999990827
0	0.15	0	0.25	0.628693509	0.371298018	2.842814102	57.72036978	0.999991527	0.628693509	0.371298018	2.842814102	57.72036978	0.999991527
0	0.15	0	0.5	0.417289087	0.582702932	2.093510497	33.98219492	0.99999202	0.417289087	0.582702932	2.093510497	33.98219492	0.99999202
0	0.15	0	0.75	0.287423793	0.712567291	1.748686402	25.37342906	0.999991083	0.287423793	0.712567291	1.748686402	25.37342906	0.999991083
0	0.15	0	0.9	0.232885793	0.767108709	1.616438555	22.37626751	0.999994502	0.232885793	0.767108709	1.616438555	22.37626751	0.999994502
0	0.15	0	1	0.203320603	0.796673843	1.546408813	20.84568114	0.999994446	0.203320603	0.796673843	1.546408813	20.84568114	0.999994446
0	0.15	0.25	0	0.998790185	0.001199824	15.44736315	1972.532493	0.999990009	0.999031148	0.000958859	12.73567336	1968.090991	0.999990007
0	0.15	0.25	0.1	0.815690329	0.184299754	5.036110412	142.2317023	0.999990083	0.847048513	0.152941847	4.400238616	142.471722	0.99999036
0	0.15	0.25	0.25	0.604254912	0.395736156	3.321078891	67.40385131	0.999991067	0.657167696	0.342822742	2.998359391	67.62402045	0.999990438
0	0.15	0.25	0.5	0.387254586	0.612737396	2.325532713	38.55884626	0.999991982	0.443435675	0.556556548	2.166808913	38.74377001	0.999992223
0	0.15	0.25	0.75	0.261690099	0.738301291	1.890348131	28.1087572	0.99999139	0.309399558	0.690591692	1.795339561	28.26549376	0.99999125
0	0.15	0.25	0.9	0.210612451	0.789379666	1.728212733	24.49196385	0.999992117	0.252401039	0.747590791	1.654960797	24.63328463	0.999991829
0	0.15	0.25	1	0.183302688	0.816687678	1.643433456	22.6566871	0.999990366	0.221295408	0.778698953	1.581007079	22.78828722	0.999994361
0	0.15	0.5	0	0.998599653	0.00139035	17.54092702	1974.989676	0.999990003	0.999064768	0.000925233	12.35116198	1967.288845	0.999990001
0	0.15	0.5	0.1	0.820488037	0.179502479	6.056050688	164.8232923	0.999990516	0.872816723	0.127173443	4.698977093	165.2923889	0.999990167
0	0.15	0.5	0.25	0.60310548	0.396885284	4.021282881	78.24966161	0.999990764	0.696829827	0.303161443	3.295879117	78.70177998	0.99999127
0	0.15	0.5	0.5	0.375356726	0.624633992	2.719154258	44.5707347	0.999990718	0.479499627	0.520491663	2.357751322	44.96289722	0.999991291
0	0.15	0.5	0.75	0.247712575	0.752280032	2.130931352	32.3166026	0.999992607	0.337703727	0.662288703	1.916513878	32.65196294	0.99999243
0	0.15	0.5	0.9	0.197394503	0.802596343	1.914838561	28.05862411	0.999990846	0.276707018	0.723283263	1.750358454	28.3653448	0.999990282
0	0.15	0.5	1	0.170922277	0.829069816	1.803363546	25.88734715	0.999992094	0.243275776	0.756715664	1.663547471	26.17707307	0.99999144
0	0.15	0.75	0	0.99842197	0.001568037	19.45684421	1976.76905	0.999990007	0.999096125	0.000893878	11.99117544	1966.508966	0.999990004
0	0.15	0.75	0.1	0.826805722	0.173184678	7.004557058	186.448596	0.999990399	0.893072983	0.10691736	4.89684623	187.1285485	0.999990344
0	0.15	0.75	0.25	0.611114633	0.38887539	4.739224302	88.67768851	0.999990023	0.735046491	0.264943992	3.555574378	89.34839033	0.999990483
0	0.15	0.75	0.5	0.375918445	0.624071828	3.209816412	50.39287962	0.999990273	0.520805166	0.479186079	2.590498587	50.99694684	0.999991245
0	0.15	0.75	0.75	0.24324773	0.756743522	2.466515802	36.39911745	0.999991252	0.371633234	0.628357817	2.09235838	36.92552299	0.999991052
0	0.15	0.75	0.9	0.191763992	0.808226489	2.184624864	31.53485009	0.999990481	0.305908976	0.694084164	1.896667078	32.01813784	0.99999314
0	0.15	0.75	1	0.165013518	0.834976739	2.038006913	29.05708707	0.999990257	0.269604039	0.730389	1.793080288	29.51378543	0.999993038
0	0.15	1	0	0.998255872	0.001734133	21.21836457	1978.096117	0.999990005	0.999125437	0.000864568	11.65340227	1965.730064	0.999990005
0	0.15	1	0.1	0.832991502	0.166998717	7.895475127	207.3241349	0.999990219	0.908718437	0.091271714	5.030992827	208.1972659	0.999990151
0	0.15	1	0.25	0.621942472	0.378048464	5.422968875	98.78761634	0.999990936	0.768078803	0.231911677	3.756376012	99.65970709	0.99999048
0	0.15	1	0.5	0.383360692	0.616629644	3.727627856	56.06535266	0.999990336	0.562484421	0.43750731	2.811603282	56.87272563	0.999991732
0	0.15	1	0.75	0.245414227	0.754576155	2.859254637	40.38717278	0.999990382	0.408906513	0.591083783	2.287257166	41.10644529	0.999990296
0	0.15	1	0.9	0.191846808	0.808143716	2.516212879	34.92728358	0.999990524	0.338862886	0.661129944	2.07021944	35.5936031	0.99999283
0	0.15	1	1	0.164158445	0.835834096	2.334272382	32.14520341	0.999992541	0.299649363	0.700342214	1.952456843	32.77744966	0.999991576
0	0.2	0	0	0.998995005	0.000995005	13.14728346	1968.889644	0.999990009	0.998995005	0.000995005	13.14728346	1968.889644	0.999990009
0	0.2	0	0.1	0.823895638	0.17609519	4.112236623	119.7583194	0.999990827	0.823895638	0.17609519	4.112236623	119.7583194	0.999990827
0	0.2	0	0.25	0.628693509	0.371298018	2.842814102	57.72036978	0.999991527	0.628693509	0.371298018	2.842814102	57.72036978	0.999991527
0	0.2	0	0.5	0.417289087	0.582702932	2.093510497	33.98219492	0.99999202	0.417289087	0.582702932	2.093510497	33.98219492	0.99999202
0	0.2	0	0.75	0.287423793	0.712567291	1.748686402	25.37342906	0.999991083	0.287423793	0.712567291	1.748686402	25.37342906	0.999991083
0	0.2	0	0.9	0.232885793	0.767108709	1.616438555	22.37626751	0.999994502	0.232885793	0.767108709	1.616438555	22.37626751	0.999994502
0	0.2	0	1	0.203320603	0.796673843	1.546408813	20.84568114	0.999994446	0.203320603	0.796673843	1.546408813	20.84568114	0.999994446
0	0.2	0.25	0	0.998804528	0.00118548	15.28801592	1972.315274	0.999990008	0.999042622	0.000947384	12.60463141	1967.826483	0.999990006
0	0.2	0.25	0.1	0.819553893	0.18043628	5.005750376	142.4005699	0.999990172	0.850317085	0.14967337	4.373884726	142.6351186	0.999990455
0	0.2	0.25	0.25	0.611610744	0.388380104	3.326331601	67.64287761	0.999990848	0.663830773	0.336159449	3.00251174	67.85816208	0.999990222
0	0.2	0.25	0.5	0.39505959	0.604931732	2.33816215	38.81860982	0.999991322	0.451089847	0.548901758	2.177851114	38.99996002	0.999991605
0	0.2	0.25	0.75	0.268352071	0.731638142	1.901566318	28.36767383	0.999990213	0.316284982	0.683705104	1.805397042	28.52196269	0.999990086
0	0.2	0.25	0.9	0.216515993	0.783474788	1.73835858	24.7439723	0.999990781	0.258647099	0.741343377	1.664149865	24.88391694	0.999990476
0	0.2	0.25	1	0.188726048	0.811267536	1.652925799	22.90178493	0.999993584	0.227109513	0.772883789	1.589652091	23.03269513	0.999993302
0	0.2	0.5	0	0.998631365	0.001358638	17.19536467	1974.624403	0.999990003	0.999085909	0.000904091	12.10858934	1966.763574	0.999990001
0	0.2	0.5	0.1	0.826387716	0.173602477	5.952313719	164.9583139	0.999990193	0.877128001	0.122862432	4.619941033	165.4109536	0.999990433
0	0.2	0.5	0.25	0.616173666	0.383817104	3.991535488	78.46714312	0.99999077	0.707589022	0.292402303	3.271976933	78.9007076	0.999991326
0	0.2	0.5	0.5	0.390829705	0.609160502	2.734325389	44.83275315	0.999990207	0.494264753	0.505726139	2.369599058	45.21041625	0.999990893
0	0.2	0.5	0.75	0.261106362	0.738885457	2.155193228	32.58655082	0.999991819	0.351840039	0.648151665	1.936402213	32.91131556	0.999991704
0	0.2	0.5	0.9	0.209203756	0.790789693	1.939336142	28.32986076	0.999993449	0.289749897	0.710243213	1.770768053	28.6275873	0.999993109
0	0.2	0.5	1	0.181716099	0.818274791	1.827232168	26.15918491	0.99999089	0.255506843	0.744483386	1.683612487	26.4407454	0.999990229
0	0.2	0.75	0	0.998473265	0.001516743	18.90720692	1976.300728	0.999990008	0.999125437	0.000864568	11.65340227	1965.730064	0.999990005
0	0.2	0.75	0.1	0.834032647	0.165957612	6.821825878	186.5798176	0.999990259	0.897707839	0.102282398	4.771113738	187.2281364	0.999990237
0	0.2	0.75	0.25	0.627856519	0.37213367	4.651269329	88.88775569	0.999990188	0.747577603	0.252413126	3.491854639	89.52233885	0.999990729
0	0.2	0.75	0.5	0.397605173	0.602386908	3.200916997	50.66129712	0.99999208	0.540673535	0.459317551	2.583501982	51.23312339	0.999991086
0	0.2	0.75	0.75	0.262796733	0.737193749	2.488744108	36.68265438	0.999990482	0.392331849	0.607658603	2.109384539	37.18458022	0.999990452
0	0.2	0.75	0.9	0.209160866	0.790832044	2.214353311	31.81955193	0.99999291	0.325597539	0.67439495	1.919890352	32.28232599	0.999992489
0	0.2	0.75	1	0.18095594	0.819036961	2.070209119	29.34112912	0.999992901	0.288344063	0.711648193	1.818497435	29.77965225	0.999992256
0	0.2	1	0	0.998328333	0.001661667	20.45319721	1977.541201	0.99999	0.999161671	0.000828338	11.23417739	1964.707167	0.99999001
0	0.2	1	0.1	0.841231903	0.158758318	7.631399189	207.4632022	0.999990222	0.913417734	0.086572465	4.864462805	208.2883671	0.999990199
0	0.2	1	0.25	0.641187408	0.358802756	5.270587691	98.99961523	0.999990164	0.781203058	0.218787802	3.65407405	99.816725	0.99999086
0	0.2	1	0.5	0.409817835	0.590172304	3.676513699	56.34195275	0.999990139	0.585496884	0.414494881	2.775489861	57.09630478	0.999991764
0	0.2	1	0.75	0.270284645	0.729707763	2.860688844	40.68652663	0.999992408	0.434863013	0.565129552	2.288474592	41.36243948	0.999992565
0	0.2	1	0.9	0.21430865	0.785684064	2.535155608	35.22996015	0.999992714	0.364414815	0.635577521	2.084496241	35.85901509	0.999992335
0	0.2	1	1	0.18487853	0.815113104	2.361019357	32.44766153	0.999991634	0.324420022	0.675570825	1.972731652	33.04667875	0.999990846
0	0.25	0	0	0.998995005	0.000995005	13.14728346	1968.889644	0.999990009	0.998995005	0.000995005	13.14728346	1968.889644	0.999990009
0	0.25	0	0.1	0.823895638	0.17609519	4.112236623	119.7583194	0.999990827	0.823895638	0.17609519	4.112236623	119.7583194	0.999990827
0	0.25	0	0.25	0.628693509	0.371298018	2.842814102	57.72036978	0.999991527	0.628693509	0.371298018	2.842814102	57.72036978	0.999991527
0	0.25	0	0.5	0.417289087	0.582702932	2.093510497	33.98219492	0.99999202	0.417289087	0.582702932	2.093510497	33.98219492	0.99999202
0	0.25	0	0.75	0.287423793	0.712567291	1.748686402	25.37342906	0.999991083	0.287423793	0.712567291	1.748686402	25.37342906	0.999991083
0	0.25	0	0.9	0.232885793	0.767108709	1.616438555	22.37626751	0.999994502	0.232885793	0.767108709	1.616438555	22.37626751	0.999994502
0	0.25	0	1	0.203320603	0.796673843	1.546408813	20.84568114	0.999994446	0.203320603	0.796673843	1.546408813	20.84568114	0.999994446
0	0.25	0.25	0	0.998818533	0.001171474	15.13216992	1972.095512	0.999990006	0.999053826	0.000936179	12.47649303	1967.559106	0.999990004
0	0.25	0.25	0.1	0.822969039	0.177021232	4.971950594	142.5259288	0.999990271	0.853203719	0.146786839	4.344623567	142.7556248	0.999990558
0	0.25	0.25	0.25	0.618330232	0.381660479	3.325069213	67.82275735	0.99999071	0.669905142	0.33008495	3.001050198	68.0335119	0.999990092
0	0.25	0.25	0.5	0.402508502	0.597482306	2.346958851	39.01675877	0.999990808	0.45837406	0.54161707	2.185507668	39.1946835	0.999991129
0	0.25	0.25	0.75	0.274853629	0.725139577	1.910689196	28.56703881	0.999993206	0.322983643	0.677009494	1.81356937	28.71875763	0.999993137
0	0.25	0.25	0.9	0.222326435	0.777667491	1.746978999	24.93997513	0.999993926	0.264775078	0.735218666	1.671954882	25.07805956	0.999993744
0	0.25	0.25	1	0.194087885	0.805904797	1.66115948	23.09392139	0.999992682	0.232839233	0.767153151	1.597149682	23.22350225	0.999992384
0	0.25	0.5	0	0.99866167	0.001328337	16.8641151	1974.268106	0.999990007	0.999106114	0.000883892	11.87622391	1966.251853	0.999990005
0	0.25	0.5	0.1	0.831543153	0.168447271	5.852841959	165.062092	0.999990425	0.880887204	0.11910291	4.544084485	165.4991304	0.999990114
0	0.25	0.5	0.25	0.627620239	0.372370583	3.954201327	78.63077136	0.999990822	0.716957988	0.283032096	3.242154006	79.04790543	0.999990083
0	0.25	0.5	0.5	0.404998496	0.594993803	2.737996268	45.03188803	0.999992299	0.507654615	0.492336018	2.372197695	45.39624702	0.999990633
0	0.25	0.5	0.75	0.273832466	0.726158728	2.170429242	32.79293562	0.999991194	0.36512038	0.634870768	1.948851654	33.10778061	0.999991149
0	0.25	0.5	0.9	0.220612552	0.779380256	1.956494942	28.53724619	0.999992808	0.302203386	0.697789116	1.785053205	28.82647443	0.999992502
0	0.25	0.5	1	0.192240968	0.807752905	1.844751472	26.36706297	0.999993873	0.267292156	0.732701329	1.698338868	26.64091519	0.999993485
0	0.25	0.75	0	0.99852132	0.001468688	18.38977189	1975.83164	0.999990008	0.999152897	0.000837108	11.3358388	1964.953722	0.999990005
0	0.25	0.75	0.1	0.840329475	0.159660616	6.653507045	186.6834664	0.999990091	0.901732536	0.098257564	4.655261137	187.3043553	0.9999901
0	0.25	0.75	0.25	0.642268418	0.357721953	4.562852493	89.04754034	0.999990371	0.758262402	0.241728572	3.427702308	89.65163397	0.999990974
0	0.25	0.75	0.5	0.416941459	0.583050459	3.178388472	50.86462893	0.999991917	0.55808011	0.441910922	2.566209234	51.40877297	0.999991032
0	0.25	0.75	0.75	0.280961636	0.719031218	2.495299122	36.89930105	0.999992854	0.41114791	0.588842133	2.114290663	37.37909645	0.999990043
0	0.25	0.75	0.9	0.225676383	0.774315939	2.229409117	32.03767282	0.999992321	0.34385783	0.656134177	1.931623093	32.48169019	0.999992007
0	0.25	0.75	1	0.196283672	0.803708544	2.088749399	29.55911025	0.999992215	0.305935748	0.694055907	1.833131003	29.98079575	0.999991655
0	0.25	1	0	0.998395004	0.001595004	19.74471028	1977.004449	0.999990007	0.999195004	0.000795004	10.8467693	1963.672733	0.999990007
0	0.25	1	0.1	0.848384924	0.151605268	7.392871179	207.5755464	0.999990192	0.917478761	0.082511449	4.714254584	208.3593435	0.99999021
0	0.25	1	0.25	0.65760591	0.342384527	5.12805546	99.16302946	0.999990437	0.792259398	0.207730794	3.55827944	99.93364399	0.999990192
0	0.25	1	0.5	0.433005311	0.566984747	3.616099552	56.55173231	0.999990057	0.605173222	0.394818639	2.732555642	57.26169859	0.999991861
0	0.25	1	0.75	0.292998915	0.706993125	2.844517064	40.9143534	0.99999204	0.457808841	0.54218356	2.276630674	41.55278142	0.999992401
0	0.25	1	0.9	0.235316617	0.764675576	2.535006388	35.46126339	0.999992194	0.387477653	0.612514355	2.084458808	36.05747731	0.999992008
0	0.25	1	1	0.204544966	0.795445952	2.36857522	32.67949287	0.999990918	0.34707707	0.652913263	1.978517957	33.24865915	0.999990333
0	0.3	0	0	0.998995005	0.000995005	13.14728346	1968.889644	0.999990009	0.998995005	0.000995005	13.14728346	1968.889644	0.999990009
0	0.3	0	0.1	0.823895638	0.17609519	4.112236623	119.7583194	0.999990827	0.823895638	0.17609519	4.112236623	119.7583194	0.999990827
0	0.3	0	0.25	0.628693509	0.371298018	2.842814102	57.72036978	0.999991527	0.628693509	0.371298018	2.842814102	57.72036978	0.999991527
0	0.3	0	0.5	0.417289087	0.582702932	2.093510497	33.98219492	0.99999202	0.417289087	0.582702932	2.093510497	33.98219492	0.99999202
0	0.3	0	0.75	0.287423793	0.712567291	1.748686402	25.37342906	0.999991083	0.287423793	0.712567291	1.748686402	25.37342906	0.999991083
0	0.3	0	0.9	0.232885793	0.767108709	1.616438555	22.37626751	0.999994502	0.232885793	0.767108709	1.616438555	22.37626751	0.999994502
0	0.3	0	1	0.203320603	0.796673843	1.546408813	20.84568114	0.999994446	0.203320603	0.796673843	1.546408813	20.84568114	0.999994446
0	0.3	0.25	0	0.998832211	0.001157792	14.97970983	1971.8732	0.999990003	0.999064768	0.000925233	12.35116198	1967.288845	0.999990001
0	0.3	0.25	0.1	0.826067989	0.173922385	4.93655984	142.6249651	0.999990373	0.855821055	0.144169608	4.314022675	142.8502559	0.999990663
0	0.3	0.25	0.25	0.624556821	0.375433803	3.319575601	67.96598897	0.999990624	0.675523733	0.324466282	2.995940493	68.17252979	0.999990015
0	0.3	0.25	0.5	0.409648421	0.590341972	2.352840906	39.17624799	0.999990393	0.465337613	0.534653137	2.190587839	39.35091829	0.99999075
0	0.3	0.25	0.75	0.2812061	0.718786575	1.918066972	28.72831862	0.999992675	0.329509284	0.670483336	1.82017114	28.87750076	0.99999262
0	0.3	0.25	0.9	0.228047433	0.771945902	1.754281424	25.09948574	0.999993335	0.27079033	0.729202825	1.678563832	25.23556284	0.999993155
0	0.3	0.25	1	0.199389183	0.800602696	1.66828446	23.25121525	0.999991879	0.238486818	0.761504755	1.603636398	23.37918802	0.999991574
0	0.3	0.5	0	0.998690655	0.001299351	16.54626723	1973.90368	0.999990006	0.999125437	0.000864568	11.65340227	1965.730064	0.999990005
0	0.3	0.5	0.1	0.83617601	0.163814064	5.757728656	165.1458653	0.999990074	0.884258957	0.115731396	4.471536203	165.5702585	0.999990353
0	0.3	0.5	0.25	0.637894583	0.362096315	3.913313471	78.76133516	0.999990898	0.725325044	0.274665165	3.209567168	79.16420114	0.999990208
0	0.3	0.5	0.5	0.418132612	0.581859489	2.734419993	45.19140801	0.999992101	0.519960568	0.480029893	2.36895648	45.54379133	0.999990461
0	0.3	0.5	0.75	0.285981503	0.714009181	2.179307801	32.95932545	0.999990684	0.37766928	0.622321432	1.956050406	33.26490878	0.999990712
0	0.3	0.5	0.9	0.231657319	0.768334947	1.96821631	28.70461513	0.999992266	0.31413073	0.685861273	1.79479222	28.98585564	0.999992003
0	0.3	0.5	1	0.20251182	0.797481524	1.857425756	26.5347137	0.999993344	0.278667875	0.721325105	1.70898466	26.80128644	0.99999298
0	0.3	0.75	0	0.998566433	0.001423576	17.90175912	1975.363003	0.999990008	0.999178676	0.000811329	11.03671663	1964.181518	0.999990006
0	0.3	0.75	0.1	0.845959951	0.154030446	6.497121021	186.7704058	0.999990398	0.90532076	0.09466967	4.547704578	187.3672194	0.999990431
0	0.3	0.75	0.25	0.655027122	0.344963436	4.476606905	89.17626532	0.999990558	0.767645478	0.232344569	3.36511864	89.75341425	0.999990046
0	0.3	0.75	0.5	0.434492642	0.56549918	3.148763741	51.02741716	0.999991822	0.573644783	0.426346256	2.543550534	51.54721614	0.999991039
0	0.3	0.75	0.75	0.297983162	0.702009374	2.492266174	37.0734658	0.999992537	0.4284468	0.571545948	2.111756961	37.53356819	0.999992748
0	0.3	0.75	0.9	0.241422285	0.758569557	2.234953416	32.21365465	0.999991843	0.360914024	0.639077619	1.935879327	32.64045333	0.999991642
0	0.3	0.75	1	0.211050885	0.788940758	2.098136322	29.73525609	0.999991643	0.322529215	0.677461969	1.840512713	30.14132905	0.999991184
0	0.3	1	0	0.998456543	0.001533466	19.08669782	1976.458736	0.999990009	0.999225774	0.000764235	10.48770262	1962.655834	0.999990009
0	0.3	1	0.1	0.854743597	0.145246541	7.174706576	207.6704371	0.999990138	0.921074911	0.07891528	4.577212213	208.417663	0.999990191
0	0.3	1	0.25	0.672023609	0.327967091	4.995174878	99.29584635	0.9999907	0.801866224	0.198124325	3.46905585	100.0268757	0.999990548
0	0.3	1	0.5	0.453764106	0.546225939	3.552728812	56.71973007	0.999990045	0.622429554	0.377560545	2.687449877	57.39127618	0.999990099
0	0.3	1	0.75	0.313980099	0.686011676	2.819107656	41.09705809	0.999991775	0.47842902	0.521563299	2.257911993	41.70261856	0.999992319
0	0.3	1	0.9	0.255087741	0.744904048	2.523979478	35.64727435	0.99999179	0.408535238	0.591456553	2.076229682	36.21424089	0.999991791
0	0.3	1	1	0.223273576	0.776716767	2.364748196	32.86630102	0.999990344	0.367980626	0.632012613	1.975668545	33.40874243	0.999993239
0	0.4	0	0	0.998995005	0.000995005	13.14728346	1968.889644	0.999990009	0.998995005	0.000995005	13.14728346	1968.889644	0.999990009
0	0.4	0	0.1	0.823895638	0.17609519	4.112236623	119.7583194	0.999990827	0.823895638	0.17609519	4.112236623	119.7583194	0.999990827
0	0.4	0	0.25	0.628693509	0.371298018	2.842814102	57.72036978	0.999991527	0.628693509	0.371298018	2.842814102	57.72036978	0.999991527
0	0.4	0	0.5	0.417289087	0.582702932	2.093510497	33.98219492	0.99999202	0.417289087	0.582702932	2.093510497	33.98219492	0.99999202
0	0.4	0	0.75	0.287423793	0.712567291	1.748686402	25.37342906	0.999991083	0.287423793	0.712567291	1.748686402	25.37342906	0.999991083
0	0.4	0	0.9	0.232885793	0.767108709	1.616438555	22.37626751	0.999994502	0.232885793	0.767108709	1.616438555	22.37626751	0.999994502
0	0.4	0	1	0.203320603	0.796673843	1.546408813	20.84568114	0.999994446	0.203320603	0.796673843	1.546408813	20.84568114	0.999994446
0	0.4	0.25	0	0.998858638	0.001131365	14.68454347	1971.440993	0.999990003	0.999085909	0.000904091	12.10858934	1966.763574	0.999990001
0	0.4	0.25	0.1	0.831596538	0.16839404	4.864257236	142.775633	0.999990578	0.860485707	0.1395045	4.251565845	142.9923956	0.999990207
0	0.4	0.25	0.25	0.635877036	0.364113507	3.300747653	68.18495227	0.999990542	0.685714081	0.314277461	2.978960854	68.38417017	0.999991542
0	0.4	0.25	0.5	0.423135728	0.576856875	2.358222126	39.42319906	0.999992603	0.478443887	0.521546296	2.195102225	39.59165933	0.999990184
0	0.4	0.25	0.75	0.293500024	0.706491778	1.928624311	28.97933089	0.999991802	0.342085787	0.657905994	1.829594697	29.12371548	0.999991781
0	0.4	0.25	0.9	0.239233474	0.76075886	1.765589147	25.34899454	0.999992333	0.282500995	0.717491172	1.688788652	25.48106689	0.999992167
0	0.4	0.25	1	0.20981373	0.790176764	1.679701825	23.49839298	0.999990494	0.249543734	0.750446455	1.614026456	23.62293693	0.999990189
0	0.4	0.5	0	0.998745001	0.001245001	15.94764788	1973.168962	0.999990001	0.999161671	0.000828338	11.23417739	1964.707167	0.99999001
0	0.4	0.5	0.1	0.844329761	0.155660732	5.579685341	165.2790606	0.999990493	0.890178739	0.109811491	4.33579346	165.679448	0.99999023
0	0.4	0.5	0.25	0.65590871	0.344082376	3.827931122	78.96191409	0.999991086	0.739901324	0.260089158	3.141650771	79.34018365	0.999990482
0	0.4	0.5	0.5	0.441964156	0.558027694	2.714437419	45.43697693	0.99999185	0.542042866	0.457947415	2.352129055	45.76822235	0.99999028
0	0.4	0.5	0.75	0.308798222	0.691194975	2.184354363	33.21721071	0.999993197	0.400919354	0.599070725	1.959931139	33.50587418	0.99999008
0	0.4	0.5	0.9	0.252761144	0.747230252	1.980208352	28.96434391	0.999991395	0.336595322	0.663395913	1.804679053	29.23097949	0.999991235
0	0.4	0.5	1	0.22233696	0.777655514	1.872260767	26.79495982	0.999992474	0.300303872	0.699688309	1.72140597	27.04817047	0.999992181
0	0.4	0.75	0	0.998648847	0.001341155	17.00437441	1974.414267	0.999990001	0.999225774	0.000764235	10.48770262	1962.655834	0.999990009
0	0.4	0.75	0.1	0.855772887	0.14421759	6.213600456	186.9106321	0.999990477	0.911551	0.088439068	4.353132875	187.4644454	0.999990068
0	0.4	0.75	0.25	0.67702012	0.322970808	4.313769152	89.37623635	0.999990928	0.783658441	0.216332106	3.247105472	89.90870706	0.999990548
0	0.4	0.75	0.5	0.46555458	0.534437175	3.080098627	51.27754506	0.999991755	0.600682086	0.399309068	2.491158618	51.75604997	0.999991154
0	0.4	0.75	0.75	0.329213927	0.670778167	2.469945812	37.34210921	0.999992093	0.459429467	0.540563047	2.094058955	37.76765696	0.999992515
0	0.4	0.75	0.9	0.270909189	0.729081931	2.228807172	32.48599634	0.999991121	0.392026924	0.607964225	1.930809963	32.88232234	0.999991149
0	0.4	0.75	1	0.239057643	0.760933107	2.099726222	30.00838643	0.99999075	0.353151789	0.64683872	1.841622527	30.38652771	0.99999051
0	0.4	1	0	0.998566433	0.001423576	17.90175912	1975.363003	0.999990008	0.999280719	0.00070929	9.84291686	1960.633969	0.999990009
0	0.4	1	0.1	0.865708346	0.13428206	6.786772783	207.8263278	0.999990406	0.927245884	0.072744206	4.334645182	208.5101725	0.999990089
0	0.4	1	0.25	0.696596647	0.303393524	4.755184334	99.5035689	0.999990171	0.818029068	0.181961096	3.308435573	100.1686843	0.999990164
0	0.4	1	0.5	0.489891042	0.510099098	3.426950473	56.97776544	0.99999014	0.651719383	0.348271083	2.598000724	57.58621942	0.999990466
0	0.4	1	0.75	0.351788676	0.648202771	2.755808466	41.37758144	0.999991447	0.514354575	0.485637725	2.211215482	41.92782741	0.9999923
0	0.4	1	0.9	0.291490071	0.708501152	2.485189025	35.93361327	0.999991223	0.445880096	0.554111469	2.047157769	36.45060344	0.999991565
0	0.4	1	1	0.258237983	0.741754941	2.338626432	33.15460749	0.999992924	0.405495395	0.594497545	1.955929326	33.65048897	0.999992939
0	0.5	0	0	0.998995005	0.000995005	13.14728346	1968.889644	0.999990009	0.998995005	0.000995005	13.14728346	1968.889644	0.999990009
0	0.5	0	0.1	0.823895638	0.17609519	4.112236623	119.7583194	0.999990827	0.823895638	0.17609519	4.112236623	119.7583194	0.999990827
0	0.5	0	0.25	0.628693509	0.371298018	2.842814102	57.72036978	0.999991527	0.628693509	0.371298018	2.842814102	57.72036978	0.999991527
0	0.5	0	0.5	0.417289087	0.582702932	2.093510497	33.98219492	0.99999202	0.417289087	0.582702932	2.093510497	33.98219492	0.99999202
0	0.5	0	0.75	0.287423793	0.712567291	1.748686402	25.37342906	0.999991083	0.287423793	0.712567291	1.748686402	25.37342906	0.999991083
0	0.5	0	0.9	0.232885793	0.767108709	1.616438555	22.37626751	0.999994502	0.232885793	0.767108709	1.616438555	22.37626751	0.999994502
0	0.5	0	1	0.203320603	0.796673843	1.546408813	20.84568114	0.999994446	0.203320603	0.796673843	1.546408813	20.84568114	0.999994446
0	0.5	0.25	0	0.998883892	0.001106115	14.40168993	1971.019682	0.999990007	0.999106114	0.000883892	11.87622391	1966.251853	0.999990005
0	0.5	0.25	0.1	0.836488649	0.163501456	4.792316587	142.8877683	0.999990105	0.864608442	0.135381982	4.189472037	143.0982053	0.999990424
0	0.5	0.25	0.25	0.646042342	0.353948191	3.27582311	68.3487663	0.999990533	0.694838505	0.305153049	2.956731577	68.54118185	0.999991554
0	0.5	0.25	0.5	0.435727369	0.564264905	2.357616781	39.61008365	0.999992274	0.490625195	0.509367424	2.194318493	39.77323602	0.999992619
0	0.5	0.25	0.75	0.305294211	0.694696895	1.934843583	29.17056643	0.999991106	0.354088594	0.645902529	1.835110441	29.31053185	0.999991123
0	0.5	0.25	0.9	0.250095748	0.749895758	1.773348851	25.53987101	0.999991506	0.293811332	0.70618003	1.695791346	25.66813961	0.999991362
0	0.5	0.25	1	0.220006329	0.779987698	1.688002788	23.68830361	0.999994027	0.26029526	0.739698603	1.621573275	23.80947618	0.999993863
0	0.5	0.5	0	0.998795004	0.001195004	15.39385104	1972.460369	0.999990009	0.999195004	0.000795004	10.8467693	1963.672733	0.999990007
0	0.5	0.5	0.1	0.85141362	0.148576697	5.416079977	165.3823687	0.999990317	0.895307046	0.10468303	4.211220263	165.7625397	0.999990076
0	0.5	0.5	0.25	0.671473148	0.328518147	3.742829884	79.11310557	0.999991294	0.752402411	0.247588353	3.074095243	79.4705682	0.999990763
0	0.5	0.5	0.5	0.463252171	0.536739548	2.68514728	45.62175958	0.999991719	0.561515014	0.438475216	2.327812723	45.93479914	0.99999023
0	0.5	0.5	0.75	0.329932617	0.670060202	2.178714217	33.41234898	0.999992819	0.422113287	0.577879744	1.954960793	33.68635323	0.999993031
0	0.5	0.5	0.9	0.272683536	0.727307194	1.982022843	29.16145245	0.99999073	0.357442903	0.642547778	1.80602906	29.41504633	0.999990681
0	0.5	0.5	1	0.241267038	0.75872475	1.87745569	26.99262606	0.999991788	0.320602433	0.679389148	1.725681737	27.23384038	0.999991581
0	0.5	0.75	0	0.998722273	0.001267728	16.19839599	1973.479826	0.999990001	0.999267732	0.000722277	9.995741253	1961.137118	0.999990009
0	0.5	0.75	0.1	0.864167428	0.135822596	5.961733055	187.0216838	0.999990024	0.916857502	0.083132644	4.180926249	187.5405644	0.999990145
0	0.5	0.75	0.25	0.695644614	0.30434551	4.164575435	89.52828918	0.999990125	0.797065493	0.202925509	3.139294336	90.02426454	0.999991002
0	0.5	0.75	0.5	0.492547792	0.507443993	3.007787821	51.46522525	0.999991785	0.623688826	0.376302511	2.436137196	51.90961584	0.999991336
0	0.5	0.75	0.75	0.357376937	0.642614882	2.436583869	37.54414783	0.999991819	0.486613635	0.513378786	2.06780357	37.94051007	0.999992421
0	0.5	0.75	0.9	0.298081601	0.701909017	2.209848672	32.6914716	0.999990619	0.419851464	0.580139397	1.915641582	33.06164742	0.999990861
0	0.5	0.75	1	0.265221126	0.734768972	2.087984502	30.21489746	0.999990098	0.380878177	0.619111901	1.832126953	30.56881352	0.999990078
0	0.5	1	0	0.99866167	0.001328337	16.8641151	1974.268106	0.999990007	0.999328337	0.000661671	9.280292057	1958.635505	0.999990008
0	0.5	1	0.1	0.874942229	0.125047959	6.449759259	207.9505244	0.999990189	0.932413675	0.067576676	4.125330122	208.5832388	0.99999035
0	0.5	1	0.25	0.717100978	0.28288969	4.54422384	99.66305753	0.999990669	0.831321356	0.168669418	3.168055299	100.2749591	0.999990774
0	0.5	1	0.5	0.520685908	0.479304413	3.30831341	57.17103724	0.999990321	0.676005621	0.323985228	2.513923608	57.72877864	0.999990849
0	0.5	1	0.75	0.38517813	0.614813163	2.68723768	41.58720047	0.999991293	0.544920009	0.455072379	2.160707207	42.09233931	0.999992388
0	0.5	1	0.9	0.324361452	0.675629424	2.436717261	36.1480134	0.999990876	0.47823069	0.521760818	2.010841689	36.62369551	0.999991508
0	0.5	1	1	0.290273682	0.709718862	2.300788169	33.37081064	0.999992544	0.438393689	0.561599116	1.927310766	33.82791947	0.999992805
0	0.6	0	0	0.998995005	0.000995005	13.14728346	1968.889644	0.999990009	0.998995005	0.000995005	13.14728346	1968.889644	0.999990009
0	0.6	0	0.1	0.823895638	0.17609519	4.112236623	119.7583194	0.999990827	0.823895638	0.17609519	4.112236623	119.7583194	0.999990827
0	0.6	0	0.25	0.628693509	0.371298018	2.842814102	57.72036978	0.999991527	0.628693509	0.371298018	2.842814102	57.72036978	0.999991527
0	0.6	0	0.5	0.417289087	0.582702932	2.093510497	33.98219492	0.99999202	0.417289087	0.582702932	2.093510497	33.98219492	0.99999202
0	0.6	0	0.75	0.287423793	0.712567291	1.748686402	25.37342906	0.999991083	0.287423793	0.712567291	1.748686402	25.37342906	0.999991083
0	0.6	0	0.9	0.232885793	0.767108709	1.616438555	22.37626751	0.999994502	0.232885793	0.767108709	1.616438555	22.37626751	0.999994502
0	0.6	0	1	0.203320603	0.796673843	1.546408813	20.84568114	0.999994446	0.203320603	0.796673843	1.546408813	20.84568114	0.999994446
0	0.6	0.25	0	0.998908047	0.00108196	14.13035851	1970.589472	0.999990007	0.999125437	0.000864568	11.65340227	1965.730064	0.999990005
0	0.6	0.25	0.1	0.840919175	0.159071136	4.721957038	142.9776042	0.999990311	0.868338254	0.131652379	4.128781802	143.1818003	0.999990633
0	0.6	0.25	0.25	0.655321699	0.344668865	3.247631343	68.47868291	0.999990564	0.7031465	0.296843528	2.931700708	68.66461211	0.999990028
0	0.6	0.25	0.5	0.44756327	0.55242876	2.352958087	39.75953431	0.99999203	0.502029054	0.497963358	2.189947091	39.91764454	0.999992412
0	0.6	0.25	0.75	0.316635116	0.68335542	1.937810052	29.32421891	0.999990536	0.365575014	0.634415578	1.83769474	29.4600981	0.999990592
0	0.6	0.25	0.9	0.260652176	0.73933863	1.778333859	25.69363615	0.999990807	0.304748138	0.695242552	1.700273169	25.81833853	0.99999069
0	0.6	0.25	1	0.22997308	0.770020383	1.693809766	23.84153384	0.999993463	0.27075476	0.729238554	1.626843824	23.95948365	0.999993314
0	0.6	0.5	0	0.998841154	0.001148846	14.87989615	1971.72357	0.99999	0.999225774	0.000764235	10.48770262	1962.655834	0.999990009
0	0.6	0.5	0.1	0.857709977	0.142280139	5.264970466	165.4672788	0.999990116	0.899853941	0.100136528	4.09636089	165.8305151	0.999990469
0	0.6	0.5	0.25	0.685242877	0.31474731	3.660505648	79.23352596	0.999990187	0.76339254	0.236598498	3.008871777	79.57324332	0.999991038
0	0.6	0.5	0.5	0.482545282	0.517446381	2.651421593	45.76865432	0.999991663	0.578968373	0.421021882	2.299958782	46.06574097	0.999990255
0	0.6	0.5	0.75	0.34963671	0.650355832	2.166763398	33.5680939	0.999992543	0.441600469	0.558392374	1.944766809	33.82888177	0.999992843
0	0.6	0.5	0.9	0.291547172	0.708443039	1.977425108	29.31910292	0.999990211	0.376889661	0.623100612	1.801997788	29.56095892	0.999990274
0	0.6	0.5	1	0.259362277	0.74062896	1.876365082	27.15087619	0.999991237	0.3397078	0.660283322	1.724641815	27.38123916	0.999991122
0	0.6	0.75	0	0.998788104	0.001201897	15.47039636	1972.54963	0.999990002	0.99930535	0.00068466	9.552354506	1959.634292	0.99999001
0	0.6	0.75	0.1	0.871506171	0.128483858	5.735438125	187.1146342	0.999990028	0.921479369	0.078510815	4.026835116	187.6025833	0.999990184
0	0.6	0.75	0.25	0.711826385	0.288164116	4.028140651	89.65077725	0.999990501	0.808604515	0.191385765	3.041057228	90.11498818	0.99999028
0	0.6	0.75	0.5	0.516453441	0.483538428	2.936447149	51.61392602	0.999991869	0.643713046	0.356278502	2.382015266	52.02938943	0.999991548
0	0.6	0.75	0.75	0.383030188	0.616961468	2.398557542	37.70427416	0.999991656	0.510817049	0.489175361	2.037981057	38.0755438	0.99999241
0	0.6	0.75	0.9	0.323255748	0.67673452	2.18453015	32.85466353	0.999990268	0.444991087	0.554999618	1.895482447	33.20211113	0.999990705
0	0.6	0.75	1	0.289725935	0.71026739	2.069196638	30.37931186	0.999993326	0.406172759	0.593820685	1.817037511	30.71203544	0.999993444
0	0.6	1	0	0.998745001	0.001245001	15.94764788	1973.168962	0.999990001	0.999370001	0.000620002	8.785006944	1956.648073	0.999990003
0	0.6	1	0.1	0.882888079	0.117102275	6.152760697	208.0543522	0.999990354	0.93683974	0.063150392	3.942108766	208.6413617	0.999990132
0	0.6	1	0.25	0.734665926	0.265324167	4.357023305	99.79108038	0.999990093	0.842573711	0.157416598	3.044274272	100.3583048	0.999990309
0	0.6	1	0.5	0.547504822	0.452485722	3.198716301	57.32372014	0.999990544	0.696689531	0.303301693	2.436618079	57.83939391	0.999991224
0	0.6	1	0.75	0.415041645	0.584949601	2.61922238	41.75226724	0.999991246	0.571445922	0.428546609	2.110766489	42.21967949	0.999992531
0	0.6	1	0.9	0.354266541	0.645724132	2.385561461	36.31700966	0.999990673	0.506686493	0.493305054	1.972603203	36.75784252	0.999991547
0	0.6	1	1	0.319748796	0.6802435	2.25865945	33.54143765	0.999992296	0.46760143	0.53239134	1.89550126	33.96561669	0.999992769
0	0.7	0	0	0.998995005	0.000995005	13.14728346	1968.889644	0.999990009	0.998995005	0.000995005	13.14728346	1968.889644	0.999990009
0	0.7	0	0.1	0.823895638	0.17609519	4.112236623	119.7583194	0.999990827	0.823895638	0.17609519	4.112236623	119.7583194	0.999990827
0	0.7	0	0.25	0.628693509	0.371298018	2.842814102	57.72036978	0.999991527	0.628693509	0.371298018	2.842814102	57.72036978	0.999991527
0	0.7	0	0.5	0.417289087	0.582702932	2.093510497	33.98219492	0.99999202	0.417289087	0.582702932	2.093510497	33.98219492	0.99999202
0	0.7	0	0.75	0.287423793	0.712567291	1.748686402	25.37342906	0.999991083	0.287423793	0.712567291	1.748686402	25.37342906	0.999991083
0	0.7	0	0.9	0.232885793	0.767108709	1.616438555	22.37626751	0.999994502	0.232885793	0.767108709	1.616438555	22.37626751	0.999994502
0	0.7	0	1	0.203320603	0.796673843	1.546408813	20.84568114	0.999994446	0.203320603	0.796673843	1.546408813	20.84568114	0.999994446
0	0.7	0.25	0	0.998931171	0.00105883	13.86985276	1970.150303	0.999990001	0.999143941	0.000846069	11.4395752	1965.22332	0.999990009
0	0.7	0.25	0.1	0.844990844	0.154999664	4.653642312	143.0522023	0.999990508	0.871762705	0.128227458	4.069890843	143.2499481	0.999990164
0	0.7	0.25	0.25	0.663887876	0.336102745	3.217696858	68.58577257	0.999990621	0.710798369	0.289191739	2.905189171	68.766074	0.999990108
0	0.7	0.25	0.5	0.458745585	0.541246261	2.345471298	39.88343	0.999991846	0.512763268	0.487228994	2.183073741	40.0368794	0.999992262
0	0.7	0.25	0.75	0.327560159	0.672429902	1.93829182	29.45209176	0.999990061	0.376591289	0.623398868	1.838039373	29.58417081	0.999990157
0	0.7	0.25	0.9	0.270918171	0.729072035	1.781121123	25.82184888	0.999990206	0.315334382	0.684655739	1.702757746	25.94320829	0.999990121
0	0.7	0.25	1	0.239719774	0.760273198	1.697601729	23.96948734	0.999992972	0.280934388	0.719058452	1.630274722	24.08438793	0.99999284
0	0.7	0.5	0	0.998883892	0.001106115	14.40168993	1971.019682	0.999990007	0.999254262	0.000735744	10.1539396	1961.632679	0.999990006
0	0.7	0.5	0.1	0.86338739	0.136603079	5.124767066	165.5401431	0.999990469	0.903944857	0.096045417	3.989997461	165.8866529	0.999990274
0	0.7	0.5	0.25	0.697614591	0.30237584	3.581825139	79.33361206	0.999990431	0.773212792	0.226778511	2.946659164	79.65737711	0.999991303
0	0.7	0.5	0.5	0.500206631	0.499785025	2.615744455	45.88972994	0.999991656	0.594792181	0.405198145	2.270585871	46.17265473	0.999990326
0	0.7	0.5	0.75	0.368094857	0.631897484	2.151004836	33.69679481	0.99999234	0.45963367	0.540359052	1.931430274	33.94569642	0.999992722
0	0.7	0.5	0.9	0.309448883	0.69054468	1.968687966	29.4497473	0.999993563	0.395102114	0.604891555	1.794495874	29.68098314	0.999993669
0	0.7	0.5	1	0.276674565	0.723316225	1.871081118	27.28200103	0.99999079	0.357736864	0.642253905	1.720056479	27.50248785	0.999990769
0	0.7	0.75	0	0.998847461	0.001142544	14.80949774	1971.630241	0.999990005	0.999339264	0.000650739	9.150642175	1958.12547	0.999990003
0	0.7	0.75	0.1	0.878013661	0.121976343	5.530429564	187.1940379	0.999990004	0.925564466	0.074425725	3.887816105	187.6547046	0.999990191
0	0.7	0.75	0.25	0.726122946	0.273867907	3.90312017	89.75265927	0.999990854	0.818717228	0.181273479	2.951385998	90.1897856	0.999990706
0	0.7	0.75	0.5	0.537897648	0.462094337	2.867877371	51.73602043	0.999991985	0.661412762	0.33857901	2.33016014	52.1264973	0.999991772
0	0.7	0.75	0.75	0.406564652	0.593426916	2.358942343	37.83565743	0.999991569	0.532594659	0.467397792	2.007001806	38.1850515	0.999992452
0	0.7	0.75	0.9	0.346671382	0.653318645	2.156162196	32.98874875	0.999990027	0.467878717	0.53211192	1.872961585	33.31622637	0.999990637
0	0.7	0.75	1	0.312724245	0.687268854	2.046699189	30.51445666	0.999993099	0.429383375	0.570609965	1.79902413	30.82843493	0.99999334
0	0.7	1	0	0.998818533	0.001171474	15.13216992	1972.095512	0.999990006	0.999406769	0.00058324	8.34566319	1954.720194	0.999990009
0	0.7	1	0.1	0.889827251	0.110162801	5.888287859	208.1417993	0.999990053	0.940689501	0.059300797	3.780010391	208.6911525	0.999990298
0	0.7	1	0.25	0.749976841	0.250013711	4.189533419	99.8977589	0.999990552	0.852284572	0.147706265	2.934233478	100.4270405	0.999990837
0	0.7	1	0.5	0.571201614	0.428789172	3.098080531	57.44862001	0.999990786	0.714629319	0.285362262	2.36599829	57.92862385	0.999991581
0	0.7	1	0.75	0.441991803	0.557999465	2.553997701	41.88684593	0.999991268	0.594791377	0.405198709	2.063059192	42.32187158	0.999990086
0	0.7	1	0.9	0.381623832	0.618366737	2.334754532	36.45484732	0.999990569	0.531996995	0.46799465	1.934744581	36.86580612	0.999991645
0	0.7	1	1	0.346958472	0.653033669	2.215624347	33.68071539	0.999992141	0.493773018	0.506219779	1.863093847	34.07653256	0.999992797
0	0.8	0	0	0.998995005	0.000995005	13.14728346	1968.889644	0.999990009	0.998995005	0.000995005	13.14728346	1968.889644	0.999990009
0	0.8	0	0.1	0.823895638	0.17609519	4.112236623	119.7583194	0.999990827	0.823895638	0.17609519	4.112236623	119.7583194	0.999990827
0	0.8	0	0.25	0.628693509	0.371298018	2.842814102	57.72036978	0.999991527	0.628693509	0.371298018	2.842814102	57.72036978	0.999991527
0	0.8	0	0.5	0.417289087	0.582702932	2.093510497	33.98219492	0.99999202	0.417289087	0.582702932	2.093510497	33.98219492	0.99999202
0	0.8	0	0.75	0.287423793	0.712567291	1.748686402	25.37342906	0.999991083	0.287423793	0.712567291	1.748686402	25.37342906	0.999991083
0	0.8	0	0.9	0.232885793	0.767108709	1.616438555	22.37626751	0.999994502	0.232885793	0.767108709	1.616438555	22.37626751	0.999994502
0	0.8	0	1	0.203320603	0.796673843	1.546408813	20.84568114	0.999994446	0.203320603	0.796673843	1.546408813	20.84568114	0.999994446
0	0.8	0.25	0	0.998953334	0.001036667	13.61956373	1969.723646	0.999990001	0.999161671	0.000828338	11.23417739	1964.707167	0.99999001
0	0.8	0.25	0.1	0.848770461	0.151219558	4.587531904	143.1153106	0.999990019	0.87493876	0.125051607	4.012934268	143.3084175	0.999990367
0	0.8	0.25	0.25	0.671860623	0.328130072	3.186908917	68.67650363	0.999990695	0.717905228	0.282084975	2.877967991	68.85161808	0.999990204
0	0.8	0.25	0.5	0.469352552	0.530639155	2.33597622	39.98880391	0.999991707	0.522910398	0.477081755	2.174425777	40.13792065	0.999992153
0	0.8	0.25	0.75	0.338100466	0.661893006	1.936850431	29.56134823	0.999993473	0.387175839	0.612817718	1.836650592	29.68988403	0.999993557
0	0.8	0.25	0.9	0.280907341	0.719086609	1.782150661	25.93154897	0.99999395	0.325590178	0.674403741	1.703644756	26.04977515	0.999993919
0	0.8	0.25	1	0.249252004	0.750740535	1.699753183	24.07895477	0.999992539	0.290845359	0.709147067	1.632207615	24.19097256	0.999992427
0	0.8	0.5	0	0.998923571	0.001066429	13.95551505	1970.290674	0.99999	0.999280719	0.00070929	9.84291686	1960.633969	0.999990009
0	0.8	0.5	0.1	0.868558056	0.131432183	4.994174901	165.6028712	0.999990239	0.907663276	0.092326783	3.89112574	165.9348141	0.999990059
0	0.8	0.5	0.25	0.708852581	0.291138088	3.507019846	79.41877416	0.999990669	0.78208985	0.217900396	2.887630193	79.7278281	0.999990246
0	0.8	0.5	0.5	0.516494766	0.483496916	2.57947465	45.99211667	0.999991682	0.609261584	0.390728843	2.240797802	46.26234104	0.999990427
0	0.8	0.5	0.75	0.385449732	0.614542462	2.132958069	33.80580631	0.999992194	0.476405504	0.523587144	1.916216805	34.04394232	0.999992648
0	0.8	0.5	0.9	0.326468894	0.673524465	1.957253636	29.56045433	0.999993359	0.412213896	0.587779635	1.784738208	29.78199755	0.99999353
0	0.8	0.5	1	0.293250389	0.706740037	1.862966555	27.39332135	0.999990425	0.374787495	0.625203001	1.713081285	27.60477309	0.999990496
0	0.8	0.75	0	0.998901252	0.001088752	14.2067385	1970.707384	0.999990004	0.999370001	0.000620002	8.785006944	1956.648073	0.999990003
0	0.8	0.75	0.1	0.883843673	0.116146775	5.343496206	187.2639371	0.999990448	0.929213816	0.070776355	3.761569145	187.6994351	0.99999017
0	0.8	0.75	0.25	0.738905459	0.261084556	3.788202489	89.83905186	0.999990015	0.827695687	0.172295409	2.869283991	90.25276707	0.999991096
0	0.8	0.75	0.5	0.557315019	0.4426771	2.802748012	51.83883092	0.999992119	0.677236851	0.322755147	2.281067186	52.20742217	0.999991998
0	0.8	0.75	0.75	0.428273363	0.571718172	2.319315674	37.94615517	0.999991536	0.552348264	0.447644262	1.976098877	38.27626438	0.999992527
0	0.8	0.75	0.9	0.368520778	0.631472458	2.126553828	33.10177759	0.999993236	0.488841974	0.511148656	1.849515634	33.41139262	0.99999063
0	0.8	0.75	1	0.334346965	0.665645969	2.022373436	30.62832592	0.999992934	0.450782509	0.549210779	1.779593731	30.9256097	0.999993288
0	0.8	1	0	0.998883892	0.001106115	14.40168993	1971.019682	0.999990007	0.999439449	0.00055056	7.953230769	1952.801464	0.99999001
0	0.8	1	0.1	0.895954946	0.104035204	5.650848145	208.2181148	0.999990151	0.944077159	0.055913266	3.635374798	208.7336322	0.999990425
0	0.8	1	0.25	0.76349262	0.236498352	4.038621839	99.98837276	0.999990972	0.860783699	0.13920661	2.835700754	100.4841039	0.99999031
0	0.8	1	0.5	0.59236354	0.407627495	3.005746625	57.55335295	0.999991034	0.730399218	0.269590797	2.301542804	58.00225307	0.999990016
0	0.8	1	0.75	0.466480033	0.533511304	2.492377425	41.99933143	0.999991337	0.615557507	0.38443283	2.018174027	42.40655271	0.999990337
0	0.8	1	0.9	0.406761996	0.59322854	2.285657747	36.5700657	0.999990536	0.554705917	0.445285861	1.898288345	36.95508412	0.999991777
0	0.8	1	1	0.372149389	0.627842665	2.173305266	33.7971971	0.999992054	0.517396703	0.482596162	1.831324357	34.16830169	0.999992865
0	0.9	0	0	0.998995005	0.000995005	13.14728346	1968.889644	0.999990009	0.998995005	0.000995005	13.14728346	1968.889644	0.999990009
0	0.9	0	0.1	0.823895638	0.17609519	4.112236623	119.7583194	0.999990827	0.823895638	0.17609519	4.112236623	119.7583194	0.999990827
0	0.9	0	0.25	0.628693509	0.371298018	2.842814102	57.72036978	0.999991527	0.628693509	0.371298018	2.842814102	57.72036978	0.999991527
0	0.9	0	0.5	0.417289087	0.582702932	2.093510497	33.98219492	0.99999202	0.417289087	0.582702932	2.093510497	33.98219492	0.99999202
0	0.9	0	0.75	0.287423793	0.712567291	1.748686402	25.37342906	0.999991083	0.287423793	0.712567291	1.748686402	25.37342906	0.999991083
0	0.9	0	0.9	0.232885793	0.767108709	1.616438555	22.37626751	0.999994502	0.232885793	0.767108709	1.616438555	22.37626751	0.999994502
0	0.9	0	1	0.203320603	0.796673843	1.546408813	20.84568114	0.999994446	0.203320603	0.796673843	1.546408813	20.84568114	0.999994446
0	0.9	0.25	0	0.998974595	0.001015412	13.37890002	1969.310503	0.999990007	0.999178676	0.000811329	11.03671663	1964.181518	0.999990006
0	0.9	0.25	0.1	0.852304661	0.147685552	4.523649404	143.1709589	0.999990213	0.877906195	0.122084367	3.957930427	143.3591457	0.999990562
0	0.9	0.25	0.25	0.679327525	0.320663253	3.155813859	68.75496835	0.999990779	0.724548339	0.27544197	2.850510821	68.92527042	0.999990309
0	0.9	0.25	0.5	0.479446213	0.520545389	2.325043036	40.08015889	0.999991603	0.53253587	0.467456206	2.164509522	40.22522929	0.999992076
0	0.9	0.25	0.75	0.348282547	0.651710709	1.933906585	29.65620909	0.999993257	0.397361295	0.60263207	1.833908001	29.7814107	0.999993365
0	0.9	0.25	0.9	0.290631931	0.709361751	1.781763947	26.02693421	0.999993682	0.335533421	0.66446025	1.703244608	26.14219896	0.999993671
0	0.9	0.25	1	0.258575223	0.741416932	1.700560873	24.17432841	0.999992155	0.300498123	0.699493941	1.632913401	24.28361729	0.999992064
0	0.9	0.5	0	0.998960517	0.001029483	13.53829374	1969.579572	0.999990001	0.99930535	0.00068466	9.552354506	1959.634292	0.99999001
0	0.9	0.5	0.1	0.8733023	0.126688259	4.872125904	165.6590233	0.99999056	0.911068926	0.088921475	3.798911063	165.9779314	0.999990401
0	0.9	0.5	0.25	0.719144908	0.280845992	3.436051773	79.49264145	0.9999909	0.790184544	0.20980598	2.8317428	79.78880175	0.999990524
0	0.9	0.5	0.5	0.531603419	0.468388313	2.543386159	46.08037308	0.999991732	0.62258107	0.377409477	2.211221538	46.3391139	0.999990547
0	0.9	0.5	0.75	0.401816138	0.598175952	2.113584533	33.89986368	0.99999209	0.492068216	0.507924395	1.899927595	34.1281903	0.999992611
0	0.9	0.5	0.9	0.342675778	0.65731742	1.944071042	29.65608769	0.999993198	0.428335361	0.57165807	1.773525041	29.86875368	0.99999343
0	0.9	0.5	1	0.309132256	0.690857872	1.852938282	27.48955696	0.999990128	0.390943461	0.609046827	1.704494751	27.69270625	0.999990288
0	0.9	0.75	0	0.998950225	0.001039777	13.65471869	1969.785108	0.999990002	0.999397985	0.000592015	8.450765	1955.177917	0.999990001
0	0.9	0.75	0.1	0.889108468	0.110881913	5.172133785	187.3248556	0.999990381	0.932500958	0.067489169	3.646292645	187.7384054	0.999990126
0	0.9	0.75	0.25	0.750438185	0.249552179	3.682220389	89.91426656	0.999990364	0.835746287	0.164244038	2.793859197	90.30627738	0.999990326
0	0.9	0.75	0.5	0.575025056	0.424965113	2.741230892	51.92681811	0.999990169	0.691509507	0.308480611	2.234848542	52.27594877	0.999990118
0	0.9	0.75	0.75	0.448386041	0.551605501	2.28050794	38.04083188	0.999991542	0.570382122	0.429610502	1.945916571	38.35378337	0.999992624
0	0.9	0.75	0.9	0.388963576	0.611029595	2.096731506	33.19855607	0.999993171	0.508138048	0.491852618	1.825957408	33.49233842	0.999990666
0	0.9	0.75	1	0.354709195	0.645283624	1.997322423	30.72601806	0.999992819	0.47059019	0.529403083	1.759628669	31.00833061	0.999993273
0	0.9	1	0	0.998942372	0.001047635	13.74348934	1969.948689	0.999990007	0.999468689	0.000521321	7.600568023	1950.902494	0.99999001
0	0.9	1	0.1	0.901414223	0.098575996	5.436241848	208.2849094	0.999990219	0.947085983	0.052904115	3.505403349	208.7687318	0.999990098
0	0.9	1	0.25	0.775540867	0.224449491	3.901823181	100.066191	0.999990358	0.868303672	0.131687111	2.746913693	100.5335014	0.999990783
0	0.9	1	0.5	0.611418961	0.388572322	2.920918201	57.64282182	0.999991283	0.744407112	0.255583294	2.242631076	58.06487772	0.999990406
0	0.9	1	0.75	0.488854864	0.511136572	2.434562433	42.09513461	0.999991436	0.634186451	0.365804143	1.976236774	42.47803182	0.999990595
0	0.9	1	0.9	0.42994834	0.570042213	2.238858845	36.66818573	0.999990553	0.575224815	0.424767116	1.863664653	37.0304394	0.999991931
0	0.9	1	1	0.395532209	0.604459809	2.13248284	33.89642564	0.999992018	0.538850418	0.461142542	1.800778988	34.24578608	0.99999296
0	1	0	0	0.998995005	0.000995005	13.14728346	1968.889644	0.999990009	0.998995005	0.000995005	13.14728346	1968.889644	0.999990009
0	1	0	0.1	0.823895638	0.17609519	4.112236623	119.7583194	0.999990827	0.823895638	0.17609519	4.112236623	119.7583194	0.999990827
0	1	0	0.25	0.628693509	0.371298018	2.842814102	57.72036978	0.999991527	0.628693509	0.371298018	2.842814102	57.72036978	0.999991527
0	1	0	0.5	0.417289087	0.582702932	2.093510497	33.98219492	0.99999202	0.417289087	0.582702932	2.093510497	33.98219492	0.99999202
0	1	0	0.75	0.287423793	0.712567291	1.748686402	25.37342906	0.999991083	0.287423793	0.712567291	1.748686402	25.37342906	0.999991083
0	1	0	0.9	0.232885793	0.767108709	1.616438555	22.37626751	0.999994502	0.232885793	0.767108709	1.616438555	22.37626751	0.999994502
0	1	0	1	0.203320603	0.796673843	1.546408813	20.84568114	0.999994446	0.203320603	0.796673843	1.546408813	20.84568114	0.999994446
0	1	0.25	0	0.998995005	0.000995005	13.14728346	1968.889644	0.999990009	0.998995005	0.000995005	13.14728346	1968.889644	0.999990009
0	1	0.25	0.1	0.855627752	0.144362648	4.461954392	143.2203234	0.9999904	0.855627752	0.144362648	4.461954392	143.2203234	0.9999904
0	1	0.25	0.25	0.686355276	0.313635594	3.124758986	68.82391229	0.99999087	0.686355276	0.313635594	3.124758986	68.82391229	0.99999087
0	1	0.25	0.5	0.489077087	0.510914438	2.313079973	40.16054828	0.999991525	0.489077087	0.510914438	2.313079973	40.16054828	0.999991525
0	1	0.25	0.75	0.358129392	0.64186368	1.9297816	29.73987928	0.999993072	0.358129392	0.64186368	1.9297816	29.73987928	0.999993072
0	1	0.25	0.9	0.30010311	0.699890335	1.780229786	26.11116298	0.999993445	0.30010311	0.699890335	1.780229786	26.11116298	0.999993445
0	1	0.25	1	0.267694778	0.732297034	1.700262587	24.25860938	0.999991812	0.267694778	0.732297034	1.700262587	24.25860938	0.999991812
0	1	0.5	0	0.998995005	0.000995005	13.14728346	1968.889644	0.999990009	0.998995005	0.000995005	13.14728346	1968.889644	0.999990009
0	1	0.5	0.1	0.877680651	0.122309655	4.757726225	165.7085642	0.999990306	0.877680651	0.122309655	4.757726225	165.7085642	0.999990306
0	1	0.5	0.25	0.728631959	0.271359163	3.368766207	79.55766038	0.999991122	0.728631959	0.271359163	3.368766207	79.55766038	0.999991122
0	1	0.5	0.5	0.545683337	0.454308461	2.507927714	46.1575879	0.999991798	0.545683337	0.454308461	2.507927714	46.1575879	0.999991798
0	1	0.5	0.75	0.417289087	0.582702932	2.093510497	33.98219492	0.99999202	0.417289087	0.582702932	2.093510497	33.98219492	0.99999202
0	1	0.5	0.9	0.358129392	0.64186368	1.9297816	29.73987928	0.999993072	0.358129392	0.64186368	1.9297816	29.73987928	0.999993072
0	1	0.5	1	0.324359451	0.675634424	1.841628703	27.57407008	0.999993875	0.324359451	0.675634424	1.841628703	27.57407008	0.999993875
0	1	0.75	0	0.998995005	0.000995005	13.14728346	1968.889644	0.999990009	0.998995005	0.000995005	13.14728346	1968.889644	0.999990009
0	1	0.75	0.1	0.893893635	0.10609666	5.014333771	187.3791009	0.999990295	0.893893635	0.10609666	5.014333771	187.3791009	0.999990295
0	1	0.75	0.25	0.760918422	0.239072268	3.584162786	89.98034579	0.999990691	0.760918422	0.239072268	3.584162786	89.98034579	0.999990691
0	1	0.75	0.5	0.591272535	0.408717827	2.683269609	52.00363021	0.999990361	0.591272535	0.408717827	2.683269609	52.00363021	0.999990361
0	1	0.75	0.75	0.467088531	0.532903046	2.242952391	38.12314157	0.999991577	0.467088531	0.532903046	2.242952391	38.12314157	0.999991577
0	1	0.75	0.9	0.408135356	0.591857781	2.067288012	33.28272607	0.999993137	0.408135356	0.591857781	2.067288012	33.28272607	0.999993137
0	1	0.75	1	0.373913353	0.626079389	1.972208047	30.81102736	0.999992742	0.373913353	0.626079389	1.972208047	30.81102736	0.999992742
0	1	1	0	0.998995005	0.000995005	13.14728346	1968.889644	0.999990009	0.998995005	0.000995005	13.14728346	1968.889644	0.999990009
0	1	1	0.1	0.906313899	0.093676363	5.241163974	208.3439443	0.999990263	0.906313899	0.093676363	5.241163974	208.3439443	0.999990263
0	1	1	0.25	0.786366082	0.213624671	3.777163231	100.1346372	0.999990753	0.786366082	0.213624671	3.777163231	100.1346372	0.999990753
0	1	1	0.5	0.628693509	0.371298018	2.842814102	57.72036978	0.999991527	0.628693509	0.371298018	2.842814102	57.72036978	0.999991527
0	1	1	0.75	0.509394125	0.490597431	2.380479749	42.17794405	0.999991556	0.509394125	0.490597431	2.380479749	42.17794405	0.999991556
0	1	1	0.9	0.451405249	0.548585357	2.194566775	36.75297936	0.999990607	0.451405249	0.548585357	2.194566775	36.75297936	0.999990607
0	1	1	1	0.417289087	0.582702932	2.093510497	33.98219492	0.99999202	0.417289087	0.582702932	2.093510497	33.98219492	0.99999202
0.5	0	0	0	0.998995005	0.000995005	13.14728346	1968.889644	0.999990009	0.998995005	0.000995005	13.14728346	1968.889644	0.999990009
0.5	0	0	0.1	0.823895638	0.17609519	4.112236623	119.7583194	0.999990827	0.823895638	0.17609519	4.112236623	119.7583194	0.999990827
0.5	0	0	0.25	0.628693509	0.371298018	2.842814102	57.72036978	0.999991527	0.628693509	0.371298018	2.842814102	57.72036978	0.999991527
0.5	0	0	0.5	0.417289087	0.582702932	2.093510497	33.98219492	0.99999202	0.417289087	0.582702932	2.093510497	33.98219492	0.99999202
0.5	0	0	0.75	0.287423793	0.712567291	1.748686402	25.37342906	0.999991083	0.287423793	0.712567291	1.748686402	25.37342906	0.999991083
0.5	0	0	0.9	0.232885793	0.767108709	1.616438555	22.37626751	0.999994502	0.232885793	0.767108709	1.616438555	22.37626751	0.999994502
0.5	0	0	1	0.203320603	0.796673843	1.546408813	20.84568114	0.999994446	0.203320603	0.796673843	1.546408813	20.84568114	0.999994446
0.5	0	0.25	0	0.998995005	0.000995005	13.14728346	1968.889644	0.999990009	0.998995005	0.000995005	13.14728346	1968.889644	0.999990009
0.5	0	0.25	0.1	0.823895638	0.17609519	4.112236623	119.7583194	0.999990827	0.823895638	0.17609519	4.112236623	119.7583194	0.999990827
0.5	0	0.25	0.25	0.628693509	0.371298018	2.842814102	57.72036978	0.999991527	0.628693509	0.371298018	2.842814102	57.72036978	0.999991527
0.5	0	0.25	0.5	0.417289087	0.582702932	2.093510497	33.98219492	0.99999202	0.417289087	0.582702932	2.093510497	33.98219492	0.99999202
0.5	0	0.25	0.75	0.287423793	0.712567291	1.748686402	25.37342906	0.999991083	0.287423793	0.712567291	1.748686402	25.37342906	0.999991083
0.5	0	0.25	0.9	0.232885793	0.767108709	1.616438555	22.37626751	0.999994502	0.232885793	0.767108709	1.616438555	22.37626751	0.999994502
0.5	0	0.25	1	0.203320603	0.796673843	1.546408813	20.84568114	0.999994446	0.203320603	0.796673843	1.546408813	20.84568114	0.999994446
0.5	0	0.5	0	0.998995005	0.000995005	13.14728346	1968.889644	0.999990009	0.998995005	0.000995005	13.14728346	1968.889644	0.999990009
0.5	0	0.5	0.1	0.823895638	0.17609519	4.112236623	119.7583194	0.999990827	0.823895638	0.17609519	4.112236623	119.7583194	0.999990827
0.5	0	0.5	0.25	0.628693509	0.371298018	2.842814102	57.72036978	0.999991527	0.628693509	0.371298018	2.842814102	57.72036978	0.999991527
0.5	0	0.5	0.5	0.417289087	0.582702932	2.093510497	33.98219492	0.99999202	0.417289087	0.582702932	2.093510497	33.98219492	0.99999202
0.5	0	0.5	0.75	0.287423793	0.712567291	1.748686402	25.37342906	0.999991083	0.287423793	0.712567291	1.748686402	25.37342906	0.999991083
0.5	0	0.5	0.9	0.232885793	0.767108709	1.616438555	22.37626751	0.999994502	0.232885793	0.767108709	1.616438555	22.37626751	0.999994502
0.5	0	0.5	1	0.203320603	0.796673843	1.546408813	20.84568114	0.999994446	0.203320603	0.796673843	1.546408813	20.84568114	0.999994446
0.5	0	0.75	0	0.998995005	0.000995005	13.14728346	1968.889644	0.999990009	0.998995005	0.000995005	13.14728346	1968.889644	0.999990009
0.5	0	0.75	0.1	0.823895638	0.17609519	4.112236623	119.7583194	0.999990827	0.823895638	0.17609519	4.112236623	119.7583194	0.999990827
0.5	0	0.75	0.25	0.628693509	0.371298018	2.842814102	57.72036978	0.999991527	0.628693509	0.371298018	2.842814102	57.72036978	0.999991527
0.5	0	0.75	0.5	0.417289087	0.582702932	2.093510497	33.98219492	0.99999202	0.417289087	0.582702932	2.093510497	33.98219492	0.99999202
0.5	0	0.75	0.75	0.287423793	0.712567291	1.748686402	25.37342906	0.999991083	0.287423793	0.712567291	1.748686402	25.37342906	0.999991083
0.5	0	0.75	0.9	0.232885793	0.767108709	1.616438555	22.37626751	0.999994502	0.232885793	0.767108709	1.616438555	22.37626751	0.999994502
0.5	0	0.75	1	0.203320603	0.796673843	1.546408813	20.84568114	0.999994446	0.203320603	0.796673843	1.546408813	20.84568114	0.999994446
0.5	0	1	0	0.998995005	0.000995005	13.14728346	1968.889644	0.999990009	0.998995005	0.000995005	13.14728346	1968.889644	0.999990009
0.5	0	1	0.1	0.823895638	0.17609519	4.112236623	119.7583194	0.999990827	0.823895638	0.17609519	4.112236623	119.7583194	0.999990827
0.5	0	1	0.25	0.628693509	0.371298018	2.842814102	57.72036978	0.999991527	0.628693509	0.371298018	2.842814102	57.72036978	0.999991527
0.5	0	1	0.5	0.417289087	0.582702932	2.093510497	33.98219492	0.99999202	0.417289087	0.582702932	2.093510497	33.98219492	0.99999202
0.5	0	1	0.75	0.287423793	0.712567291	1.748686402	25.37342906	0.999991083	0.287423793	0.712567291	1.748686402	25.37342906	0.999991083
0.5	0	1	0.9	0.232885793	0.767108709	1.616438555	22.37626751	0.999994502	0.232885793	0.767108709	1.616438555	22.37626751	0.999994502
0.5	0	1	1	0.203320603	0.796673843	1.546408813	20.84568114	0.999994446	0.203320603	0.796673843	1.546408813	20.84568114	0.999994446
0.5	0.001	0	0	0.998995005	0.000995005	13.14728346	1968.889644	0.999990009	0.998995005	0.000995005	13.14728346	1968.889644	0.999990009
0.5	0.001	0	0.1	0.823895638	0.17609519	4.112236623	119.7583194	0.999990827	0.823895638	0.17609519	4.112236623	119.7583194	0.999990827
0.5	0.001	0	0.25	0.628693509	0.371298018	2.842814102	57.72036978	0.999991527	0.628693509	0.371298018	2.842814102	57.72036978	0.999991527
0.5	0.001	0	0.5	0.417289087	0.582702932	2.093510497	33.98219492	0.99999202	0.417289087	0.582702932	2.093510497	33.98219492	0.99999202
0.5	0.001	0	0.75	0.287423793	0.712567291	1.748686402	25.37342906	0.999991083	0.287423793	0.712567291	1.748686402	25.37342906	0.999991083
0.5	0.001	0	0.9	0.232885793	0.767108709	1.616438555	22.37626751	0.999994502	0.232885793	0.767108709	1.616438555	22.37626751	0.999994502
0.5	0.001	0	1	0.203320603	0.796673843	1.546408813	20.84568114	0.999994446	0.203320603	0.796673843	1.546408813	20.84568114	0.999994446
0.5	0.001	0.25	0	0.998545575	0.001444429	17.95691482	1975.497892	0.999990005	0.998995669	0.000994337	13.14042977	1968.869158	0.999990006
0.5	0.001	0.25	0.1	0.767385836	0.232604413	5.074466869	137.8273258	0.999990249	0.826552226	0.17343844	4.239919068	138.3292471	0.999990666
0.5	0.001	0.25	0.25	0.542089019	0.457901075	3.150888377	62.48241022	0.999990095	0.629163374	0.370828083	2.851324926	62.77622234	0.999991457
0.5	0.001	0.25	0.5	0.337676517	0.662315506	2.174149571	34.4490938	0.999992023	0.417527342	0.582462813	2.094571769	34.60164671	0.999990155
0.5	0.001	0.25	0.75	0.226160778	0.773830351	1.767216222	25.29499286	0.999991129	0.287601422	0.712391352	1.749219913	25.47975432	0.999992774
0.5	0.001	0.25	0.9	0.181698377	0.81829165	1.620202087	22.24839337	0.999990027	0.233037097	0.766954618	1.616856415	22.42883964	0.999991715
0.5	0.001	0.25	1	0.158097655	0.841893979	1.544833036	20.71016204	0.999991635	0.203456925	0.796535867	1.546774777	20.88222776	0.999992791
0.5	0.001	0.5	0	0.99790598	0.00208402	24.33397278	1979.83485	0.99999	0.998996962	0.000993047	13.12811169	1968.852455	0.999990009
0.5	0.001	0.5	0.1	0.715722599	0.284267759	6.762313346	160.4623642	0.999990358	0.839229668	0.160760662	4.714378465	162.0761445	0.999990329
0.5	0.001	0.5	0.25	0.457868752	0.542121787	3.568769849	72.70312458	0.99999054	0.633077732	0.366913058	2.961080139	73.97842836	0.99999079
0.5	0.001	0.5	0.5	0.267685139	0.732306683	2.232806398	39.17987014	0.999991822	0.418179768	0.581811807	2.104931065	39.85669948	0.999991575
0.5	0.001	0.5	0.75	0.176006554	0.823984742	1.771987945	27.26593415	0.999991297	0.287892896	0.712098354	1.751660964	27.49147707	0.999991251
0.5	0.001	0.5	0.9	0.140789477	0.859203498	1.615628471	23.33818417	0.999992975	0.233255338	0.766738241	1.618317005	23.43514557	0.99999358
0.5	0.001	0.5	1	0.122253211	0.877736876	1.536720106	21.43928927	0.999990088	0.20364265	0.79634908	1.547901452	21.51144664	0.99999173
0.5	0.001	0.75	0	0.997038222	0.002951778	32.44919842	1982.306962	0.99999	0.998999641	0.000990365	13.10406315	1968.800919	0.999990005
0.5	0.001	0.75	0.1	0.668109192	0.331880894	8.976369462	181.4317778	0.999990086	0.855479149	0.144511017	5.225156381	184.5400754	0.999990165
0.5	0.001	0.75	0.25	0.384184885	0.615805596	4.257245228	82.22668887	0.999990481	0.643549337	0.356441443	3.226461893	84.90120746	0.99999078
0.5	0.001	0.75	0.5	0.21042128	0.78956927	2.321151474	44.17719	0.99999055	0.420194097	0.579796785	2.150023161	45.81653981	0.999990881
0.5	0.001	0.75	0.75	0.136189927	0.863801985	1.776369576	30.67308522	0.999991912	0.288466937	0.711525641	1.760882272	31.58414846	0.999992579
0.5	0.001	0.75	0.9	0.108565676	0.891425279	1.607922066	26.01111945	0.999990955	0.233607449	0.766385123	1.622757248	26.5628827	0.999992572
0.5	0.001	0.75	1	0.094168845	0.90582165	1.525570156	23.65219082	0.999990495	0.203916457	0.79607648	1.550910451	23.99452734	0.999992937
0.5	0.001	1	0	0.995917453	0.004072551	42.33843222	1983.380623	0.999990004	0.99900443	0.000985573	13.06207244	1968.718302	0.999990003
0.5	0.001	1	0.1	0.622853801	0.377136425	11.56711414	201.1847213	0.999990226	0.87101826	0.128972025	5.669814857	206.0457266	0.999990285
0.5	0.001	1	0.25	0.324467962	0.675522042	5.211152737	91.20579697	0.999990004	0.659463509	0.340526718	3.592703339	95.54231324	0.999990227
0.5	0.001	1	0.5	0.165111753	0.834878523	2.47587691	48.83968976	0.999990276	0.424618034	0.575372517	2.253003614	51.64609324	0.999990552
0.5	0.001	1	0.75	0.105010562	0.894980095	1.792300599	33.90864396	0.999990657	0.289645284	0.71034627	1.786470515	35.67755165	0.999991554
0.5	0.001	1	0.9	0.083483744	0.916506414	1.603698451	28.78378313	0.999990159	0.234230221	0.765761954	1.634668229	30.09679278	0.999992175
0.5	0.001	1	1	0.072371753	0.927620033	1.515760463	26.17343114	0.999991786	0.204355625	0.795635656	1.5584492	27.21722865	0.999991281
0.5	0.002	0	0	0.998995005	0.000995005	13.14728346	1968.889644	0.999990009	0.998995005	0.000995005	13.14728346	1968.889644	0.999990009
0.5	0.002	0	0.1	0.823895638	0.17609519	4.112236623	119.7583194	0.999990827	0.823895638	0.17609519	4.112236623	119.7583194	0.999990827
0.5	0.002	0	0.25	0.628693509	0.371298018	2.842814102	57.72036978	0.999991527	0.628693509	0.371298018	2.842814102	57.72036978	0.999991527
0.5	0.002	0	0.5	0.417289087	0.582702932	2.093510497	33.98219492	0.99999202	0.417289087	0.582702932	2.093510497	33.98219492	0.99999202
0.5	0.002	0	0.75	0.287423793	0.712567291	1.748686402	25.37342906	0.999991083	0.287423793	0.712567291	1.748686402	25.37342906	0.999991083
0.5	0.002	0	0.9	0.232885793	0.767108709	1.616438555	22.37626751	0.999994502	0.232885793	0.767108709	1.616438555	22.37626751	0.999994502
0.5	0.002	0	1	0.203320603	0.796673843	1.546408813	20.84568114	0.999994446	0.203320603	0.796673843	1.546408813	20.84568114	0.999994446
0.5	0.002	0.25	0	0.99845449	0.001535519	18.78643155	1976.205397	0.999990008	0.998996331	0.000993672	13.13359216	1968.848644	0.999990002
0.5	0.002	0.25	0.1	0.760211382	0.239778988	5.1395684	138.2132848	0.99999037	0.827510883	0.172479366	4.269173593	139.0076862	0.999990249
0.5	0.002	0.25	0.25	0.535511796	0.464478973	3.133915805	62.95267423	0.999990769	0.62958142	0.370408866	2.857327166	63.48274014	0.999990287
0.5	0.002	0.25	0.5	0.335370366	0.664619852	2.161161792	34.72889743	0.999990218	0.417764914	0.582225938	2.095614247	34.9649055	0.999990851
0.5	0.002	0.25	0.75	0.22573573	0.774256875	1.763436568	25.38293239	0.999992606	0.287778932	0.71221111	1.749751186	25.5752694	0.999990042
0.5	0.002	0.25	0.9	0.18164624	0.818346247	1.618961599	22.29892415	0.999992486	0.233188347	0.766805657	1.617273103	22.47904001	0.999994004
0.5	0.002	0.25	1	0.158112112	0.841882082	1.544223876	20.74792478	0.999994193	0.203593215	0.796398062	1.547139896	20.91760801	0.999991277
0.5	0.002	0.5	0	0.997688295	0.002301711	26.19386911	1980.351108	0.999990006	0.99899887	0.000991137	13.10931754	1968.814703	0.999990008
0.5	0.002	0.5	0.1	0.704501154	0.295489414	6.897612191	160.4208832	0.999990569	0.841885028	0.158105122	4.764295561	162.6599617	0.99999015
0.5	0.002	0.5	0.25	0.450471878	0.549519365	3.579500807	73.00247107	0.999991243	0.635336056	0.364655067	3.002114653	74.72691624	0.999991122
0.5	0.002	0.5	0.5	0.266169468	0.733820799	2.227539817	39.67381312	0.999990267	0.419006248	0.580985739	2.113879333	40.62249511	0.999991988
0.5	0.002	0.5	0.75	0.175914308	0.824077875	1.771329967	27.80668134	0.999992184	0.288359318	0.711632359	1.754540989	28.2016671	0.999991677
0.5	0.002	0.5	0.9	0.140893537	0.859100141	1.616245633	23.81458192	0.999993678	0.23362426	0.766365956	1.620174901	23.98521221	0.999990216
0.5	0.002	0.5	1	0.122412055	0.877579001	1.537845744	21.85383946	0.999991056	0.203964433	0.796027589	1.549384389	21.93745428	0.999992023
0.5	0.002	0.75	0	0.996696182	0.003293824	35.19135527	1982.300025	0.999990006	0.999003788	0.000986219	13.06461854	1968.729188	0.999990007
0.5	0.002	0.75	0.1	0.656267449	0.343722954	9.114746078	181.0768451	0.999990404	0.859064574	0.140925587	5.261511995	185.0401147	0.999990161
0.5	0.002	0.75	0.25	0.380527034	0.619463008	4.316397791	82.41198603	0.999990042	0.648713812	0.351277327	3.308385701	85.66273979	0.999991139
0.5	0.002	0.75	0.5	0.210261436	0.789729889	2.345129585	44.63223378	0.999991326	0.422374611	0.5776166	2.181551407	46.60906306	0.999991211
0.5	0.002	0.75	0.75	0.136518491	0.863474114	1.786543639	31.24734248	0.999992605	0.289465335	0.710527522	1.771283658	32.40732333	0.999992858
0.5	0.002	0.75	0.9	0.108932692	0.891059011	1.615325556	26.63823038	0.999991703	0.234321175	0.765671611	1.628738892	27.41286038	0.999992786
0.5	0.002	0.75	1	0.0945262	0.905465037	1.531934138	24.30012647	0.999991237	0.204509907	0.795483166	1.55530412	24.84084042	0.999993073
0.5	0.002	1	0	0.995450846	0.004539158	45.82801861	1982.82078	0.999990004	0.999011831	0.000978177	12.99272779	1968.594166	0.999990008
0.5	0.002	1	0.1	0.611490232	0.388499953	11.65794364	200.5814047	0.999990185	0.875030933	0.124959467	5.680245374	206.4887583	0.999990399
0.5	0.002	1	0.25	0.323952002	0.676038756	5.312186687	91.31335244	0.999990758	0.66756109	0.332429586	3.699448452	96.2991783	0.999990676
0.5	0.002	1	0.5	0.166394761	0.833596112	2.549258721	49.30210081	0.999990873	0.429028867	0.570961928	2.320219978	52.48128237	0.999990795
0.5	0.002	1	0.75	0.105861366	0.894129896	1.824935168	34.47983107	0.999991261	0.291577611	0.708414167	1.813075291	36.50995719	0.999991778
0.5	0.002	1	0.9	0.084143377	0.915847424	1.625072928	29.41029116	0.999990801	0.235510547	0.764481812	1.65008771	30.95235917	0.999992359
0.5	0.002	1	1	0.072931513	0.927060788	1.532488165	26.83647014	0.9999923	0.205369362	0.794622071	1.569466568	28.09823726	0.999991433
0.5	0.005	0	0	0.998995005	0.000995005	13.14728346	1968.889644	0.999990009	0.998995005	0.000995005	13.14728346	1968.889644	0.999990009
0.5	0.005	0	0.1	0.823895638	0.17609519	4.112236623	119.7583194	0.999990827	0.823895638	0.17609519	4.112236623	119.7583194	0.999990827
0.5	0.005	0	0.25	0.628693509	0.371298018	2.842814102	57.72036978	0.999991527	0.628693509	0.371298018	2.842814102	57.72036978	0.999991527
0.5	0.005	0	0.5	0.417289087	0.582702932	2.093510497	33.98219492	0.99999202	0.417289087	0.582702932	2.093510497	33.98219492	0.99999202
0.5	0.005	0	0.75	0.287423793	0.712567291	1.748686402	25.37342906	0.999991083	0.287423793	0.712567291	1.748686402	25.37342906	0.999991083
0.5	0.005	0	0.9	0.232885793	0.767108709	1.616438555	22.37626751	0.999994502	0.232885793	0.767108709	1.616438555	22.37626751	0.999994502
0.5	0.005	0	1	0.203320603	0.796673843	1.546408813	20.84568114	0.999994446	0.203320603	0.796673843	1.546408813	20.84568114	0.999994446
0.5	0.005	0.25	0	0.998412789	0.001577215	19.1187771	1976.34344	0.999990004	0.998998312	0.00099169	13.11320583	1968.809239	0.999990002
0.5	0.005	0.25	0.1	0.759786791	0.240203782	5.187968097	138.8440021	0.999990574	0.829357043	0.170633386	4.313511042	139.8732172	0.999990429
0.5	0.005	0.25	0.25	0.535491322	0.464499728	3.141627879	63.68896278	0.999991049	0.630726967	0.369263372	2.871129635	64.41617405	0.999990339
0.5	0.005	0.25	0.5	0.335931594	0.664059155	2.163712511	35.25328459	0.999990749	0.418473902	0.581516881	2.098648043	35.61746006	0.999990783
0.5	0.005	0.25	0.75	0.22623286	0.773760488	1.765474555	25.60998862	0.999993348	0.288310751	0.711679337	1.751331782	25.81761645	0.999990088
0.5	0.005	0.25	0.9	0.182078813	0.81791492	1.620778466	22.44572344	0.999993732	0.23364177	0.766348802	1.618516171	22.6167567	0.999990571
0.5	0.005	0.25	1	0.158503403	0.841488322	1.545911337	20.86406177	0.999991725	0.204001899	0.795991197	1.548230209	21.01765373	0.999993096
0.5	0.005	0.5	0	0.997639575	0.002350426	26.53978114	1980.249265	0.99999	0.999004398	0.000985605	13.05450703	1968.699447	0.999990003
0.5	0.005	0.5	0.1	0.708715607	0.291274785	6.982632739	160.9265172	0.999990391	0.84624057	0.153749998	4.821853146	163.3829296	0.999990568
0.5	0.005	0.5	0.25	0.454861636	0.545128475	3.669452253	73.78662736	0.999990111	0.640202593	0.35978862	3.072500457	75.69755774	0.999991213
0.5	0.005	0.5	0.5	0.268135585	0.731854981	2.254262815	40.4584719	0.999990567	0.421325982	0.578665873	2.135698479	41.61805021	0.999991855
0.5	0.005	0.5	0.75	0.177070094	0.822922437	1.782372656	28.5590822	0.999992531	0.28974545	0.710245775	1.762763594	29.20248568	0.999991225
0.5	0.005	0.5	0.9	0.141797985	0.858192468	1.624011295	24.4972899	0.999990453	0.234727426	0.765265874	1.62563276	24.88348264	0.9999933
0.5	0.005	0.5	1	0.123195286	0.876796238	1.544329284	22.47264933	0.999991524	0.204928195	0.795062913	1.553774968	22.7179754	0.999991107
0.5	0.005	0.75	0	0.996667497	0.003322506	35.33908188	1982.088066	0.999990002	0.999014996	0.000975004	12.95615766	1968.502654	0.99999
0.5	0.005	0.75	0.1	0.665186878	0.334803496	9.169685138	181.5971394	0.999990374	0.864714641	0.135275611	5.287142571	185.6585043	0.999990252
0.5	0.005	0.75	0.25	0.390623084	0.609367105	4.509865159	83.30243605	0.999990189	0.658494562	0.341495654	3.42822188	86.63742447	0.999990216
0.5	0.005	0.75	0.5	0.214245047	0.785746326	2.428451112	45.50110506	0.999991372	0.42784436	0.572146653	2.246461795	47.64719482	0.999991013
0.5	0.005	0.75	0.75	0.138439072	0.861553691	1.820046352	32.07894459	0.999992764	0.292328581	0.707663908	1.797968516	33.46281733	0.999992489
0.5	0.005	0.75	0.9	0.110326175	0.889665751	1.637082224	27.46939737	0.999991926	0.236428443	0.763563775	1.645372119	28.50640404	0.999992219
0.5	0.005	0.75	1	0.095688016	0.904303463	1.549059952	25.13015274	0.999991478	0.206277444	0.793714914	1.567929171	25.95688745	0.999992358
0.5	0.005	1	0	0.995503861	0.004486141	45.3229427	1982.63485	0.999990002	0.999030322	0.000959684	12.81516829	1968.236083	0.999990007
0.5	0.005	1	0.1	0.625953314	0.374036921	11.63414623	201.2500357	0.999990235	0.88131338	0.118676854	5.660189394	207.0436215	0.999990233
0.5	0.005	1	0.25	0.339461892	0.660528889	5.59730752	92.35380746	0.999990781	0.681817569	0.318172473	3.836617037	97.25943495	0.999990043
0.5	0.005	1	0.5	0.17249171	0.827498935	2.717730904	50.29587923	0.999990645	0.439082932	0.560907634	2.442862717	53.57907059	0.999990567
0.5	0.005	1	0.75	0.108575186	0.891415986	1.898818986	35.38900737	0.999991172	0.29679878	0.703192513	1.874129689	37.59419601	0.999991292
0.5	0.005	1	0.9	0.086011032	0.913979765	1.672674833	30.29990708	0.999990797	0.239170323	0.76082145	1.689347165	32.04606859	0.999991773
0.5	0.005	1	1	0.074441735	0.92555059	1.569207523	27.72442335	0.999992324	0.20833331	0.791657338	1.599107707	29.21190315	0.999990648
0.5	0.01	0	0	0.998995005	0.000995005	13.14728346	1968.889644	0.999990009	0.998995005	0.000995005	13.14728346	1968.889644	0.999990009
0.5	0.01	0	0.1	0.823895638	0.17609519	4.112236623	119.7583194	0.999990827	0.823895638	0.17609519	4.112236623	119.7583194	0.999990827
0.5	0.01	0	0.25	0.628693509	0.371298018	2.842814102	57.72036978	0.999991527	0.628693509	0.371298018	2.842814102	57.72036978	0.999991527
0.5	0.01	0	0.5	0.417289087	0.582702932	2.093510497	33.98219492	0.99999202	0.417289087	0.582702932	2.093510497	33.98219492	0.99999202
0.5	0.01	0	0.75	0.287423793	0.712567291	1.748686402	25.37342906	0.999991083	0.287423793	0.712567291	1.748686402	25.37342906	0.999991083
0.5	0.01	0	0.9	0.232885793	0.767108709	1.616438555	22.37626751	0.999994502	0.232885793	0.767108709	1.616438555	22.37626751	0.999994502
0.5	0.01	0	1	0.203320603	0.796673843	1.546408813	20.84568114	0.999994446	0.203320603	0.796673843	1.546408813	20.84568114	0.999994446
0.5	0.01	0.25	0	0.998417088	0.001572913	19.0729003	1976.288006	0.999990001	0.99900158	0.000988425	13.0795447	1968.750691	0.999990005
0.5	0.01	0.25	0.1	0.762421035	0.237569218	5.23568467	139.4521156	0.999990253	0.831404251	0.168585857	4.349005248	140.4970558	0.999990108
0.5	0.01	0.25	0.25	0.537387097	0.462604455	3.162338128	64.33547356	0.999991552	0.632455846	0.367534962	2.888114026	65.11641928	0.999990808
0.5	0.01	0.25	0.5	0.337065281	0.662926472	2.169308755	35.75520415	0.999991753	0.419644358	0.580347101	2.103447327	36.21435826	0.999991459
0.5	0.01	0.25	0.75	0.227037641	0.772953581	1.768457712	25.87162016	0.999991223	0.289194769	0.71079625	1.753923116	26.12808926	0.999991019
0.5	0.01	0.25	0.9	0.182750597	0.817241024	1.62312641	22.62040612	0.999991621	0.234396389	0.765595494	1.620564876	22.81386218	0.999991883
0.5	0.01	0.25	1	0.159102549	0.840891406	1.547971946	21.00202145	0.999993955	0.204682417	0.795311989	1.550030692	21.16693795	0.999994407
0.5	0.01	0.5	0	0.997665262	0.002324747	26.31217575	1980.192609	0.999990009	0.999013143	0.000976859	12.96710645	1968.525252	0.999990001
0.5	0.01	0.5	0.1	0.715757529	0.284232765	7.040938356	161.4958919	0.999990294	0.850447027	0.149543516	4.851541739	163.8921061	0.999990543
0.5	0.01	0.5	0.25	0.461489409	0.538501176	3.762914127	74.4898072	0.999990585	0.646139099	0.353851266	3.137196262	76.41372527	0.999990365
0.5	0.01	0.5	0.5	0.271178612	0.728812741	2.288117125	41.10222739	0.999991353	0.424903883	0.575088453	2.164184537	42.358839	0.999992336
0.5	0.01	0.5	0.75	0.178823831	0.8211665	1.796588305	29.14762577	0.999990331	0.292019913	0.707971876	1.775431716	29.96519837	0.999991789
0.5	0.01	0.5	0.9	0.143162665	0.85682928	1.63374704	25.03670733	0.999991946	0.236554734	0.763438954	1.634378279	25.63093262	0.999993687
0.5	0.01	0.5	1	0.12437229	0.875620711	1.552247866	22.96884238	0.999993	0.206529206	0.793462351	1.560902746	23.42595784	0.999991558
0.5	0.01	0.75	0	0.996746336	0.003243664	34.6873338	1982.057283	0.99999	0.999031436	0.000958573	12.79427242	1968.196084	0.999990009
0.5	0.01	0.75	0.1	0.676752755	0.323237644	9.176416698	182.2202966	0.999990399	0.870019234	0.129971187	5.278629356	186.0998742	0.999990421
0.5	0.01	0.75	0.25	0.402867525	0.597123047	4.675734001	84.0909144	0.999990573	0.669109061	0.33088176	3.519757837	87.34852911	0.99999082
0.5	0.01	0.75	0.5	0.219760518	0.780231332	2.519173483	46.21682162	0.99999185	0.435459053	0.564532391	2.31813161	48.42773199	0.999991444
0.5	0.01	0.75	0.75	0.141245918	0.858744864	1.860106268	32.71498282	0.999990782	0.296842436	0.703150449	1.834547826	34.24180078	0.999992885
0.5	0.01	0.75	0.9	0.112380296	0.887612662	1.663328934	28.07569785	0.999992958	0.239858326	0.760134305	1.670159837	29.30238094	0.999992631
0.5	0.01	0.75	1	0.097404103	0.902588617	1.569581249	25.71994122	0.999992719	0.209187368	0.790805368	1.587483374	26.77070706	0.999992736
0.5	0.01	1	0	0.995686028	0.004303974	43.89066342	1982.72855	0.999990002	0.99905541	0.000934599	12.56813488	1967.722796	0.999990009
0.5	0.01	1	0.1	0.642631724	0.357358611	11.54261788	202.0179756	0.999990335	0.887186585	0.112803538	5.60484349	207.4483117	0.999990123
0.5	0.01	1	0.25	0.357122416	0.642868613	5.814566549	93.27319502	0.999991029	0.696272048	0.303718733	3.923283553	97.9553185	0.999990781
0.5	0.01	1	0.5	0.180506224	0.819484654	2.885893024	51.11583468	0.999990878	0.451910586	0.548080394	2.561705668	54.40421714	0.99999098
0.5	0.01	1	0.75	0.112419802	0.887571933	1.981901463	36.09197764	0.999991735	0.304577658	0.695413951	1.948882894	38.41051375	0.999991609
0.5	0.01	1	0.9	0.088708784	0.911282869	1.727728631	30.95363939	0.999991653	0.244926796	0.75506529	1.742619282	32.85673133	0.999992086
0.5	0.01	1	1	0.076638843	0.923354345	1.611926872	28.35334681	0.999993189	0.213107146	0.786883867	1.641631047	30.02582617	0.999991014
0.5	0.02	0	0	0.998995005	0.000995005	13.14728346	1968.889644	0.999990009	0.998995005	0.000995005	13.14728346	1968.889644	0.999990009
0.5	0.02	0	0.1	0.823895638	0.17609519	4.112236623	119.7583194	0.999990827	0.823895638	0.17609519	4.112236623	119.7583194	0.999990827
0.5	0.02	0	0.25	0.628693509	0.371298018	2.842814102	57.72036978	0.999991527	0.628693509	0.371298018	2.842814102	57.72036978	0.999991527
0.5	0.02	0	0.5	0.417289087	0.582702932	2.093510497	33.98219492	0.99999202	0.417289087	0.582702932	2.093510497	33.98219492	0.99999202
0.5	0.02	0	0.75	0.287423793	0.712567291	1.748686402	25.37342906	0.999991083	0.287423793	0.712567291	1.748686402	25.37342906	0.999991083
0.5	0.02	0	0.9	0.232885793	0.767108709	1.616438555	22.37626751	0.999994502	0.232885793	0.767108709	1.616438555	22.37626751	0.999994502
0.5	0.02	0	1	0.203320603	0.796673843	1.546408813	20.84568114	0.999994446	0.203320603	0.796673843	1.546408813	20.84568114	0.999994446
0.5	0.02	0.25	0	0.998428338	0.001561665	18.96428598	1976.204105	0.999990002	0.999007996	0.000982014	13.01330875	1968.632572	0.999990009
0.5	0.02	0.25	0.1	0.766265453	0.233725213	5.28140156	140.0559384	0.999990666	0.834302173	0.165688371	4.381591855	141.0900932	0.999990544
0.5	0.02	0.25	0.25	0.540839579	0.459150947	3.192627052	65.00751271	0.999990526	0.635570248	0.364421054	2.912402627	65.80807009	0.999991302
0.5	0.02	0.25	0.5	0.339290397	0.660702154	2.17949533	36.34237844	0.999992551	0.421948649	0.578043471	2.112291023	36.86375864	0.99999212
0.5	0.02	0.25	0.75	0.228628218	0.771364275	1.774029648	26.24670575	0.999992492	0.290954187	0.709037645	1.758951815	26.56499445	0.999991832
0.5	0.02	0.25	0.9	0.184079445	0.815913737	1.627500013	22.89050834	0.999993181	0.235901579	0.764091199	1.624577543	23.1264094	0.999992779
0.5	0.02	0.25	1	0.160287913	0.839703589	1.551794548	21.2213247	0.999991503	0.206041111	0.793950167	1.553569848	21.41686801	0.999991278
0.5	0.02	0.5	0	0.997713135	0.002276871	25.88561643	1980.061364	0.999990006	0.999029383	0.000960625	12.80310065	1968.21096	0.999990008
0.5	0.02	0.5	0.1	0.725145034	0.274845248	7.065275195	162.0710261	0.999990282	0.855831175	0.144158875	4.858512218	164.3718055	0.99999005
0.5	0.02	0.5	0.25	0.471950086	0.528040978	3.870327333	75.22174305	0.999991064	0.655120222	0.344870746	3.207170516	77.11174	0.999990968
0.5	0.02	0.5	0.5	0.276867864	0.72312411	2.341127709	41.79723018	0.999991974	0.431465563	0.568524996	2.207313398	43.09143117	0.999990559
0.5	0.02	0.5	0.75	0.182254475	0.817736908	1.821795237	29.79996127	0.999991383	0.296462976	0.703529419	1.79801858	30.71431874	0.999992395
0.5	0.02	0.5	0.9	0.145852222	0.854140781	1.651461675	25.65525014	0.999993003	0.240170669	0.75982002	1.650736143	26.38836783	0.999990689
0.5	0.02	0.5	1	0.126697436	0.873292672	1.566755421	23.55522756	0.999990108	0.20971198	0.790280127	1.574488578	24.17539334	0.999992107
0.5	0.02	0.75	0	0.996877646	0.003112364	33.58272056	1981.982149	0.99999001	0.999059656	0.000930349	12.51069897	1967.590189	0.999990005
0.5	0.02	0.75	0.1	0.692129249	0.307860789	9.107376241	182.890369	0.999990038	0.876673451	0.123316781	5.230507715	186.5252321	0.999990233
0.5	0.02	0.75	0.25	0.421070632	0.578920343	4.840222782	84.93044099	0.999990975	0.683697132	0.316293276	3.59879825	88.03518801	0.999990408
0.5	0.02	0.75	0.5	0.229563898	0.770426157	2.645518571	47.00467187	0.999990055	0.44822939	0.551762552	2.410359507	49.20488455	0.999991941
0.5	0.02	0.75	0.75	0.146644846	0.853346617	1.926071831	33.42410653	0.999991463	0.305297582	0.694692958	1.892310647	35.01184649	0.99999054
0.5	0.02	0.75	0.9	0.116406486	0.883583982	1.708979053	28.75222668	0.999990469	0.246499572	0.753493518	1.712654441	30.07676063	0.99999309
0.5	0.02	0.75	1	0.100789652	0.899203905	1.6060729	26.37914767	0.999993557	0.214898886	0.785094303	1.622415707	27.55499525	0.999993188
0.5	0.02	1	0	0.995961414	0.004028594	41.67358623	1982.800075	0.999990007	0.999095486	0.000894518	12.16318852	1966.801688	0.999990004
0.5	0.02	1	0.1	0.664777511	0.335212628	11.31917536	202.8802309	0.999990139	0.894483657	0.105506517	5.494961523	207.8474878	0.999990174
0.5	0.02	1	0.25	0.382785576	0.617204713	6.000981203	94.27512608	0.99999029	0.715010383	0.284980286	3.975622365	98.62387788	0.999990669
0.5	0.02	1	0.5	0.194320034	0.805670914	3.100356224	52.03192206	0.999990948	0.471852775	0.528138743	2.69472435	55.22159952	0.999991517
0.5	0.02	1	0.75	0.119704231	0.880287765	2.109719706	36.89016617	0.999991996	0.318408606	0.681583374	2.054073215	39.22862497	0.99999198
0.5	0.02	1	0.9	0.093967317	0.906024804	1.818699288	31.69743352	0.999992121	0.255695827	0.744296606	1.825375495	33.66366215	0.999992434
0.5	0.02	1	1	0.080970046	0.919020571	1.684976532	29.06773151	0.999990617	0.222254812	0.777736609	1.711385238	30.82833732	0.999991421
0.5	0.03	0	0	0.998995005	0.000995005	13.14728346	1968.889644	0.999990009	0.998995005	0.000995005	13.14728346	1968.889644	0.999990009
0.5	0.03	0	0.1	0.823895638	0.17609519	4.112236623	119.7583194	0.999990827	0.823895638	0.17609519	4.112236623	119.7583194	0.999990827
0.5	0.03	0	0.25	0.628693509	0.371298018	2.842814102	57.72036978	0.999991527	0.628693509	0.371298018	2.842814102	57.72036978	0.999991527
0.5	0.03	0	0.5	0.417289087	0.582702932	2.093510497	33.98219492	0.99999202	0.417289087	0.582702932	2.093510497	33.98219492	0.99999202
0.5	0.03	0	0.75	0.287423793	0.712567291	1.748686402	25.37342906	0.999991083	0.287423793	0.712567291	1.748686402	25.37342906	0.999991083
0.5	0.03	0	0.9	0.232885793	0.767108709	1.616438555	22.37626751	0.999994502	0.232885793	0.767108709	1.616438555	22.37626751	0.999994502
0.5	0.03	0	1	0.203320603	0.796673843	1.546408813	20.84568114	0.999994446	0.203320603	0.796673843	1.546408813	20.84568114	0.999994446
0.5	0.03	0.25	0	0.998439304	0.001550698	18.85808779	1976.118786	0.999990002	0.999014254	0.000975748	12.94840103	1968.490617	0.999990003
0.5	0.03	0.25	0.1	0.769287256	0.230703298	5.30297498	140.3995178	0.999990554	0.836551748	0.163438699	4.396257366	141.4208055	0.999990447
0.5	0.03	0.25	0.25	0.544018001	0.455973486	3.21518497	65.40573808	0.999991486	0.63841332	0.361577404	2.930131434	66.20734953	0.999990724
0.5	0.03	0.25	0.5	0.341479968	0.658511508	2.188822799	36.71416308	0.999991475	0.42421009	0.575780843	2.120336667	37.25565447	0.999990933
0.5	0.03	0.25	0.75	0.230209841	0.769781068	1.779366753	26.52263543	0.999990909	0.292702402	0.70729123	1.763786857	26.87409595	0.999993632
0.5	0.03	0.25	0.9	0.185403796	0.814587747	1.631720725	23.10427964	0.999991543	0.237401403	0.762589307	1.62848041	23.36949875	0.999990709
0.5	0.03	0.25	1	0.161470455	0.838523638	1.55549263	21.40113069	0.999994094	0.207396667	0.792596984	1.557028143	21.62134684	0.999993651
0.5	0.03	0.5	0	0.997756778	0.00223323	25.49271549	1979.935943	0.999990008	0.999044375	0.000945629	12.65000247	1967.885782	0.999990004
0.5	0.03	0.5	0.1	0.732165603	0.267824729	7.053573758	162.4136251	0.999990332	0.859741634	0.140248529	4.845933755	164.6418542	0.999990163
0.5	0.03	0.5	0.25	0.480661446	0.519329152	3.935020021	75.66074297	0.999990598	0.662351002	0.337639606	3.246626911	77.51042354	0.999990608
0.5	0.03	0.5	0.5	0.282239292	0.717751641	2.383295096	42.22334478	0.999990933	0.437527027	0.562464922	2.240371871	43.51750807	0.999991949
0.5	0.03	0.5	0.75	0.185634426	0.814358676	1.844460959	30.20574918	0.999993101	0.300790974	0.69919991	1.817911602	31.14477506	0.999990884
0.5	0.03	0.5	0.9	0.148527289	0.851464159	1.667967953	26.04875028	0.999991447	0.243739622	0.756253067	1.665807731	26.82593358	0.999992689
0.5	0.03	0.5	1	0.129018402	0.87097417	1.580468571	23.93688016	0.999992572	0.212869916	0.787123979	1.587255279	24.61527712	0.999993895
0.5	0.03	0.75	0	0.996987619	0.003002388	32.64154562	1981.876471	0.999990007	0.999084047	0.000905961	12.26131115	1967.045216	0.999990008
0.5	0.03	0.75	0.1	0.703528177	0.296462017	9.013969516	183.3117389	0.999990194	0.881416874	0.118573127	5.175519643	186.7696521	0.99999
0.5	0.03	0.75	0.25	0.435601587	0.564388986	4.923764088	85.44551552	0.999990572	0.694634565	0.305355696	3.631396276	88.4252333	0.99999026
0.5	0.03	0.75	0.5	0.2384869	0.761504279	2.735778257	47.49664032	0.999991178	0.459244799	0.540746315	2.471412564	49.65711058	0.999991114
0.5	0.03	0.75	0.75	0.151895576	0.848097271	1.981049612	33.87108721	0.999992847	0.313241143	0.686750987	1.937920938	35.46108463	0.999992129
0.5	0.03	0.75	0.9	0.120398244	0.879594059	1.749316845	29.18021846	0.999992303	0.252919218	0.747072385	1.748644606	30.5236752	0.999991603
0.5	0.03	0.75	1	0.104172833	0.895819252	1.639250294	26.7974216	0.999992085	0.220490533	0.779501013	1.653094336	28.00349923	0.999991546
0.5	0.03	1	0	0.996174675	0.003815331	39.91758169	1982.792315	0.999990006	0.999128184	0.000861819	11.82540033	1965.986312	0.999990003
0.5	0.03	1	0.1	0.680972403	0.31901797	11.10072094	203.4336262	0.999990374	0.899605107	0.100385022	5.395327903	208.0799513	0.99999013
0.5	0.03	1	0.25	0.402892693	0.59709824	6.075009394	94.89965028	0.999990933	0.728423383	0.271567338	3.98020798	99.00168194	0.99999072
0.5	0.03	1	0.5	0.206643048	0.793348659	3.240647607	52.61040643	0.999991707	0.488069865	0.511920976	2.771033262	55.69320964	0.999990841
0.5	0.03	1	0.75	0.126725978	0.873264478	2.20919027	37.40024427	0.999990457	0.330866229	0.669124485	2.128640021	39.70800551	0.999990714
0.5	0.03	1	0.9	0.099172116	0.900818293	1.894708964	32.17485388	0.99999041	0.265803624	0.734187314	1.889279947	34.1364369	0.999990938
0.5	0.03	1	1	0.085308271	0.914683961	1.748359923	29.52748275	0.999992232	0.231018568	0.768974375	1.767835818	31.29675073	0.999992943
0.5	0.04	0	0	0.998995005	0.000995005	13.14728346	1968.889644	0.999990009	0.998995005	0.000995005	13.14728346	1968.889644	0.999990009
0.5	0.04	0	0.1	0.823895638	0.17609519	4.112236623	119.7583194	0.999990827	0.823895638	0.17609519	4.112236623	119.7583194	0.999990827
0.5	0.04	0	0.25	0.628693509	0.371298018	2.842814102	57.72036978	0.999991527	0.628693509	0.371298018	2.842814102	57.72036978	0.999991527
0.5	0.04	0	0.5	0.417289087	0.582702932	2.093510497	33.98219492	0.99999202	0.417289087	0.582702932	2.093510497	33.98219492	0.99999202
0.5	0.04	0	0.75	0.287423793	0.712567291	1.748686402	25.37342906	0.999991083	0.287423793	0.712567291	1.748686402	25.37342906	0.999991083
0.5	0.04	0	0.9	0.232885793	0.767108709	1.616438555	22.37626751	0.999994502	0.232885793	0.767108709	1.616438555	22.37626751	0.999994502
0.5	0.04	0	1	0.203320603	0.796673843	1.546408813	20.84568114	0.999994446	0.203320603	0.796673843	1.546408813	20.84568114	0.999994446
0.5	0.04	0.25	0	0.998450004	0.001539997	18.75416735	1976.031992	0.999990001	0.999020378	0.000969628	12.88479821	1968.369906	0.999990005
0.5	0.04	0.25	0.1	0.771887879	0.228102619	5.313884333	140.6390172	0.999990498	0.838472746	0.161517657	4.403083091	141.6482009	0.999990404
0.5	0.04	0.25	0.25	0.547010477	0.452980618	3.233142849	65.68913622	0.999991096	0.641074212	0.358916101	2.944016266	66.48791629	0.999990313
0.5	0.04	0.25	0.5	0.343638707	0.656351909	2.197460933	36.98632086	0.999990616	0.42643339	0.573556615	2.127733411	37.53597691	0.999990004
0.5	0.04	0.25	0.75	0.23178415	0.768209268	1.784514415	26.74173401	0.999993418	0.29443972	0.705552884	1.768440253	27.11249587	0.999992604
0.5	0.04	0.25	0.9	0.186725083	0.813265002	1.635827717	23.28246985	0.999990085	0.238895896	0.761097616	1.632277134	23.56809361	0.999993512
0.5	0.04	0.25	1	0.162651504	0.837341501	1.559103711	21.55488988	0.999993005	0.208749071	0.791243215	1.560407427	21.79383809	0.999992286
0.5	0.04	0.5	0	0.997797168	0.002192841	25.12603812	1979.8094	0.999990009	0.999058399	0.000931602	12.50560404	1967.574969	0.999990002
0.5	0.04	0.5	0.1	0.738033454	0.261956948	7.028792924	162.6616907	0.999990401	0.862953819	0.137036461	4.826604622	164.8296564	0.99999028
0.5	0.04	0.5	0.25	0.488379335	0.511610942	3.978877646	75.97707371	0.999990277	0.668613482	0.331376905	3.271697516	77.7887716	0.999990387
0.5	0.04	0.5	0.5	0.287383044	0.712607062	2.41847953	42.53326931	0.999990107	0.443235198	0.556756079	2.267194751	43.81872334	0.999991276
0.5	0.04	0.5	0.75	0.188972643	0.811019531	1.865133509	30.50142754	0.999992174	0.305021495	0.694971542	1.835731364	31.44736419	0.999993037
0.5	0.04	0.5	0.9	0.151190756	0.848799344	1.68346922	26.33787362	0.9999901	0.247265328	0.752726158	1.679776948	27.13237632	0.999991485
0.5	0.04	0.5	1	0.131337032	0.86865426	1.593515665	24.22011157	0.999991291	0.216003827	0.783988932	1.599277911	24.92430043	0.999992759
0.5	0.04	0.75	0	0.997083505	0.002906504	31.81019047	1981.764447	0.999990009	0.99910583	0.00088418	12.03569854	1966.525289	0.999990009
0.5	0.04	0.75	0.1	0.712939762	0.287050586	8.915901691	183.6258239	0.999990348	0.885251505	0.114738733	5.120668954	186.942714	0.999990238
0.5	0.04	0.75	0.25	0.448138826	0.551851479	4.971190916	85.82185103	0.999990305	0.703689549	0.296300664	3.644695673	88.69644632	0.999990213
0.5	0.04	0.75	0.5	0.24684142	0.753148959	2.805258435	47.8584571	0.999990379	0.469159392	0.530831131	2.515688728	49.97619771	0.999990523
0.5	0.04	0.75	0.75	0.15703753	0.842954367	2.028279349	34.20080847	0.999991897	0.32080496	0.679186236	1.975536468	35.77962364	0.999991197
0.5	0.04	0.75	0.9	0.124364269	0.875626861	1.785492084	29.49575558	0.99999113	0.259158461	0.740831922	1.779852933	30.83940136	0.999990383
0.5	0.04	0.75	1	0.107555871	0.892434914	1.669669295	27.10584955	0.999990785	0.225978187	0.774011987	1.680409836	28.31878976	0.999990174
0.5	0.04	1	0	0.996351081	0.003638924	38.4402424	1982.74425	0.999990005	0.999156293	0.000833709	11.53039207	1965.228787	0.999990002
0.5	0.04	1	0.1	0.694132969	0.305857199	10.89568528	203.8472484	0.999990168	0.903683547	0.096306486	5.304653871	208.2444442	0.999990033
0.5	0.04	1	0.25	0.420001745	0.579988952	6.102253409	95.35836412	0.999990697	0.739190425	0.260800397	3.967505011	99.26310876	0.999990822
0.5	0.04	1	0.5	0.218043949	0.781946977	3.341035441	53.03821098	0.999990926	0.502106075	0.497884321	2.819867789	56.02323546	0.999990397
0.5	0.04	1	0.75	0.133570999	0.866421018	2.290060183	37.77992856	0.999992017	0.342384296	0.657608164	2.185147119	40.04781956	0.99999246
0.5	0.04	1	0.9	0.104343511	0.89564876	1.959774592	32.53067942	0.999992271	0.275418022	0.724574826	1.940810818	34.4724421	0.999992848
0.5	0.04	1	1	0.08965787	0.910333056	1.804154465	29.86998319	0.999990926	0.239478286	0.760513602	1.814921695	31.62927231	0.999991887
0.5	0.05	0	0	0.998995005	0.000995005	13.14728346	1968.889644	0.999990009	0.998995005	0.000995005	13.14728346	1968.889644	0.999990009
0.5	0.05	0	0.1	0.823895638	0.17609519	4.112236623	119.7583194	0.999990827	0.823895638	0.17609519	4.112236623	119.7583194	0.999990827
0.5	0.05	0	0.25	0.628693509	0.371298018	2.842814102	57.72036978	0.999991527	0.628693509	0.371298018	2.842814102	57.72036978	0.999991527
0.5	0.05	0	0.5	0.417289087	0.582702932	2.093510497	33.98219492	0.99999202	0.417289087	0.582702932	2.093510497	33.98219492	0.99999202
0.5	0.05	0	0.75	0.287423793	0.712567291	1.748686402	25.37342906	0.999991083	0.287423793	0.712567291	1.748686402	25.37342906	0.999991083
0.5	0.05	0	0.9	0.232885793	0.767108709	1.616438555	22.37626751	0.999994502	0.232885793	0.767108709	1.616438555	22.37626751	0.999994502
0.5	0.05	0	1	0.203320603	0.796673843	1.546408813	20.84568114	0.999994446	0.203320603	0.796673843	1.546408813	20.84568114	0.999994446
0.5	0.05	0.25	0	0.99846046	0.001529548	18.65242089	1975.959631	0.999990009	0.999026369	0.000963638	12.82239559	1968.248043	0.999990007
0.5	0.05	0.25	0.1	0.774219705	0.225770765	5.318769191	140.8225414	0.999990469	0.840185389	0.159804999	4.405506026	141.8205013	0.999990387
0.5	0.05	0.25	0.25	0.549860801	0.45012999	3.247923992	65.90927862	0.999990791	0.643596666	0.356394913	2.955269155	66.70410358	0.999991579
0.5	0.05	0.25	0.5	0.345769264	0.654223438	2.205509002	37.20100432	0.999992702	0.428621868	0.571370355	2.13457852	37.75407208	0.999992223
0.5	0.05	0.25	0.75	0.233351475	0.766641182	1.789487388	26.923131	0.999992657	0.296166409	0.703825298	1.772922375	27.30606773	0.999991707
0.5	0.05	0.25	0.9	0.188043502	0.811949923	1.639830267	23.43546671	0.999993425	0.240385095	0.75960746	1.635971179	23.7354133	0.999992555
0.5	0.05	0.25	1	0.163831228	0.836160766	1.562635885	21.68949146	0.999991994	0.210098307	0.789892723	1.563709527	21.942743	0.99999103
0.5	0.05	0.5	0	0.997834895	0.002155107	24.78100936	1979.672337	0.999990001	0.999071624	0.00091838	12.36851306	1967.280326	0.999990004
0.5	0.05	0.5	0.1	0.743180488	0.25680999	6.997832664	162.8578418	0.999990478	0.865738072	0.134252323	4.8042635	164.9735953	0.999990396
0.5	0.05	0.5	0.25	0.49541752	0.504572519	4.010151927	76.22530731	0.999990038	0.674225345	0.325764897	3.28828177	78.00196072	0.999990242
0.5	0.05	0.5	0.5	0.292345764	0.707646211	2.448580616	42.77794871	0.999991975	0.448665213	0.551325523	2.289591131	44.0517785	0.999990736
0.5	0.05	0.5	0.75	0.192273689	0.807717672	1.884129352	30.73449534	0.999991361	0.309165561	0.690826774	1.851851887	31.68057957	0.999992336
0.5	0.05	0.5	0.9	0.153843263	0.846149737	1.698068395	26.56647589	0.999993	0.250750427	0.749240011	1.692775746	27.36779198	0.999990438
0.5	0.05	0.5	1	0.133653248	0.866336881	1.605946209	24.44505136	0.999990129	0.219114344	0.780877412	1.610618653	25.16165263	0.999991756
0.5	0.05	0.75	0	0.99716899	0.002821015	31.06086967	1981.63965	0.999990005	0.999125637	0.000864367	11.82834623	1966.011507	0.999990004
0.5	0.05	0.75	0.1	0.721087086	0.278902918	8.818134717	183.8780086	0.999990005	0.88852677	0.111463682	5.067393055	187.0766096	0.999990452
0.5	0.05	0.75	0.25	0.459345959	0.540644156	4.998218631	86.11977614	0.999990115	0.711535547	0.288454668	3.647685521	88.90341101	0.999990215
0.5	0.05	0.75	0.5	0.25477125	0.745220662	2.860750167	48.14622603	0.999991912	0.478271252	0.521718821	2.54918342	50.22217721	0.999990073
0.5	0.05	0.75	0.75	0.162090382	0.837900676	2.069517213	34.46339435	0.999991058	0.328058574	0.671931846	2.007261208	36.02658789	0.999990421
0.5	0.05	0.75	0.9	0.128308148	0.871681924	1.818194938	29.74675485	0.999990073	0.265240776	0.734752111	1.807267068	31.0839776	0.999992886
0.5	0.05	0.75	1	0.110938633	0.889054692	1.697673483	27.35105099	0.999993326	0.231371327	0.768621593	1.704926861	28.56235286	0.999992919
0.5	0.05	1	0	0.996502207	0.0034878	37.15687964	1982.671541	0.999990006	0.999181134	0.000808868	11.26640368	1964.516366	0.999990002
0.5	0.05	1	0.1	0.705352279	0.294638105	10.70389118	204.1793068	0.999990383	0.907119223	0.092871111	5.221243976	208.3725424	0.999990334
0.5	0.05	1	0.25	0.435116589	0.56487395	6.104718007	95.72193253	0.999990539	0.748300966	0.251689976	3.946748272	99.46164447	0.999990942
0.5	0.05	1	0.5	0.228770336	0.771219939	3.415946763	53.37908679	0.999990275	0.514625086	0.485365	2.852403929	56.2756672	0.999990086
0.5	0.05	1	0.75	0.140277463	0.859713691	2.357309701	38.08380659	0.999991154	0.353174578	0.64681731	2.229386526	40.31031706	0.999991887
0.5	0.05	1	0.9	0.109488791	0.890502522	2.016197387	32.81571082	0.999991314	0.284626032	0.715366113	1.983298922	34.73285791	0.999992145
0.5	0.05	1	1	0.094018372	0.905974715	1.853652194	30.14449854	0.999993087	0.247676681	0.752314302	1.854833371	31.88725012	0.999990983
0.5	0.06	0	0	0.998995005	0.000995005	13.14728346	1968.889644	0.999990009	0.998995005	0.000995005	13.14728346	1968.889644	0.999990009
0.5	0.06	0	0.1	0.823895638	0.17609519	4.112236623	119.7583194	0.999990827	0.823895638	0.17609519	4.112236623	119.7583194	0.999990827
0.5	0.06	0	0.25	0.628693509	0.371298018	2.842814102	57.72036978	0.999991527	0.628693509	0.371298018	2.842814102	57.72036978	0.999991527
0.5	0.06	0	0.5	0.417289087	0.582702932	2.093510497	33.98219492	0.99999202	0.417289087	0.582702932	2.093510497	33.98219492	0.99999202
0.5	0.06	0	0.75	0.287423793	0.712567291	1.748686402	25.37342906	0.999991083	0.287423793	0.712567291	1.748686402	25.37342906	0.999991083
0.5	0.06	0	0.9	0.232885793	0.767108709	1.616438555	22.37626751	0.999994502	0.232885793	0.767108709	1.616438555	22.37626751	0.999994502
0.5	0.06	0	1	0.203320603	0.796673843	1.546408813	20.84568114	0.999994446	0.203320603	0.796673843	1.546408813	20.84568114	0.999994446
0.5	0.06	0.25	0	0.998470677	0.001519328	18.55266164	1975.870198	0.999990005	0.999032236	0.000957771	12.76113027	1968.12507	0.999990007
0.5	0.06	0.25	0.1	0.776359802	0.223630656	5.319805248	140.9712034	0.999990458	0.841750176	0.158240211	4.405130263	141.9587106	0.999990387
0.5	0.06	0.25	0.25	0.552595509	0.447395035	3.26033409	66.08928097	0.999990543	0.646007011	0.353984356	2.964569528	66.87931683	0.999991367
0.5	0.06	0.25	0.5	0.34787363	0.652118617	2.213038769	37.37800011	0.999992246	0.43077807	0.569213673	2.140942326	37.93214779	0.999991743
0.5	0.06	0.25	0.75	0.234911989	0.76507998	1.794295451	27.07779061	0.999991969	0.297882707	0.702108197	1.777242362	27.46868476	0.999990904
0.5	0.06	0.25	0.9	0.1893591	0.810633601	1.643733077	23.5692688	0.999992701	0.241869032	0.758122645	1.639565827	23.8797519	0.999991678
0.5	0.06	0.25	1	0.165009651	0.834981391	1.566092663	21.80918847	0.999991043	0.211444363	0.788549983	1.56693623	22.07362036	0.999994346
0.5	0.06	0.5	0	0.997870377	0.002119629	24.45454291	1979.550465	0.999990006	0.999084164	0.000905846	12.23774946	1967.003241	0.99999001
0.5	0.06	0.5	0.1	0.747818085	0.252172473	6.963617951	163.0209211	0.999990557	0.868224813	0.131765695	4.780457426	165.0902798	0.999990508
0.5	0.06	0.5	0.25	0.501944757	0.498046466	4.032956587	76.43023618	0.999991222	0.679355481	0.320634662	3.299266074	78.17430259	0.999990143
0.5	0.06	0.5	0.5	0.297156447	0.702835074	2.474735859	42.98036245	0.999991521	0.453863732	0.546126555	2.308617255	44.24174438	0.999990287
0.5	0.06	0.5	0.75	0.195540678	0.804449953	1.901673388	30.9271201	0.99999063	0.313230976	0.686760744	1.866530948	31.87037021	0.999991721
0.5	0.06	0.5	0.9	0.156485143	0.84350716	1.711844604	26.75536807	0.999992303	0.254196932	0.745796447	1.704906104	27.55888444	0.999993379
0.5	0.06	0.5	1	0.135966827	0.864026555	1.617798372	24.63156291	0.999993383	0.222201971	0.777788878	1.621330188	25.3539619	0.999990849
0.5	0.06	0.75	0	0.997246337	0.002743664	30.37646244	1981.509218	0.999990001	0.999143872	0.000846133	11.63582312	1965.532155	0.999990005
0.5	0.06	0.75	0.1	0.728331683	0.271658473	8.722359297	184.0900498	0.999990156	0.891412265	0.108577901	5.016030551	187.1849388	0.999990166
0.5	0.06	0.75	0.25	0.469570329	0.530420826	5.012296639	86.36703076	0.999991155	0.718516311	0.281473933	3.644455694	89.07012209	0.999990244
0.5	0.06	0.75	0.5	0.262359023	0.737632436	2.906039096	48.38550166	0.99999146	0.486752063	0.513239848	2.575101826	50.42202061	0.999991912
0.5	0.06	0.75	0.75	0.167065867	0.832924434	2.105896298	34.68220015	0.999990301	0.335046227	0.664946523	2.034388002	36.22830432	0.99999275
0.5	0.06	0.75	0.9	0.132231687	0.867761048	1.847916204	29.95582434	0.999992734	0.271181844	0.728810426	1.831549156	31.28346012	0.999992271
0.5	0.06	0.75	1	0.114320541	0.885672078	1.723527456	27.55486594	0.999992619	0.23667644	0.763315792	1.727050308	28.76070731	0.999992232
0.5	0.06	1	0	0.99663461	0.00335539	36.01890389	1982.575485	0.99999	0.999203479	0.00078653	11.0264852	1963.85736	0.999990009
0.5	0.06	1	0.1	0.715187028	0.284803132	10.52404778	204.4563431	0.999990159	0.910108137	0.089882043	5.14382703	208.4758412	0.99999018
0.5	0.06	1	0.25	0.448762113	0.551228318	6.092456545	96.02308789	0.999990431	0.756250062	0.243739976	3.921836575	99.62039437	0.999990038
0.5	0.06	1	0.5	0.238959676	0.761032013	3.473113431	53.66293093	0.99999169	0.525994442	0.473997359	2.874239305	56.47926129	0.999991801
0.5	0.06	1	0.75	0.146865943	0.853124429	2.41401381	38.33781896	0.999990372	0.36336552	0.636625894	2.264675977	40.523655	0.999991414
0.5	0.06	1	0.9	0.114610545	0.885379884	2.065530091	33.0541969	0.999990429	0.293482733	0.706508808	2.018810344	34.94521021	0.999991541
0.5	0.06	1	1	0.098387832	0.901604498	1.897787404	30.37410463	0.99999233	0.255641377	0.744348814	1.889008601	32.09785185	0.999990191
0.5	0.07	0	0	0.998995005	0.000995005	13.14728346	1968.889644	0.999990009	0.998995005	0.000995005	13.14728346	1968.889644	0.999990009
0.5	0.07	0	0.1	0.823895638	0.17609519	4.112236623	119.7583194	0.999990827	0.823895638	0.17609519	4.112236623	119.7583194	0.999990827
0.5	0.07	0	0.25	0.628693509	0.371298018	2.842814102	57.72036978	0.999991527	0.628693509	0.371298018	2.842814102	57.72036978	0.999991527
0.5	0.07	0	0.5	0.417289087	0.582702932	2.093510497	33.98219492	0.99999202	0.417289087	0.582702932	2.093510497	33.98219492	0.99999202
0.5	0.07	0	0.75	0.287423793	0.712567291	1.748686402	25.37342906	0.999991083	0.287423793	0.712567291	1.748686402	25.37342906	0.999991083
0.5	0.07	0	0.9	0.232885793	0.767108709	1.616438555	22.37626751	0.999994502	0.232885793	0.767108709	1.616438555	22.37626751	0.999994502
0.5	0.07	0	1	0.203320603	0.796673843	1.546408813	20.84568114	0.999994446	0.203320603	0.796673843	1.546408813	20.84568114	0.999994446
0.5	0.07	0.25	0	0.998480673	0.001509328	18.4548195	1975.779483	0.999990001	0.999037985	0.000952022	12.70094682	1968.001021	0.999990007
0.5	0.07	0.25	0.1	0.778353507	0.22163695	5.318191921	141.0961159	0.999990457	0.843202579	0.156787817	4.402837214	142.0738249	0.999990396
0.5	0.07	0.25	0.25	0.555232494	0.444757842	3.270886426	66.24153725	0.999990336	0.648322938	0.351668255	2.972347598	67.02656651	0.999991193
0.5	0.07	0.25	0.5	0.349953404	0.650038438	2.220105783	37.52861442	0.999991842	0.432904044	0.567087277	2.146878835	38.08259901	0.999991321
0.5	0.07	0.25	0.75	0.236465819	0.763525517	1.79894665	27.21245733	0.999991336	0.299588831	0.700401342	1.781408378	27.60867728	0.999990173
0.5	0.07	0.25	0.9	0.190671887	0.809320135	1.647539588	23.68813511	0.999992022	0.243347739	0.756643125	1.643064195	24.0064649	0.999990864
0.5	0.07	0.25	1	0.166186762	0.83380338	1.569476318	21.91690561	0.999990141	0.212787226	0.787206502	1.570089286	22.19002469	0.999993729
0.5	0.07	0.5	0	0.997903907	0.002086098	24.14421211	1979.421021	0.999990005	0.999096097	0.000893904	12.11251164	1966.696583	0.999990001
0.5	0.07	0.5	0.1	0.752068394	0.247921674	6.927625399	163.1605375	0.999990068	0.870488487	0.129501562	4.755948605	165.187642	0.999990049
0.5	0.07	0.5	0.25	0.508065283	0.491925812	4.049669768	76.60464194	0.999991095	0.684107334	0.315882742	3.306294675	78.31865491	0.999990077
0.5	0.07	0.5	0.5	0.301835015	0.698156106	2.497702874	43.1532908	0.999991121	0.458862927	0.541129413	2.32496409	44.40215039	0.99999234
0.5	0.07	0.5	0.75	0.198775892	0.801217351	1.917936998	31.09157094	0.999993242	0.317223675	0.682767497	1.879960096	32.0303646	0.999991172
0.5	0.07	0.5	0.9	0.159116594	0.840875063	1.724863542	26.91640309	0.999991657	0.257606453	0.74238639	1.716250535	27.71944923	0.999992842
0.5	0.07	0.5	1	0.138277521	0.861715253	1.629105602	24.79063497	0.999992774	0.225267124	0.774722895	1.631458066	25.51542677	0.999990019
0.5	0.07	0.75	0	0.997317071	0.002672929	29.74531587	1981.378193	0.99999	0.999160801	0.000829205	11.45569499	1965.065203	0.999990006
0.5	0.07	0.75	0.1	0.734886412	0.26510389	8.629197713	184.2731159	0.999990302	0.894005489	0.105984867	4.966607322	187.2770784	0.999990355
0.5	0.07	0.75	0.25	0.479022764	0.5209683	5.017558586	86.57820155	0.999991064	0.724836178	0.275154114	3.637197965	89.20925832	0.999990292
0.5	0.07	0.75	0.5	0.269658367	0.730332696	2.94351067	48.59057872	0.999991062	0.494713767	0.505277918	2.595397069	50.58963092	0.999991685
0.5	0.07	0.75	0.75	0.17197167	0.828020979	2.138218194	34.87018984	0.999992649	0.341799101	0.658193237	2.057796815	36.39843179	0.999992338
0.5	0.07	0.75	0.9	0.13613577	0.86385636	1.875030617	30.13511664	0.99999213	0.27699314	0.722998579	1.853181747	31.45191126	0.999991719
0.5	0.07	0.75	1	0.117700809	0.882291146	1.747446164	27.72958097	0.999991956	0.241898359	0.75809325	1.747090722	28.92807114	0.99999161
0.5	0.07	1	0	0.996752475	0.00323753	34.99519451	1982.475591	0.999990005	0.999223824	0.000766185	10.80598588	1963.204117	0.999990009
0.5	0.07	1	0.1	0.723968577	0.276021782	10.35482275	204.6943784	0.999990359	0.912763545	0.08722646	5.071462509	208.5625844	0.999990005
0.5	0.07	1	0.25	0.46125721	0.538733149	6.07085395	96.27988934	0.999990359	0.763327413	0.23666277	3.894713502	99.75260802	0.999990183
0.5	0.07	1	0.5	0.248699234	0.751292063	3.517243373	53.90592244	0.999991297	0.536446545	0.463545123	2.888599774	56.64882846	0.999991669
0.5	0.07	1	0.75	0.153348815	0.846643582	2.462270136	38.55641138	0.999992397	0.373044587	0.626946427	2.293142493	40.70286567	0.999991014
0.5	0.07	1	0.9	0.119709254	0.880283504	2.10891073	33.25965347	0.999992758	0.30202702	0.697963994	2.048756552	35.12416961	0.999991014
0.5	0.07	1	1	0.102763748	0.897227869	1.937283528	30.5718319	0.999991617	0.263392259	0.736600659	1.918474338	32.27571169	0.999992918
0.5	0.08	0	0	0.998995005	0.000995005	13.14728346	1968.889644	0.999990009	0.998995005	0.000995005	13.14728346	1968.889644	0.999990009
0.5	0.08	0	0.1	0.823895638	0.17609519	4.112236623	119.7583194	0.999990827	0.823895638	0.17609519	4.112236623	119.7583194	0.999990827
0.5	0.08	0	0.25	0.628693509	0.371298018	2.842814102	57.72036978	0.999991527	0.628693509	0.371298018	2.842814102	57.72036978	0.999991527
0.5	0.08	0	0.5	0.417289087	0.582702932	2.093510497	33.98219492	0.99999202	0.417289087	0.582702932	2.093510497	33.98219492	0.99999202
0.5	0.08	0	0.75	0.287423793	0.712567291	1.748686402	25.37342906	0.999991083	0.287423793	0.712567291	1.748686402	25.37342906	0.999991083
0.5	0.08	0	0.9	0.232885793	0.767108709	1.616438555	22.37626751	0.999994502	0.232885793	0.767108709	1.616438555	22.37626751	0.999994502
0.5	0.08	0	1	0.203320603	0.796673843	1.546408813	20.84568114	0.999994446	0.203320603	0.796673843	1.546408813	20.84568114	0.999994446
0.5	0.08	0.25	0	0.998490463	0.001499542	18.35883561	1975.703619	0.999990006	0.999043623	0.000946383	12.64179567	1967.875925	0.999990006
0.5	0.08	0.25	0.1	0.780230164	0.2197603	5.314661259	141.2038327	0.999990464	0.844565493	0.155424918	4.399163416	142.1723016	0.999990412
0.5	0.08	0.25	0.25	0.557784677	0.442205482	3.27993369	66.37346594	0.999990159	0.650557194	0.349433852	2.97889768	67.15342784	0.999991046
0.5	0.08	0.25	0.5	0.352009917	0.647981559	2.22675476	37.65968679	0.999991477	0.435001498	0.564989446	2.1524312	38.21278452	0.999990944
0.5	0.08	0.25	0.75	0.238013074	0.761977674	1.803448075	27.33161899	0.999990748	0.30128498	0.698708399	1.785427796	27.73157574	0.999993379
0.5	0.08	0.25	0.9	0.191981864	0.808009517	1.651252743	23.7949877	0.999991382	0.244821246	0.755168856	1.646469243	24.11924828	0.999990102
0.5	0.08	0.25	1	0.167362537	0.832631482	1.57278868	22.01488074	0.999994019	0.214126886	0.785866259	1.573170402	22.29477503	0.999993145
0.5	0.08	0.5	0	0.997935724	0.002054283	23.84821511	1979.297191	0.999990007	0.999107505	0.000882503	11.99231185	1966.433107	0.999990009
0.5	0.08	0.5	0.1	0.756009743	0.243980411	6.890684153	163.2835046	0.999990154	0.872576309	0.127413851	4.73115396	165.2722623	0.99999016
0.5	0.08	0.5	0.25	0.513849394	0.486141598	4.06180113	76.75666745	0.999990992	0.688550168	0.311439864	3.310398092	78.44263866	0.999990033
0.5	0.08	0.5	0.5	0.306396073	0.693594689	2.518021966	43.30437503	0.999990763	0.463686517	0.53630557	2.339117297	44.54058365	0.999992088
0.5	0.08	0.5	0.75	0.201981083	0.798011743	1.933056566	31.23498201	0.999992826	0.321148388	0.678842287	1.892288736	32.16863119	0.999990675
0.5	0.08	0.5	0.9	0.161737736	0.838253317	1.737181425	27.05678797	0.999991053	0.260980324	0.739012024	1.7268779	27.85791821	0.999992349
0.5	0.08	0.5	1	0.140585081	0.85940712	1.639898091	24.92934333	0.999992201	0.228310155	0.77168334	1.641042302	25.65461105	0.999993495
0.5	0.08	0.75	0	0.99738229	0.002607716	29.15899182	1981.25041	0.999990005	0.999176622	0.000813385	11.28619162	1964.612574	0.999990007
0.5	0.08	0.75	0.1	0.740889894	0.259100548	8.538850923	184.4342939	0.999990442	0.896368674	0.103621371	4.919047493	187.3558038	0.999990045
0.5	0.08	0.75	0.25	0.487843728	0.512147268	5.016535487	86.76259548	0.999990996	0.730628755	0.269361594	3.627212648	89.32833269	0.99999035
0.5	0.08	0.75	0.5	0.276706943	0.723283766	2.974788968	48.77009576	0.999990709	0.502235278	0.497756221	2.611361026	50.73375481	0.9999915
0.5	0.08	0.75	0.75	0.176813163	0.823179031	2.167084015	35.03495637	0.999992194	0.348340668	0.651651305	2.078125925	36.54544978	0.999991973
0.5	0.08	0.75	0.9	0.140020772	0.859970791	1.899837451	30.29230137	0.999991563	0.282683579	0.717307641	1.872535168	31.59761503	0.99999122
0.5	0.08	0.75	1	0.121078563	0.878912765	1.769610036	27.88264027	0.999991329	0.247040902	0.752950138	1.765296463	29.0727855	0.999991039
0.5	0.08	1	0	0.996858653	0.003131353	34.06416008	1982.362759	0.999990006	0.999242521	0.000747482	10.60164981	1962.55934	0.999990004
0.5	0.08	1	0.1	0.731914022	0.268076097	10.1950366	204.902195	0.999990119	0.915157999	0.084832247	5.003436392	208.6382421	0.999990247
0.5	0.08	1	0.25	0.472814666	0.527175647	6.043092427	96.50343069	0.999990312	0.769720059	0.230270268	3.866451461	99.86524693	0.999990327
0.5	0.08	1	0.5	0.258049433	0.741941517	3.551441938	54.11831634	0.999990951	0.546141184	0.453850389	2.897517809	56.79368408	0.999991572
0.5	0.08	1	0.75	0.159734111	0.840257798	2.503600367	38.74815395	0.999991909	0.382275829	0.617714844	2.316248623	40.85697388	0.999990673
0.5	0.08	1	0.9	0.124784389	0.875207826	2.147216035	33.44009425	0.999992215	0.310288327	0.689702221	2.074160367	35.27853448	0.999990548
0.5	0.08	1	1	0.107143447	0.892847493	1.972723647	30.74563036	0.99999094	0.270944681	0.729047809	1.944002716	32.42923523	0.99999249
0.5	0.09	0	0	0.998995005	0.000995005	13.14728346	1968.889644	0.999990009	0.998995005	0.000995005	13.14728346	1968.889644	0.999990009
0.5	0.09	0	0.1	0.823895638	0.17609519	4.112236623	119.7583194	0.999990827	0.823895638	0.17609519	4.112236623	119.7583194	0.999990827
0.5	0.09	0	0.25	0.628693509	0.371298018	2.842814102	57.72036978	0.999991527	0.628693509	0.371298018	2.842814102	57.72036978	0.999991527
0.5	0.09	0	0.5	0.417289087	0.582702932	2.093510497	33.98219492	0.99999202	0.417289087	0.582702932	2.093510497	33.98219492	0.99999202
0.5	0.09	0	0.75	0.287423793	0.712567291	1.748686402	25.37342906	0.999991083	0.287423793	0.712567291	1.748686402	25.37342906	0.999991083
0.5	0.09	0	0.9	0.232885793	0.767108709	1.616438555	22.37626751	0.999994502	0.232885793	0.767108709	1.616438555	22.37626751	0.999994502
0.5	0.09	0	1	0.203320603	0.796673843	1.546408813	20.84568114	0.999994446	0.203320603	0.796673843	1.546408813	20.84568114	0.999994446
0.5	0.09	0.25	0	0.998500055	0.001489954	18.26459237	1975.626722	0.999990009	0.999049154	0.00094085	12.5836321	1967.749807	0.999990004
0.5	0.09	0.25	0.1	0.782010072	0.217980405	5.309692685	141.2985357	0.999990476	0.845854719	0.154135714	4.394459431	142.258246	0.999990432
0.5	0.09	0.25	0.25	0.560261847	0.439728159	3.287731393	66.4898594	0.999990006	0.652719423	0.347271499	2.984432261	67.2647713	0.999990921
0.5	0.09	0.25	0.5	0.354044302	0.645946842	2.233022694	37.77570759	0.999991144	0.437071887	0.562918716	2.157634906	38.3274745	0.999990603
0.5	0.09	0.25	0.75	0.239553852	0.760436347	1.807806149	27.43841402	0.999990198	0.302971336	0.697021647	1.789307334	27.84079237	0.999992984
0.5	0.09	0.25	0.9	0.193289028	0.806701747	1.654875228	23.89196873	0.999990774	0.246289582	0.753704203	1.649783793	24.22088583	0.999993785
0.5	0.09	0.25	1	0.168536953	0.831456604	1.57603138	22.10449546	0.999993557	0.215463332	0.784529257	1.576181241	22.38989527	0.999992589
0.5	0.09	0.5	0	0.99796601	0.002023995	23.56503648	1979.167326	0.999990005	0.999118428	0.000871575	11.87658287	1966.14059	0.999990002
0.5	0.09	0.5	0.1	0.759696083	0.240294155	6.853293832	163.3932831	0.999990238	0.874520475	0.125469792	4.706317443	165.3466478	0.999990267
0.5	0.09	0.5	0.25	0.519347482	0.480643426	4.070373243	76.89145844	0.999990908	0.692733314	0.307256692	3.312266261	78.55114053	0.999990005
0.5	0.09	0.5	0.5	0.31085084	0.689139598	2.536097308	43.43859503	0.999990438	0.468352818	0.531639048	2.351435619	44.66235219	0.999991866
0.5	0.09	0.5	0.75	0.205157639	0.794834799	1.947143996	31.36227641	0.999992438	0.325009017	0.674981204	1.903637406	32.2903413	0.999990222
0.5	0.09	0.5	0.9	0.164348628	0.835641855	1.748847276	27.18125674	0.999990483	0.264319686	0.735672205	1.73684695	27.97960743	0.999991891
0.5	0.09	0.5	1	0.14288926	0.857102396	1.650203407	25.05230781	0.999991657	0.231331369	0.76866169	1.650118489	25.77667323	0.999993059
0.5	0.09	0.75	0	0.997442812	0.002547197	28.61107215	1981.118452	0.999990009	0.999191487	0.000798523	11.12595075	1964.175931	0.99999001
0.5	0.09	0.75	0.1	0.746438815	0.253551272	8.451336003	184.5778718	0.999990087	0.898544509	0.10144571	4.8732436	187.4258619	0.999990219
0.5	0.09	0.75	0.25	0.496133027	0.503857919	5.010885465	86.92618582	0.999990947	0.735987338	0.264003077	3.615326978	89.43216291	0.999990415
0.5	0.09	0.75	0.5	0.283532724	0.716457668	3.001040362	48.92972945	0.999990392	0.509375308	0.490616037	2.623897903	50.85991918	0.999991346
0.5	0.09	0.75	0.75	0.181594288	0.818397482	2.192962902	35.18176291	0.99999177	0.354689416	0.645302233	2.095858842	36.67474698	0.999991648
0.5	0.09	0.75	0.9	0.143886766	0.856104261	1.922583124	30.43233669	0.999991027	0.288260392	0.711730373	1.889903743	31.72590405	0.999990765
0.5	0.09	0.75	1	0.124452894	0.875537838	1.790173906	28.01892616	0.999990732	0.252107216	0.747883297	1.781871847	29.20019955	0.999990513
0.5	0.09	1	0	0.996955205	0.003034802	33.21017112	1982.242375	0.999990007	0.999259837	0.000730169	10.41109153	1961.953562	0.999990006
0.5	0.09	1	0.1	0.739175188	0.260815117	10.04368131	205.0869488	0.999990305	0.917341266	0.082648777	4.939191583	208.7034502	0.999990043
0.5	0.09	1	0.25	0.483585891	0.516404395	6.011182213	96.70104932	0.999990286	0.775557056	0.224433413	3.837681183	99.96303333	0.999990469
0.5	0.09	1	0.5	0.267054763	0.73293588	3.577873294	54.30680974	0.999990643	0.555194601	0.444796902	2.902352569	56.91970786	0.999991503
0.5	0.09	1	0.75	0.166027369	0.833964086	2.539155199	38.91899122	0.999991455	0.391108555	0.608881824	2.335049393	40.99183237	0.999990379
0.5	0.09	1	0.9	0.129834929	0.870156773	2.18114397	33.60107294	0.999991702	0.318290033	0.681700099	2.095793544	35.41400917	0.999990132
0.5	0.09	1	1	0.111524259	0.888466035	2.004589914	30.90074978	0.999990294	0.278311087	0.721681016	1.96619447	32.56416534	0.999992103
0.5	0.1	0	0	0.998995005	0.000995005	13.14728346	1968.889644	0.999990009	0.998995005	0.000995005	13.14728346	1968.889644	0.999990009
0.5	0.1	0	0.1	0.823895638	0.17609519	4.112236623	119.7583194	0.999990827	0.823895638	0.17609519	4.112236623	119.7583194	0.999990827
0.5	0.1	0	0.25	0.628693509	0.371298018	2.842814102	57.72036978	0.999991527	0.628693509	0.371298018	2.842814102	57.72036978	0.999991527
0.5	0.1	0	0.5	0.417289087	0.582702932	2.093510497	33.98219492	0.99999202	0.417289087	0.582702932	2.093510497	33.98219492	0.99999202
0.5	0.1	0	0.75	0.287423793	0.712567291	1.748686402	25.37342906	0.999991083	0.287423793	0.712567291	1.748686402	25.37342906	0.999991083
0.5	0.1	0	0.9	0.232885793	0.767108709	1.616438555	22.37626751	0.999994502	0.232885793	0.767108709	1.616438555	22.37626751	0.999994502
0.5	0.1	0	1	0.203320603	0.796673843	1.546408813	20.84568114	0.999994446	0.203320603	0.796673843	1.546408813	20.84568114	0.999994446
0.5	0.1	0.25	0	0.998509451	0.001480551	18.17197999	1975.532587	0.999990002	0.999054583	0.000935418	12.52641533	1967.622687	0.999990002
0.5	0.1	0.25	0.1	0.783707976	0.216282517	5.303616891	141.3830525	0.999990493	0.847081708	0.152908748	4.388966533	142.3344248	0.999990457
0.5	0.1	0.25	0.25	0.562671689	0.437319784	3.29447206	66.59423211	0.999991473	0.654817188	0.345173626	2.989110979	67.36391257	0.999990814
0.5	0.1	0.25	0.5	0.356057541	0.643933297	2.238940828	37.87978143	0.999990838	0.439116474	0.560873817	2.162519768	38.42993546	0.999990291
0.5	0.1	0.25	0.75	0.24108824	0.758905253	1.812026764	27.5352506	0.999993493	0.304648069	0.695344545	1.79305315	27.93908646	0.999992614
0.5	0.1	0.25	0.9	0.194593371	0.805396824	1.658409558	23.98069748	0.999990195	0.247752774	0.752240612	1.653010532	24.31310322	0.999993386
0.5	0.1	0.25	1	0.169709983	0.83028313	1.579205942	22.18709471	0.999993113	0.216796554	0.783195504	1.579123421	22.47693205	0.999992058
0.5	0.1	0.5	0	0.997994923	0.001995084	23.29349108	1979.044638	0.999990008	0.999128919	0.000861083	11.7649938	1965.868232	0.999990002
0.5	0.1	0.5	0.1	0.763166576	0.236823745	6.815770537	163.4925288	0.999990321	0.876344138	0.123646233	4.681588215	165.412994	0.999990371
0.5	0.1	0.5	0.25	0.524597337	0.475393502	4.076112609	77.01254728	0.999990839	0.696693532	0.303297805	3.31238403	78.64781482	0.999991337
0.5	0.1	0.5	0.5	0.315208236	0.684781906	2.552242091	43.5593812	0.999990142	0.472876466	0.527115204	2.362193889	44.77095808	0.99999167
0.5	0.1	0.5	0.75	0.208306692	0.791685381	1.960293229	31.4767646	0.999992073	0.328808864	0.671184267	1.914105795	32.39915529	0.999993131
0.5	0.1	0.5	0.9	0.166949296	0.833044363	1.759904441	27.29319691	0.999993659	0.267625531	0.732365933	1.746208645	28.08811969	0.999991464
0.5	0.1	0.5	1	0.145189816	0.854801321	1.6600469	25.1627431	0.999991137	0.234331039	0.76566161	1.65871859	25.88540031	0.999992649
0.5	0.1	0.75	0	0.997499271	0.00249073	28.09653611	1980.973627	0.999990001	0.999205509	0.000784497	10.97386415	1963.730047	0.999990005
0.5	0.1	0.75	0.1	0.751604046	0.248386177	8.366586121	184.707951	0.999990223	0.900563803	0.09942658	4.829082001	187.4883429	0.999990383
0.5	0.1	0.75	0.25	0.503964995	0.496025916	5.001749687	87.07311391	0.999990911	0.740980254	0.259010231	3.602094043	89.52402308	0.999990485
0.5	0.1	0.75	0.5	0.290157366	0.70983274	3.023135885	49.07342037	0.999990105	0.516179298	0.483811919	2.633667327	50.97190483	0.999991217
0.5	0.1	0.75	0.75	0.186318053	0.813673319	2.21623172	35.31417772	0.999991373	0.360860405	0.63913095	2.111373555	36.79001222	0.999991355
0.5	0.1	0.75	0.9	0.147733648	0.852256871	1.943474998	30.55865502	0.999990519	0.293729633	0.706260713	1.905527356	31.84041717	0.999990347
0.5	0.1	0.75	1	0.127822894	0.872167268	1.809272723	28.14181592	0.999990162	0.257099986	0.742890038	1.796988389	29.31395214	0.999990025
0.5	0.1	1	0	0.99704367	0.002946331	32.42140051	1982.10939	0.999990001	0.999275964	0.000714044	10.2324194	1961.361578	0.999990008
0.5	0.1	1	0.1	0.745863396	0.254126655	9.899900604	205.2523483	0.999990052	0.919349263	0.080640996	4.87828341	208.7623825	0.999990259
0.5	0.1	1	0.25	0.493683787	0.506306489	5.976455586	96.87786737	0.999990276	0.780931916	0.219058691	3.808789848	100.0491786	0.999990607
0.5	0.1	1	0.5	0.275749509	0.72424086	3.598107654	54.47607993	0.999990369	0.563694994	0.436296461	2.904054819	57.0309136	0.999991455
0.5	0.1	1	0.75	0.172232611	0.82775842	2.569831186	39.07299196	0.999991031	0.399582134	0.60040799	2.350333347	41.11145885	0.999990124
0.5	0.1	1	0.9	0.13485963	0.865131585	2.211263159	33.7463862	0.999991215	0.32605136	0.6739415	2.114255334	35.53465789	0.99999286
0.5	0.1	1	1	0.115903608	0.884089443	2.033288078	31.04096089	0.999993051	0.285501929	0.714489822	1.985528787	32.68435127	0.999991751
0.5	0.15	0	0	0.998995005	0.000995005	13.14728346	1968.889644	0.999990009	0.998995005	0.000995005	13.14728346	1968.889644	0.999990009
0.5	0.15	0	0.1	0.823895638	0.17609519	4.112236623	119.7583194	0.999990827	0.823895638	0.17609519	4.112236623	119.7583194	0.999990827
0.5	0.15	0	0.25	0.628693509	0.371298018	2.842814102	57.72036978	0.999991527	0.628693509	0.371298018	2.842814102	57.72036978	0.999991527
0.5	0.15	0	0.5	0.417289087	0.582702932	2.093510497	33.98219492	0.99999202	0.417289087	0.582702932	2.093510497	33.98219492	0.99999202
0.5	0.15	0	0.75	0.287423793	0.712567291	1.748686402	25.37342906	0.999991083	0.287423793	0.712567291	1.748686402	25.37342906	0.999991083
0.5	0.15	0	0.9	0.232885793	0.767108709	1.616438555	22.37626751	0.999994502	0.232885793	0.767108709	1.616438555	22.37626751	0.999994502
0.5	0.15	0	1	0.203320603	0.796673843	1.546408813	20.84568114	0.999994446	0.203320603	0.796673843	1.546408813	20.84568114	0.999994446
0.5	0.15	0.25	0	0.998553883	0.001436122	17.73181075	1975.128676	0.999990005	0.999080359	0.000909649	12.25341522	1967.044175	0.999990009
0.5	0.15	0.25	0.1	0.791283651	0.208706958	5.263143405	141.7073238	0.999990609	0.852527847	0.147462758	4.354403435	142.6218803	0.999990605
0.5	0.15	0.25	0.25	0.573895139	0.426095927	3.316637427	66.99504811	0.999991066	0.66452003	0.335470416	3.003231336	67.74109435	0.999990446
0.5	0.15	0.25	0.5	0.365833755	0.634158724	2.264113574	38.2826157	0.999992479	0.448987565	0.551004518	2.182946837	38.82297687	0.999992084
0.5	0.15	0.25	0.75	0.248666994	0.751325086	1.831246353	27.91556507	0.99999208	0.312892602	0.687098442	1.809961768	28.3207369	0.999991045
0.5	0.15	0.25	0.9	0.201072567	0.798920182	1.674838955	24.33669498	0.999992749	0.254992477	0.744999163	1.667913142	24.67736821	0.99999164
0.5	0.15	0.25	1	0.175553457	0.824437646	1.594105988	22.5234172	0.999991103	0.223414011	0.776580227	1.592858099	22.82578994	0.999994238
0.5	0.15	0.5	0	0.998122746	0.00186726	22.0786575	1978.415536	0.999990005	0.999176007	0.000813993	11.25859275	1964.550958	0.99999
0.5	0.15	0.5	0.1	0.778123821	0.221866332	6.631448499	163.8827762	0.999990153	0.884145812	0.115844477	4.561865109	165.6657405	0.999990289
0.5	0.15	0.5	0.25	0.547972808	0.452017833	4.077253294	77.4821165	0.999990641	0.713968487	0.286021548	3.296510419	79.01118968	0.999990034
0.5	0.15	0.5	0.5	0.335753173	0.664238457	2.611325491	44.0298859	0.99999163	0.493715731	0.506275221	2.398890792	45.18505641	0.999990952
0.5	0.15	0.5	0.75	0.223668014	0.776322503	2.014440813	31.92246634	0.999990518	0.346985205	0.653006779	1.955807907	32.81516528	0.999991984
0.5	0.15	0.5	0.9	0.179798635	0.820193526	1.807293744	27.72750712	0.999992161	0.283680055	0.716313425	1.785314048	28.50285883	0.99999348
0.5	0.15	0.5	1	0.156630286	0.843362954	1.703101648	25.59118373	0.99999324	0.249014241	0.75097665	1.695506785	26.29992545	0.999990891
0.5	0.15	0.75	0	0.997735635	0.002254367	25.90764742	1980.273619	0.999990002	0.999265864	0.000724145	10.30999983	1961.683177	0.999990009
0.5	0.15	0.75	0.1	0.773216494	0.226773866	7.980314286	185.2161932	0.99999036	0.908968929	0.09102122	4.629351834	187.7242803	0.999990149
0.5	0.15	0.75	0.25	0.537921418	0.462069452	4.926039599	87.64068961	0.999990871	0.761941815	0.238049048	3.526020019	89.86736592	0.999990863
0.5	0.15	0.75	0.5	0.320776316	0.679215037	3.090471457	49.63183258	0.999991353	0.546226752	0.453764076	2.655025769	51.39325824	0.999990827
0.5	0.15	0.75	0.75	0.209146282	0.790846424	2.302683497	35.83181813	0.999992707	0.389432807	0.610557438	2.164571194	37.22831992	0.999990245
0.5	0.15	0.75	0.9	0.166672491	0.8333197	2.025588874	31.05301213	0.99999219	0.319624035	0.680368401	1.963477186	32.27772195	0.999992436
0.5	0.15	0.75	1	0.144578114	0.855413933	1.886534466	28.62261196	0.999992047	0.281035154	0.718957138	1.855174014	29.74887962	0.999992292
0.5	0.15	1	0	0.997398888	0.002591118	29.19195291	1981.422931	0.999990007	0.999343302	0.000646707	9.474119816	1958.574751	0.999990009
0.5	0.15	1	0.1	0.773122801	0.226867212	9.272356014	205.888458	0.999990013	0.927523227	0.072467124	4.613009464	208.981997	0.999990351
0.5	0.15	1	0.25	0.536591493	0.463398873	5.784834349	97.55329828	0.999990366	0.802869318	0.197120913	3.66862018	100.3671048	0.999990231
0.5	0.15	1	0.5	0.315375279	0.684616115	3.639313421	55.12872885	0.999991393	0.599911779	0.40007963	2.884512136	57.44318388	0.99999141
0.5	0.15	1	0.75	0.202027534	0.797964574	2.670926754	39.67271286	0.999992109	0.437534066	0.562458026	2.391264765	41.56041073	0.999992093
0.5	0.15	1	0.9	0.159550587	0.840441819	2.318878675	34.31457359	0.999992406	0.361751102	0.638240786	2.172873965	35.9897528	0.999991888
0.5	0.15	1	1	0.137698237	0.862292966	2.139843763	31.58964946	0.999991202	0.319104703	0.680885679	2.050871706	33.13993513	0.999990382
0.5	0.2	0	0	0.998995005	0.000995005	13.14728346	1968.889644	0.999990009	0.998995005	0.000995005	13.14728346	1968.889644	0.999990009
0.5	0.2	0	0.1	0.823895638	0.17609519	4.112236623	119.7583194	0.999990827	0.823895638	0.17609519	4.112236623	119.7583194	0.999990827
0.5	0.2	0	0.25	0.628693509	0.371298018	2.842814102	57.72036978	0.999991527	0.628693509	0.371298018	2.842814102	57.72036978	0.999991527
0.5	0.2	0	0.5	0.417289087	0.582702932	2.093510497	33.98219492	0.99999202	0.417289087	0.582702932	2.093510497	33.98219492	0.99999202
0.5	0.2	0	0.75	0.287423793	0.712567291	1.748686402	25.37342906	0.999991083	0.287423793	0.712567291	1.748686402	25.37342906	0.999991083
0.5	0.2	0	0.9	0.232885793	0.767108709	1.616438555	22.37626751	0.999994502	0.232885793	0.767108709	1.616438555	22.37626751	0.999994502
0.5	0.2	0	1	0.203320603	0.796673843	1.546408813	20.84568114	0.999994446	0.203320603	0.796673843	1.546408813	20.84568114	0.999994446
0.5	0.2	0.25	0	0.998594598	0.001395402	17.32480841	1974.720156	0.99999	0.999104121	0.000885881	11.99948973	1966.445818	0.999990001
0.5	0.2	0.25	0.1	0.797798717	0.202191357	5.214288893	141.9368283	0.999990074	0.857182087	0.142808011	4.314112785	142.8202251	0.999990098
0.5	0.2	0.25	0.25	0.584048531	0.415942288	3.326142996	67.27928628	0.99999082	0.673213234	0.32677701	3.007290587	68.00405402	0.999990244
0.5	0.2	0.25	0.5	0.375180218	0.624811576	2.283462077	38.57000165	0.999991794	0.458341806	0.541649615	2.198157091	39.09991617	0.999991421
0.5	0.2	0.25	0.75	0.256096184	0.743894739	1.847714073	28.19090646	0.999990923	0.320916902	0.679076656	1.824234457	28.59304681	0.999993557
0.5	0.2	0.25	0.9	0.207480293	0.792511171	1.689384141	24.59956826	0.999991464	0.262107256	0.737882931	1.68096299	24.94157746	0.999990187
0.5	0.2	0.25	1	0.181358624	0.818635424	1.607503436	22.77608562	0.999994048	0.229949763	0.770043342	1.60509514	23.08257274	0.999993106
0.5	0.2	0.5	0	0.998229477	0.001760533	21.04671213	1977.805728	0.99999001	0.999216189	0.000773813	10.81963939	1963.312166	0.999990002
0.5	0.2	0.5	0.1	0.790331681	0.209658853	6.457642931	164.1670748	0.999990534	0.890463835	0.109526326	4.450472167	165.8426463	0.999990161
0.5	0.2	0.5	0.25	0.567875076	0.432115509	4.052854911	77.81691628	0.999990584	0.728280315	0.271709859	3.266246021	79.26132969	0.999990174
0.5	0.2	0.5	0.5	0.354603388	0.645387602	2.646015746	44.36729377	0.999990989	0.512212038	0.48777847	2.416920806	45.47348399	0.999990507
0.5	0.2	0.5	0.75	0.238440636	0.761552136	2.053808712	32.24294734	0.999992772	0.363960823	0.636030311	1.984353759	33.10724873	0.999991134
0.5	0.2	0.5	0.9	0.192387406	0.807603505	1.84400366	28.03890893	0.999990911	0.299001046	0.700991545	1.814307463	28.79378471	0.99999259
0.5	0.2	0.5	1	0.167948244	0.832043802	1.737525912	25.897703	0.999992046	0.263190023	0.736803606	1.723847558	26.59032406	0.99999363
0.5	0.2	0.75	0	0.997919088	0.002070917	24.16875836	1979.567018	0.999990005	0.999314553	0.000675455	9.763543534	1959.768167	0.999990009
0.5	0.2	0.75	0.1	0.790096145	0.209894292	7.64599845	185.579523	0.999990437	0.915507332	0.084482974	4.457539816	187.8881448	0.999990306
0.5	0.2	0.75	0.25	0.565745826	0.434245128	4.828394817	88.04081792	0.999990955	0.778420435	0.221569646	3.445557308	90.09902968	0.999990081
0.5	0.2	0.75	0.5	0.348074413	0.651916361	3.11424597	50.02888648	0.999990774	0.571390655	0.428600028	2.650349272	51.68028876	0.999990682
0.5	0.2	0.75	0.75	0.230772911	0.769218865	2.354878215	36.20370982	0.999991776	0.41489319	0.58509939	2.191315983	37.53166234	0.99999258
0.5	0.2	0.75	0.9	0.185091792	0.814899174	2.080416835	31.40929596	0.999990966	0.343410582	0.656581049	1.998100189	32.58215395	0.999991631
0.5	0.2	0.75	1	0.161108119	0.838882545	1.940645222	28.96937451	0.999990665	0.303408247	0.696583072	1.89244136	30.05255237	0.999991319
0.5	0.2	1	0	0.997659806	0.002330196	26.7523527	1980.676319	0.999990001	0.999395504	0.000594499	8.872646683	1955.986309	0.999990002
0.5	0.2	1	0.1	0.793627021	0.206363291	8.757829657	206.3311174	0.999990313	0.933683886	0.066306414	4.395278738	209.1304153	0.9999903
0.5	0.2	1	0.25	0.57071945	0.429271126	5.590552582	98.02038489	0.999990577	0.819459569	0.180531272	3.540597671	100.5785104	0.999990841
0.5	0.2	1	0.5	0.349943294	0.650047597	3.626159604	55.58593682	0.999990891	0.628793746	0.371197784	2.842642762	57.71769939	0.99999153
0.5	0.2	1	0.75	0.229920199	0.770070932	2.717533579	40.09938424	0.99999113	0.469803922	0.530187837	2.398085137	41.86400283	0.999991759
0.5	0.2	1	0.9	0.183422536	0.816568684	2.378700126	34.72165915	0.999991221	0.39319493	0.606796349	2.196823583	36.30060206	0.999991279
0.5	0.2	1	1	0.159154196	0.840838845	2.203649786	31.98435464	0.999993041	0.349340101	0.650652796	2.082655424	33.45306832	0.999992897
0.5	0.25	0	0	0.998995005	0.000995005	13.14728346	1968.889644	0.999990009	0.998995005	0.000995005	13.14728346	1968.889644	0.999990009
0.5	0.25	0	0.1	0.823895638	0.17609519	4.112236623	119.7583194	0.999990827	0.823895638	0.17609519	4.112236623	119.7583194	0.999990827
0.5	0.25	0	0.25	0.628693509	0.371298018	2.842814102	57.72036978	0.999991527	0.628693509	0.371298018	2.842814102	57.72036978	0.999991527
0.5	0.25	0	0.5	0.417289087	0.582702932	2.093510497	33.98219492	0.99999202	0.417289087	0.582702932	2.093510497	33.98219492	0.99999202
0.5	0.25	0	0.75	0.287423793	0.712567291	1.748686402	25.37342906	0.999991083	0.287423793	0.712567291	1.748686402	25.37342906	0.999991083
0.5	0.25	0	0.9	0.232885793	0.767108709	1.616438555	22.37626751	0.999994502	0.232885793	0.767108709	1.616438555	22.37626751	0.999994502
0.5	0.25	0	1	0.203320603	0.796673843	1.546408813	20.84568114	0.999994446	0.203320603	0.796673843	1.546408813	20.84568114	0.999994446
0.5	0.25	0.25	0	0.998632202	0.0013578	16.94598793	1974.327296	0.999990002	0.999126188	0.000863814	11.76195409	1965.878271	0.999990002
0.5	0.25	0.25	0.1	0.803590543	0.19639969	5.162256738	142.1156187	0.999990233	0.861302421	0.138687858	4.271823073	142.9720776	0.999990279
0.5	0.25	0.25	0.25	0.593387797	0.406602866	3.327894841	67.49940523	0.999990662	0.681147066	0.318843067	3.005287905	68.20495515	0.999990133
0.5	0.25	0.25	0.5	0.384150401	0.615840844	2.298413657	38.79356337	0.999991245	0.467249024	0.532741882	2.209477824	39.31332593	0.999990906
0.5	0.25	0.25	0.75	0.263382219	0.73661143	1.861853945	28.40652933	0.99999365	0.328734269	0.671258624	1.836301662	28.80397665	0.999992893
0.5	0.25	0.25	0.9	0.213815806	0.786174528	1.702265378	24.80735303	0.999990334	0.269099841	0.730893673	1.692392655	25.14813373	0.999993514
0.5	0.25	0.25	1	0.187122828	0.812870342	1.619544805	22.97752696	0.99999317	0.236403212	0.763588898	1.615992696	23.2847559	0.99999211
0.5	0.25	0.5	0	0.998321004	0.001668997	20.14889209	1977.184799	0.99999	0.99925126	0.000738742	10.43148882	1962.11907	0.999990002
0.5	0.25	0.5	0.1	0.800707505	0.199282823	6.295704157	164.3896352	0.999990328	0.895811652	0.104178913	4.347375334	165.9787493	0.999990566
0.5	0.25	0.5	0.25	0.585327785	0.414662817	4.016261959	78.07583191	0.999990602	0.740577581	0.259412771	3.229849682	79.44987158	0.999990352
0.5	0.25	0.5	0.5	0.372087167	0.627903342	2.665457733	44.62954316	0.999990509	0.528906883	0.471083338	2.42375639	45.69273074	0.999990222
0.5	0.25	0.5	0.75	0.252672316	0.747319756	2.082560118	32.49284796	0.999992072	0.379904175	0.620086302	2.003784312	33.33101308	0.999990477
0.5	0.25	0.5	0.9	0.204709748	0.795283839	1.872525062	28.2818025	0.999993587	0.313650374	0.686341493	1.835813267	29.01694068	0.999991867
0.5	0.25	0.5	1	0.179122313	0.820868686	1.765076412	26.13641707	0.999990999	0.27687988	0.723113034	1.745686358	26.81289007	0.999992914
0.5	0.25	0.75	0	0.998068054	0.001921953	22.729909	1978.858415	0.999990007	0.999355295	0.00063471	9.298841686	1957.943868	0.999990005
0.5	0.25	0.75	0.1	0.803930931	0.196059537	7.352119887	185.8590398	0.999990468	0.920863601	0.079126793	4.306758559	188.0115719	0.999990394
0.5	0.25	0.75	0.25	0.589388392	0.410602705	4.725209997	88.34610126	0.999991097	0.792017749	0.207972735	3.367013547	90.27120826	0.999990484
0.5	0.25	0.75	0.5	0.372778576	0.627211801	3.114591523	50.33403113	0.999990377	0.593085806	0.406904858	2.632936306	51.89416506	0.999990664
0.5	0.25	0.75	0.75	0.251303481	0.748687549	2.385570557	36.49219951	0.99999103	0.437878063	0.562114171	2.202531587	37.76019631	0.999992234
0.5	0.25	0.75	0.9	0.202961447	0.79703184	2.116849947	31.68684795	0.999993287	0.365401037	0.634589997	2.017966468	32.81299878	0.999991035
0.5	0.25	0.75	1	0.177341177	0.822652059	1.978463812	29.23994117	0.999993237	0.324384362	0.675606204	1.915881132	30.28353895	0.999990567
0.5	0.25	1	0	0.997863381	0.002126619	24.80614954	1979.9144	0.99999	0.999437936	0.000552069	8.374979319	1953.582794	0.999990005
0.5	0.25	1	0.1	0.809942559	0.190047549	8.32265727	206.6634845	0.999990107	0.938607676	0.061382476	4.210462124	209.2396593	0.999990152
0.5	0.25	1	0.25	0.59901113	0.400979704	5.406489754	98.37068073	0.999990834	0.83275107	0.167239304	3.425233206	100.7323443	0.999990374
0.5	0.25	1	0.5	0.38062067	0.619369915	3.588308079	55.93224607	0.999990585	0.652775653	0.347216067	2.793039176	57.91843353	0.999991719
0.5	0.25	1	0.75	0.256062692	0.743927689	2.734016267	40.42663928	0.999990381	0.497852645	0.502138954	2.387989411	42.08845379	0.999991599
0.5	0.25	1	0.9	0.206387427	0.793602829	2.409988463	35.0358721	0.999990256	0.421254411	0.578736482	2.201946226	36.53209984	0.999990893
0.5	0.25	1	1	0.18010705	0.819885121	2.2407505	32.29000535	0.999992171	0.376766822	0.623225647	2.095296943	33.68723788	0.999992468
0.5	0.3	0	0	0.998995005	0.000995005	13.14728346	1968.889644	0.999990009	0.998995005	0.000995005	13.14728346	1968.889644	0.999990009
0.5	0.3	0	0.1	0.823895638	0.17609519	4.112236623	119.7583194	0.999990827	0.823895638	0.17609519	4.112236623	119.7583194	0.999990827
0.5	0.3	0	0.25	0.628693509	0.371298018	2.842814102	57.72036978	0.999991527	0.628693509	0.371298018	2.842814102	57.72036978	0.999991527
0.5	0.3	0	0.5	0.417289087	0.582702932	2.093510497	33.98219492	0.99999202	0.417289087	0.582702932	2.093510497	33.98219492	0.99999202
0.5	0.3	0	0.75	0.287423793	0.712567291	1.748686402	25.37342906	0.999991083	0.287423793	0.712567291	1.748686402	25.37342906	0.999991083
0.5	0.3	0	0.9	0.232885793	0.767108709	1.616438555	22.37626751	0.999994502	0.232885793	0.767108709	1.616438555	22.37626751	0.999994502
0.5	0.3	0	1	0.203320603	0.796673843	1.546408813	20.84568114	0.999994446	0.203320603	0.796673843	1.546408813	20.84568114	0.999994446
0.5	0.3	0.25	0	0.998667137	0.001322864	16.59151438	1973.935711	0.999990001	0.99914679	0.000843211	11.53867628	1965.319808	0.999990001
0.5	0.3	0.25	0.1	0.80883843	0.191151963	5.109224798	142.2620477	0.999990394	0.865024714	0.134965743	4.229071671	143.0946062	0.999990457
0.5	0.3	0.25	0.25	0.602068664	0.397921897	3.324487916	67.67878249	0.999990561	0.688473083	0.311516994	2.999318727	68.3668441	0.999990077
0.5	0.3	0.25	0.5	0.392783217	0.607207574	2.30991571	38.97641785	0.999990791	0.475760213	0.524230279	2.217780325	39.48651218	0.999990492
0.5	0.3	0.25	0.75	0.270530353	0.72946275	1.873998311	28.58336854	0.999993102	0.33635579	0.663636531	1.846496067	28.97577923	0.999992321
0.5	0.3	0.25	0.9	0.220078506	0.779915236	1.713669389	24.97892325	0.999993742	0.275972779	0.724020085	1.702396362	25.31704051	0.999992864
0.5	0.3	0.25	1	0.192843777	0.807148596	1.630360039	23.14463068	0.999992372	0.242774024	0.757217196	1.625688917	23.45093351	0.99999122
0.5	0.3	0.5	0	0.99840097	0.001589038	19.35483233	1976.598159	0.999990008	0.999282361	0.000707647	10.08348506	1960.985669	0.999990008
0.5	0.3	0.5	0.1	0.809743899	0.1902462	6.144982187	164.5719077	0.999990098	0.900458613	0.099531768	4.251777828	166.0874624	0.999990381
0.5	0.3	0.5	0.25	0.600911154	0.399079509	3.973473448	78.28575375	0.999990663	0.751382484	0.248608062	3.190862538	79.59978437	0.999990546
0.5	0.3	0.5	0.5	0.388416604	0.611573537	2.674697839	44.84309282	0.999990141	0.544143715	0.455846325	2.423379138	45.86811988	0.999990039
0.5	0.3	0.5	0.75	0.266397384	0.733594094	2.103394195	32.69719719	0.999991478	0.394937813	0.605055417	2.016617994	33.51145128	0.999993231
0.5	0.3	0.5	0.9	0.216761213	0.783231778	1.894627914	28.48042835	0.999992991	0.327677806	0.672313461	1.851614863	29.19708623	0.999991267
0.5	0.3	0.5	1	0.190135768	0.809854299	1.78708011	26.33164404	0.999990067	0.290103741	0.709888566	1.762422154	26.99262192	0.999992306
0.5	0.3	0.75	0	0.998192663	0.00179734	21.50697487	1978.145846	0.999990003	0.999390224	0.000599781	8.89505828	1956.210334	0.999990006
0.5	0.3	0.75	0.1	0.815614532	0.18437593	7.090444568	186.0838007	0.999990462	0.925391607	0.074598824	4.172472906	188.1092623	0.999990431
0.5	0.3	0.75	0.25	0.609935286	0.39005482	4.62259935	88.58998534	0.999990106	0.803575682	0.196415176	3.292244894	90.4060989	0.999990858
0.5	0.3	0.75	0.5	0.395349522	0.604640582	3.101342083	50.5795406	0.999990104	0.612144995	0.387845724	2.608868744	52.06221226	0.999990718
0.5	0.3	0.75	0.75	0.270816737	0.729173688	2.402017858	36.72623185	0.999990425	0.458815967	0.541176035	2.204030591	37.941396	0.999992001
0.5	0.3	0.75	0.9	0.22026402	0.779728682	2.140404029	31.91277634	0.999992702	0.385826495	0.614164092	2.028018858	32.99697169	0.999990587
0.5	0.3	0.75	1	0.193227057	0.806765514	2.004498228	29.46059691	0.99999257	0.344097699	0.655895858	1.929803258	30.46830324	0.999993557
0.5	0.3	1	0	0.998028473	0.001961531	23.19841971	1979.151737	0.999990003	0.999473487	0.000516517	7.951743206	1951.280315	0.999990004
0.5	0.3	1	0.1	0.82339066	0.176599618	7.946586068	206.9261048	0.999990278	0.94268705	0.057303309	4.050058985	209.3256794	0.999990359
0.5	0.3	1	0.25	0.623085253	0.376904821	5.235420461	98.64635481	0.999990074	0.843783506	0.156207383	3.321118484	100.8515972	0.99999089
0.5	0.3	1	0.5	0.408154132	0.591836277	3.538660925	56.20715827	0.999990409	0.673210514	0.326779522	2.741357548	58.07331701	0.999990036
0.5	0.3	1	0.75	0.280586957	0.719405544	2.732728059	40.68924612	0.999992502	0.522600839	0.477390706	2.368938736	42.26341097	0.999991544
0.5	0.3	1	0.9	0.228405505	0.771587153	2.423335292	35.28940536	0.999992658	0.446530621	0.553460033	2.196165277	36.71358283	0.999990655
0.5	0.3	1	1	0.200454828	0.799536611	2.260452589	32.53729495	0.999991439	0.401800311	0.598191864	2.096365442	33.8715018	0.999992175
0.5	0.4	0	0	0.998995005	0.000995005	13.14728346	1968.889644	0.999990009	0.998995005	0.000995005	13.14728346	1968.889644	0.999990009
0.5	0.4	0	0.1	0.823895638	0.17609519	4.112236623	119.7583194	0.999990827	0.823895638	0.17609519	4.112236623	119.7583194	0.999990827
0.5	0.4	0	0.25	0.628693509	0.371298018	2.842814102	57.72036978	0.999991527	0.628693509	0.371298018	2.842814102	57.72036978	0.999991527
0.5	0.4	0	0.5	0.417289087	0.582702932	2.093510497	33.98219492	0.99999202	0.417289087	0.582702932	2.093510497	33.98219492	0.99999202
0.5	0.4	0	0.75	0.287423793	0.712567291	1.748686402	25.37342906	0.999991083	0.287423793	0.712567291	1.748686402	25.37342906	0.999991083
0.5	0.4	0	0.9	0.232885793	0.767108709	1.616438555	22.37626751	0.999994502	0.232885793	0.767108709	1.616438555	22.37626751	0.999994502
0.5	0.4	0	1	0.203320603	0.796673843	1.546408813	20.84568114	0.999994446	0.203320603	0.796673843	1.546408813	20.84568114	0.999994446
0.5	0.4	0.25	0	0.998730334	0.001259673	15.94424972	1973.182247	0.999990007	0.999184299	0.000805704	11.12853773	1964.237403	0.999990002
0.5	0.4	0.25	0.1	0.818110582	0.181879445	5.003885716	142.4930453	0.999990028	0.87158151	0.128408616	4.144753744	143.2843599	0.999990126
0.5	0.4	0.25	0.25	0.617849953	0.382140513	3.307866305	67.96025199	0.999990465	0.701683293	0.298306771	2.980010187	68.61750276	0.999990064
0.5	0.4	0.25	0.5	0.409152043	0.590838038	2.325096968	39.2646384	0.999990081	0.491745471	0.508247208	2.227627355	39.75709223	0.999992679
0.5	0.4	0.25	0.75	0.284430533	0.715561644	1.89332649	28.86293805	0.999992178	0.35104853	0.648942849	1.862279308	29.2451061	0.999991379
0.5	0.4	0.25	0.9	0.232383857	0.767608851	1.732664891	25.25118433	0.999992708	0.289369394	0.710622364	1.718760059	25.58283216	0.999991757
0.5	0.4	0.25	1	0.204148303	0.795842659	1.648761669	23.41117381	0.999990962	0.255267498	0.744726723	1.641947542	23.7135436	0.999994221
0.5	0.4	0.5	0	0.998535211	0.001454794	18.00074293	1975.420895	0.999990005	0.999335524	0.000654478	9.480111278	1958.762099	0.999990002
0.5	0.4	0.5	0.1	0.824919815	0.175070354	5.873020813	164.8582922	0.999990168	0.90825146	0.091739045	4.079766106	166.2555195	0.999990505
0.5	0.4	0.5	0.25	0.627855568	0.372135286	3.880351655	78.61152668	0.999990854	0.769723786	0.230267157	3.111267308	79.82752368	0.999990944
0.5	0.4	0.5	0.5	0.418186691	0.581805445	2.673858135	45.17644961	0.999992137	0.571142196	0.428850113	2.409590319	46.13645995	0.99999231
0.5	0.4	0.5	0.75	0.292435893	0.707554636	2.128250253	33.0180212	0.999990529	0.422641712	0.577351009	2.028732741	33.78952822	0.999992721
0.5	0.4	0.5	0.9	0.240043918	0.759948077	1.924497374	28.79279131	0.999991995	0.354031884	0.645958452	1.870862016	29.47585974	0.999990335
0.5	0.4	0.5	1	0.21163307	0.788359951	1.818328495	26.63889183	0.999993022	0.315229676	0.684761656	1.784498536	27.27108857	0.999991332
0.5	0.4	0.75	0	0.998391653	0.001598356	19.51572036	1976.757439	0.999990009	0.999447632	0.00054237	8.22033239	1952.902858	0.999990001
0.5	0.4	0.75	0.1	0.834511509	0.165478853	6.641387356	186.4277849	0.999990362	0.93273495	0.067255443	3.94162167	188.255937	0.999990393
0.5	0.4	0.75	0.25	0.644279811	0.355710719	4.427638224	88.96177368	0.999990529	0.822434518	0.177555884	3.155378775	90.60644004	0.999990402
0.5	0.4	0.75	0.5	0.435320559	0.564671423	3.053442911	50.95619569	0.999991981	0.644383017	0.355607922	2.551993376	52.31319768	0.999990939
0.5	0.4	0.75	0.75	0.307056018	0.692936568	2.408517311	37.08891091	0.999992586	0.495732278	0.504259477	2.190208343	38.21479833	0.999991755
0.5	0.4	0.75	0.9	0.253152518	0.746839259	2.162221805	32.26455725	0.999991776	0.422681839	0.577311483	2.029909806	33.27643559	0.999993322
0.5	0.4	0.75	1	0.223835711	0.776155769	2.032650047	29.80513023	0.99999148	0.380179558	0.619813462	1.939322174	30.74963511	0.999993021
0.5	0.4	1	0	0.998283055	0.00170695	20.66334873	1977.623185	0.999990005	0.999530403	0.000459605	7.261938307	1946.961558	0.999990008
0.5	0.4	1	0.1	0.844525908	0.155464149	7.322779552	207.3184227	0.999990057	0.949146838	0.050843356	3.782315594	209.4498046	0.999990194
0.5	0.4	1	0.25	0.662292155	0.337698522	4.931106879	99.05880315	0.999990677	0.861290405	0.138700399	3.14060517	101.0251537	0.999990804
0.5	0.4	1	0.5	0.455780486	0.544209811	3.426380736	56.6214713	0.999990297	0.706553216	0.293437383	2.640262962	58.30041145	0.999990598
0.5	0.4	1	0.75	0.32526887	0.674723053	2.701609411	41.08947442	0.999991924	0.564563309	0.435428306	2.318676193	42.5217863	0.999991615
0.5	0.4	1	0.9	0.269597272	0.730394566	2.418928145	35.67840051	0.999991838	0.490411852	0.509578602	2.167579807	36.98331694	0.999990454
0.5	0.4	1	1	0.239130496	0.760859807	2.268507928	32.91843845	0.999990303	0.445929686	0.554062165	2.079400202	34.14655123	0.999991851
0.5	0.5	0	0	0.998995005	0.000995005	13.14728346	1968.889644	0.999990009	0.998995005	0.000995005	13.14728346	1968.889644	0.999990009
0.5	0.5	0	0.1	0.823895638	0.17609519	4.112236623	119.7583194	0.999990827	0.823895638	0.17609519	4.112236623	119.7583194	0.999990827
0.5	0.5	0	0.25	0.628693509	0.371298018	2.842814102	57.72036978	0.999991527	0.628693509	0.371298018	2.842814102	57.72036978	0.999991527
0.5	0.5	0	0.5	0.417289087	0.582702932	2.093510497	33.98219492	0.99999202	0.417289087	0.582702932	2.093510497	33.98219492	0.99999202
0.5	0.5	0	0.75	0.287423793	0.712567291	1.748686402	25.37342906	0.999991083	0.287423793	0.712567291	1.748686402	25.37342906	0.999991083
0.5	0.5	0	0.9	0.232885793	0.767108709	1.616438555	22.37626751	0.999994502	0.232885793	0.767108709	1.616438555	22.37626751	0.999994502
0.5	0.5	0	1	0.203320603	0.796673843	1.546408813	20.84568114	0.999994446	0.203320603	0.796673843	1.546408813	20.84568114	0.999994446
0.5	0.5	0.25	0	0.998786244	0.001203763	15.3650431	1972.436336	0.999990008	0.999217737	0.000772266	10.75897275	1963.18468	0.999990003
0.5	0.5	0.25	0.1	0.826157243	0.173833102	4.902057096	142.6726419	0.999990345	0.87725625	0.122734214	4.063700661	143.4295195	0.999990464
0.5	0.5	0.25	0.25	0.631953486	0.368036969	3.283402928	68.17642025	0.999990454	0.713382726	0.286607401	2.955006509	68.8072015	0.999990127
0.5	0.5	0.25	0.5	0.424469803	0.575522648	2.332651724	39.48732465	0.999992451	0.506536276	0.493456086	2.230983399	39.96358251	0.999992363
0.5	0.5	0.25	0.75	0.297827887	0.702163532	1.907341375	29.07945942	0.999991419	0.365060072	0.634930559	1.87318815	29.4517751	0.99999063
0.5	0.5	0.25	0.9	0.244394644	0.755597185	1.747414921	25.46276586	0.999991828	0.302315895	0.697674945	1.731110626	25.78744303	0.999990841
0.5	0.5	0.25	1	0.21525964	0.784734618	1.663490784	23.61915039	0.999994258	0.2674315	0.732561986	1.654678746	23.91623205	0.999993486
0.5	0.5	0.5	0	0.998644602	0.0013454	16.87725631	1974.271063	0.999990002	0.999379737	0.000610268	8.970290375	1956.666467	0.999990005
0.5	0.5	0.5	0.1	0.837334773	0.162655412	5.63390991	165.0766107	0.999990185	0.914624268	0.085366294	3.928762694	166.3811404	0.999990563
0.5	0.5	0.5	0.25	0.65059594	0.349395149	3.785511548	78.85726576	0.999991089	0.784909894	0.215081435	3.033787386	79.99556494	0.999991329
0.5	0.5	0.5	0.5	0.444774506	0.555217402	2.657756713	45.42929734	0.999991908	0.594507099	0.405485197	2.386150159	46.33549454	0.999992296
0.5	0.5	0.5	0.75	0.31674388	0.683249257	2.138014863	33.26359883	0.999993137	0.447656539	0.552335851	2.029130338	33.99807495	0.999992389
0.5	0.5	0.5	0.9	0.262238304	0.737752897	1.940811356	29.03246612	0.999991201	0.378349409	0.621644064	1.878807703	29.6860288	0.999993473
0.5	0.5	0.5	1	0.232374053	0.767618175	1.837148637	26.87482661	0.999992228	0.338714856	0.661275741	1.795819403	27.48130773	0.999990597
0.5	0.5	0.75	0	0.998545381	0.001444623	17.9428598	1975.378458	0.999990004	0.999493383	0.00049662	7.672484505	1949.795091	0.999990003
0.5	0.5	0.75	0.1	0.84933227	0.150657896	6.266720112	186.6822628	0.999990166	0.938519052	0.061471191	3.748385353	188.3615711	0.999990243
0.5	0.5	0.75	0.25	0.672165856	0.327825101	4.250089466	89.23572264	0.999990956	0.837383753	0.162607296	3.034341729	90.75079994	0.999991049
0.5	0.5	0.75	0.5	0.469803136	0.53018877	2.992727064	51.23562188	0.999991906	0.670878014	0.329113214	2.49190329	52.49427082	0.999991228
0.5	0.5	0.75	0.75	0.339966512	0.660025649	2.394859356	37.3610449	0.999992161	0.527408232	0.472583455	2.164682361	38.4142036	0.999991687
0.5	0.5	0.75	0.9	0.283799399	0.716191698	2.163403568	32.53023862	0.999991097	0.455096888	0.54489622	2.017912375	33.48154722	0.999993108
0.5	0.5	0.75	1	0.252798542	0.747192104	2.040586048	30.06626737	0.999990646	0.412410737	0.587581953	1.934250761	30.95710888	0.99999269
0.5	0.5	1	0	0.998472658	0.001517348	18.72747864	1976.109744	0.999990006	0.999574487	0.000415517	6.71665902	1942.869527	0.999990004
0.5	0.5	1	0.1	0.860589598	0.139400541	6.820537089	207.6019195	0.999990139	0.954102534	0.045887771	3.565080799	209.5367992	0.999990305
0.5	0.5	1	0.25	0.693204506	0.306785719	4.670243974	99.35598101	0.999990225	0.874752661	0.125237956	2.989003363	101.1463397	0.999990617
0.5	0.5	1	0.5	0.495737999	0.504252371	3.312349916	56.92274757	0.99999037	0.73290552	0.267085621	2.546820883	58.46013234	0.99999114
0.5	0.5	1	0.75	0.36486558	0.635126016	2.652643621	41.38407468	0.999991596	0.599039058	0.400952753	2.263190085	42.70539251	0.99999181
0.5	0.5	1	0.9	0.307158155	0.69283314	2.392782016	35.96682718	0.999991295	0.527352761	0.472637709	2.128917984	37.17634884	0.99999047
0.5	0.5	1	1	0.275014475	0.724978453	2.253559545	33.20248223	0.999992928	0.483678688	0.516313058	2.050037745	34.34431981	0.999991746
0.5	0.6	0	0	0.998995005	0.000995005	13.14728346	1968.889644	0.999990009	0.998995005	0.000995005	13.14728346	1968.889644	0.999990009
0.5	0.6	0	0.1	0.823895638	0.17609519	4.112236623	119.7583194	0.999990827	0.823895638	0.17609519	4.112236623	119.7583194	0.999990827
0.5	0.6	0	0.25	0.628693509	0.371298018	2.842814102	57.72036978	0.999991527	0.628693509	0.371298018	2.842814102	57.72036978	0.999991527
0.5	0.6	0	0.5	0.417289087	0.582702932	2.093510497	33.98219492	0.99999202	0.417289087	0.582702932	2.093510497	33.98219492	0.99999202
0.5	0.6	0	0.75	0.287423793	0.712567291	1.748686402	25.37342906	0.999991083	0.287423793	0.712567291	1.748686402	25.37342906	0.999991083
0.5	0.6	0	0.9	0.232885793	0.767108709	1.616438555	22.37626751	0.999994502	0.232885793	0.767108709	1.616438555	22.37626751	0.999994502
0.5	0.6	0	1	0.203320603	0.796673843	1.546408813	20.84568114	0.999994446	0.203320603	0.796673843	1.546408813	20.84568114	0.999994446
0.5	0.6	0.25	0	0.998836289	0.001153721	14.84139315	1971.70664	0.999990009	0.999247866	0.000742141	10.42286221	1962.170658	0.999990007
0.5	0.6	0.25	0.1	0.833280125	0.166710519	4.804814982	142.8189073	0.999990643	0.882270864	0.117719242	3.986555312	143.5453806	0.999990106
0.5	0.6	0.25	0.25	0.644724019	0.355266474	3.254593042	68.35093612	0.999990493	0.723898313	0.276091918	2.927025484	68.95857716	0.999990231
0.5	0.6	0.25	0.5	0.43886923	0.561122929	2.334812904	39.6677538	0.999992159	0.520303586	0.47968855	2.229829909	40.12950438	0.999992136
0.5	0.6	0.25	0.75	0.310749191	0.68924159	1.917213555	29.25554681	0.999990782	0.378444226	0.621545794	1.880346439	29.61857195	0.99999002
0.5	0.6	0.25	0.9	0.256111364	0.743879703	1.758719989	25.63520276	0.999991067	0.314830447	0.68515962	1.740243507	25.95295144	0.999990066
0.5	0.6	0.25	1	0.226168839	0.773824815	1.675173843	23.78890721	0.999993653	0.279269675	0.720723178	1.66451716	24.08048977	0.999992853
0.5	0.6	0.5	0	0.998736211	0.001253791	15.92199284	1973.15289	0.999990003	0.999417367	0.000572638	8.530420643	1954.64237	0.999990005
0.5	0.6	0.5	0.1	0.84778676	0.152203398	5.421401422	165.2508005	0.999990158	0.919992458	0.079997543	3.794582034	166.4784933	0.999990001
0.5	0.6	0.5	0.25	0.670214063	0.329777278	3.693239421	79.05192947	0.99999134	0.797822481	0.202167922	2.96031452	80.12589939	0.999990403
0.5	0.6	0.5	0.5	0.468755361	0.531236421	2.633346132	45.6305434	0.999991782	0.61505075	0.3849416	2.357986428	46.49112749	0.99999235
0.5	0.6	0.5	0.75	0.339479908	0.660512863	2.138151551	33.46035284	0.999992771	0.4704065	0.529585676	2.02238784	34.16250935	0.999992176
0.5	0.6	0.5	0.9	0.283369343	0.716621219	1.947979989	29.22520103	0.999990562	0.400864718	0.599128444	1.87941029	29.85231817	0.999993162
0.5	0.6	0.5	1	0.252328589	0.747662983	1.847320744	27.06484292	0.999991571	0.360697105	0.639292931	1.799910388	27.64810709	0.999990036
0.5	0.6	0.75	0	0.998668894	0.001321109	16.65585862	1974.029984	0.999990003	0.999531012	0.00045899	7.214704893	1946.815773	0.999990002
0.5	0.6	0.75	0.1	0.861388922	0.138601466	5.947007491	186.8808531	0.999990389	0.943243185	0.056746821	3.582916833	188.4407524	0.999990006
0.5	0.6	0.75	0.25	0.695458773	0.304531446	4.089702656	89.44801387	0.999990219	0.849655245	0.150335257	2.926877267	90.85948278	0.999990502
0.5	0.6	0.75	0.5	0.499974728	0.5000172	2.928080501	51.45363779	0.999991928	0.693212077	0.306779462	2.432901217	52.63214629	0.999991539
0.5	0.6	0.75	0.75	0.36995713	0.630034752	2.370755494	37.57524433	0.999991882	0.554996837	0.444994885	2.133987958	38.56741519	0.999991722
0.5	0.6	0.75	0.9	0.312319882	0.687670719	2.152912282	32.74042706	0.999990601	0.48387999	0.516113019	1.998770394	33.64002944	0.999993009
0.5	0.6	0.75	1	0.280096552	0.719893458	2.036597759	30.27350155	0.99999001	0.441386323	0.558606174	1.921210355	31.11798979	0.999992497
0.5	0.6	1	0	0.998620796	0.001369211	17.18390717	1974.620341	0.999990007	0.999609921	0.000380082	6.270865304	1938.992687	0.999990003
0.5	0.6	1	0.1	0.873336238	0.126653883	6.403599036	207.8180602	0.999990121	0.958062995	0.041927314	3.38357714	209.5986684	0.999990308
0.5	0.6	1	0.25	0.718411505	0.28157929	4.44441747	99.58292629	0.999990795	0.88553616	0.114454186	2.859299301	101.2349392	0.999990345
0.5	0.6	1	0.5	0.529871607	0.470118934	3.20363488	57.1538395	0.999990541	0.754438402	0.24555324	2.462070197	58.57864817	0.999991642
0.5	0.6	1	0.75	0.400146191	0.599845239	2.597269678	41.61205748	0.99999143	0.628024371	0.37196769	2.208038072	42.84308288	0.99999206
0.5	0.6	1	0.9	0.341387301	0.658603645	2.35680432	36.19127548	0.999990947	0.55898459	0.441006013	2.087187096	37.32199252	0.999990603
0.5	0.6	1	1	0.308173451	0.691819104	2.227367107	33.42421929	0.999992555	0.516399503	0.483592266	2.015861236	34.4941252	0.999991769
0.5	0.7	0	0	0.998995005	0.000995005	13.14728346	1968.889644	0.999990009	0.998995005	0.000995005	13.14728346	1968.889644	0.999990009
0.5	0.7	0	0.1	0.823895638	0.17609519	4.112236623	119.7583194	0.999990827	0.823895638	0.17609519	4.112236623	119.7583194	0.999990827
0.5	0.7	0	0.25	0.628693509	0.371298018	2.842814102	57.72036978	0.999991527	0.628693509	0.371298018	2.842814102	57.72036978	0.999991527
0.5	0.7	0	0.5	0.417289087	0.582702932	2.093510497	33.98219492	0.99999202	0.417289087	0.582702932	2.093510497	33.98219492	0.99999202
0.5	0.7	0	0.75	0.287423793	0.712567291	1.748686402	25.37342906	0.999991083	0.287423793	0.712567291	1.748686402	25.37342906	0.999991083
0.5	0.7	0	0.9	0.232885793	0.767108709	1.616438555	22.37626751	0.999994502	0.232885793	0.767108709	1.616438555	22.37626751	0.999994502
0.5	0.7	0	1	0.203320603	0.796673843	1.546408813	20.84568114	0.999994446	0.203320603	0.796673843	1.546408813	20.84568114	0.999994446
0.5	0.7	0.25	0	0.998881492	0.001108514	14.36407788	1970.980236	0.999990006	0.999275239	0.00071477	10.11489046	1961.174774	0.99999001
0.5	0.7	0.25	0.1	0.83967181	0.16031845	4.712359569	142.9412516	0.99999026	0.886765626	0.113224792	3.913365043	143.6424003	0.999990418
0.5	0.7	0.25	0.25	0.656396972	0.343593592	3.223371143	68.49651646	0.999990563	0.73345055	0.266539807	2.897543501	69.08363537	0.999990358
0.5	0.7	0.25	0.5	0.452453195	0.547538739	2.333052832	39.81883112	0.999991934	0.533177843	0.46681413	2.225456044	40.2673306	0.999991974
0.5	0.7	0.25	0.75	0.323218539	0.676771701	1.923808209	29.40342189	0.99999024	0.391247222	0.608746158	1.884573333	29.75784591	0.99999338
0.5	0.7	0.25	0.9	0.267536321	0.732454079	1.767205377	25.78025287	0.999990401	0.326930729	0.673063055	1.746771034	26.09139472	0.999993784
0.5	0.7	0.25	1	0.236869832	0.763123284	1.684316629	23.93190152	0.999993116	0.290787383	0.709204919	1.671967516	24.21793619	0.999992301
0.5	0.7	0.5	0	0.998814481	0.001175523	15.09499579	1972.056485	0.999990003	0.999449933	0.000540071	8.145122689	1952.681769	0.999990004
0.5	0.7	0.5	0.1	0.856766187	0.143223906	5.230760866	165.3941405	0.999990093	0.924607887	0.075382646	3.674137932	166.5589117	0.999990533
0.5	0.7	0.5	0.25	0.687406466	0.31258382	3.605130251	79.21098585	0.999990287	0.809009406	0.190981387	2.891305942	80.23110463	0.999990793
0.5	0.7	0.5	0.5	0.490548033	0.509443692	2.604386155	45.7959321	0.999991725	0.633328646	0.366661401	2.327648626	46.61667796	0.999990047
0.5	0.7	0.5	0.75	0.360783841	0.639208653	2.131982935	33.62305504	0.999992493	0.491217489	0.508774558	2.011193526	34.29640275	0.999992046
0.5	0.7	0.5	0.9	0.303475837	0.696514209	1.948842571	29.3850638	0.999990046	0.421775197	0.57821774	1.875131601	29.98823462	0.999992938
0.5	0.7	0.5	1	0.271490408	0.728500618	1.851365749	27.22270423	0.999991026	0.381303916	0.618689788	1.799041617	27.78488474	0.999993704
0.5	0.7	0.75	0	0.998770931	0.00121907	15.57597191	1972.706676	0.999990001	0.999562632	0.000427375	6.824592694	1943.978193	0.999990007
0.5	0.7	0.75	0.1	0.871453165	0.128536897	5.66954885	187.0401264	0.999990062	0.947197138	0.052793057	3.438811039	188.5021083	0.999990196
0.5	0.7	0.75	0.25	0.715314934	0.28467572	3.944742079	89.61900015	0.999990654	0.859974418	0.14001664	2.830790462	90.94424503	0.999991059
0.5	0.7	0.75	0.5	0.526663833	0.473328175	2.863445031	51.6296578	0.999992008	0.71238799	0.287603862	2.376575872	52.74043372	0.999991852
0.5	0.7	0.75	0.75	0.397381167	0.602610543	2.341261001	37.74939074	0.999991709	0.579305944	0.420685876	2.10130516	38.6889505	0.99999182
0.5	0.7	0.75	0.9	0.33886049	0.661129754	2.135695672	32.9120343	0.999990244	0.509640925	0.49035206	1.976001554	33.766413	0.999992985
0.5	0.7	0.75	1	0.30577385	0.694219417	2.025422155	30.44328753	0.999993267	0.46758329	0.532409108	1.903785306	31.24670526	0.999992398
0.5	0.7	1	0	0.998740472	0.001249534	15.91542104	1973.151123	0.999990006	0.999639083	0.000350917	5.898140899	1935.277342	0.99999
0.5	0.7	1	0.1	0.883760947	0.116229078	6.049750117	207.9891768	0.999990024	0.961314033	0.038676194	3.228702137	209.6412275	0.999990227
0.5	0.7	1	0.25	0.739468528	0.260521776	4.246836557	99.76245686	0.999990303	0.894414961	0.105576068	2.746579168	101.3009546	0.999991029
0.5	0.7	1	0.5	0.559441013	0.440549751	3.102309624	57.33774583	0.999990764	0.772452597	0.227537649	2.385436139	58.6682858	0.999990246
0.5	0.7	1	0.75	0.431752786	0.568238588	2.540571108	41.7947018	0.999991374	0.652818315	0.347174019	2.15527903	42.94935261	0.999992333
0.5	0.7	1	0.9	0.3726178	0.627372937	2.316711704	36.37186637	0.999990737	0.586434784	0.413556017	2.045406509	37.43521039	0.999990801
0.5	0.7	1	1	0.338774905	0.661217399	2.195799189	33.6031393	0.999992304	0.545071103	0.454920766	1.980332464	34.61108047	0.999991869
0.5	0.8	0	0	0.998995005	0.000995005	13.14728346	1968.889644	0.999990009	0.998995005	0.000995005	13.14728346	1968.889644	0.999990009
0.5	0.8	0	0.1	0.823895638	0.17609519	4.112236623	119.7583194	0.999990827	0.823895638	0.17609519	4.112236623	119.7583194	0.999990827
0.5	0.8	0	0.25	0.628693509	0.371298018	2.842814102	57.72036978	0.999991527	0.628693509	0.371298018	2.842814102	57.72036978	0.999991527
0.5	0.8	0	0.5	0.417289087	0.582702932	2.093510497	33.98219492	0.99999202	0.417289087	0.582702932	2.093510497	33.98219492	0.99999202
0.5	0.8	0	0.75	0.287423793	0.712567291	1.748686402	25.37342906	0.999991083	0.287423793	0.712567291	1.748686402	25.37342906	0.999991083
0.5	0.8	0	0.9	0.232885793	0.767108709	1.616438555	22.37626751	0.999994502	0.232885793	0.767108709	1.616438555	22.37626751	0.999994502
0.5	0.8	0	1	0.203320603	0.796673843	1.546408813	20.84568114	0.999994446	0.203320603	0.796673843	1.546408813	20.84568114	0.999994446
0.5	0.8	0.25	0	0.998922631	0.001067371	13.92609255	1970.261999	0.999990002	0.999300271	0.000689732	9.830982489	1960.172548	0.999990003
0.5	0.8	0.25	0.1	0.845465749	0.154524792	4.624567413	143.0469131	0.999990541	0.89083691	0.109153122	3.8439653	143.7240792	0.999990033
0.5	0.8	0.25	0.25	0.667143953	0.332846701	3.190888724	68.6208146	0.999990654	0.742198287	0.257792211	2.867421667	69.18944412	0.999990498
0.5	0.8	0.25	0.5	0.465304832	0.534686928	2.328390126	39.94824255	0.99999176	0.54526268	0.454729179	2.218743069	40.38445087	0.999991859
0.5	0.8	0.25	0.75	0.335258116	0.66473543	1.927781295	29.53060178	0.999993545	0.403509655	0.59648346	1.886482714	29.87650153	0.999993114
0.5	0.8	0.25	0.9	0.278673243	0.721320782	1.773366573	25.90517326	0.999994025	0.338633953	0.661359495	1.751172765	26.20956194	0.999993448
0.5	0.8	0.25	1	0.247358853	0.752633782	1.69133068	24.05505893	0.999992635	0.301991237	0.69800058	1.677435686	24.33550675	0.999991817
0.5	0.8	0.5	0	0.998882394	0.00110761	14.36901713	1970.981489	0.999990004	0.99947843	0.00051157	7.803998991	1950.767787	0.999990001
0.5	0.8	0.5	0.1	0.86459921	0.135391358	5.058374135	165.5154991	0.999990567	0.928633998	0.071356465	3.565066533	166.6226129	0.999990464
0.5	0.8	0.5	0.25	0.702654831	0.297335743	3.521692337	79.34462385	0.999990575	0.818836826	0.181154329	2.82666657	80.31688499	0.999991155
0.5	0.8	0.5	0.5	0.510472879	0.489518839	2.573044405	45.93504721	0.999991718	0.649742421	0.350247782	2.296535176	46.72029672	0.999990204
0.5	0.8	0.5	0.75	0.380780602	0.619211682	2.121628397	33.76064676	0.999992285	0.510348382	0.489643595	1.99721071	34.40754729	0.999991977
0.5	0.8	0.5	0.9	0.322604338	0.677389115	1.945294354	29.52077781	0.999993453	0.441249476	0.558743303	1.867568768	30.10149639	0.999992779
0.5	0.8	0.5	1	0.289868863	0.71012171	1.851013257	27.35678752	0.999990573	0.400651952	0.599341556	1.794727382	27.89899755	0.999993508
0.5	0.8	0.75	0	0.998857018	0.001132991	14.65259141	1971.423548	0.999990009	0.999589504	0.000400504	6.488085082	1941.237873	0.999990008
0.5	0.8	0.75	0.1	0.880018489	0.11997169	5.4255671	187.1723413	0.99999018	0.950557818	0.04943251	3.311596467	188.5459593	0.999990328
0.5	0.8	0.75	0.25	0.732506262	0.267484796	3.813292788	89.76014332	0.999991058	0.868798016	0.131192423	2.744131292	91.0081703	0.999990439
0.5	0.8	0.75	0.5	0.550482227	0.449509898	2.80063643	51.77538905	0.999992125	0.729081541	0.270908502	2.323384412	52.82554989	0.999990043
0.5	0.8	0.75	0.75	0.42254285	0.577448764	2.309169607	37.89438119	0.999991613	0.6009263	0.399065658	2.068246356	38.7865156	0.999991959
0.5	0.8	0.75	0.9	0.363576469	0.636416851	2.114634512	33.05556433	0.99999332	0.532852184	0.467140831	1.951536682	33.86860232	0.999993015
0.5	0.8	0.75	1	0.3299071	0.670085934	2.009897201	30.58535362	0.999993034	0.491388541	0.508603826	1.884016876	31.35121015	0.999992368
0.5	0.8	1	0	0.998839585	0.001150423	14.84938167	1971.709207	0.999990007	0.999663341	0.000326665	5.58272224	1931.784901	0.999990005
0.5	0.8	1	0.1	0.892481033	0.107509265	5.744360573	208.1293222	0.999990298	0.964022422	0.035967652	3.09443172	209.6645517	0.999990074
0.5	0.8	1	0.25	0.757384987	0.242605833	4.072285919	99.90915846	0.99999082	0.901854351	0.098136306	2.64717816	101.345195	0.999990658
0.5	0.8	1	0.5	0.585348493	0.414642518	3.008672579	57.48813305	0.999991011	0.787777227	0.212213542	2.315832121	58.73511846	0.999990769
0.5	0.8	1	0.75	0.460216387	0.539775003	2.484913377	41.94482601	0.99999139	0.674308879	0.325683737	2.105519019	43.03112785	0.999992616
0.5	0.8	1	0.9	0.401172512	0.598818115	2.275412464	36.52081166	0.999990627	0.610511847	0.389479193	2.004852806	37.5235051	0.999991041
0.5	0.8	1	1	0.367022953	0.632969193	2.161959037	33.75104645	0.999992146	0.570421018	0.429571002	1.945060286	34.70293525	0.99999202
0.5	0.9	0	0	0.998995005	0.000995005	13.14728346	1968.889644	0.999990009	0.998995005	0.000995005	13.14728346	1968.889644	0.999990009
0.5	0.9	0	0.1	0.823895638	0.17609519	4.112236623	119.7583194	0.999990827	0.823895638	0.17609519	4.112236623	119.7583194	0.999990827
0.5	0.9	0	0.25	0.628693509	0.371298018	2.842814102	57.72036978	0.999991527	0.628693509	0.371298018	2.842814102	57.72036978	0.999991527
0.5	0.9	0	0.5	0.417289087	0.582702932	2.093510497	33.98219492	0.99999202	0.417289087	0.582702932	2.093510497	33.98219492	0.99999202
0.5	0.9	0	0.75	0.287423793	0.712567291	1.748686402	25.37342906	0.999991083	0.287423793	0.712567291	1.748686402	25.37342906	0.999991083
0.5	0.9	0	0.9	0.232885793	0.767108709	1.616438555	22.37626751	0.999994502	0.232885793	0.767108709	1.616438555	22.37626751	0.999994502
0.5	0.9	0	1	0.203320603	0.796673843	1.546408813	20.84568114	0.999994446	0.203320603	0.796673843	1.546408813	20.84568114	0.999994446
0.5	0.9	0.25	0	0.998960313	0.001029696	13.52198076	1969.577997	0.999990009	0.999323262	0.000666747	9.568232448	1959.225451	0.999990009
0.5	0.9	0.25	0.1	0.850759616	0.149230518	4.541193611	143.1385975	0.999990134	0.894553617	0.105436706	3.778088862	143.7945658	0.999990324
0.5	0.9	0.25	0.25	0.677095744	0.322895014	3.157864067	68.72880597	0.999990757	0.750261076	0.24972957	2.837180237	69.27996759	0.999990646
0.5	0.9	0.25	0.5	0.477493252	0.522498375	2.321553986	40.06099712	0.999991627	0.556642792	0.443348989	2.210315209	40.48513081	0.999991781
0.5	0.9	0.25	0.75	0.3468886	0.653104692	1.929639801	29.6416063	0.999993292	0.415267741	0.584725151	1.886545263	29.97886489	0.999992892
0.5	0.9	0.25	0.9	0.289526957	0.710466762	1.777600826	26.01436672	0.999993718	0.349956891	0.650036264	1.753830749	26.31170277	0.999993156
0.5	0.9	0.25	1	0.257633984	0.742358219	1.69655326	24.16291631	0.999992202	0.312888824	0.687102565	1.68125264	24.43727653	0.999991389
0.5	0.9	0.5	0	0.998942056	0.001047949	13.72457813	1969.922005	0.999990004	0.999503296	0.000486708	7.501611664	1948.947026	0.999990003
0.5	0.9	0.5	0.1	0.871514879	0.12847557	4.901435119	165.6188445	0.999990449	0.932165612	0.067824752	3.465295192	166.6673692	0.999990364
0.5	0.9	0.5	0.25	0.716308921	0.283681933	3.442961841	79.45875793	0.999990854	0.82754853	0.17244165	2.765879264	80.38260964	0.99999018
0.5	0.9	0.5	0.5	0.52878306	0.471208685	2.540623655	46.05415827	0.999991745	0.664590663	0.335399722	2.265382198	46.80412005	0.999990384
0.5	0.9	0.5	0.75	0.399582181	0.600409949	2.108487796	33.87900314	0.99999213	0.528009133	0.471982823	1.981498129	34.49914314	0.999991956
0.5	0.9	0.5	0.9	0.340805088	0.659188153	1.938636308	29.63770122	0.999993241	0.459432883	0.54055979	1.857789464	30.1955066	0.999992673
0.5	0.9	0.5	1	0.307483338	0.692506859	1.847477779	27.47259226	0.999990197	0.418847291	0.581146072	1.788006384	27.99409062	0.999993363
0.5	0.9	0.75	0	0.998930844	0.001059165	13.85118684	1970.145585	0.999990008	0.999611934	0.000378073	6.200012682	1938.660216	0.999990007
0.5	0.9	0.75	0.1	0.887419585	0.11257067	5.208734187	187.2837539	0.999990255	0.953399864	0.046590545	3.197851072	188.562653	0.999990409
0.5	0.9	0.75	0.25	0.747575325	0.252414973	3.693604274	89.87862602	0.999990297	0.876376903	0.123614043	2.664686607	91.04679157	0.999990946
0.5	0.9	0.75	0.5	0.571896762	0.428093406	2.74047122	51.89817458	0.999990168	0.743738069	0.256252363	2.272930643	52.88661539	0.999990432
0.5	0.9	0.75	0.75	0.445703683	0.554287892	2.276085949	38.01733402	0.999991574	0.620291775	0.379700357	2.03547766	38.86089196	0.999992132
0.5	0.9	0.75	0.9	0.386620161	0.613373046	2.091471168	33.17751684	0.999993207	0.553881385	0.446111704	1.926381046	33.94819313	0.999993089
0.5	0.9	0.75	1	0.352588019	0.647404844	1.991784764	30.70641476	0.999992863	0.51311558	0.486876814	1.863051064	31.43349385	0.999992394
0.5	0.9	1	0	0.998923262	0.001066746	13.93776483	1970.287616	0.999990008	0.999682786	0.000307224	5.320912237	1928.614368	0.999990009
0.5	0.9	1	0.1	0.899904451	0.100085636	5.477276866	208.2451066	0.999990087	0.966232839	0.033757434	2.976816366	209.6570259	0.999990273
0.5	0.9	1	0.25	0.772852782	0.227137499	3.916763508	100.0309836	0.999990281	0.908050666	0.091939563	2.557584469	101.3578614	0.999990229
0.5	0.9	1	0.5	0.608262922	0.391728346	2.922367302	57.61371982	0.999991268	0.800873853	0.199117411	2.251253064	58.77278533	0.999991264
0.5	0.9	1	0.75	0.485975673	0.514015784	2.431393087	42.07070142	0.999991456	0.693069455	0.306920924	2.058170669	43.08528744	0.999990379
0.5	0.9	1	0.9	0.427347115	0.572643476	2.234430713	36.64604367	0.99999059	0.631776609	0.368214711	1.965604414	37.5854756	0.999991321
0.5	0.9	1	1	0.393127373	0.606864683	2.127547154	33.87563945	0.999992057	0.592976789	0.40701543	1.910476794	34.76908233	0.999992219
0.5	1	0	0	0.998995005	0.000995005	13.14728346	1968.889644	0.999990009	0.998995005	0.000995005	13.14728346	1968.889644	0.999990009
0.5	1	0	0.1	0.823895638	0.17609519	4.112236623	119.7583194	0.999990827	0.823895638	0.17609519	4.112236623	119.7583194	0.999990827
0.5	1	0	0.25	0.628693509	0.371298018	2.842814102	57.72036978	0.999991527	0.628693509	0.371298018	2.842814102	57.72036978	0.999991527
0.5	1	0	0.5	0.417289087	0.582702932	2.093510497	33.98219492	0.99999202	0.417289087	0.582702932	2.093510497	33.98219492	0.99999202
0.5	1	0	0.75	0.287423793	0.712567291	1.748686402	25.37342906	0.999991083	0.287423793	0.712567291	1.748686402	25.37342906	0.999991083
0.5	1	0	0.9	0.232885793	0.767108709	1.616438555	22.37626751	0.999994502	0.232885793	0.767108709	1.616438555	22.37626751	0.999994502
0.5	1	0	1	0.203320603	0.796673843	1.546408813	20.84568114	0.999994446	0.203320603	0.796673843	1.546408813	20.84568114	0.999994446
0.5	1	0.25	0	0.998995005	0.000995005	13.14728346	1968.889644	0.999990009	0.998995005	0.000995005	13.14728346	1968.889644	0.999990009
0.5	1	0.25	0.1	0.855627752	0.144362648	4.461954392	143.2203234	0.9999904	0.855627752	0.144362648	4.461954392	143.2203234	0.9999904
0.5	1	0.25	0.25	0.686355276	0.313635594	3.124758986	68.82391229	0.99999087	0.686355276	0.313635594	3.124758986	68.82391229	0.99999087
0.5	1	0.25	0.5	0.489077087	0.510914438	2.313079973	40.16054828	0.999991525	0.489077087	0.510914438	2.313079973	40.16054828	0.999991525
0.5	1	0.25	0.75	0.358129392	0.64186368	1.9297816	29.73987928	0.999993072	0.358129392	0.64186368	1.9297816	29.73987928	0.999993072
0.5	1	0.25	0.9	0.30010311	0.699890335	1.780229786	26.11116298	0.999993445	0.30010311	0.699890335	1.780229786	26.11116298	0.999993445
0.5	1	0.25	1	0.267694778	0.732297034	1.700262587	24.25860938	0.999991812	0.267694778	0.732297034	1.700262587	24.25860938	0.999991812
0.5	1	0.5	0	0.998995005	0.000995005	13.14728346	1968.889644	0.999990009	0.998995005	0.000995005	13.14728346	1968.889644	0.999990009
0.5	1	0.5	0.1	0.877680651	0.122309655	4.757726225	165.7085642	0.999990306	0.877680651	0.122309655	4.757726225	165.7085642	0.999990306
0.5	1	0.5	0.25	0.728631959	0.271359163	3.368766207	79.55766038	0.999991122	0.728631959	0.271359163	3.368766207	79.55766038	0.999991122
0.5	1	0.5	0.5	0.545683337	0.454308461	2.507927714	46.1575879	0.999991798	0.545683337	0.454308461	2.507927714	46.1575879	0.999991798
0.5	1	0.5	0.75	0.417289087	0.582702932	2.093510497	33.98219492	0.99999202	0.417289087	0.582702932	2.093510497	33.98219492	0.99999202
0.5	1	0.5	0.9	0.358129392	0.64186368	1.9297816	29.73987928	0.999993072	0.358129392	0.64186368	1.9297816	29.73987928	0.999993072
0.5	1	0.5	1	0.324359451	0.675634424	1.841628703	27.57407008	0.999993875	0.324359451	0.675634424	1.841628703	27.57407008	0.999993875
0.5	1	0.75	0	0.998995005	0.000995005	13.14728346	1968.889644	0.999990009	0.998995005	0.000995005	13.14728346	1968.889644	0.999990009
0.5	1	0.75	0.1	0.893893635	0.10609666	5.014333771	187.3791009	0.999990295	0.893893635	0.10609666	5.014333771	187.3791009	0.999990295
0.5	1	0.75	0.25	0.760918422	0.239072268	3.584162786	89.98034579	0.999990691	0.760918422	0.239072268	3.584162786	89.98034579	0.999990691
0.5	1	0.75	0.5	0.591272535	0.408717827	2.683269609	52.00363021	0.999990361	0.591272535	0.408717827	2.683269609	52.00363021	0.999990361
0.5	1	0.75	0.75	0.467088531	0.532903046	2.242952391	38.12314157	0.999991577	0.467088531	0.532903046	2.242952391	38.12314157	0.999991577
0.5	1	0.75	0.9	0.408135356	0.591857781	2.067288012	33.28272607	0.999993137	0.408135356	0.591857781	2.067288012	33.28272607	0.999993137
0.5	1	0.75	1	0.373913353	0.626079389	1.972208047	30.81102736	0.999992742	0.373913353	0.626079389	1.972208047	30.81102736	0.999992742
0.5	1	1	0	0.998995005	0.000995005	13.14728346	1968.889644	0.999990009	0.998995005	0.000995005	13.14728346	1968.889644	0.999990009
0.5	1	1	0.1	0.906313899	0.093676363	5.241163974	208.3439443	0.999990263	0.906313899	0.093676363	5.241163974	208.3439443	0.999990263
0.5	1	1	0.25	0.786366082	0.213624671	3.777163231	100.1346372	0.999990753	0.786366082	0.213624671	3.777163231	100.1346372	0.999990753
0.5	1	1	0.5	0.628693509	0.371298018	2.842814102	57.72036978	0.999991527	0.628693509	0.371298018	2.842814102	57.72036978	0.999991527
0.5	1	1	0.75	0.509394125	0.490597431	2.380479749	42.17794405	0.999991556	0.509394125	0.490597431	2.380479749	42.17794405	0.999991556
0.5	1	1	0.9	0.451405249	0.548585357	2.194566775	36.75297936	0.999990607	0.451405249	0.548585357	2.194566775	36.75297936	0.999990607
0.5	1	1	1	0.417289087	0.582702932	2.093510497	33.98219492	0.99999202	0.417289087	0.582702932	2.093510497	33.98219492	0.99999202
0.75	0	0	0	0.998995005	0.000995005	13.14728346	1968.889644	0.999990009	0.998995005	0.000995005	13.14728346	1968.889644	0.999990009
0.75	0	0	0.1	0.823895638	0.17609519	4.112236623	119.7583194	0.999990827	0.823895638	0.17609519	4.112236623	119.7583194	0.999990827
0.75	0	0	0.25	0.628693509	0.371298018	2.842814102	57.72036978	0.999991527	0.628693509	0.371298018	2.842814102	57.72036978	0.999991527
0.75	0	0	0.5	0.417289087	0.582702932	2.093510497	33.98219492	0.99999202	0.417289087	0.582702932	2.093510497	33.98219492	0.99999202
0.75	0	0	0.75	0.287423793	0.712567291	1.748686402	25.37342906	0.999991083	0.287423793	0.712567291	1.748686402	25.37342906	0.999991083
0.75	0	0	0.9	0.232885793	0.767108709	1.616438555	22.37626751	0.999994502	0.232885793	0.767108709	1.616438555	22.37626751	0.999994502
0.75	0	0	1	0.203320603	0.796673843	1.546408813	20.84568114	0.999994446	0.203320603	0.796673843	1.546408813	20.84568114	0.999994446
0.75	0	0.25	0	0.998995005	0.000995005	13.14728346	1968.889644	0.999990009	0.998995005	0.000995005	13.14728346	1968.889644	0.999990009
0.75	0	0.25	0.1	0.823895638	0.17609519	4.112236623	119.7583194	0.999990827	0.823895638	0.17609519	4.112236623	119.7583194	0.999990827
0.75	0	0.25	0.25	0.628693509	0.371298018	2.842814102	57.72036978	0.999991527	0.628693509	0.371298018	2.842814102	57.72036978	0.999991527
0.75	0	0.25	0.5	0.417289087	0.582702932	2.093510497	33.98219492	0.99999202	0.417289087	0.582702932	2.093510497	33.98219492	0.99999202
0.75	0	0.25	0.75	0.287423793	0.712567291	1.748686402	25.37342906	0.999991083	0.287423793	0.712567291	1.748686402	25.37342906	0.999991083
0.75	0	0.25	0.9	0.232885793	0.767108709	1.616438555	22.37626751	0.999994502	0.232885793	0.767108709	1.616438555	22.37626751	0.999994502
0.75	0	0.25	1	0.203320603	0.796673843	1.546408813	20.84568114	0.999994446	0.203320603	0.796673843	1.546408813	20.84568114	0.999994446
0.75	0	0.5	0	0.998995005	0.000995005	13.14728346	1968.889644	0.999990009	0.998995005	0.000995005	13.14728346	1968.889644	0.999990009
0.75	0	0.5	0.1	0.823895638	0.17609519	4.112236623	119.7583194	0.999990827	0.823895638	0.17609519	4.112236623	119.7583194	0.999990827
0.75	0	0.5	0.25	0.628693509	0.371298018	2.842814102	57.72036978	0.999991527	0.628693509	0.371298018	2.842814102	57.72036978	0.999991527
0.75	0	0.5	0.5	0.417289087	0.582702932	2.093510497	33.98219492	0.99999202	0.417289087	0.582702932	2.093510497	33.98219492	0.99999202
0.75	0	0.5	0.75	0.287423793	0.712567291	1.748686402	25.37342906	0.999991083	0.287423793	0.712567291	1.748686402	25.37342906	0.999991083
0.75	0	0.5	0.9	0.232885793	0.767108709	1.616438555	22.37626751	0.999994502	0.232885793	0.767108709	1.616438555	22.37626751	0.999994502
0.75	0	0.5	1	0.203320603	0.796673843	1.546408813	20.84568114	0.999994446	0.203320603	0.796673843	1.546408813	20.84568114	0.999994446
0.75	0	0.75	0	0.998995005	0.000995005	13.14728346	1968.889644	0.999990009	0.998995005	0.000995005	13.14728346	1968.889644	0.999990009
0.75	0	0.75	0.1	0.823895638	0.17609519	4.112236623	119.7583194	0.999990827	0.823895638	0.17609519	4.112236623	119.7583194	0.999990827
0.75	0	0.75	0.25	0.628693509	0.371298018	2.842814102	57.72036978	0.999991527	0.628693509	0.371298018	2.842814102	57.72036978	0.999991527
0.75	0	0.75	0.5	0.417289087	0.582702932	2.093510497	33.98219492	0.99999202	0.417289087	0.582702932	2.093510497	33.98219492	0.99999202
0.75	0	0.75	0.75	0.287423793	0.712567291	1.748686402	25.37342906	0.999991083	0.287423793	0.712567291	1.748686402	25.37342906	0.999991083
0.75	0	0.75	0.9	0.232885793	0.767108709	1.616438555	22.37626751	0.999994502	0.232885793	0.767108709	1.616438555	22.37626751	0.999994502
0.75	0	0.75	1	0.203320603	0.796673843	1.546408813	20.84568114	0.999994446	0.203320603	0.796673843	1.546408813	20.84568114	0.999994446
0.75	0	1	0	0.998995005	0.000995005	13.14728346	1968.889644	0.999990009	0.998995005	0.000995005	13.14728346	1968.889644	0.999990009
0.75	0	1	0.1	0.823895638	0.17609519	4.112236623	119.7583194	0.999990827	0.823895638	0.17609519	4.112236623	119.7583194	0.999990827
0.75	0	1	0.25	0.628693509	0.371298018	2.842814102	57.72036978	0.999991527	0.628693509	0.371298018	2.842814102	57.72036978	0.999991527
0.75	0	1	0.5	0.417289087	0.582702932	2.093510497	33.98219492	0.99999202	0.417289087	0.582702932	2.093510497	33.98219492	0.99999202
0.75	0	1	0.75	0.287423793	0.712567291	1.748686402	25.37342906	0.999991083	0.287423793	0.712567291	1.748686402	25.37342906	0.999991083
0.75	0	1	0.9	0.232885793	0.767108709	1.616438555	22.37626751	0.999994502	0.232885793	0.767108709	1.616438555	22.37626751	0.999994502
0.75	0	1	1	0.203320603	0.796673843	1.546408813	20.84568114	0.999994446	0.203320603	0.796673843	1.546408813	20.84568114	0.999994446
0.75	0.001	0	0	0.998995005	0.000995005	13.14728346	1968.889644	0.999990009	0.998995005	0.000995005	13.14728346	1968.889644	0.999990009
0.75	0.001	0	0.1	0.823895638	0.17609519	4.112236623	119.7583194	0.999990827	0.823895638	0.17609519	4.112236623	119.7583194	0.999990827
0.75	0.001	0	0.25	0.628693509	0.371298018	2.842814102	57.72036978	0.999991527	0.628693509	0.371298018	2.842814102	57.72036978	0.999991527
0.75	0.001	0	0.5	0.417289087	0.582702932	2.093510497	33.98219492	0.99999202	0.417289087	0.582702932	2.093510497	33.98219492	0.99999202
0.75	0.001	0	0.75	0.287423793	0.712567291	1.748686402	25.37342906	0.999991083	0.287423793	0.712567291	1.748686402	25.37342906	0.999991083
0.75	0.001	0	0.9	0.232885793	0.767108709	1.616438555	22.37626751	0.999994502	0.232885793	0.767108709	1.616438555	22.37626751	0.999994502
0.75	0.001	0	1	0.203320603	0.796673843	1.546408813	20.84568114	0.999994446	0.203320603	0.796673843	1.546408813	20.84568114	0.999994446
0.75	0.001	0.25	0	0.998041969	0.001948039	22.37500816	1978.526868	0.999990008	0.998998354	0.000991648	13.12024333	1968.836958	0.999990002
0.75	0.001	0.25	0.1	0.724414097	0.275576202	5.110199502	136.6124688	0.999990298	0.826707653	0.173283008	4.241187119	138.3499978	0.999990661
0.75	0.001	0.25	0.25	0.503002991	0.496988097	2.959288563	61.80105548	0.999991088	0.629270033	0.370721414	2.852118351	62.78595717	0.999991447
0.75	0.001	0.25	0.5	0.317469599	0.68252306	2.037068502	34.24809319	0.999992658	0.417574312	0.582415891	2.094904012	34.60379018	0.999990203
0.75	0.001	0.25	0.75	0.215948047	0.784042157	1.681751881	25.17372132	0.999990204	0.287623419	0.712369528	1.749390998	25.48686759	0.999992946
0.75	0.001	0.25	0.9	0.174794578	0.825198688	1.554625759	22.14999277	0.999993266	0.233051514	0.766940401	1.61697895	22.43856969	0.999991915
0.75	0.001	0.25	1	0.152743626	0.847250945	1.489331089	20.6247502	0.99999457	0.20346793	0.796525004	1.546874835	20.89316941	0.999992933
0.75	0.001	0.5	0	0.995773765	0.004216241	41.15592708	1980.736779	0.999990006	0.999022648	0.000967357	12.94376848	1968.622596	0.999990006
0.75	0.001	0.5	0.1	0.600047604	0.399942546	6.64675128	155.6093501	0.99999015	0.840572878	0.159417389	4.734991142	162.3225371	0.999990267
0.75	0.001	0.5	0.25	0.380679445	0.6193107	3.000016717	69.79083011	0.999990145	0.633717456	0.366273167	2.96987312	74.10849284	0.999990623
0.75	0.001	0.5	0.5	0.235427189	0.764563603	1.940431051	37.96361916	0.999990792	0.418359374	0.581632082	2.106738072	39.91792909	0.999991456
0.75	0.001	0.5	0.75	0.160929589	0.839063617	1.606299647	26.90499323	0.999993206	0.287963034	0.712028256	1.752332595	27.51674208	0.999991291
0.75	0.001	0.5	0.9	0.130827502	0.869166101	1.49169238	23.2199316	0.999993602	0.233298639	0.7666914	1.61875115	23.45302845	0.999990039
0.75	0.001	0.5	1	0.114593377	0.885400556	1.432900199	21.40229217	0.999993933	0.203674734	0.796317343	1.548238529	21.53229202	0.999992077
0.75	0.001	0.75	0	0.991805001	0.008185002	70.23770275	1977.10659	0.999990004	0.999077773	0.00091223	12.52250707	1967.862653	0.999990003
0.75	0.001	0.75	0.1	0.47806262	0.521927682	8.615810865	172.1271721	0.999990302	0.860333994	0.139656126	5.288655423	185.2921346	0.999990119
0.75	0.001	0.75	0.25	0.281361856	0.718629059	3.12073593	76.76523619	0.999990915	0.6463436	0.353646678	3.273919652	85.35471799	0.999990278
0.75	0.001	0.75	0.5	0.173850611	0.826140009	1.859087485	41.61740402	0.99999062	0.420782106	0.579208242	2.158791169	46.03721597	0.999990348
0.75	0.001	0.75	0.75	0.119945283	0.880045574	1.537800392	29.3278941	0.999990856	0.288641781	0.711350505	1.763077454	31.71483206	0.999992285
0.75	0.001	0.75	0.9	0.097969647	0.902021675	1.433551201	25.16747051	0.999991322	0.233705934	0.766286478	1.623956315	26.65691957	0.999992412
0.75	0.001	0.75	1	0.086066644	0.913926714	1.380937658	23.0741604	0.999993357	0.203986451	0.796006436	1.551773124	24.06739273	0.999992887
0.75	0.001	1	0	0.985982843	0.014007161	108.2954498	1970.049494	0.999990004	0.999147356	0.000842649	11.95667349	1966.540594	0.999990005
0.75	0.001	1	0.1	0.373445929	0.62654408	10.90381873	187.0677207	0.999990009	0.88090172	0.119088326	5.751172962	207.3795297	0.999990046
0.75	0.001	1	0.25	0.208326814	0.791663463	3.333129753	83.21809801	0.999990277	0.66730273	0.332687734	3.723167444	96.46305297	0.999990464
0.75	0.001	1	0.5	0.128710523	0.871280739	1.806151543	45.05432238	0.999991261	0.426380602	0.573610841	2.285845545	52.12276244	0.999991443
0.75	0.001	1	0.75	0.089590503	0.910401723	1.480282645	31.69850749	0.999992225	0.290070923	0.709919773	1.79383576	35.96467418	0.999990696
0.75	0.001	1	0.9	0.073547101	0.926445864	1.383222398	27.08551828	0.999992965	0.234441667	0.765549863	1.63806341	30.32118496	0.99999153
0.75	0.001	1	1	0.064809319	0.93518097	1.335515328	24.76555963	0.999990289	0.204496392	0.795494303	1.560629353	27.40881404	0.999990695
0.75	0.002	0	0	0.998995005	0.000995005	13.14728346	1968.889644	0.999990009	0.998995005	0.000995005	13.14728346	1968.889644	0.999990009
0.75	0.002	0	0.1	0.823895638	0.17609519	4.112236623	119.7583194	0.999990827	0.823895638	0.17609519	4.112236623	119.7583194	0.999990827
0.75	0.002	0	0.25	0.628693509	0.371298018	2.842814102	57.72036978	0.999991527	0.628693509	0.371298018	2.842814102	57.72036978	0.999991527
0.75	0.002	0	0.5	0.417289087	0.582702932	2.093510497	33.98219492	0.99999202	0.417289087	0.582702932	2.093510497	33.98219492	0.99999202
0.75	0.002	0	0.75	0.287423793	0.712567291	1.748686402	25.37342906	0.999991083	0.287423793	0.712567291	1.748686402	25.37342906	0.999991083
0.75	0.002	0	0.9	0.232885793	0.767108709	1.616438555	22.37626751	0.999994502	0.232885793	0.767108709	1.616438555	22.37626751	0.999994502
0.75	0.002	0	1	0.203320603	0.796673843	1.546408813	20.84568114	0.999994446	0.203320603	0.796673843	1.546408813	20.84568114	0.999994446
0.75	0.002	0.25	0	0.997701355	0.002288649	25.12830606	1979.127666	0.999990004	0.999001421	0.000988582	13.09493358	1968.799245	0.999990003
0.75	0.002	0.25	0.1	0.705607617	0.294383009	5.103285743	136.1950108	0.999990626	0.827817517	0.172172723	4.271581087	139.0461694	0.99999024
0.75	0.002	0.25	0.25	0.49192884	0.508061832	2.899784019	61.82329324	0.999990673	0.629794529	0.370195731	2.858915292	63.50232695	0.999990261
0.75	0.002	0.25	0.5	0.314447877	0.685543508	2.017999516	34.37821686	0.999991385	0.417858853	0.582132027	2.09627882	34.97036591	0.99999088
0.75	0.002	0.25	0.75	0.215428046	0.784564029	1.677388523	25.22815979	0.999992074	0.287822941	0.712167344	1.750093363	25.58364796	0.999990285
0.75	0.002	0.25	0.9	0.174723375	0.825267696	1.553398914	22.18717397	0.999991071	0.233217195	0.766777015	1.617518193	22.49085804	0.99999421
0.75	0.002	0.25	1	0.152750601	0.847242154	1.488845911	20.65623322	0.999992755	0.203615238	0.79637631	1.547340038	20.931223	0.999991548
0.75	0.002	0.5	0	0.994881659	0.00510835	47.4321418	1979.122226	0.999990009	0.999038492	0.000951516	12.81739007	1968.409757	0.999990008
0.75	0.002	0.5	0.1	0.577398387	0.422591876	6.620203049	154.3863916	0.999990263	0.844163567	0.155826512	4.794276675	163.0198767	0.999990079
0.75	0.002	0.5	0.25	0.371945677	0.628045546	2.969623118	69.56541685	0.999991224	0.636565294	0.363425587	3.018194542	74.92468866	0.999990881
0.75	0.002	0.5	0.5	0.234057868	0.765934039	1.934022255	38.13598631	0.999991906	0.4193671	0.580624689	2.117538681	40.71760489	0.999991789
0.75	0.002	0.5	0.75	0.160895773	0.839095567	1.606581957	27.1948658	0.99999134	0.288500158	0.711491472	1.755898015	28.24699293	0.99999163
0.75	0.002	0.5	0.9	0.13095533	0.869036082	1.493028446	23.52194824	0.999991412	0.233711141	0.766279215	1.621048458	24.01203698	0.999990356
0.75	0.002	0.5	1	0.114765695	0.885225867	1.43463037	21.69524695	0.999991562	0.20402879	0.795963483	1.550061602	21.96040021	0.999992273
0.75	0.002	0.75	0	0.990403093	0.009586912	78.71994522	1973.645944	0.999990005	0.999110209	0.000879791	12.25098371	1967.249046	0.99999
0.75	0.002	0.75	0.1	0.464384223	0.535605879	8.574756492	170.7578284	0.999990102	0.866174081	0.133816099	5.334851342	186.0064551	0.99999018
0.75	0.002	0.75	0.25	0.279314897	0.720675483	3.174213184	76.66401503	0.99999038	0.653510872	0.346479644	3.382063967	86.2729478	0.999990515
0.75	0.002	0.75	0.5	0.173926921	0.826064348	1.877879767	41.88778753	0.999991269	0.423540211	0.576450271	2.198489075	46.91360847	0.999990482
0.75	0.002	0.75	0.75	0.120292885	0.879698801	1.546791191	29.68845571	0.999991686	0.289821583	0.710170821	1.775856104	32.58844844	0.999992404
0.75	0.002	0.75	0.9	0.098326581	0.901665649	1.440540846	25.53817579	0.999992229	0.234521287	0.765471181	1.631230953	27.54721351	0.999992468
0.75	0.002	0.75	1	0.086406662	0.913584142	1.387077634	23.45832374	0.999990804	0.204651727	0.795341147	1.557082851	24.94809186	0.999992874
0.75	0.002	1	0	0.984355848	0.015634158	116.4864212	1965.332729	0.999990006	0.999192586	0.000797414	11.55746637	1965.41359	0.99999
0.75	0.002	1	0.1	0.371620231	0.628369995	10.92089262	185.95548	0.999990226	0.888182195	0.111808163	5.748998755	208.0795321	0.999990359
0.75	0.002	1	0.25	0.210328883	0.78966151	3.506692817	83.38212957	0.999990393	0.679655998	0.320334793	3.876018216	97.44529234	0.999990791
0.75	0.002	1	0.5	0.129716242	0.870275114	1.859737917	45.49144742	0.999991356	0.432337952	0.567653438	2.377734978	53.10052462	0.99999139
0.75	0.002	1	0.75	0.090241837	0.909750655	1.502514429	32.2234598	0.999992492	0.292450721	0.707539902	1.828151839	36.88419587	0.999990623
0.75	0.002	1	0.9	0.074068731	0.92592154	1.398433842	27.65355783	0.999990271	0.235950239	0.764041202	1.657370332	31.2439104	0.99999144
0.75	0.002	1	1	0.065261171	0.934729525	1.347831842	25.32351617	0.999990696	0.205661851	0.794328692	1.57418853	28.34765764	0.999990544
0.75	0.005	0	0	0.998995005	0.000995005	13.14728346	1968.889644	0.999990009	0.998995005	0.000995005	13.14728346	1968.889644	0.999990009
0.75	0.005	0	0.1	0.823895638	0.17609519	4.112236623	119.7583194	0.999990827	0.823895638	0.17609519	4.112236623	119.7583194	0.999990827
0.75	0.005	0	0.25	0.628693509	0.371298018	2.842814102	57.72036978	0.999991527	0.628693509	0.371298018	2.842814102	57.72036978	0.999991527
0.75	0.005	0	0.5	0.417289087	0.582702932	2.093510497	33.98219492	0.99999202	0.417289087	0.582702932	2.093510497	33.98219492	0.99999202
0.75	0.005	0	0.75	0.287423793	0.712567291	1.748686402	25.37342906	0.999991083	0.287423793	0.712567291	1.748686402	25.37342906	0.999991083
0.75	0.005	0	0.9	0.232885793	0.767108709	1.616438555	22.37626751	0.999994502	0.232885793	0.767108709	1.616438555	22.37626751	0.999994502
0.75	0.005	0	1	0.203320603	0.796673843	1.546408813	20.84568114	0.999994446	0.203320603	0.796673843	1.546408813	20.84568114	0.999994446
0.75	0.005	0.25	0	0.997503172	0.002486829	26.50147417	1978.564041	0.999990001	0.999009863	0.000980144	13.02388722	1968.692968	0.999990007
0.75	0.005	0.25	0.1	0.701949442	0.298040924	5.105964481	136.2148203	0.999990365	0.830098026	0.169892388	4.318839528	139.9571508	0.999990413
0.75	0.005	0.25	0.25	0.491613307	0.508377839	2.901725573	62.23559187	0.999991146	0.631257223	0.368733054	2.875069037	64.46141628	0.999990278
0.75	0.005	0.25	0.5	0.315090135	0.684902011	2.02168421	34.74531993	0.999992146	0.418708705	0.581282063	2.100308871	35.63474402	0.999990768
0.75	0.005	0.25	0.75	0.215964854	0.784028379	1.680217611	25.42633454	0.999993233	0.288420883	0.711569414	1.752187199	25.82855772	0.999990297
0.75	0.005	0.25	0.9	0.175182541	0.824810265	1.555842083	22.3337528	0.999992806	0.233713995	0.766276939	1.619129029	22.63069951	0.999990934
0.75	0.005	0.25	1	0.153162686	0.846831732	1.49107813	20.78207553	0.999994418	0.204057051	0.795936366	1.548730743	21.03390946	0.999993417
0.75	0.005	0.5	0	0.994768407	0.005221595	47.95351545	1978.020425	0.999990002	0.999072646	0.000917362	12.53287385	1967.852935	0.999990009
0.75	0.005	0.5	0.1	0.584421822	0.415568721	6.767514682	154.8828091	0.999990543	0.850664037	0.149326481	4.866506965	163.9570897	0.999990518
0.75	0.005	0.5	0.25	0.376336287	0.62365492	3.065321438	70.32767681	0.999991207	0.643042609	0.356948215	3.106468904	76.03213516	0.999990824
0.75	0.005	0.5	0.5	0.235913109	0.76407907	1.959172621	38.78417347	0.999992179	0.422232104	0.577759367	2.144895195	41.78336972	0.999991471
0.75	0.005	0.5	0.75	0.162012314	0.837979731	1.617893621	27.73718727	0.999992045	0.290101033	0.709889951	1.766227068	29.29204873	0.999990984
0.75	0.005	0.5	0.9	0.131836445	0.868155886	1.501273892	24.01984818	0.999992331	0.23494658	0.765046672	1.62785034	24.93967139	0.999993252
0.75	0.005	0.5	1	0.115531373	0.884461214	1.441611579	22.16357081	0.999992586	0.20509046	0.794900736	1.555489037	22.75815449	0.999991196
0.75	0.005	0.75	0	0.99092738	0.009062625	75.18938163	1973.674785	0.999990004	0.999170449	0.000819552	11.72186582	1965.894113	0.999990001
0.75	0.005	0.75	0.1	0.48395744	0.516032562	8.960641626	172.2921481	0.999990002	0.876086052	0.1239044	5.360912776	186.9624848	0.999990452
0.75	0.005	0.75	0.25	0.288242695	0.711748224	3.420108292	77.98762884	0.999990919	0.667938309	0.332052251	3.551391274	87.51455816	0.999990561
0.75	0.005	0.75	0.5	0.176968961	0.82302198	1.944070209	42.85963284	0.999990941	0.430677701	0.56931433	2.285239964	48.10686354	0.999992031
0.75	0.005	0.75	0.75	0.121893058	0.878098705	1.573606363	30.52769524	0.999991762	0.293247315	0.706744355	1.809956604	33.73883576	0.999991669
0.75	0.005	0.75	0.9	0.099538017	0.900454432	1.458852907	26.2980326	0.99999245	0.23694605	0.763045479	1.652026102	28.71636714	0.99999153
0.75	0.005	0.75	1	0.087438343	0.912552835	1.401967464	24.16798535	0.999991178	0.206643388	0.793348421	1.572662959	26.13046745	0.999991809
0.75	0.005	1	0	0.986329929	0.013660076	105.1125273	1967.960231	0.999990005	0.99926929	0.000720711	10.8452643	1963.094903	0.99999
0.75	0.005	1	0.1	0.40343988	0.596550194	11.64259891	188.9193693	0.999990073	0.899834483	0.100155698	5.67941729	208.9890162	0.999990181
0.75	0.005	1	0.25	0.222811371	0.777178766	3.961944224	85.36974662	0.999990137	0.702403145	0.297586938	4.078736673	98.74175962	0.999990084
0.75	0.005	1	0.5	0.133676504	0.866313829	1.987665157	46.81183467	0.999990332	0.446479687	0.55351104	2.556431446	54.43659128	0.999990727
0.75	0.005	1	0.75	0.092195176	0.907796838	1.5530329	33.3099582	0.999992014	0.299043555	0.700948707	1.911534036	38.12273239	0.999992262
0.75	0.005	1	0.9	0.075506164	0.924486801	1.431839214	28.69959417	0.999992965	0.240339725	0.7596505	1.709000448	32.45849371	0.999990225
0.75	0.005	1	1	0.066467539	0.933522846	1.374373258	26.35804175	0.999990385	0.209117406	0.790875227	1.612275155	29.56592977	0.999992633
0.75	0.01	0	0	0.998995005	0.000995005	13.14728346	1968.889644	0.999990009	0.998995005	0.000995005	13.14728346	1968.889644	0.999990009
0.75	0.01	0	0.1	0.823895638	0.17609519	4.112236623	119.7583194	0.999990827	0.823895638	0.17609519	4.112236623	119.7583194	0.999990827
0.75	0.01	0	0.25	0.628693509	0.371298018	2.842814102	57.72036978	0.999991527	0.628693509	0.371298018	2.842814102	57.72036978	0.999991527
0.75	0.01	0	0.5	0.417289087	0.582702932	2.093510497	33.98219492	0.99999202	0.417289087	0.582702932	2.093510497	33.98219492	0.99999202
0.75	0.01	0	0.75	0.287423793	0.712567291	1.748686402	25.37342906	0.999991083	0.287423793	0.712567291	1.748686402	25.37342906	0.999991083
0.75	0.01	0	0.9	0.232885793	0.767108709	1.616438555	22.37626751	0.999994502	0.232885793	0.767108709	1.616438555	22.37626751	0.999994502
0.75	0.01	0	1	0.203320603	0.796673843	1.546408813	20.84568114	0.999994446	0.203320603	0.796673843	1.546408813	20.84568114	0.999994446
0.75	0.01	0.25	0	0.997526267	0.002463737	26.3013771	1978.425316	0.999990004	0.999022485	0.00096752	12.91516779	1968.497432	0.999990005
0.75	0.01	0.25	0.1	0.705637407	0.294353271	5.168285932	136.8596461	0.999990678	0.83282121	0.167168878	4.358147393	140.6434638	0.999990088
0.75	0.01	0.25	0.25	0.493845776	0.506144297	2.925499509	62.83381539	0.999990073	0.633506421	0.366484281	2.895833578	65.19794137	0.999990703
0.75	0.01	0.25	0.5	0.316326063	0.683664491	2.028596274	35.14271597	0.999990554	0.420113682	0.579877708	2.10676224	36.25054191	0.999991389
0.75	0.01	0.25	0.75	0.216808727	0.783182804	1.683958824	25.65046183	0.999991532	0.289415386	0.710575762	1.755633478	26.14472961	0.999991148
0.75	0.01	0.25	0.9	0.175877482	0.824113428	1.558755922	22.49739391	0.99999091	0.234541185	0.765450989	1.621790891	22.82979196	0.999992173
0.75	0.01	0.25	1	0.153778453	0.84621448	1.493612265	20.91893045	0.999992933	0.204793031	0.795197268	1.551032271	21.18425559	0.999990299
0.75	0.01	0.5	0	0.995071634	0.004918375	45.92659836	1978.671476	0.999990009	0.999112987	0.000877015	12.18105601	1967.054257	0.999990003
0.75	0.01	0.5	0.1	0.597198284	0.40279187	6.949439601	156.0384662	0.999990153	0.857501991	0.142488559	4.905393681	164.6835651	0.99999055
0.75	0.01	0.5	0.25	0.383187254	0.616804058	3.17859354	71.25195198	0.999991313	0.651341577	0.348649575	3.193918561	76.89791166	0.999991152
0.75	0.01	0.5	0.5	0.238737568	0.761252904	1.9908617	39.44975207	0.999990472	0.426713869	0.573277909	2.182303105	42.60466662	0.999991778
0.75	0.01	0.5	0.75	0.163672186	0.836321068	1.631571798	28.23039866	0.999993253	0.29273994	0.707251412	1.782493443	30.10599761	0.999991351
0.75	0.01	0.5	0.9	0.133140758	0.866849427	1.510907364	24.43862091	0.999990186	0.236998833	0.76299465	1.638898645	25.72696928	0.999993483
0.75	0.01	0.5	1	0.116661772	0.883328664	1.449555589	22.5422306	0.999990436	0.206858017	0.793133414	1.564389975	23.49710153	0.999991431
0.75	0.01	0.75	0	0.99193864	0.00805137	68.96191139	1975.878715	0.99999001	0.999232048	0.000757955	11.15157505	1964.194299	0.999990003
0.75	0.01	0.75	0.1	0.508328371	0.491662063	9.294971097	174.2647697	0.999990435	0.885677117	0.114313271	5.332651046	187.6861457	0.999990388
0.75	0.01	0.75	0.25	0.300142954	0.699847564	3.676773071	79.34273826	0.999990518	0.684283746	0.315707284	3.689020089	88.46830328	0.99999103
0.75	0.01	0.75	0.5	0.181363092	0.818627939	2.022769645	43.75479125	0.999991032	0.440898506	0.559093611	2.387316556	49.04326848	0.999992117
0.75	0.01	0.75	0.75	0.124240762	0.875751749	1.605507238	31.22687675	0.999992511	0.298728635	0.701263131	1.858944409	34.61706745	0.999991766
0.75	0.01	0.75	0.9	0.101317996	0.898672171	1.480155584	26.92797006	0.999990167	0.240933189	0.759058439	1.684170326	29.59153451	0.999991629
0.75	0.01	0.75	1	0.088954828	0.911037746	1.418976323	24.74702372	0.999992574	0.209948628	0.790043247	1.597536695	27.01417296	0.999991875
0.75	0.01	1	0	0.988498037	0.011491967	92.60630897	1972.263862	0.999990004	0.999341022	0.000648985	10.14055216	1960.371422	0.999990007
0.75	0.01	1	0.1	0.439540274	0.560449877	12.13486773	191.922528	0.99999015	0.910329844	0.089660275	5.551575861	209.6483129	0.999990118
0.75	0.01	1	0.25	0.239090899	0.760899344	4.412938341	87.24105982	0.999990243	0.725767365	0.274223507	4.204474728	99.70052522	0.999990872
0.75	0.01	1	0.5	0.139358299	0.860633425	2.137515408	47.96848348	0.999991723	0.465079689	0.534911094	2.739390621	55.47538539	0.999990783
0.75	0.01	1	0.75	0.095060886	0.90493132	1.613410767	34.16182007	0.999992206	0.309115701	0.690876439	2.019826988	39.08814572	0.999992139
0.75	0.01	1	0.9	0.077621999	0.922368627	1.471089706	29.45160856	0.999990626	0.247387345	0.752602721	1.782986366	33.38886997	0.999990066
0.75	0.01	1	1	0.068245509	0.931745877	1.405060478	27.06746348	0.999991386	0.214782304	0.785210208	1.669748952	30.48433147	0.999992513
0.75	0.02	0	0	0.998995005	0.000995005	13.14728346	1968.889644	0.999990009	0.998995005	0.000995005	13.14728346	1968.889644	0.999990009
0.75	0.02	0	0.1	0.823895638	0.17609519	4.112236623	119.7583194	0.999990827	0.823895638	0.17609519	4.112236623	119.7583194	0.999990827
0.75	0.02	0	0.25	0.628693509	0.371298018	2.842814102	57.72036978	0.999991527	0.628693509	0.371298018	2.842814102	57.72036978	0.999991527
0.75	0.02	0	0.5	0.417289087	0.582702932	2.093510497	33.98219492	0.99999202	0.417289087	0.582702932	2.093510497	33.98219492	0.99999202
0.75	0.02	0	0.75	0.287423793	0.712567291	1.748686402	25.37342906	0.999991083	0.287423793	0.712567291	1.748686402	25.37342906	0.999991083
0.75	0.02	0	0.9	0.232885793	0.767108709	1.616438555	22.37626751	0.999994502	0.232885793	0.767108709	1.616438555	22.37626751	0.999994502
0.75	0.02	0	1	0.203320603	0.796673843	1.546408813	20.84568114	0.999994446	0.203320603	0.796673843	1.546408813	20.84568114	0.999994446
0.75	0.02	0.25	0	0.997591084	0.002398924	25.80534662	1978.432374	0.999990007	0.99904464	0.000945364	12.71959335	1968.125039	0.999990004
0.75	0.02	0.25	0.1	0.711599864	0.288390472	5.239417243	137.6335702	0.999990337	0.836943125	0.163047404	4.396026321	141.3363462	0.999990529
0.75	0.02	0.25	0.25	0.498008846	0.501981704	2.962884696	63.55246002	0.99999055	0.637630131	0.362361001	2.927163046	65.94975379	0.999991132
0.75	0.02	0.25	0.5	0.318736668	0.681254969	2.040958144	35.65260937	0.999991637	0.422885498	0.57710647	2.118875273	36.93251696	0.999991968
0.75	0.02	0.25	0.75	0.218462611	0.781530551	1.690666488	25.96498465	0.999993162	0.291396711	0.708595143	1.762368167	26.59604516	0.999991853
0.75	0.02	0.25	0.9	0.177241119	0.822751992	1.563948364	22.73377065	0.999993111	0.236192494	0.763800468	1.627029744	23.1483336	0.999992962
0.75	0.02	0.25	1	0.154987347	0.845003447	1.498104826	21.11782161	0.999990794	0.206263544	0.7937281	1.555574416	21.43683882	0.999991644
0.75	0.02	0.5	0	0.99549118	0.004498826	43.02521984	1979.468944	0.999990006	0.99917015	0.000819859	11.65955893	1965.741109	0.999990009
0.75	0.02	0.5	0.1	0.615867489	0.384122901	7.120949833	157.3802529	0.99999039	0.866638507	0.133351689	4.912957385	165.4252708	0.999990196
0.75	0.02	0.5	0.25	0.394969649	0.60502164	3.333949042	72.32821147	0.999991289	0.66432259	0.335667657	3.295944901	77.78895002	0.999990247
0.75	0.02	0.5	0.5	0.244154096	0.755836812	2.04433492	40.24814088	0.999990908	0.435045245	0.564946822	2.241884958	43.4485593	0.999992067
0.75	0.02	0.5	0.75	0.166921852	0.833069324	1.655845663	28.85684173	0.999991176	0.297927815	0.702063895	1.812352836	30.92649652	0.99999171
0.75	0.02	0.5	0.9	0.135703335	0.864288469	1.528084728	24.96887975	0.999991804	0.241078271	0.758911777	1.659992489	26.54241968	0.999990048
0.75	0.02	0.5	1	0.118885832	0.881106454	1.463714304	23.01893935	0.999992286	0.210384869	0.789606833	1.581636679	24.29638347	0.999991702
0.75	0.02	0.75	0	0.9931048	0.006885203	61.38562843	1978.135381	0.999990003	0.999308942	0.00068106	10.401342	1961.535926	0.999990001
0.75	0.02	0.75	0.1	0.542516494	0.457473983	9.54694069	176.4770711	0.999990477	0.897358891	0.102631217	5.236524474	188.3934994	0.999990108
0.75	0.02	0.75	0.25	0.320027329	0.679963782	4.003769156	80.9080844	0.999991111	0.707003281	0.292987304	3.812335453	89.41751962	0.999990586
0.75	0.02	0.75	0.5	0.189721554	0.810269166	2.150418767	44.81799441	0.999990721	0.458385598	0.54160456	2.526272806	50.0083394	0.999990158
0.75	0.02	0.75	0.75	0.128862677	0.871130149	1.661988543	32.05154857	0.999992826	0.309156961	0.690834886	1.940179798	35.51356108	0.999991847
0.75	0.02	0.75	0.9	0.104840823	0.895150239	1.518435379	27.67120642	0.999991063	0.248751497	0.751240226	1.741651501	30.46785456	0.999991723
0.75	0.02	0.75	1	0.091960498	0.908032974	1.449607673	25.44463361	0.999993471	0.216506705	0.783485256	1.643676845	27.88853713	0.999991962
0.75	0.02	1	0	0.99072025	0.009269753	78.86286271	1976.285666	0.999990003	0.999423864	0.000566143	9.279404132	1956.303434	0.999990007
0.75	0.02	1	0.1	0.489085774	0.510904647	12.39046466	195.1487073	0.999990422	0.922209952	0.077780434	5.334648338	210.2605483	0.999990385
0.75	0.02	1	0.25	0.266218141	0.73377204	4.948953856	89.3655795	0.99999018	0.755212818	0.244778157	4.268156133	100.6101235	0.999990975
0.75	0.02	1	0.5	0.150202034	0.84978874	2.372771513	49.33136082	0.999990775	0.494341111	0.505649936	2.950189009	56.520419	0.999991047
0.75	0.02	1	0.75	0.100768353	0.899223533	1.719968353	35.17719881	0.999991886	0.327402252	0.672589802	2.179888121	40.08007299	0.999992054
0.75	0.02	1	0.9	0.08186505	0.918125682	1.542406323	30.33805386	0.999990732	0.26084735	0.739145609	1.903962875	34.3401446	0.999992959
0.75	0.02	1	1	0.071816151	0.92817563	1.461288099	27.88904923	0.999991781	0.225851835	0.774140545	1.76893326	31.41447857	0.999992379
0.75	0.03	0	0	0.998995005	0.000995005	13.14728346	1968.889644	0.999990009	0.998995005	0.000995005	13.14728346	1968.889644	0.999990009
0.75	0.03	0	0.1	0.823895638	0.17609519	4.112236623	119.7583194	0.999990827	0.823895638	0.17609519	4.112236623	119.7583194	0.999990827
0.75	0.03	0	0.25	0.628693509	0.371298018	2.842814102	57.72036978	0.999991527	0.628693509	0.371298018	2.842814102	57.72036978	0.999991527
0.75	0.03	0	0.5	0.417289087	0.582702932	2.093510497	33.98219492	0.99999202	0.417289087	0.582702932	2.093510497	33.98219492	0.99999202
0.75	0.03	0	0.75	0.287423793	0.712567291	1.748686402	25.37342906	0.999991083	0.287423793	0.712567291	1.748686402	25.37342906	0.999991083
0.75	0.03	0	0.9	0.232885793	0.767108709	1.616438555	22.37626751	0.999994502	0.232885793	0.767108709	1.616438555	22.37626751	0.999994502
0.75	0.03	0	1	0.203320603	0.796673843	1.546408813	20.84568114	0.999994446	0.203320603	0.796673843	1.546408813	20.84568114	0.999994446
0.75	0.03	0.25	0	0.997647777	0.002342226	25.36303915	1978.406381	0.999990003	0.999064167	0.000925834	12.54332777	1967.759795	0.99999
0.75	0.03	0.25	0.1	0.716584448	0.283405715	5.280593964	138.1194466	0.999990163	0.840290942	0.159699503	4.414062924	141.7478382	0.999990445
0.75	0.03	0.25	0.25	0.501934283	0.498057141	2.993179353	64.01071937	0.999991424	0.641442737	0.358547745	2.951307822	66.39945764	0.999990482
0.75	0.03	0.25	0.5	0.321115057	0.678875415	2.052456075	36.00556971	0.999990472	0.425611783	0.57437889	2.130124307	37.352198	0.999990673
0.75	0.03	0.25	0.75	0.22010616	0.779885803	1.697044306	26.20114575	0.999991963	0.293367906	0.706625678	1.768900681	26.92019615	0.999993584
0.75	0.03	0.25	0.9	0.178598733	0.821393088	1.568901459	22.91733698	0.999991821	0.237839659	0.762151193	1.632157098	23.39946047	0.999990852
0.75	0.03	0.25	1	0.156192004	0.843801894	1.502394984	21.27469116	0.999993898	0.207732059	0.792261806	1.560035915	21.64567865	0.999993865
0.75	0.03	0.5	0	0.995791773	0.004198234	40.87010426	1979.924559	0.999990007	0.999212714	0.000777292	11.25577785	1964.572284	0.999990006
0.75	0.03	0.5	0.1	0.630428019	0.369562231	7.198050232	158.2452028	0.99999025	0.87328831	0.126702128	4.892768196	165.863438	0.999990438
0.75	0.03	0.5	0.25	0.405410379	0.594580078	3.444732295	73.02546069	0.999990457	0.67492288	0.325068263	3.357510206	78.31971926	0.999991143
0.75	0.03	0.5	0.5	0.249421921	0.750570058	2.090901716	40.77528584	0.999991979	0.4428164	0.557174479	2.289646494	43.95517177	0.999990879
0.75	0.03	0.5	0.75	0.170156351	0.829836543	1.678546045	29.29266916	0.999992894	0.303013239	0.696979901	1.839420445	31.40984873	0.99999314
0.75	0.03	0.5	0.9	0.13826541	0.861724678	1.544400541	25.34837394	0.999990087	0.245124824	0.754867159	1.679861947	27.02336456	0.999991983
0.75	0.03	0.5	1	0.121113379	0.878877245	1.477240142	23.36306423	0.999990625	0.213899215	0.786094199	1.598147919	24.77479182	0.999993414
0.75	0.03	0.75	0	0.993837035	0.006152974	56.3891122	1979.360932	0.999990008	0.999360838	0.000629167	9.871415145	1959.360365	0.999990005
0.75	0.03	0.75	0.1	0.568071852	0.431918472	9.609610246	177.8517101	0.999990324	0.9051778	0.094812396	5.137275059	188.7903492	0.999990196
0.75	0.03	0.75	0.25	0.337232018	0.662758037	4.217153691	81.91050677	0.999990055	0.723794174	0.276196309	3.863632405	89.95979208	0.999990483
0.75	0.03	0.75	0.5	0.197792156	0.802199114	2.255661147	45.51709003	0.99999127	0.473602143	0.526389117	2.621976344	50.58175797	0.99999126
0.75	0.03	0.75	0.75	0.133492365	0.866498803	1.713820679	32.60314921	0.999991168	0.319073303	0.68091679	2.006933404	36.04861026	0.999990093
0.75	0.03	0.75	0.9	0.108396855	0.891595764	1.55471153	28.16969512	0.999992619	0.256395253	0.7435978	1.792165302	30.98538414	0.999993053
0.75	0.03	0.75	1	0.09500238	0.904989496	1.479007416	25.91679014	0.999991876	0.222994787	0.776998573	1.685621986	28.3997901	0.99999336
0.75	0.03	1	0	0.991993467	0.007996536	70.48831054	1978.341881	0.999990003	0.999476512	0.000513491	8.704294101	1953.03178	0.999990002
0.75	0.03	1	0.1	0.52515519	0.474835061	12.3525817	197.0703192	0.999990251	0.929679505	0.070310871	5.158447611	210.5852607	0.999990376
0.75	0.03	1	0.25	0.289577637	0.710413368	5.267259468	90.6998965	0.999991005	0.775227254	0.224762977	4.259474848	101.1046481	0.99999023
0.75	0.03	1	0.5	0.160713982	0.839276846	2.557757513	50.21832763	0.999990827	0.518003098	0.481987123	3.071098776	57.12143038	0.99999022
0.75	0.03	1	0.75	0.106549194	0.893443263	1.815431648	35.85301543	0.999992457	0.344069308	0.655921203	2.296765443	40.66802178	0.999990511
0.75	0.03	1	0.9	0.086207575	0.913784205	1.609328011	30.93434657	0.99999178	0.273674346	0.726316908	2.000823564	34.90614014	0.999991254
0.75	0.03	1	1	0.075483578	0.924509364	1.51520415	28.44419485	0.999992942	0.236626297	0.763364023	1.852335333	31.96659425	0.99999032
0.75	0.04	0	0	0.998995005	0.000995005	13.14728346	1968.889644	0.999990009	0.998995005	0.000995005	13.14728346	1968.889644	0.999990009
0.75	0.04	0	0.1	0.823895638	0.17609519	4.112236623	119.7583194	0.999990827	0.823895638	0.17609519	4.112236623	119.7583194	0.999990827
0.75	0.04	0	0.25	0.628693509	0.371298018	2.842814102	57.72036978	0.999991527	0.628693509	0.371298018	2.842814102	57.72036978	0.999991527
0.75	0.04	0	0.5	0.417289087	0.582702932	2.093510497	33.98219492	0.99999202	0.417289087	0.582702932	2.093510497	33.98219492	0.99999202
[truncated: 2,376 more rows]
