# Supplementary material for: Evolution of resistance under alternative models of selective interference
Source: J Evol Biol. 2021 Sep 25;34(10):1608–23. doi: 10.1111/jeb.13919 (PMC9293239; doi:10.1111/jeb.13919)
Supplement: Supplementary file 1 — Appendix S1 [file JEB-34-1608-s001.zip › SupportingInformation/Datafile07_stochastic_resistive_t1000_n100_d50.csv]

Recombinant Fraction (c)	Starting Frequency of Other Allele (fB)	Selection Coefficient Other Allele (sB)	Selection coefficient of Focal Allele (sA)	P(A_loss_B)	P(A_fix_B)	T(A_loss_B)	T(A_fix_B)	Complete	P(B_loss_B)	P(B_fix_B)	T(B_loss_B)	T(B_fix_B)	Complete	P(A_loss_b)	P(A_fix_b)	T(A_loss_b)	T(A_fix_b)	Complete	P(B_loss_b)	P(B_fix_b)	T(B_loss_b)	T(B_fix_b)	Complete
0	0	0	0	0.989995014	0.009995014	8.651260161	196.3594212	0.999990027	1	0	476.1530612	NA	1	0.989995014	0.009995014	8.651260161	196.3594212	0.999990027	1	0	476.1530612	NA	1
0	0	0	0.1	0.824163232	0.175827273	4.210083268	70.36417265	0.999990506	1	0	59.59375	NA	1	0.824163232	0.175827273	4.210083268	70.36417265	0.999990506	1	0	59.59375	NA	1
0	0	0	0.25	0.629266028	0.370725257	2.882394726	36.8868722	0.999991285	1	0	36.11904762	NA	1	0.629266028	0.370725257	2.882394726	36.8868722	0.999991285	1	0	36.11904762	NA	1
0	0	0	0.5	0.418194264	0.581795844	2.114740214	22.56176806	0.999990108	1	0	22.82142857	NA	1	0.418194264	0.581795844	2.114740214	22.56176806	0.999990108	1	0	22.82142857	NA	1
0	0	0	0.75	0.288518895	0.711475109	1.763824352	17.10940017	0.999994004	1	0	13.5	NA	1	0.288518895	0.711475109	1.763824352	17.10940017	0.999994004	1	0	13.5	NA	1
0	0	0	0.9	0.234048232	0.765945463	1.629513617	15.17390606	0.999993695	1	0	12.83333333	NA	1	0.234048232	0.765945463	1.629513617	15.17390606	0.999993695	1	0	12.83333333	NA	1
0	0	0	1	0.204513084	0.79547802	1.558436713	14.17758037	0.999991104	1	0	11.6	NA	1	0.204513084	0.79547802	1.558436713	14.17758037	0.999991104	1	0	11.6	NA	1
0	0	0.25	0	0.989995014	0.009995014	8.651260161	196.3594212	0.999990027	1	0	476.1530612	NA	1	0.989995014	0.009995014	8.651260161	196.3594212	0.999990027	1	0	476.1530612	NA	1
0	0	0.25	0.1	0.824163232	0.175827273	4.210083268	70.36417265	0.999990506	1	0	59.59375	NA	1	0.824163232	0.175827273	4.210083268	70.36417265	0.999990506	1	0	59.59375	NA	1
0	0	0.25	0.25	0.629266028	0.370725257	2.882394726	36.8868722	0.999991285	1	0	36.11904762	NA	1	0.629266028	0.370725257	2.882394726	36.8868722	0.999991285	1	0	36.11904762	NA	1
0	0	0.25	0.5	0.418194264	0.581795844	2.114740214	22.56176806	0.999990108	1	0	22.82142857	NA	1	0.418194264	0.581795844	2.114740214	22.56176806	0.999990108	1	0	22.82142857	NA	1
0	0	0.25	0.75	0.288518895	0.711475109	1.763824352	17.10940017	0.999994004	1	0	13.5	NA	1	0.288518895	0.711475109	1.763824352	17.10940017	0.999994004	1	0	13.5	NA	1
0	0	0.25	0.9	0.234048232	0.765945463	1.629513617	15.17390606	0.999993695	1	0	12.83333333	NA	1	0.234048232	0.765945463	1.629513617	15.17390606	0.999993695	1	0	12.83333333	NA	1
0	0	0.25	1	0.204513084	0.79547802	1.558436713	14.17758037	0.999991104	1	0	11.6	NA	1	0.204513084	0.79547802	1.558436713	14.17758037	0.999991104	1	0	11.6	NA	1
0	0	0.5	0	0.989995014	0.009995014	8.651260161	196.3594212	0.999990027	1	0	476.1530612	NA	1	0.989995014	0.009995014	8.651260161	196.3594212	0.999990027	1	0	476.1530612	NA	1
0	0	0.5	0.1	0.824163232	0.175827273	4.210083268	70.36417265	0.999990506	1	0	59.59375	NA	1	0.824163232	0.175827273	4.210083268	70.36417265	0.999990506	1	0	59.59375	NA	1
0	0	0.5	0.25	0.629266028	0.370725257	2.882394726	36.8868722	0.999991285	1	0	36.11904762	NA	1	0.629266028	0.370725257	2.882394726	36.8868722	0.999991285	1	0	36.11904762	NA	1
0	0	0.5	0.5	0.418194264	0.581795844	2.114740214	22.56176806	0.999990108	1	0	22.82142857	NA	1	0.418194264	0.581795844	2.114740214	22.56176806	0.999990108	1	0	22.82142857	NA	1
0	0	0.5	0.75	0.288518895	0.711475109	1.763824352	17.10940017	0.999994004	1	0	13.5	NA	1	0.288518895	0.711475109	1.763824352	17.10940017	0.999994004	1	0	13.5	NA	1
0	0	0.5	0.9	0.234048232	0.765945463	1.629513617	15.17390606	0.999993695	1	0	12.83333333	NA	1	0.234048232	0.765945463	1.629513617	15.17390606	0.999993695	1	0	12.83333333	NA	1
0	0	0.5	1	0.204513084	0.79547802	1.558436713	14.17758037	0.999991104	1	0	11.6	NA	1	0.204513084	0.79547802	1.558436713	14.17758037	0.999991104	1	0	11.6	NA	1
0	0	0.75	0	0.989995014	0.009995014	8.651260161	196.3594212	0.999990027	1	0	476.1530612	NA	1	0.989995014	0.009995014	8.651260161	196.3594212	0.999990027	1	0	476.1530612	NA	1
0	0	0.75	0.1	0.824163232	0.175827273	4.210083268	70.36417265	0.999990506	1	0	59.59375	NA	1	0.824163232	0.175827273	4.210083268	70.36417265	0.999990506	1	0	59.59375	NA	1
0	0	0.75	0.25	0.629266028	0.370725257	2.882394726	36.8868722	0.999991285	1	0	36.11904762	NA	1	0.629266028	0.370725257	2.882394726	36.8868722	0.999991285	1	0	36.11904762	NA	1
0	0	0.75	0.5	0.418194264	0.581795844	2.114740214	22.56176806	0.999990108	1	0	22.82142857	NA	1	0.418194264	0.581795844	2.114740214	22.56176806	0.999990108	1	0	22.82142857	NA	1
0	0	0.75	0.75	0.288518895	0.711475109	1.763824352	17.10940017	0.999994004	1	0	13.5	NA	1	0.288518895	0.711475109	1.763824352	17.10940017	0.999994004	1	0	13.5	NA	1
0	0	0.75	0.9	0.234048232	0.765945463	1.629513617	15.17390606	0.999993695	1	0	12.83333333	NA	1	0.234048232	0.765945463	1.629513617	15.17390606	0.999993695	1	0	12.83333333	NA	1
0	0	0.75	1	0.204513084	0.79547802	1.558436713	14.17758037	0.999991104	1	0	11.6	NA	1	0.204513084	0.79547802	1.558436713	14.17758037	0.999991104	1	0	11.6	NA	1
0	0	1	0	0.989995014	0.009995014	8.651260161	196.3594212	0.999990027	1	0	476.1530612	NA	1	0.989995014	0.009995014	8.651260161	196.3594212	0.999990027	1	0	476.1530612	NA	1
0	0	1	0.1	0.824163232	0.175827273	4.210083268	70.36417265	0.999990506	1	0	59.59375	NA	1	0.824163232	0.175827273	4.210083268	70.36417265	0.999990506	1	0	59.59375	NA	1
0	0	1	0.25	0.629266028	0.370725257	2.882394726	36.8868722	0.999991285	1	0	36.11904762	NA	1	0.629266028	0.370725257	2.882394726	36.8868722	0.999991285	1	0	36.11904762	NA	1
0	0	1	0.5	0.418194264	0.581795844	2.114740214	22.56176806	0.999990108	1	0	22.82142857	NA	1	0.418194264	0.581795844	2.114740214	22.56176806	0.999990108	1	0	22.82142857	NA	1
0	0	1	0.75	0.288518895	0.711475109	1.763824352	17.10940017	0.999994004	1	0	13.5	NA	1	0.288518895	0.711475109	1.763824352	17.10940017	0.999994004	1	0	13.5	NA	1
0	0	1	0.9	0.234048232	0.765945463	1.629513617	15.17390606	0.999993695	1	0	12.83333333	NA	1	0.234048232	0.765945463	1.629513617	15.17390606	0.999993695	1	0	12.83333333	NA	1
0	0	1	1	0.204513084	0.79547802	1.558436713	14.17758037	0.999991104	1	0	11.6	NA	1	0.204513084	0.79547802	1.558436713	14.17758037	0.999991104	1	0	11.6	NA	1
0	0.01	0	0	0.989995014	0.009995014	8.65126016	196.3594212	0.999990027	0.989995014	0.009995014	8.65126016	196.3594212	0.999990027	0.989995014	0.009995014	8.65126016	196.3594212	0.999990027	0.989995014	0.009995014	8.65126016	196.3594212	0.999990027
0	0.01	0	0.1	0.824163232	0.175827273	4.210083268	70.36417265	0.999990506	0.984697021	0.006898761	8.058206223	133.1026878	0.991595783	0.824163232	0.175827273	4.210083268	70.36417265	0.999990506	0.986084031	0.006268052	7.488130272	133.1635812	0.992352082
0	0.01	0	0.25	0.629266028	0.370725257	2.882394726	36.8868722	0.999991285	0.969345253	0.001342489	7.181295252	75.94349095	0.970687742	0.629266028	0.370725257	2.882394726	36.8868722	0.999991285	0.975422007	0.001063241	6.106791174	76.02569012	0.976485248
0	0.01	0	0.5	0.418194264	0.581795844	2.114740214	22.56176806	0.999990108	0.941147317	7.96E-05	6.746490327	46.75969914	0.941226953	0.418194264	0.581795844	2.114740214	22.56176806	0.999990108	0.960437747	4.96E-05	5.112904106	46.85519301	0.960487337
0	0.01	0	0.75	0.288518895	0.711475109	1.763824352	17.10940017	0.999994004	0.912889204	8.64E-06	6.689701764	36.10779279	0.912897844	0.288518895	0.711475109	1.763824352	17.10940017	0.999994004	0.949381656	4.13E-06	4.630707251	36.21113306	0.949385783
0	0.01	0	0.9	0.234048232	0.765945463	1.629513617	15.17390606	0.999993695	0.894266151	2.34E-06	6.659945763	31.84859008	0.894268494	0.234048232	0.765945463	1.629513617	15.17390606	0.999993695	0.943052942	9.35E-07	4.407082908	31.95253317	0.943053877
0	0.01	0	1	0.204513084	0.79547802	1.558436713	14.17758037	0.999991104	0.880112215	8.71E-07	6.60749919	29.24984522	0.880113086	0.204513084	0.79547802	1.558436713	14.17758037	0.999991104	0.938350841	3.03E-07	4.259485738	29.35151129	0.938351144
0	0.01	0.25	0	0.987526201	0.012463856	10.31910399	196.1792565	0.999990057	0.629266029	0.370733971	2.882394749	36.88829567	1	0.990019964	0.009970088	8.63405373	196.3619149	0.999990052	0.629266029	0.370733971	2.882394749	36.88829567	1
0	0.01	0.25	0.1	0.802624991	0.197365094	5.150889419	78.12225275	0.999990085	0.613090016	0.386909984	2.984823087	37.11436106	1	0.832774737	0.167215317	4.529578209	77.96312744	0.999990055	0.630268984	0.369731016	2.88906997	37.12854981	1
0	0.01	0.25	0.25	0.592931225	0.407059008	3.219194366	39.87660276	0.999990233	0.592931225	0.407059008	3.219194366	39.87660276	0.999990233	0.634398444	0.36559253	2.963966786	39.69917029	0.999990974	0.634398444	0.36559253	2.963966786	39.69917029	0.999990974
0	0.01	0.25	0.5	0.392012498	0.607978489	2.222669771	23.32672661	0.999990987	0.587817577	0.304161181	4.501807817	42.39320086	0.891978758	0.421230451	0.578760774	2.135357274	23.23461884	0.999991225	0.662547421	0.24904511	3.739429817	41.87035896	0.911592531
0	0.01	0.25	0.75	0.278014586	0.721977376	1.804939221	17.43936679	0.999991962	0.629899841	0.123464095	6.743580133	34.23860149	0.753363936	0.290716392	0.709275731	1.774316982	17.3670682	0.999992123	0.723052682	0.092638841	5.073633914	34.18162496	0.815691522
0	0.01	0.25	0.9	0.23120804	0.768785395	1.651405943	15.42204556	0.999993435	0.66044056	0.076987828	7.588667598	31.43004255	0.737428388	0.235896601	0.764096706	1.637620566	15.34704314	0.999993307	0.759114991	0.05079109	5.475984357	31.20925513	0.809906081
0	0.01	0.25	1	0.205866828	0.794125289	1.571739812	14.39614711	0.999992118	0.676130788	0.049897426	7.825365705	29.33828418	0.726028215	0.206166086	0.793825259	1.565489586	14.31720023	0.999991345	0.778016699	0.029000312	5.521902154	28.97602171	0.807017011
0	0.01	0.5	0	0.985069673	0.014920419	11.91229602	195.9788258	0.999990092	0.418194264	0.581805736	2.114740216	22.56232174	1	0.99004479	0.009945287	8.616925228	196.3643962	0.999990077	0.418194264	0.581805736	2.114740216	22.56232174	1
0	0.01	0.5	0.1	0.818577468	0.181412731	7.892122277	98.25187702	0.999990198	0.407106527	0.592893473	2.151303264	22.6335101	1	0.866351143	0.133639016	6.068575487	97.80740705	0.999990159	0.419092631	0.580907369	2.117864854	22.6374344	1
0	0.01	0.5	0.25	0.588419356	0.41157085	4.580897141	54.82124442	0.999990206	0.392012498	0.607987502	2.222669791	23.3274437	1	0.663068193	0.33692232	3.799970566	54.2439504	0.999990513	0.421230451	0.578769549	2.135357293	23.23533859	1
0	0.01	0.5	0.5	0.375570942	0.624420193	2.565145785	29.52884384	0.999991135	0.375570942	0.624420193	2.565145785	29.52884384	0.999991135	0.43126447	0.568725676	2.336097622	29.03301646	0.999990146	0.43126447	0.568725676	2.336097622	29.03301646	0.999990146
0	0.01	0.5	0.75	0.270363598	0.729626864	1.910510777	19.72614787	0.999990462	0.399505068	0.481741589	5.001735763	39.13544584	0.881246657	0.295226707	0.704763931	1.836109315	19.35251973	0.999990638	0.477317509	0.416269405	4.134443617	38.25236606	0.893586915
0	0.01	0.5	0.9	0.229711867	0.770278576	1.706968198	16.74645536	0.999990443	0.475190287	0.231508851	9.582820348	29.22049387	0.706699137	0.239092671	0.760898264	1.673753738	16.43365457	0.999990935	0.559264345	0.194336158	7.55331399	28.52427986	0.753600503
0	0.01	0.5	1	0.20809853	0.79189227	1.607782125	15.36153617	0.9999908	0.551597557	0.164832626	12.37093667	24.2369527	0.716430183	0.208800297	0.791191278	1.59238618	15.07688822	0.999991575	0.634193178	0.135818625	9.633622058	24.1513637	0.770011803
0	0.01	0.75	0	0.982625277	0.017364731	13.43918764	195.7642009	0.999990008	0.288518895	0.711481105	1.763824352	17.10960475	1	0.990069442	0.009920559	8.599830977	196.3635056	0.999990001	0.288518895	0.711481105	1.763824352	17.10960475	1
0	0.01	0.75	0.1	0.865385838	0.134604219	13.02646525	114.881933	0.999990056	0.284111995	0.715888005	1.777747661	17.16064992	1	0.912586445	0.087403574	8.795041069	114.0786633	0.999990019	0.289256949	0.710743051	1.766050505	17.1508685	1
0	0.01	0.75	0.25	0.663420042	0.33657013	10.41889077	85.62364318	0.999990172	0.278014586	0.721985414	1.804939227	17.43971101	1	0.749078074	0.250912055	7.609405165	84.53953385	0.999990129	0.290716392	0.709283608	1.774316987	17.367401	1
0	0.01	0.75	0.5	0.40023412	0.599756354	5.165451098	51.51246758	0.999990473	0.270363598	0.729636402	1.910510837	19.72696826	1	0.478003012	0.521987176	4.263112714	51.02296443	0.999990188	0.295226708	0.704773292	1.836109371	19.35334523	1
0	0.01	0.75	0.75	0.275351343	0.724638686	2.728011688	30.73813187	0.99999003	0.275351343	0.724638686	2.728011688	30.73813187	0.99999003	0.311810736	0.688179349	2.490462726	30.11747888	0.999990085	0.311810736	0.688179349	2.490462726	30.11747888	0.999990085
0	0.01	0.75	0.9	0.234302124	0.765687931	2.10755557	23.22828611	0.999990056	0.325451743	0.626602471	8.812604499	46.62157099	0.952054214	0.248309265	0.751680961	2.009669792	22.54654027	0.999990226	0.368396063	0.585361625	7.676048529	46.26680541	0.953757688
0	0.01	0.75	1	0.2141686	0.785822063	1.858468835	19.81416645	0.999990663	0.481136154	0.359079726	25.23950548	35.39592292	0.84021588	0.215286118	0.784704921	1.811232281	19.14559447	0.999991039	0.524198236	0.325719458	22.14610473	35.21976427	0.849917695
0	0.01	1	0	0.980193034	0.019796995	14.90692119	195.5448608	0.999990029	0.204513084	0.795486916	1.558436713	14.1777912	1	0.990094023	0.009896003	8.582856845	196.3659622	0.999990025	0.204513084	0.795486916	1.558436713	14.1777912	1
0	0.01	1	0.1	0.91389504	0.086095056	17.70223772	106.1051378	0.999990096	0.204991199	0.795008801	1.562551233	14.22715195	1	0.950028316	0.049961742	10.76501411	105.295384	0.999990059	0.205099553	0.794900447	1.560208547	14.20594113	1
0	0.01	1	0.25	0.841605021	0.158383869	26.37558862	83.25447952	0.99998889	0.205866828	0.794133172	1.571739814	14.39636698	1	0.891810821	0.108179257	17.44579523	80.86381461	0.999990079	0.206166086	0.793833914	1.565489588	14.31743078	1
0	0.01	1	0.5	0.722200536	0.277778278	43.40107703	84.07038361	0.999978814	0.20809853	0.79190147	1.607782156	15.36205901	1	0.77534009	0.224642986	33.60531477	82.77635439	0.999983076	0.208800297	0.791199703	1.592386209	15.07735995	1
0	0.01	1	0.75	0.562126396	0.43784938	53.86820181	69.64714552	0.999975776	0.214168601	0.785831399	1.858469491	19.81552585	1	0.600507506	0.399469969	47.6362793	70.25709136	0.999977475	0.215286119	0.784713881	1.811232911	19.14689731	1
0	0.01	1	0.9	0.455731567	0.544248379	52.68954961	53.40932014	0.999979945	0.234960785	0.765039215	4.364469975	31.9719242	1	0.473981213	0.525999162	49.86015416	53.75617466	0.999980375	0.236085824	0.763914176	4.183026465	31.11130747	1
0	0.01	1	1	0.389660216	0.61032396	48.38879822	42.70303352	0.999984176	0.389660216	0.61032396	48.38879822	42.70303352	0.999984176	0.391474016	0.608510293	47.78784559	42.55038383	0.999984309	0.391474016	0.608510293	47.78784559	42.55038383	0.999984309
0	0.02	0	0	0.989995014	0.009995014	8.65126016	196.3594212	0.999990027	0.979990128	0.019990128	15.01992934	195.3560532	0.999980256	0.989995014	0.009995014	8.65126016	196.3594212	0.999990027	0.979990128	0.019990128	15.01992934	195.3560532	0.999980256
0	0.02	0	0.1	0.824163232	0.175827273	4.210083268	70.36417265	0.999990506	0.97087276	0.013244949	13.21606015	132.4920067	0.984117709	0.824163232	0.175827273	4.210083268	70.36417265	0.999990506	0.972251439	0.01260713	12.73814847	132.5532193	0.984858569
0	0.02	0	0.25	0.629266028	0.370725257	2.882394726	36.8868722	0.999991285	0.945306872	0.002514269	10.93938681	75.61732865	0.947821141	0.629266028	0.370725257	2.882394726	36.8868722	0.999991285	0.951276327	0.002213036	10.0685575	75.6984923	0.953489363
0	0.02	0	0.5	0.418194264	0.581795844	2.114740214	22.56176806	0.999990108	0.903525988	0.000151208	9.475365522	46.57717098	0.903677196	0.418194264	0.581795844	2.114740214	22.56176806	0.999990108	0.922178172	0.000113442	8.186615437	46.66714565	0.922291614
0	0.02	0	0.75	0.288518895	0.711475109	1.763824352	17.10940017	0.999994004	0.866126027	1.69E-05	8.895091082	35.98150302	0.866142949	0.288518895	0.711475109	1.763824352	17.10940017	0.999994004	0.900998161	1.05E-05	7.289702749	36.07514528	0.901008613
0	0.02	0	0.9	0.234048232	0.765945463	1.629513617	15.17390606	0.999993695	0.842680486	4.71E-06	8.625405078	31.74544012	0.8426852	0.234048232	0.765945463	1.629513617	15.17390606	0.999993695	0.888985274	2.54E-06	6.87787921	31.83777913	0.888987812
0	0.02	0	1	0.204513084	0.79547802	1.558436713	14.17758037	0.999991104	0.825116375	1.80E-06	8.422210659	29.16068226	0.825118173	0.204513084	0.79547802	1.558436713	14.17758037	0.999991104	0.880112215	8.71E-07	6.60749919	29.24984522	0.880113086
0	0.02	0.25	0	0.98755723	0.012432852	10.29859287	196.182365	0.999990081	0.396146364	0.603853636	4.229404086	35.89733933	1	0.99004479	0.009945287	8.616925228	196.3643962	0.999990077	0.396146364	0.603853636	4.229404086	35.89733933	1
0	0.02	0.25	0.1	0.810039087	0.189951297	5.396749451	83.3537285	0.999990384	0.386607524	0.613392476	4.315150616	36.10797861	1	0.839249491	0.160740591	4.741374219	83.32054008	0.999990083	0.397411641	0.602588359	4.241623148	36.12417884	1
0	0.02	0.25	0.25	0.597893943	0.402096203	3.292910801	41.87586769	0.999990146	0.376606779	0.623385697	4.588226085	38.69310972	0.999992476	0.639064332	0.360925946	3.030677174	41.8002661	0.999990278	0.402688169	0.597304393	4.381777092	38.53442963	0.999992562
0	0.02	0.25	0.5	0.395020004	0.604970482	2.243365693	23.89298599	0.999990486	0.392154304	0.471252522	6.567069276	42.30820797	0.863406826	0.424218523	0.575773237	2.154895726	23.82742734	0.99999176	0.440478435	0.43791722	5.887743401	42.06486239	0.878395655
0	0.02	0.25	0.75	0.28018831	0.719801778	1.815536949	17.67745756	0.999990087	0.464565127	0.184439439	9.883295251	33.93230335	0.649004566	0.292907165	0.707084855	1.784630138	17.61170612	0.99999202	0.530279675	0.167642062	8.480984952	34.19104846	0.697921738
0	0.02	0.25	0.9	0.233048589	0.766944009	1.659531238	15.58653741	0.999992598	0.514752677	0.118667852	10.88406669	31.36490672	0.633420529	0.237744516	0.762246766	1.645648888	15.51442577	0.999991282	0.58562777	0.096462645	9.051210204	31.20714537	0.682090415
0	0.02	0.25	1	0.207525178	0.792466742	1.578765065	14.53048016	0.99999192	0.541832388	0.081762017	11.03015914	29.48719628	0.623594406	0.207820719	0.792169394	1.572494647	14.45320281	0.999990112	0.616440365	0.060492019	9.072199475	29.18855065	0.676932383
0	0.02	0.5	0	0.985143535	0.014846506	11.86524447	195.9838748	0.999990041	0.175198675	0.824801325	2.920659127	21.60860478	1	0.990094023	0.009896003	8.582856845	196.3659622	0.999990025	0.175198675	0.824801325	2.920659127	21.60860478	1
0	0.02	0.5	0.1	0.845446389	0.154543783	8.80262735	115.2242975	0.999990172	0.170919925	0.829080075	2.952939114	21.67338831	1	0.88699128	0.112998723	6.768395784	115.1809462	0.999990003	0.175951492	0.824048508	2.926063087	21.67801666	1
0	0.02	0.5	0.25	0.61374249	0.386247797	5.143565712	63.50454265	0.999990288	0.165466024	0.834533976	3.03061535	22.2602949	1	0.68556829	0.314421996	4.271342434	63.48987471	0.999990286	0.177756207	0.822243793	2.957473009	22.18732417	1
0	0.02	0.5	0.5	0.387539568	0.612450749	2.759579301	33.30118185	0.999990317	0.162727038	0.837267772	3.556821642	27.6155116	0.999994811	0.443137339	0.556853859	2.510610481	33.14240046	0.999991198	0.186485221	0.813510046	3.338779612	27.19522169	0.999995267
0	0.02	0.5	0.75	0.276950151	0.723040353	1.984170017	21.44833748	0.999990504	0.194928742	0.68792063	7.843808858	38.43154761	0.882849372	0.301907267	0.698084242	1.905517142	21.18251209	0.999991508	0.231106611	0.657050351	6.949874343	37.98270155	0.888156962
0	0.02	0.5	0.9	0.234781681	0.765209268	1.753168853	17.83601115	0.999990949	0.28152446	0.348037965	15.67629452	30.60482137	0.629562426	0.244189199	0.755800999	1.71840843	17.56328491	0.999990197	0.326383593	0.323285071	13.69144735	29.88478722	0.649668664
0	0.02	0.5	1	0.212477575	0.787513999	1.643248751	16.18377647	0.999991574	0.378899663	0.232413308	19.71807331	24.73603497	0.611312971	0.213148163	0.786842873	1.627230484	15.91568147	0.999991036	0.427916969	0.213429042	17.27488772	24.50312571	0.641346011
0	0.02	0.75	0	0.982753661	0.01723642	13.36038877	195.7771151	0.999990081	0.083588624	0.916411376	2.33355157	16.20322157	1	0.99014282	0.009847254	8.549137093	196.3708389	0.999990074	0.083588624	0.916411376	2.33355157	16.20322157	1
0	0.02	0.75	0.1	0.90724396	0.092746066	14.30050427	149.2878575	0.999990026	0.082505784	0.917494216	2.348179253	16.24957895	1	0.940803137	0.059186938	9.709648458	149.042366	0.999990074	0.084015811	0.915984189	2.337301072	16.2409843	1
0	0.02	0.75	0.25	0.725996041	0.273994074	11.70119194	108.9460386	0.999990115	0.081121696	0.918878304	2.381195961	16.47403583	1	0.799591326	0.200398682	8.678301483	109.0284799	0.999990008	0.08486547	0.91513453	2.351706937	16.41709298	1
0	0.02	0.75	0.5	0.444048821	0.555941484	6.330088201	63.75559555	0.999990306	0.080125513	0.919874487	2.545744148	18.18136615	1	0.520287916	0.479702424	5.276430544	64.11838642	0.99999034	0.087539584	0.912460416	2.466095678	17.90031209	1
0	0.02	0.75	0.75	0.297248058	0.702742213	3.350124402	38.38589021	0.999990271	0.086733171	0.913263051	4.068741639	26.66659658	0.999996223	0.334073367	0.665917343	3.065072875	38.23468012	0.99999071	0.098070576	0.901925806	3.772612607	26.18951773	0.999996382
0	0.02	0.75	0.9	0.249048176	0.750942477	2.488507573	28.68309492	0.999990653	0.126077503	0.836660837	16.0163948	41.54603986	0.96273834	0.263146181	0.736844064	2.375294836	28.22069654	0.999990245	0.141563472	0.820496533	14.65734852	41.37453995	0.962060005
0	0.02	0.75	1	0.225839807	0.774150632	2.130486559	24.01829625	0.999990438	0.282831673	0.540140434	43.2862093	34.72381883	0.822972107	0.226818674	0.773171471	2.078681428	23.42994933	0.999990146	0.304630143	0.518282333	40.58371669	34.75195016	0.822912476
0	0.02	1	0	0.980387169	0.019602856	14.7915343	195.5625621	0.999990025	0.042143518	0.957856482	1.990254231	13.32179437	1	0.99019109	0.009798933	8.515675592	196.3722789	0.999990023	0.042143518	0.957856482	1.990254231	13.32179437	1
0	0.02	1	0.1	0.959091412	0.040898667	18.58382566	155.5014266	0.999990079	0.04234029	0.95765971	1.997034375	13.36540475	1	0.976922845	0.023067215	11.398389	154.7262154	0.999990061	0.04238466	0.95761534	1.993215952	13.34732282	1
0	0.02	1	0.25	0.926344966	0.073643415	26.30928581	140.7576149	0.999988382	0.042702637	0.957297363	2.012657896	13.49885514	1	0.951846489	0.048143606	17.7834827	138.5598737	0.999990095	0.042825541	0.957174459	2.002287437	13.43656289	1
0	0.02	1	0.5	0.846462826	0.153515141	41.70918249	134.4899535	0.999977967	0.043638515	0.956361485	2.077558835	14.15891483	1	0.880207271	0.119775374	32.91514231	134.4680136	0.999982646	0.043928947	0.956071053	2.050857603	13.95934023	1
0	0.02	1	0.75	0.713160763	0.286810196	54.64825232	108.0165719	0.999970959	0.046291146	0.953708854	2.57003922	16.90356899	1	0.742558348	0.257415015	48.95656102	109.3174061	0.999973363	0.046758789	0.953241211	2.480610647	16.47129829	1
0	0.02	1	0.9	0.608318233	0.391653985	57.76763601	84.12988203	0.999972218	0.056621704	0.943378296	7.878775886	24.38184752	1	0.623509853	0.376463137	55.11511615	84.68375227	0.999972991	0.057090229	0.942909771	7.514604462	23.84517326	1
0	0.02	1	1	0.533771026	0.466204511	56.94440476	67.88982792	0.999975537	0.167073612	0.832913447	85.46127155	32.57492562	0.999987058	0.534579133	0.465396587	56.44311748	67.60411551	0.999975719	0.168482063	0.831505023	84.65466423	32.55219479	0.999987086
0	0.03	0	0	0.989995014	0.009995014	8.65126016	196.3594212	0.999990027	0.969985343	0.029985343	20.59432452	194.3458549	0.999970687	0.989995014	0.009995014	8.65126016	196.3594212	0.999990027	0.969985343	0.029985343	20.59432452	194.3458549	0.999970687
0	0.03	0	0.1	0.824163232	0.175827273	4.210083268	70.36417265	0.999990506	0.957131737	0.0196623	17.64613111	131.8780798	0.976794037	0.824163232	0.175827273	4.210083268	70.36417265	0.999990506	0.958502097	0.019017359	17.22827041	131.9396214	0.977519456
0	0.03	0	0.25	0.629266028	0.370725257	2.882394726	36.8868722	0.999991285	0.921694581	0.003775393	14.07869435	75.29495742	0.925469974	0.629266028	0.370725257	2.882394726	36.8868722	0.999991285	0.927557978	0.003451613	13.33904773	75.37522419	0.931009592
0	0.03	0	0.5	0.418194264	0.581795844	2.114740214	22.56176806	0.999990108	0.867155422	0.000239456	11.71144111	46.40377015	0.867394879	0.418194264	0.581795844	2.114740214	22.56176806	0.999990108	0.885186483	0.000193142	10.64294064	46.48946719	0.885379625
0	0.03	0	0.75	0.288518895	0.711475109	1.763824352	17.10940017	0.999994004	0.821451038	2.83E-05	10.6923745	35.86459143	0.821479314	0.288518895	0.711475109	1.763824352	17.10940017	0.999994004	0.854764686	1.95E-05	9.376323916	35.95152015	0.854784138
0	0.03	0	0.9	0.234048232	0.765945463	1.629513617	15.17390606	0.999993695	0.793735519	8.16E-06	10.22460535	31.65086583	0.793743677	0.234048232	0.765945463	1.629513617	15.17390606	0.999993695	0.837669152	5.01E-06	8.799380141	31.73565204	0.837674159
0	0.03	0	1	0.204513084	0.79547802	1.558436713	14.17758037	0.999991104	0.773202831	3.20E-06	9.896912232	29.07931998	0.773206032	0.204513084	0.79547802	1.558436713	14.17758037	0.999991104	0.825116375	1.80E-06	8.422210659	29.16068226	0.825118173
0	0.03	0.25	0	0.987588055	0.012401951	10.27812881	196.1826827	0.999990006	0.249495672	0.750504328	5.261931081	34.93159918	1	0.990069442	0.009920559	8.599830977	196.3635056	0.999990001	0.249495672	0.750504328	5.261931081	34.93159918	1
0	0.03	0.25	0.1	0.815775282	0.184215041	5.561077349	87.00537717	0.999990323	0.243895902	0.756104098	5.339266093	35.12848204	1	0.844248586	0.155741756	4.883238319	87.06285926	0.999990342	0.250693392	0.749306608	5.278981586	35.1456333	1
0	0.03	0.25	0.25	0.602464808	0.397526309	3.354161774	43.39751721	0.999991117	0.239346062	0.760648806	5.658463917	37.54192925	0.999994868	0.643352275	0.35663877	3.086068846	43.3939222	0.999991045	0.25575363	0.744241178	5.47899689	37.3987277	0.999994808
0	0.03	0.25	0.5	0.397983191	0.602008651	2.26301097	24.39723027	0.999991842	0.262557635	0.59729524	8.338256592	42.1449777	0.859852875	0.427160589	0.572830044	2.173441663	24.35335053	0.999990633	0.293799118	0.570680394	7.685426181	41.60675789	0.864479512
0	0.03	0.25	0.75	0.282355492	0.717637315	1.82594214	17.90411038	0.999992806	0.348088023	0.2366015	12.80453792	33.9044196	0.584689523	0.295090887	0.704900351	1.794759972	17.84416403	0.999991238	0.392982218	0.22292914	11.39404503	33.86945627	0.615911357
0	0.03	0.25	0.9	0.234888483	0.765104329	1.667568874	15.74572184	0.999992813	0.407236565	0.153206664	13.73757075	31.23839183	0.560443229	0.239591688	0.760399295	1.653593855	15.67638603	0.999990983	0.458828781	0.135449742	12.08521515	31.13831239	0.594278523
0	0.03	0.25	1	0.209184851	0.790807768	1.585735699	14.66139433	0.999992619	0.441364481	0.111100314	13.77078697	29.56598594	0.552464795	0.209476751	0.790513718	1.579447938	14.58576102	0.99999047	0.496853045	0.091268618	12.0369071	29.33333068	0.588121662
0	0.03	0.5	0	0.98521672	0.01477337	11.81864883	195.9912215	0.999990089	0.073527292	0.926472708	3.534483649	20.74428492	1	0.99014282	0.009847254	8.549137093	196.3708389	0.999990074	0.073527292	0.926472708	3.534483649	20.74428492	1
0	0.03	0.5	0.1	0.859695742	0.140294357	9.125567157	124.3817659	0.999990098	0.071885496	0.928114504	3.56450592	20.80463383	1	0.897875927	0.102114182	7.022647185	124.6346458	0.999990109	0.074001278	0.925998722	3.541688524	20.80849333	1
0	0.03	0.5	0.25	0.632168328	0.367821739	5.453476373	68.17521074	0.999990067	0.069968145	0.930031855	3.650051776	21.3035349	1	0.701754007	0.2982366	4.532972046	68.44758474	0.999990608	0.075146071	0.924853929	3.584993495	21.24297428	1
0	0.03	0.5	0.5	0.398626469	0.601363853	2.917412244	35.8566814	0.999990321	0.070707418	0.929289809	4.356879066	25.90259658	0.999997227	0.454074986	0.545916035	2.652276758	35.88679141	0.999991021	0.080857355	0.91914006	4.137530002	25.53734425	0.999997415
0	0.03	0.5	0.75	0.283494482	0.716496344	2.054040847	22.88471088	0.999990825	0.096566159	0.805511987	10.51685445	37.12752321	0.902078146	0.308538822	0.691452658	1.971536636	22.69876327	0.99999148	0.113547827	0.790090746	9.582326239	36.74898698	0.903638573
0	0.03	0.5	0.9	0.239884509	0.760106916	1.798912004	18.81628635	0.999991424	0.172869114	0.437857367	21.16396955	31.38478278	0.610726481	0.249320033	0.750670196	1.762794324	18.57814552	0.99999023	0.197663989	0.418992289	19.2768855	30.72121316	0.616656278
0	0.03	0.5	1	0.216902555	0.783089573	1.678951469	16.94843495	0.999992128	0.271008877	0.28354242	25.74597619	25.3144765	0.554551297	0.217544613	0.782446502	1.662452851	16.69631323	0.999991115	0.3017859	0.268083426	23.61966766	25.0034283	0.569869326
0	0.03	0.75	0	0.982880112	0.017109941	13.28255925	195.7877421	0.999990053	0.024315597	0.975684403	2.774012116	15.44820476	1	0.990215072	0.009774974	8.499078145	196.3746754	0.999990047	0.024315597	0.975684403	2.774012116	15.44820476	1
0	0.03	0.75	0.1	0.922194786	0.077795323	14.36907441	165.9281655	0.999990109	0.02405695	0.97594305	2.789206931	15.49128178	1	0.950797672	0.049192372	9.782778022	166.3304111	0.999990044	0.024501805	0.975498195	2.778885013	15.48282941	1
0	0.03	0.75	0.25	0.758055378	0.241934745	11.90009673	118.8283158	0.999990122	0.02376692	0.97623308	2.827174647	15.67636092	1	0.824881092	0.175108957	8.87969711	119.5174086	0.999990048	0.024874341	0.975125659	2.798196935	15.62864486	1
0	0.03	0.75	0.5	0.478148412	0.521841836	6.947962545	69.98289152	0.999990248	0.023850881	0.976149119	3.046271819	16.9638801	1	0.552595839	0.447394454	5.822106024	70.66097057	0.999990293	0.026068811	0.973931189	2.960085007	16.74574583	1
0	0.03	0.75	0.75	0.31809614	0.681894388	3.838114738	43.52666101	0.999990528	0.0275862	0.972412336	5.296379145	23.4159248	0.999998537	0.355152879	0.64483717	3.51879899	43.61292627	0.999990049	0.031126758	0.968871697	4.938134795	23.03158232	0.999998455
0	0.03	0.75	0.9	0.263968525	0.736022378	2.832623716	32.94585613	0.999990903	0.051151888	0.923700685	23.37071162	36.38064203	0.974852573	0.278160741	0.721829569	2.707983336	32.63450244	0.99999031	0.05690537	0.917099158	21.85499873	36.28989317	0.974004529
0	0.03	0.75	1	0.237934888	0.762055837	2.394197496	27.58797067	0.999990725	0.177857163	0.661335881	57.16998011	32.96804107	0.839193044	0.238802551	0.761187634	2.340200049	27.07418988	0.999990185	0.190026089	0.645679185	54.94255807	33.11329968	0.835705273
0	0.03	1	0	0.980577534	0.019412486	14.67809869	195.5798638	0.99999002	0.008748774	0.991251226	2.331948562	12.66369305	1	0.990286271	0.009703747	8.449683647	196.3783769	0.999990019	0.008748774	0.991251226	2.331948562	12.66369305	1
0	0.03	1	0.1	0.969792299	0.030197732	18.20555043	182.9031824	0.999990031	0.008809969	0.991190031	2.340538877	12.70282675	1	0.983234963	0.016755064	11.19713011	183.3046653	0.999990027	0.008823696	0.991176304	2.335751701	12.68693808	1
0	0.03	1	0.25	0.94915723	0.050832082	24.77484364	174.409602	0.999989312	0.008923277	0.991076723	2.360943275	12.81207446	1	0.967644762	0.032345311	16.82431743	174.4371941	0.999990073	0.008961412	0.991038588	2.347706241	12.76083975	1
0	0.03	1	0.5	0.892580122	0.107400135	38.0819384	162.1431579	0.999980257	0.009219914	0.990780086	2.450373199	13.28499804	1	0.917837657	0.082146958	30.13476373	163.4980698	0.999984615	0.009310707	0.990689293	2.414772483	13.13841553	1
0	0.03	1	0.75	0.792242518	0.207729262	51.11942173	133.7546841	0.99997178	0.010097623	0.989902377	3.184521531	15.00132504	1	0.81539587	0.184578514	45.91589647	135.4336918	0.999974383	0.010245293	0.989754707	3.055176025	14.71689747	1
0	0.03	1	0.9	0.705645848	0.294324445	56.25159416	108.4096152	0.999970294	0.014038155	0.985961845	11.65097981	19.44851671	1	0.71811694	0.281854319	53.81485801	109.0790978	0.999971259	0.014182647	0.985817353	11.10285843	19.11869422	1
0	0.03	1	1	0.638092226	0.361879519	57.53327574	89.83898319	0.999971745	0.076631913	0.923359809	112.2598729	25.41962736	0.999991722	0.638338042	0.361633882	57.13820509	89.45879138	0.999971924	0.077553701	0.922437993	111.4687935	25.45491905	0.999991693
0	0.04	0	0	0.989995014	0.009995014	8.65126016	196.3594212	0.999990027	0.959980659	0.039980659	25.62572046	193.3287209	0.999961319	0.989995014	0.009995014	8.65126016	196.3594212	0.999990027	0.959980659	0.039980659	25.62572046	193.3287209	0.999961319
0	0.04	0	0.1	0.824163232	0.175827273	4.210083268	70.36417265	0.999990506	0.943473823	0.026150938	21.5793943	131.2608082	0.969624761	0.824163232	0.175827273	4.210083268	70.36417265	0.999990506	0.944835878	0.025498863	21.20419739	131.3226888	0.970334741
0	0.04	0	0.25	0.629266028	0.370725257	2.882394726	36.8868722	0.999991285	0.898503441	0.005128121	16.7983482	74.97585595	0.903631562	0.629266028	0.370725257	2.882394726	36.8868722	0.999991285	0.904262012	0.004781227	16.15062149	75.05535142	0.909043239
0	0.04	0	0.5	0.418194264	0.581795844	2.114740214	22.56176806	0.999990108	0.832001921	0.000346103	13.61332575	46.23751386	0.832348025	0.418194264	0.581795844	2.114740214	22.56176806	0.999990108	0.849428617	0.000290369	12.69737404	46.31985176	0.849718986
0	0.04	0	0.75	0.288518895	0.711475109	1.763824352	17.10940017	0.999994004	0.778784127	4.33E-05	12.21099707	35.75439449	0.778827404	0.288518895	0.711475109	1.763824352	17.10940017	0.999994004	0.810599125	3.17E-05	11.09454724	35.83649347	0.810630785
0	0.04	0	0.9	0.234048232	0.765945463	1.629513617	15.17390606	0.999993695	0.747312622	1.29E-05	11.57255335	31.56218422	0.747325557	0.234048232	0.765945463	1.629513617	15.17390606	0.999993695	0.788981653	8.57E-06	10.36931884	31.64176608	0.788990224
0	0.04	0	1	0.204513084	0.79547802	1.558436713	14.17758037	0.999991104	0.724218082	5.22E-06	11.13773925	29.00318764	0.724223301	0.204513084	0.79547802	1.558436713	14.17758037	0.999991104	0.773202831	3.20E-06	9.896912232	29.07931998	0.773206032
0	0.04	0.25	0	0.987618777	0.012371253	10.25779982	196.1857603	0.99999003	0.157200956	0.842799044	6.09791825	34.00451565	1	0.990094023	0.009896003	8.582856845	196.3659622	0.999990025	0.157200956	0.842799044	6.09791825	34.00451565	1
0	0.04	0.25	0.1	0.82033532	0.179655086	5.671845938	89.55088235	0.999990406	0.153930902	0.846069098	6.171256358	34.18922632	1	0.848214345	0.151776044	4.979028737	89.67081562	0.999990389	0.158209221	0.841790779	6.11930998	34.20643287	1
0	0.04	0.25	0.25	0.606712105	0.393278637	3.405741148	44.57454622	0.999990741	0.152202151	0.847793825	6.540272107	36.43890468	0.999995975	0.647328855	0.352661718	3.13268474	44.62202219	0.999990573	0.162525907	0.837469975	6.375915215	36.30818796	0.999995882
0	0.04	0.25	0.5	0.400903824	0.599088097	2.281683742	24.84900539	0.999991921	0.176407254	0.687101428	9.917884584	41.64017403	0.863508681	0.43005853	0.569931986	2.191069628	24.82330479	0.999990515	0.196653544	0.668417991	9.276043269	41.11274095	0.865071535
0	0.04	0.25	0.75	0.284515844	0.715474552	1.83615256	18.11974586	0.999990396	0.261505812	0.270986754	15.17055556	33.37033795	0.532492566	0.297267267	0.702724201	1.804703852	18.06538656	0.999991468	0.294595649	0.266718539	14.0192439	33.5712331	0.561314187
0	0.04	0.25	0.9	0.236727457	0.763262743	1.675515056	15.89969814	0.9999902	0.322903691	0.175647123	15.9852176	30.73859546	0.498550814	0.241437845	0.758553783	1.661451429	15.83313396	0.999991627	0.364767664	0.167742616	14.75500285	31.01093427	0.53251028
0	0.04	0.25	1	0.210845627	0.78914807	1.59264837	14.78897793	0.999993697	0.364941874	0.136767947	16.18081322	29.57631666	0.501709821	0.211133962	0.788857628	1.586345925	14.71495698	0.99999159	0.406852746	0.119334545	14.60809896	29.40820508	0.526187291
0	0.04	0.5	0	0.985289136	0.014700901	11.77241335	195.9961036	0.999990038	0.030911625	0.969088375	4.024705378	19.98849849	1	0.99019109	0.009798933	8.515675592	196.3722789	0.999990023	0.030911625	0.969088375	4.024705378	19.98849849	1
0	0.04	0.5	0.1	0.86802637	0.131963715	9.215403636	128.9793976	0.999990084	0.030286176	0.969713824	4.053684809	20.04566534	1	0.904196843	0.09579325	7.09694992	129.39219	0.999990093	0.031177367	0.968822633	4.033417164	20.04804891	1
0	0.04	0.5	0.25	0.646460435	0.353530157	5.635222509	70.79396697	0.999990592	0.029639178	0.970360822	4.148009337	20.47447895	1	0.714185508	0.28580501	4.687244958	71.2030989	0.999990518	0.03182407	0.96817593	4.087386235	20.42165451	1
0	0.04	0.5	0.5	0.408990849	0.591000331	3.04821018	37.67441026	0.99999118	0.030812754	0.969185887	5.035564975	24.42600488	0.999998642	0.46425132	0.535739238	2.769732095	37.81257955	0.999990558	0.03515512	0.964843417	4.807572637	24.10116477	0.999998537
0	0.04	0.5	0.75	0.289982743	0.710007507	2.119966631	24.09830098	0.99999025	0.048594046	0.872570454	13.08014446	35.49937565	0.9211645	0.315106648	0.684884124	2.033962771	23.97249074	0.999990773	0.05664958	0.864876097	12.11018104	35.1658325	0.921525677
0	0.04	0.5	0.9	0.245007362	0.754983432	1.843774009	19.70032705	0.999990794	0.109247022	0.509092315	25.89222492	31.53471068	0.618339337	0.254471308	0.745520203	1.806453633	19.49217827	0.999991511	0.124098434	0.497964303	24.39827333	31.29211263	0.622062736
0	0.04	0.5	1	0.2213639	0.778627604	1.714538646	17.65890528	0.999991504	0.198493817	0.327269296	30.40237197	25.72806524	0.525763113	0.221979642	0.778010457	1.697672927	17.42195704	0.999990099	0.218672273	0.312896753	28.56720607	25.39965771	0.531569026
0	0.04	0.75	0	0.983004721	0.016985303	13.20572514	195.7981641	0.999990024	0.007101573	0.992898427	3.127025571	14.84306269	1	0.990286271	0.009703747	8.449683647	196.3783769	0.999990019	0.007101573	0.992898427	3.127025571	14.84306269	1
0	0.04	0.75	0.1	0.928616013	0.071374073	14.1682714	172.2017881	0.999990085	0.007042476	0.992957524	3.142770509	14.88361992	1	0.955037445	0.044952587	9.659328401	172.8884097	0.999990032	0.007174014	0.992825986	3.132785168	14.87500524	1
0	0.04	0.75	0.25	0.777578609	0.222411507	11.80931282	122.9559117	0.999990116	0.006991064	0.993008936	3.185239665	15.0409889	1	0.839965579	0.160024506	8.837650228	123.8520612	0.999990086	0.007319798	0.992680202	3.156259087	14.99895963	1
0	0.04	0.75	0.5	0.506006407	0.493984037	7.301561072	73.52711444	0.999990444	0.007130613	0.992869387	3.456659813	16.0398131	1	0.578607392	0.421382633	6.138556767	74.30518557	0.999990025	0.007796182	0.992203818	3.362856171	15.86394627	1
0	0.04	0.75	0.75	0.337861337	0.662128863	4.222789576	47.16017804	0.999990199	0.008864301	0.991135077	6.468514369	20.96528105	0.999999378	0.375032901	0.624957601	3.87844034	47.36908991	0.999990502	0.009974582	0.990024813	6.045558469	20.64485187	0.999999395
0	0.04	0.75	0.9	0.278843212	0.721147154	3.13606502	36.31898458	0.999990366	0.021775362	0.961581989	30.7140058	31.83184508	0.983357351	0.293120236	0.706870413	3.002845629	36.11277985	0.99999065	0.023991625	0.959138068	29.1651223	31.81867135	0.983129692
0	0.04	0.75	1	0.250259724	0.749730328	2.640687593	30.60683023	0.999990052	0.116571265	0.746271138	67.21161445	30.74625786	0.862842404	0.251035335	0.748955146	2.585981048	30.15921031	0.999990482	0.124520956	0.735320159	65.7608142	31.0556307	0.859841116
0	0.04	1	0	0.980764238	0.019225776	14.56656409	195.5967772	0.999990014	0.001829326	0.998170674	2.609180279	12.16842056	1	0.990379622	0.009610392	8.384849425	196.3842613	0.999990014	0.001829326	0.998170674	2.609180279	12.16842056	1
0	0.04	1	0.1	0.973012864	0.026977166	17.71909546	191.3332658	0.99999003	0.001846367	0.998153633	2.619078345	12.20418169	1	0.985100664	0.014889373	10.91066632	192.2216745	0.999990038	0.001850169	0.998149831	2.613614823	12.18982649	1
0	0.04	1	0.25	0.957295021	0.042695078	23.39249622	186.2932107	0.999990099	0.001878094	0.998121906	2.643266762	12.29734168	1	0.973091892	0.026898175	15.90623666	187.3416571	0.999990067	0.001888687	0.998111313	2.627894434	12.25337295	1
0	0.04	1	0.5	0.914317242	0.085665265	34.93605823	174.6912849	0.999982508	0.001962305	0.998037695	2.754619966	12.65911195	1	0.935038375	0.064948097	27.64059603	176.4902845	0.999986472	0.00198771	0.99801229	2.711522131	12.54459944	1
0	0.04	1	0.75	0.838202596	0.161771419	47.24072953	150.4050134	0.999974015	0.002222918	0.997777082	3.736251006	13.79768321	1	0.857068084	0.142908507	42.43858071	152.1463231	0.999976591	0.002264602	0.997735398	3.567567289	13.60002988	1
0	0.04	1	0.9	0.769548181	0.230422739	53.18510269	127.156088	0.99997092	0.003593637	0.996406363	15.7554515	16.46711986	1	0.779866724	0.220105243	50.93164789	127.8646392	0.999971966	0.003632081	0.996367919	15.02649468	16.25907033	1
0	0.04	1	1	0.712719694	0.2872511	55.64569629	108.5251005	0.999970794	0.036869385	0.963125724	131.2598586	20.65286833	0.999995109	0.712689217	0.28728173	55.33297076	108.0919735	0.999970947	0.037446685	0.962548382	130.5573196	20.70603695	0.999995067
0	0.05	0	0	0.989995014	0.009995014	8.65126016	196.3594212	0.999990027	0.949976076	0.049976076	30.25565087	192.3045429	0.999952152	0.989995014	0.009995014	8.65126016	196.3594212	0.999990027	0.949976076	0.049976076	30.25565087	192.3045429	0.999952152
0	0.05	0	0.1	0.824163232	0.175827273	4.210083268	70.36417265	0.999990506	0.929898891	0.032710987	25.14670351	130.6400913	0.962609879	0.824163232	0.175827273	4.210083268	70.36417265	0.999990506	0.931252654	0.032051765	24.80387302	130.702321	0.963304419
0	0.05	0	0.25	0.629266028	0.370725257	2.882394726	36.8868722	0.999991285	0.875728544	0.006574735	19.21176298	74.65955088	0.882303279	0.629266028	0.370725257	2.882394726	36.8868722	0.999991285	0.881383512	0.006204154	18.6327731	74.73838926	0.887587667
0	0.05	0	0.5	0.418194264	0.581795844	2.114740214	22.56176806	0.999990108	0.798032499	0.000472967	15.27242698	46.0769077	0.798505466	0.418194264	0.581795844	2.114740214	22.56176806	0.999990108	0.814871234	0.000406891	14.46908832	46.15658323	0.815278125
0	0.05	0	0.75	0.288518895	0.711475109	1.763824352	17.10940017	0.999994004	0.738047779	6.26E-05	13.52662414	35.64914603	0.73811035	0.288518895	0.711475109	1.763824352	17.10940017	0.999994004	0.768422021	4.77E-05	12.55671912	35.72767371	0.768469693
0	0.05	0	0.9	0.234048232	0.765945463	1.629513617	15.17390606	0.999993695	0.703297784	1.93E-05	12.73704562	31.47771745	0.703317131	0.234048232	0.765945463	1.629513617	15.17390606	0.999993695	0.742804618	1.35E-05	11.69640198	31.55356973	0.742818115
0	0.05	0	1	0.204513084	0.79547802	1.558436713	14.17758037	0.999991104	0.67801535	8.01E-06	12.20758933	28.93073349	0.678023364	0.204513084	0.79547802	1.558436713	14.17758037	0.999991104	0.724218082	5.22E-06	11.13773925	29.00318764	0.724223301
0	0.05	0.25	0	0.987649348	0.012340706	10.23756092	196.1888227	0.999990054	0.099090279	0.900909721	6.803008607	33.12596934	1	0.990118482	0.009871568	8.565959056	196.3684066	0.99999005	0.099090279	0.900909721	6.803008607	33.12596934	1
0	0.05	0.25	0.1	0.824057872	0.175932284	5.746918512	91.332019	0.999990156	0.097192605	0.902807395	6.874788552	33.29994224	1	0.851445152	0.148544968	5.044047974	91.49414465	0.999990121	0.09988638	0.90011362	6.828381262	33.31651574	1
0	0.05	0.25	0.25	0.610687988	0.389302836	3.449685741	45.50113982	0.999990824	0.096844248	0.903152764	7.295493184	35.39562456	0.999997012	0.65104484	0.348945767	3.172378652	45.58504061	0.999990607	0.103341104	0.896655819	7.139483808	35.27484037	0.999996923
0	0.05	0.25	0.5	0.40378349	0.596206877	2.299452538	25.25617273	0.999990367	0.118941389	0.748870227	11.36236413	40.85696641	0.867811616	0.432914038	0.567076944	2.207844832	25.24586789	0.999990982	0.132111711	0.741290944	10.73516316	40.58818076	0.873402655
0	0.05	0.25	0.75	0.286669109	0.713322347	1.846166942	18.32547441	0.999991456	0.199462384	0.304096538	17.49810267	33.15482727	0.503558921	0.299436043	0.700556198	1.814460136	18.27615004	0.999992241	0.223321581	0.302973712	16.43671141	33.31620305	0.526295294
0	0.05	0.25	0.9	0.23856526	0.761426426	1.683366569	16.04890581	0.999991686	0.261801683	0.199324056	18.24029512	30.56984297	0.461125739	0.243282732	0.756709977	1.669218168	15.98487556	0.999992709	0.293957759	0.19419238	17.15417431	30.83817925	0.488150139
0	0.05	0.25	1	0.212507297	0.787484487	1.599500098	14.91323211	0.999991784	0.300140743	0.151988635	17.96294315	29.16009083	0.452129379	0.212792136	0.787200842	1.59318546	14.84087779	0.999992978	0.338000576	0.1437778	16.88995644	29.41588887	0.481778375
0	0.05	0.5	0	0.985360896	0.014629189	11.72662293	196.0033065	0.999990085	0.013017911	0.986982089	4.432148924	19.34014784	1	0.990238938	0.009751133	8.482554495	196.3770603	0.999990071	0.013017911	0.986982089	4.432148924	19.34014784	1
0	0.05	0.5	0.1	0.87344929	0.126540818	9.210798072	131.2483667	0.999990108	0.012781828	0.987218172	4.460804903	19.39483737	1	0.908283284	0.091706838	7.097448859	131.7338314	0.999990122	0.013157834	0.986842166	4.442170131	19.39561671	1
0	0.05	0.5	0.25	0.658108974	0.341881258	5.74670849	72.35690765	0.999990233	0.012577609	0.987422391	4.564384026	19.76868886	1	0.724235964	0.275754203	4.782410401	72.82732166	0.999990166	0.013500962	0.986499038	4.505992737	19.72080237	1
0	0.05	0.5	0.5	0.41874461	0.581246634	3.15825596	39.02587825	0.999991244	0.013467336	0.986531928	5.634571714	23.18100337	0.999999264	0.473788088	0.526202504	2.868628706	39.22728739	0.999990592	0.015327579	0.984671627	5.393512033	22.8872026	0.999999205
0	0.05	0.5	0.75	0.296405187	0.703585064	2.181955624	25.13559817	0.999990252	0.02485985	0.913757421	15.58111397	33.89526599	0.938617271	0.321600599	0.678390072	2.092765067	25.05564865	0.999990671	0.028723755	0.909937086	14.58574675	33.58938938	0.938660841
0	0.05	0.5	0.9	0.250139766	0.749850993	1.887471922	20.49978254	0.999990759	0.071071807	0.570158843	30.0702287	31.46722287	0.641230649	0.259631934	0.740359405	1.849078905	20.31743453	0.999991339	0.079964664	0.561311371	28.76404434	31.2839847	0.641276035
0	0.05	0.5	1	0.225853468	0.77413799	1.749748533	18.31898272	0.999991458	0.149095626	0.368635006	34.22199304	26.08339104	0.517730632	0.226444781	0.773547404	1.73260767	18.09646267	0.999992185	0.165251705	0.356692725	33.06785425	26.0023407	0.52194443
0	0.05	0.75	0	0.983127578	0.016862517	13.12991299	195.8105186	0.999990095	0.002082207	0.997917793	3.419636064	14.35851015	1	0.990356491	0.009633599	8.400983371	196.385393	0.99999009	0.002082207	0.997917793	3.419636064	14.35851015	1
0	0.05	0.75	0.1	0.932114327	0.067875676	13.92623339	174.4172935	0.999990004	0.002069697	0.997930303	3.435947925	14.39698416	1	0.957317125	0.042672956	9.502355643	175.1867242	0.999990081	0.002108733	0.997891267	3.426133372	14.38824431	1
0	0.05	0.75	0.25	0.791203301	0.208786905	11.64068374	124.8488614	0.999990206	0.00206451	0.99793549	3.482658613	14.53460762	1	0.850331048	0.149659167	8.726277037	125.7860638	0.999990215	0.002162432	0.997837568	3.453293167	14.49645755	1
0	0.05	0.75	0.5	0.529521165	0.470469326	7.510526331	75.77894461	0.999990491	0.002141004	0.997858996	3.805376105	15.33682931	1	0.60030849	0.399681635	6.3286063	76.57448006	0.999990125	0.002341337	0.997658663	3.703127556	15.19019077	1
0	0.05	0.75	0.75	0.35656668	0.643423758	4.52774248	49.84135144	0.999990438	0.002879457	0.997120283	7.62216594	19.15449395	0.99999974	0.393755253	0.606235475	4.164931487	50.11342451	0.999990728	0.00322901	0.996770739	7.132968582	18.88243727	0.999999748
0	0.05	0.75	0.9	0.293535744	0.706454729	3.400328851	39.02442399	0.999990473	0.00974192	0.979464383	37.96007279	28.13379309	0.989206303	0.307882379	0.692108326	3.260652253	38.89197999	0.999990704	0.010623196	0.978434434	36.41331868	28.10950475	0.989057629
0	0.05	0.75	1	0.26267899	0.737311103	2.866312781	33.16146959	0.999990093	0.079193371	0.808295679	74.93570143	28.5969695	0.88748905	0.263376701	0.736613739	2.811835345	32.77089073	0.99999044	0.084337396	0.800011631	73.80500561	28.90683446	0.884349027
0	0.05	1	0	0.980947385	0.019042623	14.45688195	195.6133126	0.999990007	0.0003852	0.9996148	2.839930027	11.78489174	1	0.990471195	0.009518814	8.321142458	196.3899373	0.999990008	0.0003852	0.9996148	2.839930027	11.78489174	1
0	0.05	1	0.1	0.974459568	0.025530527	17.28811299	193.5177863	0.999990095	0.00038968	0.99961032	2.850838544	11.81808545	1	0.985920374	0.014069638	10.65254302	194.4971701	0.999990011	0.000390674	0.999609326	2.844866494	11.80486191	1
0	0.05	1	0.25	0.961407626	0.038582403	22.28486872	189.9758213	0.999990029	0.000398069	0.999601931	2.878199284	11.90015159	1	0.975761943	0.024228077	15.16185857	191.2394005	0.99999002	0.000400847	0.999599153	2.861119094	11.8612108	1
0	0.05	1	0.5	0.926926703	0.073057603	32.42074673	180.5194584	0.999984306	0.000420647	0.999579353	3.009900028	12.1932226	1	0.944813315	0.055174611	25.63605608	182.2976408	0.999987926	0.000427357	0.999572643	2.960121502	12.09899507	1
0	0.05	1	0.75	0.867401809	0.13257457	43.74055579	161.1986966	0.999976379	0.000493886	0.999506114	4.249098419	13.00526904	1	0.883255531	0.116723308	39.27603851	162.8361387	0.999978839	0.000504974	0.999495026	4.040602056	12.85913082	1
0	0.05	1	0.9	0.813026566	0.186945985	49.8701045	141.3593895	0.999972551	0.000953686	0.999046314	20.23509186	14.67236827	1	0.821697926	0.178275683	47.7730198	142.0547395	0.99997361	0.000962643	0.999037357	19.33636032	14.53502262	1
0	0.05	1	1	0.766463123	0.233508239	52.94688948	124.0575689	0.999971362	0.018390839	0.981606354	144.9720008	17.54187901	0.999997193	0.76631496	0.233656525	52.69612423	123.608483	0.999971485	0.018745637	0.981251519	144.3615316	17.59515974	0.999997156
0	0.06	0	0	0.989995014	0.009995014	8.65126016	196.3594212	0.999990027	0.939971593	0.059971593	34.5712903	191.2732102	0.999943187	0.989995014	0.009995014	8.65126016	196.3594212	0.999990027	0.939971593	0.059971593	34.5712903	191.2732102	0.999943187
0	0.06	0	0.1	0.824163232	0.175827273	4.210083268	70.36417265	0.999990506	0.916406814	0.039342573	28.42897401	130.0158267	0.955749387	0.824163232	0.175827273	4.210083268	70.36417265	0.999990506	0.917752297	0.038676192	28.11188612	130.0784157	0.956428489
0	0.06	0	0.25	0.629266028	0.370725257	2.882394726	36.8868722	0.999991285	0.853365018	0.00811754	21.38919932	74.34561035	0.861482559	0.629266028	0.370725257	2.882394726	36.8868722	0.999991285	0.858917599	0.007722694	20.86411455	74.42389602	0.866640293
0	0.06	0	0.5	0.418194264	0.581795844	2.114740214	22.56176806	0.999990108	0.765214872	0.000621963	16.74577718	45.92079933	0.765836834	0.418194264	0.581795844	2.114740214	22.56176806	0.999990108	0.781481701	0.000544575	16.02960959	45.99835284	0.782026276
0	0.06	0	0.75	0.288518895	0.711475109	1.763824352	17.10940017	0.999994004	0.699167009	8.69E-05	14.686963	35.54761786	0.699253876	0.288518895	0.711475109	1.763824352	17.10940017	0.999994004	0.728156501	6.81E-05	13.82980866	35.62345462	0.728224648
0	0.06	0	0.9	0.234048232	0.765945463	1.629513617	15.17390606	0.999993695	0.661581459	2.77E-05	13.76110112	31.39634788	0.6616092	0.234048232	0.765945463	1.629513617	15.17390606	0.999993695	0.699024488	2.01E-05	12.84520569	31.46945614	0.699044579
0	0.06	0	1	0.204513084	0.79547802	1.558436713	14.17758037	0.999991104	0.634454324	1.18E-05	13.14652735	28.86094859	0.634466101	0.204513084	0.79547802	1.558436713	14.17758037	0.999991104	0.67801535	8.01E-06	12.20758933	28.93073349	0.678023364
0	0.06	0.25	0	0.987679768	0.01231031	10.21741151	196.1918699	0.999990079	0.062486976	0.937513024	7.415650018	32.30206244	1	0.99014282	0.009847254	8.549137093	196.3708389	0.999990074	0.062486976	0.937513024	7.415650018	32.30206244	1
0	0.06	0.25	0.1	0.827173695	0.172816474	5.797866443	92.5901049	0.999990169	0.061393971	0.938606029	7.487277397	32.46655345	1	0.854144171	0.145845953	5.088238937	92.78026919	0.999990124	0.063090694	0.936909306	7.444726604	32.48202046	1
0	0.06	0.25	0.25	0.614432875	0.385557168	3.487503863	46.24317692	0.999990043	0.061657768	0.938339806	7.960694041	34.41896718	0.999997573	0.654539498	0.345451441	3.206522899	46.35346563	0.999990938	0.065746908	0.934250872	7.808968211	34.30609554	0.99999778
0	0.06	0.25	0.5	0.406623633	0.593367636	2.316378005	25.62547842	0.999991269	0.080524691	0.800571751	12.73776569	40.31288373	0.881096442	0.435728649	0.564263108	2.223824859	25.62799712	0.999991757	0.089090578	0.796272995	12.1067742	40.0389328	0.885363573
0	0.06	0.25	0.75	0.288815053	0.711177629	1.855984793	18.52183853	0.999992683	0.153732948	0.333730749	19.67055184	32.99809457	0.487463697	0.301596984	0.698393447	1.824027999	18.4770361	0.999990431	0.169847712	0.329367853	18.4543375	32.85375439	0.499215566
0	0.06	0.25	0.9	0.240401656	0.759591539	1.6911207	16.19341999	0.999993195	0.214816674	0.21914834	20.30266869	30.37858986	0.433965015	0.245126107	0.754864657	1.676891159	16.13170362	0.999990765	0.236259452	0.210855732	18.99029838	30.35915755	0.447115184
0	0.06	0.25	1	0.214169657	0.785823874	1.606288238	15.03444616	0.999993531	0.253951409	0.171030056	19.88497781	29.10346074	0.424981465	0.214451069	0.785539931	1.599963735	14.96351498	0.999991	0.27878754	0.157980468	18.55609643	29.00788711	0.436768008
0	0.06	0.5	0	0.98543191	0.014558123	11.68118211	196.0080258	0.999990033	0.005491586	0.994508414	4.781709475	18.78664833	1	0.990286271	0.009703747	8.449683647	196.3783769	0.999990019	0.005491586	0.994508414	4.781709475	18.78664833	1
0	0.06	0.5	0.1	0.877353271	0.122636744	9.168316536	132.3964921	0.999990015	0.005403534	0.994596466	4.81046429	18.83924465	1	0.911207377	0.088782659	7.067946143	132.9095777	0.999990036	0.005562436	0.994437564	4.792896677	18.83860141	1
0	0.06	0.5	0.25	0.667958978	0.332031053	5.816921747	73.36277453	0.999990031	0.00534673	0.99465327	4.923511036	19.17006174	1	0.732679401	0.267311189	4.842795168	73.85790565	0.99999059	0.005737532	0.994262468	4.866001452	19.1256027	1
0	0.06	0.5	0.5	0.427970244	0.572020105	3.251891646	40.07031851	0.999990349	0.005904003	0.994095542	6.179435361	22.1400621	0.999999545	0.482774681	0.517216244	2.952860394	40.30940138	0.999990925	0.006701917	0.993297656	5.922579786	21.8715177	0.999999573
0	0.06	0.5	0.75	0.302754877	0.697235758	2.24010932	26.03131209	0.999990635	0.012936182	0.939916957	18.03322519	32.36318283	0.952853139	0.328013628	0.671977346	2.148012733	25.98673502	0.999990974	0.014811145	0.938068581	17.02570292	32.07437997	0.952879725
0	0.06	0.5	0.9	0.255273115	0.744718016	1.929819715	21.22472516	0.999991132	0.047464359	0.623308457	33.7575193	31.23479449	0.670772816	0.26479287	0.735198726	1.890465745	21.06472071	0.999991596	0.052952449	0.616050715	32.62470493	31.09907959	0.669003164
0	0.06	0.5	1	0.230364226	0.769627586	1.784385747	18.93237746	0.999991811	0.114359343	0.408791761	37.41067345	26.34707879	0.523151104	0.230932749	0.769057368	1.767045388	18.72310257	0.999990116	0.123939322	0.39457636	35.98066506	26.06047358	0.518515682
0	0.06	0.75	0	0.983248621	0.016741444	13.0550122	195.8205609	0.999990065	0.000612861	0.999387139	3.669440164	13.96275004	1	0.990425653	0.009564409	8.352878404	196.3888602	0.999990061	0.000612861	0.999387139	3.669440164	13.96275004	1
0	0.06	0.75	0.1	0.934473473	0.065516557	13.69640951	175.2512612	0.99999003	0.000610596	0.999389404	3.686334517	13.99943735	1	0.958839593	0.041150523	9.35121059	176.0304761	0.999990116	0.000622221	0.999377779	3.676573879	13.9906888	1
0	0.06	0.75	0.25	0.801627579	0.198362506	11.45665471	125.8666872	0.999990085	0.000612017	0.999387983	3.737106613	14.12252062	1	0.858178544	0.141811583	8.598358213	126.7893893	0.999990127	0.000641285	0.999358715	3.707092618	14.08731646	1
0	0.06	0.75	0.5	0.54983053	0.450159698	7.633233424	77.34721335	0.999990229	0.000645591	0.999354409	4.110784281	14.788301	1	0.618873289	0.381117126	6.442876819	78.12976471	0.999990415	0.000706067	0.999293933	3.999477214	14.66276981	1
0	0.06	0.75	0.75	0.37426044	0.625729777	4.770684511	51.8930349	0.999990216	0.000946216	0.999053664	8.781676783	17.80835726	0.99999988	0.411385363	0.588605156	4.394189534	52.19674865	0.999990519	0.001056668	0.998943217	8.225820048	17.57525208	0.999999885
0	0.06	0.75	0.9	0.307959315	0.692030693	3.628920787	41.22388098	0.999990008	0.004578246	0.988245664	44.90906343	25.16008132	0.99282391	0.322358112	0.677632109	3.484391452	41.14383003	0.999990221	0.004941097	0.987797854	43.42215702	25.12387936	0.992738951
0	0.06	0.75	1	0.27509505	0.72489555	3.070199121	35.330071	0.9999906	0.055357648	0.854144059	81.08708671	26.61360226	0.909501708	0.275725784	0.724265092	3.016544204	34.98819138	0.999990876	0.058819426	0.847810944	80.17926608	26.91000316	0.90663037
0	0.06	1	0	0.981127125	0.018862974	14.34905186	195.6314162	0.9999901	8.17E-05	0.999918331	3.036771305	11.47522477	1	0.990561038	0.009428963	8.258533347	196.3954096	0.999990001	8.17E-05	0.999918331	3.036771305	11.47522477	1
0	0.06	1	0.1	0.975395405	0.024594607	16.91829649	194.1470284	0.999990012	8.28E-05	0.999917192	3.048509267	11.50639752	1	0.98644342	0.013546614	10.42976137	195.1199862	0.999990034	8.31E-05	0.999916941	3.042126262	11.49406149	1
0	0.06	1	0.25	0.964111363	0.035878676	21.38957625	191.3147024	0.99999004	8.50E-05	0.999915048	3.078652322	11.58037422	1	0.977488558	0.02250149	14.55831911	192.5642789	0.999990048	8.57E-05	0.999914344	3.06011954	11.54515107	1
0	0.06	1	0.5	0.935372408	0.064613306	30.39944281	183.6382872	0.999985715	9.08E-05	0.999909194	3.229738075	11.82794779	1	0.951287138	0.048701912	24.02604875	185.2777367	0.99998905	9.25E-05	0.999907482	3.173759128	11.74749537	1
0	0.06	1	0.75	0.887347302	0.112631213	40.71999759	168.3824124	0.999978516	0.000110754	0.999889246	4.739933393	12.4458964	1	0.901014119	0.098966712	36.543571	169.861857	0.999980832	0.000113598	0.999886402	4.490472041	12.33193836	1
0	0.06	1	0.9	0.84372175	0.156252727	46.71606013	152.01318	0.999974476	0.000263524	0.999736476	25.1012685	13.5463917	1	0.851136093	0.148839419	44.75463315	152.6662321	0.999975512	0.000265198	0.999734802	24.05424803	13.45110289	1
0	0.06	1	1	0.805772437	0.194200229	50.06641182	136.7105658	0.999972666	0.009449448	0.990548954	155.2200454	15.50364544	0.999998402	0.805587124	0.194385636	49.86227413	136.273369	0.999972761	0.009665344	0.99033303	154.684467	15.55097894	0.999998374
0	0.07	0	0	0.989995014	0.009995014	8.65126016	196.3594212	0.999990027	0.929967212	0.069967212	38.63069436	190.2346091	0.999934423	0.989995014	0.009995014	8.65126016	196.3594212	0.999990027	0.929967212	0.069967212	38.63069436	190.2346091	0.999934423
0	0.07	0	0.1	0.824163232	0.175827273	4.210083268	70.36417265	0.999990506	0.902997464	0.046045818	31.48020333	129.3879097	0.949043282	0.824163232	0.175827273	4.210083268	70.36417265	0.999990506	0.90433468	0.045372266	31.18429467	129.4508688	0.949706946
0	0.07	0	0.25	0.629266028	0.370725257	2.882394726	36.8868722	0.999991285	0.831408024	0.009758866	23.37749285	74.03363864	0.84116689	0.629266028	0.370725257	2.882394726	36.8868722	0.999991285	0.836859423	0.00933917	22.89616456	74.11146741	0.846198594
0	0.07	0	0.5	0.418194264	0.581795844	2.114740214	22.56176806	0.999990108	0.733517448	0.000795105	18.07150514	45.7682818	0.734312553	0.418194264	0.581795844	2.114740214	22.56176806	0.999990108	0.749228082	0.000705386	17.42520746	45.84414075	0.749933468
0	0.07	0	0.75	0.288518895	0.711475109	1.763824352	17.10940017	0.999994004	0.662069289	0.00011695	15.72412621	35.44892152	0.66218624	0.288518895	0.711475109	1.763824352	17.10940017	0.999994004	0.689728198	9.38E-05	14.95678507	35.52270741	0.689822012
0	0.07	0	0.9	0.234048232	0.765945463	1.629513617	15.17390606	0.999993695	0.622058419	3.85E-05	14.6738017	31.31729245	0.622096926	0.234048232	0.765945463	1.629513617	15.17390606	0.999993695	0.657532157	2.87E-05	13.85698774	31.388349	0.657560861
0	0.07	0	1	0.204513084	0.79547802	1.558436713	14.17758037	0.999991104	0.59340091	1.67E-05	13.98170692	28.79313774	0.593417644	0.204513084	0.79547802	1.558436713	14.17758037	0.999991104	0.634454324	1.18E-05	13.14652735	28.86094859	0.634466101
0	0.07	0.25	0	0.987709989	0.012280014	10.19730677	196.1921024	0.999990003	0.039421165	0.960578835	7.959670278	31.53541474	1	0.990167039	0.009823059	8.532390441	196.3732592	0.999990098	0.039421165	0.960578835	7.959670278	31.53541474	1
0	0.07	0.25	0.1	0.829841686	0.170148651	5.832277516	93.49081386	0.999990337	0.038797373	0.961202627	8.031994515	31.6915001	1	0.856451191	0.143539099	5.118136024	93.69927821	0.999990289	0.039866479	0.960133521	7.992231301	31.70558199	1
0	0.07	0.25	0.25	0.617978542	0.382012066	3.520330021	46.84823134	0.999990608	0.03927944	0.96071885	8.558791697	33.51186765	0.999998289	0.657843643	0.342146695	3.236149011	46.97703439	0.999990338	0.041853475	0.958144753	8.408761617	33.40528426	0.999998228
0	0.07	0.25	0.5	0.409425575	0.590564609	2.332514234	25.96183036	0.999990184	0.054716731	0.835312082	14.03401288	39.53855428	0.890028813	0.438503769	0.561486908	2.239060989	25.97521037	0.999990677	0.060297136	0.833285697	13.39857425	39.26677461	0.893582833
0	0.07	0.25	0.75	0.290953468	0.709037886	1.865606273	18.70933544	0.999991354	0.118549343	0.355793119	21.43290761	32.61825943	0.474342462	0.30374988	0.696242059	1.833407299	18.66896531	0.999991939	0.131341603	0.357827802	20.54058943	32.70770564	0.489169406
0	0.07	0.25	0.9	0.242236418	0.757755357	1.698775181	16.33333178	0.999991775	0.174868412	0.231799257	21.80706238	29.93759495	0.406667668	0.246967743	0.753024802	1.684467954	16.2740473	0.999992545	0.194610026	0.229877042	20.96367041	30.17582706	0.424487068
0	0.07	0.25	1	0.215832512	0.784159584	1.613010446	15.15251513	0.999992096	0.211909464	0.181660274	21.2077533	28.70365776	0.393569737	0.216110564	0.783882432	1.606678264	15.08317604	0.999992996	0.2368002	0.176225579	20.39852046	28.95175397	0.41302578
0	0.07	0.5	0	0.985502287	0.014487794	11.63617589	196.015089	0.999990081	0.002320504	0.997679496	5.089031985	18.31163013	1	0.990333197	0.009656869	8.417145273	196.3830656	0.999990066	0.002320504	0.997679496	5.089031985	18.31163013	1
0	0.07	0.5	0.1	0.880401818	0.119588336	9.111466448	133.0155343	0.999990154	0.00228818	0.99771182	5.118132396	18.36236048	1	0.913480014	0.086510168	7.026796631	133.5357052	0.999990182	0.002355442	0.997644558	5.101274834	18.36058288	1
0	0.07	0.5	0.25	0.676516084	0.32347445	5.861348427	74.0618954	0.999990534	0.002276821	0.997723179	5.240714011	18.65919318	1	0.739975998	0.260014503	4.881436512	74.56339634	0.999990502	0.002442469	0.997557531	5.183239409	18.61738757	1
0	0.07	0.5	0.5	0.436731067	0.563259824	3.332247828	40.90472136	0.999990891	0.002596308	0.997403444	6.686433614	21.26803997	0.999999752	0.491279451	0.508710743	3.025227369	41.1659435	0.999990194	0.002938952	0.997060782	6.412042738	21.02105648	0.999999734
0	0.07	0.5	0.75	0.309026858	0.690964394	2.294580618	26.81188307	0.999991252	0.006850151	0.957050821	20.43901608	30.92862551	0.963900972	0.334340855	0.665650673	2.19983102	26.79486088	0.999991528	0.007770943	0.956216548	19.43331598	30.65111956	0.963987491
0	0.07	0.5	0.9	0.260400237	0.739591523	1.970699559	21.88392836	0.99999176	0.032459802	0.669774994	37.02231043	30.88219687	0.702234797	0.269946629	0.7300455	1.930481997	21.74332016	0.999992128	0.035941195	0.663738669	36.04171883	30.78324213	0.699679864
0	0.07	0.5	1	0.234890036	0.765100092	1.818304964	19.50255928	0.999990128	0.087455182	0.445125959	39.60744931	26.27399659	0.532581141	0.235437211	0.764553539	1.800827997	19.30589849	0.99999075	0.096151962	0.433686522	38.83072978	26.26082051	0.529838484
0	0.07	0.75	0	0.983367939	0.016622096	12.98105022	195.8304096	0.999990035	0.000181066	0.999818934	3.888009336	13.63086018	1	0.990493828	0.009496203	8.305399143	196.3921984	0.999990032	0.000181066	0.999818934	3.888009336	13.63086018	1
0	0.07	0.75	0.1	0.93630201	0.063688021	13.48763284	175.6239099	0.999990031	0.000180816	0.999819184	3.90548996	13.66598661	1	0.960012991	0.039977014	9.213052898	176.3901049	0.999990005	0.00018429	0.99981571	3.895705044	13.65732866	1
0	0.07	0.75	0.25	0.810083067	0.189907098	11.2760561	126.513903	0.999990165	0.000182119	0.999817881	3.960176331	13.77793639	1	0.864498193	0.135491823	8.470381651	127.4067242	0.999990016	0.000190895	0.999809105	3.929342343	13.74514245	1
0	0.07	0.75	0.5	0.567670428	0.432319651	7.701264585	78.51781932	0.999990079	0.000195492	0.999804508	4.384913222	14.34580652	1	0.635051133	0.36493918	6.508892518	79.27661561	0.999990313	0.0002138	0.9997862	4.264091484	14.23617867	1
0	0.07	0.75	0.75	0.39100107	0.608989164	4.964911266	53.51205658	0.999990234	0.000314789	0.999685154	9.963456324	16.78671443	0.999999943	0.427996528	0.571994021	4.578272763	53.83020638	0.999990549	0.000349799	0.999650146	9.341674656	16.58577284	0.999999946
0	0.07	0.75	0.9	0.322058557	0.677932273	3.825894554	43.03622373	0.99999083	0.00226184	0.993039264	51.63283662	22.82696535	0.995301104	0.336491678	0.663498355	3.677740419	42.99361909	0.999990033	0.002414286	0.992723293	50.13874216	22.76657601	0.995137579
0	0.07	0.75	1	0.287435987	0.712554342	3.252911657	37.17943416	0.999990329	0.039319433	0.887859081	85.71599841	24.7716035	0.927178514	0.288008454	0.711982119	3.200448631	36.87890034	0.999990573	0.041708477	0.882973274	84.96825334	25.04635676	0.924681751
0	0.07	1	0	0.981303457	0.018686635	14.24293562	195.647243	0.999990092	1.74E-05	0.999982569	3.208495021	11.2156765	1	0.990649253	0.009340841	8.19703658	196.4042211	0.999990094	1.74E-05	0.999982569	3.208495021	11.2156765	1
0	0.07	1	0.1	0.976129024	0.023861065	16.59595169	194.4028205	0.999990089	1.77E-05	0.999982285	3.220945851	11.24519824	1	0.986851143	0.013138874	10.23486338	195.3469398	0.999990016	1.78E-05	0.999982223	3.214211094	11.23359252	1
0	0.07	1	0.25	0.966155864	0.033834198	20.64485961	191.9826933	0.999990061	1.83E-05	0.999981749	3.25360724	11.31295766	1	0.978785308	0.021204774	14.05578595	193.1742177	0.999990082	1.84E-05	0.999981574	3.233782112	11.280643	1
0	0.07	1	0.5	0.941562461	0.058424377	28.7392887	185.5903016	0.999986838	1.97E-05	0.999980263	3.423484598	11.52825926	1	0.956004128	0.04398581	22.70575398	187.0870059	0.999989938	2.02E-05	0.999979835	3.361594664	11.4578156	1
0	0.07	1	0.75	0.901776395	0.098203965	38.13422578	173.3470582	0.999980361	2.51E-05	0.999974929	5.221000332	12.02278083	1	0.913800072	0.086182458	34.20595167	174.6679862	0.999982531	2.58E-05	0.999974217	4.928956211	11.93022741	1
0	0.07	1	0.9	0.866170853	0.133805535	43.8456742	159.9973869	0.999976388	7.62E-05	0.999923836	30.33433949	12.79364932	1	0.872615934	0.127361448	42.00318828	160.5960489	0.999977382	7.63E-05	0.99992371	29.17149856	12.72445148	1
0	0.07	1	1	0.835095005	0.164879261	47.26316786	146.867768	0.999974266	0.004983736	0.995015352	163.1809227	14.14084602	0.999999088	0.834910151	0.165064187	47.09432198	146.460114	0.999974338	0.00511455	0.994884518	162.7018722	14.18130212	0.999999068
0	0.08	0	0	0.989995014	0.009995014	8.65126016	196.3594212	0.999990027	0.91996293	0.07996293	42.4750208	189.1886229	0.999925861	0.989995014	0.009995014	8.65126016	196.3594212	0.999990027	0.91996293	0.07996293	42.4750208	189.1886229	0.999925861
0	0.08	0	0.1	0.824163232	0.175827273	4.210083268	70.36417265	0.999990506	0.889670714	0.052820848	34.33869048	128.7562341	0.942491562	0.824163232	0.175827273	4.210083268	70.36417265	0.999990506	0.890999676	0.052140112	34.06064449	128.8195739	0.943139787
0	0.08	0	0.25	0.629266028	0.370725257	2.882394726	36.8868722	0.999991285	0.809852754	0.011501066	25.20975683	73.72327149	0.82135382	0.629266028	0.370725257	2.882394726	36.8868722	0.999991285	0.815204171	0.011055929	24.76486393	73.8007317	0.826260101
0	0.08	0	0.5	0.418194264	0.581795844	2.114740214	22.56176806	0.999990108	0.702909316	0.000994515	19.27656088	45.61862814	0.70390383	0.418194264	0.581795844	2.114740214	22.56176806	0.999990108	0.718079126	0.00089139	18.68774189	45.69313674	0.718970516
0	0.08	0	0.75	0.288518895	0.711475109	1.763824352	17.10940017	0.999994004	0.626684486	0.000153681	16.66089837	35.35239243	0.626838167	0.288518895	0.711475109	1.763824352	17.10940017	0.999994004	0.653065191	0.000125474	15.96699002	35.42460825	0.653190665
0	0.08	0	0.9	0.234048232	0.765945463	1.629513617	15.17390606	0.999993695	0.584627605	5.21E-05	15.49583596	31.23997921	0.584679694	0.234048232	0.765945463	1.629513617	15.17390606	0.999993695	0.61822282	3.97E-05	14.75979752	31.30949078	0.61826255
0	0.08	0	1	0.204513084	0.79547802	1.558436713	14.17758037	0.999991104	0.554726998	2.31E-05	14.73247341	28.72679901	0.554750137	0.204513084	0.79547802	1.558436713	14.17758037	0.999991104	0.59340091	1.67E-05	13.98170692	28.79313774	0.593417644
0	0.08	0.25	0	0.987740112	0.012249915	10.17733464	196.1951196	0.999990027	0.024879967	0.975120033	8.450693274	30.82579029	1	0.99019109	0.009798933	8.515675592	196.3722789	0.999990023	0.024879967	0.975120033	8.450693274	30.82579029	1
0	0.08	0.25	0.1	0.832172558	0.16781764	5.855185365	94.14648243	0.999990198	0.024527996	0.975472004	8.524252944	30.97438214	1	0.858463526	0.141526621	5.138081093	94.3665551	0.999990147	0.025201885	0.974798115	8.486561107	30.98695918	1
0	0.08	0.25	0.25	0.621350326	0.378639809	3.549030512	47.34942729	0.999990135	0.025038546	0.974960107	9.104989155	32.67382605	0.999998653	0.660981805	0.33900919	3.262044212	47.49213484	0.999990995	0.026659015	0.973339749	8.954910627	32.57244643	0.999998764
0	0.08	0.25	0.5	0.412190533	0.587800936	2.347909837	26.26992747	0.999991469	0.037346549	0.866838562	15.3064982	38.9795208	0.90418511	0.441240692	0.558751171	2.253599235	26.29255246	0.999991864	0.040988002	0.866071743	14.66430074	38.70418166	0.907059746
0	0.08	0.25	0.75	0.293084165	0.706908784	1.875032084	18.88877926	0.999992949	0.093050609	0.382060519	23.33094525	32.56754449	0.475111129	0.305894544	0.694096052	1.842598446	18.85225954	0.999990596	0.101531274	0.378903138	22.2156798	32.33970496	0.480434412
0	0.08	0.25	0.9	0.244069336	0.755920944	1.706328143	16.46892469	0.999990279	0.143110333	0.243114391	23.12129223	29.53154868	0.386224724	0.248807424	0.751183666	1.691946511	16.4118602	0.99999109	0.158798232	0.241984985	22.38072616	29.74980822	0.400783217
0	0.08	0.25	1	0.217495676	0.782494882	1.619664651	15.26762227	0.999990558	0.177587584	0.190958066	22.34796415	28.32541038	0.36854565	0.217770431	0.782221095	1.61332684	15.1997368	0.999991526	0.198036213	0.186314206	21.6452628	28.56131909	0.384350418
0	0.08	0.5	0	0.985571937	0.014418091	11.59150906	196.0196495	0.999990028	0.000982169	0.999017831	5.364311034	17.8994435	1	0.990379622	0.009610392	8.384849425	196.3842613	0.999990014	0.000982169	0.999017831	5.364311034	17.8994435	1
0	0.08	0.5	0.1	0.88292688	0.117063214	9.050039843	133.3805621	0.999990094	0.000970558	0.999029442	5.393901104	17.9484662	1	0.91535596	0.084634168	6.981709158	133.8986229	0.999990129	0.000999074	0.999000926	5.377521315	17.94583916	1
0	0.08	0.5	0.25	0.68409964	0.31589084	5.888776926	74.5816103	0.99999048	0.000971209	0.999028791	5.526013213	18.21806238	1	0.746414511	0.253575955	4.905740261	75.08151386	0.999990466	0.001041522	0.998958478	5.468025274	18.17850717	1
0	0.08	0.5	0.5	0.445077324	0.554912975	3.401661002	41.58944043	0.9999903	0.001145368	0.998854472	7.16643211	20.53118679	0.99999984	0.499356437	0.500634442	3.087815863	41.86407391	0.999990878	0.00129266	0.998707192	6.873351779	20.30319922	0.999999852
0	0.08	0.5	0.75	0.315217623	0.68477258	2.345548881	27.49760013	0.999990203	0.003689838	0.967201233	22.74763877	29.5193357	0.970891071	0.340578957	0.659411525	2.248375197	27.50222806	0.999990482	0.004147494	0.966904881	21.75977406	29.25090242	0.971052375
0	0.08	0.5	0.9	0.265515087	0.734475411	2.01004238	22.48488368	0.999990499	0.022406771	0.706134276	39.52415232	30.18702196	0.728541047	0.275086942	0.724903928	1.969047052	22.36116019	0.99999087	0.024657254	0.701106908	38.68187878	30.11485061	0.725764162
0	0.08	0.5	1	0.239425495	0.760565597	1.851399263	20.03324155	0.999991092	0.069214446	0.482848433	41.95748809	26.35105618	0.552062879	0.239952604	0.760038984	1.833838308	19.84817282	0.999991587	0.075823866	0.471659186	41.29853621	26.36899086	0.547483052
0	0.08	0.75	0	0.983485568	0.016504436	12.90800915	195.8400684	0.999990005	5.37E-05	0.999946307	4.083073933	13.34542152	1	0.990561038	0.009428963	8.258533347	196.3954096	0.999990001	5.37E-05	0.999946307	4.083073933	13.34542152	1
0	0.08	0.75	0.1	0.937831739	0.062158269	13.29831399	175.8345235	0.999990009	5.37E-05	0.999946257	4.101132662	13.37916684	1	0.960991662	0.038998447	9.08736109	176.5857712	0.999990109	5.48E-05	0.999945215	4.091273421	13.37066475	1
0	0.08	0.75	0.25	0.817204752	0.182785253	11.10417879	126.9810221	0.999990005	5.44E-05	0.999945605	4.15960215	13.48227234	1	0.869793314	0.130196785	8.347364914	127.8432531	0.999990099	5.70E-05	0.999942964	4.127842702	13.45153745	1
0	0.08	0.75	0.5	0.583546146	0.416443858	7.733084369	79.43621505	0.999990004	5.94E-05	0.999940555	4.635814216	13.97721513	1	0.64935021	0.350640071	6.542800197	80.16852415	0.999990281	6.50E-05	0.999934997	4.50512437	13.88001178	1
0	0.08	0.75	0.75	0.406849859	0.593140563	5.120478807	54.82300936	0.999990423	0.000106113	0.999893858	11.1787885	15.99038505	0.999999971	0.443662548	0.556328198	4.726365033	55.1460011	0.999990746	0.000117237	0.999882736	10.49302669	15.81620351	0.999999973
0	0.08	0.75	0.9	0.33579892	0.664191958	3.995220955	44.54845948	0.999990877	0.001171415	0.995627118	57.90839104	20.95941364	0.996798533	0.350249117	0.649740956	3.844391636	44.53313214	0.999990073	0.00123802	0.995458954	56.50656332	20.90008057	0.996696974
0	0.08	0.75	1	0.299648268	0.700342026	3.415727264	38.76548431	0.999990295	0.028477443	0.913160484	89.56593865	23.15002386	0.941637926	0.300169588	0.699820921	3.36467743	38.49998336	0.999990509	0.030164436	0.909369135	88.93385468	23.40154845	0.939533571
0	0.08	1	0	0.981476523	0.01851356	14.13853595	195.6627213	0.999990082	3.74E-06	0.999996255	3.361261715	10.9917205	1	0.990735784	0.009254302	8.136539008	196.4093305	0.999990086	3.74E-06	0.999996255	3.361261715	10.9917205	1
0	0.08	1	0.1	0.976751668	0.023238368	16.3090407	194.5542539	0.999990037	3.81E-06	0.999996186	3.374343973	11.01984983	1	0.98719654	0.012793529	10.06104533	195.4723165	0.999990069	3.83E-06	0.99999617	3.367296351	11.00886611	1
0	0.08	1	0.25	0.967811489	0.032178528	20.00860309	192.4216681	0.999990017	3.95E-06	0.999996053	3.409331447	11.08262574	1	0.979832379	0.020157669	13.62621867	193.5535187	0.999990049	3.99E-06	0.99999601	3.388322858	11.05268459	1
0	0.08	1	0.5	0.946365399	0.053622355	27.34479277	186.9640077	0.999987755	4.32E-06	0.999995681	3.597637199	11.27371719	1	0.959651779	0.040338299	21.59809676	188.3324754	0.999990078	4.42E-06	0.999995576	3.530016671	11.21094767	1
0	0.08	1	0.75	0.912694903	0.087287032	35.91203432	176.9185803	0.999981935	5.73E-06	0.999994271	5.701539437	11.68438748	1	0.923444818	0.076539151	32.19928389	178.0992425	0.999983968	5.90E-06	0.999994096	5.364946382	11.6069431	1
0	0.08	1	0.9	0.883126231	0.116851931	41.277622	166.0208946	0.999978162	2.31E-05	0.999976873	35.8874537	12.25502642	1	0.888811996	0.111167111	39.54011794	166.5634067	0.999979107	2.30E-05	0.999976976	34.65020511	12.20282176	1
0	0.08	1	1	0.857435504	0.142540423	44.64123648	154.9506946	0.999975927	0.0026928	0.997306675	169.5864882	13.2005234	0.999999475	0.857266603	0.142709379	44.49931957	154.5814291	0.999975982	0.002772078	0.997227383	169.149683	13.23502313	0.999999462
0	0.09	0	0	0.989995014	0.009995014	8.65126016	196.3594212	0.999990027	0.90995875	0.08995875	46.13487837	188.1351321	0.9999175	0.989995014	0.009995014	8.65126016	196.3594212	0.999990027	0.90995875	0.08995875	46.13487837	188.1351321	0.9999175
0	0.09	0	0.1	0.824163232	0.175827273	4.210083268	70.36417265	0.999990506	0.876426436	0.059667787	37.03289951	128.1206911	0.936094223	0.824163232	0.175827273	4.210083268	70.36417265	0.999990506	0.877747156	0.058979854	36.77020548	128.1844225	0.93672701
0	0.09	0	0.25	0.629266028	0.370725257	2.882394726	36.8868722	0.999991285	0.788694437	0.013346514	26.91048985	73.41417218	0.802040951	0.629266028	0.370725257	2.882394726	36.8868722	0.999991285	0.793947062	0.012875342	26.49653246	73.49134563	0.806822403
0	0.09	0	0.5	0.418194264	0.581795844	2.114740214	22.56176806	0.999990108	0.673360232	0.001222416	20.3808344	45.47124576	0.674582648	0.418194264	0.581795844	2.114740214	22.56176806	0.999990108	0.688004257	0.00110476	19.84025625	45.54468578	0.689109017
0	0.09	0	0.75	0.288518895	0.711475109	1.763824352	17.10940017	0.999994004	0.59294479	0.000198003	17.51412319	35.25751888	0.593142794	0.288518895	0.711475109	1.763824352	17.10940017	0.999994004	0.618097931	0.000164011	16.88147796	35.32853619	0.618261942
0	0.09	0	0.9	0.234048232	0.765945463	1.629513617	15.17390606	0.999993695	0.549191988	6.90E-05	16.24251949	31.16397558	0.549260976	0.234048232	0.765945463	1.629513617	15.17390606	0.999993695	0.580995826	5.36E-05	15.57367809	31.23232611	0.581049448
0	0.09	0	1	0.204513084	0.79547802	1.558436713	14.17758037	0.999991104	0.518310221	3.13E-05	15.41315833	28.66155584	0.518341513	0.204513084	0.79547802	1.558436713	14.17758037	0.999991104	0.554726998	2.31E-05	14.73247341	28.72679901	0.554750137
0	0.09	0.25	0	0.987770087	0.012219964	10.15745023	196.198122	0.999990051	0.015709033	0.984290967	8.899503917	30.17085815	1	0.990215072	0.009774974	8.499078145	196.3746754	0.999990047	0.015709033	0.984290967	8.899503917	30.17085815	1
0	0.09	0.25	0.1	0.834244464	0.165745653	5.869968941	94.63410163	0.999990117	0.015513292	0.984486708	8.974656178	30.31272757	1	0.860249811	0.139740256	5.150992321	94.8613592	0.999990067	0.015938217	0.984061783	8.938532611	30.32379765	1
0	0.09	0.25	0.25	0.624568713	0.37542219	3.574276875	47.77166928	0.999990903	0.01597064	0.984028427	9.609899975	31.90202051	0.999999066	0.66397378	0.336016845	3.284818064	47.92397508	0.999990625	0.016990873	0.983008158	9.458534138	31.80502028	0.999999031
0	0.09	0.25	0.5	0.414919636	0.585071066	2.362608747	26.55302742	0.999990702	0.025588049	0.887370825	16.51972737	38.23314425	0.912958875	0.443940617	0.556050487	2.26748113	26.58355836	0.999991104	0.027968272	0.887519193	15.87343689	37.96032565	0.915487465
0	0.09	0.25	0.75	0.295206971	0.704785006	1.884263369	19.06044049	0.999991978	0.072812179	0.401567769	24.80059104	32.26365037	0.474379949	0.308030807	0.691961598	1.851602323	19.02774197	0.999992405	0.079942158	0.404568422	24.05191681	32.29201973	0.484510581
0	0.09	0.25	0.9	0.245900207	0.754092342	1.713778065	16.60051076	0.999992549	0.120573202	0.257992977	24.72590748	29.39469611	0.378566179	0.250644945	0.749348166	1.699325158	16.54555886	0.999993111	0.133240591	0.257410981	24.05881852	29.59338881	0.390651572
0	0.09	0.25	1	0.219158967	0.780834047	1.626249036	15.37998212	0.999993014	0.154214336	0.204289027	23.82977656	28.23664748	0.358503362	0.219430488	0.780563183	1.619907519	15.31350005	0.99999367	0.171303927	0.200351424	23.20015568	28.46837543	0.37165535
0	0.09	0.5	0	0.98564097	0.014349104	11.54726674	196.026577	0.999990075	0.00041639	0.99958361	5.614459995	17.53696489	1	0.990425653	0.009564409	8.352878404	196.3888602	0.999990061	0.00041639	0.99958361	5.614459995	17.53696489	1
0	0.09	0.5	0.1	0.8851044	0.114885629	8.988088943	133.6201598	0.999990029	0.000412347	0.999587653	5.644623935	17.58440782	1	0.916969738	0.083020332	6.935913819	134.1325238	0.99999007	0.000424456	0.999575544	5.628565434	17.5811704	1
0	0.09	0.5	0.25	0.690921948	0.309068512	5.904485238	74.98995426	0.99999046	0.000414985	0.999585015	5.786234527	17.83178625	1	0.752185706	0.247804756	4.920152438	75.48448148	0.999990461	0.000444873	0.999555127	5.727363818	17.79424929	1
0	0.09	0.5	0.5	0.45304997	0.5469411	3.461924803	42.16441714	0.999991071	0.000506933	0.999492974	7.627045476	19.90095627	0.999999907	0.507049527	0.49294087	3.142225337	42.44638655	0.999990396	0.000570307	0.999429595	7.314478129	19.6899598	0.999999902
0	0.09	0.5	0.75	0.321324744	0.678666433	2.393204911	28.10480805	0.999991177	0.00202514	0.975461647	25.04648913	28.31619522	0.977486787	0.346725758	0.65326565	2.293814826	28.12657641	0.999991408	0.002255465	0.975431151	24.08447274	28.05547061	0.977686615
0	0.09	0.5	0.9	0.270612533	0.729379009	2.047814373	23.03451877	0.999991542	0.015951309	0.741903088	42.12063535	29.71110881	0.757854396	0.280208513	0.719783321	2.006117569	22.92552658	0.999991835	0.017446277	0.737688548	41.38455011	29.66002214	0.755134824
0	0.09	0.5	1	0.243965813	0.756026313	1.883591494	20.52749516	0.999992126	0.05555613	0.519103862	44.04999988	26.34789353	0.574659992	0.244474008	0.755516245	1.865990822	20.35304685	0.999990253	0.059202523	0.505371758	42.92378643	26.16799441	0.564574281
0	0.09	0.75	0	0.983601594	0.016388479	12.83591738	195.8517314	0.999990074	1.60E-05	0.99998402	4.25990878	13.09464622	1	0.990627354	0.009362717	8.212312062	196.4020338	0.999990071	1.60E-05	0.99998402	4.25990878	13.09464622	1
0	0.09	0.75	0.1	0.939165253	0.060824834	13.12520954	175.9818292	0.999990087	1.60E-05	0.999983968	4.278528848	13.12715588	1	0.961843187	0.038146887	8.972110657	176.7152605	0.999990074	1.63E-05	0.999983654	4.268564526	13.11884762	1
0	0.09	0.75	0.25	0.82335848	0.176631566	10.94202234	127.3475672	0.999990046	1.63E-05	0.999983694	4.340661961	13.22301367	1	0.874350402	0.125639758	8.230566875	128.1806303	0.99999016	1.71E-05	0.999982897	4.307915759	13.19408213	1
0	0.09	0.75	0.5	0.59782101	0.402169479	7.740146298	80.18321942	0.999990489	1.82E-05	0.999981849	4.869027976	13.66170736	1	0.662131878	0.337858417	6.554643209	80.88900531	0.999990295	1.98E-05	0.999980157	4.728175177	13.57450278	1
0	0.09	0.75	0.75	0.421867258	0.578123472	5.245071311	55.90772453	0.99999073	3.63E-05	0.999963706	12.43548191	15.35245623	0.999999985	0.458454298	0.541535974	4.845522884	56.22993486	0.999990272	3.98E-05	0.999960167	11.68896089	15.20060323	0.999999984
0	0.09	0.75	0.9	0.349160091	0.650830018	4.140535405	45.82547639	0.999990109	0.000634557	0.99708947	63.66920989	19.45900607	0.997724027	0.363611213	0.63637907	3.987771742	45.83028199	0.999990283	0.000665305	0.997053379	62.50455339	19.4105474	0.997718684
0	0.09	0.75	1	0.311691955	0.688298489	3.560232036	40.13398897	0.999990444	0.0209891	0.932265909	92.85010431	21.73039078	0.953255009	0.312168055	0.687822576	3.510717862	39.89818564	0.999990632	0.022203737	0.929307595	92.30467302	21.95909932	0.951511332
0	0.09	1	0	0.981646412	0.01834366	14.0358106	195.6778602	0.999990072	8.10E-07	0.99999919	3.499412373	10.79419105	1	0.990820726	0.00916935	8.077057051	196.4142498	0.999990077	8.10E-07	0.99999919	3.499412373	10.79419105	1
0	0.09	1	0.1	0.977299515	0.022690547	16.04936134	194.6702307	0.999990062	8.27E-07	0.999999173	3.513063873	10.82111643	1	0.987500113	0.012489985	9.903407261	195.5624812	0.999990098	8.30E-07	0.99999917	3.505731735	10.81067572	1
0	0.09	1	0.25	0.969203607	0.030786415	19.45334774	192.7581207	0.999990023	8.59E-07	0.999999141	3.550227157	10.87976855	1	0.980711474	0.019278589	13.25120668	193.8369619	0.999990063	8.69E-07	0.999999131	3.528116331	10.85182494	1
0	0.09	1	0.5	0.950237904	0.049750616	26.15050056	188.0060265	0.99998852	9.51E-07	0.999999049	3.756751716	11.05190839	1	0.962586614	0.037403422	20.65057879	189.2656017	0.999990036	9.77E-07	0.999999023	3.683516163	10.99526547	1
0	0.09	1	0.75	0.921254132	0.078729147	33.98712184	179.5865259	0.999983279	1.32E-06	0.999998678	6.188887856	11.40230198	1	0.930989445	0.068995743	30.46306879	180.6485837	0.999985188	1.36E-06	0.999998635	5.805495588	11.33607411	1
0	0.09	1	0.9	0.89630255	0.103677211	38.99262126	170.6201605	0.999979761	7.41E-06	0.999992591	41.69487227	11.84515231	1	0.901382917	0.098597739	37.34825251	171.1100368	0.999980656	7.32E-06	0.999992679	40.42899997	11.80457364	1
0	0.09	1	1	0.874818929	0.125158605	42.23474577	161.3627371	0.999977534	0.001488895	0.998510799	174.893062	12.52638764	0.999999694	0.87467072	0.125306855	42.11358237	161.0343203	0.999977575	0.001537121	0.998462564	174.4884971	12.55627656	0.999999685
0	0.1	0	0	0.989995014	0.009995014	8.65126016	196.3594212	0.999990027	0.89995467	0.09995467	49.63387443	187.0740138	0.999909341	0.989995014	0.009995014	8.65126016	196.3594212	0.999990027	0.89995467	0.09995467	49.63387443	187.0740138	0.999909341
0	0.1	0	0.1	0.824163232	0.175827273	4.210083268	70.36417265	0.999990506	0.863264503	0.066586759	39.58475263	127.4811698	0.929851262	0.824163232	0.175827273	4.210083268	70.36417265	0.999990506	0.864576994	0.065891617	39.3354494	127.5453042	0.930468611
0	0.1	0	0.25	0.629266028	0.370725257	2.882394726	36.8868722	0.999991285	0.767928332	0.015297612	28.49845936	73.10602798	0.783225944	0.629266028	0.370725257	2.882394726	36.8868722	0.999991285	0.773083346	0.014799801	28.11117439	73.18299077	0.787883147
0	0.1	0	0.5	0.418194264	0.581795844	2.114740214	22.56176806	0.999990108	0.644840611	0.001481146	21.39950409	45.32564412	0.646321756	0.418194264	0.581795844	2.114740214	22.56176806	0.999990108	0.658973562	0.001347777	20.900062	45.39824971	0.660321339
0	0.1	0	0.75	0.288518895	0.711475109	1.763824352	17.10940017	0.999994004	0.560784659	0.00025095	18.29665658	35.16389675	0.561035608	0.288518895	0.711475109	1.763824352	17.10940017	0.999994004	0.584759185	0.000210389	17.71595008	35.23400992	0.584969574
0	0.1	0	0.9	0.234048232	0.765945463	1.629513617	15.17390606	0.999993695	0.515658431	8.98E-05	16.92554837	31.08894446	0.515748193	0.234048232	0.765945463	1.629513617	15.17390606	0.999993695	0.545754543	7.09E-05	16.31351862	31.15643361	0.545825424
0	0.1	0	1	0.204513084	0.79547802	1.558436713	14.17758037	0.999991104	0.484033741	4.15E-05	16.03470833	28.59711637	0.484075272	0.204513084	0.79547802	1.558436713	14.17758037	0.999991104	0.518310221	3.13E-05	15.41315833	28.66155584	0.518341513
0	0.1	0.25	0	0.987799916	0.012190159	10.13765293	196.2011097	0.999990075	0.009922642	0.990077358	9.313879126	29.5669327	1	0.990238938	0.009751133	8.482554495	196.3770603	0.999990071	0.009922642	0.990077358	9.313879126	29.5669327	1
0	0.1	0.25	0.1	0.836113364	0.163876711	5.878922425	95.00530845	0.999990076	0.009815831	0.990184169	9.390870411	29.70273362	1	0.861859137	0.138130889	5.1588528	95.23680883	0.999990026	0.010083866	0.989916134	9.355947412	29.71237344	1
0	0.1	0.25	0.25	0.627650481	0.372340118	3.596597031	48.13215873	0.999990599	0.010193145	0.989806124	10.08125838	31.19198564	0.999999269	0.666835754	0.333154555	3.304949469	48.29164892	0.999990309	0.010835505	0.989163736	9.92768456	31.09884981	0.999999241
0	0.1	0.25	0.5	0.417613934	0.58237818	2.376650918	26.81450835	0.999992114	0.017616464	0.907579899	17.73301391	37.67651688	0.925196363	0.44660466	0.553385723	2.280744399	26.85165176	0.999990383	0.019165357	0.904295341	17.05309253	37.24132392	0.923460698
0	0.1	0.25	0.75	0.297321734	0.702669261	1.893301644	19.2249129	0.999990996	0.057311693	0.420243743	26.13511954	31.98393344	0.477555437	0.310158518	0.689832911	1.860420193	19.19564084	0.999991429	0.062696003	0.423456802	25.45527782	31.99382426	0.486152805
0	0.1	0.25	0.9	0.24772884	0.752262628	1.721123735	16.72800975	0.999991469	0.099831166	0.268034362	25.76777537	29.05235094	0.367865528	0.252480113	0.747511941	1.706602537	16.67508574	0.999992054	0.110073198	0.267709472	25.17640494	29.23103104	0.377782669
0	0.1	0.25	1	0.220822212	0.779169704	1.632762008	15.48945408	0.999991916	0.130575688	0.211855355	24.71780799	27.89010233	0.342431043	0.221090557	0.778902055	1.626418592	15.42434754	0.999992612	0.144837051	0.208261579	24.16288435	28.1079927	0.35309863
0	0.1	0.5	0	0.985709297	0.014280725	11.50335396	196.0309824	0.999990022	0.000176814	0.999823186	5.844359636	17.21387087	1	0.990471195	0.009518814	8.321142458	196.3899373	0.999990008	0.000176814	0.999823186	5.844359636	17.21387087	1
0	0.1	0.5	0.1	0.887034064	0.112956098	8.927233084	133.7946807	0.999990162	0.000175471	0.999824529	5.875146674	17.25984575	1	0.918397243	0.081592761	6.890725305	134.2993764	0.999990004	0.000180621	0.999819379	5.859300032	17.25618377	1
0	0.1	0.5	0.25	0.697130822	0.302859639	5.911811011	75.32438744	0.999990461	0.000177615	0.999822385	6.026220665	17.48876742	1	0.757421643	0.242568835	4.92748263	75.81191376	0.999990478	0.000190338	0.999809662	5.96620695	17.4530911	1
0	0.1	0.5	0.5	0.460683117	0.539307552	3.514447751	42.65590122	0.999990669	0.00022512	0.999774815	8.073866753	19.35467375	0.999999935	0.51439515	0.485596088	3.189711147	42.94202175	0.999991239	0.000252408	0.999747533	7.741245125	19.15899342	0.999999941
0	0.1	0.5	0.75	0.327346612	0.672643783	2.437741716	28.64588586	0.999990395	0.001130832	0.980398526	27.226759	27.15673808	0.981529358	0.352779946	0.647210684	2.336324063	28.68130885	0.999990631	0.001248126	0.980513556	26.30212601	26.90430197	0.981761681
0	0.1	0.5	0.9	0.275688187	0.724302381	2.084007334	23.53831398	0.999990568	0.011391288	0.769397574	44.02545723	28.97599636	0.780788862	0.285306844	0.714684018	2.041677308	23.44221524	0.999990862	0.012396259	0.765867126	43.38408975	28.93966714	0.778263386
0	0.1	0.5	1	0.248506724	0.751484356	1.914827837	20.98817974	0.99999108	0.043957857	0.550774151	45.36718817	26.06196289	0.594732008	0.248997048	0.750994432	1.897224834	20.82384511	0.999991481	0.047906106	0.5403417	44.87400183	26.1287166	0.588247805
0	0.1	0.75	0	0.983715951	0.016274091	12.76466633	195.8610399	0.999990042	4.77E-06	0.999995227	4.422208236	12.87050399	1	0.990692694	0.009297346	8.166637828	196.4050269	0.99999004	4.77E-06	0.999995227	4.422208236	12.87050399	1
0	0.1	0.75	0.1	0.940356021	0.059634008	12.96535144	176.097201	0.99999003	4.80E-06	0.9999952	4.441368016	12.90189702	1	0.962602594	0.037387427	8.865478895	176.8147695	0.999990021	4.89E-06	0.999995106	4.431280441	12.89380267	1
0	0.1	0.75	0.25	0.828774901	0.171215167	10.78921596	127.6492834	0.999990068	4.91E-06	0.999995094	4.507057078	12.99166461	1	0.878348404	0.121641795	8.120007539	128.4558056	0.9999902	5.15E-06	0.999994853	4.473290707	12.96433772	1
0	0.1	0.75	0.5	0.610765802	0.389224699	7.729886836	80.80654981	0.999990501	5.57E-06	0.999994435	5.088495139	13.38564652	1	0.673662788	0.326327552	6.550960591	81.487363	0.99999034	6.08E-06	0.999993919	4.937210871	13.30668516	1
0	0.1	0.75	0.75	0.436111065	0.56387927	5.344624979	56.82153356	0.999990335	1.26E-05	0.999987398	13.73885429	14.82825107	0.99999999	0.47243821	0.527552484	4.941222754	57.14027647	0.999990694	1.37E-05	0.999986274	12.93612166	14.69509077	0.999999991
0	0.1	0.75	0.9	0.36213171	0.63785874	4.265058327	46.91629154	0.999990451	0.000359834	0.998035466	69.18404912	18.25587889	0.9983953	0.376568933	0.623421682	4.110942685	46.93581516	0.999990615	0.000374039	0.998022718	68.13209224	18.20911713	0.998396758
0	0.1	0.75	1	0.323537406	0.676453326	3.688099145	41.32223535	0.999990732	0.015719007	0.946783149	95.70781631	20.49041562	0.962502156	0.323973296	0.6760176	3.640176875	41.11165728	0.999990895	0.016608618	0.944461984	95.22970499	20.69769709	0.961070602
0	0.1	1	0	0.981813213	0.018176849	13.93471867	195.6926682	0.999990062	1.76E-07	0.999999824	3.626034523	10.61702666	1	0.990904124	0.009085942	8.018565136	196.4189831	0.999990067	1.76E-07	0.999999824	3.626034523	10.61702666	1
0	0.1	1	0.1	0.97779136	0.02219871	15.8111605	194.7671309	0.99999007	1.80E-07	0.99999982	3.640204129	10.64289098	1	0.987772419	0.012217591	9.758547226	195.6328248	0.999990009	1.81E-07	0.999999819	3.632610281	10.63293308	1
0	0.1	1	0.25	0.970402847	0.029587243	18.96067337	193.0347081	0.99999009	1.88E-07	0.999999812	3.679419233	10.69804747	1	0.981467958	0.01852208	12.91831711	194.0654756	0.999990038	1.91E-07	0.999999809	3.656271926	10.67182404	1
0	0.1	1	0.5	0.953447791	0.04654138	25.1111109	188.8347705	0.999989171	2.11E-07	0.999999789	3.904065905	10.85486998	1	0.965015728	0.034974302	19.82682262	190.0029209	0.99999003	2.17E-07	0.999999783	3.825288815	10.80326888	1
0	0.1	1	0.75	0.928154801	0.071829633	32.30470458	181.6466726	0.999984434	3.08E-07	0.999999692	6.689225961	11.15992322	1	0.937063074	0.062923157	28.94716559	182.609767	0.999986231	3.18E-07	0.999999682	6.256538519	11.10236917	1
0	0.1	1	0.9	0.906799114	0.09318207	36.95947706	174.1860422	0.999981184	2.51E-06	0.999997487	47.68337511	11.51704573	1	0.911388316	0.088593714	35.3981205	174.6289141	0.99998203	2.46E-06	0.999997537	46.43311693	11.48479895	1
0	0.1	1	1	0.888619461	0.111359571	40.04551462	166.457402	0.999979032	0.000841835	0.999157984	179.3919077	12.02279995	0.999999819	0.888491822	0.111487241	39.94053152	166.1683194	0.999979063	0.000871364	0.99912845	179.012817	12.04931499	0.999999813
0	0.15	0	0	0.989995014	0.009995014	8.65126016	196.3594212	0.999990027	0.849935783	0.149935783	65.26462171	181.6494793	0.999871566	0.989995014	0.009995014	8.65126016	196.3594212	0.999990027	0.849935783	0.149935783	65.26462171	181.6494793	0.999871566
0	0.15	0	0.1	0.824163232	0.175827273	4.210083268	70.36417265	0.999990506	0.798685554	0.102266477	50.71629146	124.2198379	0.900952031	0.824163232	0.175827273	4.210083268	70.36417265	0.999990506	0.799957093	0.101535103	50.51521051	124.2861634	0.901492196
0	0.15	0	0.25	0.629266028	0.370725257	2.882394726	36.8868722	0.999991285	0.669817392	0.026723513	35.17679911	71.57002721	0.696540905	0.629266028	0.370725257	2.882394726	36.8868722	0.999991285	0.674501795	0.026083266	34.88278865	71.64692281	0.700585061
0	0.15	0	0.5	0.418194264	0.581795844	2.114740214	22.56176806	0.999990108	0.516693668	0.003327083	25.55339871	44.61182487	0.520020751	0.418194264	0.581795844	2.114740214	22.56176806	0.999990108	0.528480824	0.003095367	25.19388739	44.68272432	0.53157619
0	0.15	0	0.75	0.288518895	0.711475109	1.763824352	17.10940017	0.999994004	0.421534054	0.000688011	21.44020249	34.70486709	0.422222065	0.288518895	0.711475109	1.763824352	17.10940017	0.999994004	0.440293752	0.000600252	21.03359885	34.77334557	0.440894004
0	0.15	0	0.9	0.234048232	0.765945463	1.629513617	15.17390606	0.999993695	0.37351777	0.000276345	19.6507265	30.72041149	0.373794115	0.234048232	0.765945463	1.629513617	15.17390606	0.999993695	0.396215795	0.000230008	19.22779544	30.78647588	0.396445802
0	0.15	0	1	0.204513084	0.79547802	1.558436713	14.17758037	0.999991104	0.341026394	0.000139535	18.50318421	28.28011248	0.341165929	0.204513084	0.79547802	1.558436713	14.17758037	0.999991104	0.366175401	0.000111923	18.07750162	28.34331889	0.366287324
0	0.15	0.25	0	0.987946854	0.01204324	10.03990939	196.2130067	0.999990094	0.001003815	0.998996185	11.03289309	27.15512938	1	0.990356491	0.009633599	8.400983371	196.385393	0.99999009	0.001003815	0.998996185	11.03289309	27.15512938	1
0	0.15	0.25	0.1	0.843524166	0.156465953	5.877614872	96.0130424	0.999990119	0.00100168	0.99899832	11.12098665	27.26759556	1	0.868224616	0.131765462	5.158194949	96.24694509	0.999990078	0.001028585	0.998971415	11.08891938	27.27216181	1
0	0.15	0.25	0.25	0.641427777	0.358562977	3.67656364	49.37227986	0.999990754	0.001090093	0.998909697	12.10039175	28.38020448	0.99999979	0.679597488	0.320392981	3.377070744	49.54680438	0.999990469	0.001153623	0.99884616	11.92739582	28.30294347	0.999999783
0	0.15	0.25	0.5	0.430595852	0.569395981	2.438189457	27.8716412	0.999991834	0.002912037	0.954295426	23.37465653	34.50952874	0.957207463	0.459421092	0.540571025	2.338892918	27.93144524	0.999992118	0.003104352	0.955463938	22.74283942	34.25010654	0.95856829
0	0.15	0.25	0.75	0.307770464	0.69221967	1.935669619	19.95386116	0.999990134	0.019075059	0.513629955	31.68591972	31.09748512	0.532705014	0.320664527	0.679325927	1.901783398	19.9384501	0.999990454	0.020558685	0.516549521	31.25266426	31.05011106	0.537108206
0	0.15	0.25	0.9	0.256832379	0.743158068	1.756263817	17.31150369	0.999990447	0.042454155	0.322245413	30.08870884	27.97585426	0.364699568	0.261614528	0.738376368	1.741441588	17.26746915	0.999990896	0.04637354	0.321707456	29.73125743	28.07369444	0.368080996
0	0.15	0.25	1	0.229132068	0.770858841	1.664213677	15.9981599	0.999990909	0.061945544	0.250993423	28.46729407	26.694143	0.312938967	0.229385366	0.770606098	1.657884315	15.93937853	0.999991464	0.068259085	0.24762884	28.13278844	26.85176875	0.315887926
0	0.15	0.5	0	0.986041538	0.013948515	11.28937807	196.0593487	0.999990053	2.50E-06	0.999997501	6.789906244	15.9706778	1	0.990692694	0.009297346	8.166637828	196.4050269	0.99999004	2.50E-06	0.999997501	6.789906244	15.9706778	1
0	0.15	0.5	0.1	0.894506178	0.105483944	8.649132506	134.3061938	0.999990122	2.51E-06	0.999997493	6.82405036	16.01062966	1	0.92390732	0.07608287	6.682774371	134.7789741	0.99999019	2.58E-06	0.99999742	6.808390405	16.00633289	1
0	0.15	0.5	0.25	0.721941051	0.278048962	5.880539282	76.42540735	0.999990013	2.61E-06	0.999997385	7.022412371	16.17951447	1	0.778202003	0.221788097	4.906550854	76.875559	0.999990099	2.80E-06	0.999997204	6.954491666	16.15152245	1
0	0.15	0.5	0.5	0.494642024	0.505348559	3.693948362	44.36068783	0.999990583	4.11E-06	0.999995878	10.22525652	17.39860413	0.999999983	0.546851304	0.453139903	3.352688207	44.64365702	0.999991207	4.51E-06	0.999995475	9.788591371	17.26056492	0.999999985
0	0.15	0.5	0.75	0.356158469	0.643832855	2.620014483	30.65883707	0.999991324	8.11E-05	0.99278032	37.3309351	22.85755116	0.992861402	0.381654364	0.618337145	2.510759763	30.73149723	0.99999151	8.58E-05	0.992975228	36.624831	22.64938752	0.993061
0	0.15	0.5	0.9	0.300624783	0.699366538	2.242053134	25.52749776	0.999991321	0.002703797	0.869093868	51.87215411	25.83326446	0.871797664	0.310333192	0.689658313	2.197368569	25.47610279	0.999991505	0.00287992	0.867629575	51.49880909	25.83300788	0.870509496
0	0.15	0.5	1	0.271099578	0.728892093	2.055879787	22.87918618	0.999991671	0.016385137	0.687879953	51.14553029	24.57805647	0.70426509	0.271513349	0.728478572	2.038652709	22.75472703	0.999991922	0.0176827	0.679842896	50.85195375	24.70643244	0.697525595
0	0.15	0.75	0	0.984264702	0.015725376	12.42123423	195.9095067	0.999990078	1.19E-08	0.999999988	5.089153877	11.99846888	1	0.991006275	0.008983803	7.946815569	196.425557	0.999990078	1.19E-08	0.999999988	5.089153877	11.99846888	1
0	0.15	0.75	0.1	0.945003737	0.054986331	12.30089014	176.4877377	0.999990069	1.21E-08	0.999999988	5.110676783	12.02548693	1	0.965559487	0.034430594	8.420503495	177.1424701	0.99999008	1.24E-08	0.999999988	5.099886963	12.01850692	1
0	0.15	0.75	0.25	0.848964139	0.151026072	10.13894663	128.6505722	0.999990211	1.27E-08	0.999999987	5.192987119	12.09467555	1	0.89315143	0.106838759	7.645776855	129.3553271	0.999990189	1.34E-08	0.999999987	5.153989312	12.07343808	1
0	0.15	0.75	0.5	0.661467691	0.33852263	7.549966372	82.87231913	0.999990321	1.60E-08	0.999999984	6.061532921	12.3550977	1	0.718309426	0.281680862	6.415553135	83.45170718	0.999990288	1.74E-08	0.999999983	5.853812309	12.30263358	1
0	0.15	0.75	0.75	0.497495166	0.502494844	5.599308259	59.87056508	0.999990011	8.31E-08	0.999999915	21.04709575	13.12949707	0.999999998	0.532219129	0.467771332	5.190829653	60.15694121	0.999990461	8.61E-08	0.999999912	20.07162794	13.0548947	0.999999999
0	0.15	0.75	0.9	0.42117795	0.578812415	4.661387977	50.60537073	0.999990365	3.78E-05	0.999577218	90.68230168	14.69288924	0.999614979	0.435371511	0.564619024	4.505831565	50.65787876	0.999990535	3.80E-05	0.999582385	90.11292012	14.66493663	0.999620341
0	0.15	0.75	1	0.379221655	0.620768614	4.131491039	45.44186878	0.999990269	0.004373779	0.982022976	104.5606654	16.22499483	0.986396755	0.379510406	0.620479977	4.091256262	45.31235484	0.999990383	0.004598062	0.981260573	104.2822647	16.35190147	0.985858634
0	0.15	1	0	0.982603744	0.017386352	13.45246695	195.7641077	0.999990096	9.38E-11	1	4.146893153	9.923381027	1	0.99129935	0.008690655	7.740119298	196.4399937	0.999990005	9.38E-11	1	4.146893153	9.923381027	1
0	0.15	1	0.1	0.979723547	0.020266493	14.83274598	195.1102541	0.99999004	9.71E-11	1	4.163086566	9.945260958	1	0.988840992	0.0111491	9.162090201	195.8828988	0.999990092	9.77E-11	1	4.154438927	9.937155989	1
0	0.15	1	0.25	0.974684156	0.025305895	17.08976062	193.9463946	0.999990051	1.04E-10	1	4.211237221	9.98840216	1	0.984163669	0.015826355	11.65347042	194.8077649	0.999990025	1.05E-10	1	4.183621797	9.968328633	1
0	0.15	1	0.5	0.96394718	0.036042917	21.36442852	191.3559839	0.999990097	1.24E-10	1	4.527993362	10.09764947	1	0.972942329	0.027047732	16.8638726	192.2334488	0.999990061	1.29E-10	1	4.421645738	10.06241117	1
0	0.15	1	0.75	0.94930384	0.050684528	26.28839262	187.4470043	0.999988368	2.49E-10	1	9.573049429	10.27994923	1	0.955636518	0.044353235	23.53795098	188.104283	0.999989753	2.56E-10	1	8.850360417	10.24734813	1
0	0.15	1	0.9	0.937866278	0.062119951	29.53637899	183.8928567	0.999986229	2.84E-08	0.999999972	78.06313986	10.45180856	1	0.940962681	0.059024196	28.28152142	184.1804216	0.999986877	2.67E-08	0.999999973	77.27116834	10.44030411	1
0	0.15	1	1	0.928674998	0.07130969	31.79607436	180.4784415	0.999984688	6.70E-05	0.999932968	194.7760368	10.6265217	0.999999983	0.928615458	0.07136924	31.73491214	180.3253849	0.999984697	7.00E-05	0.999929996	194.4788358	10.64658367	0.999999983
0	0.2	0	0	0.989995014	0.009995014	8.65126016	196.3594212	0.999990027	0.799919414	0.199919414	78.66175972	176.013819	0.999838828	0.989995014	0.009995014	8.65126016	196.3594212	0.999990027	0.799919414	0.199919414	78.66175972	176.013819	0.999838828
0	0.2	0	0.1	0.824163232	0.175827273	4.210083268	70.36417265	0.999990506	0.73614614	0.139765711	59.93754798	120.8409248	0.875911852	0.824163232	0.175827273	4.210083268	70.36417265	0.999990506	0.737377044	0.138997794	59.76718572	120.9097625	0.876374838
0	0.2	0	0.25	0.629266028	0.370725257	2.882394726	36.8868722	0.999991285	0.58081958	0.041164456	40.42119203	70.02052236	0.621984036	0.629266028	0.370725257	2.882394726	36.8868722	0.999991285	0.585061698	0.040365812	40.18388661	70.09871606	0.625427509
0	0.2	0	0.5	0.418194264	0.581795844	2.114740214	22.56176806	0.999990108	0.410205219	0.00636319	28.66927173	43.89935703	0.416568409	0.418194264	0.581795844	2.114740214	22.56176806	0.999990108	0.419968247	0.005994296	28.39118668	43.97119064	0.425962543
0	0.2	0	0.75	0.288518895	0.711475109	1.763824352	17.10940017	0.999994004	0.313136627	0.001556215	23.74538346	34.24471013	0.314692842	0.288518895	0.711475109	1.763824352	17.10940017	0.999994004	0.327677189	0.001389157	23.43772085	34.31443836	0.329066346
0	0.2	0	0.9	0.234048232	0.765945463	1.629513617	15.17390606	0.999993695	0.266973715	0.000688963	21.62839508	30.34967728	0.267662678	0.234048232	0.765945463	1.629513617	15.17390606	0.999993695	0.28390526	0.000591184	21.31170355	30.41715944	0.284496443
0	0.2	0	1	0.204513084	0.79547802	1.558436713	14.17758037	0.999991104	0.236818005	0.000374283	20.28200804	27.96037392	0.237192288	0.204513084	0.79547802	1.558436713	14.17758037	0.999991104	0.255048152	0.000311349	19.96549935	28.02508477	0.255359501
0	0.2	0.25	0	0.988090244	0.011899768	9.944215827	196.2216528	0.999990012	0.000102561	0.999897439	12.39471266	25.4034595	1	0.990471195	0.009518814	8.321142458	196.3899373	0.999990008	0.000102561	0.999897439	12.39471266	25.4034595	1
0	0.2	0.25	0.1	0.849111149	0.150879128	5.844278758	96.49544722	0.999990277	0.000103259	0.999896741	12.49536172	25.49990976	1	0.873009859	0.126980387	5.129702424	96.72369551	0.999990245	0.000105982	0.999894018	12.46357171	25.50235969	1
0	0.2	0.25	0.25	0.653192154	0.346798078	3.72266408	50.12730992	0.999990233	0.000118607	0.9998813	13.79736492	26.3739221	0.999999907	0.690456084	0.309535003	3.418673812	50.30369438	0.999991087	0.00012486	0.999875056	13.59674815	26.31026113	0.999999916
0	0.2	0.25	0.5	0.442834089	0.55715615	2.487729129	28.64434257	0.999990239	0.000542795	0.972186105	28.53100327	31.78181979	0.972728899	0.471474412	0.528516148	2.385739883	28.71556075	0.999990559	0.000567316	0.973171675	27.97468742	31.5479124	0.973738991
0	0.2	0.25	0.75	0.318002171	0.68198841	1.973565072	20.55651616	0.99999058	0.007133674	0.597705679	35.64108314	30.28099416	0.604839354	0.330941573	0.66904924	1.938818411	20.55093208	0.999990813	0.007607811	0.600050439	35.34628839	30.22208638	0.60765825
0	0.2	0.25	0.9	0.265856161	0.734134659	1.788745501	17.81702909	0.99999082	0.019674754	0.381280297	33.10274878	27.31616575	0.400955051	0.270666093	0.729325052	1.773680149	17.78016456	0.999991146	0.021354519	0.379872202	32.85853078	27.37299516	0.401226721
0	0.2	0.25	1	0.237417944	0.76257333	1.693743187	16.44919343	0.999991274	0.031593003	0.292981556	31.10435277	25.8973845	0.324574559	0.237657443	0.762334244	1.687459401	16.39591714	0.999991687	0.034661516	0.28879444	30.8732095	26.01186588	0.323455956
0	0.2	0.5	0	0.986358675	0.013631403	11.08407845	196.086103	0.999990078	3.67E-08	0.999999963	7.532942421	15.06594316	1	0.990904124	0.009085942	8.018565136	196.4189831	0.999990067	3.67E-08	0.999999963	7.532942421	15.06594316	1
0	0.2	0.5	0.1	0.899995928	0.099994252	8.408722371	134.6052551	0.99999018	3.72E-08	0.999999963	7.570459964	15.10137811	1	0.927941151	0.072048909	6.501796851	135.0511347	0.999990059	3.83E-08	0.999999962	7.554327264	15.09738704	1
0	0.2	0.5	0.25	0.740367809	0.259622471	5.800564853	77.08108852	0.99999028	4.01E-08	0.99999996	7.817815943	15.23606721	1	0.793501665	0.206488748	4.843902751	77.49994169	0.999990413	4.27E-08	0.999999957	7.739920671	15.21383933	1
0	0.2	0.5	0.5	0.523188453	0.476802671	3.786508117	45.40719275	0.999991124	8.31E-08	0.99999991	12.4361012	16.11424469	0.999999993	0.573869971	0.426120598	3.437582895	45.67600503	0.999990568	8.89E-08	0.999999904	11.89937322	16.01311425	0.999999993
0	0.2	0.5	0.75	0.382843626	0.617147832	2.749189141	31.96920392	0.999991458	9.26E-06	0.996474675	46.23709904	20.03296381	0.996483938	0.408266233	0.59172541	2.634903933	32.05464212	0.999991643	9.44E-06	0.996606124	45.70778224	19.86986065	0.996615568
0	0.2	0.5	0.9	0.324628967	0.675362235	2.365778715	26.91182275	0.999991203	0.0008414	0.920381577	56.75006679	22.99758855	0.921222977	0.334387408	0.665603944	2.319704819	26.88517003	0.999991351	0.000882211	0.91976523	56.50454795	23.00793266	0.920647441
0	0.2	0.5	1	0.293273488	0.706717883	2.172089491	24.26125505	0.999991372	0.007014373	0.781873391	54.57361564	22.6757842	0.788887765	0.293626926	0.706364639	2.155596253	24.16419315	0.999991565	0.007515688	0.775987351	54.3709745	22.8202403	0.783503039
0	0.2	0.75	0	0.98477761	0.015212393	12.09760188	195.9518458	0.999990002	3.24E-11	1	5.613702448	11.35545204	1	0.99129935	0.008690655	7.740119298	196.4399937	0.999990005	3.24E-11	1	5.613702448	11.35545204	1
0	0.2	0.75	0.1	0.948424968	0.051565109	11.77434599	176.7346689	0.999990077	3.33E-11	1	5.637175598	11.37930369	1	0.967729596	0.032260506	8.066396519	177.3421196	0.999990103	3.40E-11	1	5.625665498	11.37334169	1
0	0.2	0.75	0.25	0.862743608	0.137246542	9.622809981	129.2441516	0.99999015	3.59E-11	1	5.735235385	11.43610939	1	0.903171192	0.096818979	7.266429974	129.8794397	0.99999017	3.77E-11	1	5.690925112	11.41911146	1
0	0.2	0.75	0.5	0.697472291	0.302518011	7.298763945	84.06854314	0.999990302	5.11E-11	1	6.948858482	11.62901228	1	0.749547266	0.250443091	6.212538969	84.57626848	0.999990357	5.51E-11	1	6.675225175	11.59138532	1
0	0.2	0.75	0.75	0.546151684	0.453838767	5.63833192	61.63005502	0.999990451	1.00E-09	0.999999998	30.39077868	12.12509019	0.999999999	0.57908827	0.420901877	5.235987476	61.88404735	0.999990147	9.65E-10	0.999999999	29.41155282	12.07965382	0.999999999
0	0.2	0.75	0.9	0.47131433	0.52867604	4.826582802	52.7302947	0.99999037	8.29E-06	0.999861312	103.2014703	12.97593411	0.999869605	0.485079759	0.514910794	4.673813216	52.78963717	0.999990553	8.18E-06	0.999864245	102.947438	12.96422067	0.999872424
0	0.2	0.75	1	0.428547838	0.571443221	4.355677459	47.84588934	0.999991058	0.001574328	0.992842143	109.8346251	13.92713678	0.994416471	0.428746239	0.571243815	4.321769202	47.75649858	0.999990054	0.001625991	0.992514914	109.1273058	14.00744941	0.994140905
0	0.2	1	0	0.983328339	0.016661673	13.00558572	195.8264284	0.999990012	5.72E-14	1	4.55838503	9.408866099	1	0.991661679	0.008328346	7.483085152	196.4608111	0.999990025	5.72E-14	1	4.55838503	9.408866099	1
0	0.2	1	0.1	0.98115154	0.018838502	14.06851871	195.335064	0.999990043	5.98E-14	1	4.576004191	9.427979466	1	0.989629375	0.010360629	8.694998361	196.0321519	0.999990004	6.04E-14	1	4.566572545	9.421209319	1
0	0.2	1	0.25	0.977458307	0.022531743	15.77750147	194.4834065	0.99999005	6.53E-14	1	4.631836368	9.4637464	1	0.985906445	0.014083595	10.76573877	195.2328126	0.99999004	6.68E-14	1	4.600453755	9.447704932	1
0	0.2	1	0.5	0.969955405	0.030034671	18.94347309	192.680581	0.999990076	8.40E-14	1	5.049979378	9.547611527	1	0.977466564	0.022523499	14.95392814	193.39643	0.999990063	8.80E-14	1	4.914159557	9.521804043	1
0	0.2	1	0.75	0.960306164	0.039683895	22.52388687	190.168142	0.999990058	2.83E-13	1	13.60883897	9.674887707	1	0.965278999	0.034711041	20.16107179	190.6578753	0.999990039	2.78E-13	1	12.53080642	9.654738711	1
0	0.2	1	0.9	0.953146994	0.046842185	24.87474704	188.0744024	0.999989179	1.43E-09	0.999999999	102.6448646	9.783378596	1	0.955492392	0.044497307	23.81582541	188.2847086	0.999989699	1.31E-09	0.999999999	102.3845073	9.780838703	1
0	0.2	1	1	0.947621023	0.052367093	26.52264402	186.2316554	0.999988116	8.79E-06	0.999991212	203.8243435	9.878530947	0.999999998	0.947589096	0.052399023	26.47970925	186.1381866	0.999988119	9.20E-06	0.999990797	203.5868842	9.898038199	0.999999997
0	0.25	0	0	0.989995014	0.009995014	8.65126016	196.3594212	0.999990027	0.749905563	0.249905563	90.51408306	170.1473435	0.999811127	0.989995014	0.009995014	8.65126016	196.3594212	0.999990027	0.749905563	0.249905563	90.51408306	170.1473435	0.999811127
0	0.25	0	0.1	0.824163232	0.175827273	4.210083268	70.36417265	0.999990506	0.675630378	0.179100055	67.87494868	117.3273029	0.854730433	0.824163232	0.175827273	4.210083268	70.36417265	0.999990506	0.676820964	0.178295283	67.72625447	117.3990176	0.855116247
0	0.25	0	0.25	0.629266028	0.370725257	2.882394726	36.8868722	0.999991285	0.500378905	0.058947736	44.74144411	68.43278779	0.559326641	0.629266028	0.370725257	2.882394726	36.8868722	0.999991285	0.504206064	0.057973962	44.54257144	68.51342547	0.562180025
0	0.25	0	0.5	0.418194264	0.581795844	2.114740214	22.56176806	0.999990108	0.322354589	0.01102581	31.14059519	43.16764787	0.333380399	0.418194264	0.581795844	2.114740214	22.56176806	0.999990108	0.330379976	0.010471995	30.91573891	43.24213715	0.340851971
0	0.25	0	0.75	0.288518895	0.711475109	1.763824352	17.10940017	0.999994004	0.229594976	0.003120724	25.53960274	33.76899432	0.2327157	0.288518895	0.711475109	1.763824352	17.10940017	0.999994004	0.2407484	0.002828409	25.2953583	33.84177721	0.243576809
0	0.25	0	0.9	0.234048232	0.765945463	1.629513617	15.17390606	0.999993695	0.188030795	0.001503676	23.154371	29.96499203	0.189534471	0.234048232	0.765945463	1.629513617	15.17390606	0.999993695	0.20050928	0.001316767	22.90513034	30.03567077	0.201826047
0	0.25	0	1	0.204513084	0.79547802	1.558436713	14.17758037	0.999991104	0.161845283	0.000870491	21.64656139	27.62774527	0.162715774	0.204513084	0.79547802	1.558436713	14.17758037	0.999991104	0.174885369	0.000741961	21.39891482	27.69568151	0.17562733
0	0.25	0.25	0	0.988230308	0.01175972	9.850593029	196.2327829	0.999990028	1.06E-05	0.99998942	13.5580875	24.00829919	1	0.990583248	0.009406777	8.243060018	196.3976281	0.999990025	1.06E-05	0.99998942	13.5580875	24.00829919	1
0	0.25	0.25	0.1	0.853703348	0.146286695	5.80005834	96.80807695	0.999990043	1.08E-05	0.99998925	13.67215842	24.09280927	1	0.876936179	0.123053839	5.091704846	97.03007779	0.999990018	1.10E-05	0.999988972	13.63944957	24.09466377	1
0	0.25	0.25	0.25	0.663528895	0.336462163	3.748783688	50.65556038	0.999991058	1.32E-05	0.999986797	15.34800383	24.80400472	0.999999952	0.699970352	0.300020454	3.442280197	50.82945716	0.999990806	1.38E-05	0.99998619	15.11414024	24.75221318	0.999999952
0	0.25	0.25	0.5	0.454410232	0.545581056	2.527811132	29.23948601	0.999991288	0.000115204	0.982522235	33.35771215	29.56183396	0.982637439	0.482850798	0.517140772	2.423675575	29.3166686	0.99999157	0.000118288	0.983234836	32.89870772	29.35373731	0.983353124
0	0.25	0.25	0.75	0.328009414	0.671982265	2.00734559	21.06311423	0.999991679	0.002935876	0.670929637	38.70195322	29.38943157	0.673865514	0.340982997	0.659008852	1.971862313	21.06464056	0.999991849	0.003105213	0.672813645	38.48521824	29.33593519	0.675918858
0	0.25	0.25	0.9	0.274784764	0.725207165	1.818620225	18.25840352	0.999991928	0.009769713	0.44444147	35.45581486	26.79352724	0.454211183	0.279619341	0.720372817	1.803359349	18.22737271	0.999992158	0.010550626	0.442281884	35.2732011	26.83777709	0.452832509
0	0.25	0.25	1	0.245663977	0.754328397	1.721318571	16.85083801	0.999992374	0.017076077	0.341149854	33.19284039	25.34173572	0.358225931	0.245890768	0.754101899	1.7151036	16.80235817	0.999992667	0.018670748	0.335996804	33.01801508	25.43527797	0.354667552
0	0.25	0.5	0	0.986661716	0.013328383	10.88693024	196.1113459	0.999990099	5.58E-10	0.999999999	8.165964084	14.33160603	1	0.991106155	0.008883933	7.876527893	196.4318716	0.999990088	5.58E-10	0.999999999	8.165964084	14.33160602	1
0	0.25	0.5	0.1	0.904420792	0.095569383	8.195429653	134.8161817	0.999990176	5.72E-10	0.999999999	8.206793564	14.36344006	1	0.93118476	0.068805307	6.340652138	135.2408125	0.999990067	5.88E-10	0.999999999	8.189908343	14.3600122	1
0	0.25	0.5	0.25	0.755072176	0.244918387	5.705326075	77.53413934	0.999990563	6.38E-10	0.999999999	8.507319668	14.4752478	1	0.805635305	0.194354824	4.767789335	77.92685727	0.999990129	6.78E-10	0.999999999	8.417870073	14.45758021	1
0	0.25	0.5	0.5	0.547755771	0.452234969	3.830518843	46.13494694	0.99999074	1.92E-09	0.999999994	14.87228934	15.1444451	0.999999996	0.596942782	0.403047428	3.478706906	46.38893774	0.99999021	1.98E-09	0.999999994	14.25666728	15.06868067	0.999999996
0	0.25	0.5	0.75	0.40752719	0.592463124	2.840239022	32.89719767	0.999990314	1.68E-06	0.997927048	54.14400204	18.04222765	0.99792873	0.432775486	0.567215051	2.722778098	32.98634031	0.999990537	1.66E-06	0.9980161	53.76892429	17.91801663	0.998017765
0	0.25	0.5	0.9	0.347555559	0.65243619	2.461330327	27.92566398	0.999991749	0.000328208	0.949332921	60.31083649	20.69154234	0.949661129	0.357327783	0.642664088	2.414488182	27.91350895	0.999991872	0.000339985	0.949070797	60.1396568	20.70748467	0.949410781
0	0.25	0.5	1	0.314817372	0.685174449	2.266025251	25.30423956	0.99999182	0.003429153	0.846218162	57.14562896	20.871064	0.849647315	0.315122128	0.684869837	2.250402353	25.22639173	0.999991965	0.003651855	0.841955446	56.99415466	21.01589201	0.845607302
0	0.25	0.75	0	0.985258166	0.014731851	11.79215991	195.9929949	0.999990017	9.46E-14	1	6.061766395	10.83015289	1	0.991573958	0.008416063	7.545477173	196.4559433	0.999990022	9.46E-14	1	6.061766395	10.83015289	1
0	0.25	0.75	0.1	0.951177232	0.048812769	11.32973916	176.912962	0.999990001	9.84E-14	1	6.086949189	10.85151566	1	0.969471733	0.030518304	7.76675995	177.4814597	0.999990037	1.01E-13	1	6.074720478	10.84646193	1
0	0.25	0.75	0.25	0.873151058	0.126839123	9.193978102	129.6517004	0.999990181	1.09E-13	1	6.200944413	10.89973705	1	0.910696781	0.089293234	6.949953253	130.2337754	0.999990015	1.14E-13	1	6.151105863	10.886015	1
0	0.25	0.75	0.5	0.724898353	0.275091961	7.043579295	84.86686437	0.999990313	1.81E-13	1	7.853358454	11.0513542	1	0.773101386	0.226889048	6.002701053	85.32122747	0.999990433	1.92E-13	1	7.500097468	11.02360468	1
0	0.25	0.75	0.75	0.585677752	0.414312656	5.584742645	62.79459084	0.999990408	3.28E-11	1	47.94471708	11.40168076	1	0.616854869	0.383135287	5.192451101	63.02200497	0.999990156	2.92E-11	1	47.173313	11.37341738	1
0	0.25	0.75	0.9	0.513965545	0.486025336	4.873049854	54.12320019	0.999990881	2.85E-06	0.999942334	109.7510346	11.92718368	0.999945182	0.527217905	0.472772197	4.724510718	54.18199408	0.999990102	2.77E-06	0.999942364	109.3240939	11.92614953	0.99994513
0	0.25	0.75	1	0.47180215	0.528188173	4.455287649	49.41377506	0.999990322	0.000665829	0.996700349	112.310145	12.52734675	0.997366178	0.471942175	0.528048213	4.426326027	49.34706761	0.999990388	0.000694473	0.996573184	112.1899437	12.59160745	0.997267657
0	0.25	1	0	0.983995006	0.015995006	12.59033224	195.8846539	0.999990011	3.94E-17	1	4.911110074	8.987324033	1	0.991995014	0.007995014	7.245035148	196.4781846	0.999990028	3.94E-17	1	4.911110074	8.987324033	1
0	0.25	1	0.1	0.982299793	0.017690257	13.43020287	195.5010713	0.99999005	4.17E-17	1	4.92985746	9.00431107	1	0.990262687	0.009727331	8.304687469	196.1387079	0.999990019	4.21E-17	1	4.919763029	8.998608028	1
0	0.25	1	0.25	0.979485388	0.020504662	14.76445521	194.849199	0.99999005	4.65E-17	1	4.992966687	9.034902869	1	0.987178047	0.012812003	10.08037998	195.5151754	0.99999005	4.78E-17	1	4.958051376	9.021879982	1
0	0.25	1	0.5	0.973958698	0.026031315	17.19543186	193.5158517	0.999990013	6.51E-17	1	5.531174181	9.10267304	1	0.980476678	0.019513336	13.57685926	194.1232223	0.999990014	6.84E-17	1	5.361170782	9.083331744	1
0	0.25	1	0.75	0.967144471	0.032845608	19.9001473	191.7521955	0.999990079	5.42E-16	1	20.10308331	9.19873667	1	0.971267158	0.028722914	17.81135212	192.1470411	0.999990072	4.88E-16	1	18.65836956	9.186471216	1
0	0.25	1	0.9	0.96226915	0.037720891	21.66088787	190.3693932	0.999990041	2.10E-10	1	115.7712781	9.275627136	1	0.964162002	0.035828034	20.73839181	190.5299227	0.999990036	1.91E-10	1	115.7611758	9.278579481	1
0	0.25	1	1	0.958607216	0.041382816	22.89316164	189.2250344	0.999990032	1.78E-06	0.999998224	209.4824411	9.338616481	0.999999999	0.958587631	0.041402403	22.85999988	189.1595874	0.999990033	1.86E-06	0.999998142	209.3006473	9.358800426	0.999999999
0	0.3	0	0	0.989995014	0.009995014	8.65126016	196.3594212	0.999990027	0.699894231	0.299894231	101.2108428	164.0272228	0.999788462	0.989995014	0.009995014	8.65126016	196.3594212	0.999990027	0.699894231	0.299894231	101.2108428	164.0272228	0.999788462
0	0.3	0	0.1	0.824163232	0.175827273	4.210083268	70.36417265	0.999990506	0.617122406	0.220285123	74.87752101	113.6593746	0.837407529	0.824163232	0.175827273	4.210083268	70.36417265	0.999990506	0.618272992	0.219443184	74.74507264	113.7343864	0.837716175
0	0.3	0	0.25	0.629266028	0.370725257	2.882394726	36.8868722	0.999991285	0.427959156	0.080416256	48.41313066	66.78498455	0.508375412	0.629266028	0.370725257	2.882394726	36.8868722	0.999991285	0.431397703	0.079249831	48.24206769	66.86912635	0.510647534
0	0.3	0	0.5	0.418194264	0.581795844	2.114740214	22.56176806	0.999990108	0.250456546	0.017847171	33.17366623	42.40156109	0.268303717	0.418194264	0.581795844	2.114740214	22.56176806	0.999990108	0.256998546	0.017050536	32.98616519	42.48010369	0.274049082
0	0.3	0	0.75	0.288518895	0.711475109	1.763824352	17.10940017	0.999994004	0.165914625	0.005753893	26.99200957	33.26719687	0.171668517	0.288518895	0.711475109	1.763824352	17.10940017	0.999994004	0.174371885	0.005272538	26.79153534	33.34450475	0.179644423
0	0.3	0	0.9	0.234048232	0.765945463	1.629513617	15.17390606	0.999993695	0.130280618	0.00298962	24.38046956	29.55768616	0.133270237	0.234048232	0.765945463	1.629513617	15.17390606	0.999993695	0.139355247	0.002656834	24.17740878	29.63302707	0.142012081
0	0.3	0	1	0.204513084	0.79547802	1.558436713	14.17758037	0.999991104	0.108660375	0.001831456	22.73750723	27.27465063	0.110491831	0.204513084	0.79547802	1.558436713	14.17758037	0.999991104	0.117851704	0.001588836	22.53674791	27.34724362	0.11944054
0	0.3	0.25	0	0.988367115	0.011622929	9.758932338	196.2435598	0.999990043	1.10E-06	0.999998898	14.60084506	22.81925408	1	0.990692694	0.009297346	8.166637828	196.4050269	0.99999004	1.10E-06	0.999998898	14.60084506	22.81925408	1
0	0.3	0.25	0.1	0.857650673	0.142339543	5.751457762	97.03910162	0.999990216	1.13E-06	0.99999887	14.72929828	22.89428889	1	0.880306802	0.119683397	5.049851859	97.2553894	0.999990199	1.16E-06	0.999998841	14.69492453	22.89626172	1
0	0.3	0.25	0.25	0.672782617	0.327208262	3.762019385	51.05456104	0.999990879	1.49E-06	0.999998476	16.85212421	23.48636125	0.999999968	0.708467961	0.291522674	3.454279459	51.22508449	0.999990634	1.55E-06	0.999998419	16.57990624	23.44486002	0.999999967
0	0.3	0.25	0.5	0.465390644	0.53459977	2.560292043	29.71514897	0.999990414	2.79E-05	0.987601729	37.711617	27.59963775	0.987629582	0.493620135	0.506370591	2.454445561	29.79536927	0.999990726	2.82E-05	0.988149544	37.34623672	27.42001408	0.988177708
0	0.3	0.25	0.75	0.337788605	0.662201472	2.037379909	21.49490792	0.999990076	0.001259093	0.726226547	40.63808889	28.15954639	0.72748564	0.35078604	0.649204213	2.001266855	21.50166303	0.999990253	0.001323551	0.727825554	40.47253089	28.12067426	0.729149105
0	0.3	0.25	0.9	0.283606097	0.716387208	1.845991835	18.64657174	0.999993304	0.005147502	0.508776165	37.4311781	26.25854349	0.513923667	0.288462208	0.711527919	1.830575033	18.62019459	0.999990127	0.005178624	0.499767109	36.61669797	26.04342351	0.504945733
0	0.3	0.25	1	0.253856833	0.74613331	1.74695985	17.20995616	0.999990143	0.008924833	0.389553743	34.27332812	24.6341639	0.398478575	0.25407188	0.74591858	1.740830725	17.16566852	0.99999046	0.009748254	0.383651072	34.1370635	24.72521638	0.393399326
0	0.3	0.5	0	0.986951529	0.013038485	10.69740611	196.132512	0.999990014	8.78E-12	1	8.733268204	13.69709725	1	0.99129935	0.008690655	7.740119298	196.4399937	0.999990005	8.78E-12	1	8.733268204	13.69709725	1
0	0.3	0.5	0.1	0.90816532	0.091824809	8.002507766	134.9772918	0.999990129	9.09E-12	1	8.777409079	13.7259307	1	0.933924591	0.066065439	6.194574525	135.3837156	0.99999003	9.35E-12	1	8.759597893	13.7231574	1
0	0.3	0.5	0.25	0.767315372	0.232674874	5.60614263	77.87224762	0.999990246	1.05E-11	1	9.138024073	13.82099821	1	0.815689644	0.184300806	4.687868033	78.24389363	0.99999045	1.11E-11	1	9.035224717	13.80713557	1
0	0.3	0.5	0.5	0.569256954	0.430733566	3.84539	46.67885646	0.99999052	5.24E-11	0.999999997	17.64233161	14.34954624	0.999999997	0.617007215	0.382982808	3.493463955	46.91901928	0.999990023	5.18E-11	0.999999997	16.9889259	14.29239185	0.999999997
0	0.3	0.5	0.75	0.430370806	0.569620549	2.903646387	33.59429112	0.999991355	4.74E-07	0.998752718	61.09517438	16.55682397	0.998753192	0.455371229	0.54462034	2.784269467	33.68339213	0.999991569	4.59E-07	0.99881047	60.86888934	16.46393724	0.998810929
0	0.3	0.5	0.9	0.369352289	0.630638323	2.534373923	28.69935156	0.999990612	0.000146265	0.965745586	62.37241434	18.7655403	0.965891851	0.379107256	0.620883486	2.487175341	28.69609576	0.999990742	0.000150201	0.965631998	62.2509419	18.78640827	0.965782199
0	0.3	0.5	1	0.335609697	0.664380728	2.341022996	26.11461766	0.999990425	0.001759484	0.88903372	58.49407175	19.17024876	0.890793203	0.335874526	0.664116039	2.326299329	26.05059662	0.999990565	0.00186538	0.885904363	58.37725591	19.30823895	0.887769743
0	0.3	0.75	0	0.985709297	0.014280725	11.50335396	196.0309824	0.999990022	2.96E-16	1	6.464843863	10.37452173	1	0.991831749	0.008158279	7.361821966	196.4699071	0.999990028	2.96E-16	1	6.464843863	10.37452173	1
0	0.3	0.75	0.1	0.953498705	0.046491403	10.94122749	177.0537393	0.999990108	3.11E-16	1	6.491603137	10.39382806	1	0.970938818	0.029051215	7.504662115	177.5879731	0.999990033	3.18E-16	1	6.478645609	10.3896021	1
0	0.3	0.75	0.25	0.881478159	0.118511969	8.826521906	129.9544307	0.999990129	3.54E-16	1	6.622558523	10.43560449	1	0.91669294	0.083297266	6.678129185	130.4955905	0.999990206	3.72E-16	1	6.566770882	10.42459534	1
0	0.3	0.75	0.5	0.746751949	0.253238369	6.801888652	85.44463862	0.999990318	7.16E-16	1	8.859260798	10.55914671	1	0.791728519	0.208261969	5.802404285	85.85742282	0.999990488	7.42E-16	1	8.407669938	10.53871248	1
0	0.3	0.75	0.75	0.618458016	0.381532516	5.489677162	63.62992382	0.999990532	4.99E-12	1	69.99801111	10.82175404	1	0.647980969	0.352009356	5.108687876	63.83565234	0.999990325	4.30E-12	1	70.07396014	10.80499515	1
0	0.3	0.75	0.9	0.550494575	0.449496134	4.85613617	55.11377391	0.999990709	1.26E-06	0.999971292	112.9461725	11.1756393	0.99997255	0.563205508	0.436785406	4.712246872	55.17031032	0.999990914	1.22E-06	0.999972098	112.907228	11.18245372	0.999973322
0	0.3	0.75	1	0.509682257	0.490308751	4.482806618	50.52060758	0.999991008	0.00032803	0.998313418	114.3791624	11.57475898	0.998641448	0.509783166	0.490207892	4.457714784	50.46776207	0.999991058	0.000341197	0.998251235	114.2949771	11.62837089	0.998592431
0	0.3	1	0	0.984610432	0.015379663	12.20341371	195.9396861	0.999990095	3.02E-20	1	5.229853614	8.621036912	1	0.9923027	0.007687315	7.023928568	196.4924329	0.999990015	3.02E-20	1	5.229853614	8.621036912	1
0	0.3	1	0.1	0.983265575	0.016724519	12.87765685	195.6325995	0.999990094	3.24E-20	1	5.249568589	8.636294278	1	0.990794972	0.009195097	7.966966934	196.2198448	0.999990068	3.28E-20	1	5.238862643	8.631499614	1
0	0.3	1	0.25	0.981068933	0.018921088	13.93915243	195.1186068	0.999990021	3.70E-20	1	5.320042041	8.662966501	1	0.988170389	0.01181964	9.522210117	195.7179182	0.999990029	3.81E-20	1	5.281571904	8.652391546	1
0	0.3	1	0.5	0.976865034	0.023124996	15.84825528	194.0978445	0.999990031	5.72E-20	1	6.008898134	8.719487315	1	0.982659911	0.017330131	12.51676058	194.6260192	0.999990042	6.00E-20	1	5.796727078	8.705066746	1
0	0.3	1	0.75	0.971845734	0.028144276	17.94311625	192.7951843	0.99999001	4.27E-18	1	45.5738594	8.795474824	1	0.975381827	0.024608183	16.06044635	193.1254239	0.99999001	3.28E-18	1	44.54002217	8.788941094	1
0	0.3	1	0.9	0.968351444	0.0316386	19.29480955	191.8154684	0.999990044	5.66E-11	1	121.5211904	8.853582601	1	0.969941283	0.030048761	18.47375525	191.9464506	0.999990043	5.18E-11	1	121.5702205	8.860590229	1
0	0.3	1	1	0.96577789	0.034212154	20.23699509	191.0357479	0.999990044	5.06E-07	0.999999494	213.0140784	8.899326165	1	0.965764698	0.034225347	20.20995764	190.9856979	0.999990045	5.28E-07	0.999999472	212.8801415	8.920633193	1
0	0.4	0	0	0.989995014	0.009995014	8.65126016	196.3594212	0.999990027	0.599879121	0.399879121	120.0495889	150.9142939	0.999758242	0.989995014	0.009995014	8.65126016	196.3594212	0.999990027	0.599879121	0.399879121	120.0495889	150.9142939	0.999758242
0	0.4	0	0.1	0.824163232	0.175827273	4.210083268	70.36417265	0.999990506	0.506066503	0.308270009	86.88335685	105.7656359	0.814336512	0.824163232	0.175827273	4.210083268	70.36417265	0.999990506	0.507138037	0.307352794	86.77379842	105.8488054	0.814490831
0	0.4	0	0.25	0.629266028	0.370725257	2.882394726	36.8868722	0.999991285	0.305134312	0.135860661	54.42698245	63.22364479	0.440994974	0.629266028	0.370725257	2.882394726	36.8868722	0.999991285	0.307870842	0.134253136	54.29331788	63.31808057	0.442123978
0	0.4	0	0.5	0.418194264	0.581795844	2.114740214	22.56176806	0.999990108	0.145285363	0.040653517	36.37123037	40.71207385	0.18593888	0.418194264	0.581795844	2.114740214	22.56176806	0.999990108	0.149508087	0.039150067	36.23218228	40.80282017	0.188658154
0	0.4	0	0.75	0.288518895	0.711475109	1.763824352	17.10940017	0.999994004	0.082344244	0.01643344	29.23115332	32.14677141	0.098777685	0.288518895	0.711475109	1.763824352	17.10940017	0.999994004	0.087016093	0.015286756	29.08635093	32.23755406	0.102302849
0	0.4	0	0.9	0.234048232	0.765945463	1.629513617	15.17390606	0.999993695	0.059058009	0.009733317	26.2534462	28.6428057	0.068791325	0.234048232	0.765945463	1.629513617	15.17390606	0.999993695	0.063639562	0.008826331	26.10856988	28.73195709	0.072465893
0	0.4	0	1	0.204513084	0.79547802	1.558436713	14.17758037	0.999991104	0.04602544	0.006577684	24.39386371	26.47834607	0.052603124	0.204513084	0.79547802	1.558436713	14.17758037	0.999991104	0.050364046	0.005846366	24.25180204	26.56468694	0.056210412
0	0.4	0.25	0	0.988631398	0.011358671	9.581252815	196.2640978	0.999990069	1.23E-08	0.999999988	16.4909445	20.77729861	1	0.990904124	0.009085942	8.018565136	196.4189831	0.999990067	1.23E-08	0.999999988	16.4909445	20.77729861	1
0	0.4	0.25	0.1	0.864278384	0.135711756	5.650365821	97.36817146	0.99999014	1.28E-08	0.999999987	16.65252779	20.83770235	1	0.885958025	0.114032109	4.962642258	97.57430502	0.999990135	1.32E-08	0.999999987	16.61304824	20.84089837	1
0	0.4	0.25	0.25	0.688872173	0.31111853	3.764707348	51.63099947	0.999990703	2.09E-08	0.999999961	20.01775351	21.2643075	0.999999982	0.7232007	0.276789778	3.4568367	51.79401698	0.999990478	2.12E-08	0.999999961	19.6542098	21.23994436	0.999999982
0	0.4	0.25	0.5	0.485778069	0.514213314	2.607743493	30.43557758	0.999991383	2.46E-06	0.993532411	45.70458524	24.35619364	0.99353487	0.513561928	0.486429745	2.499465934	30.51754968	0.999991673	2.43E-06	0.993841831	45.46683159	24.22895831	0.993844257
0	0.4	0.25	0.75	0.356661221	0.643329715	2.087609548	22.19290511	0.999990936	0.000291608	0.816827004	44.04910569	25.83254754	0.817118612	0.36967867	0.630312402	2.050502533	22.20648355	0.999991072	0.000303459	0.817848357	43.93956896	25.82273211	0.818151816
0	0.4	0.25	0.9	0.300891318	0.699099287	1.893767567	19.29626801	0.999990605	0.001401263	0.618951697	39.30721354	24.47585172	0.62035296	0.305781501	0.694209272	1.878133413	19.27728564	0.999990773	0.00150089	0.615838985	39.21040173	24.54713992	0.617339875
0	0.4	0.25	1	0.270039997	0.729950746	1.792674915	17.8237362	0.999990743	0.002889835	0.499492887	36.52919624	23.40181049	0.502382722	0.270234049	0.729756918	1.786750805	17.78634126	0.999990966	0.003148146	0.492565915	36.43421219	23.50954233	0.495714061
0	0.4	0.5	0	0.987495016	0.012495016	10.33970706	196.1761323	0.999990032	2.39E-15	1	9.763766564	12.59372836	1	0.991661679	0.008328346	7.483085152	196.4608111	0.999990025	2.39E-15	1	9.763766564	12.59372836	1
0	0.4	0.5	0.1	0.914338545	0.08565161	7.661926473	135.2148137	0.999990155	2.53E-15	1	9.81490802	12.61770063	1	0.938431889	0.061558185	5.936226605	135.5911385	0.999990073	2.60E-15	1	9.794784105	12.61636105	1
0	0.4	0.5	0.25	0.786968928	0.213021268	5.411458579	78.3540438	0.999990196	3.21E-15	1	10.33167038	12.68931569	1	0.831741669	0.168248783	4.530060303	78.69114435	0.999990452	3.36E-15	1	10.19432265	12.68180815	1
0	0.4	0.5	0.5	0.60539082	0.39459955	3.826685878	47.44991707	0.99999037	8.49E-14	0.999999999	25.39438304	13.04122078	0.999999999	0.650471401	0.349519806	3.478949001	47.66661091	0.999991207	7.56E-14	0.999999999	24.78458591	13.01025062	0.999999999
0	0.4	0.5	0.75	0.471195474	0.528794861	2.974763083	34.58152252	0.999990334	9.09E-08	0.999414573	69.03319303	14.38963963	0.999414664	0.495558156	0.504432451	2.853923999	34.6665319	0.999990607	8.65E-08	0.999443485	68.98849416	14.34350902	0.999443571
0	0.4	0.5	0.9	0.40958546	0.590405777	2.630696276	29.80485504	0.999991237	4.35E-05	0.983361485	65.62793334	15.90613764	0.983404988	0.419233642	0.580757711	2.583533656	29.81096893	0.999991353	4.42E-05	0.983336159	65.56203198	15.93811572	0.983380333
0	0.4	0.5	1	0.374720674	0.625270232	2.446611532	27.28781037	0.999990906	0.000616518	0.940754429	61.00118368	16.42903125	0.941370947	0.374924527	0.625066477	2.433592049	27.24173078	0.999991004	0.000648919	0.939012033	60.92517255	16.55377405	0.939660951
0	0.4	0.75	0	0.986533464	0.013456541	10.97041776	196.0984866	0.999990005	3.48E-21	1	7.201658471	9.579360001	1	0.9923027	0.007687315	7.023928568	196.4924329	0.999990015	3.48E-21	1	7.201658471	9.579360001	1
0	0.4	0.75	0.1	0.957300526	0.042689564	10.28010354	177.2630529	0.99999009	3.75E-21	1	7.231487557	9.595366498	1	0.973337104	0.026652925	7.05857225	177.7426115	0.99999003	3.83E-21	1	7.21694716	9.592661561	1
0	0.4	0.75	0.25	0.894290282	0.105699787	8.218514192	130.383498	0.999990069	4.55E-21	1	7.403113845	9.627854486	1	0.925876548	0.074113637	6.227543047	130.8605133	0.999990184	4.76E-21	1	7.333045861	9.621372221	1
0	0.4	0.75	0.5	0.779856818	0.220133448	6.371332043	86.2351104	0.999990266	1.74E-20	1	11.63157817	9.715286487	1	0.81971903	0.180270975	5.44358174	86.58607882	0.999990005	1.64E-20	1	10.90987745	9.705678978	1
0	0.4	0.75	0.75	0.669796005	0.330194198	5.257257984	64.75759414	0.999990203	1.07E-12	1	81.85911645	9.879263291	1	0.696396747	0.303593308	4.898895759	64.9304456	0.999990055	9.26E-13	1	82.03981461	9.877893154	1
0	0.4	0.75	0.9	0.609498415	0.390492371	4.73459889	56.43938503	0.999990786	3.70E-07	0.999990518	115.7990197	10.06814303	0.999990887	0.62114912	0.37884092	4.59986584	56.48946753	0.99999004	3.56E-07	0.999990551	115.4475814	10.08564378	0.999990907
0	0.4	0.75	1	0.572266865	0.427723937	4.427723879	51.98790968	0.999990802	0.000102345	0.99943778	116.0515417	10.26787965	0.999540126	0.572321754	0.427669085	4.408172787	51.95087682	0.999990839	0.000106118	0.999418149	116.0056574	10.31383099	0.999524267
0	0.4	1	0	0.985709297	0.014280725	11.50335396	196.0309824	0.999990022	2.38E-26	1	5.816865165	7.980701452	1	0.992852166	0.00713788	6.625795724	196.517045	0.999990047	2.38E-26	1	5.816865165	7.980701452	1
0	0.4	1	0.1	0.984836524	0.01515353	11.94930197	195.8288802	0.999990054	2.60E-26	1	5.838314596	7.993232095	1	0.991660121	0.008329915	7.400404384	196.3304102	0.999990036	2.64E-26	1	5.826393385	7.989995185	1
0	0.4	1	0.25	0.983443488	0.016546526	12.64243105	195.4967617	0.999990014	3.14E-26	1	5.925390843	8.014204392	1	0.989656891	0.010333143	8.646015691	195.9938382	0.999990034	3.25E-26	1	5.87898447	8.007623118	1
0	0.4	1	0.5	0.980873921	0.019116124	13.86540324	194.8612751	0.999990045	6.43E-26	1	7.094203359	8.055809047	1	0.985668673	0.014321396	10.95846384	195.2784032	0.999990069	6.53E-26	1	6.75108671	8.048936175	1
0	0.4	1	0.75	0.977945002	0.022045004	15.17858605	194.0898401	0.999990006	3.70E-19	1	73.10301968	8.107506064	1	0.980717714	0.019272303	13.58961677	194.3366925	0.999990016	2.86E-19	1	73.36072073	8.109550815	1
0	0.4	1	0.9	0.975984003	0.024006012	16.01286302	193.5395069	0.999990015	9.82E-12	1	125.7330602	8.144547699	1	0.977192109	0.022797909	15.33368355	193.6338663	0.999990018	9.06E-12	1	125.7875627	8.158056292	1
0	0.4	1	1	0.974578293	0.025411798	16.58944136	193.1230271	0.999990091	8.21E-08	0.999999918	216.6919484	8.172321012	1	0.974571153	0.025418939	16.56972605	193.0890756	0.999990091	8.52E-08	0.999999915	216.6187166	8.196781009	1
0	0.5	0	0	0.989995014	0.009995014	8.65126016	196.3594212	0.999990027	0.499874084	0.499874084	136.3941133	136.3941133	0.999748169	0.989995014	0.009995014	8.65126016	196.3594212	0.999990027	0.499874084	0.499874084	136.3941133	136.3941133	0.999748169
0	0.5	0	0.1	0.824163232	0.175827273	4.210083268	70.36417265	0.999990506	0.402851993	0.403845738	97.01603567	96.92186623	0.806697731	0.824163232	0.175827273	4.210083268	70.36417265	0.999990506	0.403845738	0.402851993	96.92186623	97.01603567	0.806697731
0	0.5	0	0.25	0.629266028	0.370725257	2.882394726	36.8868722	0.999991285	0.208437149	0.210565738	59.25660453	59.14653038	0.419002887	0.629266028	0.370725257	2.882394726	36.8868722	0.999991285	0.210565738	0.208437149	59.14653038	59.25660453	0.419002887
0	0.5	0	0.5	0.418194264	0.581795844	2.114740214	22.56176806	0.999990108	0.078879915	0.081479529	38.82142631	38.71175203	0.160359445	0.418194264	0.581795844	2.114740214	22.56176806	0.999990108	0.081479529	0.078879915	38.71175203	38.82142631	0.160359445
0	0.5	0	0.75	0.288518895	0.711475109	1.763824352	17.10940017	0.999994004	0.03756184	0.03997902	30.90777152	30.79600309	0.07754086	0.288518895	0.711475109	1.763824352	17.10940017	0.999994004	0.03997902	0.03756184	30.79600309	30.90777152	0.07754086
0	0.5	0	0.9	0.234048232	0.765945463	1.629513617	15.17390606	0.999993695	0.024345072	0.026488953	27.64109945	27.53039189	0.050834025	0.234048232	0.765945463	1.629513617	15.17390606	0.999993695	0.026488953	0.024345072	27.53039189	27.64109945	0.050834025
0	0.5	0	1	0.204513084	0.79547802	1.558436713	14.17758037	0.999991104	0.017586058	0.019469315	25.61240754	25.50457449	0.037055373	0.204513084	0.79547802	1.558436713	14.17758037	0.999991104	0.019469315	0.017586058	25.50457449	25.61240754	0.037055373
0	0.5	0.25	0	0.988883934	0.011106156	9.410713463	196.2833499	0.99999009	1.41E-10	1	18.2882153	18.94468432	1	0.991106155	0.008883933	7.876527893	196.4318716	0.999990088	1.41E-10	1	18.2882153	18.94468432	1
0	0.5	0.25	0.1	0.869787056	0.130202988	5.54987912	97.59879931	0.999990043	1.52E-10	1	18.49323319	18.99375179	1	0.890647815	0.109342232	4.875839928	97.79622978	0.999990047	1.55E-10	1	18.44592891	18.99895111	1
0	0.5	0.25	0.25	0.702587822	0.297402842	3.748802191	52.03689339	0.999990664	3.46E-10	0.999999989	23.96451602	19.30820722	0.999999989	0.735719491	0.264270968	3.442614746	52.19265913	0.999990459	3.42E-10	0.999999989	23.49730493	19.29840338	0.999999989
0	0.5	0.25	0.5	0.504352062	0.495638521	2.637992595	30.96157066	0.999990583	3.68E-07	0.996134125	52.3885478	21.59630243	0.996134493	0.531671543	0.468319371	2.528242612	31.04269045	0.999990914	3.57E-07	0.996324367	52.23647713	21.5179812	0.996324724
0	0.5	0.25	0.75	0.374633118	0.625359216	2.126795358	22.73362408	0.999992334	8.35E-05	0.879486194	46.65845871	23.37681375	0.87956972	0.387638807	0.612353634	2.088976548	22.75110624	0.999992441	8.63E-05	0.880030831	46.57950169	23.39925569	0.880117172
0	0.5	0.25	0.9	0.317659701	0.682332358	1.933238637	19.81794866	0.999992059	0.000466731	0.720913487	41.32944136	22.65197403	0.721380217	0.32257276	0.677419414	1.917483087	19.80407697	0.999992174	0.000498372	0.717693695	41.25645139	22.75305242	0.718192068
0	0.5	0.25	1	0.285897988	0.714094179	1.831518179	18.32726557	0.999992167	0.001036158	0.61037258	38.35641693	21.89743085	0.611408739	0.286073842	0.713918475	1.82582336	18.2952294	0.999992317	0.001127782	0.603126482	38.28351916	22.03493785	0.604254265
0	0.5	0.5	0	0.987995017	0.011995017	10.00776757	196.2149859	0.999990034	7.28E-19	1	10.74789162	11.59246824	1	0.991995014	0.007995014	7.245035148	196.4781846	0.999990028	7.28E-19	1	10.74789162	11.59246824	1
0	0.5	0.5	0.1	0.919363896	0.080626209	7.366000482	135.386259	0.999990105	7.90E-19	1	10.80737039	11.61250568	1	0.942092708	0.057897328	5.711513349	135.737799	0.999990036	8.11E-19	1	10.78412713	11.612775	1
0	0.5	0.5	0.25	0.80241317	0.197576941	5.229574891	78.68799809	0.999990111	1.14E-18	1	11.5744353	11.6679156	1	0.844282939	0.155707469	4.382047562	78.99812568	0.999990408	1.17E-18	1	11.38402975	11.66609707	1
0	0.5	0.5	0.5	0.634840089	0.365150339	3.775451011	47.97878407	0.999990428	1.49E-15	0.999999999	48.51918238	11.91349481	0.999999999	0.677521934	0.322468126	3.434694725	48.17590778	0.99999006	1.23E-15	0.999999999	48.679948	11.90145166	0.999999999
0	0.5	0.5	0.75	0.506526105	0.493465503	2.99946861	35.25576552	0.999991608	3.28E-08	0.999711252	72.87739744	12.77720168	0.999711285	0.530148495	0.469841554	2.878998775	35.33510902	0.999990049	3.03E-08	0.999709132	72.35602459	12.76303384	0.999709162
0	0.5	0.5	0.9	0.44560913	0.554381144	2.681624949	30.56056422	0.999990274	1.65E-05	0.991104811	67.03414308	13.78050584	0.991121351	0.455083373	0.544907032	2.635047226	30.57080445	0.999990405	1.67E-05	0.991088648	66.9956863	13.82536269	0.991105363
0	0.5	0.5	1	0.410471133	0.589520894	2.509383784	28.09545849	0.999992027	0.000267786	0.967264685	62.8236892	14.25284937	0.967532471	0.410631398	0.589360696	2.49784758	28.06010187	0.999992094	0.000280758	0.966232685	62.77121572	14.36926573	0.966513443
0	0.5	0.75	0	0.987267755	0.0127223	10.48969167	196.1588303	0.999990055	5.09E-26	1	7.911440717	8.85534377	1	0.992722307	0.007267762	6.720301735	196.5129057	0.999990069	5.09E-26	1	7.911440717	8.85534377	1
0	0.5	0.75	0.1	0.960361298	0.039628793	9.726946568	177.4171653	0.999990091	5.62E-26	1	7.944689012	8.868712381	1	0.975264264	0.024725777	6.68562079	177.8521209	0.999990041	5.74E-26	1	7.928189055	8.867499662	1
0	0.5	0.75	0.25	0.903935617	0.096054455	7.726329727	130.6797031	0.999990072	7.41E-26	1	8.175354196	8.894581349	1	0.932757753	0.067232463	5.862476566	131.1086416	0.999990215	7.66E-26	1	8.084843389	8.892169733	1
0	0.5	0.75	0.5	0.804120446	0.195869679	6.005680679	86.75744541	0.999990124	2.52E-24	1	35.25214742	8.959385527	1	0.840068836	0.159921589	5.137738132	87.06536272	0.999990425	1.84E-24	1	34.35705939	8.958472807	1
0	0.5	0.75	0.75	0.708290005	0.29170079	5.019954045	65.48984123	0.999990795	4.14E-13	1	84.05252831	9.070086854	1	0.732451183	0.267539516	4.682373084	65.63910003	0.999990698	3.62E-13	1	84.18159231	9.080187988	1
0	0.5	0.75	0.9	0.654901842	0.345088321	4.570601519	57.29150266	0.999990163	1.43E-07	0.999995984	116.6589146	9.184236535	0.999996128	0.665590838	0.334399583	4.444166358	57.33620423	0.999990422	1.39E-07	0.999996095	116.6671792	9.210726859	0.999996234
0	0.5	0.75	1	0.621401569	0.378589396	4.309257553	52.92290137	0.999990965	4.02E-05	0.999771054	116.8883167	9.297266037	0.999811267	0.621432669	0.378558324	4.293412542	52.8945125	0.999990994	4.17E-05	0.999763019	116.8597257	9.343865212	0.999804695
0	0.5	1	0	0.986661716	0.013328383	10.88693024	196.1113459	0.999990099	2.61E-32	1	6.387510824	7.396698137	1	0.993328348	0.006661681	6.277196989	196.5324605	0.999990028	2.61E-32	1	6.387510824	7.396698137	1
0	0.5	1	0.1	0.986086872	0.013903221	11.18501496	195.9746615	0.999990093	2.92E-32	1	6.410792592	7.407094026	1	0.99234827	0.007641812	6.935302626	196.4068477	0.999990082	2.97E-32	1	6.397440679	7.405282994	1
0	0.5	1	0.25	0.985183699	0.014806392	11.64432986	195.755037	0.999990091	3.76E-32	1	6.520440485	7.423969206	1	0.990745206	0.009244813	7.972706497	196.1719755	0.999990019	3.88E-32	1	6.46340897	7.420892272	1
0	0.5	1	0.5	0.983559378	0.016430721	12.44388076	195.3440744	0.999990099	1.31E-31	1	9.190809606	7.455900821	1	0.987682497	0.012307535	9.842968103	195.6823402	0.999990032	1.19E-31	1	8.430275681	7.455362026	1
0	0.5	1	0.75	0.98176659	0.018223429	13.28870432	194.8612988	0.999990019	1.23E-19	1	74.58918155	7.493376488	1	0.984059747	0.015930288	11.90227373	195.0554915	0.999990035	9.74E-20	1	74.7624426	7.502741132	1
0	0.5	1	0.9	0.98059821	0.019391826	13.81889219	194.5292897	0.999990035	2.91E-12	1	127.3153161	7.519016304	1	0.981574798	0.018415243	13.23535133	194.6014969	0.999990041	2.71E-12	1	127.3628618	7.538815499	1
0	0.5	1	1	0.979775725	0.020214322	14.18258062	194.2842143	0.999990047	2.25E-08	0.999999977	218.3751653	7.537643238	1	0.979771259	0.020218789	14.16712852	194.2585417	0.999990048	2.34E-08	0.999999977	218.3300345	7.566673139	1
0	0.6	0	0	0.989995014	0.009995014	8.65126016	196.3594212	0.999990027	0.399879121	0.599879121	150.9142939	120.0495889	0.999758242	0.989995014	0.009995014	8.65126016	196.3594212	0.999990027	0.399879121	0.599879121	150.9142939	120.0495889	0.999758242
0	0.6	0	0.1	0.824163232	0.175827273	4.210083268	70.36417265	0.999990506	0.307352794	0.507138037	105.8488054	86.77379842	0.814490831	0.824163232	0.175827273	4.210083268	70.36417265	0.999990506	0.308270009	0.506066503	105.7656359	86.88335685	0.814336512
0	0.6	0	0.25	0.629266028	0.370725257	2.882394726	36.8868722	0.999991285	0.134253136	0.307870842	63.31808057	54.29331788	0.442123978	0.629266028	0.370725257	2.882394726	36.8868722	0.999991285	0.135860661	0.305134312	63.22364479	54.42698245	0.440994974
0	0.6	0	0.5	0.418194264	0.581795844	2.114740214	22.56176806	0.999990108	0.039150067	0.149508087	40.80282017	36.23218228	0.188658154	0.418194264	0.581795844	2.114740214	22.56176806	0.999990108	0.040653517	0.145285363	40.71207385	36.37123037	0.18593888
0	0.6	0	0.75	0.288518895	0.711475109	1.763824352	17.10940017	0.999994004	0.015286756	0.087016093	32.23755406	29.08635093	0.102302849	0.288518895	0.711475109	1.763824352	17.10940017	0.999994004	0.01643344	0.082344244	32.14677141	29.23115332	0.098777685
0	0.6	0	0.9	0.234048232	0.765945463	1.629513617	15.17390606	0.999993695	0.008826331	0.063639562	28.73195709	26.10856988	0.072465893	0.234048232	0.765945463	1.629513617	15.17390606	0.999993695	0.009733317	0.059058009	28.6428057	26.2534462	0.068791325
0	0.6	0	1	0.204513084	0.79547802	1.558436713	14.17758037	0.999991104	0.005846366	0.050364046	26.56468694	24.25180204	0.056210412	0.204513084	0.79547802	1.558436713	14.17758037	0.999991104	0.006577684	0.04602544	26.47834607	24.39386371	0.052603124
0	0.6	0.25	0	0.989125438	0.010864568	9.24684423	196.2982842	0.999990007	1.69E-12	1	20.14760827	17.14599862	1	0.99129935	0.008690655	7.740119298	196.4399937	0.999990005	1.69E-12	1	20.14760827	17.14599862	1
0	0.6	0.25	0.1	0.874543587	0.125446749	5.452505978	97.77418357	0.999990336	1.86E-12	1	20.41757761	17.18551475	1	0.894692259	0.105298089	4.791665882	97.96410358	0.999990347	1.89E-12	1	20.35783284	17.19352542	1
0	0.6	0.25	0.25	0.714564127	0.285426572	3.722645668	52.34358609	0.999990699	8.00E-12	0.999999993	30.18323149	17.4167667	0.999999993	0.746621748	0.253368765	3.419129679	52.49270183	0.999990513	7.57E-12	0.999999993	29.63163385	17.42097423	0.999999993
0	0.6	0.25	0.5	0.521382853	0.478609274	2.656064776	31.36711864	0.999992127	8.83E-08	0.997800688	57.94470187	19.08693867	0.997800776	0.54822968	0.451760672	2.545509061	31.44615314	0.999990352	8.31E-08	0.997758732	57.41254402	19.04527744	0.997758815
0	0.6	0.25	0.75	0.391734495	0.608256728	2.157038378	23.16576354	0.999991223	2.57E-05	0.920283164	48.06003879	20.6978647	0.920308873	0.404702172	0.595289171	2.11872401	23.1855003	0.999991343	2.65E-05	0.920454209	48.00070079	20.75831039	0.920480716
0	0.6	0.25	0.9	0.333882679	0.666107776	1.965564815	20.24542297	0.999990455	0.000151189	0.801196017	42.2812279	20.3648541	0.801347206	0.338808534	0.66118204	1.949757735	20.23524446	0.999990574	0.000161575	0.798014348	42.22383209	20.50022006	0.798175923
0	0.6	0.25	1	0.301382982	0.698607282	1.864237031	18.74658017	0.999990264	0.000344103	0.708882766	39.15798138	19.87125669	0.709226869	0.301542949	0.698447469	1.858780248	18.71877426	0.999990418	0.000375772	0.701748505	39.09986835	20.04312481	0.702124278
0	0.6	0.5	0	0.988456548	0.011533471	9.698870005	196.2495675	0.999990019	2.47E-22	1	11.76990095	10.60138941	1	0.9923027	0.007687315	7.023928568	196.4924329	0.999990015	2.47E-22	1	11.76990095	10.60138941	1
0	0.6	0.5	0.1	0.923624024	0.076365976	7.103317555	135.5188736	0.99999	2.75E-22	1	11.84070909	10.61800851	1	0.945190481	0.054799666	5.512020353	135.8505924	0.999990148	2.81E-22	1	11.81292393	10.62022628	1
0	0.6	0.5	0.25	0.81509845	0.184892147	5.062195913	78.93787321	0.999990598	4.88E-22	1	13.0924713	10.66105227	1	0.854537784	0.145452539	4.245590387	79.22548968	0.999990323	4.81E-22	1	12.80823807	10.66518913	1
0	0.6	0.5	0.5	0.659491125	0.340499465	3.710187679	48.36869505	0.99999059	4.16E-16	1	60.52265719	10.8351055	1	0.700019979	0.299970295	3.377485	48.54996255	0.999990275	3.47E-16	1	60.78278397	10.83952288	1
0	0.6	0.5	0.75	0.537358207	0.462633124	2.997324451	35.75001702	0.999991331	1.47E-08	0.999842001	74.42679544	11.3962099	0.999842016	0.560201534	0.439790092	2.878191092	35.82422534	0.999991627	1.39E-08	0.999849548	74.43826509	11.41080552	0.999849562
0	0.6	0.5	0.9	0.477863717	0.522128126	2.703702631	31.11337624	0.999991843	7.84E-06	0.9952171	68.58461801	12.06028708	0.995224945	0.48712316	0.512868798	2.657974177	31.12547587	0.999991957	7.92E-06	0.995196167	68.56015913	12.12072909	0.995204091
0	0.6	0.5	1	0.443006141	0.556985154	2.543422366	28.6863724	0.999991295	0.000121254	0.98146956	63.5086673	12.40400715	0.981590815	0.443134362	0.556856993	2.533141607	28.65795375	0.999991355	0.000127125	0.980813473	63.47118735	12.51929023	0.980940597
0	0.6	0.75	0	0.987926073	0.012064004	10.05373665	196.2109255	0.999990077	9.02E-31	1	8.654450702	8.136718015	1	0.993098495	0.006891598	6.445924604	196.5280978	0.999990093	9.02E-31	1	8.654450702	8.136718015	1
0	0.6	0.75	0.1	0.962923749	0.037066271	9.250325267	177.5367332	0.99999002	1.02E-30	1	8.69216909	8.147824372	1	0.976875349	0.023114751	6.364751949	177.9357876	0.9999901	1.04E-30	1	8.672926293	8.14827112	1
0	0.6	0.75	0.25	0.911606813	0.088383376	7.313482657	130.9005879	0.999990189	1.51E-30	1	9.024880818	8.168509216	1	0.938211364	0.061778771	5.556311137	131.2902798	0.999990135	1.53E-30	1	8.90003451	8.170389177	1
0	0.6	0.75	0.5	0.822896586	0.177093822	5.692615698	87.13254233	0.999990409	5.96E-25	1	54.48602292	8.217382451	1	0.855724645	0.144265601	4.875471251	87.40692384	0.999990246	4.30E-25	1	54.77311838	8.225055265	1
0	0.6	0.75	0.75	0.738323183	0.261667436	4.798020403	66.00604043	0.999990619	1.88E-13	1	85.02362743	8.294779328	1	0.760442255	0.239548299	4.478974909	66.13750582	0.999990554	1.66E-13	1	85.12913587	8.316077727	1
0	0.6	0.75	0.9	0.690840541	0.309150093	4.400261728	57.88823486	0.999990634	6.42E-08	0.999998147	117.3175186	8.36808325	0.999998211	0.700684138	0.299306756	4.281160087	57.92820254	0.999990894	6.26E-08	0.99999819	117.3282369	8.404627763	0.999998253
0	0.6	0.75	1	0.66076729	0.339222939	4.171375683	53.57310361	0.999990229	1.76E-05	0.999895514	116.8199586	8.436487614	0.999913072	0.660785253	0.339205001	4.158152344	53.5501331	0.999990254	1.82E-05	0.999891564	116.8002781	8.488952937	0.999909802
0	0.6	1	0	0.987495016	0.012495016	10.33970706	196.1761323	0.999990032	3.78E-38	1	6.989832803	6.816253961	1	0.993745033	0.006245033	5.969432731	196.5449334	0.999990066	3.78E-38	1	6.989832803	6.816253961	1
0	0.6	1	0.1	0.987120557	0.012869491	10.53627107	196.0856223	0.999990049	4.35E-38	1	7.015475142	6.824853651	1	0.992916922	0.007073121	6.541759621	196.4572893	0.999990043	4.43E-38	1	7.000151236	6.82454541	1
0	0.6	1	0.25	0.986538894	0.01345113	10.83720991	195.9403835	0.999990025	6.10E-38	1	7.161485436	6.838499591	1	0.991592279	0.00839778	7.429359657	196.2977167	0.999990059	6.22E-38	1	7.087726848	6.839044682	1
0	0.6	1	0.5	0.985512111	0.01447791	11.35583955	195.6745523	0.999990021	5.98E-34	1	47.96748235	6.863415189	1	0.989146182	0.010843878	8.990380965	195.9579214	0.99999006	3.68E-34	1	48.26712049	6.869370117	1
0	0.6	1	0.75	0.984405597	0.015584424	11.89712536	195.3712866	0.999990021	5.05E-20	1	75.27495469	6.891403051	1	0.986367089	0.013622951	10.66081551	195.528422	0.99999004	4.06E-20	1	75.41839706	6.908682269	1
0	0.6	1	0.9	0.98369868	0.016291321	12.23348539	195.1662239	0.999990001	1.10E-12	1	128.158261	6.909885866	1	0.984519411	0.015470597	11.71948437	195.2232565	0.999990008	1.03E-12	1	128.2004337	6.937350305	1
0	0.6	1	1	0.983207611	0.01678241	12.46282843	195.0183621	0.999990021	8.05E-09	0.999999992	219.2913576	6.923003035	1	0.983204556	0.016785465	12.45018066	194.9977291	0.999990021	8.36E-09	0.999999992	219.2599554	6.958892164	1
0	0.7	0	0	0.989995014	0.009995014	8.65126016	196.3594212	0.999990027	0.299894231	0.699894231	164.0272228	101.2108428	0.999788462	0.989995014	0.009995014	8.65126016	196.3594212	0.999990027	0.299894231	0.699894231	164.0272228	101.2108428	0.999788462
0	0.7	0	0.1	0.824163232	0.175827273	4.210083268	70.36417265	0.999990506	0.219443184	0.618272992	113.7343864	74.74507264	0.837716175	0.824163232	0.175827273	4.210083268	70.36417265	0.999990506	0.220285123	0.617122406	113.6593746	74.87752101	0.837407529
0	0.7	0	0.25	0.629266028	0.370725257	2.882394726	36.8868722	0.999991285	0.079249831	0.431397703	66.86912635	48.24206769	0.510647534	0.629266028	0.370725257	2.882394726	36.8868722	0.999991285	0.080416256	0.427959156	66.78498455	48.41313066	0.508375412
0	0.7	0	0.5	0.418194264	0.581795844	2.114740214	22.56176806	0.999990108	0.017050536	0.256998546	42.48010369	32.98616519	0.274049082	0.418194264	0.581795844	2.114740214	22.56176806	0.999990108	0.017847171	0.250456546	42.40156109	33.17366623	0.268303717
0	0.7	0	0.75	0.288518895	0.711475109	1.763824352	17.10940017	0.999994004	0.005272538	0.174371885	33.34450475	26.79153534	0.179644423	0.288518895	0.711475109	1.763824352	17.10940017	0.999994004	0.005753893	0.165914625	33.26719687	26.99200957	0.171668517
0	0.7	0	0.9	0.234048232	0.765945463	1.629513617	15.17390606	0.999993695	0.002656834	0.139355247	29.63302707	24.17740878	0.142012081	0.234048232	0.765945463	1.629513617	15.17390606	0.999993695	0.00298962	0.130280618	29.55768616	24.38046956	0.133270237
0	0.7	0	1	0.204513084	0.79547802	1.558436713	14.17758037	0.999991104	0.001588836	0.117851704	27.34724362	22.53674791	0.11944054	0.204513084	0.79547802	1.558436713	14.17758037	0.999991104	0.001831456	0.108660375	27.27465063	22.73750723	0.110491831
0	0.7	0.25	0	0.989356711	0.010633307	9.089339584	196.3151305	0.999990018	2.07E-14	1	22.25267717	15.22594934	1	0.99148437	0.008505647	7.609089029	196.450855	0.999990017	2.07E-14	1	22.25267717	15.22594934	1
0	0.7	0.25	0.1	0.878751651	0.121238556	5.358985053	97.91316345	0.999990207	2.37E-14	1	22.64295386	15.25681774	1	0.898266615	0.10172361	4.71078976	98.09627127	0.999990226	2.41E-14	1	22.55993597	15.26900608	1
0	0.7	0.25	0.25	0.725200773	0.274790004	3.690627165	52.58624425	0.999990777	3.96E-13	0.999999996	42.34530203	15.42190838	0.999999996	0.756282591	0.243708017	3.390341521	52.72932323	0.999990609	3.56E-13	0.999999996	41.92045714	15.44194991	0.999999996
0	0.7	0.25	0.5	0.537082728	0.462909043	2.665312391	31.69150446	0.999991771	2.81E-08	0.99869094	61.48766943	16.58208983	0.998690968	0.563455595	0.436536491	2.554426427	31.76849324	0.999992087	2.69E-08	0.998751808	61.43609146	16.59737305	0.998751835
0	0.7	0.25	0.75	0.408004279	0.591985984	2.180034197	23.51995482	0.999990263	8.50E-06	0.949773173	49.1108743	17.89056061	0.949781668	0.420912427	0.579077971	2.141391644	23.54096862	0.999990397	8.77E-06	0.949629497	49.06353352	17.99818801	0.949638269
0	0.7	0.25	0.9	0.349547838	0.650444859	1.991801476	20.60225099	0.999992697	5.74E-05	0.870266869	43.81434603	17.90355312	0.870324253	0.354477561	0.645515217	1.975994351	20.59480068	0.999992778	6.15E-05	0.867223968	43.76526113	18.08524238	0.867285497
0	0.7	0.25	1	0.316463302	0.683529335	1.891580043	19.10085753	0.999992637	0.000133755	0.801259591	40.59502673	17.6243488	0.801393346	0.316609311	0.683383424	1.886360785	19.07643656	0.999992735	0.000146846	0.794564151	40.54454171	17.84475371	0.794710996
0	0.7	0.5	0	0.988883934	0.011106156	9.410713463	196.2833499	0.99999009	9.19E-26	1	12.92749271	9.53437478	1	0.992587636	0.007402451	6.818050244	196.5081353	0.999990087	9.19E-26	1	12.92749271	9.53437478	1
0	0.7	0.5	0.1	0.927328327	0.072661735	6.866794408	135.6271211	0.999990061	1.06E-25	1	13.01651266	9.547813713	1	0.947880039	0.052109975	5.332454498	135.9391854	0.999990013	1.08E-25	1	12.9811684	9.552715097	1
0	0.7	0.5	0.25	0.825828386	0.174162067	4.908471194	79.13333607	0.999990453	2.96E-25	1	16.08278885	9.58061396	1	0.86318049	0.136809712	4.120166035	79.40246704	0.999990202	2.67E-25	1	15.49301356	9.592191998	1
0	0.7	0.5	0.5	0.680540616	0.319450187	3.639437752	48.67028341	0.999990802	1.94E-16	1	63.04780317	9.702254511	1	0.719131232	0.2808593	3.315105554	48.8382709	0.999990532	1.63E-16	1	63.22367838	9.724385431	1
0	0.7	0.5	0.75	0.564483736	0.435507465	2.979281589	36.1302354	0.999991201	7.07E-09	0.99991395	75.26889563	10.06107368	0.999913957	0.58654505	0.413446472	2.862003232	36.19953838	0.999991522	6.74E-09	0.999917646	75.28160081	10.10346344	0.999917653
0	0.7	0.5	0.9	0.506807041	0.493184467	2.707173826	31.53700207	0.999991508	3.71E-06	0.997392731	69.1061574	10.48020778	0.997396438	0.515828802	0.48416283	2.662417003	31.54987612	0.999991632	3.76E-06	0.997365715	69.08953931	10.56211162	0.997369475
0	0.7	0.5	1	0.472581555	0.52740922	2.558070079	29.13871787	0.999990775	5.73E-05	0.989738055	63.96525175	10.71694745	0.989795341	0.472685683	0.527305146	2.548846599	29.11507958	0.999990829	6.03E-05	0.989298836	63.93743523	10.8420029	0.989359163
0	0.7	0.75	0	0.988519627	0.011470446	9.656506992	196.2558814	0.999990073	1.89E-35	1	9.501493201	7.360785408	1	0.993437669	0.006552423	6.196746045	196.5386131	0.999990092	1.89E-35	1	9.501493201	7.360785408	1
0	0.7	0.75	0.1	0.965122804	0.034867212	8.831852167	177.6345683	0.999990016	2.21E-35	1	9.546149551	7.369813556	1	0.978256339	0.021733764	6.083513187	178.0007398	0.999990103	2.25E-35	1	9.522473902	7.372416628	1
0	0.7	0.75	0.25	0.917929143	0.082060864	6.958788129	131.0720042	0.999990007	3.96E-35	1	10.11003815	7.386089578	1	0.94269366	0.05729653	5.29347407	131.4312471	0.99999019	3.83E-35	1	9.910727545	7.39337997	1
0	0.7	0.75	0.5	0.83797872	0.162011401	5.421313105	87.41603111	0.999990121	2.96E-25	1	55.126608	7.42264629	1	0.868244448	0.131746044	4.648060033	87.66501858	0.999990491	2.17E-25	1	55.35210086	7.440823616	1
0	0.7	0.75	0.75	0.762470385	0.237520049	4.59584343	66.39084821	0.999990434	9.01E-14	1	85.60598498	7.476857053	1	0.782863531	0.217126864	4.293265052	66.50840917	0.999990395	8.01E-14	1	85.69758606	7.51221496	1
0	0.7	0.75	0.9	0.719968295	0.280021871	4.236360251	58.32990403	0.999990167	2.99E-08	0.999999089	117.3665304	7.524690057	0.999999118	0.72907486	0.27091559	4.123727106	58.36595681	0.99999045	2.94E-08	0.999999104	117.3778047	7.575491407	0.999999133
0	0.7	0.75	1	0.692910335	0.307080324	4.031582785	54.05266023	0.999990659	8.15E-06	0.999950751	117.1323735	7.567117944	0.999958905	0.692920671	0.307070008	4.020299161	54.03339493	0.99999068	8.52E-06	0.999948561	117.117695	7.631951024	0.999957083
0	0.7	1	0	0.988230308	0.01175972	9.850593029	196.2327829	0.999990028	7.01E-44	1	7.681183199	6.188594554	1	0.99411268	0.005877386	5.695669865	196.5509833	0.999990066	7.01E-44	1	7.681183199	6.188594554	1
0	0.7	1	0.1	0.987996469	0.011993569	9.974609405	196.1749774	0.999990039	8.30E-44	1	7.710483183	6.195573972	1	0.993398654	0.006591383	6.202155168	196.4941787	0.999990037	8.42E-44	1	7.691987919	6.197139166	1
0	0.7	1	0.25	0.987636416	0.012353638	10.16356965	196.0838348	0.999990055	1.32E-43	1	7.92965982	6.206456879	1	0.992277983	0.007712111	6.976781575	196.3893381	0.999990094	1.31E-43	1	7.823372801	6.211501949	1
0	0.7	1	0.5	0.98700985	0.01298023	10.48667148	195.9186255	0.99999008	2.90E-34	1	48.35159608	6.225780948	1	0.990268374	0.009721649	8.310085311	196.1537494	0.999990023	1.83E-34	1	48.61690558	6.239930525	1
0	0.7	1	0.75	0.986346935	0.01364307	10.82054561	195.7310355	0.999990005	2.24E-20	1	75.71062826	6.246745399	1	0.988064208	0.011925818	9.701004559	195.8601754	0.999990026	1.83E-20	1	75.83655726	6.274674959	1
0	0.7	1	0.9	0.985929948	0.01406007	11.02641158	195.6083651	0.999990018	4.60E-13	1	128.6943746	6.260204134	1	0.986638384	0.013351643	10.565622	195.6542378	0.999990027	4.36E-13	1	128.7325205	6.298960741	1
0	0.7	1	1	0.985643208	0.014346819	11.16606632	195.5205872	0.999990027	3.24E-09	0.999999997	219.8596672	6.269581203	1	0.985640987	0.01434904	11.15540805	195.5033443	0.999990027	3.39E-09	0.999999997	219.8358637	6.316744686	1
0	0.8	0	0	0.989995014	0.009995014	8.65126016	196.3594212	0.999990027	0.199919414	0.799919414	176.013819	78.66175972	0.999838828	0.989995014	0.009995014	8.65126016	196.3594212	0.999990027	0.199919414	0.799919414	176.013819	78.66175972	0.999838828
0	0.8	0	0.1	0.824163232	0.175827273	4.210083268	70.36417265	0.999990506	0.138997794	0.737377044	120.9097625	59.76718572	0.876374838	0.824163232	0.175827273	4.210083268	70.36417265	0.999990506	0.139765711	0.73614614	120.8409248	59.93754798	0.875911852
0	0.8	0	0.25	0.629266028	0.370725257	2.882394726	36.8868722	0.999991285	0.040365812	0.585061698	70.09871606	40.18388661	0.625427509	0.629266028	0.370725257	2.882394726	36.8868722	0.999991285	0.041164456	0.58081958	70.02052236	40.42119203	0.621984036
0	0.8	0	0.5	0.418194264	0.581795844	2.114740214	22.56176806	0.999990108	0.005994296	0.419968247	43.97119064	28.39118668	0.425962543	0.418194264	0.581795844	2.114740214	22.56176806	0.999990108	0.00636319	0.410205219	43.89935703	28.66927173	0.416568409
0	0.8	0	0.75	0.288518895	0.711475109	1.763824352	17.10940017	0.999994004	0.001389157	0.327677189	34.31443836	23.43772085	0.329066346	0.288518895	0.711475109	1.763824352	17.10940017	0.999994004	0.001556215	0.313136627	34.24471013	23.74538346	0.314692842
0	0.8	0	0.9	0.234048232	0.765945463	1.629513617	15.17390606	0.999993695	0.000591184	0.28390526	30.41715944	21.31170355	0.284496443	0.234048232	0.765945463	1.629513617	15.17390606	0.999993695	0.000688963	0.266973715	30.34967728	21.62839508	0.267662678
0	0.8	0	1	0.204513084	0.79547802	1.558436713	14.17758037	0.999991104	0.000311349	0.255048152	28.02508477	19.96549935	0.255359501	0.204513084	0.79547802	1.558436713	14.17758037	0.999991104	0.000374283	0.236818005	27.96037392	20.28200804	0.237192288
0	0.8	0.25	0	0.989578346	0.010411679	8.937793257	196.3308977	0.999990025	2.62E-16	1	24.96383191	12.95220419	1	0.991661679	0.008328346	7.483085152	196.4608111	0.999990025	2.62E-16	1	24.96383191	12.95220419	1
0	0.8	0.25	0.1	0.882537496	0.117452568	5.269445302	98.02760282	0.999990063	3.21E-16	1	25.70967661	12.9745892	1	0.901479428	0.09851066	4.633342181	98.20454332	0.999990089	3.23E-16	1	25.56126595	12.99406893	1
0	0.8	0.25	0.25	0.734768568	0.265222312	3.655254622	52.78460376	0.99999088	6.14E-14	0.999999998	56.01860453	13.08345674	0.999999998	0.764955507	0.235035221	3.358515841	52.92219917	0.999990728	5.42E-14	0.999999998	55.95103979	13.12605693	0.999999998
0	0.8	0.25	0.5	0.551622432	0.448369072	2.668053093	31.95844947	0.999991504	1.00E-08	0.999286392	63.78619795	13.8170912	0.999286402	0.577524716	0.422467126	2.557182446	32.03305945	0.999991842	9.67E-09	0.999314851	63.75367484	13.89193898	0.999314861
0	0.8	0.25	0.75	0.423485378	0.576507178	2.1971408	23.81635224	0.999992556	3.12E-06	0.972465514	50.70634292	14.78378719	0.972468637	0.436316483	0.563676177	2.158300748	23.83804236	0.999992661	3.25E-06	0.972075389	50.66552894	14.96163712	0.972078639
0	0.8	0.25	0.9	0.364653937	0.635337872	2.012871182	20.90443668	0.999991809	1.83E-05	0.922944038	44.43121664	14.83147771	0.922962299	0.369579712	0.63041218	1.997102276	20.89904202	0.999991893	1.98E-05	0.920003414	44.38799905	15.08450073	0.920023246
0	0.8	0.25	1	0.331119403	0.668872142	1.914245012	19.40364715	0.999991545	4.16E-05	0.877904302	41.13076593	14.68745399	0.877945893	0.331253088	0.668738554	1.909257344	19.38197587	0.999991642	4.64E-05	0.871693895	41.08575431	14.98191877	0.871740296
0	0.8	0.5	0	0.989280738	0.01070931	9.141176322	196.3106888	0.999990048	3.74E-29	1	14.40468396	8.256503599	1	0.992852166	0.00713788	6.625795724	196.517045	0.999990047	3.74E-29	1	14.40468396	8.256503599	1
0	0.8	0.5	0.1	0.930605825	0.069384266	6.651623711	135.7174993	0.999990091	4.48E-29	1	14.5327194	8.266715505	1	0.95025668	0.04973337	5.169212765	136.0133212	0.999990051	4.54E-29	1	14.48119285	8.276135848	1
0	0.8	0.5	0.25	0.835096902	0.164893377	4.76700818	79.29187336	0.99999028	2.86E-27	1	42.07511246	8.29023777	1	0.870623458	0.12936659	4.004722186	79.54514065	0.999990048	2.08E-27	1	42.03082112	8.313589338	1
0	0.8	0.5	0.5	0.69879563	0.301195409	3.567423737	48.91171476	0.999991039	9.15E-17	1	64.12658748	8.370162703	1	0.735633753	0.264357053	3.251423996	49.06839965	0.999990806	7.80E-17	1	64.26554073	8.417515988	1
0	0.8	0.5	0.75	0.588528838	0.411462332	2.951757179	36.43299616	0.999991169	3.30E-09	0.999956477	75.787484	8.584407152	0.99995648	0.609825056	0.390166454	2.836605717	36.49789957	0.99999151	3.18E-09	0.99995787	75.79969233	8.664685914	0.999957873
0	0.8	0.5	0.9	0.532862812	0.467128492	2.698516509	31.87316476	0.999991304	1.69E-06	0.998684143	69.45410045	8.827929856	0.998685835	0.541635995	0.458355441	2.654779249	31.88625924	0.999991436	1.74E-06	0.998652534	69.44212216	8.946522268	0.998654271
0	0.8	0.5	1	0.499484993	0.500505425	2.559534662	29.49694619	0.999990418	2.60E-05	0.994771266	64.2826836	8.973549755	0.994797247	0.499570659	0.500419808	2.55120467	29.47676992	0.999990467	2.77E-05	0.994464167	64.26133318	9.128453463	0.994491892
0	0.8	0.75	0	0.989057523	0.010932523	9.293008688	196.2945926	0.999990045	4.63E-40	1	10.5859128	6.427796772	1	0.993745033	0.006245033	5.969432731	196.5449334	0.999990066	4.63E-40	1	10.5859128	6.427796772	1
0	0.8	0.75	0.1	0.967042808	0.03294728	8.459515732	177.7173098	0.999990088	5.61E-40	1	10.64440891	6.434736377	1	0.979460914	0.020529148	5.83374359	178.0522345	0.999990063	5.69E-40	1	10.61175866	6.440840359	1
0	0.8	0.75	0.25	0.923271832	0.076718371	6.648757561	131.212147	0.999990204	3.25E-39	1	25.48818511	6.446883198	1	0.946472925	0.053517258	5.063974655	131.5437379	0.999990182	2.33E-39	1	22.99456662	6.462834365	1
0	0.8	0.75	0.5	0.850428922	0.14956136	5.183467535	87.63957108	0.999990282	1.40E-25	1	55.48113007	6.472919025	1	0.878543018	0.121447157	4.448684586	87.8666973	0.999990175	1.05E-25	1	55.67969789	6.507804075	1
0	0.8	0.75	0.75	0.782346813	0.217643412	4.413032292	66.68936496	0.999990225	4.13E-14	1	86.00474485	6.509240868	1	0.801265196	0.19872501	4.125133676	66.79574354	0.999990207	3.73E-14	1	86.08671953	6.567824273	1
0	0.8	0.75	0.9	0.744045505	0.255945187	4.083186	58.67088736	0.999990692	1.35E-08	0.999999583	117.6536614	6.539309604	0.999999597	0.752509183	0.247481785	3.976284654	58.70368561	0.999990969	1.34E-08	0.999999584	117.6649432	6.61571217	0.999999598
0	0.8	0.75	1	0.719600648	0.280389378	3.896981648	54.42077699	0.999990026	3.57E-06	0.999977666	116.7919174	6.564733302	0.99998124	0.719606388	0.280383657	3.887185267	54.40420264	0.999990045	3.79E-06	0.999976327	116.7804114	6.655408285	0.999980118
0	0.8	1	0	0.988883934	0.011106156	9.410713463	196.2833499	0.99999009	1.61E-49	1	8.57055066	5.432371691	1	0.99443946	0.005550571	5.450549606	196.5513532	0.999990031	1.61E-49	1	8.57055066	5.432371691	1
0	0.8	1	0.1	0.98875184	0.011238237	9.481379202	196.2493362	0.999990076	1.97E-49	1	8.607027184	5.437748839	1	0.993814025	0.006176053	5.904887287	196.5227396	0.999990079	1.99E-49	1	8.582201011	5.442269242	1
0	0.8	1	0.25	0.988549824	0.011440181	9.588613978	196.1946498	0.999990005	4.23E-49	1	10.08764029	5.446018687	1	0.992848481	0.007141567	6.591299877	196.4545086	0.999990048	3.78E-49	1	9.422758909	5.458207103	1
0	0.8	1	0.5	0.988202318	0.0117877	9.770887365	196.1009959	0.999990018	1.34E-34	1	48.58037384	5.460379821	1	0.991161711	0.008828352	7.75057373	196.3018309	0.999990063	8.66E-35	1	48.8218928	5.487879883	1
0	0.8	1	0.75	0.987840063	0.012149965	9.9577625	195.9977227	0.999990028	9.71E-21	1	76.02073666	5.475526917	1	0.989369384	0.010620667	8.932241994	196.1048086	0.999990051	8.10E-21	1	76.13437739	5.5218126	1
0	0.8	1	0.9	0.987614989	0.012375064	10.07223071	195.9307226	0.999990053	1.91E-13	1	129.0710512	5.485028792	1	0.988238554	0.011751508	9.653683468	195.9679272	0.999990062	1.84E-13	1	129.106031	5.544428189	1
0	0.8	1	1	0.987461451	0.012528584	10.14954414	195.8823137	0.999990035	1.31E-09	0.999999999	220.2434008	5.491550242	1	0.987459765	0.01253027	10.14037214	195.8675071	0.999990035	1.39E-09	0.999999999	220.2242934	5.560525997	1
0	0.9	0	0	0.989995014	0.009995014	8.65126016	196.3594212	0.999990027	0.09995467	0.89995467	187.0740138	49.63387443	0.999909341	0.989995014	0.009995014	8.65126016	196.3594212	0.999990027	0.09995467	0.89995467	187.0740138	49.63387443	0.999909341
0	0.9	0	0.1	0.824163232	0.175827273	4.210083268	70.36417265	0.999990506	0.065891617	0.864576994	127.5453042	39.3354494	0.930468611	0.824163232	0.175827273	4.210083268	70.36417265	0.999990506	0.066586759	0.863264503	127.4811698	39.58475263	0.929851262
0	0.9	0	0.25	0.629266028	0.370725257	2.882394726	36.8868722	0.999991285	0.014799801	0.773083346	73.18299077	28.11117439	0.787883147	0.629266028	0.370725257	2.882394726	36.8868722	0.999991285	0.015297612	0.767928332	73.10602798	28.49845936	0.783225944
0	0.9	0	0.5	0.418194264	0.581795844	2.114740214	22.56176806	0.999990108	0.001347777	0.658973562	45.39824971	20.900062	0.660321339	0.418194264	0.581795844	2.114740214	22.56176806	0.999990108	0.001481146	0.644840611	45.32564412	21.39950409	0.646321756
0	0.9	0	0.75	0.288518895	0.711475109	1.763824352	17.10940017	0.999994004	0.000210389	0.584759185	35.23400992	17.71595008	0.584969574	0.288518895	0.711475109	1.763824352	17.10940017	0.999994004	0.00025095	0.560784659	35.16389675	18.29665658	0.561035608
0	0.9	0	0.9	0.234048232	0.765945463	1.629513617	15.17390606	0.999993695	7.09E-05	0.545754543	31.15643361	16.31351862	0.545825424	0.234048232	0.765945463	1.629513617	15.17390606	0.999993695	8.98E-05	0.515658431	31.08894446	16.92554837	0.515748193
0	0.9	0	1	0.204513084	0.79547802	1.558436713	14.17758037	0.999991104	3.13E-05	0.518310221	28.66155584	15.41315833	0.518341513	0.204513084	0.79547802	1.558436713	14.17758037	0.999991104	4.15E-05	0.484033741	28.59711637	16.03470833	0.484075272
0	0.9	0.25	0	0.989790933	0.010199096	8.791870181	196.3456437	0.999990029	3.37E-18	1	29.38691625	9.734653194	1	0.991831749	0.008158279	7.361821966	196.4699071	0.999990028	3.37E-18	1	29.38691625	9.734653194	1
0	0.9	0.25	0.1	0.885985507	0.114004809	5.18378455	98.12504844	0.999990315	5.05E-18	1	32.09558758	9.747647731	1	0.904403201	0.095587145	4.559246772	98.29647893	0.999990346	4.93E-18	1	31.65712101	9.785174177	1
0	0.9	0.25	0.25	0.74346077	0.256530228	3.618043152	52.95075507	0.999990998	1.56E-14	0.999999999	62.83287435	9.804451193	0.999999999	0.772820975	0.227169886	3.325023012	53.08335034	0.999990861	1.39E-14	0.999999999	62.86263652	9.895577255	0.999999999
0	0.9	0.25	0.5	0.565141778	0.434849526	2.665934366	32.18289849	0.999991304	3.12E-09	0.999701535	65.30058256	10.16381944	0.999701538	0.590580007	0.409411655	2.555333735	32.25514126	0.999991662	3.08E-09	0.999706746	65.27692395	10.34805761	0.999706749
0	0.9	0.25	0.75	0.438221895	0.56177016	2.209445142	24.06823659	0.999992054	8.49E-07	0.988139692	51.38358318	10.66969146	0.988140541	0.450961803	0.549030366	2.170510401	24.0902202	0.999992169	9.14E-07	0.987547163	51.34718775	10.99548395	0.987548077
0	0.9	0.25	0.9	0.379207452	0.620783556	2.029564401	21.16383197	0.999991008	4.58E-06	0.965558809	44.96112051	10.72337688	0.96556339	0.384122495	0.6158686	2.013862302	21.16001179	0.999991094	5.19E-06	0.962712827	44.92069426	11.13899099	0.962718013
0	0.9	0.25	1	0.345340882	0.654649649	1.932859008	19.66538017	0.999990532	9.95E-06	0.943853622	41.60276078	10.66147245	0.943863567	0.345463635	0.654526992	1.928093935	19.64597052	0.999990627	1.16E-05	0.938166264	41.55984742	11.12918045	0.938177904
0	0.9	0.5	0	0.989650219	0.010339874	8.888572112	196.3380842	0.999990094	1.65E-32	1	16.80042491	6.41014324	1	0.993098495	0.006891598	6.445924604	196.5280978	0.999990093	1.65E-32	1	16.80042491	6.41014324	1
0	0.9	0.5	0.1	0.933542715	0.066447378	6.454345326	135.7946187	0.999990094	2.17E-32	1	17.15578197	6.416554494	1	0.952383974	0.047606088	5.019672855	136.0758005	0.999990061	2.15E-32	1	17.02085765	6.437191663	1
0	0.9	0.5	0.25	0.84323029	0.15675979	4.636412137	79.42377192	0.99999008	8.70E-28	1	47.45210999	6.430436683	1	0.877137991	0.122852487	3.898162953	79.66397161	0.999990478	6.39E-28	1	47.67970314	6.4819399	1
0	0.9	0.5	0.5	0.714825752	0.285164278	3.49630594	49.10971205	0.99999003	3.45E-17	1	64.76489863	6.473221455	1	0.75007195	0.249919134	3.188430319	49.2569993	0.999991083	3.02E-17	1	64.88627427	6.577170782	1
0	0.9	0.5	0.75	0.60999046	0.390000744	2.918649834	36.68044727	0.999991204	1.22E-09	0.999982929	76.13618022	6.575564892	0.999982931	0.630549142	0.369442418	2.805755845	36.74142617	0.99999156	1.22E-09	0.999982887	76.14756548	6.739101353	0.999982888
0	0.9	0.5	0.9	0.55640505	0.443586146	2.681920797	32.14704656	0.999991196	6.14E-07	0.999485765	69.6984571	6.686760638	0.999486379	0.564926634	0.4350647	2.6392108	32.16006725	0.999991334	6.57E-07	0.999451173	69.68940652	6.897741915	0.99945183
0	0.9	0.5	1	0.523999371	0.475990815	2.551990001	29.78819111	0.999990186	9.36E-06	0.997944775	64.51168579	6.755652575	0.99795413	0.524070659	0.475919571	2.544420162	29.77062338	0.99999023	1.04E-05	0.997722079	64.4948104	7.00406187	0.997732515
0	0.9	0.75	0	0.989547287	0.010442809	8.959121895	196.3310043	0.999990096	1.30E-44	1	12.33086177	5.069142141	1	0.99402486	0.005965159	5.76121637	196.5474449	0.999990019	1.30E-44	1	12.33086177	5.069142141	1
0	0.9	0.75	0.1	0.968740753	0.031249252	8.124860042	177.7854252	0.999990005	1.68E-44	1	12.44405594	5.073617075	1	0.980525344	0.019464762	5.609717456	178.09637	0.999990106	1.68E-44	1	12.37821732	5.088294988	1
0	0.9	0.75	0.25	0.927871366	0.072118766	6.374187373	131.3272564	0.999990132	6.07E-40	1	39.75918974	5.081223402	1	0.94972042	0.050269703	4.860981012	131.6357642	0.999990123	3.67E-40	1	40.06246754	5.118267947	1
0	0.9	0.75	0.5	0.860923377	0.139067016	4.972817439	87.82063207	0.999990392	5.25E-26	1	55.73253064	5.096773929	1	0.887198856	0.112791453	4.272154477	88.03013574	0.999990309	4.03E-26	1	55.91321924	5.17247258	1
0	0.9	0.75	0.75	0.799019299	0.200971491	4.247807253	66.92850309	0.99999079	1.50E-14	1	86.3013395	5.117154764	1	0.816664141	0.183326648	3.973068736	67.02572199	0.999990789	1.41E-14	1	86.37619494	5.234225437	1
0	0.9	0.75	0.9	0.764279226	0.235711011	3.94171662	58.94171069	0.999990237	4.77E-09	0.999999845	117.4920323	5.132983498	0.99999985	0.772179862	0.227810672	3.83992696	58.97177279	0.999990534	4.97E-09	0.999999839	117.5029947	5.276945011	0.999999844
0	0.9	0.75	1	0.742090333	0.257900182	3.770274863	54.71287098	0.999990515	1.27E-06	0.999992021	116.9529154	5.145744808	0.999993288	0.742093223	0.257897308	3.761651887	54.69833677	0.999990531	1.41E-06	0.99999115	116.9434836	5.308956992	0.999992555
0	0.9	1	0	0.989468695	0.010521327	9.012843184	196.3231453	0.999990022	4.45E-55	1	10.00027767	4.326588034	1	0.994731875	0.005258191	5.22982603	196.5523674	0.999990066	4.45E-55	1	10.00027767	4.326588034	1
0	0.9	1	0.1	0.989411967	0.010578104	9.043465531	196.3099259	0.999990071	5.78E-55	1	10.06135066	4.330094097	1	0.994176968	0.005813108	5.641766792	196.5412399	0.999990076	5.76E-55	1	10.01554807	4.341750616	1
0	0.9	1	0.25	0.98932568	0.010664412	9.089776432	196.2876555	0.999990092	6.55E-51	1	34.6599889	4.335427553	1	0.993332944	0.006657094	6.257514234	196.5046561	0.999990038	3.26E-51	1	35.01077624	4.365014161	1
0	0.9	1	0.5	0.989178556	0.010811505	9.168034801	196.2459774	0.999990061	4.92E-35	1	48.75530314	4.344525201	1	0.991892865	0.008097144	7.279797787	196.4116557	0.999990008	3.29E-35	1	48.97889935	4.405297252	1
0	0.9	1	0.75	0.989027028	0.010962999	9.247737962	196.2007337	0.999990027	3.37E-21	1	76.25593536	4.353902526	1	0.990406872	0.009583179	8.299915235	196.2896521	0.999990052	2.94E-21	1	76.36015922	4.447689646	1
0	0.9	1	0.9	0.988933847	0.011056199	9.296305562	196.1727653	0.999990046	6.42E-14	1	129.3528284	4.359673871	1	0.989490948	0.010499108	8.912236903	196.2028983	0.999990056	6.48E-14	1	129.3852187	4.474255681	1
0	0.9	1	1	0.988870726	0.011119366	9.329013804	196.1541036	0.999990091	4.30E-10	1	220.5193367	4.363586051	1	0.988869402	0.01112069	9.320994728	196.1411322	0.999990092	4.77E-10	1	220.5033851	4.492480093	1
0	1	0	0	0.989995014	0.009995014	8.651260161	196.3594212	0.999990027	0	1	NA	476.1530612	1	0.989995014	0.009995014	8.651260161	196.3594212	0.999990027	0	1	NA	476.1530612	1
0	1	0	0.1	0.824163232	0.175827273	4.210083268	70.36417265	0.999990506	0	1	NA	59.59375	1	0.824163232	0.175827273	4.210083268	70.36417265	0.999990506	0	1	NA	59.59375	1
0	1	0	0.25	0.629266028	0.370725257	2.882394726	36.8868722	0.999991285	0	1	NA	36.11904762	1	0.629266028	0.370725257	2.882394726	36.8868722	0.999991285	0	1	NA	36.11904762	1
0	1	0	0.5	0.418194264	0.581795844	2.114740214	22.56176806	0.999990108	0	1	NA	22.82142857	1	0.418194264	0.581795844	2.114740214	22.56176806	0.999990108	0	1	NA	22.82142857	1
0	1	0	0.75	0.288518895	0.711475109	1.763824352	17.10940017	0.999994004	0	1	NA	13.5	1	0.288518895	0.711475109	1.763824352	17.10940017	0.999994004	0	1	NA	13.5	1
0	1	0	0.9	0.234048232	0.765945463	1.629513617	15.17390606	0.999993695	0	1	NA	12.83333333	1	0.234048232	0.765945463	1.629513617	15.17390606	0.999993695	0	1	NA	12.83333333	1
0	1	0	1	0.204513084	0.79547802	1.558436713	14.17758037	0.999991104	0	1	NA	11.6	1	0.204513084	0.79547802	1.558436713	14.17758037	0.999991104	0	1	NA	11.6	1
0	1	0.25	0	0.989995014	0.009995014	8.651260161	196.3594212	0.999990027	0	1	NA	477.4591837	1	0.989995014	0.009995014	8.651260161	196.3594212	0.999990027	0	1	NA	477.4591837	1
0	1	0.25	0.1	0.889155291	0.11083486	5.10181237	98.2082892	0.999990151	0	1	NA	157.3975904	1	0.889155291	0.11083486	5.10181237	98.2082892	0.999990151	0	1	NA	157.3975904	1
0	1	0.25	0.25	0.751420798	0.248570327	3.579944353	53.09259191	0.999991125	0	1	NA	61.41538462	1	0.751420798	0.248570327	3.579944353	53.09259191	0.999991125	0	1	NA	61.41538462	1
0	1	0.25	0.5	0.57775692	0.422234238	2.660153847	32.37486333	0.999991158	0	1	NA	26.81578947	1	0.57775692	0.422234238	2.660153847	32.37486333	0.999991158	0	1	NA	26.81578947	1
0	1	0.25	0.75	0.452257483	0.547734141	2.217819584	24.28538382	0.999991624	0	1	NA	22.83333333	1	0.452257483	0.547734141	2.217819584	24.28538382	0.999991624	0	1	NA	22.83333333	1
0	1	0.25	0.9	0.393220131	0.606770159	2.042551548	21.3890403	0.99999029	0	1	NA	21.27272727	1	0.393220131	0.606770159	2.042551548	21.3890403	0.99999029	0	1	NA	21.27272727	1
0	1	0.25	1	0.359124206	0.64086916	1.947974194	19.89399101	0.999993366	0	1	NA	20.92857143	1	0.359124206	0.64086916	1.947974194	19.89399101	0.999993366	0	1	NA	20.92857143	1
0	1	0.5	0	0.989995014	0.009995014	8.651260161	196.3594212	0.999990027	0	1	NA	480.0615385	1	0.989995014	0.009995014	8.651260161	196.3594212	0.999990027	0	1	NA	480.0615385	1
0	1	0.5	0.1	0.936200041	0.063790034	6.272352303	135.8615094	0.999990074	0	1	NA	324.6041667	1	0.936200041	0.063790034	6.272352303	135.8615094	0.999990074	0	1	NA	324.6041667	1
0	1	0.5	0.25	0.850455897	0.149534573	4.515429778	79.5363328	0.999990469	0	1	NA	93.44047619	1	0.850455897	0.149534573	4.515429778	79.5363328	0.999990469	0	1	NA	93.44047619	1
0	1	0.5	0.5	0.729047428	0.270942883	3.427192056	49.27601035	0.999990311	0	1	NA	51.225	1	0.729047428	0.270942883	3.427192056	49.27601035	0.999990311	0	1	NA	51.225	1
0	1	0.5	0.75	0.629266028	0.370725257	2.882394726	36.8868722	0.999991285	0	1	NA	36.57142857	1	0.629266028	0.370725257	2.882394726	36.8868722	0.999991285	0	1	NA	36.57142857	1
0	1	0.5	0.9	0.57775692	0.422234238	2.660153847	32.37486333	0.999991158	0	1	NA	26.59459459	1	0.57775692	0.422234238	2.660153847	32.37486333	0.999991158	0	1	NA	26.59459459	1
0	1	0.5	1	0.546387138	0.453602911	2.538283244	30.02996514	0.999990049	0	1	NA	26.2	1	0.546387138	0.453602911	2.538283244	30.02996514	0.999990049	0	1	NA	26.2	1
0	1	0.75	0	0.989995014	0.009995014	8.651260161	196.3594212	0.999990027	0	1	NA	478.3045685	1	0.989995014	0.009995014	8.651260161	196.3594212	0.999990027	0	1	NA	478.3045685	1
0	1	0.75	0.1	0.970257454	0.029732558	7.821719782	177.8453191	0.999990012	0	1	NA	456.347032	1	0.970257454	0.029732558	7.821719782	177.8453191	0.999990012	0	1	NA	456.347032	1
0	1	0.75	0.25	0.931888521	0.068101498	6.128505096	131.4242596	0.999990019	0	1	NA	201.8855422	1	0.931888521	0.068101498	6.128505096	131.4242596	0.999990019	0	1	NA	201.8855422	1
0	1	0.75	0.5	0.869916623	0.130073839	4.784603657	87.97060039	0.999990462	0	1	NA	147.6136364	1	0.869916623	0.130073839	4.784603657	87.97060039	0.999990462	0	1	NA	147.6136364	1
0	1	0.75	0.75	0.813222256	0.186768283	4.098123973	67.12386291	0.999990539	0	1	NA	58.44776119	1	0.813222256	0.186768283	4.098123973	67.12386291	0.999990539	0	1	NA	58.44776119	1
0	1	0.75	0.9	0.781522277	0.218468467	3.811616188	59.16272655	0.999990744	0	1	NA	84.63636364	1	0.781522277	0.218468467	3.811616188	59.16272655	0.999990744	0	1	NA	84.63636364	1
0	1	0.75	1	0.761283549	0.23870743	3.652221756	54.950152	0.999990979	0	1	NA	57.53061224	1	0.761283549	0.23870743	3.652221756	54.950152	0.999990979	0	1	NA	57.53061224	1
0	1	1	0	0.989995014	0.009995014	8.651260161	196.3594212	0.999990027	0	1	NA	476.1530612	1	0.989995014	0.009995014	8.651260161	196.3594212	0.999990027	0	1	NA	476.1530612	1
0	1	1	0.1	0.989995014	0.009995014	8.651260161	196.3594212	0.999990027	0	1	NA	476.1530612	1	0.989995014	0.009995014	8.651260161	196.3594212	0.999990027	0	1	NA	476.1530612	1
0	1	1	0.25	0.989995014	0.009995014	8.651260161	196.3594212	0.999990027	0	1	NA	476.1530612	1	0.989995014	0.009995014	8.651260161	196.3594212	0.999990027	0	1	NA	476.1530612	1
0	1	1	0.5	0.989995014	0.009995014	8.651260161	196.3594212	0.999990027	0	1	NA	476.1530612	1	0.989995014	0.009995014	8.651260161	196.3594212	0.999990027	0	1	NA	476.1530612	1
0	1	1	0.75	0.989995014	0.009995014	8.651260161	196.3594212	0.999990027	0	1	NA	476.1530612	1	0.989995014	0.009995014	8.651260161	196.3594212	0.999990027	0	1	NA	476.1530612	1
0	1	1	0.9	0.989995014	0.009995014	8.651260161	196.3594212	0.999990027	0	1	NA	476.1530612	1	0.989995014	0.009995014	8.651260161	196.3594212	0.999990027	0	1	NA	476.1530612	1
0	1	1	1	0.989995014	0.009995014	8.651260161	196.3594212	0.999990027	0	1	NA	476.1530612	1	0.989995014	0.009995014	8.651260161	196.3594212	0.999990027	0	1	NA	476.1530612	1
0.5	0	0	0	0.989995014	0.009995014	8.651260161	196.3594212	0.999990027	1	0	476.1530612	NA	1	0.989995014	0.009995014	8.651260161	196.3594212	0.999990027	1	0	476.1530612	NA	1
0.5	0	0	0.1	0.824163232	0.175827273	4.210083268	70.36417265	0.999990506	1	0	59.59375	NA	1	0.824163232	0.175827273	4.210083268	70.36417265	0.999990506	1	4.73E-60	59.59375	134.4009034	1
0.5	0	0	0.25	0.629266028	0.370725257	2.882394726	36.8868722	0.999991285	1	0	36.11904762	NA	1	0.629266028	0.370725257	2.882394726	36.8868722	0.999991285	1	1.30E-58	36.11904762	76.72266523	1
0.5	0	0	0.5	0.418194264	0.581795844	2.114740214	22.56176806	0.999990108	1	0	22.82142857	NA	1	0.418194264	0.581795844	2.114740214	22.56176806	0.999990108	1	3.85E-57	22.82142857	47.29622372	1
0.5	0	0	0.75	0.288518895	0.711475109	1.763824352	17.10940017	0.999994004	1	0	13.5	NA	1	0.288518895	0.711475109	1.763824352	17.10940017	0.999994004	1	5.46E-56	13.5	36.55700331	1
0.5	0	0	0.9	0.234048232	0.765945463	1.629513617	15.17390606	0.999993695	1	0	12.83333333	NA	1	0.234048232	0.765945463	1.629513617	15.17390606	0.999993695	1	1.72E-55	12.83333333	32.25774992	1
0.5	0	0	1	0.204513084	0.79547802	1.558436713	14.17758037	0.999991104	1	0	11.6	NA	1	0.204513084	0.79547802	1.558436713	14.17758037	0.999991104	1	2.69E-55	11.6	29.63056959	1
0.5	0	0.25	0	0.989995014	0.009995014	8.651260161	196.3594212	0.999990027	1	0	476.1530612	NA	1	0.989995014	0.009995014	8.651260161	196.3594212	0.999990027	1	0	476.1530612	NA	1
0.5	0	0.25	0.1	0.824163232	0.175827273	4.210083268	70.36417265	0.999990506	1	0	59.59375	NA	1	0.824163232	0.175827273	4.210083268	70.36417265	0.999990506	1	2.00E-58	59.59375	42.90078771	1
0.5	0	0.25	0.25	0.629266028	0.370725257	2.882394726	36.8868722	0.999991285	1	0	36.11904762	NA	1	0.629266028	0.370725257	2.882394726	36.8868722	0.999991285	1	2.94E-56	36.11904762	53.17416351	1
0.5	0	0.25	0.5	0.418194264	0.581795844	2.114740214	22.56176806	0.999990108	1	0	22.82142857	NA	1	0.418194264	0.581795844	2.114740214	22.56176806	0.999990108	1	1.55E-54	22.82142857	46.1059233	1
0.5	0	0.25	0.75	0.288518895	0.711475109	1.763824352	17.10940017	0.999994004	1	0	13.5	NA	1	0.288518895	0.711475109	1.763824352	17.10940017	0.999994004	1	1.50E-54	13.5	36.40832371	1
0.5	0	0.25	0.9	0.234048232	0.765945463	1.629513617	15.17390606	0.999993695	1	0	12.83333333	NA	1	0.234048232	0.765945463	1.629513617	15.17390606	0.999993695	1	7.02E-55	12.83333333	32.19063401	1
0.5	0	0.25	1	0.204513084	0.79547802	1.558436713	14.17758037	0.999991104	1	0	11.6	NA	1	0.204513084	0.79547802	1.558436713	14.17758037	0.999991104	1	3.15E-55	11.6	29.58106127	1
0.5	0	0.5	0	0.989995014	0.009995014	8.651260161	196.3594212	0.999990027	1	0	476.1530612	NA	1	0.989995014	0.009995014	8.651260161	196.3594212	0.999990027	1	0	476.1530612	NA	1
0.5	0	0.5	0.1	0.824163232	0.175827273	4.210083268	70.36417265	0.999990506	1	0	59.59375	NA	1	0.824163232	0.175827273	4.210083268	70.36417265	0.999990506	1	2.15E-58	59.59375	26.48085767	1
0.5	0	0.5	0.25	0.629266028	0.370725257	2.882394726	36.8868722	0.999991285	1	0	36.11904762	NA	1	0.629266028	0.370725257	2.882394726	36.8868722	0.999991285	1	3.44E-56	36.11904762	32.49941845	1
0.5	0	0.5	0.5	0.418194264	0.581795844	2.114740214	22.56176806	0.999990108	1	0	22.82142857	NA	1	0.418194264	0.581795844	2.114740214	22.56176806	0.999990108	1	1.31E-53	22.82142857	42.29225597	1
0.5	0	0.5	0.75	0.288518895	0.711475109	1.763824352	17.10940017	0.999994004	1	0	13.5	NA	1	0.288518895	0.711475109	1.763824352	17.10940017	0.999994004	1	1.73E-53	13.5	36.11483656	1
0.5	0	0.5	0.9	0.234048232	0.765945463	1.629513617	15.17390606	0.999993695	1	0	12.83333333	NA	1	0.234048232	0.765945463	1.629513617	15.17390606	0.999993695	1	2.31E-54	12.83333333	32.09954009	1
0.5	0	0.5	1	0.204513084	0.79547802	1.558436713	14.17758037	0.999991104	1	0	11.6	NA	1	0.204513084	0.79547802	1.558436713	14.17758037	0.999991104	1	3.36E-55	11.6	29.51825582	1
0.5	0	0.75	0	0.989995014	0.009995014	8.651260161	196.3594212	0.999990027	1	0	476.1530612	NA	1	0.989995014	0.009995014	8.651260161	196.3594212	0.999990027	1	0	476.1530612	NA	1
0.5	0	0.75	0.1	0.824163232	0.175827273	4.210083268	70.36417265	0.999990506	1	0	59.59375	NA	1	0.824163232	0.175827273	4.210083268	70.36417265	0.999990506	1	1.33E-58	59.59375	20.33974224	1
0.5	0	0.75	0.25	0.629266028	0.370725257	2.882394726	36.8868722	0.999991285	1	0	36.11904762	NA	1	0.629266028	0.370725257	2.882394726	36.8868722	0.999991285	1	2.21E-56	36.11904762	24.19255562	1
0.5	0	0.75	0.5	0.418194264	0.581795844	2.114740214	22.56176806	0.999990108	1	0	22.82142857	NA	1	0.418194264	0.581795844	2.114740214	22.56176806	0.999990108	1	1.40E-53	22.82142857	35.86085008	1
0.5	0	0.75	0.75	0.288518895	0.711475109	1.763824352	17.10940017	0.999994004	1	0	13.5	NA	1	0.288518895	0.711475109	1.763824352	17.10940017	0.999994004	1	7.60E-53	13.5	35.63547079	1
0.5	0	0.75	0.9	0.234048232	0.765945463	1.629513617	15.17390606	0.999993695	1	0	12.83333333	NA	1	0.234048232	0.765945463	1.629513617	15.17390606	0.999993695	1	5.18E-54	12.83333333	31.97155643	1
0.5	0	0.75	1	0.204513084	0.79547802	1.558436713	14.17758037	0.999991104	1	0	11.6	NA	1	0.204513084	0.79547802	1.558436713	14.17758037	0.999991104	1	2.81E-55	11.6	29.4289816	1
0.5	0	1	0	0.989995014	0.009995014	8.651260161	196.3594212	0.999990027	1	0	476.1530612	NA	1	0.989995014	0.009995014	8.651260161	196.3594212	0.999990027	1	0	476.1530612	NA	1
0.5	0	1	0.1	0.824163232	0.175827273	4.210083268	70.36417265	0.999990506	1	0	59.59375	NA	1	0.824163232	0.175827273	4.210083268	70.36417265	0.999990506	1	0	59.59375	NA	1
0.5	0	1	0.25	0.629266028	0.370725257	2.882394726	36.8868722	0.999991285	1	0	36.11904762	NA	1	0.629266028	0.370725257	2.882394726	36.8868722	0.999991285	1	0	36.11904762	NA	1
0.5	0	1	0.5	0.418194264	0.581795844	2.114740214	22.56176806	0.999990108	1	0	22.82142857	NA	1	0.418194264	0.581795844	2.114740214	22.56176806	0.999990108	1	0	22.82142857	NA	1
0.5	0	1	0.75	0.288518895	0.711475109	1.763824352	17.10940017	0.999994004	1	0	13.5	NA	1	0.288518895	0.711475109	1.763824352	17.10940017	0.999994004	1	0	13.5	NA	1
0.5	0	1	0.9	0.234048232	0.765945463	1.629513617	15.17390606	0.999993695	1	0	12.83333333	NA	1	0.234048232	0.765945463	1.629513617	15.17390606	0.999993695	1	0	12.83333333	NA	1
0.5	0	1	1	0.204513084	0.79547802	1.558436713	14.17758037	0.999991104	1	0	11.6	NA	1	0.204513084	0.79547802	1.558436713	14.17758037	0.999991104	1	0	11.6	NA	1
0.5	0.01	0	0	0.989995014	0.009995014	8.65126016	196.3594212	0.999990027	0.989995014	0.009995014	8.65126016	196.3594212	0.999990027	0.989995014	0.009995014	8.65126016	196.3594212	0.999990027	0.989995014	0.009995014	8.65126016	196.3594212	0.999990027
0.5	0.01	0	0.1	0.824163232	0.175827273	4.210083268	70.36417265	0.999990506	0.984090552	0.007177001	8.261230198	133.0557622	0.991267553	0.824163232	0.175827273	4.210083268	70.36417265	0.999990506	0.986100706	0.006260328	7.483037247	133.1659777	0.992361033
0.5	0.01	0	0.25	0.629266028	0.370725257	2.882394726	36.8868722	0.999991285	0.965929012	0.001510922	7.627850319	75.86177929	0.967439935	0.629266028	0.370725257	2.882394726	36.8868722	0.999991285	0.975517236	0.00105837	6.095650388	76.03045677	0.976575606
0.5	0.01	0	0.5	0.418194264	0.581795844	2.114740214	22.56176806	0.999990108	0.925953093	0.000111781	7.570275214	46.62823927	0.926064874	0.418194264	0.581795844	2.114740214	22.56176806	0.999990108	0.960890855	4.86E-05	5.091690373	46.86507027	0.960939493
0.5	0.01	0	0.75	0.288518895	0.711475109	1.763824352	17.10940017	0.999994004	0.876055414	1.74E-05	7.874519355	35.92789753	0.876072795	0.288518895	0.711475109	1.763824352	17.10940017	0.999994004	0.950570973	3.91E-06	4.59857331	36.22733679	0.950574882
0.5	0.01	0	0.9	0.234048232	0.765945463	1.629513617	15.17390606	0.999993695	0.839231656	6.32E-06	8.02119558	31.64863797	0.839237974	0.234048232	0.765945463	1.629513617	15.17390606	0.999993695	0.944909071	8.56E-07	4.36904315	31.97206627	0.944909927
0.5	0.01	0	1	0.204513084	0.79547802	1.558436713	14.17758037	0.999991104	0.810414535	2.98E-06	8.051293929	29.04390131	0.810417517	0.204513084	0.79547802	1.558436713	14.17758037	0.999991104	0.940767764	2.69E-07	4.218505796	29.37263423	0.940768033
0.5	0.01	0.25	0	0.986104815	0.013885194	11.10762188	195.9480034	0.999990009	0.629266029	0.370733971	2.882394749	36.88829567	1	0.990059898	0.009930193	8.613346449	196.3763131	0.99999009	0.629266029	0.370733971	2.882394749	36.88829567	1
0.5	0.01	0.25	0.1	0.788315356	0.211674743	5.348825929	78.4948012	0.999990099	0.606975484	0.393024516	2.989464694	37.10641236	1	0.833157409	0.166832691	4.525663236	77.94836614	0.999990099	0.630401425	0.369598575	2.889142545	37.12900854	1
0.5	0.01	0.25	0.25	0.576392169	0.423598438	3.237521703	39.99656705	0.999990608	0.576392169	0.423598438	3.237521703	39.99656705	0.999990608	0.634812294	0.365178698	2.964265601	39.69624885	0.999990992	0.634812294	0.365178698	2.964265601	39.69624885	0.999990992
0.5	0.01	0.25	0.5	0.383001029	0.61699099	2.204720446	23.39376534	0.999992018	0.551470896	0.332762443	4.646647198	43.0915722	0.884233339	0.421427848	0.578563408	2.135935585	23.23250279	0.999991257	0.663751856	0.248234682	3.739830789	41.85216127	0.911986538
0.5	0.01	0.25	0.75	0.274845481	0.725144666	1.794524399	17.5076759	0.999990148	0.573539183	0.129321201	7.293041691	34.24030023	0.702860384	0.2907775	0.709214688	1.774560003	17.36475168	0.999992188	0.725428351	0.09248649	5.065458606	34.18026705	0.81791484
0.5	0.01	0.25	0.9	0.230154441	0.769837116	1.647969392	15.49607469	0.999991557	0.593358775	0.080472234	8.414875648	31.38220738	0.673831009	0.235915546	0.764077832	1.637695169	15.34465413	0.999993378	0.762240336	0.050725145	5.457781207	31.21047624	0.812965481
0.5	0.01	0.25	1	0.20578464	0.794209087	1.572721631	14.47441501	0.999993726	0.606398517	0.058099379	8.982192961	29.84852298	0.664497896	0.206167573	0.793823868	1.565473699	14.3147872	0.999991441	0.781668885	0.028958222	5.497557367	28.97718517	0.810627107
0.5	0.01	0.5	0	0.980979974	0.019010085	14.04740158	195.2771099	0.999990059	0.418194264	0.581805736	2.114740216	22.56232174	1	0.990167042	0.009823053	8.555894462	196.4114479	0.999990094	0.418194264	0.581805736	2.114740216	22.56232174	1
0.5	0.01	0.5	0.1	0.790508591	0.209481491	8.892101116	100.5435599	0.999990082	0.403585238	0.596414762	2.144391437	22.6350048	1	0.867217893	0.132772175	6.042733087	97.66489261	0.999990067	0.419156921	0.580843079	2.118035891	22.63738152	1
0.5	0.01	0.5	0.25	0.552068029	0.447922079	4.731237468	55.30825909	0.999990108	0.383001029	0.616998971	2.204720464	23.39440308	1	0.664271838	0.335718696	3.800169229	54.22350553	0.999990534	0.421427848	0.578572152	2.135935604	23.23322019	1
0.5	0.01	0.5	0.5	0.356627498	0.643363576	2.529073622	29.69767356	0.999991075	0.356627498	0.643363576	2.529073622	29.69767356	0.999991075	0.431842475	0.568147649	2.338578579	29.03083725	0.999990124	0.431842475	0.568147649	2.338578579	29.03083725	0.999990124
0.5	0.01	0.5	0.75	0.263870553	0.736121112	1.889804046	19.95633177	0.999991664	0.366944008	0.515812089	5.013696691	39.78493155	0.882756097	0.295396995	0.704593656	1.836926234	19.34338497	0.999990651	0.478828435	0.414772303	4.14579652	38.23401002	0.893600738
0.5	0.01	0.5	0.9	0.227536061	0.772455393	1.701010298	16.97651009	0.999991453	0.432599371	0.250613952	10.08984833	30.36503528	0.683213323	0.239144575	0.760846408	1.673970501	16.42413131	0.999990983	0.561753166	0.193478028	7.557310021	28.46374337	0.755231194
0.5	0.01	0.5	1	0.207910589	0.792081006	1.610805752	15.58540708	0.999991595	0.505645352	0.173875051	13.428316	24.79944668	0.679520403	0.208804649	0.791186997	1.592320065	15.06786937	0.999991646	0.637181705	0.135465957	9.61359751	24.12165144	0.772647662
0.5	0.01	0.75	0	0.974470612	0.025519413	17.46841604	194.3735612	0.999990025	0.288518895	0.711481105	1.763824352	17.10960475	1	0.99032734	0.009662712	8.473755144	196.4693039	0.999990052	0.288518895	0.711481105	1.763824352	17.10960475	1
0.5	0.01	0.75	0.1	0.835051846	0.164938207	16.48435079	121.5920154	0.999990053	0.282854966	0.717145034	1.773642813	17.17491435	1	0.913614376	0.086375644	8.682288315	113.5249203	0.99999002	0.289277127	0.710722873	1.766126372	17.15044244	1
0.5	0.01	0.75	0.25	0.61187487	0.388115186	11.8453159	88.04180953	0.999990055	0.274845481	0.725154519	1.794524406	17.50809508	1	0.751233045	0.248756974	7.571561958	84.33810777	0.999990019	0.2907775	0.7092225	1.774560008	17.36508179	1
0.5	0.01	0.75	0.5	0.367614021	0.632376066	5.179367238	51.3722337	0.999990087	0.263870553	0.736129447	1.889804099	19.95705104	1	0.479516684	0.520473476	4.274554113	51.04817155	0.99999016	0.295396995	0.704603005	1.83692629	19.34420964	1
0.5	0.01	0.75	0.75	0.264583517	0.735406685	2.690709371	30.87288544	0.999990202	0.264583517	0.735406685	2.690709371	30.87288544	0.999990202	0.312239464	0.687750584	2.495154585	30.12241283	0.999990048	0.312239464	0.687750584	2.495154585	30.12241283	0.999990048
0.5	0.01	0.75	0.9	0.230788215	0.769202541	2.10433173	23.5934523	0.999990756	0.309080602	0.644391738	8.843010579	46.5953764	0.95347234	0.248429948	0.75156028	2.010582294	22.53009192	0.999990228	0.369366612	0.584307777	7.694620615	46.2973168	0.953674389
0.5	0.01	0.75	1	0.213893191	0.786097867	1.872752372	20.25329047	0.999991058	0.459657962	0.377381544	26.21483364	35.87115657	0.837039506	0.21529388	0.784696122	1.810760635	19.12220754	0.999990002	0.525014315	0.323734161	21.96989137	34.99681021	0.848748476
0.5	0.01	1	0	0.966638393	0.03335168	21.28159916	193.3122492	0.999990073	0.204513084	0.795486916	1.558436713	14.1777912	1	0.990534977	0.009455082	8.368254271	196.5463195	0.999990059	0.204513084	0.795486916	1.558436713	14.1777912	1
0.5	0.01	1	0.1	0.893554603	0.106435478	24.79029701	116.7632916	0.999990081	0.204961438	0.795038562	1.562907481	14.25154138	1	0.950716251	0.04927383	10.49685903	104.29178	0.999990081	0.205100008	0.794899992	1.560203544	14.20530719	1
0.5	0.01	1	0.25	0.816194389	0.183790345	34.02123217	92.51680989	0.999984735	0.20578464	0.79421536	1.572721632	14.4745976	1	0.892872431	0.107117631	17.11003286	80.01306376	0.999990061	0.206167573	0.793832427	1.565473701	14.3150152	1
0.5	0.01	1	0.5	0.693634499	0.306341152	49.51862625	87.61612812	0.999975651	0.207910589	0.792089411	1.610805779	15.58589269	1	0.776977491	0.22300579	33.28287636	82.40692742	0.999983282	0.208804649	0.791195351	1.592320094	15.06833722	1
0.5	0.01	1	0.75	0.541908721	0.458066323	56.4199689	69.44814635	0.999975044	0.213893192	0.786106808	1.872752995	20.25459823	1	0.601974805	0.398002722	47.50346675	70.27488685	0.999977527	0.215293881	0.784706119	1.810761343	19.12364886	1
0.5	0.01	1	0.9	0.446628906	0.553351007	53.44265619	53.05756491	0.999979913	0.234710491	0.765289509	4.431496068	32.4929469	1	0.47470379	0.525276579	49.83502423	53.80372966	0.999980369	0.236094292	0.763905708	4.180049279	31.08065361	1
0.5	0.01	1	1	0.388769636	0.611214482	48.61150504	42.77080467	0.999984117	0.388769636	0.611214482	48.61150504	42.77080467	0.999984117	0.391551942	0.608432369	47.77831017	42.55781279	0.999984311	0.391551942	0.608432369	47.77831017	42.55781279	0.999984311
0.5	0.02	0	0	0.989995014	0.009995014	8.65126016	196.3594212	0.999990027	0.979990128	0.019990128	15.01992934	195.3560532	0.999980256	0.989995014	0.009995014	8.65126016	196.3594212	0.999990027	0.979990128	0.019990128	15.01992934	195.3560532	0.999980256
0.5	0.02	0	0.1	0.824163232	0.175827273	4.210083268	70.36417265	0.999990506	0.969940358	0.013678495	13.50412895	132.442981	0.983618853	0.824163232	0.175827273	4.210083268	70.36417265	0.999990506	0.972284588	0.012591509	12.72894808	132.5563824	0.984876098
0.5	0.02	0	0.25	0.629266028	0.370725257	2.882394726	36.8868722	0.999991285	0.940314657	0.002779491	11.53965599	75.53245465	0.943094148	0.629266028	0.370725257	2.882394726	36.8868722	0.999991285	0.951463413	0.002202571	10.0487459	75.70461133	0.953665984
0.5	0.02	0	0.5	0.418194264	0.581795844	2.114740214	22.56176806	0.999990108	0.882801016	0.000205314	10.51674137	46.44340275	0.88300633	0.418194264	0.581795844	2.114740214	22.56176806	0.999990108	0.923054462	0.000111114	8.149060574	46.67933011	0.923165576
0.5	0.02	0	0.75	0.288518895	0.711475109	1.763824352	17.10940017	0.999994004	0.818611987	3.25E-05	10.32947614	35.80025072	0.818644481	0.288518895	0.711475109	1.763824352	17.10940017	0.999994004	0.903272102	9.86E-06	7.232508131	36.09468514	0.903281958
0.5	0.02	0	0.9	0.234048232	0.765945463	1.629513617	15.17390606	0.999993695	0.77378627	1.20E-05	10.24004642	31.54462547	0.773798296	0.234048232	0.765945463	1.629513617	15.17390606	0.999993695	0.89251126	2.30E-06	6.809849808	31.86112105	0.892513565
0.5	0.02	0	1	0.204513084	0.79547802	1.558436713	14.17758037	0.999991104	0.739547061	5.78E-06	10.114953	28.95425587	0.739552839	0.204513084	0.79547802	1.558436713	14.17758037	0.999991104	0.884681594	7.64E-07	6.533928205	29.27495405	0.884682358
0.5	0.02	0.25	0	0.985374205	0.014615811	11.48082045	195.7846393	0.999990016	0.396146364	0.603853636	4.229404086	35.89733933	1	0.990123287	0.009866766	8.576058799	196.3892461	0.999990053	0.396146364	0.603853636	4.229404086	35.89733933	1
0.5	0.02	0.25	0.1	0.789446605	0.210543402	5.68124507	83.53277292	0.999990007	0.380192226	0.619807774	4.329588555	36.09877402	1	0.839995019	0.159995122	4.733149715	83.30734616	0.999990141	0.397578763	0.602421237	4.241618194	36.12481057	1
0.5	0.02	0.25	0.25	0.575264519	0.424726203	3.311780633	41.91668224	0.999990722	0.359717553	0.640275356	4.635980368	38.79052254	0.999992909	0.639886323	0.360103973	3.031196349	41.79990438	0.999990296	0.403215693	0.59677688	4.381883121	38.53199916	0.999992574
0.5	0.02	0.25	0.5	0.383555867	0.61643603	2.218337399	23.9600131	0.999991897	0.354966507	0.504662805	6.821340908	42.92055145	0.859629312	0.424613869	0.575377915	2.156047316	23.82443323	0.999991784	0.442125673	0.436603758	5.888023779	42.04880124	0.878729431
0.5	0.02	0.25	0.75	0.276362741	0.723629113	1.802517527	17.76458054	0.999991853	0.405387131	0.195605367	10.84437388	34.26236015	0.600992498	0.293029977	0.70696211	1.785115795	17.60733429	0.999992087	0.533907174	0.167314521	8.463409455	34.18703071	0.701221696
0.5	0.02	0.25	0.9	0.23180712	0.768183796	1.655395688	15.68312358	0.999990916	0.44078475	0.122286544	12.05414628	31.32142549	0.563071294	0.237782617	0.762208771	1.645797606	15.50971825	0.999991388	0.590641339	0.096339905	9.014594174	31.20872121	0.686981244
0.5	0.02	0.25	1	0.207428741	0.792564974	1.579919644	14.63272529	0.999993715	0.464737422	0.091547952	12.62660925	29.94174956	0.556285374	0.207823666	0.792166586	1.572462001	14.44837502	0.999990252	0.622417442	0.0604082	9.023421015	29.19028561	0.682825642
0.5	0.02	0.5	0	0.97917045	0.020819644	14.90393117	194.8912429	0.999990095	0.175198675	0.824801325	2.920659127	21.60860478	1	0.990325906	0.009664146	8.466065147	196.4529521	0.999990052	0.175198675	0.824801325	2.920659127	21.60860478	1
0.5	0.02	0.5	0.1	0.807785615	0.192204495	10.21847244	116.1791277	0.999990109	0.168319021	0.831680979	2.946893565	21.67566692	1	0.888576476	0.11141369	6.715910698	115.0598896	0.999990166	0.176005584	0.823994416	2.926287762	21.67791913	1
0.5	0.02	0.5	0.25	0.565224092	0.434766173	5.36087418	63.28313357	0.999990266	0.158921614	0.841078386	3.015658268	22.32303899	1	0.687895282	0.312095038	4.269113596	63.50195662	0.99999032	0.177923557	0.822076443	2.958254451	22.184794	1
0.5	0.02	0.5	0.5	0.363248271	0.636742205	2.710624942	33.27270006	0.999990476	0.149056189	0.850938734	3.53016374	27.74996276	0.999994923	0.444311251	0.555679914	2.515472585	33.15204156	0.999991165	0.186995037	0.813000212	3.342800769	27.19309585	0.999995249
0.5	0.02	0.5	0.75	0.268957932	0.731032262	1.957853505	21.68641976	0.999990194	0.169179199	0.715603417	7.918624659	38.53327821	0.884782616	0.302256559	0.697734951	1.90720969	21.1689395	0.99999151	0.232673966	0.655141888	6.972673747	37.9862079	0.887815854
0.5	0.02	0.5	0.9	0.232160494	0.767829656	1.746019771	18.12006976	0.999990151	0.241652638	0.370097251	16.46080173	31.2771414	0.611749889	0.244295434	0.755694813	1.718850388	17.54544049	0.999990248	0.329530745	0.321489172	13.69323787	29.81998437	0.651019916
0.5	0.02	0.5	1	0.2122597	0.787730763	1.647142139	16.47483043	0.999990463	0.329674268	0.244358981	21.09954433	25.2581135	0.574033249	0.213156517	0.7868346	1.6270819	15.89750633	0.999991116	0.432198086	0.212518863	17.22572858	24.4515155	0.64471695
0.5	0.02	0.75	0	0.971507168	0.028482924	18.77751888	193.7926999	0.999990092	0.083588624	0.916411376	2.33355157	16.20322157	1	0.990606549	0.009383485	8.318418874	196.549103	0.999990034	0.083588624	0.916411376	2.33355157	16.20322157	1
0.5	0.02	0.75	0.1	0.869955292	0.130034761	18.78435349	152.4427243	0.999990053	0.081834192	0.918165808	2.343495268	16.26456183	1	0.942527836	0.057462234	9.50489315	148.508895	0.99999007	0.084027604	0.915972396	2.33740554	16.24043763	1
0.5	0.02	0.75	0.25	0.660995203	0.338994854	13.57539046	108.7883012	0.999990057	0.07943745	0.92056255	2.369615799	16.53889483	1	0.803361819	0.196628363	8.596745747	108.9584098	0.999990182	0.084901449	0.915098551	2.35204606	16.41441924	1
0.5	0.02	0.75	0.5	0.40136749	0.598622954	6.411283913	62.76255293	0.999990445	0.076675365	0.923324635	2.524786552	18.38902682	1	0.523299429	0.476690889	5.289308971	64.21217259	0.999990318	0.087642251	0.912357749	2.46731235	17.89010559	1
0.5	0.02	0.75	0.75	0.283257648	0.716732898	3.30396084	38.28332969	0.999990546	0.080714601	0.919281772	4.031543322	26.77108265	0.999996373	0.335000173	0.66499049	3.074281529	38.25987113	0.999990663	0.098355152	0.90164121	3.781834032	26.19511178	0.999996362
0.5	0.02	0.75	0.9	0.244586281	0.755404258	2.483714669	29.05390446	0.999990539	0.114957056	0.849033784	16.17541549	41.16645787	0.963990839	0.263409694	0.736580546	2.377355912	28.19561187	0.99999024	0.142405054	0.819476885	14.69561976	41.43877927	0.961881938
0.5	0.02	0.75	1	0.225538654	0.774452383	2.149670287	24.57763501	0.999991037	0.262526439	0.561779176	45.01968391	34.87115878	0.824305614	0.226832568	0.773157618	2.077620736	23.38367029	0.999990187	0.306723843	0.516101264	40.5266813	34.76765549	0.822825107
0.5	0.02	1	0	0.962746358	0.03724369	22.88999354	192.5988664	0.999990048	0.042143518	0.957856482	1.990254231	13.32179437	1	0.990939626	0.009050455	8.142460159	196.662628	0.999990081	0.042143518	0.957856482	1.990254231	13.32179437	1
0.5	0.02	1	0.1	0.936831624	0.063156856	27.08478358	162.9581542	0.99998848	0.042326164	0.957673836	1.997858309	13.3890356	1	0.977964362	0.022025728	10.95303886	153.2360493	0.99999009	0.042384894	0.957615106	1.993203564	13.34656548	1
0.5	0.02	1	0.25	0.899311196	0.100672117	34.86828809	147.605376	0.999983313	0.042663455	0.957336545	2.014958034	13.57026444	1	0.953375598	0.046614431	17.2541202	137.2785224	0.999990029	0.042826307	0.957173693	2.002247482	13.43392852	1
0.5	0.02	1	0.5	0.815719905	0.184253967	48.40891144	135.0507261	0.999973872	0.043547926	0.956452074	2.084717565	14.34586166	1	0.882504747	0.117478251	32.39624604	134.1646566	0.999982998	0.043931218	0.956068782	2.050692063	13.95090493	1
0.5	0.02	1	0.75	0.690062489	0.309907093	57.7567947	106.3423728	0.999969582	0.046155224	0.953844776	2.603656263	17.24744046	1	0.744740081	0.255233437	48.67715095	109.4425905	0.999973518	0.046763006	0.953236994	2.47946026	16.452159	1
0.5	0.02	1	0.9	0.59731133	0.402660626	58.87217381	83.26955695	0.999971957	0.056488954	0.943511046	8.035858897	24.7706643	1	0.624674276	0.375298744	55.01525538	84.78026799	0.999973021	0.057095701	0.942904299	7.507261996	23.82265072	1
0.5	0.02	1	1	0.53299783	0.466977588	57.22483001	68.06384959	0.999975418	0.165968996	0.834018068	85.8316634	32.54984363	0.999987064	0.534664123	0.465311609	56.41663557	67.59774579	0.999975732	0.168612052	0.831375028	84.64339681	32.5755942	0.99998708
0.5	0.03	0	0	0.989995014	0.009995014	8.65126016	196.3594212	0.999990027	0.969985343	0.029985343	20.59432452	194.3458549	0.999970687	0.989995014	0.009995014	8.65126016	196.3594212	0.999990027	0.969985343	0.029985343	20.59432452	194.3458549	0.999970687
0.5	0.03	0	0.1	0.824163232	0.175827273	4.210083268	70.36417265	0.999990506	0.956004034	0.020194016	17.96978173	131.8274193	0.976198049	0.824163232	0.175827273	4.210083268	70.36417265	0.999990506	0.958551521	0.018993669	17.21564899	131.9435596	0.97754519
0.5	0.03	0	0.25	0.629266028	0.370725257	2.882394726	36.8868722	0.999991285	0.915756561	0.004115299	14.74003541	75.20845411	0.91987186	0.629266028	0.370725257	2.882394726	36.8868722	0.999991285	0.927833605	0.003434806	13.31229652	75.38267094	0.931268411
0.5	0.03	0	0.5	0.418194264	0.581795844	2.114740214	22.56176806	0.999990108	0.843150328	0.000315796	12.8362607	46.27076508	0.843466124	0.418194264	0.581795844	2.114740214	22.56176806	0.999990108	0.886457226	0.000188953	10.59258413	46.50377269	0.88664618
0.5	0.03	0	0.75	0.288518895	0.711475109	1.763824352	17.10940017	0.999994004	0.767794952	5.18E-05	12.21971674	35.68562592	0.767846782	0.288518895	0.711475109	1.763824352	17.10940017	0.999994004	0.858024485	1.83E-05	9.299484845	35.97398551	0.858042761
0.5	0.03	0	0.9	0.234048232	0.765945463	1.629513617	15.17390606	0.999993695	0.717139793	1.96E-05	11.93137667	31.45260344	0.717159416	0.234048232	0.765945463	1.629513617	15.17390606	0.999993695	0.842691005	4.52E-06	8.70777423	31.76226119	0.842695524
0.5	0.03	0	1	0.204513084	0.79547802	1.558436713	14.17758037	0.999991104	0.679115856	9.61E-06	11.67847059	28.87544365	0.679125463	0.204513084	0.79547802	1.558436713	14.17758037	0.999991104	0.831592998	1.57E-06	8.322957368	29.18916591	0.831594563
0.5	0.03	0.25	0	0.985020561	0.014969529	11.64596528	195.6799357	0.99999009	0.249495672	0.750504328	5.261931081	34.93159918	1	0.990185311	0.009804703	8.539409441	196.4015988	0.999990014	0.249495672	0.750504328	5.261931081	34.93159918	1
0.5	0.03	0.25	0.1	0.792415406	0.207574975	5.884796756	86.93571232	0.999990381	0.238712066	0.761287934	5.362125162	35.11752214	1	0.84534025	0.154649757	4.870510087	87.05962491	0.999990007	0.250851624	0.749148376	5.278854882	35.14643182	1
0.5	0.03	0.25	0.25	0.577235528	0.422755174	3.371086946	43.33693465	0.999990702	0.225718843	0.774275789	5.731041199	37.61672872	0.999994632	0.644576097	0.355414964	3.086734149	43.3992106	0.999991061	0.256258247	0.743736567	5.478758376	37.39667074	0.999994814
0.5	0.03	0.25	0.5	0.385554871	0.614436536	2.234545189	24.44961585	0.999991407	0.231257826	0.623407546	8.661779984	42.37876583	0.854665373	0.427754242	0.572236412	2.175159518	24.35041602	0.999990653	0.295494359	0.569144377	7.685921277	41.59438727	0.864638736
0.5	0.03	0.25	0.75	0.27828711	0.721704778	1.811863458	17.99839675	0.999991887	0.292552702	0.244296107	13.84389727	33.98542734	0.536848809	0.295275967	0.704715343	1.795487639	17.83797872	0.99999131	0.397178145	0.222404838	11.36777656	33.86229807	0.619582983
0.5	0.03	0.25	0.9	0.23357964	0.766411858	1.66317423	15.85399569	0.999991498	0.336717242	0.156691392	15.11651752	31.20174025	0.493408635	0.23964915	0.760341948	1.653816208	15.66943823	0.999991098	0.464916778	0.13526633	12.0307049	31.139914	0.600183109
0.5	0.03	0.25	1	0.209083861	0.790907141	1.586961813	14.77682477	0.999991002	0.361239203	0.113894878	15.29097568	29.52329904	0.475134081	0.209481134	0.790509486	1.579397739	14.57853224	0.99999062	0.504265984	0.091143777	11.96477912	29.33560059	0.595409761
0.5	0.03	0.5	0	0.978512541	0.021477464	15.1785449	194.6931029	0.999990005	0.073527292	0.926472708	3.534483649	20.74428492	1	0.990474137	0.009515864	8.380909794	196.4890332	0.999990001	0.073527292	0.926472708	3.534483649	20.74428492	1
0.5	0.03	0.5	0.1	0.819473963	0.180516218	10.68201927	124.0551255	0.999990181	0.070424944	0.929575056	3.561547041	20.80729735	1	0.900087335	0.099902786	6.944812687	124.6045175	0.999990121	0.074035474	0.925964526	3.541914981	20.80834129	1
0.5	0.03	0.5	0.25	0.579769966	0.420220111	5.700527547	67.43772053	0.999990076	0.066297574	0.933702426	3.643678916	21.35960205	1	0.705124124	0.294865926	4.527061168	68.50434307	0.99999005	0.075252674	0.924747326	3.585805696	21.24008575	1
0.5	0.03	0.5	0.5	0.372395938	0.627594648	2.864213685	35.64714945	0.999990586	0.06289443	0.937102916	4.349159209	26.0146035	0.999997346	0.455852989	0.544137989	2.659314989	35.91305411	0.999990978	0.081195656	0.918801746	4.142738163	25.53432915	0.999997402
0.5	0.03	0.5	0.75	0.27496009	0.725030614	2.025602874	23.08571595	0.999990704	0.079934498	0.826475213	10.68080587	37.07562249	0.906409711	0.309074657	0.690916816	1.97413649	22.68390196	0.999991473	0.114782643	0.788271588	9.616950989	36.77122467	0.90305423
0.5	0.03	0.5	0.9	0.237108514	0.762882373	1.791429829	19.10927714	0.999990887	0.142140886	0.461991875	22.30094395	31.89131256	0.604132761	0.249482921	0.750507356	1.763469028	18.55322184	0.999990277	0.200718485	0.416350432	19.26878924	30.6643652	0.617068917
0.5	0.03	0.5	1	0.21668224	0.783309086	1.683315159	17.26530636	0.999991327	0.228321054	0.298489614	27.45759046	25.85492786	0.526810668	0.217556683	0.782434515	1.662209878	16.66923148	0.999991199	0.306520465	0.266459216	23.53736455	24.93507508	0.572979681
0.5	0.03	0.75	0	0.970860733	0.029129358	19.00559069	193.5783155	0.999990091	0.024315597	0.975684403	2.774012116	15.44820476	1	0.990850555	0.009139533	8.178632979	196.6144948	0.999990089	0.024315597	0.975684403	2.774012116	15.44820476	1
0.5	0.03	0.75	0.1	0.884740804	0.115249227	19.00347635	165.4725581	0.999990031	0.023786079	0.976213921	2.785429874	15.50573248	1	0.953069534	0.046920509	9.500535003	166.1776938	0.999990043	0.024506996	0.975493004	2.778993363	15.48218396	1
0.5	0.03	0.75	0.25	0.691837919	0.308152272	13.85458146	117.1281951	0.999990191	0.023086253	0.976913747	2.818210817	15.73401554	1	0.829927105	0.17006297	8.757779526	119.6317213	0.999990075	0.024890295	0.975109705	2.798553309	15.62575212	1
0.5	0.03	0.75	0.5	0.432248972	0.567741362	7.080809893	68.56531217	0.999990334	0.022439854	0.977560146	3.033013301	17.14096129	1	0.557012088	0.442978193	5.831551273	70.82024032	0.999990282	0.026115445	0.973884555	2.961471611	16.73517112	1
0.5	0.03	0.75	0.75	0.302667769	0.697322241	3.792272132	43.23537949	0.99999001	0.024952537	0.97504596	5.272523453	23.50740819	0.999998497	0.356617767	0.643373032	3.53160498	43.66175275	0.999990798	0.03126993	0.968728641	4.95222416	23.03644415	0.99999857
0.5	0.03	0.75	0.9	0.259075569	0.740915297	2.826830007	33.24922289	0.999990867	0.045046905	0.931125285	23.77724008	35.92903461	0.97617219	0.278584565	0.721405736	2.711187845	32.60639164	0.999990301	0.057472036	0.916331365	21.90862536	36.37760314	0.973803401
0.5	0.03	0.75	1	0.237651696	0.762338673	2.415463798	28.1626511	0.999990369	0.16117945	0.680958904	59.01717118	32.76212544	0.842138354	0.238821539	0.761168689	2.338505459	27.00808993	0.999990227	0.192142326	0.642961181	54.84075572	33.16968096	0.835103507
0.5	0.03	1	0	0.962569023	0.037420993	22.88433583	192.4393387	0.999990017	0.008748774	0.991251226	2.331948562	12.66369305	1	0.991270532	0.00871951	7.949983025	196.743214	0.999990042	0.008748774	0.991251226	2.331948562	12.66369305	1
0.5	0.03	1	0.1	0.948812455	0.051176227	26.59483824	182.7620914	0.999988681	0.008805088	0.991194912	2.341902095	12.72382541	1	0.98453081	0.015459252	10.61577989	182.7995573	0.999990062	0.008823784	0.991176216	2.335729763	12.68610641	1
0.5	0.03	1	0.25	0.924628026	0.075356387	32.97059802	174.1899991	0.999984413	0.008909679	0.991090321	2.364787238	12.87250227	1	0.96946002	0.030530044	16.15150294	173.9639489	0.999990064	0.008961699	0.991038301	2.347634606	12.7581553	1
0.5	0.03	1	0.5	0.86540415	0.134572006	44.46551351	159.4634817	0.999976156	0.009188124	0.990811876	2.462463899	13.43066461	1	0.920442571	0.079542493	29.47212931	163.595591	0.999985064	0.009311572	0.990688428	2.414474973	13.13101723	1
0.5	0.03	1	0.75	0.771389868	0.228580185	54.26671168	131.0079209	0.999970053	0.010048741	0.989951259	3.241362449	15.24693003	1	0.817894319	0.182080313	45.52338723	135.7021085	0.999974633	0.010246965	0.989753035	3.053128212	14.70318548	1
0.5	0.03	1	0.9	0.69535965	0.304610167	57.45846027	107.2122842	0.999969817	0.013985952	0.986014048	11.9138866	19.70467337	1	0.719502524	0.280468812	53.65393936	109.2225267	0.999971336	0.014185282	0.985814718	11.08965345	19.10674536	1
0.5	0.03	1	1	0.637646662	0.362324935	57.80441147	90.13287777	0.999971597	0.075660338	0.924331436	112.7334028	25.33830876	0.999991774	0.638394498	0.361577448	57.1010571	89.42512905	0.999971946	0.077696098	0.922295582	111.4569411	25.49130412	0.99999168
0.5	0.04	0	0	0.989995014	0.009995014	8.65126016	196.3594212	0.999990027	0.959980659	0.039980659	25.62572046	193.3287209	0.999961319	0.989995014	0.009995014	8.65126016	196.3594212	0.999990027	0.959980659	0.039980659	25.62572046	193.3287209	0.999961319
0.5	0.04	0	0.1	0.824163232	0.175827273	4.210083268	70.36417265	0.999990506	0.942230285	0.026745796	21.91289298	131.2087553	0.968976082	0.824163232	0.175827273	4.210083268	70.36417265	0.999990506	0.944901375	0.025466931	21.18865121	131.3274112	0.970368306
0.5	0.04	0	0.25	0.629266028	0.370725257	2.882394726	36.8868722	0.999991285	0.892013494	0.005528368	17.47222597	74.88845544	0.897541862	0.629266028	0.370725257	2.882394726	36.8868722	0.999991285	0.904622923	0.004757301	16.11817686	75.06410701	0.909380224
0.5	0.04	0	0.5	0.418194264	0.581795844	2.114740214	22.56176806	0.999990108	0.806162536	0.000445225	14.74957731	46.10638335	0.806607761	0.418194264	0.581795844	2.114740214	22.56176806	0.999990108	0.851066253	0.000283765	12.63679941	46.33615343	0.851350018
0.5	0.04	0	0.75	0.288518895	0.711475109	1.763824352	17.10940017	0.999994004	0.721935629	7.60E-05	13.74511123	35.57881377	0.722011637	0.288518895	0.711475109	1.763824352	17.10940017	0.999994004	0.814751692	2.97E-05	11.00211928	35.86164792	0.814781343
0.5	0.04	0	0.9	0.234048232	0.765945463	1.629513617	15.17390606	0.999993695	0.667018642	2.94E-05	13.28143247	31.36744646	0.66704807	0.234048232	0.765945463	1.629513617	15.17390606	0.999993695	0.795337043	7.70E-06	10.25902541	31.67135508	0.795344741
0.5	0.04	0	1	0.204513084	0.79547802	1.558436713	14.17758037	0.999991104	0.626378131	1.47E-05	12.91782523	28.80269585	0.626392793	0.204513084	0.79547802	1.558436713	14.17758037	0.999991104	0.78135965	2.77E-06	9.777317298	29.11087138	0.78136242
0.5	0.04	0.25	0	0.984873054	0.015117045	11.7046883	195.6154575	0.999990099	0.157200956	0.842799044	6.09791825	34.00451565	1	0.990246091	0.009743983	8.503413496	196.4168319	0.999990074	0.157200956	0.842799044	6.09791825	34.00451565	1
0.5	0.04	0.25	0.1	0.795946827	0.204043263	6.012335734	89.28382416	0.999990091	0.150155143	0.849844857	6.200049847	34.17686558	1	0.849637625	0.150352446	4.961714044	89.6822762	0.99999007	0.158342447	0.841657553	6.11905217	34.20737653	1
0.5	0.04	0.25	0.25	0.58050434	0.419486064	3.421195009	44.42715667	0.999990404	0.142219308	0.857776538	6.630432653	36.49519847	0.999995846	0.648947831	0.35104276	3.133426568	44.63459189	0.999990591	0.162955234	0.837040652	6.375295418	36.3063554	0.999995886
0.5	0.04	0.25	0.5	0.38813695	0.611854689	2.251770332	24.88275	0.999991639	0.15217287	0.709480671	10.28991329	41.80623053	0.861653541	0.430850671	0.569139858	2.193345144	24.82113866	0.99999053	0.198209457	0.666817021	9.277234253	41.10440272	0.865026479
0.5	0.04	0.25	0.75	0.280367133	0.71962542	1.821711707	18.21534205	0.999992553	0.215364262	0.284085081	16.51863278	33.74882499	0.499449343	0.297515147	0.702476389	1.805672664	18.05760865	0.999991536	0.298940825	0.26595056	13.98407112	33.55989194	0.564891385
0.5	0.04	0.25	0.9	0.235397306	0.764595288	1.671049253	16.01348749	0.999992593	0.263402	0.184852135	17.76871447	31.03727012	0.448254135	0.241514869	0.758476869	1.661746935	15.82402926	0.999991738	0.371396382	0.167479513	14.68283581	31.01199913	0.538875895
0.5	0.04	0.25	1	0.210744013	0.78924851	1.593907684	14.91138066	0.999992524	0.291461894	0.139464634	17.79836357	29.5348655	0.430926528	0.211139754	0.788851978	1.586277452	14.70535307	0.999991732	0.415104183	0.11916435	14.51362875	29.41087478	0.534268533
0.5	0.04	0.5	0	0.978405893	0.021584171	15.19645136	194.6124612	0.999990064	0.030911625	0.969088375	4.024705378	19.98849849	1	0.990613531	0.009376513	8.299812763	196.5243985	0.999990044	0.030911625	0.969088375	4.024705378	19.98849849	1
0.5	0.04	0.5	0.1	0.828013519	0.171976639	10.7955866	127.9634665	0.999990158	0.029551795	0.970448205	4.054046502	20.04878522	1	0.906968452	0.093021709	6.995340895	129.4545129	0.999990161	0.031196617	0.968803383	4.033622546	20.04783226	1
0.5	0.04	0.5	0.25	0.593532764	0.40645784	5.898218727	69.78864384	0.999990604	0.027787537	0.972212463	4.150822629	20.52447547	1	0.718523891	0.281466695	4.676944268	71.30253492	0.999990585	0.031884541	0.968115459	4.08814731	20.41845109	1
0.5	0.04	0.5	0.5	0.382078658	0.617911568	2.995170886	37.3406603	0.999990226	0.026761613	0.973236919	5.046278023	24.52761719	0.999998532	0.466634873	0.53335563	2.778695955	37.85635942	0.999990503	0.035355293	0.964643235	4.813880101	24.09665508	0.999998528
0.5	0.04	0.5	0.75	0.281223988	0.718766242	2.090796563	24.2522462	0.99999023	0.038668734	0.887375051	13.34023306	35.35935661	0.926043785	0.315835443	0.684155313	2.037479727	23.95844557	0.999990756	0.057525363	0.863303143	12.15631667	35.20298805	0.920828506
0.5	0.04	0.5	0.9	0.242168544	0.75782182	1.836239547	19.98254045	0.999990364	0.087033147	0.533158366	27.29412973	31.88217329	0.620191513	0.254693023	0.745298526	1.807366551	19.4613604	0.99999155	0.12679131	0.494614666	24.37122886	31.25057129	0.621405976
0.5	0.04	0.5	1	0.221149587	0.778841217	1.719201707	17.9808996	0.999990804	0.163559882	0.344440417	32.2390346	26.21975808	0.5080003	0.221995186	0.77799501	1.697326857	17.3864458	0.999990196	0.223412089	0.310482124	28.45353647	25.32388285	0.533894213
0.5	0.04	0.75	0	0.971140525	0.028849564	18.83946882	193.5530662	0.999990089	0.007101573	0.992898427	3.127025571	14.84306269	1	0.991068986	0.008921037	8.050516518	196.6644668	0.999990023	0.007101573	0.992898427	3.127025571	14.84306269	1
0.5	0.04	0.75	0.1	0.892956193	0.107033831	18.6667097	170.3245632	0.999990024	0.006944938	0.993055062	3.14042425	14.89706925	1	0.957764777	0.042225255	9.31008858	173.0263965	0.999990032	0.007176053	0.992823947	3.132884504	14.87428632	1
0.5	0.04	0.75	0.25	0.71403358	0.285956557	13.73673201	120.7390858	0.999990137	0.006744942	0.993255058	3.180246608	15.09114868	1	0.846055056	0.15393513	8.679008711	124.0982478	0.999990187	0.007326113	0.992673887	3.156589631	14.99596027	1
0.5	0.04	0.75	0.5	0.459478967	0.540511484	7.476993845	71.97947608	0.999990451	0.006612211	0.993387789	3.453961382	16.18803899	1	0.584312499	0.415677531	6.14182554	74.5172074	0.99999003	0.007815094	0.992184906	3.364281035	15.85354698	1
0.5	0.04	0.75	0.75	0.321636447	0.678354039	4.182194102	46.75721804	0.999990486	0.007818588	0.992180831	6.462710082	21.05293711	0.99999942	0.377055251	0.622935189	3.893764626	47.44002265	0.99999044	0.01003932	0.98996007	6.06512826	20.64864221	0.99999939
0.5	0.04	0.75	0.9	0.273680751	0.726309615	3.130072732	36.54646618	0.999990366	0.018640765	0.965801531	31.44936405	31.389243	0.984442296	0.293717423	0.706273214	3.007053072	36.08536496	0.999990637	0.024342942	0.958602967	29.22332379	31.92055327	0.982945908
0.5	0.04	0.75	1	0.250001225	0.749989634	2.662797283	31.15409342	0.999990859	0.104781223	0.764077559	69.59744636	30.52916208	0.868858783	0.251058667	0.748931858	2.5836465	30.07736523	0.999990524	0.126475528	0.732361045	65.61387339	31.14740199	0.858836573
0.5	0.04	1	0	0.963590802	0.03639928	22.41006738	192.5281839	0.999990083	0.001829326	0.998170674	2.609180279	12.16842056	1	0.991554298	0.008435765	7.780005494	196.8071998	0.999990063	0.001829326	0.998170674	2.609180279	12.16842056	1
0.5	0.04	1	0.1	0.953823806	0.046165443	25.60603841	188.6556734	0.999989248	0.001844896	0.998155104	2.62101459	12.22228635	1	0.986596749	0.013393314	10.21916727	192.4103921	0.999990063	0.001850198	0.998149802	2.613581464	12.1889607	1
0.5	0.04	1	0.25	0.935637844	0.064347878	30.96177845	183.3339545	0.999985723	0.001873977	0.998126023	2.648773666	12.34738121	1	0.975109531	0.024880477	15.12050648	187.5468013	0.999990009	0.001888781	0.998111219	2.627784317	12.25075024	1
0.5	0.04	1	0.5	0.891192708	0.108785985	40.82942909	170.9067515	0.999978693	0.001952568	0.998047432	2.772142153	12.7710572	1	0.937805164	0.06218182	26.86824379	176.8993313	0.999986984	0.001987998	0.998012002	2.711061501	12.53836199	1
0.5	0.04	1	0.75	0.820489871	0.179482295	50.27953325	147.311013	0.999972166	0.002207553	0.997792447	3.819200212	13.96801827	1	0.859689986	0.140286927	41.95818418	152.534882	0.999976913	0.002265181	0.997734819	3.564390875	13.59152387	1
0.5	0.04	1	0.9	0.760660395	0.239309911	54.4055225	125.8370216	0.999970306	0.003575288	0.996424712	16.1329485	16.62463403	1	0.781341654	0.218630432	50.72223902	128.0467078	0.999972086	0.003633224	0.996366776	15.00583525	16.25701834	1
0.5	0.04	1	1	0.712550109	0.287420535	55.88871373	108.9247709	0.999970644	0.036130635	0.96386454	131.813062	20.547796	0.999995175	0.712709134	0.28726184	55.29005673	108.024837	0.999970975	0.037576574	0.962418477	130.5422842	20.75135579	0.999995052
0.5	0.05	0	0	0.989995014	0.009995014	8.65126016	196.3594212	0.999990027	0.949976076	0.049976076	30.25565087	192.3045429	0.999952152	0.989995014	0.009995014	8.65126016	196.3594212	0.999990027	0.949976076	0.049976076	30.25565087	192.3045429	0.999952152
0.5	0.05	0	0.1	0.824163232	0.175827273	4.210083268	70.36417265	0.999990506	0.928587841	0.033347524	25.47705125	130.586828	0.961935365	0.824163232	0.175827273	4.210083268	70.36417265	0.999990506	0.931334025	0.032011418	24.78577456	130.7078369	0.963345443
0.5	0.05	0	0.25	0.629266028	0.370725257	2.882394726	36.8868722	0.999991285	0.868932377	0.007026162	19.87371293	74.57164902	0.875958539	0.629266028	0.370725257	2.882394726	36.8868722	0.999991285	0.881826509	0.006172306	18.59555995	74.74843988	0.887998815
0.5	0.05	0	0.5	0.418194264	0.581795844	2.114740214	22.56176806	0.999990108	0.77128231	0.000595743	16.38327959	45.94794556	0.771878054	0.418194264	0.581795844	2.114740214	22.56176806	0.999990108	0.816849335	0.000397246	14.40021647	46.17479775	0.817246581
0.5	0.05	0	0.75	0.288518895	0.711475109	1.763824352	17.10940017	0.999994004	0.679904781	0.000105776	15.02269005	35.47705637	0.680010557	0.288518895	0.711475109	1.763824352	17.10940017	0.999994004	0.7733797	4.45E-05	12.45175495	35.75537703	0.773424223
0.5	0.05	0	0.9	0.234048232	0.765945463	1.629513617	15.17390606	0.999993695	0.621874141	4.18E-05	14.40080187	31.28654719	0.621915976	0.234048232	0.765945463	1.629513617	15.17390606	0.999993695	0.750342279	1.21E-05	11.57113249	31.58597691	0.750354348
0.5	0.05	0	1	0.204513084	0.79547802	1.558436713	14.17758037	0.999991104	0.579462007	2.12E-05	13.93855699	28.73363185	0.579483193	0.204513084	0.79547802	1.558436713	14.17758037	0.999991104	0.73384517	4.49E-06	11.00188195	29.03763917	0.733849659
0.5	0.05	0.25	0	0.984836177	0.015153902	11.70966439	195.57872	0.999990078	0.099090279	0.900909721	6.803008607	33.12596934	1	0.990305591	0.009684442	8.467959156	196.4281728	0.999990033	0.099090279	0.900909721	6.803008607	33.12596934	1
0.5	0.05	0.25	0.1	0.799487287	0.200502986	6.093602195	90.93084293	0.999990273	0.094584026	0.905415974	6.907390784	33.28685517	1	0.853187139	0.146803084	5.022125974	91.52222871	0.999990223	0.099991584	0.900008416	6.827992472	33.31757383	1
0.5	0.05	0.25	0.25	0.584252741	0.41573781	3.464591477	45.28757371	0.999990552	0.089885671	0.910111277	7.397061691	35.438384	0.999996948	0.653052073	0.346938552	3.173132155	45.60565235	0.999990625	0.10368375	0.896313175	7.138479521	35.27307326	0.999996925
0.5	0.05	0.25	0.5	0.390941706	0.609048446	2.269114968	25.27123875	0.999990153	0.100940516	0.767231806	11.7613495	40.96872797	0.868172322	0.433904691	0.566086298	2.21066812	25.24500615	0.999990989	0.133454993	0.739723136	10.73747135	40.58404898	0.873178129
0.5	0.05	0.25	0.75	0.282504184	0.717486584	1.831673903	18.41891412	0.999990768	0.160030034	0.312873174	18.70719988	33.27903014	0.472903207	0.299747226	0.700245075	1.815668999	18.26698164	0.999992301	0.227569273	0.301912412	16.39188183	33.29989334	0.529481685
0.5	0.05	0.25	0.9	0.237231483	0.762759143	1.678909205	16.16437248	0.999990626	0.206673874	0.202826431	19.73861913	30.55392455	0.409500305	0.243379512	0.756613296	1.669586342	15.97370043	0.999992808	0.300779746	0.193816717	17.06429098	30.83787636	0.494596463
0.5	0.05	0.25	1	0.212406608	0.787583856	1.600777638	15.03888538	0.999990464	0.234586023	0.154591338	19.55645158	29.12245227	0.38917736	0.212799314	0.787193788	1.593098057	14.82893405	0.999993102	0.346688915	0.143549681	16.7739755	29.41866858	0.490238595
0.5	0.05	0.5	0	0.978547271	0.02144276	15.10681526	194.5964352	0.999990031	0.013017911	0.986982089	4.432148924	19.34014784	1	0.990745318	0.009244763	8.222232585	196.5564012	0.999990081	0.013017911	0.986982089	4.432148924	19.34014784	1
0.5	0.05	0.5	0.1	0.834662159	0.165328041	10.76881792	129.9424286	0.9999902	0.012433281	0.987566719	4.464061155	19.39846999	1	0.911563188	0.088426854	6.973529626	131.8670004	0.999990043	0.01316801	0.98683199	4.442343852	19.3953326	1
0.5	0.05	0.5	0.25	0.605980444	0.394009788	6.020330366	71.23969995	0.999990232	0.011694088	0.988305912	4.575285067	19.8137899	1	0.729474442	0.270515814	4.767284951	72.9627873	0.999990256	0.013533179	0.986466821	4.506659672	19.71733694	1
0.5	0.05	0.5	0.5	0.391642906	0.608347403	3.107568523	38.61580279	0.999990309	0.011470444	0.988528766	5.659916327	23.27931436	0.99999921	0.476773896	0.523216635	2.879254145	39.28793025	0.999990531	0.015438975	0.984560225	5.400948899	22.88097823	0.9999992
0.5	0.05	0.5	0.75	0.287534258	0.712456042	2.152667968	25.24485599	0.999990299	0.019143281	0.923931722	15.94415523	33.70785733	0.943075003	0.322527733	0.677462913	2.097191781	25.0438137	0.999990646	0.029313766	0.908639791	14.64197268	33.63866997	0.937953557
0.5	0.05	0.5	0.9	0.247268419	0.752722007	1.879980649	20.76338521	0.999990426	0.055385593	0.593180286	31.65931617	31.68115098	0.64856588	0.259914488	0.740076888	1.850233004	20.28180722	0.999991376	0.082225971	0.55743738	28.71255164	31.26093804	0.639663351
0.5	0.05	0.5	1	0.22564731	0.774343557	1.754621899	18.63592338	0.999990866	0.121130255	0.387485947	36.07096292	26.50303188	0.508616202	0.226463589	0.773528674	1.732152198	18.05312253	0.999992263	0.169799686	0.353402914	32.91956065	25.92522341	0.5232026
0.5	0.05	0.75	0	0.97174156	0.028248531	18.54793784	193.6179977	0.999990091	0.002082207	0.997917793	3.419636064	14.35851015	1	0.991267796	0.008722247	7.931775082	196.7096774	0.999990042	0.002082207	0.997917793	3.419636064	14.35851015	1
0.5	0.05	0.75	0.1	0.898668164	0.101321852	18.21196662	172.1891605	0.999990017	0.002036612	0.997963388	3.435109391	14.40929798	1	0.960433611	0.039556465	9.094150912	175.4797198	0.999990077	0.002109487	0.997890513	3.426216788	14.38747749	1
0.5	0.05	0.75	0.25	0.731307142	0.268683063	13.51132163	122.5678699	0.999990206	0.001980587	0.998019413	3.481852068	14.5780858	1	0.857295513	0.142694659	8.534177519	126.1145721	0.999990171	0.002164784	0.997835216	3.453572986	14.49344224	1
0.5	0.05	0.75	0.5	0.483438768	0.51655165	7.720972903	74.2401265	0.999990418	0.001960986	0.998039014	3.813678267	15.46053366	1	0.607185171	0.392804979	6.324102295	76.82772362	0.99999015	0.00234856	0.99765144	3.704508714	15.18034458	1
0.5	0.05	0.75	0.75	0.339850281	0.660140413	4.49487091	49.38136728	0.999990693	0.002483493	0.997516266	7.63552878	19.23890951	0.999999759	0.396340026	0.60365064	4.181759654	50.20414565	0.999990665	0.003256772	0.996742974	7.158770328	18.88562601	0.999999746
0.5	0.05	0.75	0.9	0.288174036	0.711816456	3.394869126	39.18588473	0.999990492	0.008160225	0.981837482	39.07374997	27.73509205	0.989997707	0.308662093	0.691328596	3.265659295	38.86757736	0.999990689	0.010834707	0.978068575	36.4600793	28.21812371	0.988903282
0.5	0.05	0.75	1	0.26244355	0.737547394	2.888644473	33.66536185	0.999990944	0.070611632	0.823186778	77.34777096	28.2969226	0.89379841	0.263403783	0.736586701	2.808876122	32.6772715	0.999990483	0.08606477	0.797016106	73.6186722	29.02744906	0.883080876
0.5	0.05	1	0	0.96488676	0.035103265	21.8412247	192.7089255	0.999990024	0.0003852	0.9996148	2.839930027	11.78489174	1	0.991804477	0.00818558	7.626643511	196.8580131	0.999990056	0.0003852	0.9996148	2.839930027	11.78489174	1
0.5	0.05	1	0.1	0.956976757	0.043013063	24.6250543	190.471946	0.99998982	0.000389269	0.999610731	2.853351761	11.83364019	1	0.987578885	0.012411124	9.869109513	194.9436998	0.999990009	0.000390683	0.999609317	2.844820122	11.80399094	1
0.5	0.05	1	0.25	0.942253104	0.057733739	29.23828495	186.5944722	0.999986844	0.000396913	0.999603087	2.885403742	11.94172504	1	0.97793193	0.022058169	14.28454216	191.7306398	0.999990099	0.000400875	0.999599125	2.860964467	11.85871804	1
0.5	0.05	1	0.5	0.907212847	0.092767987	37.8291476	176.7622027	0.999980834	0.000417883	0.999582117	3.033115314	12.28026227	1	0.947672513	0.052315969	24.77801402	182.8670801	0.999988482	0.000427446	0.999572554	2.959467868	12.09390479	1
0.5	0.05	1	0.75	0.852513904	0.147460639	46.61881985	158.2176463	0.999974543	0.000489401	0.999510599	4.360258313	13.12385323	1	0.885909214	0.114069999	38.72721701	163.3036943	0.999979213	0.00050516	0.99949484	4.036050298	12.85510357	1
0.5	0.05	1	0.9	0.805522894	0.194448976	51.06204475	140.0713426	0.99997187	0.000947523	0.999052477	20.72954999	14.76514886	1	0.823191852	0.176781912	47.52544273	142.2641024	0.999973764	0.000963121	0.999036879	19.30656635	14.54110611	1
0.5	0.05	1	1	0.766469867	0.233501359	53.15761035	124.5305419	0.999971226	0.017870682	0.982126571	145.5892716	17.43335371	0.999997253	0.766303489	0.233668027	52.65082446	123.5082366	0.999971515	0.018852865	0.981144276	144.3402648	17.64591308	0.999997141
0.5	0.06	0	0	0.989995014	0.009995014	8.65126016	196.3594212	0.999990027	0.939971593	0.059971593	34.5712903	191.2732102	0.999943187	0.989995014	0.009995014	8.65126016	196.3594212	0.999990027	0.939971593	0.059971593	34.5712903	191.2732102	0.999943187
0.5	0.06	0	0.1	0.824163232	0.175827273	4.210083268	70.36417265	0.999990506	0.91505802	0.040007445	28.74988445	129.9615168	0.955065465	0.824163232	0.175827273	4.210083268	70.36417265	0.999990506	0.917849343	0.038627255	28.09152461	130.084735	0.956476598
0.5	0.06	0	0.25	0.629266028	0.370725257	2.882394726	36.8868722	0.999991285	0.846417664	0.008614276	22.02759231	74.25745377	0.855031941	0.629266028	0.370725257	2.882394726	36.8868722	0.999991285	0.859439539	0.007682091	20.82284012	74.43523241	0.86712163
0.5	0.06	0	0.5	0.418194264	0.581795844	2.114740214	22.56176806	0.999990108	0.738147655	0.000769545	17.81369254	45.79397471	0.738917199	0.418194264	0.581795844	2.114740214	22.56176806	0.999990108	0.783774938	0.000531185	15.95390174	46.01842598	0.784306124
0.5	0.06	0	0.75	0.288518895	0.711475109	1.763824352	17.10940017	0.999994004	0.640951528	0.000141974	16.12349442	35.37876934	0.641093502	0.288518895	0.711475109	1.763824352	17.10940017	0.999994004	0.733836831	6.35E-05	13.71464244	35.65362392	0.733900317
0.5	0.06	0	0.9	0.234048232	0.765945463	1.629513617	15.17390606	0.999993695	0.580669833	5.73E-05	15.3570531	31.20846049	0.580727137	0.234048232	0.765945463	1.629513617	15.17390606	0.999993695	0.707603644	1.79E-05	12.70780887	31.50458925	0.70762154
0.5	0.06	0	1	0.204513084	0.79547802	1.558436713	14.17758037	0.999991104	0.537111515	2.95E-05	14.80548896	28.66695216	0.537140983	0.204513084	0.79547802	1.558436713	14.17758037	0.999991104	0.688918904	6.86E-06	12.05860847	28.96799113	0.688925762
0.5	0.06	0.25	0	0.98485842	0.015131674	11.68755888	195.5615895	0.999990095	0.062486976	0.937513024	7.415650018	32.30206244	1	0.990363971	0.009626122	8.433108969	196.4424924	0.999990092	0.062486976	0.937513024	7.415650018	32.30206244	1
0.5	0.06	0.25	0.1	0.802828921	0.197161389	6.145657032	92.10355179	0.99999031	0.059645369	0.940354631	7.522173807	32.45341769	1	0.856193185	0.143797059	5.061722993	92.82415631	0.999990243	0.063170482	0.936829518	7.444208226	32.48315937	1
0.5	0.06	0.25	0.25	0.58812098	0.411869973	3.502590086	45.98209609	0.999990953	0.056943384	0.94305444	8.069211964	34.45273138	0.999997823	0.656927985	0.343062972	3.207227918	46.38237247	0.999990957	0.066009594	0.933988186	7.807582517	34.30424516	0.999997781
0.5	0.06	0.25	0.5	0.393819888	0.606171264	2.286132027	25.62337016	0.999991153	0.067450375	0.815469172	13.15232423	40.37982694	0.882919547	0.436917693	0.563074065	2.227185012	25.62884406	0.999991759	0.090207701	0.794796306	12.11048175	40.03903431	0.885004007
0.5	0.06	0.25	0.75	0.28465972	0.71533248	1.841577865	18.61159689	0.9999922	0.121534631	0.34346331	20.9268244	33.14654338	0.46499794	0.30197194	0.698018562	1.825475602	18.46666277	0.999990502	0.17384595	0.328042527	18.40108795	32.83452196	0.501888477
0.5	0.06	0.25	0.9	0.239071171	0.760921275	1.686705444	16.30860368	0.999992446	0.167404242	0.223074449	21.8175206	30.38061011	0.390478691	0.245242831	0.754748061	1.677331502	16.11854751	0.999990892	0.243020387	0.210359033	18.88769093	30.35757708	0.45337942
0.5	0.06	0.25	1	0.214070486	0.785922129	1.607577535	15.16116237	0.999992615	0.196187151	0.173749259	21.47482504	29.07153762	0.36993641	0.21445961	0.785531555	1.599856808	14.94927573	0.999991165	0.287609481	0.157688382	18.42636824	29.01058911	0.445297863
0.5	0.06	0.5	0	0.978793279	0.021196765	14.97502273	194.6172817	0.999990044	0.005491586	0.994508414	4.781709475	18.78664833	1	0.990870425	0.009119588	8.147736906	196.5820107	0.999990013	0.005491586	0.994508414	4.781709475	18.78664833	1
0.5	0.06	0.5	0.1	0.840107195	0.159882944	10.68736258	131.000598	0.999990139	0.005243612	0.994756388	4.816056815	18.84331982	1	0.91495253	0.085037483	6.923035159	133.0948761	0.999990013	0.00556761	0.99443239	4.793033084	18.83825529	1
0.5	0.06	0.5	0.25	0.617140544	0.382849467	6.098351154	72.21667044	0.999990011	0.004938685	0.995061315	4.941042829	19.21115743	1	0.738756366	0.261233728	4.822572467	74.02310754	0.999990094	0.005754039	0.994245961	4.866547293	19.12193999	1
0.5	0.06	0.5	0.5	0.400896374	0.599094287	3.204625593	39.61691316	0.999990661	0.004947775	0.9950518	6.215127472	22.23749342	0.999999575	0.486356044	0.513634817	2.964886944	40.38572394	0.999990861	0.006761625	0.993237945	5.931228484	21.86366742	0.99999957
0.5	0.06	0.5	0.75	0.293818126	0.706172595	2.211027184	26.10192102	0.999990721	0.009692938	0.946851338	18.50761778	32.15581268	0.956544276	0.329143526	0.670847417	2.153328786	25.97801623	0.999990943	0.01519786	0.937023777	17.08935112	32.13317992	0.952221637
0.5	0.06	0.5	0.9	0.252380627	0.747610252	1.922410085	21.46727904	0.999990879	0.036451499	0.644767451	35.46284344	31.34048056	0.681218949	0.265138098	0.734853532	1.891861486	21.02525031	0.999991629	0.054807142	0.611798736	32.54413985	31.09600535	0.666605879
0.5	0.06	0.5	1	0.230166423	0.769824901	1.789412353	19.23928566	0.999991324	0.092113002	0.42879778	39.20772353	26.68658593	0.520910782	0.230954637	0.769035581	1.766476055	18.67259843	0.999990218	0.128133812	0.390483375	35.80998984	25.99108666	0.518617188
0.5	0.06	0.75	0	0.97242487	0.027565154	18.22812671	193.7189786	0.999990024	0.000612861	0.999387139	3.669440164	13.96275004	1	0.991450766	0.008539282	7.8207527	196.7485637	0.999990048	0.000612861	0.999387139	3.669440164	13.96275004	1
0.5	0.06	0.75	0.1	0.903183671	0.096806348	17.76137237	173.0267444	0.999990019	0.000599764	0.999400236	3.686893915	14.01062283	1	0.962293725	0.037696376	8.890460303	176.4044864	0.999990101	0.00062249	0.99937751	3.676637383	13.98989686	1
0.5	0.06	0.75	0.25	0.745403956	0.254586125	13.26281417	123.6780406	0.999990081	0.000584378	0.999415622	3.740220265	14.16030911	1	0.86588989	0.134100265	8.375699848	127.1720176	0.999990155	0.00064213	0.99935787	3.70730572	14.08435546	1
0.5	0.06	0.75	0.5	0.50468638	0.495303698	7.871584944	75.87287594	0.999990078	0.000585109	0.999414891	4.129485628	14.89183466	1	0.626811019	0.373179443	6.429696717	78.41559297	0.999990462	0.000708727	0.999291273	4.000756853	14.65371561	1
0.5	0.06	0.75	0.75	0.357243918	0.642746529	4.746519952	51.40968798	0.999990447	0.000799857	0.999200032	8.814352026	17.88699136	0.999999889	0.41452751	0.585462945	4.411644847	52.30460302	0.999990455	0.001068237	0.998931646	8.258651776	17.57854207	0.999999884
0.5	0.06	0.75	0.9	0.302443917	0.697546121	3.62452691	41.33241899	0.999990038	0.0037762	0.989606868	46.40536986	24.81759157	0.993383068	0.323326238	0.676663965	3.489975693	41.123777	0.999990202	0.005067685	0.987545538	43.4390746	25.23416422	0.992613223
0.5	0.06	0.75	1	0.27487982	0.725110577	3.092399315	35.78649914	0.999990397	0.048742885	0.865850831	83.00024378	26.20314781	0.914593716	0.275756116	0.724234802	3.01298742	34.88627137	0.999990918	0.060314091	0.844914057	79.95926374	27.05396589	0.905228148
0.5	0.06	1	0	0.966162805	0.033827267	21.28543571	192.912636	0.999990072	8.17E-05	0.999918331	3.036771305	11.47522477	1	0.992029069	0.007960959	7.486323131	196.8994281	0.999990028	8.17E-05	0.999918331	3.036771305	11.47522477	1
0.5	0.06	1	0.1	0.959410619	0.040579411	23.74647787	191.2335202	0.99999003	8.27E-05	0.999917302	3.051582686	11.51984257	1	0.988236212	0.011753875	9.568094739	195.6634612	0.999990087	8.31E-05	0.999916938	3.042065516	11.49320564	1
0.5	0.06	1	0.25	0.947020821	0.052966941	27.79695004	188.1156203	0.999987762	8.46E-05	0.999915357	3.087529373	11.6153058	1	0.979776916	0.020213136	13.60488296	193.162288	0.999990052	8.57E-05	0.999914336	3.059915015	11.54282992	1
0.5	0.06	1	0.5	0.918357694	0.081624874	35.37011057	180.2382942	0.999982568	9.01E-05	0.999909943	3.258736696	11.89691436	1	0.954200954	0.045788682	23.09973405	185.9225389	0.999989636	9.25E-05	0.999907456	3.172883439	11.74349802	1
0.5	0.06	1	0.75	0.874750753	0.125226008	43.42139051	165.7011693	0.999976761	0.000109503	0.999890497	4.880849378	12.52982735	1	0.903656331	0.096324911	35.94125634	170.3737166	0.999981242	0.000113655	0.999886345	4.484278673	12.33165794	1
0.5	0.06	1	0.9	0.837396337	0.162577444	47.85804275	150.8352804	0.999973781	0.000261475	0.999738525	25.70969242	13.59867208	1	0.852614149	0.147361543	44.47717343	152.8920299	0.999975692	0.000265398	0.999734602	24.01352794	13.46357532	1
0.5	0.06	1	1	0.805873647	0.194098904	50.24614382	137.2188707	0.999972551	0.009098957	0.990899493	155.8893603	15.40162349	0.99999845	0.80555328	0.19441951	49.81677903	136.1450632	0.999972791	0.009748721	0.99024964	154.6545452	15.6047239	0.999998361
0.5	0.07	0	0	0.989995014	0.009995014	8.65126016	196.3594212	0.999990027	0.929967212	0.069967212	38.63069436	190.2346091	0.999934423	0.989995014	0.009995014	8.65126016	196.3594212	0.999990027	0.929967212	0.069967212	38.63069436	190.2346091	0.999934423
0.5	0.07	0	0.1	0.824163232	0.175827273	4.210083268	70.36417265	0.999990506	0.901629695	0.046730513	31.78888068	129.3327054	0.948360208	0.824163232	0.175827273	4.210083268	70.36417265	0.999990506	0.904447202	0.045314565	31.16190126	129.4580015	0.949761767
0.5	0.07	0	0.25	0.629266028	0.370725257	2.882394726	36.8868722	0.999991285	0.824409366	0.01029708	23.98741525	73.94539802	0.834706446	0.629266028	0.370725257	2.882394726	36.8868722	0.999991285	0.837457221	0.009288951	22.85138427	74.12408434	0.846746172
0.5	0.07	0	0.5	0.418194264	0.581795844	2.114740214	22.56176806	0.999990108	0.706520696	0.000968857	19.08924788	45.64344609	0.707489553	0.418194264	0.581795844	2.114740214	22.56176806	0.999990108	0.751812197	0.000687466	17.34380044	45.86603932	0.752499664
0.5	0.07	0	0.75	0.288518895	0.711475109	1.763824352	17.10940017	0.999994004	0.604573893	0.000185524	17.0923663	35.2829644	0.604759417	0.288518895	0.711475109	1.763824352	17.10940017	0.999994004	0.696053691	8.72E-05	14.83323462	35.55529625	0.696140888
0.5	0.07	0	0.9	0.234048232	0.765945463	1.629513617	15.17390606	0.999993695	0.542709111	7.64E-05	16.19282596	31.13231703	0.542785465	0.234048232	0.765945463	1.629513617	15.17390606	0.999993695	0.667021974	2.55E-05	13.70968495	31.42615775	0.667047451
0.5	0.07	0	1	0.204513084	0.79547802	1.558436713	14.17758037	0.999991104	0.498480533	3.98E-05	15.55956401	28.60188723	0.498520373	0.204513084	0.79547802	1.558436713	14.17758037	0.999991104	0.646455717	1.00E-05	12.98687198	28.90096162	0.646465752
0.5	0.07	0.25	0	0.984912243	0.015077787	11.65172314	195.5547649	0.999990031	0.039421165	0.960578835	7.959670278	31.53541474	1	0.990421182	0.009568868	8.398755321	196.4529499	0.99999005	0.039421165	0.960578835	7.959670278	31.53541474	1
0.5	0.07	0.25	0.1	0.805916304	0.194073789	6.178618209	92.95296005	0.999990094	0.037646695	0.962353305	8.068188674	31.67884984	1	0.858796519	0.141193498	5.087059732	93.75742224	0.999990017	0.039925334	0.960074666	7.991583805	31.70677017	1
0.5	0.07	0.25	0.25	0.591956552	0.408033847	3.536057487	46.55355974	0.999990398	0.036140538	0.963857739	8.671271604	33.54008875	0.999998276	0.660606349	0.339384011	3.236749913	47.01420136	0.99999036	0.042049387	0.957948842	8.406995971	33.40322656	0.999998228
0.5	0.07	0.25	0.5	0.396709933	0.603280181	2.302620322	25.94452198	0.999990114	0.045341201	0.847274707	14.45584687	39.57384877	0.892615908	0.439890953	0.560099722	2.242946287	25.97806887	0.999990674	0.06120325	0.831921929	13.40383139	39.27032233	0.893125178
0.5	0.07	0.25	0.75	0.286818584	0.713172294	1.851348302	18.79459229	0.999990878	0.092550811	0.365938322	22.6895878	32.76798572	0.458489133	0.304189052	0.695802945	1.835092122	18.65755471	0.999991997	0.135033599	0.356138457	20.47562266	32.68340077	0.491172055
0.5	0.07	0.25	0.9	0.240912063	0.75907892	1.694416278	16.44699617	0.999990983	0.13457072	0.236077561	23.27298293	29.95139208	0.370648281	0.247104591	0.752888058	1.684979955	16.25899696	0.999992649	0.201189413	0.229185574	20.8436226	30.17106209	0.430374987
0.5	0.07	0.25	1	0.215735074	0.784256025	1.614308109	15.27893556	0.999991098	0.161596893	0.184515885	22.72324521	28.67799803	0.346112777	0.216120446	0.783872683	1.606551273	15.06668742	0.999993128	0.24558946	0.175830067	20.24938896	28.95364315	0.421419527
0.5	0.07	0.5	0	0.979078468	0.020911606	14.82884939	194.656878	0.999990074	0.002320504	0.997679496	5.089031985	18.31163013	1	0.990989717	0.009000324	8.076097948	196.6088313	0.999990041	0.002320504	0.997679496	5.089031985	18.31163013	1
0.5	0.07	0.5	0.1	0.844740761	0.155249351	10.58618131	131.6180436	0.999990112	0.002216336	0.997783664	5.125557414	18.36672936	1	0.917653594	0.082336417	6.862064985	133.7586007	0.999990011	0.002358004	0.997641996	5.101370153	18.36018589	1
0.5	0.07	0.5	0.25	0.62718763	0.372802866	6.148499453	72.92777844	0.999990496	0.002092154	0.997907846	5.26354996	18.69682118	1	0.746835804	0.253154221	4.855952057	74.75405815	0.999990025	0.002450705	0.997549295	5.183643629	18.61359785	1
0.5	0.07	0.5	0.5	0.409799293	0.590191879	3.2888952	40.42899815	0.999991172	0.002146232	0.997853535	6.728748258	21.36433058	0.999999766	0.495447216	0.504542905	3.038407123	41.25665646	0.99999012	0.00297017	0.997029563	6.422009882	21.0118561	0.999999733
0.5	0.07	0.5	0.75	0.300049216	0.69994214	2.265906775	26.85034836	0.999991356	0.005017626	0.961783063	21.03442416	30.71841852	0.966800689	0.335677074	0.664314419	2.206006274	26.7898272	0.999991493	0.008020734	0.955384627	19.50054891	30.71717547	0.963405361
0.5	0.07	0.5	0.9	0.257492249	0.742499322	1.963393222	22.10540571	0.99999157	0.024705762	0.689434887	38.78667687	30.90144585	0.714140648	0.270356189	0.729633844	1.932117522	21.70070679	0.999990034	0.037066289	0.654755875	35.56158725	30.51846073	0.691822163
0.5	0.07	0.5	1	0.234700236	0.765291786	1.823442671	19.79719541	0.999992022	0.071578226	0.46856059	41.8443289	26.77165285	0.540138816	0.235462015	0.764528832	1.800141785	19.24890984	0.999990846	0.099987356	0.428782563	38.63622202	26.20277847	0.528769919
0.5	0.07	0.75	0	0.973103767	0.026886294	17.9126917	193.8323335	0.999990061	0.000181066	0.999818934	3.888009336	13.63086018	1	0.991620579	0.008369465	7.716287448	196.7824547	0.999990044	0.000181066	0.999818934	3.888009336	13.63086018	1
0.5	0.07	0.75	0.1	0.906985641	0.093004363	17.34363305	173.501384	0.999990004	0.000177347	0.999822653	3.907276503	13.6761112	1	0.963763368	0.036226724	8.705070875	176.8136993	0.999990092	0.000184384	0.999815616	3.895746	13.65653056	1
0.5	0.07	0.75	0.25	0.757280895	0.242709274	13.01653652	124.4593755	0.999990169	0.000173211	0.999826789	3.966782418	13.81092983	1	0.872855534	0.127134579	8.219729776	127.8280015	0.999990113	0.000191191	0.999808809	3.929476914	13.74228871	1
0.5	0.07	0.75	0.5	0.523710119	0.476280255	7.961191896	77.12621338	0.999990374	0.00017558	0.99982442	4.41305625	14.4328793	1	0.64394886	0.356041524	6.486572589	79.58876395	0.999990384	0.000214757	0.999785243	4.265222917	14.22805536	1
0.5	0.07	0.75	0.75	0.373825596	0.626164838	4.949571874	53.02491466	0.999990433	0.000261288	0.999738659	10.01602998	16.85723863	0.999999946	0.431684139	0.568306348	4.595628636	53.9527792	0.999990487	0.000354547	0.999645398	9.382305887	16.58981828	0.999999945
0.5	0.07	0.75	0.9	0.316426543	0.683564318	3.822904063	43.10369391	0.999990861	0.001847965	0.993829775	53.49348538	22.53672437	0.995677741	0.337651383	0.66233863	3.683684685	42.97859885	0.999990013	0.002490566	0.992547358	50.10767906	22.87581174	0.995037924
0.5	0.07	0.75	1	0.287238417	0.71275173	3.274762557	37.58974738	0.999990146	0.034478701	0.897365198	87.51216905	24.35807617	0.931843899	0.288041598	0.711949019	3.1963277	36.7715429	0.999990617	0.042981235	0.880247848	84.72187088	25.2075662	0.923229083
0.5	0.07	1	0	0.967343136	0.032646868	20.7674133	193.1085715	0.999990005	1.74E-05	0.999982569	3.208495021	11.2156765	1	0.992233327	0.007756755	7.356689188	196.9378522	0.999990081	1.74E-05	0.999982569	3.208495021	11.2156765	1
0.5	0.07	1	0.1	0.961436358	0.038553735	22.97055462	191.6985231	0.999990094	1.77E-05	0.999982313	3.224549934	11.25691318	1	0.988756499	0.011233512	9.30560375	195.9340495	0.999990011	1.78E-05	0.999982222	3.21413479	11.23276628	1
0.5	0.07	1	0.25	0.950762022	0.049226499	26.57743079	189.0654407	0.999988521	1.82E-05	0.999981829	3.264094296	11.34266015	1	0.981167668	0.018822332	13.03809486	193.8191208	0.99999	1.84E-05	0.999981572	3.233522776	11.27851963	1
0.5	0.07	1	0.5	0.926676947	0.073307034	33.32372483	182.5812328	0.999983981	1.95E-05	0.999980459	3.458244291	11.58390146	1	0.958949534	0.041040525	21.72385798	187.7639653	0.999990059	2.02E-05	0.999979828	3.360468197	11.45485145	1
0.5	0.07	1	0.75	0.890992446	0.108986268	40.65891272	171.0007784	0.999978714	2.47E-05	0.999975268	5.392857659	12.08324028	1	0.916410569	0.083572397	33.56154191	175.2011482	0.999982966	2.58E-05	0.999974201	4.920830896	11.93309862	1
0.5	0.07	1	0.9	0.86080037	0.139175337	44.92766548	158.9566518	0.999975707	7.55E-05	0.999924527	31.04994413	12.82079697	1	0.874062201	0.12591538	41.7023877	160.8297886	0.999977581	7.64E-05	0.999923625	29.1178666	12.74192462	1
0.5	0.07	1	1	0.835237054	0.164737118	47.41535545	147.3778176	0.999974172	0.004753528	0.995245595	163.8928252	14.04883651	0.999999123	0.834862478	0.165111888	47.04994635	146.3111623	0.999974366	0.005177	0.994822057	162.6614065	14.23657416	0.999999057
0.5	0.08	0	0	0.989995014	0.009995014	8.65126016	196.3594212	0.999990027	0.91996293	0.07996293	42.4750208	189.1886229	0.999925861	0.989995014	0.009995014	8.65126016	196.3594212	0.999990027	0.91996293	0.07996293	42.4750208	189.1886229	0.999925861
0.5	0.08	0	0.1	0.824163232	0.175827273	4.210083268	70.36417265	0.999990506	0.888296154	0.053519748	34.63413276	128.7002731	0.941815902	0.824163232	0.175827273	4.210083268	70.36417265	0.999990506	0.891127476	0.052073472	34.03640848	128.8275306	0.943200948
0.5	0.08	0	0.25	0.629266028	0.370725257	2.882394726	36.8868722	0.999991285	0.802868832	0.012078181	25.7897436	73.63507118	0.814947013	0.629266028	0.370725257	2.882394726	36.8868722	0.999991285	0.815874796	0.010995206	24.71702409	73.8146276	0.826870002
0.5	0.08	0	0.5	0.418194264	0.581795844	2.114740214	22.56176806	0.999990108	0.676240598	0.001195955	20.24225421	45.4955989	0.677436553	0.418194264	0.581795844	2.114740214	22.56176806	0.999990108	0.7209309	0.000868068	18.60153816	45.71684319	0.721798967
0.5	0.08	0	0.75	0.288518895	0.711475109	1.763824352	17.10940017	0.999994004	0.570427854	0.000237424	17.95880805	35.18897469	0.570665278	0.288518895	0.711475109	1.763824352	17.10940017	0.999994004	0.659963108	0.000116381	15.83649606	35.45959474	0.660079489
0.5	0.08	0	0.9	0.234048232	0.765945463	1.629513617	15.17390606	0.999993695	0.507512914	9.96E-05	16.93602012	31.05754983	0.507612478	0.234048232	0.765945463	1.629513617	15.17390606	0.999993695	0.628501876	3.52E-05	14.60434882	31.34995222	0.628537027
0.5	0.08	0	1	0.204513084	0.79547802	1.558436713	14.17758037	0.999991104	0.462986299	5.27E-05	16.22749879	28.53794282	0.463038978	0.204513084	0.79547802	1.558436713	14.17758037	0.999991104	0.60633579	1.42E-05	13.81331662	28.83588328	0.606349991
0.5	0.08	0.25	0	0.984983023	0.015007054	11.60904374	195.5584067	0.999990077	0.024879967	0.975120033	8.450693274	30.82579029	1	0.990477324	0.009512683	8.364921033	196.4629897	0.999990007	0.024879967	0.975120033	8.450693274	30.82579029	1
0.5	0.08	0.25	0.1	0.808754961	0.191235416	6.198708705	93.58152362	0.999990377	0.023779727	0.976220273	8.561116415	30.962569	1	0.861095252	0.138895047	5.102491271	94.43914762	0.999990299	0.02524443	0.97475557	8.485783758	30.9881703	1
0.5	0.08	0.25	0.25	0.595698744	0.404292335	3.565653969	47.03253944	0.999991079	0.02297174	0.977027064	9.21950657	32.69902173	0.999998804	0.664111711	0.335879307	3.262489654	47.53737649	0.999991017	0.026802231	0.973196533	8.952763206	32.5700901	0.999998764
0.5	0.08	0.25	0.5	0.399586481	0.600404967	2.318501645	26.23942108	0.999991449	0.03066886	0.87639514	15.73458982	38.9873775	0.907064	0.442825643	0.557166213	2.257997326	26.29764843	0.999991857	0.041710677	0.864839468	14.67101908	38.71160276	0.906550145
0.5	0.08	0.25	0.75	0.288974699	0.711017922	1.860952617	18.96919061	0.999992622	0.072044605	0.393115616	24.60695557	32.72946989	0.465160221	0.306398345	0.693592316	1.844518778	18.83996637	0.999990661	0.104871934	0.376912507	22.14083087	32.31326885	0.481784441
0.5	0.08	0.25	0.9	0.242752384	0.757240655	1.702031584	16.5804638	0.999993039	0.111863403	0.252531008	24.99543876	29.80679612	0.364394412	0.248964571	0.751026644	1.692529642	16.39500495	0.999991215	0.165058706	0.241103708	22.2493095	29.74268837	0.406162413
0.5	0.08	0.25	1	0.217400034	0.782593341	1.620968431	15.39301668	0.999993375	0.138695475	0.199361243	24.29698321	28.59214937	0.338056719	0.217781631	0.782210058	1.613179296	15.18105298	0.99999169	0.206598462	0.185809478	21.4853508	28.56241307	0.39240794
0.5	0.08	0.5	0	0.979373677	0.020616333	14.67982602	194.7033306	0.99999001	0.000982169	0.999017831	5.364311034	17.8994435	1	0.991103761	0.008886304	8.007015134	196.6336151	0.999990065	0.000982169	0.999017831	5.364311034	17.8994435	1
0.5	0.08	0.5	0.1	0.84879599	0.151194104	10.47949052	132.0188853	0.999990093	0.000938718	0.999061282	5.402757832	17.95296592	1	0.919925915	0.080064096	6.798222574	134.1514513	0.999990011	0.001000319	0.998999681	5.377572472	17.94540511	1
0.5	0.08	0.5	0.25	0.636305329	0.363685096	6.179877179	73.47842639	0.999990425	0.000888717	0.999111283	5.553090737	18.25254501	1	0.754006781	0.24598323	4.874905232	75.29415025	0.999990011	0.001045556	0.998954444	5.468269909	18.17465911	1
0.5	0.08	0.5	0.5	0.418359351	0.581631229	3.362406255	41.10483019	0.99999058	0.000935701	0.999064147	7.212482343	20.62507792	0.999999847	0.504099683	0.495891125	3.101917853	41.96795599	0.999990808	0.001308704	0.998691147	6.884756164	20.29300426	0.999999851
0.5	0.08	0.5	0.75	0.306216605	0.69377373	2.317426919	27.50982289	0.999990335	0.002652596	0.970538925	23.46891478	29.32134336	0.973191522	0.342124271	0.657866165	2.255372507	27.50121405	0.999990436	0.004307627	0.966224306	21.82589759	29.3211494	0.970531934
0.5	0.08	0.5	0.9	0.262595488	0.737394831	2.002856043	22.68629956	0.999990319	0.016947922	0.723967188	41.2770701	30.14583997	0.74091511	0.275562319	0.724428583	1.970918491	22.31642944	0.999990902	0.025860107	0.696457046	38.54209089	30.15005924	0.722317153
0.5	0.08	0.5	1	0.239243229	0.760747449	1.856614548	20.31430048	0.999990678	0.055211014	0.503686807	43.55296728	26.53787069	0.558897821	0.239980174	0.760011503	1.833033347	19.78537166	0.999991677	0.079301172	0.465998827	41.08326061	26.32586243	0.545299999
0.5	0.08	0.75	0	0.973750287	0.026239804	17.61119122	193.9449544	0.999990091	5.37E-05	0.999946307	4.083073933	13.34542152	1	0.991779207	0.008210823	7.617502906	196.8122683	0.99999003	5.37E-05	0.999946307	4.083073933	13.34542152	1
0.5	0.08	0.75	0.1	0.910292494	0.089697591	16.96128335	173.8338835	0.999990085	5.26E-05	0.999947352	4.103971648	13.38831996	1	0.965004164	0.034985888	8.536576458	177.0412506	0.999990053	5.48E-05	0.999945183	4.0912898	13.36987583	1
0.5	0.08	0.75	0.25	0.767521469	0.232468557	12.77994528	125.0631892	0.999990027	5.16E-05	0.999948436	4.169258932	13.51121514	1	0.878715051	0.121274992	8.070995299	128.293829	0.999990043	5.71E-05	0.999942862	4.127888817	13.44883047	1
0.5	0.08	0.75	0.5	0.540894796	0.459095451	8.009231731	78.12943759	0.999990247	5.30E-05	0.999947028	4.67240874	14.05083127	1	0.659116795	0.340873582	6.511161795	80.50238177	0.999990377	6.53E-05	0.999934659	4.506065626	13.87289302	1
0.5	0.08	0.75	0.75	0.38962659	0.610363999	5.113608493	54.34311499	0.999990589	8.66E-05	0.999913358	11.25306838	16.05163709	0.999999972	0.447879115	0.552111573	4.74303395	55.28121581	0.999990688	0.000119171	0.999880801	10.54212364	15.82150023	0.999999973
0.5	0.08	0.75	0.9	0.330082716	0.669908192	3.993816452	44.58451044	0.999990908	0.000952897	0.996103437	60.07558343	20.71563746	0.997056334	0.351601361	0.648388692	3.850496229	44.52340375	0.999990052	0.00128463	0.99533435	56.41211154	21.0068483	0.99661898
0.5	0.08	0.75	1	0.299466289	0.700523844	3.437089864	39.13300691	0.999990133	0.024906058	0.920838636	91.23844299	22.74667054	0.945744694	0.30020515	0.699785404	3.360028732	38.38945688	0.999990554	0.031241805	0.906856398	88.66557574	23.57565307	0.938098203
0.5	0.08	1	0	0.968419716	0.031570304	20.28888774	193.290295	0.99999002	3.74E-06	0.999996255	3.361261715	10.9917205	1	0.992420777	0.007569243	7.235942713	196.9665754	0.999990021	3.74E-06	0.999996255	3.361261715	10.9917205	1
0.5	0.08	1	0.1	0.963176756	0.036813261	22.2805947	192.0529929	0.999990017	3.81E-06	0.999996193	3.378442567	11.0301322	1	0.989197432	0.010792662	9.072854857	196.0895695	0.999990093	3.83E-06	0.99999617	3.367203434	11.00808011	1
0.5	0.08	1	0.25	0.953829468	0.046159691	25.52682932	189.7721461	0.999989159	3.93E-06	0.999996073	3.421345387	11.10814003	1	0.982290573	0.017699498	12.55370349	194.2283523	0.999990072	3.99E-06	0.99999601	3.388004127	11.05077596	1
0.5	0.08	1	0.5	0.933184175	0.066800976	31.58925124	184.3008432	0.999985151	4.27E-06	0.999995732	3.638069824	11.3192742	1	0.962614142	0.037375924	20.5706596	189.0267138	0.999990066	4.43E-06	0.999995574	3.528610562	11.20896143	1
0.5	0.08	1	0.75	0.903347837	0.096632568	38.26802071	174.8801845	0.999980406	5.64E-06	0.999994361	5.90532225	11.72851117	1	0.926014434	0.073969986	31.52150184	178.6400687	0.99998442	5.91E-06	0.999994091	5.354569628	11.61251163	1
0.5	0.08	1	0.9	0.878519763	0.121457749	42.29630482	165.115661	0.999977512	2.29E-05	0.999977113	36.70174393	12.26637812	1	0.890220223	0.109759096	39.2210882	166.7992836	0.999979319	2.31E-05	0.99997694	34.58131993	12.22427931	1
0.5	0.08	1	1	0.857587432	0.14238842	44.76993076	155.4380317	0.999975852	0.002543732	0.997455768	170.3334867	13.11873081	0.9999995	0.857211726	0.142764281	44.45676955	154.4196035	0.999976007	0.002817767	0.997181686	169.0970105	13.29106609	0.999999453
0.5	0.09	0	0	0.989995014	0.009995014	8.65126016	196.3594212	0.999990027	0.90995875	0.08995875	46.13487837	188.1351321	0.9999175	0.989995014	0.009995014	8.65126016	196.3594212	0.999990027	0.90995875	0.08995875	46.13487837	188.1351321	0.9999175
0.5	0.09	0	0.1	0.824163232	0.175827273	4.210083268	70.36417265	0.999990506	0.875053241	0.060377046	37.31501361	128.0640956	0.935430287	0.824163232	0.175827273	4.210083268	70.36417265	0.999990506	0.877890037	0.058904101	36.74428497	128.1932144	0.936794137
0.5	0.09	0	0.25	0.629266028	0.370725257	2.882394726	36.8868722	0.999991285	0.781770074	0.013960738	27.46080503	73.32610393	0.795730811	0.629266028	0.370725257	2.882394726	36.8868722	0.999991285	0.794687539	0.012803194	26.4459986	73.50652222	0.807490734
0.5	0.09	0	0.5	0.418194264	0.581795844	2.114740214	22.56176806	0.999990108	0.647193691	0.001453179	21.29529742	45.34983962	0.64864687	0.418194264	0.581795844	2.114740214	22.56176806	0.999990108	0.691101477	0.001075069	19.7499847	45.57019454	0.692176546
0.5	0.09	0	0.75	0.288518895	0.711475109	1.763824352	17.10940017	0.999994004	0.538268097	0.000298754	18.74306636	35.09631889	0.53856685	0.288518895	0.711475109	1.763824352	17.10940017	0.999994004	0.625500073	0.000151832	16.74520007	35.36591586	0.625651905
0.5	0.09	0	0.9	0.234048232	0.765945463	1.629513617	15.17390606	0.999993695	0.474739267	0.000127574	17.60561317	30.98376085	0.474866842	0.234048232	0.765945463	1.629513617	15.17390606	0.999993695	0.59195161	4.73E-05	15.41149829	31.27543631	0.591998912
0.5	0.09	0	1	0.204513084	0.79547802	1.558436713	14.17758037	0.999991104	0.430212696	6.84E-05	16.82737178	28.47477645	0.430281106	0.204513084	0.79547802	1.558436713	14.17758037	0.999991104	0.568444426	1.96E-05	14.55690556	28.77227344	0.568463989
0.5	0.09	0.25	0	0.985062662	0.014927368	11.56293484	195.5648821	0.999990029	0.015709033	0.984290967	8.899503917	30.17085815	1	0.990532492	0.009457572	8.331630498	196.4761445	0.999990064	0.015709033	0.984290967	8.899503917	30.17085815	1
0.5	0.09	0.25	0.1	0.811370883	0.188619431	6.209885308	94.05669054	0.999990314	0.015030563	0.984969437	9.011801695	30.30193697	1	0.863158676	0.136831561	5.110941296	94.946624	0.999990237	0.015968505	0.984031495	8.937623661	30.32501215	1
0.5	0.09	0.25	0.25	0.599326869	0.40066386	3.591915267	47.43999165	0.999990728	0.01461977	0.985379295	9.725240391	31.92573662	0.999999065	0.66746392	0.33252673	3.285060739	47.9770272	0.99999065	0.017093996	0.982905035	9.45599994	31.80230887	0.999999031
0.5	0.09	0.25	0.5	0.40243916	0.597551551	2.333756385	26.51119261	0.999990711	0.020850496	0.895036802	16.95237185	38.22411716	0.915887299	0.445722855	0.554268237	2.272379177	26.59105644	0.999991092	0.028537448	0.886405865	15.88143196	37.97058077	0.914943313
0.5	0.09	0.25	0.75	0.291125526	0.708866134	1.870377026	19.13591082	0.99999166	0.055943995	0.41293291	26.05899135	32.4185421	0.468876906	0.308599621	0.691392834	1.853756272	19.01470572	0.999992455	0.082950463	0.402176758	23.96328597	32.26179701	0.485127221
0.5	0.09	0.25	0.9	0.244591326	0.755400653	1.709546297	16.70924443	0.999991979	0.091529069	0.263536249	26.11125713	29.44195036	0.355065318	0.250822561	0.749170648	1.699978872	16.52698371	0.999993209	0.139185665	0.256239815	23.91061778	29.58116727	0.39542548
0.5	0.09	0.25	1	0.219065127	0.780927162	1.62755714	15.50357771	0.999992289	0.11611462	0.207837219	25.22895634	28.23002412	0.32395184	0.219442985	0.780547169	1.619738982	15.29256384	0.999990154	0.174515077	0.194595606	22.55441522	28.19228872	0.369110683
0.5	0.09	0.5	0	0.979666403	0.020323644	14.53274518	194.7547662	0.999990047	0.00041639	0.99958361	5.614459995	17.53696489	1	0.991213065	0.00877702	7.940272444	196.6566177	0.999990086	0.00041639	0.99958361	5.614459995	17.53696489	1
0.5	0.09	0.5	0.1	0.852417933	0.147572139	10.37299986	132.307824	0.999990072	0.000398363	0.999601637	5.654611438	17.58889872	1	0.921907804	0.078082202	6.734640158	134.4099524	0.999990005	0.000425052	0.999574948	5.628569634	17.58071358	1
0.5	0.09	0.5	0.25	0.644649453	0.355340936	6.198000206	73.9255724	0.999990388	0.000378449	0.999621551	5.81675185	17.86334972	1	0.76046468	0.239525352	4.883933013	75.71646476	0.999990032	0.000446821	0.999553179	5.727431984	17.79040536	1
0.5	0.09	0.5	0.5	0.426597008	0.573393046	3.426781284	41.6791568	0.999990054	0.000409845	0.999590051	7.674758226	19.99110962	0.999999896	0.512356082	0.487634239	3.157037288	42.56232534	0.999990321	0.000578452	0.99942145	7.327445224	19.67913433	0.999999902
0.5	0.09	0.5	0.75	0.312314869	0.687676437	2.365742503	28.09580202	0.999991305	0.001434126	0.977783249	25.9053204	28.12926416	0.979217375	0.348482236	0.651509126	2.301592193	28.12975729	0.999991361	0.002357993	0.974889555	24.14399892	28.12976757	0.977247548
0.5	0.09	0.5	0.9	0.267684653	0.732306756	2.040762884	23.21730666	0.999991409	0.012046986	0.757943043	43.86151976	29.61580226	0.769990029	0.28075102	0.719240841	2.008219308	22.87915962	0.999991861	0.018414713	0.732986952	41.21398381	29.71487654	0.751401666
0.5	0.09	0.5	1	0.243790621	0.756201177	1.888856794	20.79481957	0.999991798	0.04430312	0.53991827	45.55268273	26.46910359	0.584221389	0.244504207	0.755486151	1.86506616	20.28508073	0.999990358	0.062295254	0.499050904	42.69578319	26.14122298	0.561346158
0.5	0.09	0.75	0	0.974357974	0.025632039	17.32542396	194.0507485	0.999990013	1.60E-05	0.99998402	4.25990878	13.09464622	1	0.99192816	0.008061849	7.523714284	196.8386694	0.999990009	1.60E-05	0.99998402	4.25990878	13.09464622	1
0.5	0.09	0.75	0.1	0.913225225	0.086764799	16.61049819	174.0978062	0.999990024	1.57E-05	0.99998431	4.282264756	13.13543013	1	0.966089337	0.03390077	8.382398249	177.1986614	0.999990107	1.64E-05	0.999983644	4.268554561	13.11808021	1
0.5	0.09	0.75	0.25	0.776507563	0.223482527	12.55489659	125.5568668	0.999990089	1.54E-05	0.999984586	4.352974507	13.24851051	1	0.883769163	0.116221003	7.930516074	128.6557955	0.999990167	1.71E-05	0.999982862	4.307864327	13.19155154	1
0.5	0.09	0.75	0.5	0.556537844	0.443452334	8.028110737	78.95724354	0.999990178	1.61E-05	0.999983937	4.913189292	13.72425511	1	0.672685602	0.327304813	6.513694317	81.24107426	0.999990416	2.00E-05	0.999980039	4.728885946	13.56842225	1
0.5	0.09	0.75	0.75	0.404685571	0.59530449	5.24607169	55.44092331	0.99999006	2.92E-05	0.999970829	12.53493779	15.40429794	0.999999984	0.463180337	0.536809878	4.861037819	56.37604056	0.999990215	4.06E-05	0.99995938	11.7470025	15.20748372	0.999999984
0.5	0.09	0.75	0.9	0.343388423	0.656601716	4.140787481	45.83765127	0.999990139	0.000516159	0.997389035	66.06539221	19.25403152	0.997905194	0.36515518	0.634835082	3.99385964	45.82583832	0.999990262	0.00069431	0.996963581	62.33545799	19.51425497	0.997657891
0.5	0.09	0.75	1	0.311523897	0.688466405	3.58101761	40.4627992	0.999990302	0.018329093	0.938454133	94.4016094	21.34509382	0.956783226	0.312205681	0.687784995	3.505578685	39.78623449	0.999990676	0.023113722	0.927023484	92.01812077	22.14242449	0.950137206
0.5	0.09	1	0	0.969402108	0.03058791	19.84596339	193.4554468	0.999990017	8.10E-07	0.99999919	3.499412373	10.79419105	1	0.992594184	0.007395863	7.122882094	196.9949897	0.999990047	8.10E-07	0.99999919	3.499412373	10.79419105	1
0.5	0.09	1	0.1	0.964700267	0.035289741	21.66062544	192.350112	0.999990008	8.25E-07	0.999999175	3.517618585	10.83019558	1	0.989582719	0.010407324	8.863358306	196.1993391	0.999990043	8.30E-07	0.99999917	3.50562124	10.80993795	1
0.5	0.09	1	0.25	0.95641469	0.043575017	24.6065691	190.3420478	0.999989707	8.54E-07	0.999999146	3.563676585	10.90186224	1	0.983231322	0.016758762	12.13135807	194.5311328	0.999990084	8.69E-07	0.999999131	3.527733828	10.85014226	1
0.5	0.09	1	0.5	0.938446615	0.061539521	30.09447737	185.6333663	0.999986137	9.39E-07	0.999999061	3.802737574	11.08962426	1	0.965555897	0.03443419	19.58540532	189.9705915	0.999990087	9.78E-07	0.999999022	3.681801011	10.99420826	1
0.5	0.09	1	0.75	0.91305979	0.086922075	36.18576754	177.8114063	0.999981865	1.30E-06	0.999998701	6.425499966	11.43469227	1	0.933514455	0.066471196	29.75864616	181.1894546	0.999985651	1.37E-06	0.999998634	5.792513065	11.34399691	1
0.5	0.09	1	0.9	0.892308865	0.107670284	39.9485191	169.8362551	0.999979149	7.32E-06	0.999992678	42.59984125	11.84634312	1	0.902751612	0.097229265	37.01497211	171.3444715	0.999980877	7.34E-06	0.999992662	40.34194317	11.82929176	1
0.5	0.09	1	1	0.874964721	0.125012754	42.34386883	161.8125925	0.999977475	0.001393021	0.99860669	175.6690133	12.4536427	0.999999711	0.874613233	0.125364364	42.07316556	160.8664644	0.999977597	0.001570073	0.998429605	174.4219821	12.61277609	0.999999679
0.5	0.1	0	0	0.989995014	0.009995014	8.65126016	196.3594212	0.999990027	0.89995467	0.09995467	49.63387443	187.0740138	0.999909341	0.989995014	0.009995014	8.65126016	196.3594212	0.999990027	0.89995467	0.09995467	49.63387443	187.0740138	0.999909341
0.5	0.1	0	0.1	0.824163232	0.175827273	4.210083268	70.36417265	0.999990506	0.861898293	0.067303645	39.85389467	127.4240461	0.929201939	0.824163232	0.175827273	4.210083268	70.36417265	0.999990506	0.864734758	0.065806574	39.30797859	127.5549427	0.930541332
0.5	0.1	0	0.25	0.629266028	0.370725257	2.882394726	36.8868722	0.999991285	0.76109465	0.015947643	29.02019956	73.01815897	0.777042294	0.629266028	0.370725257	2.882394726	36.8868722	0.999991285	0.773890757	0.014715282	28.05825066	73.19945282	0.788606039
0.5	0.1	0	0.5	0.418194264	0.581795844	2.114740214	22.56176806	0.999990108	0.61929529	0.00174295	22.26484135	45.20568885	0.62103824	0.418194264	0.581795844	2.114740214	22.56176806	0.999990108	0.662294995	0.001310654	20.80632001	45.4255646	0.663605648
0.5	0.1	0	0.75	0.288518895	0.711475109	1.763824352	17.10940017	0.999994004	0.507911123	0.000370681	19.45961383	35.00463061	0.508281804	0.288518895	0.711475109	1.763824352	17.10940017	0.999994004	0.592601684	0.000194416	17.57483397	35.27379124	0.5927961
0.5	0.1	0	0.9	0.234048232	0.765945463	1.629513617	15.17390606	0.999993695	0.444132725	0.000161091	18.21503129	30.91065326	0.444293816	0.234048232	0.765945463	1.629513617	15.17390606	0.999993695	0.557282969	6.24E-05	16.1457592	31.20220261	0.557345328
0.5	0.1	0	1	0.204513084	0.79547802	1.558436713	14.17758037	0.999991104	0.399849254	8.75E-05	17.37189025	28.41213501	0.399936761	0.204513084	0.79547802	1.558436713	14.17758037	0.999991104	0.532671855	2.64E-05	15.23167844	28.70976968	0.53269822
0.5	0.1	0.25	0	0.985146834	0.01484325	11.5153308	195.577014	0.999990084	0.009922642	0.990077358	9.313879126	29.5669327	1	0.990586627	0.009403393	8.298780373	196.4854444	0.99999002	0.009922642	0.990077358	9.313879126	29.5669327	1
0.5	0.1	0.25	0.1	0.813793907	0.186196382	6.214741447	94.4252128	0.999990289	0.009506127	0.990493873	9.428061919	29.69302276	1	0.865036451	0.134953763	5.114397495	95.33372837	0.999990214	0.01010517	0.98989483	9.354904337	29.71357867	1
0.5	0.1	0.25	0.25	0.602837358	0.397153069	3.615285842	47.79177164	0.999990426	0.009314674	0.990684594	10.1966629	31.21514591	0.999999268	0.670679245	0.329311093	3.304945834	48.35221875	0.999990338	0.010908888	0.989090353	9.924755793	31.09575937	0.999999242
0.5	0.1	0.25	0.5	0.405263859	0.594726149	2.348391887	26.76284169	0.999990008	0.014251285	0.909756956	18.14064765	37.49049738	0.924008241	0.448583605	0.55140676	2.286129206	26.86167027	0.999990365	0.019609664	0.903293495	17.06197925	37.25409334	0.922903159
0.5	0.1	0.25	0.75	0.29326993	0.706720758	1.879616173	19.29549935	0.999990688	0.043772863	0.431854629	27.37092163	32.12951415	0.475627492	0.310792703	0.68919878	1.862805702	19.18199018	0.999991483	0.065365633	0.420752591	25.35575861	31.96300119	0.486118224
0.5	0.1	0.25	0.9	0.246428455	0.753562425	1.716957667	16.83379442	0.999990879	0.075326291	0.274125671	27.0885552	29.10917867	0.349451962	0.252678359	0.747313809	1.707326269	16.65487711	0.999992167	0.115613745	0.266277758	25.01842637	29.21569337	0.381891502
0.5	0.1	0.25	1	0.220730158	0.779260988	1.634072863	15.61099229	0.999991147	0.09766955	0.215774147	26.03716892	27.89158733	0.313443697	0.221104332	0.778888429	1.626228667	15.40143967	0.999992761	0.152777471	0.207416075	23.97739745	28.10506799	0.360193546
0.5	0.1	0.5	0	0.979951413	0.020038669	14.38935589	194.8065792	0.999990082	0.000176814	0.999823186	5.844359636	17.21387087	1	0.991318004	0.008671999	7.875643483	196.6742781	0.999990003	0.000176814	0.999823186	5.844359636	17.21387087	1
0.5	0.1	0.5	0.1	0.855701401	0.144288644	10.26891796	132.5345192	0.999990045	0.000169366	0.999830634	5.886044917	17.26422311	1	0.923678275	0.07631192	6.67255835	134.5990142	0.999990195	0.000180904	0.999819096	5.859254622	17.25571771	1
0.5	0.1	0.5	0.25	0.652344191	0.347646185	6.206428502	74.30127879	0.999990376	0.000161524	0.999838476	6.059589717	17.51760513	1	0.7663456	0.233644474	4.885885476	76.06120944	0.999990074	0.000191268	0.999808732	5.966082277	17.44930578	1
0.5	0.1	0.5	0.5	0.434534522	0.565456376	3.483330234	42.17567698	0.999990899	0.000180308	0.999819628	8.121860243	19.44005614	0.999999936	0.520251968	0.479739201	3.205039742	43.06903535	0.999991169	0.000256506	0.999743435	7.755903891	19.14787231	0.999999941
0.5	0.1	0.5	0.75	0.318340821	0.681649719	2.411020809	28.61981203	0.99999054	0.000791409	0.982085493	28.22136487	26.98649219	0.982876902	0.35474902	0.645241556	2.344836336	28.68874593	0.999990576	0.001313821	0.980064814	26.34955066	26.98055114	0.981378635
0.5	0.1	0.5	0.9	0.272755145	0.727235299	2.077104224	23.70402495	0.999990443	0.00859624	0.783816254	45.70876065	28.84593052	0.792412494	0.285917628	0.714073261	2.044002321	23.39474656	0.999990889	0.013169335	0.761154642	43.18892175	29.01058124	0.774323977
0.5	0.1	0.5	1	0.248338187	0.751652555	1.920120104	21.24187468	0.999990742	0.034992012	0.57122834	46.76064385	26.12782039	0.606220352	0.249029751	0.750961823	1.896180265	20.75132293	0.999991573	0.050687772	0.533408899	44.6300148	26.12049089	0.58409667
0.5	0.1	0.75	0	0.974927839	0.025062187	17.05489353	194.1512504	0.999990027	4.77E-06	0.999995227	4.422208236	12.87050399	1	0.992068677	0.007921403	7.434413774	196.8662315	0.999990081	4.77E-06	0.999995227	4.422208236	12.87050399	1
0.5	0.1	0.75	0.1	0.915861638	0.084128425	16.28678826	174.322609	0.999990063	4.69E-06	0.999995307	4.445871363	12.90937968	1	0.967058133	0.032931888	8.240157301	177.3200832	0.99999002	4.90E-06	0.999995102	4.431242495	12.89306679	1
0.5	0.1	0.75	0.25	0.78450205	0.215488089	12.3413991	125.973716	0.999990138	4.63E-06	0.999995374	4.521696066	13.0142048	1	0.888207615	0.111782434	7.798091627	128.9510923	0.999990049	5.16E-06	0.999994841	4.473133015	12.96200599	1
0.5	0.1	0.75	0.5	0.570870882	0.429119269	8.026098201	79.65585109	0.999990151	4.89E-06	0.999995105	5.139489984	13.43901498	1	0.684930518	0.315059968	6.50083138	81.85490937	0.999990486	6.12E-06	0.999993878	4.937651056	13.30165304	1
0.5	0.1	0.75	0.75	0.419043143	0.580947306	5.352790732	56.37131168	0.999990449	9.97E-06	0.999990017	13.86886053	14.87118054	0.99999999	0.47765243	0.522338215	4.95521772	57.29581228	0.999990645	1.40E-05	0.999985953	13.00330108	14.70375664	0.999999991
0.5	0.1	0.75	0.9	0.356329947	0.64366053	4.266960626	46.91039306	0.999990477	0.000293804	0.998226665	71.74524955	18.08142716	0.998520469	0.378302401	0.621688195	4.116860793	46.9364886	0.999990596	0.000392468	0.99795685	67.88188697	18.30966261	0.998349318
0.5	0.1	0.75	1	0.323381894	0.676608713	3.708252757	41.6165149	0.999990607	0.01371789	0.951769877	97.14456684	20.12747011	0.965487767	0.324012662	0.675978277	3.634584136	40.99958831	0.999990939	0.017377387	0.942406218	94.9278733	20.88720578	0.959783605
0.5	0.1	1	0	0.97030275	0.029687349	19.43421098	193.6066259	0.999990099	1.76E-07	0.999999824	3.626034523	10.61702666	1	0.992755525	0.007234538	7.016468179	197.0196951	0.999990063	1.76E-07	0.999999824	3.626034523	10.61702666	1
0.5	0.1	1	0.1	0.966052338	0.033937732	21.09796095	192.6082697	0.99999007	1.80E-07	0.99999982	3.645177198	10.65094538	1	0.98992552	0.010064546	8.672707684	196.2908246	0.999990066	1.81E-07	0.999999819	3.632481302	10.6322497	1
0.5	0.1	1	0.25	0.958637169	0.041352917	23.78918956	190.8185367	0.999990086	1.87E-07	0.999999813	3.694212652	10.71729718	1	0.98403826	0.01595179	11.75734354	194.7740505	0.99999005	1.91E-07	0.999999809	3.655821398	10.6703748	1
0.5	0.1	1	0.5	0.942810696	0.057176284	28.78793556	186.7041557	0.99998698	2.08E-07	0.999999792	3.955477479	10.88634212	1	0.967984675	0.032005365	18.73000661	190.7128581	0.99999004	2.17E-07	0.999999783	3.823234358	10.80309785	1
0.5	0.1	1	0.75	0.920899048	0.07908408	34.35836407	180.090752	0.999983128	3.02E-07	0.999999698	6.959576804	11.18362564	1	0.939542468	0.060444233	28.22135786	183.1465923	0.999986701	3.19E-07	0.999999681	6.2405546	11.11238455	1
0.5	0.1	1	0.9	0.903301435	0.096679177	37.85517551	173.5057719	0.999980612	2.48E-06	0.99999752	48.67310538	11.51151881	1	0.912718224	0.087264033	35.05369005	174.8598985	0.999982256	2.47E-06	0.999997529	46.32419025	11.51226234	1
0.5	0.1	1	1	0.88875198	0.111227006	40.13854023	166.8629829	0.999978986	0.000780275	0.999219556	180.1914885	11.95756489	0.999999831	0.888434658	0.111544425	39.90231108	165.9997761	0.999979083	0.000894943	0.999104865	178.9307883	12.10620039	0.999999808
0.5	0.15	0	0	0.989995014	0.009995014	8.65126016	196.3594212	0.999990027	0.849935783	0.149935783	65.26462171	181.6494793	0.999871566	0.989995014	0.009995014	8.65126016	196.3594212	0.999990027	0.849935783	0.149935783	65.26462171	181.6494793	0.999871566
0.5	0.15	0	0.1	0.824163232	0.175827273	4.210083268	70.36417265	0.999990506	0.797395946	0.102999263	50.92999008	124.161222	0.90039521	0.824163232	0.175827273	4.210083268	70.36417265	0.999990506	0.800186327	0.101400959	50.48145821	124.3002238	0.901587286
0.5	0.15	0	0.25	0.629266028	0.370725257	2.882394726	36.8868722	0.999991285	0.663664015	0.027541293	35.57870834	71.48363367	0.691205307	0.629266028	0.370725257	2.882394726	36.8868722	0.999991285	0.67560196	0.025921602	34.82110719	71.66997535	0.701523562
0.5	0.15	0	0.5	0.418194264	0.581795844	2.114740214	22.56176806	0.999990108	0.495043142	0.003771856	26.21397935	44.49705958	0.498814999	0.418194264	0.581795844	2.114740214	22.56176806	0.999990108	0.532637055	0.00300128	25.08884416	44.71935416	0.535638335
0.5	0.15	0	0.75	0.288518895	0.711475109	1.763824352	17.10940017	0.999994004	0.378885729	0.000937036	22.32886426	34.55212934	0.379822766	0.288518895	0.711475109	1.763824352	17.10940017	0.999994004	0.449518237	0.000550533	20.8777366	34.82555728	0.45006877
0.5	0.15	0	0.9	0.234048232	0.765945463	1.629513617	15.17390606	0.999993695	0.317694195	0.000441433	20.63527931	30.54852196	0.318135628	0.234048232	0.765945463	1.629513617	15.17390606	0.999993695	0.409309786	0.000200092	19.04356635	30.84600747	0.409509878
0.5	0.15	0	1	0.204513084	0.79547802	1.558436713	14.17758037	0.999991104	0.277038674	0.000254403	19.52236035	28.10103383	0.277293077	0.204513084	0.79547802	1.558436713	14.17758037	0.999991104	0.382071355	9.30E-05	17.87896481	28.40571054	0.38216433
0.5	0.15	0.25	0	0.985576578	0.01441349	11.27661555	195.6485086	0.999990068	0.001003815	0.998996185	11.03289309	27.15512938	1	0.990843963	0.009146126	8.141373714	196.5378019	0.999990089	0.001003815	0.998996185	11.03289309	27.15512938	1
0.5	0.15	0.25	0.1	0.823842839	0.17614756	6.189603136	95.47708232	0.999990399	0.000969433	0.999030567	11.15709466	27.26211597	1	0.87262945	0.127360901	5.092628816	96.39131651	0.999990351	0.001031853	0.998968147	11.08715063	27.27331131	1
0.5	0.15	0.25	0.25	0.618805554	0.381185037	3.699891594	49.03280416	0.999990591	0.000991687	0.999008099	12.21177343	28.40272633	0.999999787	0.685108219	0.314882297	3.375296128	49.64073398	0.999990516	0.001165598	0.998834187	11.92229639	28.29836074	0.999999785
0.5	0.15	0.25	0.5	0.418945687	0.581046225	2.413054337	27.79048139	0.999991911	0.002306736	0.95642479	23.89212103	34.46226676	0.958731526	0.462371952	0.537620136	2.346507411	27.95481188	0.999992088	0.003224989	0.954914105	22.74486911	34.27348695	0.958139094
0.5	0.15	0.25	0.75	0.30388194	0.696110985	1.92303111	20.00294619	0.999992925	0.014765236	0.53359141	33.2530073	31.50162875	0.548356646	0.321629995	0.678360506	1.905290925	19.92328156	0.999990501	0.021948027	0.512297632	31.09618492	31.02640203	0.534245659
0.5	0.15	0.25	0.9	0.255578728	0.744411286	1.752425719	17.4015595	0.999990014	0.031726748	0.331403687	31.14021004	28.06536816	0.363130436	0.261918138	0.73807289	1.742506239	17.24028724	0.999991027	0.050026454	0.318463026	29.53066169	28.04123144	0.36848948
0.5	0.15	0.25	1	0.229048543	0.770941759	1.665518554	16.10707644	0.999990302	0.045818893	0.257508516	29.48009026	26.73923627	0.303327409	0.229405239	0.77058641	1.657582831	15.90695922	0.999991649	0.074096285	0.245417112	27.91293755	26.83362432	0.319513397
0.5	0.15	0.5	0	0.981231594	0.018758421	13.73543319	195.0381603	0.999990014	2.50E-06	0.999997501	6.789906244	15.9706778	1	0.991789304	0.008200743	7.580138279	196.7625872	0.999990048	2.50E-06	0.999997501	6.789906244	15.9706778	1
0.5	0.15	0.5	0.1	0.868795941	0.131194074	9.796891875	133.2820665	0.999990015	2.41E-06	0.999997586	6.837777788	16.01379145	1	0.930604269	0.069385732	6.391364368	135.1552613	0.999990001	2.59E-06	0.999997414	6.808060215	16.00597994	1
0.5	0.15	0.5	0.25	0.683869491	0.316121018	6.16734935	75.5924023	0.999990509	2.36E-06	0.999997643	7.065433604	16.19739175	1	0.789835585	0.21015484	4.838981361	77.19206752	0.999990425	2.82E-06	0.999997183	6.953161615	16.14859811	1
0.5	0.15	0.5	0.5	0.470380644	0.529610076	3.680339266	43.93463565	0.99999072	3.17E-06	0.999996816	10.26984759	17.45569544	0.999999982	0.555250142	0.444741005	3.368305102	44.81475497	0.999991147	4.63E-06	0.999995351	9.813572442	17.25146356	0.999999985
0.5	0.15	0.5	0.75	0.347333309	0.652658141	2.597635314	30.58749333	0.999991449	5.59E-05	0.993176238	38.96297932	22.74805473	0.993232172	0.384689983	0.615301461	2.522236448	30.75921077	0.999991444	9.36E-05	0.992791187	36.528743	22.7307794	0.992884748
0.5	0.15	0.5	0.9	0.297708759	0.70228251	2.236042137	25.62891745	0.999991268	0.002083582	0.877303988	53.23033676	25.6140233	0.87938757	0.311297374	0.688694148	2.200672961	25.42859954	0.999991522	0.003149849	0.863459506	51.19984198	25.97582222	0.866609355
0.5	0.15	0.5	1	0.27095939	0.72903207	2.061068176	23.07182208	0.99999146	0.013162936	0.704836038	52.1497531	24.46143696	0.717998974	0.271556932	0.72843508	2.037023066	22.66707998	0.999992012	0.019233522	0.671040915	50.56401725	24.79082297	0.690274437
0.5	0.15	0.75	0	0.977318745	0.022671336	15.88762698	194.5631097	0.999990081	1.19E-08	0.999999988	5.089153877	11.99846888	1	0.992672306	0.00731775	7.040963343	196.9602417	0.999990056	1.19E-08	0.999999988	5.089153877	11.99846888	1
0.5	0.15	0.75	0.1	0.92609577	0.073894285	14.95887784	175.1299921	0.999990055	1.18E-08	0.999999988	5.117835966	12.03002404	1	0.970796901	0.029193187	7.65530261	177.7274282	0.999990088	1.24E-08	0.999999988	5.099686693	12.01802914	1
0.5	0.15	0.75	0.25	0.814764244	0.185225759	11.42312783	127.4025011	0.999990003	1.19E-08	0.999999988	5.216266449	12.10717784	1	0.904607552	0.095382537	7.236184459	129.9212869	0.999990089	1.34E-08	0.999999987	5.153174311	12.07229844	1
0.5	0.15	0.75	0.5	0.628209992	0.371780367	7.853903929	82.01430567	0.999990359	1.38E-08	0.999999986	6.140393641	12.37991586	1	0.732289455	0.267700602	6.323406031	83.87007764	0.999990056	1.76E-08	0.999999982	5.852264393	12.30269093	1
0.5	0.15	0.75	0.75	0.48166666	0.518323365	5.632830502	59.50885931	0.999990024	6.21E-08	0.999999936	21.48386068	13.14058753	0.999999998	0.539538873	0.460451572	5.194164152	60.34455596	0.999990445	9.02E-08	0.999999908	20.16780248	13.07315203	0.999999999
0.5	0.15	0.75	0.9	0.415506755	0.584483616	4.670226108	50.55838667	0.999990371	3.23E-05	0.999608051	93.01821376	14.59999759	0.99964039	0.437988508	0.562002014	4.509340347	50.67970535	0.999990522	4.06E-05	0.999563452	89.5284548	14.7536936	0.999604079
0.5	0.15	0.75	1	0.379114276	0.620875907	4.148276084	45.61601144	0.999990183	0.003830261	0.98379749	105.5203965	15.98185897	0.987627751	0.379554597	0.620435831	4.083897044	45.2093433	0.999990429	0.004933476	0.980110843	103.9426772	16.54278565	0.985044319
0.5	0.15	1	0	0.973912477	0.026077551	17.72412029	194.189376	0.999990028	9.38E-11	1	4.146893153	9.923381027	1	0.993427442	0.006562577	6.560764772	197.1034726	0.999990019	9.38E-11	1	4.146893153	9.923381027	1
0.5	0.15	1	0.1	0.971134263	0.028855825	18.87263608	193.5346808	0.999990088	9.67E-11	1	4.169687752	9.949854535	1	0.991229504	0.008760507	7.911262649	196.5914509	0.99999001	9.77E-11	1	4.15420491	9.936800425	1
0.5	0.15	1	0.25	0.966455732	0.033534277	20.70402206	192.4038464	0.999990009	1.02E-10	1	4.231613789	9.998518162	1	0.986877811	0.013112205	10.35127307	195.5539788	0.999990016	1.06E-10	1	4.182768138	9.968093881	1
0.5	0.15	1	0.5	0.957024144	0.042965741	24.05471364	190.0017871	0.999989885	1.21E-10	1	4.605118426	10.1108161	1	0.975852526	0.024137494	15.66890726	192.9412544	0.999990021	1.29E-10	1	4.417393628	10.06618908	1
0.5	0.15	1	0.75	0.944907985	0.055079488	27.78212524	186.5461078	0.999987473	2.42E-10	1	10.02854062	10.28181591	1	0.957902306	0.042087722	22.75354564	188.6031934	0.999990028	2.56E-10	1	8.811386825	10.26547744	1
0.5	0.15	1	0.9	0.93583961	0.064146223	30.1877225	183.5225531	0.999985833	2.79E-08	0.999999972	79.39539304	10.43342543	1	0.942127814	0.057859294	27.90916909	184.3877683	0.999987108	2.71E-08	0.999999973	76.98294398	10.47747265	1
0.5	0.15	1	1	0.928739886	0.071244789	31.84299348	180.6909449	0.999984674	5.98E-05	0.999940214	195.6226802	10.5816882	0.999999985	0.928573378	0.071411328	31.70567059	180.1872987	0.999984706	7.44E-05	0.999925539	194.2964423	10.70652753	0.999999981
0.5	0.2	0	0	0.989995014	0.009995014	8.65126016	196.3594212	0.999990027	0.799919414	0.199919414	78.66175972	176.013819	0.999838828	0.989995014	0.009995014	8.65126016	196.3594212	0.999990027	0.799919414	0.199919414	78.66175972	176.013819	0.999838828
0.5	0.2	0	0.1	0.824163232	0.175827273	4.210083268	70.36417265	0.999990506	0.734957965	0.140496948	60.11043406	120.7819825	0.875454913	0.824163232	0.175827273	4.210083268	70.36417265	0.999990506	0.737672884	0.138810088	59.72877044	120.9286075	0.876482972
0.5	0.2	0	0.25	0.629266028	0.370725257	2.882394726	36.8868722	0.999991285	0.575458411	0.04213916	40.7370943	69.93573857	0.617597572	0.629266028	0.370725257	2.882394726	36.8868722	0.999991285	0.58638956	0.040098645	40.1167287	70.12883544	0.626488205
0.5	0.2	0	0.5	0.418194264	0.581795844	2.114740214	22.56176806	0.999990108	0.392619198	0.007040552	29.1837361	43.78744369	0.39965975	0.418194264	0.581795844	2.114740214	22.56176806	0.999990108	0.42455916	0.005798429	28.28069458	44.01801049	0.430357589
0.5	0.2	0	0.75	0.288518895	0.711475109	1.763824352	17.10940017	0.999994004	0.280310587	0.002004824	24.43842827	34.09516674	0.282315411	0.288518895	0.711475109	1.763824352	17.10940017	0.999994004	0.337230996	0.001266693	23.27598786	34.38029303	0.338497689
0.5	0.2	0	0.9	0.234048232	0.765945463	1.629513617	15.17390606	0.999993695	0.225453185	0.001014427	22.39614861	30.18074899	0.226467612	0.234048232	0.765945463	1.629513617	15.17390606	0.999993695	0.296982876	0.000509899	21.12160165	30.49178702	0.297492775
0.5	0.2	0	1	0.204513084	0.79547802	1.558436713	14.17758037	0.999991104	0.190496804	0.000615952	21.07593661	27.78386621	0.191112757	0.204513084	0.79547802	1.558436713	14.17758037	0.999991104	0.270504029	0.000255889	19.76139143	28.10302085	0.270759917
0.5	0.2	0.25	0	0.985982449	0.014007596	11.05054966	195.7217901	0.999990044	0.000102561	0.999897439	12.39471266	25.4034595	1	0.991081473	0.008908572	7.993939649	196.5799244	0.999990046	0.000102561	0.999897439	12.39471266	25.4034595	1
0.5	0.2	0.25	0.1	0.831736214	0.168254005	6.130602201	96.02097434	0.999990219	0.000100001	0.999899999	12.52996178	25.49616742	1	0.87848168	0.121508515	5.044561851	96.90436898	0.999990196	0.000106432	0.999893568	12.46095672	25.50364456	1
0.5	0.2	0.25	0.25	0.632683376	0.36730668	3.748998207	49.81472286	0.999990056	0.000107815	0.999892088	13.90370562	26.3924135	0.999999904	0.697479538	0.302510479	3.414466257	50.42497535	0.999990018	0.000126626	0.99987328	13.58894611	26.30557726	0.999999906
0.5	0.2	0.25	0.5	0.431925391	0.56806495	2.465663386	28.55240322	0.999990342	0.000427337	0.973042652	29.1734244	31.73705563	0.97346999	0.475371922	0.524618588	2.395244633	28.75212034	0.99999051	0.000599286	0.97284315	27.94320241	31.57711007	0.973442436
0.5	0.2	0.25	0.75	0.3142961	0.685694393	1.961992846	20.58922516	0.999990492	0.005439198	0.609083407	36.58529903	30.30105649	0.614522605	0.332243505	0.667747342	1.94337872	20.53610437	0.999990847	0.008310366	0.594620654	35.14362859	30.22170027	0.60293102
0.5	0.2	0.25	0.9	0.264655139	0.735335384	1.785228336	17.89246761	0.999990523	0.014782217	0.392768442	33.93905008	27.39354817	0.407550659	0.271078192	0.728913081	1.775068765	17.7477675	0.999991273	0.023648088	0.374323504	32.63142543	27.33624221	0.397971592
0.5	0.2	0.25	1	0.237342289	0.762648546	1.695016118	16.54486962	0.999990834	0.023440138	0.302300127	31.8964829	25.96374233	0.325740265	0.237682975	0.762308901	1.687041501	16.35548516	0.999991876	0.03870941	0.284419898	30.63403582	25.97778134	0.323129309
0.5	0.2	0.5	0	0.982305183	0.017684897	13.17114295	195.228519	0.999990081	3.67E-08	0.999999963	7.532942421	15.06594316	1	0.992191177	0.007798861	7.321197096	196.8280851	0.999990039	3.67E-08	0.999999963	7.532942421	15.06594316	1
0.5	0.2	0.5	0.1	0.878557184	0.121432885	9.394658246	133.7583346	0.999990069	3.58E-08	0.999999964	7.585711548	15.10325738	1	0.935691098	0.064298975	6.151969184	135.4839113	0.999990073	3.84E-08	0.999999962	7.553654661	15.09732604	1
0.5	0.2	0.5	0.25	0.707893966	0.292096206	6.068016903	76.39410044	0.999990172	3.60E-08	0.999999964	7.867066551	15.24660055	1	0.807193094	0.192797151	4.752814274	77.86245747	0.999990245	4.32E-08	0.999999957	7.736961612	15.21232425	1
0.5	0.2	0.5	0.5	0.501095545	0.498895638	3.785474961	45.04198372	0.999991183	6.22E-08	0.99999993	12.49445611	16.14804471	0.999999992	0.584462137	0.415528391	3.450915186	45.87839807	0.999990528	9.26E-08	0.9999999	11.93654486	16.00899975	0.999999993
0.5	0.2	0.5	0.75	0.374397989	0.625593571	2.731289328	31.88604542	0.99999156	6.69E-06	0.996605674	48.22608012	19.95410613	0.996612361	0.412340666	0.587650905	2.648235335	32.09931738	0.999991571	1.06E-05	0.99651058	45.3592781	19.95390405	0.996521199
0.5	0.2	0.5	0.9	0.321790924	0.67820025	2.360771701	26.97442342	0.999991175	0.000670811	0.925170074	57.78272839	22.77245082	0.925840884	0.335713564	0.664277798	2.323728151	26.84239312	0.999991362	0.000987975	0.916354227	56.14658953	23.19804099	0.917342202
0.5	0.2	0.5	1	0.293155802	0.706835412	2.176948269	24.40720533	0.999991214	0.005726449	0.794691915	55.31741628	22.48458829	0.800418364	0.293679143	0.706312517	2.15343128	24.07045145	0.99999166	0.008386591	0.766769548	54.06170006	22.98433941	0.775156139
0.5	0.2	0.75	0	0.979172606	0.020817492	14.94422092	194.867573	0.999990098	3.24E-11	1	5.613702448	11.35545204	1	0.993157898	0.006832132	6.71333159	197.0227338	0.999990029	3.24E-11	1	5.613702448	11.35545204	1
0.5	0.2	0.75	0.1	0.933385736	0.066604328	13.9441609	175.6582649	0.999990064	3.25E-11	1	5.646048508	11.38197996	1	0.973459064	0.026530983	7.205356959	177.9740281	0.999990047	3.41E-11	1	5.625269276	11.37322158	1
0.5	0.2	0.75	0.25	0.835571702	0.16441841	10.69194563	128.2731311	0.999990113	3.34E-11	1	5.764815731	11.44291559	1	0.915582408	0.084407669	6.795087333	130.4856138	0.999990077	3.79E-11	1	5.689242662	11.41932658	1
0.5	0.2	0.75	0.5	0.669868383	0.330121918	7.583668182	83.40505679	0.999990301	4.30E-11	1	7.052192691	11.63973724	1	0.765248017	0.234742234	6.086014081	85.02135738	0.999990251	5.60E-11	1	6.670417845	11.59614093	1
0.5	0.2	0.75	0.75	0.532045153	0.467945249	5.683930837	61.34152247	0.999990402	7.38E-10	0.999999999	31.76289132	12.12045941	0.999999999	0.587995861	0.411994313	5.227116262	62.08896633	0.999990174	1.04E-09	0.999999998	29.36251459	12.10671884	0.999999999
0.5	0.2	0.75	0.9	0.466049533	0.533940824	4.839545905	52.67666642	0.999990357	7.46E-06	0.999869386	104.6108059	12.91173616	0.999876843	0.488439087	0.511551465	4.673657895	52.82544782	0.999990552	8.83E-06	0.999856651	102.3216241	13.04909318	0.999865485
0.5	0.2	0.75	1	0.428472535	0.571518467	4.369390492	47.9563898	0.999991002	0.001392409	0.993537049	110.4755092	13.76506704	0.994929458	0.428790826	0.571199276	4.313304994	47.6660492	0.999990102	0.001785517	0.991874671	108.7901187	14.18407688	0.993660188
0.5	0.2	1	0	0.976555832	0.023434217	16.40741665	194.5975225	0.999990049	5.72E-14	1	4.55838503	9.408866099	1	0.993946326	0.006043703	6.195096434	197.1539596	0.999990029	5.72E-14	1	4.55838503	9.408866099	1
0.5	0.2	1	0.1	0.974588481	0.025401615	17.25295655	194.1285325	0.999990095	5.95E-14	1	4.583735227	9.430605115	1	0.992135476	0.007854599	7.347833848	196.7686189	0.999990074	6.04E-14	1	4.566213351	9.42122857	1
0.5	0.2	1	0.25	0.97134816	0.028641922	18.58783953	193.3376814	0.999990082	6.44E-14	1	4.656585698	9.469003329	1	0.988663623	0.011326402	9.38797244	195.9879147	0.999990025	6.69E-14	1	4.599088255	9.448697458	1
0.5	0.2	1	0.5	0.965048044	0.034942024	20.99794654	191.7278111	0.999990068	8.13E-14	1	5.15232939	9.552202508	1	0.980279634	0.019710384	13.71720005	194.086145	0.999990018	8.82E-14	1	4.906690625	9.529002589	1
0.5	0.2	1	0.75	0.9573351	0.042654899	23.65125929	189.5773801	0.99999	2.74E-13	1	14.28226088	9.668628565	1	0.967366918	0.032623092	19.35940189	191.1174518	0.999990009	2.79E-13	1	12.44583994	9.678973607	1
0.5	0.2	1	0.9	0.951816879	0.048172019	25.36242354	187.8394288	0.999988898	1.40E-09	0.999999999	103.7846251	9.762398942	1	0.956535819	0.043454102	23.43788006	188.4724958	0.999989921	1.34E-09	0.999999999	101.9428118	9.824839848	1
0.5	0.2	1	1	0.947653195	0.052334916	26.55073079	186.3475688	0.999988111	7.70E-06	0.999992301	204.6035998	9.84175227	0.999999998	0.94756016	0.052427964	26.45578759	186.0320874	0.999988124	1.02E-05	0.999989803	203.2920932	9.962449598	0.999999997
0.5	0.25	0	0	0.989995014	0.009995014	8.65126016	196.3594212	0.999990027	0.749905563	0.249905563	90.51408306	170.1473435	0.999811127	0.989995014	0.009995014	8.65126016	196.3594212	0.999990027	0.749905563	0.249905563	90.51408306	170.1473435	0.999811127
0.5	0.25	0	0.1	0.824163232	0.175827273	4.210083268	70.36417265	0.999990506	0.674547725	0.179821425	68.01727623	117.2686553	0.85436915	0.824163232	0.175827273	4.210083268	70.36417265	0.999990506	0.677178603	0.178049497	67.68417523	117.4230853	0.8552281
0.5	0.25	0	0.25	0.629266028	0.370725257	2.882394726	36.8868722	0.999991285	0.49578918	0.060070868	44.99454559	68.34943529	0.555860048	0.629266028	0.370725257	2.882394726	36.8868722	0.999991285	0.505702854	0.057568816	44.47176505	68.55133542	0.56327167
0.5	0.25	0	0.5	0.418194264	0.581795844	2.114740214	22.56176806	0.999990108	0.308430287	0.011987809	31.54895424	43.05719973	0.320418096	0.418194264	0.581795844	2.114740214	22.56176806	0.999990108	0.335097862	0.010109924	30.80274938	43.30043595	0.345207786
0.5	0.25	0	0.75	0.288518895	0.711475109	1.763824352	17.10940017	0.999994004	0.205076701	0.003857485	26.09048162	33.6207328	0.208934185	0.288518895	0.711475109	1.763824352	17.10940017	0.999994004	0.249929059	0.002566887	25.13199218	33.92301921	0.252495946
0.5	0.25	0	0.9	0.234048232	0.765945463	1.629513617	15.17390606	0.999993695	0.158117149	0.00208206	23.7647903	29.79700972	0.160199209	0.234048232	0.765945463	1.629513617	15.17390606	0.999993695	0.212609657	0.001127947	22.71408368	30.1273112	0.213737604
0.5	0.25	0	1	0.204513084	0.79547802	1.558436713	14.17758037	0.999991104	0.129400832	0.001325226	22.27740385	27.45182359	0.130726058	0.204513084	0.79547802	1.558436713	14.17758037	0.999991104	0.188792678	0.000604653	21.19448024	27.79112953	0.189397331
0.5	0.25	0.25	0	0.986358698	0.013631309	10.83846977	195.7885892	0.999990008	1.06E-05	0.99998942	13.5580875	24.00829919	1	0.99130217	0.008687921	7.855264329	196.620273	0.99999009	1.06E-05	0.99998942	13.5580875	24.00829919	1
0.5	0.25	0.25	0.1	0.838351594	0.161638457	6.060803374	96.39059828	0.999990051	1.04E-05	0.999989576	13.70540301	24.08949948	1	0.883344994	0.116645055	4.988468202	97.24194203	0.999990049	1.11E-05	0.999988913	13.63583714	24.09631258	1
0.5	0.25	0.25	0.25	0.645014169	0.354976724	3.776686024	50.37422145	0.999990893	1.20E-05	0.99998798	15.4510123	24.81669701	0.99999995	0.708367732	0.291623165	3.435215714	50.97465676	0.999990897	1.40E-05	0.999985942	15.10277137	24.74874294	0.999999953
0.5	0.25	0.25	0.5	0.444264638	0.555726737	2.50862386	29.14609693	0.999991375	9.13E-05	0.982892314	34.1255549	29.51929182	0.982983646	0.487664085	0.512327431	2.43474989	29.36551707	0.999991516	0.00012707	0.983034091	32.80482977	29.38910753	0.983161161
0.5	0.25	0.25	0.75	0.324501379	0.675490259	1.996831373	21.08409	0.999991638	0.002275175	0.680885387	39.49268257	29.3553025	0.683160562	0.342623914	0.657367956	1.977398019	21.05130983	0.999991869	0.003466111	0.666634981	38.2482136	29.36857707	0.670101092
0.5	0.25	0.25	0.9	0.273641572	0.72635016	1.815415535	18.32125716	0.999991733	0.007430869	0.45723747	36.13012602	26.83340769	0.464668339	0.28014232	0.71984995	1.805053145	18.19120075	0.999992269	0.011984946	0.434273041	35.02842656	26.81565088	0.446257987
0.5	0.25	0.25	1	0.245595619	0.754396452	1.722540736	16.93414291	0.999992071	0.012795562	0.352877075	33.82772598	25.40036678	0.365672637	0.245921562	0.754071278	1.714567376	16.75531219	0.99999284	0.021442291	0.328817505	32.76620272	25.39697285	0.350259796
0.5	0.25	0.5	0	0.983225985	0.016764111	12.6748544	195.3849602	0.999990096	5.58E-10	0.999999999	8.165964084	14.33160602	1	0.992541511	0.007448578	7.090406158	196.8817911	0.999990088	5.58E-10	0.999999999	8.165964084	14.33160602	1
0.5	0.25	0.5	0.1	0.886377768	0.113612273	9.044505558	134.1066354	0.999990042	5.51E-10	0.999999999	8.222921627	14.36427926	1	0.939738775	0.06025128	5.943473543	135.7149864	0.999990055	5.91E-10	0.999999999	8.188834611	14.36035933	1
0.5	0.25	0.5	0.25	0.727298081	0.272692406	5.949318482	76.96109347	0.999990487	5.72E-10	0.999999999	8.56121726	14.48078316	1	0.82092135	0.179068719	4.655924238	78.32355243	0.999990069	6.87E-10	0.999999999	8.412781241	14.45777208	1
0.5	0.25	0.5	0.5	0.527876014	0.472114734	3.837911424	45.82358482	0.999990748	1.40E-09	0.999999994	14.98784694	15.16198233	0.999999995	0.609408442	0.390581758	3.488351234	46.61453093	0.9999902	2.10E-09	0.999999994	14.30310234	15.07065731	0.999999996
0.5	0.25	0.5	0.75	0.399588151	0.600402253	2.826362822	32.81480167	0.999990404	1.31E-06	0.997984471	56.05940952	17.97730302	0.997985783	0.43783252	0.562157934	2.737063593	33.04464759	0.999990454	1.90E-06	0.997955762	53.14502065	18.00614741	0.997957663
0.5	0.25	0.5	0.9	0.344841888	0.655149846	2.45730062	27.9645041	0.999991734	0.000271234	0.952225638	61.08302026	20.48381467	0.952496872	0.359012637	0.640979242	2.418979167	27.87698704	0.999991878	0.000387424	0.946350786	59.75325473	20.92930415	0.946738209
0.5	0.25	0.5	1	0.314718185	0.685273522	2.270459251	25.41567932	0.999991707	0.00285506	0.855563238	57.71143054	20.65577347	0.858418298	0.315181177	0.684810877	2.24776598	25.13170975	0.999992055	0.004166902	0.833154814	56.67343377	21.2446346	0.837321716
0.5	0.25	0.75	0	0.980676023	0.019313995	14.15331193	195.1032847	0.999990018	9.46E-14	1	6.061766395	10.83015289	1	0.993563025	0.006427005	6.432395108	197.0668509	0.99999003	9.46E-14	1	6.061766395	10.83015289	1
0.5	0.25	0.75	0.1	0.939003579	0.060986474	13.1222249	176.042065	0.999990053	9.58E-14	1	6.097037015	10.85294156	1	0.975517676	0.024472432	6.83833934	178.1457249	0.999990108	1.01E-13	1	6.07409632	10.84675719	1
0.5	0.25	0.75	0.25	0.851188743	0.148801347	10.08903838	128.8756825	0.999990089	1.01E-13	1	6.235633418	10.90296961	1	0.923689088	0.076301027	6.434094921	130.864864	0.999990115	1.15E-13	1	6.148324967	10.88766256	1
0.5	0.25	0.75	0.5	0.701952025	0.298038286	7.300887025	84.34088305	0.999990311	1.50E-13	1	7.982539602	11.05415703	1	0.789904612	0.210085827	5.848700581	85.78063163	0.999990439	1.96E-13	1	7.490161175	11.0327576	1
0.5	0.25	0.75	0.75	0.573350078	0.426640244	5.634587375	62.56219165	0.999990323	2.72E-11	1	51.46484331	11.38922853	1	0.626933457	0.373056772	5.171969483	63.23649861	0.999990229	3.19E-11	1	46.09786448	11.40833437	1
0.5	0.25	0.75	0.9	0.509218355	0.490772503	4.88792006	54.07268452	0.999990857	2.64E-06	0.999945194	110.5054492	11.87575061	0.999947833	0.53117404	0.468816076	4.720449838	54.22683505	0.999990116	3.00E-06	0.999938546	108.8187148	12.01172201	0.99994155
0.5	0.25	0.75	1	0.471748846	0.52824143	4.466442452	49.48866322	0.999990276	0.000595352	0.997005006	112.7391309	12.41328769	0.997600358	0.471984749	0.528005684	4.417207648	49.26725675	0.999990433	0.000778516	0.996201261	111.876572	12.75550832	0.996979777
0.5	0.25	1	0	0.978613773	0.021376258	15.34152713	194.9030371	0.999990031	3.94E-17	1	4.911110074	8.987324033	1	0.994366446	0.005623593	5.889994384	197.1834964	0.999990039	3.94E-17	1	4.911110074	8.987324033	1
0.5	0.25	1	0.1	0.977155826	0.022834185	15.98721627	194.5496337	0.999990011	4.14E-17	1	4.938428673	9.005698139	1	0.992821704	0.007168364	6.901232828	196.880282	0.999990068	4.21E-17	1	4.91925868	8.999023603	1
0.5	0.25	1	0.25	0.974791892	0.0251982	16.99903415	193.966063	0.999990091	4.57E-17	1	5.021409314	9.037239714	1	0.989928756	0.010061315	8.663557058	196.2669022	0.999990071	4.79E-17	1	4.956054168	9.024090828	1
0.5	0.25	1	0.5	0.970312	0.029678081	18.80617201	192.8091382	0.999990082	6.24E-17	1	5.660216917	9.102569555	1	0.983183281	0.016806748	12.32666996	194.7915071	0.99999003	6.87E-17	1	5.349071911	9.093651473	1
0.5	0.25	1	0.75	0.965010482	0.034979614	20.77393452	191.3331986	0.999990096	5.33E-16	1	21.11878219	9.188800848	1	0.973206817	0.026783207	17.01066475	192.5757019	0.999990024	4.89E-16	1	18.41717619	9.215905425	1
0.5	0.25	1	0.9	0.961333447	0.038656567	22.03595708	190.2082444	0.999990014	2.07E-10	1	116.3950792	9.254395083	1	0.965111361	0.034878725	20.36355594	190.7005567	0.999990086	1.98E-10	1	115.3730986	9.328335768	1
0.5	0.25	1	1	0.958624969	0.04136506	22.91189037	189.2959797	0.999990029	1.56E-06	0.999998443	210.1126016	9.306451643	1	0.958566711	0.041423325	22.83938077	189.0739636	0.999990036	2.14E-06	0.999997863	208.9298081	9.427996232	0.999999999
0.5	0.3	0	0	0.989995014	0.009995014	8.65126016	196.3594212	0.999990027	0.699894231	0.299894231	101.2108428	164.0272228	0.999788462	0.989995014	0.009995014	8.65126016	196.3594212	0.999990027	0.699894231	0.299894231	101.2108428	164.0272228	0.999788462
0.5	0.3	0	0.1	0.824163232	0.175827273	4.210083268	70.36417265	0.999990506	0.616143546	0.220990878	74.99621822	113.6013923	0.837134424	0.824163232	0.175827273	4.210083268	70.36417265	0.999990506	0.618687678	0.219134747	74.70000412	113.7642059	0.837822425
0.5	0.3	0	0.25	0.629266028	0.370725257	2.882394726	36.8868722	0.999991285	0.424081048	0.081678012	48.6189727	66.7028433	0.505759061	0.629266028	0.370725257	2.882394726	36.8868722	0.999991285	0.433010631	0.078669881	48.1687234	66.91579381	0.511680512
0.5	0.3	0	0.5	0.418194264	0.581795844	2.114740214	22.56176806	0.999990108	0.239651885	0.019145812	33.50273304	42.29170213	0.258797697	0.418194264	0.581795844	2.114740214	22.56176806	0.999990108	0.261613782	0.016433324	32.87228832	42.55155798	0.278047106
0.5	0.3	0	0.75	0.288518895	0.711475109	1.763824352	17.10940017	0.999994004	0.14804674	0.006885451	27.43656912	33.1189975	0.154932191	0.288518895	0.711475109	1.763824352	17.10940017	0.999994004	0.182744417	0.004766213	26.62869441	33.44338959	0.18751063
0.5	0.3	0	0.9	0.234048232	0.765945463	1.629513617	15.17390606	0.999993695	0.109295871	0.003942911	24.8733348	29.38933071	0.113238782	0.234048232	0.765945463	1.629513617	15.17390606	0.999993695	0.14996337	0.002263106	23.98784171	29.74416146	0.152226476
0.5	0.3	0	1	0.204513084	0.79547802	1.558436713	14.17758037	0.999991104	0.086562674	0.002620439	23.24670974	27.09799055	0.089183114	0.204513084	0.79547802	1.558436713	14.17758037	0.999991104	0.129694187	0.00128597	22.33450403	27.46275383	0.130980157
0.5	0.3	0.25	0	0.98670862	0.013281439	10.63892417	195.8514806	0.99999006	1.10E-06	0.999998898	14.60084506	22.81925408	1	0.991508181	0.008481844	7.724240696	196.6522484	0.999990025	1.10E-06	0.999998898	14.60084506	22.81925408	1
0.5	0.3	0.25	0.1	0.844095692	0.155894598	5.987424986	96.67206189	0.999990289	1.10E-06	0.999998902	14.76142308	22.89091473	1	0.887544458	0.112445847	4.92989943	97.49432465	0.999990305	1.17E-06	0.999998834	14.69013129	22.89847155	1
0.5	0.3	0.25	0.25	0.656138835	0.343851874	3.790388397	50.80378378	0.99999071	1.36E-06	0.999998606	16.95469407	23.49337867	0.999999966	0.718115055	0.281875698	3.444095934	51.39070947	0.999990753	1.58E-06	0.999998385	16.56360112	23.4435991	0.999999968
0.5	0.3	0.25	0.5	0.456017683	0.543972816	2.543745559	29.62504401	0.9999905	2.25E-05	0.987787214	38.55210773	27.55816687	0.987809678	0.499314911	0.50067575	2.466797913	29.8554265	0.99999066	3.07E-05	0.988011078	37.17125419	27.46218881	0.988041805
0.5	0.3	0.25	0.75	0.334491327	0.665498725	2.027898204	21.50750202	0.999990052	0.000992433	0.734666915	41.28315683	28.08901224	0.735659349	0.352766214	0.647224053	2.007697169	21.49053638	0.999990268	0.001509173	0.721217531	40.21700524	28.1886153	0.722726704
0.5	0.3	0.25	0.9	0.282525321	0.717467858	1.84308989	18.69880478	0.999993179	0.003977534	0.521946213	37.98320731	26.25328925	0.525923748	0.289097785	0.71089248	1.832554048	18.58140963	0.999990265	0.006043424	0.489522753	36.3667393	26.05252039	0.495566177
0.5	0.3	0.25	1	0.253795272	0.746198263	1.748117681	17.28221188	0.999993536	0.007367885	0.408230809	35.48984146	24.9074465	0.415598695	0.254107575	0.745883115	1.740176375	17.11326269	0.999990691	0.011545134	0.373472422	33.88425312	24.70415719	0.385017556
0.5	0.3	0.5	0	0.984030226	0.015959845	12.23195399	195.5163022	0.99999007	8.78E-12	1	8.733268204	13.69709725	1	0.992851508	0.007138497	6.882117979	196.9191534	0.999990005	8.78E-12	1	8.733268204	13.69709725	1
0.5	0.3	0.5	0.1	0.892901073	0.107089089	8.734404529	134.3788847	0.999990162	8.77E-12	1	8.794033555	13.72595937	1	0.943101514	0.056888664	5.758616601	135.8907626	0.999990178	9.40E-12	1	8.758058542	13.72400269	1
0.5	0.3	0.5	0.25	0.74352965	0.256460558	5.825740927	77.39054957	0.999990209	9.46E-12	1	9.195802864	13.82302715	1	0.832226504	0.167763988	4.557807992	78.66644223	0.999990492	1.13E-11	1	9.027370907	13.80924268	1
0.5	0.3	0.5	0.5	0.551525588	0.448464903	3.858108303	46.41348215	0.999990491	3.78E-11	0.999999997	17.8834963	14.35594114	0.999999997	0.631066119	0.36892393	3.498711573	47.16222602	0.99999005	5.61E-11	0.999999997	17.03024262	14.30093065	0.999999997
0.5	0.3	0.5	0.75	0.423014332	0.576977084	2.893164904	33.51749541	0.999991416	4.00E-07	0.99878111	62.5910603	16.49846734	0.99878151	0.461340554	0.538650943	2.79882926	33.75262252	0.999991498	5.23E-07	0.998770603	60.0830178	16.55817242	0.998771126
0.5	0.3	0.5	0.9	0.366796357	0.633194243	2.531223522	28.72333438	0.9999906	0.000124582	0.967594213	62.93825867	18.58312373	0.967718796	0.381139539	0.618851208	2.491919983	28.66597974	0.999990747	0.00017349	0.963424953	61.86640433	19.02701511	0.963598443
0.5	0.3	0.5	1	0.335526021	0.664464301	2.345001682	26.20056454	0.999990322	0.001490776	0.895808872	58.92655301	18.95904276	0.897299648	0.335938925	0.664051744	2.323256737	25.9577297	0.999990668	0.002173437	0.877837033	58.0579052	19.58348628	0.880010471
0.5	0.3	0.75	0	0.981932398	0.018057669	13.47396551	195.2958924	0.999990067	2.96E-16	1	6.464843863	10.37452173	1	0.993909174	0.0060809	6.186766616	197.0996839	0.999990074	2.96E-16	1	6.464843863	10.37452173	1
0.5	0.3	0.75	0.1	0.943536643	0.056453422	12.43274896	176.3382485	0.999990065	3.03E-16	1	6.502531331	10.39437872	1	0.977185638	0.022804436	6.528472997	178.2702496	0.999990074	3.19E-16	1	6.477759755	10.39035494	1
0.5	0.3	0.75	0.25	0.86353167	0.136458518	9.578656666	129.3245022	0.999990188	3.28E-16	1	6.661500884	10.43646037	1	0.930028043	0.069961992	6.129835187	131.1396236	0.999990034	3.75E-16	1	6.562615245	10.42773346	1
0.5	0.3	0.75	0.5	0.727634972	0.272355362	7.029873087	85.02066535	0.999990333	5.85E-16	1	9.020164417	10.55714529	1	0.8092285	0.190761592	5.626531397	86.32342674	0.999990092	7.64E-16	1	8.389463717	10.55208952	1
0.5	0.3	0.75	0.75	0.607804224	0.392186203	5.539402412	63.44092177	0.999990427	4.86E-12	1	71.94009476	10.80529419	1	0.65891108	0.341079361	5.077833299	64.0552	0.99999044	4.43E-12	1	68.7861498	10.84715899	1
0.5	0.3	0.75	0.9	0.546291099	0.453699579	4.871472783	55.06897462	0.999990677	1.18E-06	0.999972566	113.3608371	11.1313257	0.99997375	0.567629822	0.432361119	4.704462278	55.22103085	0.999990941	1.34E-06	0.999969954	112.5246298	11.27118792	0.99997129
0.5	0.3	0.75	1	0.509644243	0.490346731	4.491881354	50.57404226	0.999990974	0.00029643	0.998459447	114.6728188	11.48875857	0.998755877	0.509822579	0.490167436	4.448242703	50.39600629	0.999990015	0.000383915	0.998012968	113.4735662	11.78278761	0.998396883
0.5	0.3	1	0	0.98028002	0.019709993	14.45050421	195.1424982	0.999990013	3.02E-20	1	5.229853614	8.621036912	1	0.994716996	0.005273078	5.628972927	197.200636	0.999990074	3.02E-20	1	5.229853614	8.621036912	1
0.5	0.3	1	0.1	0.97916815	0.020821945	14.95514014	194.8705014	0.999990095	3.21E-20	1	5.258758419	8.636856267	1	0.993368066	0.006621979	6.532738392	196.9541748	0.999990045	3.28E-20	1	5.238192228	8.632325899	1
0.5	0.3	1	0.25	0.977386353	0.022603672	15.7411141	194.4216609	0.999990025	3.62E-20	1	5.351673595	8.663428037	1	0.990887625	0.00910242	8.088636803	196.4572101	0.999990045	3.82E-20	1	5.278803294	8.65581811	1
0.5	0.3	1	0.5	0.974074634	0.025915419	17.13263968	193.5553557	0.999990054	5.44E-20	1	6.167695819	8.716600689	1	0.985259953	0.014730138	11.26897885	195.2712974	0.99999009	6.04E-20	1	5.777894595	8.718347065	1
0.5	0.3	1	0.75	0.970254401	0.029735694	18.63296282	192.4851098	0.999990094	4.62E-18	1	47.62169662	8.783766511	1	0.977195255	0.022794775	15.26976872	193.5288601	0.99999003	3.07E-18	1	42.80019908	8.82313667	1
0.5	0.3	1	0.9	0.967664422	0.03232562	19.58884102	191.6982933	0.999990043	5.59E-11	1	121.8294104	8.832857036	1	0.97081478	0.029175241	18.10600714	192.1035212	0.99999002	5.43E-11	1	121.2972981	8.915649876	1
0.5	0.3	1	1	0.965788588	0.034201455	20.25029591	191.0832555	0.999990043	4.48E-07	0.999999551	213.4802375	8.870435689	1	0.965748769	0.034241278	20.19162731	190.9131151	0.999990047	6.26E-07	0.999999373	212.4893023	8.994709255	1
0.5	0.4	0	0	0.989995014	0.009995014	8.65126016	196.3594212	0.999990027	0.599879121	0.399879121	120.0495889	150.9142939	0.999758242	0.989995014	0.009995014	8.65126016	196.3594212	0.999990027	0.599879121	0.399879121	120.0495889	150.9142939	0.999758242
0.5	0.4	0	0.1	0.824163232	0.175827273	4.210083268	70.36417265	0.999990506	0.505283446	0.308930146	86.96787326	105.7096773	0.814213592	0.824163232	0.175827273	4.210083268	70.36417265	0.999990506	0.507652788	0.306905123	86.72407776	105.8921936	0.814557911
0.5	0.4	0	0.25	0.629266028	0.370725257	2.882394726	36.8868722	0.999991285	0.302464119	0.13735938	54.56731041	63.14342778	0.439823499	0.629266028	0.370725257	2.882394726	36.8868722	0.999991285	0.309580097	0.133194587	54.21676756	63.38629403	0.442774684
0.5	0.4	0	0.5	0.418194264	0.581795844	2.114740214	22.56176806	0.999990108	0.139136225	0.042766552	36.59174993	40.60183	0.181902777	0.418194264	0.581795844	2.114740214	22.56176806	0.999990108	0.153479072	0.037629438	36.11884621	40.9074649	0.19110851
0.5	0.4	0	0.75	0.288518895	0.711475109	1.763824352	17.10940017	0.999994004	0.073495775	0.01873568	29.53007149	31.99640611	0.092231454	0.288518895	0.711475109	1.763824352	17.10940017	0.999994004	0.09321148	0.013734679	28.92731206	32.38096466	0.106946159
0.5	0.4	0	0.9	0.234048232	0.765945463	1.629513617	15.17390606	0.999993695	0.049494264	0.011927347	26.5854151	28.47112959	0.06142161	0.234048232	0.765945463	1.629513617	15.17390606	0.999993695	0.070852038	0.007455275	25.92485304	28.892257	0.078307313
0.5	0.4	0	1	0.204513084	0.79547802	1.558436713	14.17758037	0.999991104	0.036577203	0.008564611	24.73688171	26.29755256	0.045141814	0.204513084	0.79547802	1.558436713	14.17758037	0.999991104	0.057929145	0.004684704	24.05679483	26.73079915	0.062613849
0.5	0.4	0.25	0	0.987341861	0.012648173	10.27187926	195.9584688	0.999990033	1.23E-08	0.999999988	16.4909445	20.77729861	1	0.991883079	0.008106988	7.482207724	196.7123394	0.999990067	1.23E-08	0.999999988	16.4909445	20.77729861	1
0.5	0.4	0.25	0.1	0.853789384	0.146200955	5.84014667	97.08610763	0.99999034	1.25E-08	0.999999987	16.68303427	20.83383379	1	0.894590941	0.105399441	4.81296937	97.85788029	0.999990382	1.33E-08	0.999999987	16.60516226	20.84476215	1
0.5	0.4	0.25	0.25	0.675618815	0.324371724	3.791732208	51.43520468	0.999990539	1.92E-08	0.999999962	20.1330272	21.26234816	0.999999982	0.735024804	0.264965851	3.440039627	51.99326004	0.999990655	2.19E-08	0.999999961	19.61990565	21.24537421	0.999999983
0.5	0.4	0.25	0.5	0.477945857	0.522045582	2.595726662	30.35804645	0.999991439	2.09E-06	0.993593254	46.52873054	24.31200619	0.993595345	0.520910177	0.479081432	2.513627122	30.59692949	0.999991609	2.70E-06	0.993764354	45.10696198	24.29041764	0.993767059
0.5	0.4	0.25	0.75	0.353813694	0.64617724	2.08007243	22.19541583	0.999990935	0.00023929	0.822604385	44.48804909	25.71718217	0.822843676	0.372330968	0.627660103	2.058481365	22.20083466	0.999991071	0.000359246	0.811074089	43.65700445	25.97219839	0.811433335
0.5	0.4	0.25	0.9	0.299946737	0.700043758	1.89143676	19.33209883	0.999990495	0.001111463	0.630930007	39.67373971	24.39755527	0.63204147	0.30664505	0.693345847	1.880621254	19.2358763	0.999990896	0.001842357	0.601781432	38.94896449	24.65051822	0.603623788
0.5	0.4	0.25	1	0.26999074	0.729999803	1.793678173	17.87706573	0.999990543	0.002239138	0.513901828	36.87599979	23.3569816	0.516140966	0.270278569	0.729712621	1.785866384	17.72636423	0.99999119	0.003954226	0.475913719	36.17419442	23.56830819	0.479867945
0.5	0.4	0.5	0	0.985379827	0.014610199	11.4685632	195.7273635	0.999990026	2.39E-15	1	9.763766564	12.59372836	1	0.993379515	0.006610545	6.518649315	196.9802762	0.99999006	2.39E-15	1	9.763766564	12.59372836	1
0.5	0.4	0.5	0.1	0.903359277	0.096630796	8.204049188	134.7836643	0.999990073	2.44E-15	1	9.831916301	12.61661642	1	0.948472866	0.05151722	5.441809031	136.1408205	0.999990085	2.62E-15	1	9.792076239	12.61844454	1
0.5	0.4	0.5	0.25	0.769555941	0.230434314	5.584375696	78.00991918	0.999990255	2.89E-15	1	10.39692277	12.68698906	1	0.850045888	0.149944184	4.37023781	79.14777517	0.999990071	3.43E-15	1	10.17806097	12.68829578	1
0.5	0.4	0.5	0.5	0.591590903	0.408399395	3.843980064	47.25727258	0.999990297	6.38E-14	0.999999999	26.42606286	13.03462378	0.999999999	0.667026266	0.332963781	3.474737723	47.93342165	0.999990047	8.54E-14	0.999999999	24.54637324	13.03272414	0.999999999
0.5	0.4	0.5	0.75	0.465100238	0.53489013	2.969249575	34.51982558	0.999990368	8.41E-08	0.999425737	69.63830014	14.33788065	0.999425821	0.503123865	0.496866678	2.867686166	34.75163953	0.999990543	9.65E-08	0.999419791	68.362137	14.4536603	0.999419888
0.5	0.4	0.5	0.9	0.407404707	0.592586523	2.628926915	29.81328867	0.999991229	3.88E-05	0.984176767	65.93418531	15.76671097	0.98421561	0.421908613	0.578082745	2.588308791	29.79231199	0.999991358	5.19E-05	0.981878845	65.21712819	16.20411818	0.981930742
0.5	0.4	0.5	1	0.374661387	0.625329456	2.449704317	27.34035463	0.999990843	0.000540633	0.944281332	61.26281325	16.24820164	0.944821965	0.374996138	0.624994961	2.429914027	27.15586003	0.999991099	0.000781509	0.932716229	60.6204253	16.89528042	0.933497739
0.5	0.4	0.75	0	0.983936145	0.016053859	12.35365094	195.5876112	0.999990005	3.48E-21	1	7.201658471	9.579360001	1	0.994474439	0.005515597	5.773769509	197.130977	0.999990036	3.48E-21	1	7.201658471	9.579360001	1
0.5	0.4	0.75	0.1	0.9505172	0.049472804	11.32281482	176.7707359	0.999990004	3.65E-21	1	7.243354416	9.59482954	1	0.979767344	0.020222702	6.025817495	178.4391838	0.999990045	3.85E-21	1	7.215417948	9.594445304	1
0.5	0.4	0.75	0.25	0.882100486	0.117889694	8.751636249	129.9568371	0.99999018	4.21E-21	1	7.44917124	9.625922741	1	0.9394622	0.060527869	5.638639081	131.5147707	0.999990068	4.82E-21	1	7.324984783	9.627695533	1
0.5	0.4	0.75	0.5	0.766548376	0.23344197	6.544586973	85.95160137	0.999990345	1.39E-20	1	11.91555015	9.70827548	1	0.837861371	0.162128924	5.236404691	87.05438126	0.999990296	1.72E-20	1	10.84916529	9.727426176	1
0.5	0.4	0.75	0.75	0.66200379	0.337986292	5.300772324	64.63016651	0.999990083	1.09E-12	1	81.99464835	9.859841287	1	0.708360248	0.29163001	4.851234676	65.15244874	0.999990258	9.19E-13	1	81.85578456	9.93392788	1
0.5	0.4	0.75	0.9	0.606316015	0.393674734	4.748604483	56.40629926	0.999990749	3.53E-07	0.999990889	115.9559851	10.03204371	0.999991242	0.626207116	0.373782984	4.585683457	56.54649047	0.9999901	3.96E-07	0.999989602	115.2205666	10.18466132	0.999989998
0.5	0.4	0.75	1	0.572247197	0.427743583	4.433746094	52.01802364	0.99999078	9.41E-05	0.999480193	116.1997949	10.21085514	0.999574257	0.572353961	0.42763692	4.398528244	51.8908645	0.99999088	0.000125457	0.999318093	115.7868255	10.46548484	0.99944355
0.5	0.4	1	0	0.982845233	0.017144829	13.02586773	195.4979894	0.999990061	2.38E-26	1	5.816865165	7.980701452	1	0.995273868	0.004716208	5.201211012	197.2038468	0.999990076	2.38E-26	1	5.816865165	7.980701452	1
0.5	0.4	1	0.1	0.98216504	0.017825053	13.34645721	195.325864	0.999990092	2.58E-26	1	5.848216328	7.992825733	1	0.994195782	0.005794276	5.950918475	197.0394505	0.999990058	2.65E-26	1	5.82531725	7.991689751	1
0.5	0.4	1	0.25	0.981093241	0.0188968	13.84139197	195.0467685	0.999990041	3.06E-26	1	5.962302931	8.012561263	1	0.992266896	0.007723152	7.217725165	196.6964188	0.999990048	3.26E-26	1	5.874111144	8.013538287	1
0.5	0.4	1	0.5	0.979155644	0.02083438	14.70575564	194.5236247	0.999990024	6.02E-26	1	7.332965612	8.050127907	1	0.988066296	0.011923731	9.740507054	195.8727666	0.999990027	6.61E-26	1	6.706156737	8.068033147	1
0.5	0.4	1	0.75	0.977000476	0.022989533	15.62278333	193.9050723	0.999990008	4.08E-19	1	72.99759303	8.094669671	1	0.98232471	0.017665334	12.83105225	194.6966023	0.999990044	2.49E-19	1	73.51684204	8.15292418	1
0.5	0.4	1	0.9	0.975585135	0.024404923	16.20010133	193.4724247	0.999990058	9.63E-12	1	125.8316253	8.125488709	1	0.977948393	0.022041647	14.98477089	193.7715469	0.999990039	9.74E-12	1	125.6552059	8.223551576	1
0.5	0.4	1	1	0.9745829	0.02540719	16.59686283	193.1479898	0.99999009	7.45E-08	0.999999926	216.9310135	8.148104251	1	0.974560845	0.025429248	16.55450569	193.0318644	0.999990093	1.06E-07	0.999999894	216.281612	8.281227496	1
0.5	0.5	0	0	0.989995014	0.009995014	8.65126016	196.3594212	0.999990027	0.499874084	0.499874084	136.3941133	136.3941133	0.999748169	0.989995014	0.009995014	8.65126016	196.3594212	0.999990027	0.499874084	0.499874084	136.3941133	136.3941133	0.999748169
0.5	0.5	0	0.1	0.824163232	0.175827273	4.210083268	70.36417265	0.999990506	0.402246188	0.404442194	97.07689965	96.8686381	0.806688382	0.824163232	0.175827273	4.210083268	70.36417265	0.999990506	0.404442194	0.402246188	96.8686381	97.07689965	0.806688382
0.5	0.5	0	0.25	0.629266028	0.370725257	2.882394726	36.8868722	0.999991285	0.206695284	0.21222449	59.35434057	59.06798133	0.418919774	0.629266028	0.370725257	2.882394726	36.8868722	0.999991285	0.21222449	0.206695284	59.06798133	59.35434057	0.418919774
0.5	0.5	0	0.5	0.418194264	0.581795844	2.114740214	22.56176806	0.999990108	0.075656887	0.084532086	38.97283418	38.6000433	0.160188973	0.418194264	0.581795844	2.114740214	22.56176806	0.999990108	0.084532086	0.075656887	38.6000433	38.97283418	0.160188973
0.5	0.5	0	0.75	0.288518895	0.711475109	1.763824352	17.10940017	0.999994004	0.033606652	0.044004821	31.11393425	30.64165563	0.077611472	0.288518895	0.711475109	1.763824352	17.10940017	0.999994004	0.044004821	0.033606652	30.64165563	31.11393425	0.077611472
0.5	0.5	0	0.9	0.234048232	0.765945463	1.629513617	15.17390606	0.999993695	0.020453192	0.03075538	27.87066637	27.3532162	0.051208572	0.234048232	0.765945463	1.629513617	15.17390606	0.999993695	0.03075538	0.020453192	27.3532162	27.87066637	0.051208572
0.5	0.5	0	1	0.204513084	0.79547802	1.558436713	14.17758037	0.999991104	0.014006924	0.023645769	25.84985091	25.3172997	0.037652692	0.204513084	0.79547802	1.558436713	14.17758037	0.999991104	0.023645769	0.014006924	25.3172997	25.84985091	0.037652692
0.5	0.5	0.25	0	0.987902331	0.012087742	9.940775086	196.051021	0.999990074	1.41E-10	1	18.2882153	18.94468432	1	0.99221645	0.007773628	7.262788016	196.759528	0.999990078	1.41E-10	1	18.2882153	18.94468432	1
0.5	0.5	0.25	0.1	0.861825573	0.138164789	5.698258373	97.38571884	0.999990363	1.48E-10	1	18.52278121	18.98942446	1	0.900398202	0.099591817	4.700713295	98.11359248	0.999990019	1.57E-10	1	18.43345424	19.00523921	1
0.5	0.5	0.25	0.25	0.692302392	0.307688126	3.772594544	51.88763618	0.999990517	3.21E-10	0.999999989	24.12657862	19.30040009	0.999999989	0.749358677	0.250632017	3.419098241	52.4180407	0.999990694	3.55E-10	0.999999989	23.4158812	19.31326527	0.99999999
0.5	0.5	0.25	0.5	0.498018944	0.501971679	2.629563262	30.89898524	0.999990623	3.31E-07	0.996165664	53.00983707	21.54859856	0.996165995	0.540524677	0.459466169	2.543410549	31.13779105	0.999990846	4.01E-07	0.996265199	51.74857891	21.60653785	0.9962656
0.5	0.5	0.25	0.75	0.372259273	0.627733066	2.121004353	22.73143936	0.999992339	7.12E-05	0.883293085	46.95674382	23.2432789	0.883364321	0.390945613	0.609046818	2.098202461	22.75142556	0.999992431	0.000105589	0.873615062	46.28519085	23.63908653	0.873720652
0.5	0.5	0.25	0.9	0.316862785	0.683129215	1.931427087	19.84217984	0.999991999	0.000382847	0.730656451	41.58505133	22.52611285	0.731039298	0.32366464	0.676327633	1.920398999	19.76248283	0.999992273	0.000642402	0.701265613	40.98845545	22.9816629	0.701908015
0.5	0.5	0.25	1	0.285859568	0.714132484	1.832348932	18.36584741	0.999992051	0.00082817	0.623764004	38.60167928	21.7918567	0.624592174	0.28612603	0.713866479	1.824722715	18.23103059	0.999992509	0.001502722	0.580828259	38.01831167	22.22634896	0.582330981
0.5	0.5	0.5	0	0.986478987	0.013511098	10.82763337	195.8930401	0.999990085	7.28E-19	1	10.74789162	11.59246824	1	0.993814826	0.006175205	6.209864413	197.0141118	0.99999003	7.28E-19	1	10.74789162	11.59246824	1
0.5	0.5	0.5	0.1	0.911525722	0.088464346	7.761835374	135.0770439	0.999990068	7.67E-19	1	10.82432724	11.61076237	1	0.952647874	0.047342194	5.177015809	136.311796	0.999990068	8.18E-19	1	10.77980084	11.61645749	1
0.5	0.5	0.5	0.25	0.789827508	0.210162765	5.361223233	78.44265187	0.999990273	1.04E-18	1	11.64966176	11.66325635	1	0.863676431	0.13631376	4.19949681	79.47379172	0.999990191	1.20E-18	1	11.35201201	11.67783997	1
0.5	0.5	0.5	0.5	0.62441718	0.375573163	3.792659709	47.84023915	0.999990343	1.43E-15	0.999999999	50.15550321	11.90070255	0.999999999	0.69585441	0.304135837	3.421240489	48.45663253	0.999990247	1.25E-15	0.999999999	47.11311983	11.93921974	0.999999999
0.5	0.5	0.5	0.75	0.501692879	0.498298739	2.996995328	35.20884256	0.999991618	3.14E-08	0.999716781	73.11801227	12.73002813	0.999716813	0.539014634	0.460975372	2.890930009	35.43053654	0.999990006	3.35E-08	0.999692613	71.96492371	12.89371489	0.999692646
0.5	0.5	0.5	0.9	0.443836575	0.556153691	2.680765514	30.56253427	0.999990266	1.52E-05	0.991508065	67.20296649	13.67389602	0.991523254	0.458317768	0.541672645	2.639438119	30.56129695	0.999990414	2.00E-05	0.990066526	66.71095915	14.10885548	0.990086488
0.5	0.5	0.5	1	0.410429801	0.589562189	2.511695959	28.1283383	0.99999199	0.000241181	0.969121032	62.9845559	14.10852047	0.969362212	0.410706781	0.589285393	2.493728032	27.9822815	0.999992174	0.00034797	0.961489537	62.49524197	14.75268343	0.961837507
0.5	0.5	0.75	0	0.985482269	0.014507819	11.45642535	195.8043637	0.999990088	5.09E-26	1	7.911440717	8.85534377	1	0.994919154	0.005070912	5.437354796	197.1396792	0.999990066	5.09E-26	1	7.911440717	8.85534377	1
0.5	0.5	0.75	0.1	0.955727996	0.044262117	10.45379827	177.0776312	0.999990113	5.48E-26	1	7.956895128	8.867592384	1	0.981700069	0.01829	5.629594136	178.5439363	0.999990069	5.77E-26	1	7.925796719	8.870503908	1
0.5	0.5	0.75	0.25	0.895625393	0.1043648	8.101484806	130.3874511	0.999990193	6.87E-26	1	8.228269685	8.891261841	1	0.946252042	0.053738052	5.253819654	131.7570206	0.999990095	7.79E-26	1	8.070242414	8.902108138	1
0.5	0.5	0.75	0.5	0.794913012	0.20507727	6.133097568	86.56526057	0.999990282	2.47E-24	1	38.13938433	8.950305952	1	0.858263008	0.141727348	4.910740337	87.52500212	0.999990356	1.70E-24	1	31.52453277	8.989172542	1
0.5	0.5	0.75	0.75	0.702728437	0.297262252	5.054679779	65.40321	0.999990689	4.19E-13	1	84.07098848	9.050494802	1	0.744867123	0.255123045	4.622348244	65.85738501	0.999990167	3.62E-13	1	84.15888382	9.150798235	1
0.5	0.5	0.75	0.9	0.652578073	0.347412052	4.582071829	57.26794847	0.999990124	1.38E-07	0.999996134	116.7361443	9.15336208	0.999996271	0.670994041	0.328996467	4.425017395	57.39552325	0.999990508	1.59E-07	0.999995589	116.5142064	9.323940636	0.999995747
0.5	0.5	0.75	1	0.621391272	0.378599679	4.313242361	52.94116413	0.999990951	3.74E-05	0.999786266	116.9721293	9.254268559	0.999823673	0.621458223	0.378532809	4.28397381	52.84219761	0.999991032	5.10E-05	0.999711895	116.6866678	9.502557356	0.999762934
0.5	0.5	1	0	0.984752537	0.015237469	11.92122605	195.7475028	0.999990007	2.61E-32	1	6.387510824	7.396698137	1	0.99569852	0.00429149	4.862525515	197.1775341	0.99999001	2.61E-32	1	6.387510824	7.396698137	1
0.5	0.5	1	0.1	0.984323185	0.015666857	12.12944249	195.6357739	0.999990042	2.89E-32	1	6.420918405	7.406204814	1	0.994799782	0.005190261	5.506045378	197.0710813	0.999990043	2.98E-32	1	6.395825907	7.407946633	1
0.5	0.5	1	0.25	0.98365446	0.016335585	12.44886149	195.456708	0.999990045	3.65E-32	1	6.562000618	7.421344837	1	0.993223995	0.00676605	6.578271819	196.8284021	0.999990045	3.91E-32	1	6.45522869	7.429524819	1
0.5	0.5	1	0.5	0.982468458	0.017521625	13.00111058	195.1271831	0.999990083	1.23E-31	1	9.688171933	7.449170707	1	0.989894982	0.01009506	8.67140219	196.2292431	0.999990042	1.21E-31	1	8.21116619	7.480659	1
0.5	0.5	1	0.75	0.981181885	0.018808132	13.57975933	194.7462065	0.999990017	1.30E-19	1	74.5240518	7.480730654	1	0.985501238	0.014488806	11.18217836	195.3779162	0.999990044	8.69E-20	1	74.93636653	7.555904457	1
0.5	0.5	1	0.9	0.980354961	0.019635055	13.94052317	194.4875149	0.999990016	2.84E-12	1	127.3639751	7.501767306	1	0.982242111	0.017747984	12.90701048	194.7238746	0.999990095	3.00E-12	1	127.2867175	7.615788882	1
0.5	0.5	1	1	0.979777984	0.020212063	14.18699508	194.2987839	0.999990047	2.08E-08	0.999999979	218.509085	7.516805623	1	0.97976395	0.020226099	14.15404968	194.210436	0.999990049	3.01E-08	0.99999997	218.060753	7.663216473	1
0.5	0.6	0	0	0.989995014	0.009995014	8.65126016	196.3594212	0.999990027	0.399879121	0.599879121	150.9142939	120.0495889	0.999758242	0.989995014	0.009995014	8.65126016	196.3594212	0.999990027	0.399879121	0.599879121	150.9142939	120.0495889	0.999758242
0.5	0.6	0	0.1	0.824163232	0.175827273	4.210083268	70.36417265	0.999990506	0.306905123	0.507652788	105.8921936	86.72407776	0.814557911	0.824163232	0.175827273	4.210083268	70.36417265	0.999990506	0.308930146	0.505283446	105.7096773	86.96787326	0.814213592
0.5	0.6	0	0.25	0.629266028	0.370725257	2.882394726	36.8868722	0.999991285	0.133194587	0.309580097	63.38629403	54.21676756	0.442774684	0.629266028	0.370725257	2.882394726	36.8868722	0.999991285	0.13735938	0.302464119	63.14342778	54.56731041	0.439823499
0.5	0.6	0	0.5	0.418194264	0.581795844	2.114740214	22.56176806	0.999990108	0.037629438	0.153479072	40.9074649	36.11884621	0.19110851	0.418194264	0.581795844	2.114740214	22.56176806	0.999990108	0.042766552	0.139136225	40.60183	36.59174993	0.181902777
0.5	0.6	0	0.75	0.288518895	0.711475109	1.763824352	17.10940017	0.999994004	0.013734679	0.09321148	32.38096466	28.92731206	0.106946159	0.288518895	0.711475109	1.763824352	17.10940017	0.999994004	0.01873568	0.073495775	31.99640611	29.53007149	0.092231454
0.5	0.6	0	0.9	0.234048232	0.765945463	1.629513617	15.17390606	0.999993695	0.007455275	0.070852038	28.892257	25.92485304	0.078307313	0.234048232	0.765945463	1.629513617	15.17390606	0.999993695	0.011927347	0.049494264	28.47112959	26.5854151	0.06142161
0.5	0.6	0	1	0.204513084	0.79547802	1.558436713	14.17758037	0.999991104	0.004684704	0.057929145	26.73079915	24.05679483	0.062613849	0.204513084	0.79547802	1.558436713	14.17758037	0.999991104	0.008564611	0.036577203	26.29755256	24.73688171	0.045141814
0.5	0.6	0.25	0	0.988404037	0.011586049	9.639337357	196.1302324	0.999990086	1.69E-12	1	20.14760827	17.14599862	1	0.992514889	0.007475173	7.062586263	196.7948897	0.999990062	1.69E-12	1	20.14760827	17.14599862	1
0.5	0.6	0.25	0.1	0.868702333	0.131288027	5.564001429	97.61767582	0.99999036	1.83E-12	1	20.44681148	17.18090983	1	0.905339308	0.094650724	4.594631948	98.30668704	0.999990032	1.92E-12	1	20.33792194	17.20330537	1
0.5	0.6	0.25	0.25	0.706881407	0.293109171	3.742183302	52.23373515	0.999990577	7.59E-12	0.999999993	30.47132326	17.40548643	0.999999993	0.761775363	0.238215441	3.389002611	52.73802002	0.999990805	7.86E-12	0.999999994	29.38716798	17.44859491	0.999999994
0.5	0.6	0.25	0.5	0.516481968	0.483508041	2.650414551	31.31907138	0.999990009	8.10E-08	0.997664576	57.87778392	19.02808145	0.997664657	0.558441991	0.441548297	2.561063526	31.55388711	0.999990288	9.29E-08	0.997705459	56.91807799	19.17045371	0.997705552
0.5	0.6	0.25	0.75	0.389845271	0.610145959	2.152781213	23.16185015	0.99999123	2.26E-05	0.922775691	48.25697278	20.56483368	0.922798316	0.408638069	0.591353255	2.128927383	23.19174572	0.999991324	3.35E-05	0.914479376	47.71265179	21.09298746	0.91451289
0.5	0.6	0.25	0.9	0.333241034	0.666749375	1.964217494	20.26136251	0.999990409	0.000127635	0.808517398	42.45700764	20.21931733	0.808645033	0.340125868	0.659864819	1.953025917	20.19514036	0.999990686	0.000220001	0.780423263	41.95977366	20.8697511	0.780643264
0.5	0.6	0.25	1	0.301354155	0.698636012	1.864890046	18.77358097	0.999990167	0.000282517	0.719981995	39.3294386	19.73134141	0.720264512	0.301601784	0.698388869	1.857480673	18.65298358	0.999990654	0.000536399	0.675350366	38.83855648	20.398665	0.675886765
0.5	0.6	0.5	0	0.987398918	0.012591153	10.2773147	196.0240221	0.999990072	2.47E-22	1	11.76990095	10.60138941	1	0.994179387	0.005810644	5.943683402	197.0302131	0.999990031	2.47E-22	1	11.76990095	10.60138941	1
0.5	0.6	0.5	0.1	0.918169547	0.081820634	7.383817612	135.3030808	0.99999018	2.68E-22	1	11.85740603	10.61589841	1	0.956016793	0.043973366	4.950537795	136.433418	0.999990159	2.84E-22	1	11.80620056	10.62602613	1
0.5	0.6	0.5	0.25	0.806258673	0.193731582	5.158395687	78.76624979	0.999990255	4.48E-22	1	13.18741545	10.65519475	1	0.874550026	0.125440223	4.045584608	79.70814837	0.999990248	4.97E-22	1	12.74048817	10.6835404	1
0.5	0.6	0.5	0.5	0.651923033	0.348067476	3.725018953	48.27155203	0.999990509	4.25E-16	1	60.66645812	10.81962427	1	0.719584827	0.280405708	3.355426576	48.83671126	0.999990535	3.28E-16	1	60.55003945	10.89517609	1
0.5	0.6	0.5	0.75	0.533710571	0.466280759	2.9965668	35.71593501	0.99999133	1.42E-08	0.999845273	74.53790288	11.35369497	0.999845287	0.570100026	0.429891588	2.88776433	35.9260211	0.999991614	1.55E-08	0.999837722	74.1810562	11.56760083	0.999837737
0.5	0.6	0.5	0.9	0.476497938	0.523493899	2.703389128	31.11280371	0.999991837	7.33E-06	0.995421812	68.68179011	11.97712448	0.995429145	0.490829789	0.509162181	2.661736629	31.12313826	0.99999197	9.66E-06	0.994475425	68.32804434	12.42655373	0.994485084
0.5	0.6	0.5	1	0.442978202	0.557013067	2.545077364	28.70696591	0.999991269	0.000111237	0.982462062	63.60797648	12.29241866	0.982573299	0.44321111	0.556780329	2.528728041	28.58795955	0.999991439	0.000162947	0.977241026	63.23116056	12.9334036	0.977403972
0.5	0.6	0.75	0	0.986723244	0.013266815	10.71398321	195.9682263	0.999990059	9.02E-31	1	8.654450702	8.136718015	1	0.995276462	0.004713627	5.157658494	197.127608	0.999990089	9.02E-31	1	8.654450702	8.136718015	1
0.5	0.6	0.75	0.1	0.959816385	0.040173703	9.745872859	177.3065955	0.999990088	9.99E-31	1	8.704335797	8.146404582	1	0.98320633	0.016783744	5.306767267	178.6060317	0.999990074	1.05E-30	1	8.669304043	8.152794628	1
0.5	0.6	0.75	0.25	0.906041672	0.093948395	7.571049854	130.7021645	0.999990067	1.41E-30	1	9.086526739	8.164539703	1	0.951408987	0.048581191	4.941212148	131.9216838	0.999990178	1.56E-30	1	8.872926971	8.184715179	1
0.5	0.6	0.75	0.5	0.816670954	0.183319185	5.782819523	87.00327242	0.999990138	6.43E-25	1	54.38499591	8.207623468	1	0.873623773	0.126366526	4.636243518	87.85124967	0.999990299	3.40E-25	1	55.08891013	8.266266554	1
0.5	0.6	0.75	0.75	0.734482703	0.265507826	4.823954765	65.94794458	0.999990529	1.88E-13	1	85.02967269	8.276123685	1	0.772946527	0.227043557	4.409887452	66.34863443	0.999990084	1.70E-13	1	85.14718644	8.403783781	1
0.5	0.6	0.75	0.9	0.689210242	0.310780361	4.408977452	57.87200298	0.999990602	6.17E-08	0.999998215	117.3637024	8.341262688	0.999998276	0.706238086	0.293751943	4.258212808	57.98717886	0.999990029	7.29E-08	0.99999783	116.8501208	8.536611026	0.999997903
0.5	0.6	0.75	1	0.660761937	0.339228282	4.173963842	53.58442725	0.999990219	1.65E-05	0.999901734	116.871912	8.40192528	0.999918208	0.660805238	0.339185055	4.149100607	53.50366001	0.999990293	2.33E-05	0.999862534	116.6591603	8.663419341	0.999885803
0.5	0.6	1	0	0.986241024	0.013748984	11.0297504	195.9342495	0.999990008	3.78E-38	1	6.989832803	6.816253961	1	0.996030303	0.003959705	4.58791164	197.1363158	0.999990008	3.78E-38	1	6.989832803	6.816253961	1
0.5	0.6	1	0.1	0.985970178	0.014019843	11.16408129	195.8613911	0.999990022	4.30E-38	1	7.025495274	6.823735745	1	0.995259215	0.004730844	5.153292482	197.0708626	0.999990059	4.44E-38	1	6.997781702	6.828364843	1
0.5	0.6	1	0.25	0.985551946	0.014438096	11.36917637	195.7463242	0.999990042	5.89E-38	1	7.208177078	6.835459324	1	0.99392907	0.006060957	6.084687527	196.8974814	0.999990027	6.28E-38	1	7.073778821	6.850887555	1
0.5	0.6	1	0.5	0.984820602	0.01516947	11.72102104	195.5369822	0.999990072	6.74E-34	1	47.83844644	6.856448914	1	0.991186963	0.008803113	7.873453988	196.4550312	0.999990076	2.42E-34	1	48.67960126	6.901943357	1
0.5	0.6	1	0.75	0.984041805	0.015948294	12.08614879	195.3009355	0.999990099	5.19E-20	1	75.23913701	6.879475182	1	0.987668331	0.012321676	9.981502969	195.8155238	0.999990007	3.75E-20	1	75.58095441	6.973473011	1
0.5	0.6	1	0.9	0.983548995	0.016441018	12.31195931	195.1409166	0.999990013	1.07E-12	1	128.1912096	6.89440353	1	0.985114303	0.014875784	11.41192308	195.3322093	0.999990087	1.19E-12	1	128.1485615	7.028311948	1
0.5	0.6	1	1	0.983208785	0.016781236	12.46549502	195.0271721	0.999990021	7.52E-09	0.999999992	219.3761855	6.904877176	1	0.983199096	0.016790927	12.43875394	194.9561097	0.999990022	1.12E-08	0.999999989	219.039158	7.070692252	1
0.5	0.7	0	0	0.989995014	0.009995014	8.65126016	196.3594212	0.999990027	0.299894231	0.699894231	164.0272228	101.2108428	0.999788462	0.989995014	0.009995014	8.65126016	196.3594212	0.999990027	0.299894231	0.699894231	164.0272228	101.2108428	0.999788462
0.5	0.7	0	0.1	0.824163232	0.175827273	4.210083268	70.36417265	0.999990506	0.219134747	0.618687678	113.7642059	74.70000412	0.837822425	0.824163232	0.175827273	4.210083268	70.36417265	0.999990506	0.220990878	0.616143546	113.6013923	74.99621822	0.837134424
0.5	0.7	0	0.25	0.629266028	0.370725257	2.882394726	36.8868722	0.999991285	0.078669881	0.433010631	66.91579381	48.1687234	0.511680512	0.629266028	0.370725257	2.882394726	36.8868722	0.999991285	0.081678012	0.424081048	66.7028433	48.6189727	0.505759061
0.5	0.7	0	0.5	0.418194264	0.581795844	2.114740214	22.56176806	0.999990108	0.016433324	0.261613782	42.55155798	32.87228832	0.278047106	0.418194264	0.581795844	2.114740214	22.56176806	0.999990108	0.019145812	0.239651885	42.29170213	33.50273304	0.258797697
0.5	0.7	0	0.75	0.288518895	0.711475109	1.763824352	17.10940017	0.999994004	0.004766213	0.182744417	33.44338959	26.62869441	0.18751063	0.288518895	0.711475109	1.763824352	17.10940017	0.999994004	0.006885451	0.14804674	33.1189975	27.43656912	0.154932191
0.5	0.7	0	0.9	0.234048232	0.765945463	1.629513617	15.17390606	0.999993695	0.002263106	0.14996337	29.74416146	23.98784171	0.152226476	0.234048232	0.765945463	1.629513617	15.17390606	0.999993695	0.003942911	0.109295871	29.38933071	24.8733348	0.113238782
0.5	0.7	0	1	0.204513084	0.79547802	1.558436713	14.17758037	0.999991104	0.00128597	0.129694187	27.46275383	22.33450403	0.130980157	0.204513084	0.79547802	1.558436713	14.17758037	0.999991104	0.002620439	0.086562674	27.09799055	23.24670974	0.089183114
0.5	0.7	0.25	0	0.988857224	0.011132851	9.362907835	196.1986887	0.999990075	2.07E-14	1	22.25267717	15.22594934	1	0.992781401	0.007208618	6.879747229	196.8171033	0.999990019	2.07E-14	1	22.25267717	15.22594934	1
0.5	0.7	0.25	0.1	0.874711421	0.125278915	5.437654398	97.80507648	0.999990336	2.34E-14	1	22.67302438	15.25214717	1	0.909616289	0.090373728	4.494803434	98.45563598	0.999990017	2.44E-14	1	22.5255617	15.28407117	1
0.5	0.7	0.25	0.25	0.719807149	0.280183535	3.705402364	52.51003417	0.999990684	3.88E-13	0.999999996	42.74510385	15.40894796	0.999999996	0.772684335	0.22730662	3.35368488	52.98820775	0.999990954	3.60E-13	0.999999996	41.29249558	15.48757611	0.999999996
0.5	0.7	0.25	0.5	0.533534496	0.466457286	2.661776193	31.65741683	0.999991782	2.69E-08	0.998704965	61.68955791	16.53372178	0.998704992	0.574884048	0.425107997	2.569837579	31.88584842	0.999992045	3.00E-08	0.998703598	61.01116538	16.77265942	0.998703628
0.5	0.7	0.25	0.75	0.406600911	0.593389359	2.177105231	23.51597994	0.999990269	7.68E-06	0.951333745	49.23804765	17.76773413	0.951341423	0.425446203	0.574544167	2.152326933	23.55288305	0.999990371	1.15E-05	0.944215857	48.78841676	18.44383701	0.94422736
0.5	0.7	0.25	0.9	0.349065861	0.650926814	1.990863946	20.61219909	0.999992675	5.00E-05	0.875230557	43.93593548	17.75353836	0.875280559	0.356014847	0.643978012	1.979543538	20.55752403	0.999992859	8.84E-05	0.84990322	43.50013327	18.63217332	0.849991618
0.5	0.7	0.25	1	0.31644299	0.683549599	1.892057622	19.11871154	0.999992589	0.00011352	0.809434084	40.71624206	17.46831216	0.809547604	0.316673884	0.683319026	1.884880792	19.01136044	0.99999291	0.000224371	0.766248953	40.27987689	18.41358081	0.766473324
0.5	0.7	0.5	0	0.988184523	0.011805577	9.796983376	196.1323246	0.9999901	9.19E-26	1	12.92749271	9.53437478	1	0.994483702	0.00550636	5.713701834	197.0285395	0.999990063	9.19E-26	1	12.92749271	9.53437478	1
0.5	0.7	0.5	0.1	0.923727195	0.076262827	7.05479684	135.482542	0.999990021	1.03E-25	1	13.03291283	9.5455474	1	0.958777813	0.041212357	4.754374981	136.5158541	0.99999017	1.09E-25	1	12.97041698	9.561516621	1
0.5	0.7	0.5	0.25	0.819949481	0.180040721	4.974495899	79.01936425	0.999990202	2.78E-25	1	16.3091779	9.574290234	1	0.883431326	0.116558924	3.906702847	79.87980288	0.99999025	2.72E-25	1	15.19819216	9.619540687	1
0.5	0.7	0.5	0.5	0.675374779	0.324615957	3.650840769	48.60561572	0.999990737	1.97E-16	1	63.06153463	9.686136253	1	0.739477549	0.26051331	3.284973524	49.12373884	0.999990859	1.55E-16	1	63.24088436	9.802972405	1
0.5	0.7	0.5	0.75	0.561914834	0.438076361	2.979367947	36.10699225	0.999991195	6.85E-09	0.999915918	75.32777656	10.02363458	0.999915925	0.597230671	0.402760865	2.868864733	36.30427738	0.999991536	7.68E-09	0.999908337	75.10131185	10.29513233	0.999908344
0.5	0.7	0.5	0.9	0.505828247	0.494163256	2.707147953	31.53568824	0.999991503	3.50E-06	0.99749959	69.16354641	10.41536829	0.997503091	0.51992055	0.480071102	2.665377845	31.55316709	0.999991652	4.74E-06	0.996838429	68.90221823	10.89916273	0.996843173
0.5	0.7	0.5	1	0.472563691	0.527427066	2.55918168	29.151218	0.999990757	5.33E-05	0.990257075	64.02670965	10.63181052	0.990310344	0.472762005	0.52722891	2.544253114	29.05268731	0.999990914	8.08E-05	0.986638866	63.73270746	11.29159029	0.98671966
0.5	0.7	0.75	0	0.987747686	0.012242357	10.08521802	196.0977168	0.999990043	1.89E-35	1	9.501493201	7.360785408	1	0.995561855	0.004428155	4.924539696	197.0884913	0.999990009	1.89E-35	1	9.501493201	7.360785408	1
0.5	0.7	0.75	0.1	0.963135093	0.03685499	9.153213447	177.4855422	0.999990083	2.17E-35	1	9.558045338	7.368276722	1	0.984394367	0.015595711	5.040076572	178.6341247	0.999990078	2.27E-35	1	9.516886952	7.378991211	1
0.5	0.7	0.75	0.25	0.914373306	0.085616749	7.126740354	130.9442071	0.999990055	3.73E-35	1	10.1886687	7.381925742	1	0.95543113	0.044559001	4.681908869	132.0306659	0.999990131	3.91E-35	1	9.851639501	7.413525458	1
0.5	0.7	0.75	0.5	0.833974114	0.166016315	5.481479263	87.33350999	0.99999043	3.09E-25	1	55.0643307	7.413006318	1	0.885589238	0.114400902	4.402033423	88.08536422	0.99999014	1.75E-25	1	55.65354712	7.495677145	1
0.5	0.7	0.75	0.75	0.759962742	0.240027622	4.613807923	66.3535519	0.999990364	8.93E-14	1	85.6134663	7.459730375	1	0.79519096	0.20479982	4.217512879	66.7090979	0.99999078	8.50E-14	1	85.73082296	7.622161365	1
0.5	0.7	0.75	0.9	0.718891493	0.281098648	4.242472097	58.31929813	0.999990141	2.87E-08	0.999999122	117.3980565	7.501445901	0.999999151	0.734634724	0.265355859	4.097858643	58.42352498	0.999990583	3.60E-08	0.999998904	117.2869229	7.733457675	0.99999894
0.5	0.7	0.75	1	0.692907652	0.307083001	4.033188759	54.05952638	0.999990654	7.70E-06	0.999953421	117.1672155	7.538617217	0.99996112	0.692936072	0.307054643	4.011740894	53.9919855	0.999990715	1.15E-05	0.999931218	116.9985191	7.832287047	0.999942677
0.5	0.7	1	0	0.987442491	0.01254751	10.28982296	196.0780784	0.99999	7.01E-44	1	7.681183199	6.188594554	1	0.996287304	0.003702772	4.364870359	197.0821505	0.999990076	7.01E-44	1	7.681183199	6.188594554	1
0.5	0.7	1	0.1	0.987277605	0.012712471	10.3731647	196.0342176	0.999990076	8.20E-44	1	7.720155681	6.194381595	1	0.99561143	0.004378596	4.870143863	197.0404087	0.999990025	8.46E-44	1	7.688441372	6.202468925	1
0.5	0.7	1	0.25	0.987024621	0.012965467	10.49988108	195.9625047	0.999990087	1.28E-43	1	7.984182097	6.203336584	1	0.994462105	0.005527929	5.694423782	196.924311	0.999990034	1.32E-43	1	7.797086212	6.227519297	1
0.5	0.7	1	0.5	0.986587031	0.013403041	10.71591354	195.8325851	0.999990071	3.12E-34	1	48.27298181	6.219045726	1	0.992142738	0.007847262	7.254769228	196.594626	0.99999	1.24E-34	1	49.01300175	6.281951196	1
0.5	0.7	1	0.75	0.986127656	0.013862395	10.93835303	195.688448	0.999990051	2.26E-20	1	75.69432563	6.235835306	1	0.989238817	0.010751212	9.064827252	196.1140426	0.999990029	1.78E-20	1	75.98332873	6.354734391	1
0.5	0.7	1	0.9	0.985840504	0.014149553	11.07508068	195.5939989	0.999990057	4.45E-13	1	128.7214551	6.246486612	1	0.987169943	0.012820077	10.27924352	195.7475072	0.99999002	5.29E-13	1	128.6913863	6.408620994	1
0.5	0.7	1	1	0.98564382	0.014346207	11.16763572	195.5258336	0.999990027	3.05E-09	0.999999997	219.9188675	6.253852637	1	0.985636799	0.014353229	11.14537212	195.4670899	0.999990028	4.79E-09	0.999999995	219.6482744	6.449353926	1
0.5	0.8	0	0	0.989995014	0.009995014	8.65126016	196.3594212	0.999990027	0.199919414	0.799919414	176.013819	78.66175972	0.999838828	0.989995014	0.009995014	8.65126016	196.3594212	0.999990027	0.199919414	0.799919414	176.013819	78.66175972	0.999838828
0.5	0.8	0	0.1	0.824163232	0.175827273	4.210083268	70.36417265	0.999990506	0.138810088	0.737672884	120.9286075	59.72877044	0.876482972	0.824163232	0.175827273	4.210083268	70.36417265	0.999990506	0.140496948	0.734957965	120.7819825	60.11043406	0.875454913
0.5	0.8	0	0.25	0.629266028	0.370725257	2.882394726	36.8868722	0.999991285	0.040098645	0.58638956	70.12883544	40.1167287	0.626488205	0.629266028	0.370725257	2.882394726	36.8868722	0.999991285	0.04213916	0.575458411	69.93573857	40.7370943	0.617597572
0.5	0.8	0	0.5	0.418194264	0.581795844	2.114740214	22.56176806	0.999990108	0.005798429	0.42455916	44.01801049	28.28069458	0.430357589	0.418194264	0.581795844	2.114740214	22.56176806	0.999990108	0.007040552	0.392619198	43.78744369	29.1837361	0.39965975
0.5	0.8	0	0.75	0.288518895	0.711475109	1.763824352	17.10940017	0.999994004	0.001266693	0.337230996	34.38029303	23.27598786	0.338497689	0.288518895	0.711475109	1.763824352	17.10940017	0.999994004	0.002004824	0.280310587	34.09516674	24.43842827	0.282315411
0.5	0.8	0	0.9	0.234048232	0.765945463	1.629513617	15.17390606	0.999993695	0.000509899	0.296982876	30.49178702	21.12160165	0.297492775	0.234048232	0.765945463	1.629513617	15.17390606	0.999993695	0.001014427	0.225453185	30.18074899	22.39614861	0.226467612
0.5	0.8	0	1	0.204513084	0.79547802	1.558436713	14.17758037	0.999991104	0.000255889	0.270504029	28.10302085	19.76139143	0.270759917	0.204513084	0.79547802	1.558436713	14.17758037	0.999991104	0.000615952	0.190496804	27.78386621	21.07593661	0.191112757
0.5	0.8	0.25	0	0.989269636	0.010720407	9.107887601	196.2582638	0.999990043	2.62E-16	1	24.96383191	12.95220419	1	0.993011433	0.006978607	6.71579014	196.8237431	0.999990039	2.62E-16	1	24.96383191	12.95220419	1
0.5	0.8	0.25	0.1	0.880041885	0.119948407	5.318871667	97.96101585	0.999990292	3.19E-16	1	25.74484089	12.9701173	1	0.913305176	0.086685203	4.401097438	98.56723924	0.999990379	3.27E-16	1	25.48312244	13.01803327	1
0.5	0.8	0.25	0.25	0.7313946	0.268596218	3.665071376	52.73737489	0.999990817	6.14E-14	0.999999998	56.18252334	13.07037554	0.999999998	0.782308401	0.217682726	3.31498899	53.18513555	0.999991126	5.28E-14	0.999999998	55.4848944	13.1998267	0.999999998
0.5	0.8	0.25	0.5	0.549341993	0.450649515	2.666094465	31.93689838	0.999991508	9.74E-09	0.999295663	63.88559416	13.77332066	0.999295673	0.590007465	0.409984351	2.571776877	32.15593524	0.999991816	1.09E-08	0.999268033	63.42481723	14.14000221	0.999268044
0.5	0.8	0.25	0.75	0.422561984	0.577430575	2.195350682	23.81325866	0.999992559	2.89E-06	0.973321727	50.7854467	14.67831379	0.973324619	0.441407893	0.558584745	2.169690007	23.85520909	0.999992638	4.45E-06	0.967512468	50.4043006	15.55440049	0.967516922
0.5	0.8	0.25	0.9	0.364333425	0.63565837	2.012291939	20.91001444	0.999991795	1.63E-05	0.925945153	44.51004514	14.69737891	0.925961494	0.371328202	0.628663773	2.000852279	20.86606968	0.999991975	3.07E-05	0.903839452	44.13210617	15.83781643	0.903870164
0.5	0.8	0.25	1	0.331106663	0.66888485	1.914553852	19.41421931	0.999991513	3.63E-05	0.883153465	41.21124324	14.5409646	0.883189793	0.331322515	0.668669319	1.90761586	19.32025159	0.999991834	7.79E-05	0.84354612	40.82720167	15.80241997	0.843624055
0.5	0.8	0.5	0	0.988865873	0.011124207	9.372305583	196.2212753	0.99999008	3.74E-29	1	14.40468396	8.256503599	1	0.994723311	0.005266695	5.521078555	196.9946096	0.999990006	3.74E-29	1	14.40468396	8.256503599	1
0.5	0.8	0.5	0.1	0.928471943	0.07151807	6.764466272	135.6306346	0.999990013	4.42E-29	1	14.54914201	8.264484078	1	0.960988369	0.039001724	4.585547243	136.5577775	0.999990093	4.60E-29	1	14.46164405	8.289705667	1
0.5	0.8	0.5	0.25	0.831592542	0.168397574	4.807395044	79.22381372	0.999990116	2.96E-27	1	42.25461211	8.284047346	1	0.890676249	0.109313944	3.781223988	79.99872939	0.999990193	1.65E-27	1	41.39887891	8.354718228	1
0.5	0.8	0.5	0.5	0.695651164	0.304339829	3.575006206	48.87304737	0.999990993	9.17E-17	1	64.13144221	8.354928818	1	0.756278012	0.24371318	3.213196629	49.34220589	0.999991192	7.63E-17	1	64.33170763	8.529351599	1
0.5	0.8	0.5	0.75	0.586924337	0.413066826	2.952125552	36.41885303	0.999991163	3.20E-09	0.999957576	75.82185512	8.552858377	0.999957579	0.621031994	0.378959561	2.840224595	36.60137104	0.999991554	3.80E-09	0.99995059	75.66715958	8.907686441	0.999950593
0.5	0.8	0.5	0.9	0.532242369	0.467748931	2.698602216	31.8719625	0.9999913	1.61E-06	0.998736395	69.48846823	8.778476946	0.998738004	0.546014473	0.453976991	2.656713525	31.89388787	0.999991465	2.32E-06	0.998273061	69.29180509	9.334754643	0.998275384
0.5	0.8	0.5	1	0.499474757	0.500515651	2.560200053	29.50387107	0.999990408	2.44E-05	0.995021598	64.32022935	8.91057303	0.995046	0.499644821	0.50034573	2.546534721	29.42245431	0.99999055	3.97E-05	0.992545756	64.09059717	9.631508164	0.992585468
0.5	0.8	0.75	0	0.988611438	0.01137862	9.543305036	196.202996	0.999990058	4.63E-40	1	10.5859128	6.427796772	1	0.995771922	0.004218174	4.738631414	197.0325473	0.999990095	4.63E-40	1	10.5859128	6.427796772	1
0.5	0.8	0.75	0.1	0.965896936	0.034093183	8.646943837	177.6299743	0.999990119	5.54E-40	1	10.65597133	6.433232268	1	0.985289994	0.014700071	4.824427962	178.6239774	0.999990065	5.74E-40	1	10.60223923	6.450532131	1
0.5	0.8	0.75	0.25	0.921223806	0.078766373	6.747149371	131.1372564	0.999990179	3.31E-39	1	26.18772376	6.4428918	1	0.958526518	0.041463653	4.467042684	132.0906424	0.999990171	1.95E-39	1	20.00985206	6.491677712	1
0.5	0.8	0.75	0.5	0.848111133	0.151879023	5.219336229	87.59126798	0.999990156	1.43E-25	1	55.44965289	6.46404011	1	0.8950117	0.10497869	4.200845384	88.2511508	0.999990389	8.83E-26	1	55.94974689	6.582622106	1
0.5	0.8	0.75	0.75	0.780879275	0.219110902	4.424047863	66.66772654	0.999990177	4.06E-14	1	86.01633523	6.494229161	1	0.813133773	0.18685687	4.044599323	66.97948613	0.999990644	4.19E-14	1	86.1209792	6.710202742	1
0.5	0.8	0.75	0.9	0.743409889	0.256580786	4.086968051	58.6646584	0.999990676	1.29E-08	0.999999599	117.6776143	6.519715812	0.999999612	0.75792895	0.242061205	3.948161832	58.75691499	0.999990155	1.75E-08	0.999999441	117.2161339	6.812682056	0.999999458
0.5	0.8	0.75	1	0.719599426	0.280390596	3.897881666	54.42459085	0.999990023	3.39E-06	0.999978783	116.8165092	6.54150014	0.999982175	0.719617879	0.2803722	3.87924242	54.36799713	0.999990079	5.50E-06	0.999965825	116.678707	6.897340764	0.999971325
0.5	0.8	1	0	0.988436862	0.011553146	9.66273873	196.1921798	0.999990008	1.61E-49	1	8.57055066	5.432371691	1	0.996466193	0.003523879	4.193441793	196.9975937	0.999990072	1.61E-49	1	8.57055066	5.432371691	1
0.5	0.8	1	0.1	0.988345595	0.011644437	9.709571977	196.1667702	0.999990033	1.95E-49	1	8.616208264	5.436602412	1	0.995863583	0.004126434	4.651096862	196.9806195	0.999990017	2.00E-49	1	8.576387951	5.449821421	1
0.5	0.8	1	0.25	0.988206306	0.011783712	9.780562494	196.1255889	0.999990019	4.15E-49	1	10.26705563	5.443084061	1	0.994853187	0.005136874	5.390511876	196.9117765	0.999990061	3.76E-49	1	9.081619752	5.480329761	1
0.5	0.8	1	0.5	0.987967495	0.012022532	9.901005664	196.0531591	0.999990027	1.39E-34	1	48.53810116	5.454270168	1	0.992856564	0.007133473	6.770359898	196.6769686	0.999990037	6.26E-35	1	49.17130332	5.543645484	1
0.5	0.8	1	0.75	0.987719639	0.012270394	10.02422358	195.9736722	0.999990033	9.63E-21	1	76.01837146	5.465976671	1	0.990415944	0.009574114	8.345919473	196.3200987	0.999990058	8.42E-21	1	76.2609442	5.624159666	1
0.5	0.8	1	0.9	0.987566174	0.012423841	10.09954845	195.9212885	0.999990014	1.84E-13	1	129.0957788	5.473274154	1	0.98870814	0.011281919	9.391124142	196.0463117	0.999990058	2.40E-13	1	129.0694081	5.681611789	1
0.5	0.8	1	1	0.987461749	0.012528286	10.15038877	195.8851883	0.999990035	1.24E-09	0.999999999	220.2877008	5.478262842	1	0.987456561	0.012533475	10.13165226	195.8365325	0.999990036	2.11E-09	0.999999998	220.0627206	5.724063838	1
0.5	0.9	0	0	0.989995014	0.009995014	8.65126016	196.3594212	0.999990027	0.09995467	0.89995467	187.0740138	49.63387443	0.999909341	0.989995014	0.009995014	8.65126016	196.3594212	0.999990027	0.09995467	0.89995467	187.0740138	49.63387443	0.999909341
0.5	0.9	0	0.1	0.824163232	0.175827273	4.210083268	70.36417265	0.999990506	0.065806574	0.864734758	127.5549427	39.30797859	0.930541332	0.824163232	0.175827273	4.210083268	70.36417265	0.999990506	0.067303645	0.861898293	127.4240461	39.85389467	0.929201939
0.5	0.9	0	0.25	0.629266028	0.370725257	2.882394726	36.8868722	0.999991285	0.014715282	0.773890757	73.19945282	28.05825066	0.788606039	0.629266028	0.370725257	2.882394726	36.8868722	0.999991285	0.015947643	0.76109465	73.01815897	29.02019956	0.777042294
0.5	0.9	0	0.5	0.418194264	0.581795844	2.114740214	22.56176806	0.999990108	0.001310654	0.662294995	45.4255646	20.80632001	0.663605648	0.418194264	0.581795844	2.114740214	22.56176806	0.999990108	0.00174295	0.61929529	45.20568885	22.26484135	0.62103824
0.5	0.9	0	0.75	0.288518895	0.711475109	1.763824352	17.10940017	0.999994004	0.000194416	0.592601684	35.27379124	17.57483397	0.5927961	0.288518895	0.711475109	1.763824352	17.10940017	0.999994004	0.000370681	0.507911123	35.00463061	19.45961383	0.508281804
0.5	0.9	0	0.9	0.234048232	0.765945463	1.629513617	15.17390606	0.999993695	6.24E-05	0.557282969	31.20220261	16.1457592	0.557345328	0.234048232	0.765945463	1.629513617	15.17390606	0.999993695	0.000161091	0.444132725	30.91065326	18.21503129	0.444293816
0.5	0.9	0	1	0.204513084	0.79547802	1.558436713	14.17758037	0.999991104	2.64E-05	0.532671855	28.70976968	15.23167844	0.53269822	0.204513084	0.79547802	1.558436713	14.17758037	0.999991104	8.75E-05	0.399849254	28.41213501	17.37189025	0.399936761
0.5	0.9	0.25	0	0.98964734	0.010342753	8.87146881	196.3136063	0.999990093	3.37E-18	1	29.38691625	9.734653194	1	0.993158696	0.006831358	6.592447942	196.7839467	0.999990054	3.37E-18	1	29.38691625	9.734653194	1
0.5	0.9	0.25	0.1	0.884824748	0.115165482	5.207115461	98.09362441	0.99999023	5.04E-18	1	32.14488036	9.743884608	1	0.916112971	0.083877303	4.316717905	98.62160865	0.999990274	4.92E-18	1	31.36079109	9.82698998	1
0.5	0.9	0.25	0.25	0.741874251	0.258116716	3.622896097	52.92870722	0.999990967	1.56E-14	0.999999999	62.8711462	9.793312241	0.999999999	0.790379903	0.209610295	3.272753503	53.32425476	0.999990198	1.37E-14	0.999999999	62.69865333	10.0212181	0.999999999
0.5	0.9	0.25	0.5	0.564043467	0.435947838	2.665125023	32.17268094	0.999991305	3.05E-09	0.999706171	65.34551082	10.13014528	0.999706174	0.603722444	0.396269224	2.567072414	32.37297151	0.999991669	3.67E-09	0.99966535	65.0376768	10.71562865	0.999665353
0.5	0.9	0.25	0.75	0.437767483	0.562224573	2.208624508	24.06655047	0.999992056	8.01E-07	0.988509068	51.42611408	10.59483091	0.988509869	0.45650304	0.54348911	2.181619598	24.11134001	0.999992149	1.37E-06	0.983977786	51.11849891	11.78513457	0.983979154
0.5	0.9	0.25	0.9	0.379048137	0.620942864	2.02929611	21.16619983	0.999991001	4.21E-06	0.966913491	45.00623777	10.62525598	0.966917699	0.386054417	0.613936757	2.017605351	21.13407646	0.999991174	9.04E-06	0.949396035	44.68381034	12.16329117	0.94940508
0.5	0.9	0.25	1	0.345334882	0.654655634	1.933008248	19.67010834	0.999990516	8.95E-06	0.946338295	41.65021182	10.55076906	0.94634725	0.345536266	0.654454553	1.926319572	19.59260188	0.999990819	2.25E-05	0.913729414	41.31507058	12.27653658	0.913751953
0.5	0.9	0.5	0	0.989464185	0.010525836	8.992956064	196.2949024	0.999990021	1.65E-32	1	16.80042491	6.41014324	1	0.994833458	0.005156565	5.399866436	196.9045439	0.999990024	1.65E-32	1	16.80042491	6.41014324	1
0.5	0.9	0.5	0.1	0.932586709	0.067403456	6.50546919	135.7558588	0.999990165	2.15E-32	1	17.17636111	6.414653901	1	0.962339832	0.037650205	4.457413031	136.5294039	0.999990038	2.16E-32	1	16.95136379	6.459733654	1
0.5	0.9	0.5	0.25	0.841652472	0.158338134	4.654995011	79.39361147	0.999990606	8.85E-28	1	47.43189758	6.425227563	1	0.895900482	0.104089548	3.671651467	80.04718158	0.99999003	5.13E-28	1	47.96163988	6.547912404	1
0.5	0.9	0.5	0.5	0.713385375	0.286604629	3.500026209	49.09221959	0.999990003	3.42E-17	1	64.7742013	6.460870998	1	0.769932431	0.230057864	3.140879975	49.49327967	0.999990295	3.17E-17	1	64.95385445	6.745205283	1
0.5	0.9	0.5	0.75	0.609239491	0.390751709	2.918944118	36.67396415	0.9999912	1.18E-09	0.999983402	76.15763482	6.552230726	0.999983403	0.641723382	0.358268257	2.804531273	36.83419447	0.999991639	1.61E-09	0.999977728	76.05021712	7.06709597	0.99997773
0.5	0.9	0.5	0.9	0.556110971	0.443880223	2.682001321	32.14635719	0.999991193	5.86E-07	0.999505725	69.71879918	6.653185063	0.999506311	0.56938786	0.430603514	2.639501179	32.17031388	0.999991373	9.85E-07	0.999204519	69.57376704	7.375283181	0.999205505
0.5	0.9	0.5	1	0.523994939	0.475995243	2.552289724	29.79112996	0.999990182	8.85E-06	0.998038239	64.53370225	6.714390519	0.998047092	0.524138925	0.475851381	2.539866587	29.7271807	0.999990305	1.70E-05	0.99648454	64.3603205	7.598377487	0.996501496
0.5	0.9	0.75	0	0.989351813	0.010638203	9.069726057	196.2876901	0.999990016	1.30E-44	1	12.33086177	5.069142141	1	0.995836171	0.004153887	4.638957904	196.9096241	0.999990059	1.30E-44	1	12.33086177	5.069142141	1
0.5	0.9	0.75	0.1	0.968239711	0.031750381	8.20766024	177.7478187	0.999990092	1.67E-44	1	12.45609789	5.072358656	1	0.985715962	0.014274044	4.687447918	178.5422141	0.999990006	1.69E-44	1	12.35348695	5.103538699	1
0.5	0.9	0.75	0.25	0.926976457	0.07301356	6.41780726	131.2935207	0.999990017	6.25E-40	1	39.72403474	5.07793576	1	0.960432031	0.03955817	4.307776357	132.0762696	0.9999902	2.43E-40	1	40.47241839	5.162230389	1
0.5	0.9	0.75	0.5	0.859906853	0.14008348	4.988942569	87.79928837	0.999990333	5.25E-26	1	55.72358026	5.089674787	1	0.901907855	0.098082644	4.033272678	88.34310994	0.999990499	3.73E-26	1	56.13568033	5.280837007	1
0.5	0.9	0.75	0.75	0.798370215	0.201620552	4.252868544	66.9189598	0.999990768	1.46E-14	1	86.31734658	5.105583029	1	0.827419834	0.172570615	3.890772812	67.17638452	0.999990449	1.77E-14	1	86.4000247	5.429968673	1
0.5	0.9	0.75	0.9	0.763996232	0.235993997	3.943466599	58.93893926	0.999990228	4.59E-09	0.999999851	117.5115457	5.118300356	0.999999856	0.777152796	0.222837898	3.810505455	59.01665058	0.999990694	7.39E-09	0.999999761	117.4391875	5.538351875	0.999999768
0.5	0.9	0.75	1	0.742089908	0.257900606	3.770658307	54.7144962	0.999990513	1.21E-06	0.999992394	116.9711116	5.128740763	0.9999936	0.742100916	0.257889641	3.754693031	54.66928186	0.999990558	2.33E-06	0.999985406	116.8589454	5.62122334	0.999987734
0.5	0.9	1	0	0.989275946	0.0107141	9.122611615	196.2851102	0.999990046	4.45E-55	1	10.00027767	4.326588034	1	0.996496405	0.003493666	4.114448238	196.8622804	0.999990071	4.45E-55	1	10.00027767	4.326588034	1
0.5	0.9	1	0.1	0.989237364	0.010752648	9.142640017	196.2726823	0.999990012	5.74E-55	1	10.07023464	4.329159183	1	0.995951339	0.004038701	4.533042855	196.8681265	0.99999004	5.79E-55	1	10.00214089	4.353087609	1
0.5	0.9	1	0.25	0.989178794	0.010811265	9.172974895	196.2565602	0.99999006	6.81E-51	1	34.62122254	4.333066382	1	0.995054227	0.004935836	5.200638536	196.838047	0.999990063	1.83E-51	1	35.44941945	4.397386748	1
0.5	0.9	1	0.5	0.989079051	0.010911021	9.224189851	196.225749	0.999990072	4.96E-35	1	48.73942806	4.33971989	1	0.993328943	0.00666107	6.423247902	196.6903135	0.999990013	2.66E-35	1	49.26190958	4.483691659	1
0.5	0.9	1	0.75	0.988976492	0.01101359	9.276302219	196.1922331	0.999990082	3.30E-21	1	76.26399719	4.346563167	1	0.991282363	0.008707722	7.790981213	196.4512593	0.999990085	3.46E-21	1	76.45800617	4.586246925	1
0.5	0.9	1	0.9	0.988913462	0.011076566	9.307994948	196.1687221	0.999990028	6.18E-14	1	129.3766377	4.350767572	1	0.989880923	0.010109102	8.68535195	196.2599624	0.999990025	9.60E-14	1	129.3508056	4.655977007	1
0.5	0.9	1	1	0.988870839	0.011119253	9.329362284	196.1553156	0.999990091	4.09E-10	1	220.5541995	4.353614494	1	0.988867132	0.01112296	9.313890662	196.1169958	0.999990092	8.25E-10	0.999999999	220.3693943	4.706041728	1
0.5	1	0	0	0.989995014	0.009995014	8.651260161	196.3594212	0.999990027	0	1	NA	476.1530612	1	0.989995014	0.009995014	8.651260161	196.3594212	0.999990027	0	1	NA	476.1530612	1
0.5	1	0	0.1	0.824163232	0.175827273	4.210083268	70.36417265	0.999990506	2.07E-128	1	134.4181429	59.59375	1	0.824163232	0.175827273	4.210083268	70.36417265	0.999990506	0	1	NA	59.59375	1
0.5	1	0	0.25	0.629266028	0.370725257	2.882394726	36.8868722	0.999991285	2.82E-78	1	76.72930065	36.11904762	1	0.629266028	0.370725257	2.882394726	36.8868722	0.999991285	0	1	NA	36.11904762	1
0.5	1	0	0.5	0.418194264	0.581795844	2.114740214	22.56176806	0.999990108	4.00E-76	1	47.29978933	22.82142857	1	0.418194264	0.581795844	2.114740214	22.56176806	0.999990108	0	1	NA	22.82142857	1
0.5	1	0	0.75	0.288518895	0.711475109	1.763824352	17.10940017	0.999994004	3.68E-55	1	36.55700331	13.5	1	0.288518895	0.711475109	1.763824352	17.10940017	0.999994004	0	1	NA	13.5	1
0.5	1	0	0.9	0.234048232	0.765945463	1.629513617	15.17390606	0.999993695	2.94E-174	1	32.24153511	12.83333333	1	0.234048232	0.765945463	1.629513617	15.17390606	0.999993695	0	1	NA	12.83333333	1
0.5	1	0	1	0.204513084	0.79547802	1.558436713	14.17758037	0.999991104	2.54E-73	1	29.63068505	11.6	1	0.204513084	0.79547802	1.558436713	14.17758037	0.999991104	0	1	NA	11.6	1
0.5	1	0.25	0	0.989995014	0.009995014	8.651260161	196.3594212	0.999990027	0	1	NA	477.4591837	1	0.989995014	0.009995014	8.651260161	196.3594212	0.999990027	0	1	NA	477.4591837	1
0.5	1	0.25	0.1	0.889155291	0.11083486	5.10181237	98.2082892	0.999990151	4.61E-74	1	47.00473387	157.3975904	1	0.889155291	0.11083486	5.10181237	98.2082892	0.999990151	0	1	NA	157.3975904	1
0.5	1	0.25	0.25	0.751420798	0.248570327	3.579944353	53.09259191	0.999991125	3.40E-90	1	57.61620495	61.41538462	1	0.751420798	0.248570327	3.579944353	53.09259191	0.999991125	0	1	NA	61.41538462	1
0.5	1	0.25	0.5	0.57775692	0.422234238	2.660153847	32.37486333	0.999991158	1.23E-129	1	63.52662436	26.81578947	1	0.57775692	0.422234238	2.660153847	32.37486333	0.999991158	0	1	NA	26.81578947	1
0.5	1	0.25	0.75	0.452257483	0.547734141	2.217819584	24.28538382	0.999991624	1.17E-78	1	51.19170779	22.83333333	1	0.452257483	0.547734141	2.217819584	24.28538382	0.999991624	0	1	NA	22.83333333	1
0.5	1	0.25	0.9	0.393220131	0.606770159	2.042551548	21.3890403	0.99999029	2.16E-119	1	44.91124246	21.27272727	1	0.393220131	0.606770159	2.042551548	21.3890403	0.99999029	0	1	NA	21.27272727	1
0.5	1	0.25	1	0.359124206	0.64086916	1.947974194	19.89399101	0.999993366	3.25E-56	1	42.53626432	20.92857143	1	0.359124206	0.64086916	1.947974194	19.89399101	0.999993366	0	1	NA	20.92857143	1
0.5	1	0.5	0	0.989995014	0.009995014	8.651260161	196.3594212	0.999990027	0	1	NA	480.0615385	1	0.989995014	0.009995014	8.651260161	196.3594212	0.999990027	0	1	NA	480.0615385	1
0.5	1	0.5	0.1	0.936200041	0.063790034	6.272352303	135.8615094	0.999990074	1.58E-110	1	29.42053953	324.6041667	1	0.936200041	0.063790034	6.272352303	135.8615094	0.999990074	0	1	NA	324.6041667	1
0.5	1	0.5	0.25	0.850455897	0.149534573	4.515429778	79.5363328	0.999990469	1.23E-102	1	38.36764357	93.44047619	1	0.850455897	0.149534573	4.515429778	79.5363328	0.999990469	0	1	NA	93.44047619	1
0.5	1	0.5	0.5	0.729047428	0.270942883	3.427192056	49.27601035	0.999990311	1.12E-136	1	53.43237112	51.225	1	0.729047428	0.270942883	3.427192056	49.27601035	0.999990311	0	1	NA	51.225	1
0.5	1	0.5	0.75	0.629266028	0.370725257	2.882394726	36.8868722	0.999991285	0	1	NA	36.57142857	1	0.629266028	0.370725257	2.882394726	36.8868722	0.999991285	0	1	NA	36.57142857	1
0.5	1	0.5	0.9	0.57775692	0.422234238	2.660153847	32.37486333	0.999991158	4.44E-124	1	67.64268257	26.59459459	1	0.57775692	0.422234238	2.660153847	32.37486333	0.999991158	0	1	NA	26.59459459	1
0.5	1	0.5	1	0.546387138	0.453602911	2.538283244	30.02996514	0.999990049	9.27E-58	1	63.33024577	26.2	1	0.546387138	0.453602911	2.538283244	30.02996514	0.999990049	0	1	NA	26.2	1
0.5	1	0.75	0	0.989995014	0.009995014	8.651260161	196.3594212	0.999990027	0	1	NA	478.3045685	1	0.989995014	0.009995014	8.651260161	196.3594212	0.999990027	0	1	NA	478.3045685	1
0.5	1	0.75	0.1	0.970257454	0.029732558	7.821719782	177.8453191	0.999990012	3.77E-123	1	22.72664299	456.347032	1	0.970257454	0.029732558	7.821719782	177.8453191	0.999990012	0	1	NA	456.347032	1
0.5	1	0.75	0.25	0.931888521	0.068101498	6.128505096	131.4242596	0.999990019	6.85E-93	1	31.9109521	201.8855422	1	0.931888521	0.068101498	6.128505096	131.4242596	0.999990019	0	1	NA	201.8855422	1
0.5	1	0.75	0.5	0.869916623	0.130073839	4.784603657	87.97060039	0.999990462	5.11E-79	1	47.07363361	147.6136364	1	0.869916623	0.130073839	4.784603657	87.97060039	0.999990462	0	1	NA	147.6136364	1
0.5	1	0.75	0.75	0.813222256	0.186768283	4.098123973	67.12386291	0.999990539	1.07E-88	1	75.86005163	58.44776119	1	0.813222256	0.186768283	4.098123973	67.12386291	0.999990539	0	1	NA	58.44776119	1
0.5	1	0.75	0.9	0.781522277	0.218468467	3.811616188	59.16272655	0.999990744	3.63E-193	1	107.3260654	84.63636364	1	0.781522277	0.218468467	3.811616188	59.16272655	0.999990744	0	1	NA	84.63636364	1
0.5	1	0.75	1	0.761283549	0.23870743	3.652221756	54.950152	0.999990979	1.28E-80	1	112.5831496	57.53061224	1	0.761283549	0.23870743	3.652221756	54.950152	0.999990979	0	1	NA	57.53061224	1
0.5	1	1	0	0.989995014	0.009995014	8.651260161	196.3594212	0.999990027	0	1	NA	476.1530612	1	0.989995014	0.009995014	8.651260161	196.3594212	0.999990027	0	1	NA	476.1530612	1
0.5	1	1	0.1	0.989995014	0.009995014	8.651260161	196.3594212	0.999990027	0	1	NA	476.1530612	1	0.989995014	0.009995014	8.651260161	196.3594212	0.999990027	0	1	NA	476.1530612	1
0.5	1	1	0.25	0.989995014	0.009995014	8.651260161	196.3594212	0.999990027	0	1	NA	476.1530612	1	0.989995014	0.009995014	8.651260161	196.3594212	0.999990027	0	1	NA	476.1530612	1
0.5	1	1	0.5	0.989995014	0.009995014	8.651260161	196.3594212	0.999990027	0	1	NA	476.1530612	1	0.989995014	0.009995014	8.651260161	196.3594212	0.999990027	0	1	NA	476.1530612	1
0.5	1	1	0.75	0.989995014	0.009995014	8.651260161	196.3594212	0.999990027	0	1	NA	476.1530612	1	0.989995014	0.009995014	8.651260161	196.3594212	0.999990027	0	1	NA	476.1530612	1
0.5	1	1	0.9	0.989995014	0.009995014	8.651260161	196.3594212	0.999990027	0	1	NA	476.1530612	1	0.989995014	0.009995014	8.651260161	196.3594212	0.999990027	0	1	NA	476.1530612	1
0.5	1	1	1	0.989995014	0.009995014	8.651260161	196.3594212	0.999990027	0	1	NA	476.1530612	1	0.989995014	0.009995014	8.651260161	196.3594212	0.999990027	0	1	NA	476.1530612	1
0.75	0	0	0	0.989995014	0.009995014	8.651260161	196.3594212	0.999990027	1	0	476.1530612	NA	1	0.989995014	0.009995014	8.651260161	196.3594212	0.999990027	1	0	476.1530612	NA	1
0.75	0	0	0.1	0.824163232	0.175827273	4.210083268	70.36417265	0.999990506	1	0	59.59375	NA	1	0.824163232	0.175827273	4.210083268	70.36417265	0.999990506	1	2.71E-34	59.59375	135.1640719	1
0.75	0	0	0.25	0.629266028	0.370725257	2.882394726	36.8868722	0.999991285	1	0	36.11904762	NA	1	0.629266028	0.370725257	2.882394726	36.8868722	0.999991285	1	5.14E-33	36.11904762	77.2451717	1
0.75	0	0	0.5	0.418194264	0.581795844	2.114740214	22.56176806	0.999990108	1	0	22.82142857	NA	1	0.418194264	0.581795844	2.114740214	22.56176806	0.999990108	1	5.75E-32	22.82142857	47.63693154	1
0.75	0	0	0.75	0.288518895	0.711475109	1.763824352	17.10940017	0.999994004	1	0	13.5	NA	1	0.288518895	0.711475109	1.763824352	17.10940017	0.999994004	1	2.46E-31	13.5	36.80839016	1
0.75	0	0	0.9	0.234048232	0.765945463	1.629513617	15.17390606	0.999993695	1	0	12.83333333	NA	1	0.234048232	0.765945463	1.629513617	15.17390606	0.999993695	1	3.45E-31	12.83333333	32.46969877	1
0.75	0	0	1	0.204513084	0.79547802	1.558436713	14.17758037	0.999991104	1	0	11.6	NA	1	0.204513084	0.79547802	1.558436713	14.17758037	0.999991104	1	3.01E-31	11.6	29.81789405	1
0.75	0	0.25	0	0.989995014	0.009995014	8.651260161	196.3594212	0.999990027	1	0	476.1530612	NA	1	0.989995014	0.009995014	8.651260161	196.3594212	0.999990027	1	0	476.1530612	NA	1
0.75	0	0.25	0.1	0.824163232	0.175827273	4.210083268	70.36417265	0.999990506	1	0	59.59375	NA	1	0.824163232	0.175827273	4.210083268	70.36417265	0.999990506	1	1.20E-32	59.59375	43.98739543	1
0.75	0	0.25	0.25	0.629266028	0.370725257	2.882394726	36.8868722	0.999991285	1	0	36.11904762	NA	1	0.629266028	0.370725257	2.882394726	36.8868722	0.999991285	1	1.38E-30	36.11904762	54.42543196	1
0.75	0	0.25	0.5	0.418194264	0.581795844	2.114740214	22.56176806	0.999990108	1	0	22.82142857	NA	1	0.418194264	0.581795844	2.114740214	22.56176806	0.999990108	1	2.95E-29	22.82142857	46.52357364	1
0.75	0	0.25	0.75	0.288518895	0.711475109	1.763824352	17.10940017	0.999994004	1	0	13.5	NA	1	0.288518895	0.711475109	1.763824352	17.10940017	0.999994004	1	8.36E-30	13.5	36.65356326	1
0.75	0	0.25	0.9	0.234048232	0.765945463	1.629513617	15.17390606	0.999993695	1	0	12.83333333	NA	1	0.234048232	0.765945463	1.629513617	15.17390606	0.999993695	1	1.72E-30	12.83333333	32.3937349	1
0.75	0	0.25	1	0.204513084	0.79547802	1.558436713	14.17758037	0.999991104	1	0	11.6	NA	1	0.204513084	0.79547802	1.558436713	14.17758037	0.999991104	1	4.29E-31	11.6	29.76135989	1
0.75	0	0.5	0	0.989995014	0.009995014	8.651260161	196.3594212	0.999990027	1	0	476.1530612	NA	1	0.989995014	0.009995014	8.651260161	196.3594212	0.999990027	1	0	476.1530612	NA	1
0.75	0	0.5	0.1	0.824163232	0.175827273	4.210083268	70.36417265	0.999990506	1	0	59.59375	NA	1	0.824163232	0.175827273	4.210083268	70.36417265	0.999990506	1	1.30E-32	59.59375	27.49563018	1
0.75	0	0.5	0.25	0.629266028	0.370725257	2.882394726	36.8868722	0.999991285	1	0	36.11904762	NA	1	0.629266028	0.370725257	2.882394726	36.8868722	0.999991285	1	1.67E-30	36.11904762	33.6078042	1
0.75	0	0.5	0.5	0.418194264	0.581795844	2.114740214	22.56176806	0.999990108	1	0	22.82142857	NA	1	0.418194264	0.581795844	2.114740214	22.56176806	0.999990108	1	3.06E-28	22.82142857	42.98586579	1
0.75	0	0.5	0.75	0.288518895	0.711475109	1.763824352	17.10940017	0.999994004	1	0	13.5	NA	1	0.288518895	0.711475109	1.763824352	17.10940017	0.999994004	1	1.19E-28	13.5	36.36233992	1
0.75	0	0.5	0.9	0.234048232	0.765945463	1.629513617	15.17390606	0.999993695	1	0	12.83333333	NA	1	0.234048232	0.765945463	1.629513617	15.17390606	0.999993695	1	6.92E-30	12.83333333	32.29021661	1
0.75	0	0.5	1	0.204513084	0.79547802	1.558436713	14.17758037	0.999991104	1	0	11.6	NA	1	0.204513084	0.79547802	1.558436713	14.17758037	0.999991104	1	5.63E-31	11.6	29.68786594	1
0.75	0	0.75	0	0.989995014	0.009995014	8.651260161	196.3594212	0.999990027	1	0	476.1530612	NA	1	0.989995014	0.009995014	8.651260161	196.3594212	0.999990027	1	0	476.1530612	NA	1
0.75	0	0.75	0.1	0.824163232	0.175827273	4.210083268	70.36417265	0.999990506	1	0	59.59375	NA	1	0.824163232	0.175827273	4.210083268	70.36417265	0.999990506	1	8.08E-33	59.59375	21.32706618	1
0.75	0	0.75	0.25	0.629266028	0.370725257	2.882394726	36.8868722	0.999991285	1	0	36.11904762	NA	1	0.629266028	0.370725257	2.882394726	36.8868722	0.999991285	1	1.08E-30	36.11904762	25.17164797	1
0.75	0	0.75	0.5	0.418194264	0.581795844	2.114740214	22.56176806	0.999990108	1	0	22.82142857	NA	1	0.418194264	0.581795844	2.114740214	22.56176806	0.999990108	1	3.58E-28	22.82142857	36.78388602	1
0.75	0	0.75	0.75	0.288518895	0.711475109	1.763824352	17.10940017	0.999994004	1	0	13.5	NA	1	0.288518895	0.711475109	1.763824352	17.10940017	0.999994004	1	6.28E-28	13.5	35.88374694	1
0.75	0	0.75	0.9	0.234048232	0.765945463	1.629513617	15.17390606	0.999993695	1	0	12.83333333	NA	1	0.234048232	0.765945463	1.629513617	15.17390606	0.999993695	1	1.92E-29	12.83333333	32.13998646	1
0.75	0	0.75	1	0.204513084	0.79547802	1.558436713	14.17758037	0.999991104	1	0	11.6	NA	1	0.204513084	0.79547802	1.558436713	14.17758037	0.999991104	1	5.95E-31	11.6	29.57892969	1
0.75	0	1	0	0.989995014	0.009995014	8.651260161	196.3594212	0.999990027	1	0	476.1530612	NA	1	0.989995014	0.009995014	8.651260161	196.3594212	0.999990027	1	0	476.1530612	NA	1
0.75	0	1	0.1	0.824163232	0.175827273	4.210083268	70.36417265	0.999990506	1	0	59.59375	NA	1	0.824163232	0.175827273	4.210083268	70.36417265	0.999990506	1	0	59.59375	NA	1
0.75	0	1	0.25	0.629266028	0.370725257	2.882394726	36.8868722	0.999991285	1	0	36.11904762	NA	1	0.629266028	0.370725257	2.882394726	36.8868722	0.999991285	1	0	36.11904762	NA	1
0.75	0	1	0.5	0.418194264	0.581795844	2.114740214	22.56176806	0.999990108	1	0	22.82142857	NA	1	0.418194264	0.581795844	2.114740214	22.56176806	0.999990108	1	0	22.82142857	NA	1
0.75	0	1	0.75	0.288518895	0.711475109	1.763824352	17.10940017	0.999994004	1	0	13.5	NA	1	0.288518895	0.711475109	1.763824352	17.10940017	0.999994004	1	0	13.5	NA	1
0.75	0	1	0.9	0.234048232	0.765945463	1.629513617	15.17390606	0.999993695	1	0	12.83333333	NA	1	0.234048232	0.765945463	1.629513617	15.17390606	0.999993695	1	0	12.83333333	NA	1
0.75	0	1	1	0.204513084	0.79547802	1.558436713	14.17758037	0.999991104	1	0	11.6	NA	1	0.204513084	0.79547802	1.558436713	14.17758037	0.999991104	1	0	11.6	NA	1
0.75	0.01	0	0	0.989995014	0.009995014	8.65126016	196.3594212	0.999990027	0.989995014	0.009995014	8.65126016	196.3594212	0.999990027	0.989995014	0.009995014	8.65126016	196.3594212	0.999990027	0.989995014	0.009995014	8.65126016	196.3594212	0.999990027
0.75	0.01	0	0.1	0.824163232	0.175827273	4.210083268	70.36417265	0.999990506	0.98322068	0.007582515	8.500451247	132.9367909	0.990803196	0.824163232	0.175827273	4.210083268	70.36417265	0.999990506	0.986144868	0.006239094	7.473464111	133.1811256	0.992383961
0.75	0.01	0	0.25	0.629266028	0.370725257	2.882394726	36.8868722	0.999991285	0.959763143	0.001868928	8.18237287	75.55627905	0.961632071	0.629266028	0.370725257	2.882394726	36.8868722	0.999991285	0.975883748	0.001035271	6.072459468	76.07588972	0.976919019
0.75	0.01	0	0.5	0.418194264	0.581795844	2.114740214	22.56176806	0.999990108	0.893111551	0.000254051	8.504811252	46.01215953	0.893365602	0.418194264	0.581795844	2.114740214	22.56176806	0.999990108	0.963158683	4.23E-05	5.0493355	46.95199265	0.963200989
0.75	0.01	0	0.75	0.288518895	0.711475109	1.763824352	17.10940017	0.999994004	0.796148868	9.66E-05	8.959455958	35.16119005	0.796245492	0.288518895	0.711475109	1.763824352	17.10940017	0.999994004	0.956413009	2.71E-06	4.540325747	36.32624671	0.956415724
0.75	0.01	0	0.9	0.234048232	0.765945463	1.629513617	15.17390606	0.999993695	0.725685924	6.29E-05	9.056538137	30.87145398	0.725748853	0.234048232	0.765945463	1.629513617	15.17390606	0.999993695	0.953468125	5.00E-07	4.305293073	32.06550812	0.953468625
0.75	0.01	0	1	0.204513084	0.79547802	1.558436713	14.17758037	0.999991104	0.673823594	4.52E-05	8.98356084	28.28758457	0.673868774	0.204513084	0.79547802	1.558436713	14.17758037	0.999991104	0.951362213	1.38E-07	4.155039791	29.45726481	0.951362351
0.75	0.01	0.25	0	0.983450504	0.016539563	12.27232632	195.0222275	0.999990066	0.629266029	0.370733971	2.882394749	36.88829567	1	0.990220989	0.00976905	8.553904785	196.5113806	0.999990039	0.629266029	0.370733971	2.882394749	36.88829567	1
0.75	0.01	0.25	0.1	0.767999739	0.231990275	5.460622174	78.77333175	0.999990014	0.600530042	0.399469958	2.973244085	37.07701827	1	0.834271915	0.165718257	4.529313122	77.94672798	0.999990172	0.630590633	0.369409367	2.890081672	37.13265439	1
0.75	0.01	0.25	0.25	0.558248178	0.441742318	3.178501903	39.9553185	0.999990496	0.558248178	0.441742318	3.178501903	39.9553185	0.999990496	0.635613714	0.364377171	2.970418668	39.72373875	0.999990886	0.635613714	0.364377171	2.970418668	39.72373875	0.999990886
0.75	0.01	0.25	0.5	0.375133056	0.624858248	2.165509746	23.46400614	0.999991304	0.507257808	0.371885685	4.428477301	43.30225217	0.879143493	0.421674059	0.5783172	2.137726041	23.23719375	0.999991259	0.668078303	0.24404953	3.794703635	41.79380436	0.912127833
0.75	0.01	0.25	0.75	0.272383755	0.727607331	1.780124545	17.62006422	0.999991086	0.496935885	0.144870146	7.161362562	34.71780903	0.641806031	0.290836708	0.709155724	1.775007842	17.36814036	0.999992432	0.736910652	0.09179069	5.155045213	34.1599223	0.828701343
0.75	0.01	0.25	0.9	0.229371068	0.770621148	1.643532744	15.62002519	0.999992216	0.498923593	0.089998074	8.520830792	31.81350396	0.588921666	0.235932092	0.76405791	1.637816226	15.34867998	0.999990002	0.775798215	0.046446274	5.439479647	30.69225193	0.822244489
0.75	0.01	0.25	1	0.205723218	0.794267331	1.573301924	14.60353862	0.999990549	0.496823078	0.060719273	9.032950239	29.81212542	0.557542351	0.206168834	0.793823032	1.565464533	14.31932065	0.999991865	0.799477365	0.02891107	5.533705132	28.97817512	0.828388435
0.75	0.01	0.5	0	0.971060831	0.028929184	17.84210967	192.0303068	0.999990015	0.418194264	0.581805736	2.114740216	22.56232174	1	0.990821696	0.009168331	8.312781036	196.9202457	0.999990027	0.418194264	0.581805736	2.114740216	22.56232174	1
0.75	0.01	0.5	0.1	0.742334741	0.25765541	9.870849409	102.7845279	0.999990151	0.400481141	0.599518859	2.130456422	22.64067157	1	0.871232714	0.128757439	6.001564716	97.02682636	0.999990153	0.419223927	0.580776073	2.118420371	22.63866334	1
0.75	0.01	0.5	0.25	0.507806878	0.492183141	4.513305003	54.70674341	0.999990019	0.375133056	0.624866944	2.165509765	23.46469111	1	0.668613722	0.331376598	3.856379854	54.3661946	0.99999032	0.42167406	0.57832594	2.13772606	23.23791122	1
0.75	0.01	0.5	0.5	0.339885105	0.660105788	2.411319812	29.49506613	0.999990893	0.339885105	0.660105788	2.411319812	29.49506613	0.999990893	0.433040682	0.566950295	2.355821874	29.14018926	0.999990977	0.433040682	0.566950295	2.355821874	29.14018926	0.999990977
0.75	0.01	0.5	0.75	0.258817305	0.741174169	1.855955594	20.20085139	0.999991474	0.333759612	0.557562013	4.551620855	39.34803344	0.891321625	0.295625765	0.704364787	1.839813257	19.35802079	0.999990553	0.484975683	0.406308691	4.290199666	38.28617547	0.891284374
0.75	0.01	0.5	0.9	0.225903819	0.774086471	1.691843331	17.29184452	0.99999029	0.379102811	0.287817153	9.51419347	31.58056442	0.666919964	0.239202444	0.760788714	1.674591382	16.43269185	0.999991158	0.574457138	0.187606266	7.752209828	28.07343801	0.762063404
0.75	0.01	0.5	1	0.207772122	0.792219979	1.612910196	15.9114103	0.999992101	0.440193107	0.195086071	13.50820452	26.14236106	0.635279178	0.208808842	0.791183141	1.592261333	15.07928578	0.999991984	0.653180006	0.133182685	9.695935386	23.91139007	0.786362691
0.75	0.01	0.75	0	0.952557564	0.04743145	25.05215724	188.429268	0.999989015	0.288518895	0.711481105	1.763824352	17.10960475	1	0.99166226	0.008327773	7.94662566	197.3784301	0.999990033	0.288518895	0.711481105	1.763824353	17.10960475	1
0.75	0.01	0.75	0.1	0.775028066	0.224962028	21.6513946	129.0805444	0.999990094	0.281869698	0.718130302	1.768127067	17.20471967	1	0.91880637	0.081183681	8.238166204	110.2855571	0.999990051	0.289294509	0.710705491	1.766239136	17.15132743	1
0.75	0.01	0.75	0.25	0.534881929	0.46510811	12.49863684	88.18167733	0.999990039	0.272383755	0.727616245	1.78012455	17.62045301	1	0.762155052	0.23783498	7.557642547	83.50182656	0.999990032	0.290836708	0.709163292	1.775007848	17.36846015	1
0.75	0.01	0.75	0.5	0.334319888	0.66567013	4.704806259	49.54098254	0.999990018	0.258817305	0.741182695	1.855955647	20.20157918	1	0.485702285	0.51428794	4.42416169	51.56234506	0.999990226	0.295625765	0.704374235	1.839813314	19.35885428	1
0.75	0.01	0.75	0.75	0.255404598	0.744585643	2.572715433	30.55215345	0.999990241	0.255404598	0.744585643	2.572715433	30.55215345	0.999990241	0.313429887	0.686560593	2.532889861	30.33806482	0.99999048	0.313429887	0.686560593	2.532889861	30.33806482	0.99999048
0.75	0.01	0.75	0.9	0.227951907	0.77203879	2.082706464	23.94450669	0.999990697	0.291408076	0.665146143	8.356346042	45.24736297	0.956554219	0.248685064	0.75130508	2.018109135	22.56033466	0.999990144	0.373919545	0.578672306	7.903984463	46.77768355	0.952591851
0.75	0.01	0.75	1	0.213693925	0.786296408	1.884507711	20.83924619	0.999990333	0.426619339	0.410752495	26.10322533	35.71289533	0.837371834	0.215302918	0.784687262	1.809948433	19.10082335	0.99999018	0.534455126	0.315104208	22.06677266	35.01030647	0.849559334
0.75	0.01	1	0	0.929462706	0.070521562	33.13695745	184.7837106	0.999984269	0.204513084	0.795486916	1.558436713	14.1777912	1	0.992529995	0.007460089	7.531475669	197.7645049	0.999990084	0.204513084	0.795486916	1.558436713	14.1777912	1
0.75	0.01	1	0.1	0.848994177	0.150988099	37.16550858	130.5946814	0.999982277	0.20493913	0.79506087	1.563112164	14.29558832	1	0.953830587	0.046159445	9.360680409	98.82820913	0.999990032	0.205100365	0.794899635	1.560200729	14.20618555	1
0.75	0.01	1	0.25	0.765122963	0.234854267	45.8295263	104.4184267	0.999977231	0.205723218	0.794276782	1.573301926	14.60381225	1	0.898222343	0.101767734	15.57476823	75.14559753	0.999990077	0.206168834	0.793831166	1.565464535	14.31953722	1
0.75	0.01	1	0.5	0.64136736	0.358604403	56.88811633	89.76659128	0.999971762	0.207772122	0.792227878	1.612910219	15.91187312	1	0.786548727	0.213435645	31.79541663	80.40383112	0.999984372	0.208808842	0.791191158	1.592261361	15.07973466	1
0.75	0.01	1	0.75	0.508018921	0.491956175	58.09570171	67.11058909	0.999975096	0.213693926	0.786306074	1.884508375	20.8406523	1	0.611208263	0.388769385	47.11256546	70.8654927	0.999977648	0.215302919	0.784697081	1.809949133	19.10223935	1
0.75	0.01	1	0.9	0.431814347	0.568166042	53.39409862	51.56951531	0.999980389	0.234513775	0.765486225	4.491948008	33.11394948	1	0.47930284	0.520677377	49.93726052	54.42785134	0.999980217	0.236113463	0.763886537	4.171697909	31.0428196	1
0.75	0.01	1	1	0.386926197	0.613057938	48.68179231	42.52721975	0.999984136	0.386926197	0.613057938	48.68179231	42.52721975	0.999984136	0.392148519	0.607835773	47.7941923	42.80894862	0.999984292	0.392148519	0.607835773	47.7941923	42.80894862	0.999984292
0.75	0.02	0	0	0.989995014	0.009995014	8.65126016	196.3594212	0.999990027	0.979990128	0.019990128	15.01992934	195.3560532	0.999980256	0.989995014	0.009995014	8.65126016	196.3594212	0.999990027	0.979990128	0.019990128	15.01992934	195.3560532	0.999980256
0.75	0.02	0	0.1	0.824163232	0.175827273	4.210083268	70.36417265	0.999990506	0.968513836	0.014352783	13.87178188	132.3213372	0.982866619	0.824163232	0.175827273	4.210083268	70.36417265	0.999990506	0.972372373	0.012548587	12.71101622	132.573672	0.98492096
0.75	0.02	0	0.25	0.629266028	0.370725257	2.882394726	36.8868722	0.999991285	0.930806411	0.003377479	12.34479567	75.21819334	0.93418389	0.629266028	0.370725257	2.882394726	36.8868722	0.999991285	0.952183279	0.002153472	10.00504187	75.75536523	0.954336751
0.75	0.02	0	0.5	0.418194264	0.581795844	2.114740214	22.56176806	0.999990108	0.836848266	0.000453015	11.78870497	45.80433011	0.837301281	0.418194264	0.581795844	2.114740214	22.56176806	0.999990108	0.927442971	9.63E-05	8.066115655	46.77520144	0.927539228
0.75	0.02	0	0.75	0.288518895	0.711475109	1.763824352	17.10940017	0.999994004	0.71578386	0.000174015	11.75879271	35.00388568	0.715957875	0.288518895	0.711475109	1.763824352	17.10940017	0.999994004	0.91447281	6.78E-06	7.11354719	36.20278549	0.914479586
0.75	0.02	0	0.9	0.234048232	0.765945463	1.629513617	15.17390606	0.999993695	0.63409951	0.000114429	11.59996885	30.73835726	0.634213939	0.234048232	0.765945463	1.629513617	15.17390606	0.999993695	0.908844351	1.33E-06	6.676292841	31.96248431	0.90884568
0.75	0.02	0	1	0.204513084	0.79547802	1.558436713	14.17758037	0.999991104	0.576316108	8.29E-05	11.35054597	28.17051522	0.576399038	0.204513084	0.79547802	1.558436713	14.17758037	0.999991104	0.904830745	3.86E-07	6.397896672	29.36610006	0.90483113
0.75	0.02	0.25	0	0.98105426	0.018935833	13.32142951	194.3317305	0.999990093	0.396146364	0.603853636	4.229404086	35.89733933	1	0.990425907	0.009564129	8.462706319	196.6406425	0.999990036	0.396146364	0.603853636	4.229404086	35.89733933	1
0.75	0.02	0.25	0.1	0.75902338	0.24096702	5.839828762	83.32281513	0.9999904	0.373076384	0.626923616	4.311299833	36.06817894	1	0.842121986	0.157868248	4.73817913	83.35808222	0.999990234	0.397818113	0.602181887	4.243077697	36.12890658	1
0.75	0.02	0.25	0.25	0.549994055	0.44999678	3.218917508	41.67632836	0.999990835	0.340513036	0.659479983	4.564803715	38.7181618	0.999993019	0.641470339	0.358519817	3.043078898	41.86308915	0.999990156	0.404247615	0.595744853	4.392412099	38.56323451	0.999992468
0.75	0.02	0.25	0.5	0.37348603	0.626505481	2.165407284	24.02178132	0.999991511	0.308943326	0.552092371	6.520075285	42.95203943	0.861035697	0.425108567	0.574883188	2.159639454	23.83427852	0.999991756	0.448206642	0.429575805	5.992058962	42.02599195	0.877782447
0.75	0.02	0.25	0.75	0.273382815	0.72660719	1.784653297	17.90951455	0.999990005	0.320992821	0.214347382	10.65253158	34.49202435	0.535340203	0.293149405	0.70684293	1.786018046	17.61161441	0.999992335	0.551884539	0.165409435	8.606385646	34.14549769	0.717293974
0.75	0.02	0.25	0.9	0.230882335	0.76910962	1.650087572	15.84600394	0.999991955	0.336661096	0.135015398	12.42193583	31.72793747	0.471676494	0.237816	0.762175845	1.64604106	15.51513093	0.999991845	0.615919404	0.09599763	9.079873999	31.2067154	0.711917035
0.75	0.02	0.25	1	0.207356929	0.792633984	1.58060686	14.8022795	0.999990913	0.342892116	0.095330418	12.94577366	29.91242147	0.438222534	0.20782617	0.7921647	1.572442721	14.45459565	0.99999087	0.651987314	0.060283479	9.031547604	29.19146415	0.712270793
0.75	0.02	0.5	0	0.964613428	0.035376622	20.34044498	190.706781	0.99999005	0.175198675	0.824801325	2.920659127	21.60860478	1	0.991414331	0.008575721	8.048139987	197.2862363	0.999990052	0.175198675	0.824801325	2.920659127	21.60860478	1
0.75	0.02	0.5	0.1	0.742180015	0.257810151	11.65312204	115.565988	0.999990166	0.165939861	0.834060139	2.927527435	21.68205272	1	0.895282238	0.104707957	6.623388425	114.7071337	0.999990195	0.176062011	0.823937989	2.926894089	21.6795317	1
0.75	0.02	0.5	0.25	0.506193913	0.493796323	5.100005889	61.48412984	0.999990236	0.153062712	0.846937288	2.961444079	22.38695438	1	0.695782308	0.304207814	4.353270674	63.89426191	0.999990123	0.178133089	0.821866911	2.961216703	22.1908649	1
0.75	0.02	0.5	0.5	0.341660822	0.658329588	2.551572569	32.73609255	0.99999041	0.136874083	0.863120906	3.356654381	27.53095104	0.99999499	0.446745031	0.553245676	2.548807347	33.35797106	0.999990707	0.188070717	0.811924292	3.375217673	27.30980343	0.999995009
0.75	0.02	0.5	0.75	0.262683301	0.737306942	1.914044867	21.93054666	0.999990243	0.14292767	0.75619074	7.172202568	37.71670143	0.89911841	0.302736669	0.69725471	1.913329903	21.18621122	0.999991378	0.239265924	0.644147265	7.260337191	38.21428112	0.883413189
0.75	0.02	0.5	0.9	0.230176404	0.769815087	1.734647641	18.51825236	0.999991492	0.192542291	0.427522661	15.98133355	32.47750304	0.620064951	0.244416703	0.755573722	1.720180724	17.54121354	0.999990425	0.345971133	0.309278025	14.00189186	29.44245171	0.655249158
0.75	0.02	0.5	1	0.212099447	0.787891961	1.64990814	16.90875021	0.999991408	0.261194563	0.279587035	21.65648361	26.74257764	0.540781598	0.213164632	0.786826856	1.626943344	15.89618102	0.999991489	0.455356045	0.206555262	17.25291038	24.11236222	0.661911306
0.75	0.02	0.75	0	0.942727172	0.057259771	28.54921028	186.9207482	0.999986943	0.083588624	0.916411376	2.33355157	16.20322157	1	0.992585512	0.007404533	7.502858451	197.8920617	0.999990045	0.083588624	0.916411376	2.33355157	16.20322157	1
0.75	0.02	0.75	0.1	0.79635307	0.203637024	25.27749324	152.2256324	0.999990094	0.081293969	0.918706031	2.335460381	16.29229689	1	0.950017055	0.049973034	8.811346539	145.7629645	0.999990089	0.084037753	0.915962247	2.337583244	16.24174748	1
0.75	0.02	0.75	0.25	0.566130101	0.433860066	14.72161173	104.9936351	0.999990167	0.078102693	0.921897307	2.348777199	16.63672744	1	0.819830878	0.180159319	8.479079819	109.0351194	0.999990196	0.08493631	0.91506369	2.352774331	16.42027521	1
0.75	0.02	0.75	0.5	0.357616182	0.642374035	5.920398685	59.78190073	0.999990218	0.07395858	0.92604142	2.475230232	18.59587634	1	0.534539815	0.46545061	5.489477536	65.10160631	0.999990425	0.087780886	0.912219114	2.472485296	17.91594414	1
0.75	0.02	0.75	0.75	0.270983194	0.729007384	3.147011348	37.60796694	0.999990578	0.075531449	0.924465038	3.830997255	26.43650985	0.999996487	0.337544864	0.662445393	3.144145877	38.59936823	0.999990256	0.099165502	0.900830685	3.859232095	26.43643957	0.999996186
0.75	0.02	0.75	0.9	0.240856864	0.759133731	2.452390623	29.41322877	0.999990594	0.102567739	0.865271347	15.35298599	39.49246905	0.967839087	0.263985556	0.73600458	2.39321063	28.20317228	0.999990135	0.146457037	0.813914364	15.11610755	42.14873234	0.960371401
0.75	0.02	0.75	1	0.225318728	0.774671779	2.165582469	25.36266882	0.999990507	0.228886531	0.604048734	45.41722034	34.10374589	0.832935265	0.226849607	0.773140755	2.075780912	23.27118349	0.999990362	0.318928184	0.501765067	40.53388104	35.10801678	0.820693252
0.75	0.02	1	0	0.918627267	0.081354847	36.74816665	183.3698536	0.999982115	0.042143518	0.957856482	1.990254231	13.32179437	1	0.993630604	0.006359404	6.95827001	198.3137471	0.999990009	0.042143518	0.957856482	1.990254231	13.32179437	1
0.75	0.02	1	0.1	0.887525963	0.112453485	40.73183874	164.6732707	0.999979448	0.042315793	0.957684207	1.998350385	13.42679271	1	0.981917511	0.01807256	9.425229988	145.5769348	0.999990071	0.042385068	0.957614932	1.99319629	13.34790289	1
0.75	0.02	1	0.25	0.844810915	0.155163905	47.27605464	149.4581813	0.99997482	0.042634809	0.957365191	2.016366957	13.67541491	1	0.959771239	0.040218843	15.2742289	130.701937	0.999990082	0.042826921	0.957173079	2.002223183	13.44084537	1
0.75	0.02	1	0.5	0.760570314	0.239398458	56.48923063	130.4071074	0.999968772	0.043482707	0.956517293	2.089731774	14.5904676	1	0.893474455	0.106510119	30.33158949	133.054521	0.999984573	0.043933267	0.956066733	2.050548392	13.97824003	1
0.75	0.02	1	0.75	0.652017615	0.347951158	60.52366553	100.8976832	0.999968773	0.046058695	0.953941305	2.630628081	17.65559065	1	0.756105086	0.243869021	47.68052646	110.8463437	0.999974107	0.046767618	0.953232382	2.477641311	16.49275712	1
0.75	0.02	1	0.9	0.579544641	0.420427517	59.52515855	80.57144733	0.999972158	0.056379469	0.943620531	8.171915375	25.15288142	1	0.630941357	0.369031678	54.76324347	85.77365805	0.999973034	0.057109204	0.942890796	7.488832599	23.88697541	1
0.75	0.02	1	1	0.531171206	0.468804146	57.44324025	67.83702093	0.999975352	0.163638912	0.836348299	85.87765035	32.13923754	0.999987211	0.535300508	0.464675249	56.34448507	67.83006687	0.999975757	0.169467859	0.830519149	84.72089401	32.94368802	0.999987008
0.75	0.03	0	0	0.989995014	0.009995014	8.65126016	196.3594212	0.999990027	0.969985343	0.029985343	20.59432452	194.3458549	0.999970687	0.989995014	0.009995014	8.65126016	196.3594212	0.999990027	0.969985343	0.029985343	20.59432452	194.3458549	0.999970687
0.75	0.03	0	0.1	0.824163232	0.175827273	4.210083268	70.36417265	0.999990506	0.954172375	0.021072008	18.41495421	131.7037575	0.975244382	0.824163232	0.175827273	4.210083268	70.36417265	0.999990506	0.958682389	0.018928603	17.19032759	131.9630146	0.977610992
0.75	0.03	0	0.25	0.629266028	0.370725257	2.882394726	36.8868722	0.999991285	0.903848812	0.004924116	15.69372929	74.88977677	0.908772928	0.629266028	0.370725257	2.882394726	36.8868722	0.999991285	0.928893892	0.003356717	13.25044528	75.43863976	0.932250609
0.75	0.03	0	0.5	0.418194264	0.581795844	2.114740214	22.56176806	0.999990108	0.788443773	0.00067487	14.30257182	45.62063044	0.789118643	0.418194264	0.581795844	2.114740214	22.56176806	0.999990108	0.892825026	0.000163105	10.47222891	46.6078073	0.892988131
0.75	0.03	0	0.75	0.288518895	0.711475109	1.763824352	17.10940017	0.999994004	0.651298855	0.000264939	13.84481897	34.87146627	0.651563795	0.288518895	0.711475109	1.763824352	17.10940017	0.999994004	0.874126095	1.25E-05	9.122451214	36.08998553	0.874138559
0.75	0.03	0	0.9	0.234048232	0.765945463	1.629513617	15.17390606	0.999993695	0.563359241	0.000176469	13.47699323	30.62726803	0.56353571	0.234048232	0.765945463	1.629513617	15.17390606	0.999993695	0.866060183	2.58E-06	8.506239932	31.87020195	0.866062761
0.75	0.03	0	1	0.204513084	0.79547802	1.558436713	14.17758037	0.999991104	0.50287278	0.00012923	13.09010425	28.07296028	0.50300201	0.204513084	0.79547802	1.558436713	14.17758037	0.999991104	0.860324647	7.81E-07	8.11523395	29.2855849	0.860325428
0.75	0.03	0.25	0	0.979713366	0.020276693	13.8591531	193.8869347	0.999990059	0.249495672	0.750504328	5.261931081	34.93159918	1	0.990613497	0.009376524	8.37677606	196.7518284	0.999990021	0.249495672	0.750504328	5.261931081	34.93159918	1
0.75	0.03	0.25	0.1	0.756796864	0.243193156	6.0621315	86.21393953	0.99999002	0.23266479	0.76733521	5.345984446	35.08561439	1	0.848392103	0.151598023	4.875389023	87.18778986	0.999990126	0.251078814	0.748921186	5.280632236	35.15098996	1
0.75	0.03	0.25	0.25	0.54860707	0.451383892	3.258115798	42.9045194	0.999990963	0.209620077	0.790374762	5.6594388	37.52005377	0.999994839	0.646922281	0.35306863	3.10393023	43.50134856	0.999990911	0.257255603	0.742739125	5.492830953	37.43115965	0.999994728
0.75	0.03	0.25	0.5	0.374560173	0.625431067	2.175005471	24.4858299	0.99999124	0.191674557	0.670452803	8.293486428	42.25317878	0.862127361	0.428499158	0.571491434	2.180554114	24.36585589	0.999990592	0.301921911	0.560515956	7.837351952	41.60902757	0.862437867
0.75	0.03	0.25	0.75	0.275105274	0.724885139	1.792541207	18.15815466	0.999990412	0.214154955	0.269492662	13.72743038	34.28083172	0.483647617	0.295456565	0.704535013	1.796849667	17.84141493	0.999991578	0.418429836	0.218976543	11.54033263	33.79817404	0.637406379
0.75	0.03	0.25	0.9	0.232601767	0.767390971	1.657526531	16.03870342	0.999992738	0.236572902	0.172096891	15.77825142	31.59773726	0.408669793	0.239699653	0.760291946	1.654183244	15.67400914	0.999991598	0.496107852	0.134567298	12.06504094	31.13413717	0.63067515
0.75	0.03	0.25	1	0.209008669	0.790983556	1.587697972	14.97036795	0.999992225	0.247611467	0.126178927	16.25119667	29.94773088	0.373790394	0.209484863	0.790506419	1.579367481	14.58425796	0.999991281	0.54142454	0.090892506	11.90687227	29.3364709	0.632317046
0.75	0.03	0.5	0	0.96228875	0.037701325	21.15640769	190.1339742	0.999990076	0.073527292	0.926472708	3.534483649	20.74428492	1	0.99186794	0.008122125	7.830366282	197.5334697	0.999990065	0.073527292	0.926472708	3.534483649	20.74428492	1
0.75	0.03	0.5	0.1	0.749122262	0.250867783	12.27224684	121.4374408	0.999990046	0.069036915	0.930963085	3.540293326	20.81356783	1	0.908704152	0.091285948	6.803304578	124.8141017	0.999990101	0.074071178	0.925928822	3.542658753	20.81031568	1
0.75	0.03	0.5	0.25	0.515833852	0.48415616	5.448569328	64.96777684	0.999990011	0.06291862	0.93708138	3.583718766	21.41515443	1	0.715949588	0.28404091	4.625052119	69.12520745	0.999990498	0.075386672	0.924613328	3.589611364	21.24778079	1
0.75	0.03	0.5	0.5	0.34883975	0.65115079	2.688697652	34.87104987	0.99999054	0.055839397	0.944158053	4.137984527	25.7990927	0.999997451	0.459526058	0.540464403	2.707163741	36.20075902	0.999990461	0.081922568	0.918074689	4.189689484	25.65595321	0.999997257
0.75	0.03	0.5	0.75	0.268183004	0.731807891	1.977197356	23.28154214	0.999990895	0.062829902	0.858983608	9.695143138	35.98822655	0.92181351	0.309824044	0.690167263	1.983672336	22.7003381	0.999991307	0.120146349	0.777449495	10.04511962	37.14508449	0.897595843
0.75	0.03	0.5	0.9	0.234985195	0.765005045	1.779095214	19.53020857	0.99999024	0.102825264	0.523080776	21.80139994	32.32791478	0.62590604	0.249672532	0.750317911	1.76557369	18.52694146	0.999990443	0.216993673	0.398562168	19.60361585	30.3765844	0.615555841
0.75	0.03	0.5	1	0.216519802	0.783470321	1.686469365	17.74945853	0.999990123	0.164639466	0.343164868	28.17267452	27.0463959	0.507804334	0.217568508	0.782423069	1.661975954	16.64276007	0.999991577	0.332308157	0.256004933	23.42824776	24.507067	0.58831309
0.75	0.03	0.75	0	0.941628629	0.058358106	28.87495769	186.5944693	0.999986735	0.024315597	0.975684403	2.774012116	15.44820476	1	0.993184061	0.006805992	7.183330936	198.1609181	0.999990053	0.024315597	0.975684403	2.774012116	15.44820476	1
0.75	0.03	0.75	0.1	0.812449655	0.187540381	25.47180488	160.8264107	0.999990036	0.023562123	0.976437877	2.776364219	15.52970332	1	0.961716539	0.038273496	8.647518157	165.6295691	0.999990035	0.024511459	0.975488541	2.779208963	15.4839186	1
0.75	0.03	0.75	0.25	0.59678725	0.403202939	15.18073249	111.7762974	0.99999019	0.022534718	0.977465282	2.794739155	15.81407159	1	0.849482644	0.150507449	8.545258261	120.6206024	0.999990093	0.024905754	0.975094246	2.799465368	15.63393692	1
0.75	0.03	0.75	0.5	0.384688089	0.615302304	6.660818902	65.23818184	0.999990393	0.021312157	0.978687843	2.975758895	17.30404234	1	0.572322187	0.427668262	6.042993961	71.94258616	0.999990449	0.026178759	0.973821241	2.968603037	16.77209725	1
0.75	0.03	0.75	0.75	0.288772431	0.71121836	3.623842713	42.35990965	0.999990791	0.022651484	0.977347211	4.998439286	23.18889017	0.999998695	0.360562182	0.639428202	3.625921526	44.08085206	0.999990384	0.031688463	0.968310027	5.072930086	23.29450625	0.99999849
0.75	0.03	0.75	0.9	0.254859865	0.745131103	2.79024787	33.54692475	0.999990968	0.03796437	0.941582049	22.77018379	34.16138034	0.979546419	0.279522074	0.720468109	2.734831777	32.5866379	0.999990183	0.06026736	0.912036209	22.50757063	37.24262093	0.972303569
0.75	0.03	0.75	1	0.237441809	0.762549207	2.433293739	29.00673559	0.999991016	0.133618682	0.723997958	60.47308502	31.74173745	0.857616639	0.238845884	0.761144517	2.335549742	26.79744268	0.999990402	0.204403784	0.625582266	54.65023037	33.7882936	0.829986051
0.75	0.03	1	0	0.921101105	0.078881522	35.9446472	183.5194303	0.999982626	0.008748774	0.991251226	2.331948562	12.66369305	1	0.994258411	0.005731603	6.586062272	198.532898	0.999990015	0.008748774	0.991251226	2.331948562	12.66369305	1
0.75	0.03	1	0.1	0.904194381	0.095785934	39.19864877	176.3688154	0.999980315	0.008801542	0.991198458	2.342738689	12.75380025	1	0.988738672	0.011251335	8.902900995	180.1246782	0.999990007	0.008823847	0.991176153	2.335716597	12.68785147	1
0.75	0.03	1	0.25	0.876788382	0.123188187	44.27990705	167.6423332	0.999976569	0.008899849	0.991100151	2.367201033	12.95220962	1	0.975941492	0.024048521	13.97926039	171.6619026	0.999990014	0.00896192	0.99103808	2.347589899	12.76698798	1
0.75	0.03	1	0.5	0.818020442	0.181950503	52.1002115	150.7637737	0.999970944	0.009165514	0.990834486	2.470993767	13.60030264	1	0.93104316	0.06894366	27.1320004	164.5627279	0.99998682	0.009312317	0.990687683	2.414221936	13.16978279	1
0.75	0.03	1	0.75	0.737724382	0.262244168	57.36881847	123.9597532	0.999968551	0.010014293	0.989985707	3.286360814	15.4960638	1	0.829136131	0.17083945	44.16244809	137.7339637	0.999975581	0.010248719	0.989751281	3.050099042	14.79100836	1
0.75	0.03	1	0.9	0.679014905	0.320954724	58.44655756	103.894643	0.999969629	0.01393938	0.98606062	12.13539384	19.88221406	1	0.726050637	0.273920923	53.1586989	110.416708	0.99997156	0.014192531	0.985807469	11.05971913	19.25514899	1
0.75	0.03	1	1	0.636370036	0.363601423	58.07113967	90.06923412	0.999971459	0.073576157	0.926415823	112.7808727	24.86006163	0.99999198	0.638854839	0.36111718	56.97686522	89.52268524	0.999972019	0.078548783	0.921442798	111.5891136	25.93293392	0.999991581
0.75	0.04	0	0	0.989995014	0.009995014	8.65126016	196.3594212	0.999990027	0.959980659	0.039980659	25.62572046	193.3287209	0.999961319	0.989995014	0.009995014	8.65126016	196.3594212	0.999990027	0.959980659	0.039980659	25.62572046	193.3287209	0.999961319
0.75	0.04	0	0.1	0.824163232	0.175827273	4.210083268	70.36417265	0.999990506	0.940098802	0.027782054	22.40412247	131.083411	0.967880857	0.824163232	0.175827273	4.210083268	70.36417265	0.999990506	0.945074791	0.025379264	21.15672379	131.3490561	0.970454055
0.75	0.04	0	0.25	0.629266028	0.370725257	2.882394726	36.8868722	0.999991285	0.878361217	0.006527522	18.51140746	74.56784598	0.884888739	0.629266028	0.370725257	2.882394726	36.8868722	0.999991285	0.90601092	0.004647138	16.04019029	75.12520521	0.910658059
0.75	0.04	0	0.5	0.418194264	0.581795844	2.114740214	22.56176806	0.999990108	0.745629416	0.000921643	16.31989279	45.45184298	0.746551058	0.418194264	0.581795844	2.114740214	22.56176806	0.999990108	0.85927755	0.000244174	12.48237899	46.4477955	0.859521724
0.75	0.04	0	0.75	0.288518895	0.711475109	1.763824352	17.10940017	0.999994004	0.597688171	0.000369564	15.46738586	34.75346984	0.598057734	0.288518895	0.711475109	1.763824352	17.10940017	0.999994004	0.835321022	2.01E-05	10.77115296	35.98475971	0.835341107
0.75	0.04	0	0.9	0.234048232	0.765945463	1.629513617	15.17390606	0.999993695	0.506577604	0.000249039	14.91610502	30.5287291	0.506826642	0.234048232	0.765945463	1.629513617	15.17390606	0.999993695	0.825049271	4.35E-06	9.993869913	31.78512202	0.825053625
0.75	0.04	0	1	0.204513084	0.79547802	1.558436713	14.17758037	0.999991104	0.445296251	0.000184082	14.412956	27.98648425	0.445480332	0.204513084	0.79547802	1.558436713	14.17758037	0.999991104	0.817765731	1.37E-06	9.502097464	29.21191368	0.8177671
0.75	0.04	0.25	0	0.979023142	0.020966912	14.10735799	193.6018783	0.999990055	0.157200956	0.842799044	6.09791825	34.00451565	1	0.99078666	0.009203436	8.295455024	196.852028	0.999990096	0.157200956	0.842799044	6.09791825	34.00451565	1
0.75	0.04	0.25	0.1	0.757895979	0.242094207	6.196449799	88.1641442	0.999990185	0.145530616	0.854469384	6.187253658	34.14413909	1	0.853538545	0.14645167	4.965368898	89.89522628	0.999990216	0.158534224	0.841465776	6.121037996	34.21238762	1
0.75	0.04	0.25	0.25	0.550383939	0.449606828	3.297632974	43.84055307	0.999990768	0.129958395	0.870037691	6.561379422	36.38218866	0.999996086	0.652034903	0.34795551	3.155535386	44.77606565	0.999990413	0.163812789	0.83618302	6.392503848	36.34357696	0.999995809
0.75	0.04	0.25	0.5	0.376768453	0.623223186	2.189228385	24.88854351	0.999991639	0.120710583	0.75259299	9.853258165	41.54209074	0.873303573	0.431847058	0.568143381	2.200534519	24.84255887	0.999990438	0.2042679	0.65742132	9.476072431	41.15916462	0.86168922
0.75	0.04	0.25	0.75	0.277109399	0.722882047	1.801813981	18.37992221	0.999991446	0.146940387	0.315417434	16.50725593	34.09892299	0.462357821	0.297757806	0.702233985	1.807498721	18.05901349	0.999991791	0.321407064	0.260647691	14.1640758	33.46801849	0.582054754
0.75	0.04	0.25	0.9	0.234400464	0.765590179	1.6652839	16.20975818	0.999990643	0.169265904	0.196899062	18.32032519	31.10985815	0.366164966	0.241582762	0.758409455	1.662238587	15.82618461	0.999992217	0.405865317	0.166242597	14.65981608	30.99924595	0.572107914
0.75	0.04	0.25	1	0.210668262	0.789325455	1.594670714	15.11882014	0.999993717	0.185942584	0.15302645	19.09645127	29.92565331	0.338969034	0.211144692	0.788847661	1.586235426	14.70891574	0.999992352	0.456963284	0.118712905	14.36611798	29.41047051	0.575676189
0.75	0.04	0.5	0	0.96202695	0.037963075	21.2020357	189.9540514	0.999990024	0.030911625	0.969088375	4.024705378	19.98849849	1	0.992233317	0.007756687	7.644326658	197.7053141	0.999990004	0.030911625	0.969088375	4.024705378	19.98849849	1
0.75	0.04	0.5	0.1	0.758346952	0.241643098	12.41225951	124.3965939	0.99999005	0.028826407	0.971173593	4.032486892	20.05467524	1	0.917007788	0.082982304	6.809396611	130.1423563	0.999990092	0.031216734	0.968783266	4.034457027	20.05017523	1
0.75	0.04	0.5	0.25	0.528768323	0.47122214	5.676298585	67.04405901	0.999990463	0.026031689	0.973968311	4.089321465	20.57193856	1	0.731817594	0.268172873	4.780695451	72.09941014	0.999990467	0.031960859	0.968039141	4.092609987	20.42788291	1
0.75	0.04	0.5	0.5	0.357642826	0.642347318	2.814777308	36.42182815	0.999990144	0.023041108	0.976957509	4.804512608	24.32877103	0.999998617	0.471530194	0.528460998	2.839378586	38.21211892	0.999991191	0.035793567	0.964205071	4.875480987	24.22129988	0.999998637
0.75	0.04	0.5	0.75	0.274189982	0.725800533	2.040029412	24.38993064	0.999990515	0.028320097	0.912063944	12.15877022	34.12477676	0.940384041	0.316868214	0.683122331	2.050497381	23.97416674	0.999990545	0.06145197	0.853589629	12.71720469	35.69493078	0.915041599
0.75	0.04	0.5	0.9	0.239975188	0.760016812	1.823398141	20.39821126	0.999992	0.058302629	0.601799521	27.47007194	32.28184175	0.66010215	0.254955353	0.745036331	1.810289969	19.41011947	0.999991684	0.141402983	0.472286633	24.65017499	31.09535438	0.613689616
0.75	0.04	0.5	1	0.220990951	0.779001151	1.722619295	18.48448752	0.999992102	0.111785406	0.400584602	33.95816704	27.48213525	0.512370008	0.222010548	0.77798008	1.696986015	17.32915784	0.999990628	0.249353286	0.29526269	28.18656067	24.86722898	0.544615976
0.75	0.04	0.75	0	0.943767965	0.056219223	28.13752862	186.8373346	0.999987188	0.007101573	0.992898427	3.127025571	14.84306269	1	0.993619732	0.00637036	6.932049908	198.3159708	0.999990092	0.007101573	0.992898427	3.127025571	14.84306269	1
0.75	0.04	0.75	0.1	0.826284181	0.173705856	24.74530115	164.3942095	0.999990037	0.006861947	0.993138053	3.131076426	14.91698396	1	0.967061653	0.032928431	8.346085195	173.9300125	0.999990084	0.007177805	0.992822195	3.133122227	14.87641604	1
0.75	0.04	0.75	0.25	0.624144922	0.375845109	15.13731688	115.1895468	0.999990031	0.006540685	0.993459315	3.156084066	15.15454967	1	0.867454359	0.132535838	8.387012951	125.5984399	0.999990197	0.007332232	0.992667768	3.15762744	15.00617981	1
0.75	0.04	0.75	0.5	0.410780105	0.589210189	7.144241767	68.70184642	0.999990294	0.006190665	0.993809335	3.393100779	16.31091382	1	0.60289099	0.397099284	6.346250222	75.7753001	0.999990273	0.00784092	0.99215908	3.373196565	15.90035556	1
0.75	0.04	0.75	0.75	0.306726007	0.693264375	4.015914576	45.80078248	0.999990382	0.00688849	0.993110973	6.117053088	20.76397701	0.999999462	0.382379036	0.617610972	4.005502942	47.9138299	0.999990008	0.010233801	0.989765549	6.233906596	20.91679621	0.99999935
[truncated: 2,144 more rows]
