# Supplementary material for: Evolution of resistance under alternative models of selective interference
Source: J Evol Biol. 2021 Sep 25;34(10):1608–23. doi: 10.1111/jeb.13919 (PMC9293239; doi:10.1111/jeb.13919)
Supplement: Supplementary file 1 — Appendix S1 [file JEB-34-1608-s001.zip › SupportingInformation/Datafile08_deterministic_resistive_t1000_n100_d50.csv]

Recombinant Fraction (c)	Starting Frequency of Other Allele (fB)	Selection Coefficient Other Allele (sB)	Selection coefficient of Focal Allele (sA)	P(A_loss_B)	P(A_fix_B)	T(A_loss_B)	T(A_fix_B)	Complete	P(A_loss_b)	P(A_fix_b)	T(A_loss_b)	T(A_fix_b)	Complete
0	0	0	0	0.989995014	0.009995014	8.651260161	196.3594212	0.999990027	0.989995014	0.009995014	8.651260161	196.3594212	0.999990027
0	0	0	0.1	0.824163232	0.175827273	4.210083268	70.36417265	0.999990506	0.824163232	0.175827273	4.210083268	70.36417265	0.999990506
0	0	0	0.25	0.629266028	0.370725257	2.882394726	36.8868722	0.999991285	0.629266028	0.370725257	2.882394726	36.8868722	0.999991285
0	0	0	0.5	0.418194264	0.581795844	2.114740214	22.56176806	0.999990108	0.418194264	0.581795844	2.114740214	22.56176806	0.999990108
0	0	0	0.75	0.288518895	0.711475109	1.763824352	17.10940017	0.999994004	0.288518895	0.711475109	1.763824352	17.10940017	0.999994004
0	0	0	0.9	0.234048232	0.765945463	1.629513617	15.17390606	0.999993695	0.234048232	0.765945463	1.629513617	15.17390606	0.999993695
0	0	0	1	0.204513084	0.79547802	1.558436713	14.17758037	0.999991104	0.204513084	0.79547802	1.558436713	14.17758037	0.999991104
0	0	0.25	0	0.989995014	0.009995014	8.651260161	196.3594212	0.999990027	0.989995014	0.009995014	8.651260161	196.3594212	0.999990027
0	0	0.25	0.1	0.824163232	0.175827273	4.210083268	70.36417265	0.999990506	0.824163232	0.175827273	4.210083268	70.36417265	0.999990506
0	0	0.25	0.25	0.629266028	0.370725257	2.882394726	36.8868722	0.999991285	0.629266028	0.370725257	2.882394726	36.8868722	0.999991285
0	0	0.25	0.5	0.418194264	0.581795844	2.114740214	22.56176806	0.999990108	0.418194264	0.581795844	2.114740214	22.56176806	0.999990108
0	0	0.25	0.75	0.288518895	0.711475109	1.763824352	17.10940017	0.999994004	0.288518895	0.711475109	1.763824352	17.10940017	0.999994004
0	0	0.25	0.9	0.234048232	0.765945463	1.629513617	15.17390606	0.999993695	0.234048232	0.765945463	1.629513617	15.17390606	0.999993695
0	0	0.25	1	0.204513084	0.79547802	1.558436713	14.17758037	0.999991104	0.204513084	0.79547802	1.558436713	14.17758037	0.999991104
0	0	0.5	0	0.989995014	0.009995014	8.651260161	196.3594212	0.999990027	0.989995014	0.009995014	8.651260161	196.3594212	0.999990027
0	0	0.5	0.1	0.824163232	0.175827273	4.210083268	70.36417265	0.999990506	0.824163232	0.175827273	4.210083268	70.36417265	0.999990506
0	0	0.5	0.25	0.629266028	0.370725257	2.882394726	36.8868722	0.999991285	0.629266028	0.370725257	2.882394726	36.8868722	0.999991285
0	0	0.5	0.5	0.418194264	0.581795844	2.114740214	22.56176806	0.999990108	0.418194264	0.581795844	2.114740214	22.56176806	0.999990108
0	0	0.5	0.75	0.288518895	0.711475109	1.763824352	17.10940017	0.999994004	0.288518895	0.711475109	1.763824352	17.10940017	0.999994004
0	0	0.5	0.9	0.234048232	0.765945463	1.629513617	15.17390606	0.999993695	0.234048232	0.765945463	1.629513617	15.17390606	0.999993695
0	0	0.5	1	0.204513084	0.79547802	1.558436713	14.17758037	0.999991104	0.204513084	0.79547802	1.558436713	14.17758037	0.999991104
0	0	0.75	0	0.989995014	0.009995014	8.651260161	196.3594212	0.999990027	0.989995014	0.009995014	8.651260161	196.3594212	0.999990027
0	0	0.75	0.1	0.824163232	0.175827273	4.210083268	70.36417265	0.999990506	0.824163232	0.175827273	4.210083268	70.36417265	0.999990506
0	0	0.75	0.25	0.629266028	0.370725257	2.882394726	36.8868722	0.999991285	0.629266028	0.370725257	2.882394726	36.8868722	0.999991285
0	0	0.75	0.5	0.418194264	0.581795844	2.114740214	22.56176806	0.999990108	0.418194264	0.581795844	2.114740214	22.56176806	0.999990108
0	0	0.75	0.75	0.288518895	0.711475109	1.763824352	17.10940017	0.999994004	0.288518895	0.711475109	1.763824352	17.10940017	0.999994004
0	0	0.75	0.9	0.234048232	0.765945463	1.629513617	15.17390606	0.999993695	0.234048232	0.765945463	1.629513617	15.17390606	0.999993695
0	0	0.75	1	0.204513084	0.79547802	1.558436713	14.17758037	0.999991104	0.204513084	0.79547802	1.558436713	14.17758037	0.999991104
0	0	1	0	0.989995014	0.009995014	8.651260161	196.3594212	0.999990027	0.989995014	0.009995014	8.651260161	196.3594212	0.999990027
0	0	1	0.1	0.824163232	0.175827273	4.210083268	70.36417265	0.999990506	0.824163232	0.175827273	4.210083268	70.36417265	0.999990506
0	0	1	0.25	0.629266028	0.370725257	2.882394726	36.8868722	0.999991285	0.629266028	0.370725257	2.882394726	36.8868722	0.999991285
0	0	1	0.5	0.418194264	0.581795844	2.114740214	22.56176806	0.999990108	0.418194264	0.581795844	2.114740214	22.56176806	0.999990108
0	0	1	0.75	0.288518895	0.711475109	1.763824352	17.10940017	0.999994004	0.288518895	0.711475109	1.763824352	17.10940017	0.999994004
0	0	1	0.9	0.234048232	0.765945463	1.629513617	15.17390606	0.999993695	0.234048232	0.765945463	1.629513617	15.17390606	0.999993695
0	0	1	1	0.204513084	0.79547802	1.558436713	14.17758037	0.999991104	0.204513084	0.79547802	1.558436713	14.17758037	0.999991104
0	0.01	0	0	0.989995014	0.009995014	8.651260161	196.3594212	0.999990027	0.989995014	0.009995014	8.651260161	196.3594212	0.999990027
0	0.01	0	0.1	0.824163232	0.175827273	4.210083268	70.36417265	0.999990506	0.824163232	0.175827273	4.210083268	70.36417265	0.999990506
0	0.01	0	0.25	0.629266028	0.370725257	2.882394726	36.8868722	0.999991285	0.629266028	0.370725257	2.882394726	36.8868722	0.999991285
0	0.01	0	0.5	0.418194264	0.581795844	2.114740214	22.56176806	0.999990108	0.418194264	0.581795844	2.114740214	22.56176806	0.999990108
0	0.01	0	0.75	0.288518895	0.711475109	1.763824352	17.10940017	0.999994004	0.288518895	0.711475109	1.763824352	17.10940017	0.999994004
0	0.01	0	0.9	0.234048232	0.765945463	1.629513617	15.17390606	0.999993695	0.234048232	0.765945463	1.629513617	15.17390606	0.999993695
0	0.01	0	1	0.204513084	0.79547802	1.558436713	14.17758037	0.999991104	0.204513084	0.79547802	1.558436713	14.17758037	0.999991104
0	0.01	0.25	0	0.987526201	0.012463856	10.31910399	196.1792565	0.999990057	0.990019964	0.009970088	8.63405373	196.3619149	0.999990052
0	0.01	0.25	0.1	0.813301123	0.186688977	5.702321688	92.1187942	0.999990101	0.84213399	0.157856036	5.003196621	92.33244584	0.999990026
0	0.01	0.25	0.25	0.594063127	0.405927532	3.264256729	43.87790131	0.999990659	0.63558718	0.364403357	3.006321866	43.90311454	0.999990537
0	0.01	0.25	0.5	0.391822536	0.608167871	2.219073429	23.69156642	0.999990407	0.421187154	0.578804602	2.13389033	23.61875418	0.999991755
0	0.01	0.25	0.75	0.277853415	0.722139478	1.802380616	17.452881	0.999992893	0.290670511	0.709321174	1.773192928	17.39432056	0.999991685
0	0.01	0.25	0.9	0.231073473	0.768918387	1.649385448	15.40947682	0.99999186	0.235859688	0.764133865	1.636782384	15.34821451	0.999993553
0	0.01	0.25	1	0.205747686	0.794243921	1.569972734	14.37810635	0.999991606	0.206134073	0.793859034	1.564781557	14.31257732	0.999993106
0	0.01	0.5	0	0.985069673	0.014920419	11.91229602	195.9788258	0.999990092	0.99004479	0.009945287	8.616925228	196.3643962	0.999990077
0	0.01	0.5	0.1	0.855791897	0.144198276	9.596120438	130.9950368	0.999990173	0.895098545	0.104891582	7.374956262	131.6097785	0.999990127
0	0.01	0.5	0.25	0.605885018	0.394105068	5.237718562	69.36614604	0.999990086	0.679294258	0.320696248	4.3579175	69.90085708	0.999990506
0	0.01	0.5	0.5	0.374977651	0.625012913	2.546195327	34.27008803	0.999990564	0.431282195	0.568709048	2.335267036	34.37640081	0.999991243
0	0.01	0.5	0.75	0.269377566	0.730612893	1.876081848	20.33361643	0.999990459	0.294580657	0.705409392	1.812346571	20.08728367	0.999990048
0	0.01	0.5	0.9	0.229046315	0.770945854	1.686082388	16.70883171	0.999992169	0.238683217	0.761308155	1.659436412	16.45859446	0.999991372
0	0.01	0.5	1	0.207580763	0.792409265	1.592691918	15.22673488	0.999990029	0.208499294	0.791493008	1.582188282	14.99720554	0.999992302
0	0.01	0.75	0	0.982625277	0.017364731	13.43918764	195.7642009	0.999990008	0.990069442	0.009920559	8.599830977	196.3635056	0.999990001
0	0.01	0.75	0.1	0.918662476	0.08132753	15.38330152	173.6165486	0.999990006	0.948663083	0.051326939	10.45489504	174.5962194	0.999990022
0	0.01	0.75	0.25	0.723484437	0.276505693	12.62941543	120.9755802	0.99999013	0.799064069	0.200926076	9.387656614	122.2508071	0.999990146
0	0.01	0.75	0.5	0.40908897	0.590901315	5.73563842	67.26414261	0.999990285	0.489344936	0.510645567	4.841125576	68.38177907	0.999990502
0	0.01	0.75	0.75	0.268932445	0.731057612	2.351124935	37.18022658	0.999990057	0.306533882	0.693456222	2.20900357	37.50919867	0.999990104
0	0.01	0.75	0.9	0.229357714	0.770632973	1.802131398	24.35920422	0.999990687	0.244046435	0.755944309	1.754254649	23.94565206	0.999990744
0	0.01	0.75	1	0.210644181	0.78934652	1.648237351	19.07043656	0.999990702	0.212330954	0.787659394	1.631683557	18.46957767	0.999990348
0	0.01	1	0	0.980193034	0.019796995	14.90692119	195.5448608	0.999990029	0.990094023	0.009896003	8.582856845	196.3659622	0.999990025
0	0.01	1	0.1	0.968394043	0.031596047	19.73188816	192.5158225	0.99999009	0.98255029	0.017439772	12.11130964	193.8029224	0.999990063
0	0.01	1	0.25	0.940643325	0.05934326	28.93381081	186.0755258	0.999986585	0.962620705	0.037369362	19.60759493	188.1267161	0.999990067
0	0.01	1	0.5	0.854427624	0.145545001	48.74892899	168.6513421	0.999972625	0.890122412	0.109856178	38.36220847	171.9301195	0.99997859
0	0.01	1	0.75	0.688750649	0.311208319	70.5492088	138.1213394	0.999958969	0.728534153	0.271428244	62.82008303	142.079153	0.999962397
0	0.01	1	0.9	0.529059828	0.470899362	78.61889701	108.1386634	0.99995919	0.555957897	0.44400175	75.03372546	111.1786413	0.999959647
0	0.01	1	1	0.388892925	0.611076301	72.17759028	79.0592919	0.999969226	0.39275829	0.607210907	71.63707247	79.370352	0.999969197
0	0.02	0	0	0.989995014	0.009995014	8.651260161	196.3594212	0.999990027	0.989995014	0.009995014	8.651260161	196.3594212	0.999990027
0	0.02	0	0.1	0.824163232	0.175827273	4.210083268	70.36417265	0.999990506	0.824163232	0.175827273	4.210083268	70.36417265	0.999990506
0	0.02	0	0.25	0.629266028	0.370725257	2.882394726	36.8868722	0.999991285	0.629266028	0.370725257	2.882394726	36.8868722	0.999991285
0	0.02	0	0.5	0.418194264	0.581795844	2.114740214	22.56176806	0.999990108	0.418194264	0.581795844	2.114740214	22.56176806	0.999990108
0	0.02	0	0.75	0.288518895	0.711475109	1.763824352	17.10940017	0.999994004	0.288518895	0.711475109	1.763824352	17.10940017	0.999994004
0	0.02	0	0.9	0.234048232	0.765945463	1.629513617	15.17390606	0.999993695	0.234048232	0.765945463	1.629513617	15.17390606	0.999993695
0	0.02	0	1	0.204513084	0.79547802	1.558436713	14.17758037	0.999991104	0.204513084	0.79547802	1.558436713	14.17758037	0.999991104
0	0.02	0.25	0	0.98755723	0.012432852	10.29859287	196.182365	0.999990081	0.99004479	0.009945287	8.616925228	196.3643962	0.999990077
0	0.02	0.25	0.1	0.819056168	0.180934085	5.812457014	93.37814237	0.999990253	0.84709255	0.15289763	5.09847236	93.60520564	0.99999018
0	0.02	0.25	0.25	0.599593853	0.400396836	3.348295794	45.47974445	0.999990689	0.640569451	0.359421056	3.079090381	45.54097648	0.999990506
0	0.02	0.25	0.5	0.395091249	0.604900017	2.241785398	24.50548044	0.999991266	0.424143822	0.575846379	2.152408013	24.39994994	0.999990201
0	0.02	0.25	0.75	0.280287104	0.71970563	1.814671236	17.77389789	0.999992734	0.292818815	0.707173217	1.782488206	17.66420096	0.999992032
0	0.02	0.25	0.9	0.233176659	0.766814687	1.659422321	15.62617333	0.999991347	0.23767219	0.762321579	1.644018052	15.51790105	0.999993769
0	0.02	0.25	1	0.207666581	0.792326162	1.579038788	14.55493531	0.999992742	0.207757581	0.792237079	1.571106415	14.4451075	0.99999466
0	0.02	0.5	0	0.985143535	0.014846506	11.86524447	195.9838748	0.999990041	0.990094023	0.009896003	8.582856845	196.3659622	0.999990025
0	0.02	0.5	0.1	0.864781691	0.135208487	9.514933461	132.0609801	0.999990177	0.90181452	0.098175636	7.321807717	132.6470265	0.999990156
0	0.02	0.5	0.25	0.628011269	0.371979075	5.581703405	71.6305218	0.999990344	0.698197915	0.301792281	4.638780896	72.15432576	0.999990196
0	0.02	0.5	0.5	0.387925801	0.612065009	2.762216146	37.34272672	0.999990809	0.443334926	0.556655302	2.514997345	37.46476704	0.999990228
0	0.02	0.5	0.75	0.276129144	0.723861357	1.942411053	22.69584471	0.999990501	0.30079615	0.699193861	1.866194059	22.36697795	0.99999001
0	0.02	0.5	0.9	0.234286835	0.76570455	1.725906365	18.11209455	0.999991385	0.243404435	0.756586077	1.691300369	17.70085919	0.999990512
0	0.02	0.5	1	0.212166571	0.787826037	1.623980313	16.20766308	0.999992608	0.212550879	0.787439571	1.607047015	15.81754636	0.99999045
0	0.02	0.75	0	0.982753661	0.01723642	13.36038877	195.7771151	0.999990081	0.99014282	0.009847254	8.549137093	196.3708389	0.999990074
0	0.02	0.75	0.1	0.925164712	0.074825292	14.79302648	174.53304	0.999990003	0.952855102	0.047134945	10.07457664	175.4377233	0.999990047
0	0.02	0.75	0.25	0.755979134	0.244010982	12.40306327	123.5774256	0.999990115	0.823759397	0.176230613	9.258777807	124.6972937	0.99999001
0	0.02	0.75	0.5	0.455160515	0.544829906	6.839918537	72.62402004	0.999990422	0.531909131	0.468081203	5.746561302	73.56143209	0.999990333
0	0.02	0.75	0.75	0.291437549	0.708552825	3.060737984	44.93558988	0.999990374	0.328351496	0.671639161	2.822500799	45.1239241	0.999990657
0	0.02	0.75	0.9	0.242379761	0.757611221	2.089534654	32.38631716	0.999990983	0.256256266	0.74373384	1.999627071	31.78625741	0.999990106
0	0.02	0.75	1	0.220318846	0.779671289	1.788688076	25.09245693	0.999990136	0.221160999	0.778829251	1.748168842	23.94909822	0.99999025
0	0.02	1	0	0.980387169	0.019602856	14.7915343	195.5625621	0.999990025	0.99019109	0.009798933	8.515675592	196.3722789	0.999990023
0	0.02	1	0.1	0.971243504	0.028746543	18.69706171	193.3302239	0.999990047	0.984138355	0.015851685	11.49859242	194.4965189	0.99999004
0	0.02	1	0.25	0.951458181	0.048530532	25.86075461	188.8462217	0.999988713	0.969494534	0.030495508	17.55610492	190.5385579	0.999990042
0	0.02	1	0.5	0.895641726	0.104336711	41.09156381	177.4583492	0.999978437	0.921364156	0.078619178	32.38497167	179.8646447	0.999983334
0	0.02	1	0.75	0.795563517	0.204401999	59.54019562	158.8317825	0.999965516	0.821341077	0.17862794	53.14863798	161.2854354	0.999969017
0	0.02	1	0.9	0.701040813	0.298917946	71.09205908	141.770017	0.999958759	0.716899425	0.283060789	67.80296188	143.2741039	0.999960214
0	0.02	1	1	0.615138081	0.384818587	77.82145691	126.0835574	0.999956669	0.615302873	0.384653979	77.37530588	125.7995893	0.999956853
0	0.03	0	0	0.989995014	0.009995014	8.651260161	196.3594212	0.999990027	0.989995014	0.009995014	8.651260161	196.3594212	0.999990027
0	0.03	0	0.1	0.824163232	0.175827273	4.210083268	70.36417265	0.999990506	0.824163232	0.175827273	4.210083268	70.36417265	0.999990506
0	0.03	0	0.25	0.629266028	0.370725257	2.882394726	36.8868722	0.999991285	0.629266028	0.370725257	2.882394726	36.8868722	0.999991285
0	0.03	0	0.5	0.418194264	0.581795844	2.114740214	22.56176806	0.999990108	0.418194264	0.581795844	2.114740214	22.56176806	0.999990108
0	0.03	0	0.75	0.288518895	0.711475109	1.763824352	17.10940017	0.999994004	0.288518895	0.711475109	1.763824352	17.10940017	0.999994004
0	0.03	0	0.9	0.234048232	0.765945463	1.629513617	15.17390606	0.999993695	0.234048232	0.765945463	1.629513617	15.17390606	0.999993695
0	0.03	0	1	0.204513084	0.79547802	1.558436713	14.17758037	0.999991104	0.204513084	0.79547802	1.558436713	14.17758037	0.999991104
0	0.03	0.25	0	0.987588055	0.012401951	10.27812881	196.1826827	0.999990006	0.990069442	0.009920559	8.599830977	196.3635056	0.999990001
0	0.03	0.25	0.1	0.823035651	0.176954519	5.866479507	94.06294879	0.999990171	0.850544684	0.149445415	5.145882881	94.29935289	0.999990099
0	0.03	0.25	0.25	0.60433778	0.395652854	3.409617289	46.41539799	0.999990633	0.64496272	0.355027677	3.134083718	46.51495511	0.999990397
0	0.03	0.25	0.5	0.398156974	0.601833299	2.261925793	25.11251426	0.999990273	0.427063187	0.572928021	2.170243226	25.02412512	0.999991208
0	0.03	0.25	0.75	0.282564993	0.717426522	1.825474904	18.0462297	0.999991515	0.294963327	0.705027143	1.791700748	17.91970087	0.99999047
0	0.03	0.25	0.9	0.235139287	0.764852574	1.668117051	15.81229086	0.999991861	0.239485468	0.760504763	1.651216548	15.68287429	0.999990231
0	0.03	0.25	1	0.209454668	0.790539476	1.586823849	14.70684132	0.999994144	0.209383415	0.790608991	1.577408599	14.57506556	0.999992407
0	0.03	0.5	0	0.98521672	0.01477337	11.81864883	195.9912215	0.999990089	0.99014282	0.009847254	8.549137093	196.3708389	0.999990074
0	0.03	0.5	0.1	0.870308256	0.129681809	9.425594385	132.6208495	0.999990065	0.905949796	0.094040263	7.258776515	133.1895189	0.999990059
0	0.03	0.5	0.25	0.643452305	0.35653826	5.750189016	72.83578246	0.999990564	0.711506399	0.28848405	4.780720596	73.36055751	0.999990449
0	0.03	0.5	0.5	0.39950273	0.600488154	2.930263441	39.05376207	0.999990885	0.454456672	0.545533572	2.661487	39.22771549	0.999990244
0	0.03	0.5	0.75	0.282690639	0.71729962	2.007510335	24.38768761	0.999990258	0.307105701	0.692885662	1.922867439	24.10501546	0.999991363
0	0.03	0.5	0.9	0.239376037	0.760614901	1.764884729	19.31460516	0.999990938	0.24820395	0.751787683	1.724922929	18.86068005	0.999991633
0	0.03	0.5	1	0.216608212	0.783383461	1.65408393	17.09218803	0.999991673	0.216664957	0.783327028	1.632971	16.62586191	0.999991985
0	0.03	0.75	0	0.982880112	0.017109941	13.28255925	195.7877421	0.999990053	0.990215072	0.009774974	8.499078145	196.3746754	0.999990047
0	0.03	0.75	0.1	0.928992871	0.070997236	14.39781416	175.0116881	0.999990108	0.955320675	0.044669373	9.816644018	175.8703164	0.999990048
0	0.03	0.75	0.25	0.775224402	0.224765788	12.13534768	124.9027299	0.999990189	0.838334408	0.161655739	9.08064369	125.9384259	0.999990146
0	0.03	0.75	0.5	0.489249009	0.510741482	7.357004385	75.36858726	0.999990491	0.563391925	0.43659858	6.189014733	76.23545182	0.999990505
0	0.03	0.75	0.75	0.313649041	0.686341479	3.657502219	48.99338993	0.99999052	0.35023411	0.6497567	3.357109721	49.1969052	0.999990811
0	0.03	0.75	0.9	0.256854301	0.743136277	2.447022395	37.41426147	0.999990578	0.27016337	0.729827047	2.321467822	36.92364906	0.999990416
0	0.03	0.75	1	0.231136869	0.768853223	1.994826856	30.27348547	0.999990092	0.231214564	0.768775696	1.926515349	29.09824384	0.999990261
0	0.03	1	0	0.980577534	0.019412486	14.67809869	195.5798638	0.99999002	0.990286271	0.009703747	8.449683647	196.3783769	0.999990019
0	0.03	1	0.1	0.972892435	0.027097655	18.04356873	193.7563932	0.999990091	0.985055613	0.014934483	11.10868912	194.8506334	0.999990096
0	0.03	1	0.25	0.957062216	0.042927659	24.06501617	190.2220479	0.999989875	0.973044938	0.026945115	16.35370387	191.7165461	0.999990053
0	0.03	1	0.5	0.915100095	0.084881583	36.63964366	181.6080688	0.999981678	0.936070052	0.063915864	28.89612534	183.5882776	0.999985916
0	0.03	1	0.75	0.844043009	0.155927806	52.09045943	168.2001046	0.999970815	0.863487511	0.136486431	46.57820294	170.0172021	0.999973943
0	0.03	1	0.9	0.779573981	0.220389807	62.44807133	156.510962	0.999963788	0.790597204	0.209368018	59.69279982	157.4599128	0.999965222
0	0.03	1	1	0.722689735	0.277269851	69.54965459	146.2891433	0.999959586	0.721808478	0.278151169	69.35745346	145.896672	0.999959647
0	0.04	0	0	0.989995014	0.009995014	8.651260161	196.3594212	0.999990027	0.989995014	0.009995014	8.651260161	196.3594212	0.999990027
0	0.04	0	0.1	0.824163232	0.175827273	4.210083268	70.36417265	0.999990506	0.824163232	0.175827273	4.210083268	70.36417265	0.999990506
0	0.04	0	0.25	0.629266028	0.370725257	2.882394726	36.8868722	0.999991285	0.629266028	0.370725257	2.882394726	36.8868722	0.999991285
0	0.04	0	0.5	0.418194264	0.581795844	2.114740214	22.56176806	0.999990108	0.418194264	0.581795844	2.114740214	22.56176806	0.999990108
0	0.04	0	0.75	0.288518895	0.711475109	1.763824352	17.10940017	0.999994004	0.288518895	0.711475109	1.763824352	17.10940017	0.999994004
0	0.04	0	0.9	0.234048232	0.765945463	1.629513617	15.17390606	0.999993695	0.234048232	0.765945463	1.629513617	15.17390606	0.999993695
0	0.04	0	1	0.204513084	0.79547802	1.558436713	14.17758037	0.999991104	0.204513084	0.79547802	1.558436713	14.17758037	0.999991104
0	0.04	0.25	0	0.987618777	0.012371253	10.25779982	196.1857603	0.99999003	0.990094023	0.009896003	8.582856845	196.3659622	0.999990025
0	0.04	0.25	0.1	0.82617901	0.173811135	5.897589758	94.52516065	0.999990145	0.853273286	0.14671679	5.173368862	94.76667508	0.999990077
0	0.04	0.25	0.25	0.60860768	0.391383292	3.458292019	47.0742807	0.999990972	0.648960366	0.351030346	3.178371756	47.20192744	0.999990712
0	0.04	0.25	0.5	0.401099115	0.598891186	2.280392405	25.60184813	0.9999903	0.429945027	0.570046017	2.187386262	25.5426525	0.999991044
0	0.04	0.25	0.75	0.284747586	0.715243763	1.835347401	18.28701806	0.99999135	0.297103596	0.702889499	1.800821945	18.16189672	0.999993094
0	0.04	0.25	0.9	0.237011771	0.76298108	1.675938264	15.97825392	0.999992851	0.241299257	0.758692154	1.658373949	15.84340902	0.999991411
0	0.04	0.25	1	0.211155773	0.78883615	1.593747514	14.8418939	0.999991922	0.211011382	0.788982861	1.583685488	14.70262719	0.999994242
0	0.04	0.5	0	0.985289136	0.014700901	11.77241335	195.9961036	0.999990038	0.99019109	0.009798933	8.515675592	196.3722789	0.999990023
0	0.04	0.5	0.1	0.874375258	0.12561484	9.340240258	132.9911047	0.999990099	0.908989706	0.0910004	7.197139049	133.5462805	0.999990106
0	0.04	0.5	0.25	0.65559699	0.344393389	5.846895229	73.63712835	0.999990379	0.721984762	0.278005526	4.863780288	74.16076007	0.999990288
0	0.04	0.5	0.5	0.410095212	0.589895367	3.06587406	40.21526959	0.999990579	0.464801315	0.535189832	2.782928818	40.43386497	0.999991147
0	0.04	0.5	0.75	0.289104164	0.710886058	2.070239323	25.66597421	0.999990222	0.313459397	0.686531668	1.98032208	25.46074043	0.999991065
0	0.04	0.5	0.9	0.244368909	0.755622441	1.803221013	20.34799323	0.999991351	0.253071384	0.746920026	1.759982906	19.91807613	0.99999141
0	0.04	0.5	1	0.220957692	0.779033393	1.683421373	17.89432847	0.999991084	0.220837703	0.779152914	1.659876687	17.40997649	0.999990617
0	0.04	0.75	0	0.983004721	0.016985303	13.20572514	195.7981641	0.999990024	0.990286271	0.009703747	8.449683647	196.3783769	0.999990019
0	0.04	0.75	0.1	0.931742831	0.068247271	14.09036597	175.326218	0.999990102	0.957089347	0.042900709	9.614487031	176.1516996	0.999990055
0	0.04	0.75	0.25	0.788892325	0.211097854	11.88548503	125.7582511	0.999990179	0.848645749	0.151344432	8.907699166	126.7351918	0.999990181
0	0.04	0.75	0.5	0.516480316	0.483509714	7.629537558	77.13688413	0.99999003	0.588484229	0.411505893	6.430079749	77.96079036	0.999990123
0	0.04	0.75	0.75	0.334682758	0.665307897	4.124075795	51.59815205	0.999990654	0.371195478	0.628794653	3.786923364	51.83828318	0.999990131
0	0.04	0.75	0.9	0.27187844	0.72811191	2.801148333	40.69338919	0.99999035	0.28493166	0.715059284	2.655012998	40.34365258	0.999990945
0	0.04	0.75	1	0.242813206	0.757176799	2.239664898	34.07689334	0.999990005	0.242342969	0.757647557	2.152580687	33.10656004	0.999990526
0	0.04	1	0	0.980764238	0.019225776	14.56656409	195.5967772	0.999990014	0.990379622	0.009610392	8.384849425	196.3842613	0.999990014
0	0.04	1	0.1	0.974067379	0.025922624	17.55089776	194.0360991	0.999990003	0.985708476	0.01428154	10.81310608	195.0766354	0.999990017
0	0.04	1	0.25	0.960742332	0.039247747	22.79442344	191.089627	0.999990079	0.975373646	0.024616429	15.50096729	192.4555499	0.999990076
0	0.04	1	0.5	0.926997144	0.072986684	33.56900032	184.1335308	0.999983827	0.945060069	0.054927541	26.48270214	185.850953	0.999987611
0	0.04	1	0.75	0.872382495	0.127592165	46.79283927	173.7021198	0.99997466	0.88820832	0.111769132	41.87827587	175.170203	0.999977451
0	0.04	1	0.9	0.824507061	0.175461255	55.82331318	164.9272876	0.999968316	0.833011782	0.166957836	53.43421357	165.6201523	0.999969619
0	0.04	1	1	0.78336463	0.216599377	62.24013113	157.5033419	0.999964007	0.78231179	0.217652197	62.17246595	157.1251682	0.999963987
0	0.05	0	0	0.989995014	0.009995014	8.651260161	196.3594212	0.999990027	0.989995014	0.009995014	8.651260161	196.3594212	0.999990027
0	0.05	0	0.1	0.824163232	0.175827273	4.210083268	70.36417265	0.999990506	0.824163232	0.175827273	4.210083268	70.36417265	0.999990506
0	0.05	0	0.25	0.629266028	0.370725257	2.882394726	36.8868722	0.999991285	0.629266028	0.370725257	2.882394726	36.8868722	0.999991285
0	0.05	0	0.5	0.418194264	0.581795844	2.114740214	22.56176806	0.999990108	0.418194264	0.581795844	2.114740214	22.56176806	0.999990108
0	0.05	0	0.75	0.288518895	0.711475109	1.763824352	17.10940017	0.999994004	0.288518895	0.711475109	1.763824352	17.10940017	0.999994004
0	0.05	0	0.9	0.234048232	0.765945463	1.629513617	15.17390606	0.999993695	0.234048232	0.765945463	1.629513617	15.17390606	0.999993695
0	0.05	0	1	0.204513084	0.79547802	1.558436713	14.17758037	0.999991104	0.204513084	0.79547802	1.558436713	14.17758037	0.999991104
0	0.05	0.25	0	0.987649348	0.012340706	10.23756092	196.1888227	0.999990054	0.990118482	0.009871568	8.565959056	196.3684066	0.99999005
0	0.05	0.25	0.1	0.828821359	0.171168788	5.916387288	94.87005026	0.999990147	0.855562923	0.144427158	5.190048995	95.11384062	0.999990081
0	0.05	0.25	0.25	0.612551975	0.387438423	3.498685135	47.58183733	0.999990398	0.652659836	0.347330265	3.215233377	47.72804985	0.999990101
0	0.05	0.25	0.5	0.403971632	0.596019232	2.297784579	26.01680933	0.999990864	0.432789533	0.567201906	2.203844689	25.98479764	0.999991439
0	0.05	0.25	0.75	0.286885495	0.713106309	1.844747663	18.50841256	0.999991804	0.299239196	0.7007509	1.809844022	18.39124012	0.999990096
0	0.05	0.25	0.9	0.238841779	0.761148405	1.68332235	16.13266225	0.999990184	0.243113298	0.756879327	1.665486499	15.99943568	0.999992625
0	0.05	0.25	1	0.212814999	0.787178943	1.600233891	14.96780338	0.999993942	0.212641289	0.787350936	1.589934526	14.82758987	0.999992226
0	0.05	0.5	0	0.985360896	0.014629189	11.72662293	196.0033065	0.999990085	0.990238938	0.009751133	8.482554495	196.3770603	0.999990071
0	0.05	0.5	0.1	0.877628699	0.122361398	9.259913401	133.2632268	0.999990097	0.911415852	0.088574263	7.138458468	133.8066749	0.999990115
0	0.05	0.5	0.25	0.665734989	0.334255294	5.905720562	74.22916841	0.999990284	0.730700164	0.269290052	4.91504203	74.74820985	0.999990216
0	0.05	0.5	0.5	0.419970471	0.580020244	3.178602016	41.0877092	0.999990716	0.474485211	0.52550604	2.884961979	41.33634848	0.999991251
0	0.05	0.5	0.75	0.295434225	0.70455702	2.130640817	26.68199758	0.999991245	0.319819356	0.680172468	2.037135954	26.54594678	0.999991824
0	0.05	0.5	0.9	0.249333453	0.75065776	1.84139543	21.25063808	0.999991212	0.257995005	0.741995762	1.796080186	20.86830086	0.999990767
0	0.05	0.5	1	0.225281855	0.774710351	1.712633428	18.63316874	0.999992206	0.22506444	0.774926645	1.687640716	18.16039184	0.999991085
0	0.05	0.75	0	0.983127578	0.016862517	13.12991299	195.8105186	0.999990095	0.990356491	0.009633599	8.400983371	196.385393	0.99999009
0	0.05	0.75	0.1	0.933907808	0.066082227	13.83396278	175.5565428	0.999990035	0.958479263	0.041510854	9.445096228	176.3565473	0.999990118
0	0.05	0.75	0.25	0.79948298	0.200507131	11.65770291	126.3757201	0.999990111	0.856596662	0.143393487	8.74708569	127.3063184	0.999990149
0	0.05	0.75	0.5	0.539241664	0.46074864	7.77758401	78.41026007	0.999990304	0.60933342	0.390657034	6.565159016	79.19882934	0.999990454
0	0.05	0.75	0.75	0.354473379	0.645517369	4.486674006	53.46768817	0.999990748	0.390980236	0.609009992	4.126128525	53.73528415	0.999990229
0	0.05	0.75	0.9	0.287015051	0.712975516	3.124039989	43.02133714	0.999990568	0.299999212	0.699990824	2.967201865	42.7792935	0.999990036
0	0.05	0.75	1	0.255039136	0.744951085	2.493691695	36.84523752	0.999990221	0.254214887	0.745775377	2.398109722	36.08127136	0.999990264
0	0.05	1	0	0.980947385	0.019042623	14.45688195	195.6133126	0.999990007	0.990471195	0.009518814	8.321142458	196.3899373	0.999990008
0	0.05	1	0.1	0.974988086	0.025001955	17.14850199	194.2435682	0.999990041	0.986219662	0.0137704	10.57071398	195.2423571	0.999990062
0	0.05	1	0.25	0.963440205	0.03654982	21.81100849	191.7045044	0.999990025	0.97707931	0.022910727	14.83974001	192.9755136	0.999990037
0	0.05	1	0.5	0.935224404	0.064760986	31.25813288	185.8700976	0.999985391	0.951277176	0.04871166	24.66307018	187.4047381	0.999988836
0	0.05	1	0.75	0.891213421	0.108764121	42.78718638	177.3740978	0.999977542	0.904676524	0.095303536	38.31003292	178.6202977	0.99998006
0	0.05	1	0.9	0.853721625	0.146250334	50.69969557	170.4228621	0.999971959	0.860704045	0.139269092	48.56748329	170.9749179	0.999973137
0	0.05	1	1	0.822186947	0.177781038	56.38600774	164.6799736	0.999967985	0.821200083	0.178767843	56.37670262	164.3423657	0.999967926
0	0.06	0	0	0.989995014	0.009995014	8.651260161	196.3594212	0.999990027	0.989995014	0.009995014	8.651260161	196.3594212	0.999990027
0	0.06	0	0.1	0.824163232	0.175827273	4.210083268	70.36417265	0.999990506	0.824163232	0.175827273	4.210083268	70.36417265	0.999990506
0	0.06	0	0.25	0.629266028	0.370725257	2.882394726	36.8868722	0.999991285	0.629266028	0.370725257	2.882394726	36.8868722	0.999991285
0	0.06	0	0.5	0.418194264	0.581795844	2.114740214	22.56176806	0.999990108	0.418194264	0.581795844	2.114740214	22.56176806	0.999990108
0	0.06	0	0.75	0.288518895	0.711475109	1.763824352	17.10940017	0.999994004	0.288518895	0.711475109	1.763824352	17.10940017	0.999994004
0	0.06	0	0.9	0.234048232	0.765945463	1.629513617	15.17390606	0.999993695	0.234048232	0.765945463	1.629513617	15.17390606	0.999993695
0	0.06	0	1	0.204513084	0.79547802	1.558436713	14.17758037	0.999991104	0.204513084	0.79547802	1.558436713	14.17758037	0.999991104
0	0.06	0.25	0	0.987679768	0.01231031	10.21741151	196.1918699	0.999990079	0.99014282	0.009847254	8.549137093	196.3708389	0.999990074
0	0.06	0.25	0.1	0.831123028	0.168867134	5.927578349	95.1427391	0.999990162	0.857553196	0.142436904	5.200043015	95.38716881	0.9999901
0	0.06	0.25	0.25	0.616246631	0.383744443	3.533036271	47.99374585	0.999991073	0.656120681	0.343870106	3.246550328	48.15207411	0.999990786
0	0.06	0.25	0.5	0.406798596	0.593193097	2.314372948	26.37893201	0.999991693	0.435597127	0.564395011	2.219634773	26.36894024	0.999992138
0	0.06	0.25	0.75	0.289004671	0.710987915	1.853907876	18.71645454	0.999992587	0.301369732	0.698621061	1.818760031	18.60891151	0.999990793
0	0.06	0.25	0.9	0.240655952	0.75933601	1.690510673	16.28039005	0.999991961	0.244927339	0.755066455	1.672550611	16.15102134	0.999993794
0	0.06	0.25	1	0.214458988	0.785533163	1.606530926	15.08859088	0.999992151	0.214272949	0.785721253	1.596153235	14.95014922	0.999994202
0	0.06	0.5	0	0.98543191	0.014558123	11.68118211	196.0080258	0.999990033	0.990286271	0.009703747	8.449683647	196.3783769	0.999990019
0	0.06	0.5	0.1	0.880359412	0.11963066	9.184239249	133.4760318	0.999990072	0.913447281	0.086542817	7.08278898	134.008944	0.999990098
0	0.06	0.5	0.25	0.674495555	0.325494685	5.941635243	74.69384585	0.99999024	0.738194533	0.261795662	4.946885275	75.20602904	0.999990195
0	0.06	0.5	0.5	0.429278479	0.570712629	3.274025331	41.78227469	0.999991108	0.483597136	0.516393261	2.971574681	42.04918233	0.999990398
0	0.06	0.5	0.75	0.301712774	0.698278249	2.18870612	27.5184302	0.999991023	0.326157692	0.673833803	2.092389129	27.4351729	0.999991495
0	0.06	0.5	0.9	0.254307289	0.745684733	1.879587535	22.04823414	0.999992022	0.26296273	0.73702854	1.83279468	21.71578081	0.99999127
0	0.06	0.5	1	0.229621094	0.770371036	1.742074641	19.31918669	0.99999213	0.229339814	0.770650531	1.71610732	18.87011999	0.999990345
0	0.06	0.75	0	0.983248621	0.016741444	13.0550122	195.8205609	0.999990065	0.990425653	0.009564409	8.352878404	196.3888602	0.999990061
0	0.06	0.75	0.1	0.935704674	0.064285372	13.61141319	175.7372309	0.999990047	0.959630714	0.040359305	9.297533898	176.5132076	0.999990018
0	0.06	0.75	0.25	0.808120344	0.191869657	11.44971496	126.8513957	0.999990001	0.863049161	0.136940907	8.598865101	127.7432091	0.999990068
0	0.06	0.75	0.5	0.558821833	0.441168356	7.85424239	79.38837732	0.999990188	0.627136009	0.372854385	6.638272011	80.14455808	0.999990394
0	0.06	0.75	0.75	0.373094188	0.626896291	4.769747267	54.90186254	0.999990479	0.40956027	0.590430497	4.393017156	55.18507552	0.999990767
0	0.06	0.75	0.9	0.302043299	0.697947284	3.408578732	44.78504418	0.999990583	0.315035097	0.684955844	3.246039093	44.61775855	0.999990941
0	0.06	0.75	1	0.267580821	0.732409807	2.739219187	38.93311647	0.999990629	0.266525157	0.733465228	2.641695273	38.32485304	0.999990385
0	0.06	1	0	0.981127125	0.018862974	14.34905186	195.6314162	0.9999901	0.990561038	0.009428963	8.258533347	196.3954096	0.999990001
0	0.06	1	0.1	0.975750019	0.024240013	16.80432834	194.4058593	0.999990032	0.986642357	0.013347701	10.36273939	195.369202	0.999990059
0	0.06	1	0.25	0.965549803	0.034440266	21.00861442	192.1733844	0.999990068	0.978411888	0.021578204	14.29951365	193.3694674	0.999990092
0	0.06	1	0.5	0.941346902	0.058639694	29.42320198	187.1545961	0.999986596	0.955902276	0.044087501	23.21688626	188.5521627	0.999989776
0	0.06	1	0.75	0.904747128	0.095232654	39.61919409	180.0218968	0.999979781	0.916528008	0.08345407	35.48135602	181.1122728	0.999982078
0	0.06	1	0.9	0.874313632	0.125661248	46.61640657	174.3166282	0.99997488	0.880268595	0.119707356	44.67611529	174.7795554	0.999975951
0	0.06	1	1	0.849164888	0.150806426	51.66276396	169.6888055	0.999971315	0.848288356	0.151682885	51.68211153	169.3912608	0.99997124
0	0.07	0	0	0.989995014	0.009995014	8.651260161	196.3594212	0.999990027	0.989995014	0.009995014	8.651260161	196.3594212	0.999990027
0	0.07	0	0.1	0.824163232	0.175827273	4.210083268	70.36417265	0.999990506	0.824163232	0.175827273	4.210083268	70.36417265	0.999990506
0	0.07	0	0.25	0.629266028	0.370725257	2.882394726	36.8868722	0.999991285	0.629266028	0.370725257	2.882394726	36.8868722	0.999991285
0	0.07	0	0.5	0.418194264	0.581795844	2.114740214	22.56176806	0.999990108	0.418194264	0.581795844	2.114740214	22.56176806	0.999990108
0	0.07	0	0.75	0.288518895	0.711475109	1.763824352	17.10940017	0.999994004	0.288518895	0.711475109	1.763824352	17.10940017	0.999994004
0	0.07	0	0.9	0.234048232	0.765945463	1.629513617	15.17390606	0.999993695	0.234048232	0.765945463	1.629513617	15.17390606	0.999993695
0	0.07	0	1	0.204513084	0.79547802	1.558436713	14.17758037	0.999991104	0.204513084	0.79547802	1.558436713	14.17758037	0.999991104
0	0.07	0.25	0	0.987709989	0.012280014	10.19730677	196.1921024	0.999990003	0.990167039	0.009823059	8.532390441	196.3732592	0.999990098
0	0.07	0.25	0.1	0.833174736	0.16681545	5.933663595	95.36666786	0.999990186	0.859324168	0.140665959	5.205554147	95.61082816	0.999990127
0	0.07	0.25	0.25	0.619736169	0.380254553	3.562682251	48.33865819	0.999990723	0.659383264	0.340607155	3.273532794	48.50495952	0.999990419
0	0.07	0.25	0.5	0.409588319	0.590402292	2.33026078	26.70006569	0.99999061	0.438368365	0.561622687	2.234777314	26.7073675	0.999991052
0	0.07	0.25	0.75	0.291114783	0.708875876	1.862912521	18.91357982	0.999990659	0.303494833	0.696496939	1.827563824	18.81554831	0.999991772
0	0.07	0.25	0.9	0.242465061	0.757528452	1.697599568	16.42316955	0.999993513	0.246741131	0.753250639	1.679562884	16.29814725	0.99999177
0	0.07	0.25	1	0.216099066	0.78389099	1.612742976	15.2061025	0.999990055	0.215906174	0.784086303	1.602339216	15.07011298	0.999992477
0	0.07	0.5	0	0.985502287	0.014487794	11.63617589	196.015089	0.999990081	0.990333197	0.009656869	8.417145273	196.3830656	0.999990066
0	0.07	0.5	0.1	0.882723903	0.117266126	9.112663895	133.6493616	0.999990029	0.915202612	0.08478745	7.029878278	134.1726843	0.999990062
0	0.07	0.5	0.25	0.682236486	0.317753743	5.962500973	75.07307574	0.999990229	0.744785915	0.255204289	4.965939295	75.57729651	0.999990204
0	0.07	0.5	0.5	0.438104242	0.561886194	3.355655871	42.35559323	0.999990436	0.49220677	0.507784207	3.045688036	42.63349026	0.999990977
0	0.07	0.5	0.75	0.307944481	0.692046723	2.244264622	28.22354083	0.999991204	0.332454055	0.667537531	2.145518856	28.17894977	0.999991586
0	0.07	0.5	0.9	0.259300649	0.740690789	1.917681448	22.75676329	0.999991438	0.26796285	0.732027506	1.869728908	22.46925734	0.999990356
0	0.07	0.5	1	0.233989996	0.766000542	1.771798932	19.95636045	0.999990538	0.233658007	0.766332666	1.745099306	19.53525879	0.999990672
0	0.07	0.75	0	0.983367939	0.016622096	12.98105022	195.8304096	0.999990035	0.990493828	0.009496203	8.305399143	196.3921984	0.999990032
0	0.07	0.75	0.1	0.937247894	0.062742137	13.4131696	175.8843938	0.999990031	0.960618051	0.039371958	9.165753416	176.6405755	0.999990009
0	0.07	0.75	0.25	0.815404986	0.184585093	11.25867216	127.2342851	0.99999008	0.868467168	0.131523002	8.461769171	128.0928055	0.99999017
0	0.07	0.75	0.5	0.575994047	0.4239961	7.886742564	80.17210134	0.999990147	0.642636835	0.357353565	6.672650845	80.89820813	0.9999904
0	0.07	0.75	0.75	0.390624537	0.609365946	4.991648104	56.0501783	0.999990483	0.426986634	0.573004151	4.603240468	56.3401863	0.999990785
0	0.07	0.75	0.9	0.316825841	0.683164251	3.655033563	46.18274989	0.999990092	0.329846314	0.670144096	3.4893315	46.06664033	0.99999041
0	0.07	0.75	1	0.280260896	0.719729799	2.967372874	40.56870294	0.999990695	0.279046256	0.720944009	2.871430852	40.07186161	0.999990266
0	0.07	1	0	0.981303457	0.018686635	14.24293562	195.647243	0.999990092	0.990649253	0.009340841	8.19703658	196.4042211	0.999990094
0	0.07	1	0.1	0.976403297	0.023586794	16.50117767	194.5397896	0.99999009	0.987004483	0.012985538	10.17907188	195.4704139	0.999990021
0	0.07	1	0.25	0.967270771	0.032719269	20.33059072	192.5459685	0.99999004	0.979498035	0.020492038	13.84257015	193.6797112	0.999990074
0	0.07	1	0.5	0.946130686	0.053856877	27.91229129	188.1520772	0.999987562	0.959513942	0.040476098	22.02539382	189.4367501	0.99999004
0	0.07	1	0.75	0.915001831	0.084979745	37.03026798	182.032922	0.999981576	0.925513567	0.074470123	33.16674703	183.0064251	0.99998369
0	0.07	1	0.9	0.889650614	0.11032664	43.27362142	177.230866	0.999977254	0.894858334	0.105119901	41.48425133	177.6315076	0.999978235
0	0.07	1	1	0.869011806	0.130962271	47.77821077	173.3930962	0.999974077	0.868239573	0.131734424	47.81254373	173.1295342	0.999973997
0	0.08	0	0	0.989995014	0.009995014	8.651260161	196.3594212	0.999990027	0.989995014	0.009995014	8.651260161	196.3594212	0.999990027
0	0.08	0	0.1	0.824163232	0.175827273	4.210083268	70.36417265	0.999990506	0.824163232	0.175827273	4.210083268	70.36417265	0.999990506
0	0.08	0	0.25	0.629266028	0.370725257	2.882394726	36.8868722	0.999991285	0.629266028	0.370725257	2.882394726	36.8868722	0.999991285
0	0.08	0	0.5	0.418194264	0.581795844	2.114740214	22.56176806	0.999990108	0.418194264	0.581795844	2.114740214	22.56176806	0.999990108
0	0.08	0	0.75	0.288518895	0.711475109	1.763824352	17.10940017	0.999994004	0.288518895	0.711475109	1.763824352	17.10940017	0.999994004
0	0.08	0	0.9	0.234048232	0.765945463	1.629513617	15.17390606	0.999993695	0.234048232	0.765945463	1.629513617	15.17390606	0.999993695
0	0.08	0	1	0.204513084	0.79547802	1.558436713	14.17758037	0.999991104	0.204513084	0.79547802	1.558436713	14.17758037	0.999991104
0	0.08	0.25	0	0.987740112	0.012249915	10.17733464	196.1951196	0.999990027	0.99019109	0.009798933	8.515675592	196.3722789	0.999990023
0	0.08	0.25	0.1	0.835033718	0.164956497	5.936129846	95.55558062	0.999990215	0.860926491	0.139063669	5.207892143	95.79896269	0.999990159
0	0.08	0.25	0.25	0.623050754	0.376939669	3.588522544	48.63437648	0.999990423	0.662476811	0.337513296	3.297017584	48.80603882	0.999990107
0	0.08	0.25	0.5	0.412343417	0.587648399	2.345492794	26.98834367	0.999991816	0.441103881	0.558886138	2.249295394	27.00909461	0.999990019
0	0.08	0.25	0.75	0.29321853	0.706773522	1.87178371	19.10121599	0.999992052	0.305614155	0.694378713	1.83625001	19.01187254	0.999992869
0	0.08	0.25	0.9	0.244272442	0.75571937	1.704618052	16.56154958	0.999991812	0.248554436	0.751438919	1.686520104	16.44111365	0.999993355
0	0.08	0.25	1	0.217738948	0.782253824	1.618903707	15.32106242	0.999992772	0.21754078	0.782449662	1.608490157	15.18757814	0.999990442
0	0.08	0.5	0	0.985571937	0.014418091	11.59150906	196.0196495	0.999990028	0.990379622	0.009610392	8.384849425	196.3842613	0.999990014
0	0.08	0.5	0.1	0.884816599	0.115173578	9.04467723	133.7954033	0.999990177	0.916753494	0.083236517	6.979431486	134.3091978	0.999990012
0	0.08	0.5	0.25	0.689185075	0.310805164	5.97294214	75.3912012	0.999990239	0.750678848	0.249311385	4.976127741	75.88707194	0.999990233
0	0.08	0.5	0.5	0.446503623	0.553487511	3.42595603	42.84120519	0.999991134	0.500370205	0.499620226	3.109505348	43.12486734	0.999990431
0	0.08	0.5	0.75	0.314122945	0.685868709	2.297137218	28.82821283	0.999991654	0.338693635	0.661296519	2.196205241	28.81183957	0.999990154
0	0.08	0.5	0.9	0.264310419	0.735680893	1.955437191	23.38828166	0.999991311	0.272984473	0.727005531	1.906532172	23.13939452	0.999990004
0	0.08	0.5	1	0.238389533	0.761602439	1.801700433	20.54669167	0.999991972	0.238012955	0.761978776	1.774429999	20.15424981	0.999991731
0	0.08	0.75	0	0.983485568	0.016504436	12.90800915	195.8400684	0.999990005	0.990561038	0.009428963	8.258533347	196.3954096	0.999990001
0	0.08	0.75	0.1	0.93860537	0.061384743	13.23338538	176.0088947	0.999990113	0.961485368	0.038504729	9.045985698	176.7478639	0.999990097
0	0.08	0.75	0.25	0.821696442	0.17829369	11.08206876	127.5516368	0.999990132	0.873128913	0.126861111	8.334388277	128.3802577	0.999990024
0	0.08	0.75	0.5	0.591266566	0.408723587	7.890565662	80.81889986	0.999990153	0.656334548	0.343655898	6.681693172	81.51723679	0.999990446
0	0.08	0.75	0.75	0.407139465	0.59285121	5.165974394	56.99723398	0.999990674	0.443337199	0.556652993	4.76907674	57.28850222	0.999990192
0	0.08	0.75	0.9	0.331272081	0.668718832	3.866398334	47.32659295	0.999990913	0.344320479	0.655669731	3.698982883	47.2462391	0.99999021
0	0.08	0.75	1	0.292945041	0.707045112	3.174436276	41.89120811	0.999990153	0.291617544	0.708373156	3.081872767	41.4751499	0.999990699
0	0.08	1	0	0.981476523	0.01851356	14.13853596	195.6627213	0.999990082	0.990735784	0.009254302	8.136539008	196.4093305	0.999990086
0	0.08	1	0.1	0.976977288	0.023012736	16.22855631	194.6509452	0.999990024	0.987322526	0.012667533	10.01364353	195.5562937	0.999990059
0	0.08	1	0.25	0.968717489	0.031272569	19.74336806	192.85277	0.999990058	0.980410343	0.019579657	13.44648231	193.9318458	0.99999
0	0.08	1	0.5	0.950000568	0.049987793	26.63516177	188.9540806	0.999988361	0.962433916	0.037556096	21.01802586	190.1433982	0.999990012
0	0.08	1	0.75	0.923072862	0.076910187	34.86187827	183.6182543	0.999983049	0.932587811	0.067397198	31.22665516	184.5001767	0.999985009
0	0.08	1	0.9	0.901538315	0.098440899	40.47664378	179.4993306	0.999979214	0.90617501	0.093805109	38.81024521	179.8536008	0.999980119
0	0.08	1	1	0.884229955	0.115746428	44.52370333	176.2481669	0.999976383	0.883547012	0.116429291	44.56609961	176.0126494	0.999976302
0	0.09	0	0	0.989995014	0.009995014	8.651260161	196.3594212	0.999990027	0.989995014	0.009995014	8.651260161	196.3594212	0.999990027
0	0.09	0	0.1	0.824163232	0.175827273	4.210083268	70.36417265	0.999990506	0.824163232	0.175827273	4.210083268	70.36417265	0.999990506
0	0.09	0	0.25	0.629266028	0.370725257	2.882394726	36.8868722	0.999991285	0.629266028	0.370725257	2.882394726	36.8868722	0.999991285
0	0.09	0	0.5	0.418194264	0.581795844	2.114740214	22.56176806	0.999990108	0.418194264	0.581795844	2.114740214	22.56176806	0.999990108
0	0.09	0	0.75	0.288518895	0.711475109	1.763824352	17.10940017	0.999994004	0.288518895	0.711475109	1.763824352	17.10940017	0.999994004
0	0.09	0	0.9	0.234048232	0.765945463	1.629513617	15.17390606	0.999993695	0.234048232	0.765945463	1.629513617	15.17390606	0.999993695
0	0.09	0	1	0.204513084	0.79547802	1.558436713	14.17758037	0.999991104	0.204513084	0.79547802	1.558436713	14.17758037	0.999991104
0	0.09	0.25	0	0.987770087	0.012219964	10.15745023	196.198122	0.999990051	0.990215072	0.009774974	8.499078145	196.3746754	0.999990047
0	0.09	0.25	0.1	0.836738804	0.163251444	5.935930119	95.71821883	0.999990247	0.862394459	0.137595736	5.207894725	95.96053243	0.999990195
0	0.09	0.25	0.25	0.626212857	0.373777307	3.611209042	48.89235597	0.999990164	0.665423478	0.334567517	3.317613219	49.06797707	0.999990994
0	0.09	0.25	0.5	0.415064937	0.584926103	2.360098001	27.24905259	0.99999104	0.443804356	0.556187034	2.263213051	27.28085624	0.99999139
0	0.09	0.25	0.75	0.295316363	0.70467413	1.880523892	19.27982462	0.999990493	0.307727378	0.692263965	1.844813916	19.19844561	0.999991342
0	0.09	0.25	0.9	0.246078822	0.753914763	1.711571801	16.69598534	0.999993585	0.250367019	0.749624599	1.693419248	16.57979976	0.999991619
0	0.09	0.25	1	0.219379545	0.780611546	1.625020959	15.4334027	0.999991091	0.219176585	0.780816456	1.614603834	15.3026909	0.999993042
0	0.09	0.5	0	0.98564097	0.014349104	11.54726674	196.026577	0.999990075	0.990425653	0.009564409	8.352878404	196.3888602	0.999990061
0	0.09	0.5	0.1	0.886699079	0.11329103	8.979830631	133.9199165	0.99999011	0.918146601	0.081843553	6.931180383	134.4265405	0.999990155
0	0.09	0.5	0.25	0.69549711	0.304493153	5.975892599	75.6636311	0.999990264	0.756013506	0.243976769	4.979940309	76.15114395	0.999990275
0	0.09	0.5	0.5	0.454519131	0.545471556	3.486786984	43.25997922	0.999990687	0.508133556	0.49185767	3.164728867	43.5467608	0.999991227
0	0.09	0.5	0.75	0.320239889	0.679750639	2.347217456	29.35373859	0.999990527	0.34486568	0.655125158	2.244290423	29.35867266	0.999990838
0	0.09	0.5	0.9	0.269329269	0.730662276	1.992606727	23.95290638	0.999991545	0.278017738	0.721972381	1.942910286	23.73673029	0.999990118
0	0.09	0.5	1	0.242815591	0.75717598	1.83161956	21.09174278	0.999991571	0.242398552	0.757592454	1.803914052	20.72732276	0.999991007
0	0.09	0.75	0	0.983601594	0.016388479	12.83591738	195.8517314	0.999990074	0.990627354	0.009362717	8.212312062	196.4020338	0.999990071
0	0.09	0.75	0.1	0.939820664	0.060169395	13.0681267	176.1147767	0.999990059	0.962260926	0.037729123	8.935684035	176.8376062	0.999990048
0	0.09	0.75	0.25	0.827227721	0.172762443	10.91784272	127.8206867	0.999990165	0.877214305	0.122775769	8.215472817	128.6232804	0.999990075
0	0.09	0.75	0.5	0.604997287	0.394992904	7.875163399	81.36463423	0.999990192	0.668580779	0.331409234	6.673630102	82.03713325	0.999990013
0	0.09	0.75	0.75	0.422712276	0.577277922	5.302935218	57.7954562	0.999990198	0.458696098	0.541294445	4.899939708	58.08521957	0.999990543
0	0.09	0.75	0.9	0.345325469	0.654664533	4.046585022	48.28474079	0.999990002	0.358393623	0.641596635	3.87838217	48.2305419	0.999990258
0	0.09	0.75	1	0.305534743	0.694456296	3.359598373	42.98827759	0.999991039	0.304126794	0.695863616	3.271276905	42.63207514	0.99999041
0	0.09	1	0	0.981646412	0.01834366	14.0358106	195.6778602	0.999990072	0.990820726	0.00916935	8.077057051	196.4142498	0.999990077
0	0.09	1	0.1	0.977490895	0.022499144	15.97978877	194.7479978	0.999990038	0.987606922	0.012383155	9.86242041	195.6289231	0.999990077
0	0.09	1	0.25	0.969961091	0.030028944	19.22529152	193.1106504	0.999990035	0.981194111	0.018795974	13.09690247	194.1454906	0.999990085
0	0.09	1	0.5	0.953213721	0.046775314	25.53403216	189.6159928	0.999989035	0.964857181	0.035132835	20.14949287	190.7249964	0.999990016
0	0.09	1	0.75	0.929609926	0.070374356	33.01066175	184.9035858	0.999984282	0.938318552	0.061667559	29.56953517	185.7114949	0.999986111
0	0.09	1	0.9	0.911035031	0.088945828	38.09458188	181.3181399	0.999980859	0.915219988	0.08476171	36.53092402	181.6364193	0.999981698
0	0.09	1	1	0.896271512	0.103706814	41.75290755	178.5180472	0.999978327	0.895663771	0.104314478	41.79947905	178.3057993	0.999978248
0	0.1	0	0	0.989995014	0.009995014	8.651260161	196.3594212	0.999990027	0.989995014	0.009995014	8.651260161	196.3594212	0.999990027
0	0.1	0	0.1	0.824163232	0.175827273	4.210083268	70.36417265	0.999990506	0.824163232	0.175827273	4.210083268	70.36417265	0.999990506
0	0.1	0	0.25	0.629266028	0.370725257	2.882394726	36.8868722	0.999991285	0.629266028	0.370725257	2.882394726	36.8868722	0.999991285
0	0.1	0	0.5	0.418194264	0.581795844	2.114740214	22.56176806	0.999990108	0.418194264	0.581795844	2.114740214	22.56176806	0.999990108
0	0.1	0	0.75	0.288518895	0.711475109	1.763824352	17.10940017	0.999994004	0.288518895	0.711475109	1.763824352	17.10940017	0.999994004
0	0.1	0	0.9	0.234048232	0.765945463	1.629513617	15.17390606	0.999993695	0.234048232	0.765945463	1.629513617	15.17390606	0.999993695
0	0.1	0	1	0.204513084	0.79547802	1.558436713	14.17758037	0.999991104	0.204513084	0.79547802	1.558436713	14.17758037	0.999991104
0	0.1	0.25	0	0.987799916	0.012190159	10.13765293	196.2011097	0.999990075	0.990238938	0.009751133	8.482554495	196.3770603	0.999990071
0	0.1	0.25	0.1	0.838317707	0.161672575	5.933709044	95.86047573	0.999990282	0.863752483	0.136237749	5.206127346	96.10155405	0.999990232
0	0.1	0.25	0.25	0.629240107	0.370750976	3.631235699	49.12079334	0.999991083	0.668240639	0.331750149	3.335778956	49.29861487	0.999990787
0	0.1	0.25	0.5	0.417753577	0.582236721	2.374101903	27.48664852	0.999990298	0.446470491	0.553520162	2.276554492	27.5272357	0.999990652
0	0.1	0.25	0.75	0.297408156	0.702584062	1.889130849	19.45026206	0.999992217	0.309834204	0.690158626	1.853251542	19.37615276	0.99999283
0	0.1	0.25	0.9	0.247884199	0.752107993	1.718460074	16.82639604	0.999992192	0.252178655	0.747814777	1.700257489	16.7145283	0.999993432
0	0.1	0.25	1	0.221020938	0.778972649	1.631095047	15.54341575	0.999993587	0.220813411	0.77917799	1.620678116	15.41523524	0.999991401
0	0.1	0.5	0	0.985709297	0.014280725	11.50335396	196.0309824	0.999990022	0.990471195	0.009518814	8.321142458	196.3899373	0.999990008
0	0.1	0.5	0.1	0.888413854	0.111576179	8.917761465	134.0284114	0.999990033	0.919414046	0.080576038	6.884879572	134.5274641	0.999990084
0	0.1	0.5	0.25	0.701285007	0.298705292	5.973314574	75.9007259	0.999990298	0.760890581	0.239099744	4.979040158	76.3800615	0.999990325
0	0.1	0.5	0.5	0.462185769	0.537804525	3.539612372	43.62659489	0.999990294	0.515535392	0.484455475	3.212699694	43.91432113	0.999990866
0	0.1	0.5	0.75	0.326288219	0.673703167	2.394478664	29.81602459	0.999991386	0.35096243	0.649029212	2.289723346	29.83700909	0.999991642
0	0.1	0.5	0.9	0.2743494	0.725642635	2.028979103	24.45954178	0.999992035	0.283053876	0.716936702	1.978626111	24.27099781	0.999990578
0	0.1	0.5	1	0.247262711	0.752728848	1.8613926	21.59405708	0.999991559	0.24680881	0.753181927	1.833375906	21.25629698	0.999990737
0	0.1	0.75	0	0.983715951	0.016274091	12.76466633	195.8610399	0.999990042	0.990692694	0.009297346	8.166637828	196.4050269	0.99999004
0	0.1	0.75	0.1	0.940923522	0.05906659	12.91470925	176.2082304	0.999990111	0.962964026	0.03702608	8.833127806	176.9167448	0.999990106
0	0.1	0.75	0.25	0.832158685	0.167831494	10.76431435	128.0528465	0.99999018	0.880846276	0.11914383	8.103951055	128.8320238	0.999990106
0	0.1	0.75	0.5	0.617450353	0.382539899	7.846603058	81.8331358	0.999990252	0.679633393	0.320356715	6.653765443	82.48218848	0.999990107
0	0.1	0.75	0.75	0.437414141	0.562576489	5.410284165	58.4801714	0.999990631	0.473145325	0.526844859	5.003027992	58.76620914	0.999990184
0	0.1	0.75	0.9	0.358954204	0.64103605	4.199602478	49.10268274	0.999990254	0.372031709	0.627958778	4.031243232	49.06782138	0.999990486
0	0.1	0.75	1	0.317959865	0.682031215	3.523598881	43.91670622	0.999991081	0.316495724	0.683494663	3.439865327	43.60651897	0.999990387
0	0.1	1	0	0.981813213	0.018176849	13.93471867	195.6926682	0.999990062	0.990904124	0.009085942	8.018565136	196.4189831	0.999990067
0	0.1	1	0.1	0.977956794	0.022033244	15.75016176	194.8329638	0.999990038	0.987864769	0.01212531	9.72264817	195.6914036	0.999990079
0	0.1	1	0.25	0.97104878	0.0289413	18.76170305	193.3327495	0.99999008	0.981879117	0.018110918	12.78384928	194.3252934	0.999990035
0	0.1	1	0.5	0.955936247	0.044053367	24.5697679	190.1735524	0.999989614	0.966909572	0.033080493	19.38896832	191.2139	0.999990065
0	0.1	1	0.75	0.935024738	0.064960592	31.40584661	185.9688546	0.999985331	0.943066071	0.056920976	28.13249407	186.7155353	0.999987047
0	0.1	1	0.9	0.918803779	0.081178479	36.03617205	182.8105997	0.999982257	0.922621937	0.077361104	34.55999371	183.1000964	0.99998304
0	0.1	1	1	0.906037995	0.093941988	39.36145722	180.3669492	0.999979983	0.905493837	0.094486071	39.40985768	180.1742542	0.999979908
0	0.15	0	0	0.989995014	0.009995014	8.651260161	196.3594212	0.999990027	0.989995014	0.009995014	8.651260161	196.3594212	0.999990027
0	0.15	0	0.1	0.824163232	0.175827273	4.210083268	70.36417265	0.999990506	0.824163232	0.175827273	4.210083268	70.36417265	0.999990506
0	0.15	0	0.25	0.629266028	0.370725257	2.882394726	36.8868722	0.999991285	0.629266028	0.370725257	2.882394726	36.8868722	0.999991285
0	0.15	0	0.5	0.418194264	0.581795844	2.114740214	22.56176806	0.999990108	0.418194264	0.581795844	2.114740214	22.56176806	0.999990108
0	0.15	0	0.75	0.288518895	0.711475109	1.763824352	17.10940017	0.999994004	0.288518895	0.711475109	1.763824352	17.10940017	0.999994004
0	0.15	0	0.9	0.234048232	0.765945463	1.629513617	15.17390606	0.999993695	0.234048232	0.765945463	1.629513617	15.17390606	0.999993695
0	0.15	0	1	0.204513084	0.79547802	1.558436713	14.17758037	0.999991104	0.204513084	0.79547802	1.558436713	14.17758037	0.999991104
0	0.15	0.25	0	0.987946854	0.01204324	10.03990939	196.2130067	0.999990094	0.990356491	0.009633599	8.400983371	196.385393	0.99999009
0	0.15	0.25	0.1	0.844896184	0.155093878	5.904596315	96.37829877	0.999990062	0.869399249	0.130590773	5.181516932	96.6123564	0.999990022
0	0.15	0.25	0.25	0.642776403	0.35721397	3.702621312	49.97087452	0.999990373	0.680797806	0.319192261	3.400450364	50.15234985	0.999990067
0	0.15	0.25	0.5	0.430725825	0.569266172	2.435936039	28.42614545	0.999991997	0.459310872	0.540679254	2.335431399	28.49212884	0.999990126
0	0.15	0.25	0.75	0.307768314	0.692221712	1.93008307	20.19451701	0.999990026	0.320263479	0.679727017	1.893446296	20.14857624	0.999990496
0	0.15	0.25	0.9	0.256889469	0.743103461	1.75184558	17.42371894	0.999992929	0.26121516	0.738775095	1.733449617	17.33050882	0.999990255
0	0.15	0.25	1	0.229234791	0.770756364	1.660761687	16.05765001	0.999991154	0.229006814	0.770985761	1.650390742	15.94234404	0.999992575
0	0.15	0.5	0	0.986041538	0.013948515	11.28937807	196.0593487	0.999990053	0.990692694	0.009297346	8.166637828	196.4050269	0.99999004
0	0.15	0.5	0.1	0.895315387	0.104674787	8.639940628	134.4235928	0.999990174	0.924501715	0.075488325	6.676591193	134.8906124	0.99999004
0	0.15	0.5	0.25	0.724736504	0.275254041	5.914123966	76.75389173	0.999990546	0.780520776	0.219469251	4.934862083	77.19631535	0.999990027
0	0.15	0.5	0.5	0.496202476	0.503787826	3.718137075	44.96014867	0.999990302	0.548122189	0.451868743	3.375185174	45.23970076	0.999990932
0	0.15	0.5	0.75	0.355356955	0.644634747	2.59086192	31.50290259	0.999991703	0.380173894	0.619816181	2.478993756	31.56448129	0.999990075
0	0.15	0.5	0.9	0.299247781	0.700743161	2.194477875	26.35993129	0.999990942	0.308040913	0.691950404	2.142268607	26.25872779	0.999991317
0	0.15	0.5	1	0.269631498	0.730359218	2.003521009	23.57092857	0.999990716	0.26904059	0.730950967	1.975425566	23.33904504	0.999991557
0	0.15	0.75	0	0.984264702	0.015725376	12.42123423	195.9095067	0.999990078	0.991006275	0.008983803	7.946815569	196.425557	0.999990078
0	0.15	0.75	0.1	0.945329838	0.054660162	12.26961173	176.5473347	0.999990001	0.965766832	0.034223182	8.400430862	177.1961147	0.999990014
0	0.15	0.75	0.25	0.850950711	0.149039365	10.11669581	128.8734948	0.999990076	0.894605305	0.105384756	7.630561852	129.5619984	0.999990061
0	0.15	0.75	0.5	0.666287396	0.333702809	7.611632859	83.46426187	0.999990205	0.722514274	0.277475912	6.469904264	84.02061324	0.999990186
0	0.15	0.75	0.75	0.500050437	0.499940012	5.670281624	60.85468928	0.999990449	0.534196898	0.465793182	5.257895603	61.11443036	0.99999008
0	0.15	0.75	0.9	0.420536667	0.579453349	4.673089886	51.91575833	0.999990015	0.433510873	0.566479347	4.508545912	51.92912709	0.99999022
0	0.15	0.75	1	0.376369277	0.623620824	4.084304501	47.06274712	0.999990101	0.374837367	0.625152947	4.021933214	46.87915973	0.999990314
0	0.15	1	0	0.982603744	0.017386352	13.45246695	195.7641077	0.999990096	0.99129935	0.008690655	7.740119298	196.4399937	0.999990005
0	0.15	1	0.1	0.979817044	0.020173038	14.79662865	195.1478835	0.999990082	0.988893101	0.011096935	9.140765551	195.9123561	0.999990036
0	0.15	1	0.25	0.975030968	0.024959105	16.97419762	194.1066938	0.999990072	0.984383822	0.015606228	11.57571544	194.9470437	0.99999005
0	0.15	1	0.5	0.965186312	0.034803767	21.04718542	192.0216044	0.999990079	0.973877031	0.02611302	16.61183508	192.834407	0.999990051
0	0.15	1	0.75	0.952484898	0.04750399	25.70412324	189.403044	0.999988888	0.958377625	0.041612387	23.02429192	189.9506568	0.999990013
0	0.15	1	0.9	0.943156433	0.056830528	28.79950914	187.5164818	0.999986961	0.945839522	0.054148028	27.62296679	187.7194138	0.99998755
0	0.15	1	1	0.936079454	0.063906095	30.99875841	186.1053576	0.999985549	0.935742876	0.064242616	31.0423746	185.9766143	0.999985492
0	0.2	0	0	0.989995014	0.009995014	8.651260161	196.3594212	0.999990027	0.989995014	0.009995014	8.651260161	196.3594212	0.999990027
0	0.2	0	0.1	0.824163232	0.175827273	4.210083268	70.36417265	0.999990506	0.824163232	0.175827273	4.210083268	70.36417265	0.999990506
0	0.2	0	0.25	0.629266028	0.370725257	2.882394726	36.8868722	0.999991285	0.629266028	0.370725257	2.882394726	36.8868722	0.999991285
0	0.2	0	0.5	0.418194264	0.581795844	2.114740214	22.56176806	0.999990108	0.418194264	0.581795844	2.114740214	22.56176806	0.999990108
0	0.2	0	0.75	0.288518895	0.711475109	1.763824352	17.10940017	0.999994004	0.288518895	0.711475109	1.763824352	17.10940017	0.999994004
0	0.2	0	0.9	0.234048232	0.765945463	1.629513617	15.17390606	0.999993695	0.234048232	0.765945463	1.629513617	15.17390606	0.999993695
0	0.2	0	1	0.204513084	0.79547802	1.558436713	14.17758037	0.999991104	0.204513084	0.79547802	1.558436713	14.17758037	0.999991104
0	0.2	0.25	0	0.988090244	0.011899768	9.944215827	196.2216528	0.999990012	0.990471195	0.009518814	8.321142458	196.3899373	0.999990008
0	0.2	0.25	0.1	0.850087382	0.149902871	5.860786987	96.71783907	0.999990254	0.873844486	0.126145738	5.144001579	96.94517129	0.999990223
0	0.2	0.25	0.25	0.654345072	0.345646027	3.743072761	50.5420658	0.999991099	0.691485756	0.308505072	3.437077036	50.72158262	0.999990829
0	0.2	0.25	0.5	0.442969226	0.557021119	2.486087669	29.09920619	0.999990345	0.471396228	0.528594403	2.383159849	29.17619137	0.999990631
0	0.2	0.25	0.75	0.31794574	0.682046893	1.967455824	20.79624424	0.999992633	0.330499632	0.669493242	1.930187457	20.7688719	0.999992874
0	0.2	0.25	0.9	0.265841577	0.734150357	1.783312247	17.93925662	0.999991934	0.270197938	0.729794641	1.764803214	17.86149463	0.999992579
0	0.2	0.25	1	0.237445535	0.762548209	1.689114875	16.51652474	0.999993743	0.237200773	0.762790362	1.678854746	16.41286552	0.999991135
0	0.2	0.5	0	0.986358675	0.013631403	11.08407845	196.086103	0.999990078	0.990904124	0.009085942	8.018565136	196.4189831	0.999990067
0	0.2	0.5	0.1	0.900544637	0.099445378	8.401132094	134.6812717	0.999990015	0.928343773	0.071646327	6.496574067	135.1247233	0.9999901
0	0.2	0.5	0.25	0.742407843	0.257582394	5.821514507	77.30128755	0.999990237	0.795186826	0.204803549	4.861640875	77.71461592	0.999990376
0	0.2	0.5	0.5	0.524692441	0.475298478	3.807932659	45.82457867	0.999990919	0.575126235	0.424864108	3.45757807	46.08959813	0.999990343
0	0.2	0.5	0.75	0.382342436	0.617649171	2.731268453	32.59414137	0.999991606	0.407157774	0.592834022	2.614825106	32.66965262	0.999991797
0	0.2	0.5	0.9	0.323422783	0.676569304	2.328974256	27.60448389	0.999992087	0.332296851	0.667693365	2.276294815	27.5454889	0.999990216
0	0.2	0.5	1	0.291843916	0.708147143	2.127560668	24.91606275	0.999991059	0.291177867	0.70881371	2.100882518	24.74982636	0.999991577
0	0.2	0.75	0	0.98477761	0.015212393	12.09760188	195.9518458	0.999990002	0.99129935	0.008690655	7.740119298	196.4399937	0.999990005
0	0.2	0.75	0.1	0.948640789	0.051349325	11.75276185	176.7745283	0.999990114	0.967866776	0.032123245	8.0524853	177.3765712	0.999990021
0	0.2	0.75	0.25	0.86406835	0.135921864	9.604756654	129.39001	0.999990214	0.904136331	0.09585369	7.253830099	130.0137857	0.999990021
0	0.2	0.75	0.5	0.701076407	0.298913837	7.334739993	84.46089966	0.999990245	0.752642829	0.247347483	6.244391107	84.95195566	0.999990311
0	0.2	0.75	0.75	0.548995293	0.450994883	5.697237773	62.29282414	0.999990176	0.581385619	0.418605065	5.291948561	62.52681424	0.999990684
0	0.2	0.75	0.9	0.472085952	0.527904093	4.860503202	53.60439295	0.999990045	0.484778058	0.515212191	4.702272039	53.63446944	0.999990248
0	0.2	0.75	1	0.427619664	0.57237114	4.35757602	48.92447303	0.999990804	0.426183178	0.573807751	4.3104516	48.79740888	0.999990929
0	0.2	1	0	0.983328339	0.016661673	13.00558572	195.8264284	0.999990012	0.991661679	0.008328346	7.483085152	196.4608111	0.999990025
0	0.2	1	0.1	0.981212418	0.018777654	14.04425548	195.3596747	0.999990072	0.989663356	0.010326679	8.680695546	196.0534094	0.999990035
0	0.2	1	0.25	0.977676653	0.022313384	15.70097413	194.5851514	0.999990037	0.986044958	0.013945071	10.71435825	195.3208628	0.999990029
0	0.2	1	0.5	0.97069648	0.029293604	18.73438173	193.0856312	0.999990084	0.978022761	0.021967314	14.78956714	193.7620149	0.999990075
0	0.2	1	0.75	0.962110896	0.037879116	22.12688377	191.2802254	0.999990012	0.966819967	0.033170121	19.81829149	191.7076054	0.999990088
0	0.2	1	0.9	0.956036764	0.04395289	24.34722095	190.0211504	0.999989654	0.958126799	0.041863231	23.35044287	190.1793517	0.99999003
0	0.2	1	1	0.951539501	0.048449202	25.90966567	189.0925962	0.999988703	0.951313879	0.048674783	25.94333979	188.9988358	0.999988661
0	0.25	0	0	0.989995014	0.009995014	8.651260161	196.3594212	0.999990027	0.989995014	0.009995014	8.651260161	196.3594212	0.999990027
0	0.25	0	0.1	0.824163232	0.175827273	4.210083268	70.36417265	0.999990506	0.824163232	0.175827273	4.210083268	70.36417265	0.999990506
0	0.25	0	0.25	0.629266028	0.370725257	2.882394726	36.8868722	0.999991285	0.629266028	0.370725257	2.882394726	36.8868722	0.999991285
0	0.25	0	0.5	0.418194264	0.581795844	2.114740214	22.56176806	0.999990108	0.418194264	0.581795844	2.114740214	22.56176806	0.999990108
0	0.25	0	0.75	0.288518895	0.711475109	1.763824352	17.10940017	0.999994004	0.288518895	0.711475109	1.763824352	17.10940017	0.999994004
0	0.25	0	0.9	0.234048232	0.765945463	1.629513617	15.17390606	0.999993695	0.234048232	0.765945463	1.629513617	15.17390606	0.999993695
0	0.25	0	1	0.204513084	0.79547802	1.558436713	14.17758037	0.999991104	0.204513084	0.79547802	1.558436713	14.17758037	0.999991104
0	0.25	0.25	0	0.988230308	0.01175972	9.850593029	196.2327829	0.999990028	0.990583248	0.009406777	8.243060018	196.3976281	0.999990025
0	0.25	0.25	0.1	0.854442502	0.145547528	5.811231817	96.96447621	0.999990031	0.877567709	0.122422298	5.101402281	97.18556607	0.999990008
0	0.25	0.25	0.25	0.66451929	0.335471581	3.765144812	50.9634857	0.999990872	0.700856548	0.299134062	3.457084937	51.13939248	0.99999061
0	0.25	0.25	0.5	0.454554107	0.545437231	2.526794618	29.61467359	0.999991338	0.482803364	0.517188232	2.421897176	29.69648079	0.999991595
0	0.25	0.25	0.75	0.32792267	0.67206744	2.001261747	21.29208543	0.99999011	0.340524942	0.659465419	1.963464653	21.27734571	0.999990361
0	0.25	0.25	0.9	0.274720295	0.725271662	1.812723217	18.38591699	0.999991957	0.279106297	0.720886154	1.79416445	18.32058561	0.999992451
0	0.25	0.25	1	0.245634942	0.75435866	1.716010209	16.92525455	0.999993602	0.245376736	0.754614036	1.705912948	16.83218881	0.999990773
0	0.25	0.5	0	0.986661716	0.013328383	10.88693024	196.1113459	0.999990099	0.991106155	0.008883933	7.876527893	196.4318716	0.999990088
0	0.25	0.5	0.1	0.904819103	0.095170898	8.189225654	134.8701851	0.999990001	0.93147694	0.068513159	6.336325104	135.2933156	0.999990098
0	0.25	0.5	0.25	0.756626655	0.243363883	5.719372188	77.69352298	0.999990538	0.806915923	0.193074185	4.779721962	78.08206983	0.999990108
0	0.25	0.5	0.5	0.549149877	0.450840694	3.848886141	46.44459143	0.999990571	0.598119796	0.401870231	3.495856255	46.69519071	0.999990027
0	0.25	0.5	0.75	0.407284456	0.592705902	2.830101933	33.37399214	0.999990359	0.431987763	0.568002823	2.710813911	33.45426731	0.999990587
0	0.25	0.5	0.9	0.34658483	0.653405268	2.434317882	28.4893335	0.999990098	0.355518556	0.644471769	2.381824943	28.45378659	0.999990326
0	0.25	0.5	1	0.313549589	0.686441066	2.230606086	25.87972545	0.999990655	0.312849984	0.687141051	2.205917459	25.75436972	0.999991035
0	0.25	0.75	0	0.985258166	0.014731851	11.79215991	195.9929949	0.999990017	0.991573958	0.008416063	7.545477173	196.4559433	0.999990022
0	0.25	0.75	0.1	0.951330643	0.048659385	11.31392902	176.9413147	0.999990029	0.969569313	0.030420753	7.756553874	177.5072932	0.999990066
0	0.25	0.75	0.25	0.874095708	0.125894306	9.179453014	129.7542775	0.999990014	0.911383481	0.08860659	6.93969715	130.3295298	0.999990071
0	0.25	0.75	0.5	0.727663623	0.272326663	7.065869788	85.14664807	0.999990286	0.775451411	0.224539003	6.022572976	85.58870755	0.999990414
0	0.25	0.75	0.75	0.588414211	0.411575998	5.630789207	63.27274419	0.999990208	0.619092924	0.38089784	5.236484182	63.48482209	0.999990763
0	0.25	0.75	0.9	0.515425414	0.484565211	4.91004433	54.74877632	0.999990625	0.527742556	0.472248268	4.758283958	54.7854587	0.999990824
0	0.25	0.75	1	0.472049322	0.527940727	4.475462537	50.17748623	0.999990048	0.470758454	0.529231689	4.43866705	50.08217075	0.999990143
0	0.25	1	0	0.983995006	0.015995006	12.59033224	195.8846539	0.999990011	0.991995014	0.007995014	7.245035148	196.4781846	0.999990028
0	0.25	1	0.1	0.982342459	0.017647613	13.41279986	195.5185057	0.999990072	0.990286534	0.009703507	8.294419934	196.1537949	0.999990042
0	0.25	1	0.25	0.979634714	0.020355301	14.7101578	194.919456	0.999990015	0.987272865	0.012717153	10.04393369	195.5757389	0.999990018
0	0.25	1	0.5	0.974446584	0.02554349	17.04819578	193.7889557	0.999990074	0.980841994	0.019148083	13.46183351	194.3702968	0.999990078
0	0.25	1	0.75	0.968286495	0.031703566	19.61791198	192.4666573	0.999990061	0.972236234	0.027753814	17.57037483	192.8205803	0.999990047
0	0.25	1	0.9	0.964047486	0.035942519	21.27859541	191.5673887	0.999990005	0.96576975	0.03422033	20.40452722	191.6953006	0.99999008
0	0.25	1	1	0.960964764	0.039025289	22.4384775	190.9191777	0.999990053	0.960806006	0.039184014	22.46317156	190.8472071	0.99999002
0	0.3	0	0	0.989995014	0.009995014	8.651260161	196.3594212	0.999990027	0.989995014	0.009995014	8.651260161	196.3594212	0.999990027
0	0.3	0	0.1	0.824163232	0.175827273	4.210083268	70.36417265	0.999990506	0.824163232	0.175827273	4.210083268	70.36417265	0.999990506
0	0.3	0	0.25	0.629266028	0.370725257	2.882394726	36.8868722	0.999991285	0.629266028	0.370725257	2.882394726	36.8868722	0.999991285
0	0.3	0	0.5	0.418194264	0.581795844	2.114740214	22.56176806	0.999990108	0.418194264	0.581795844	2.114740214	22.56176806	0.999990108
0	0.3	0	0.75	0.288518895	0.711475109	1.763824352	17.10940017	0.999994004	0.288518895	0.711475109	1.763824352	17.10940017	0.999994004
0	0.3	0	0.9	0.234048232	0.765945463	1.629513617	15.17390606	0.999993695	0.234048232	0.765945463	1.629513617	15.17390606	0.999993695
0	0.3	0	1	0.204513084	0.79547802	1.558436713	14.17758037	0.999991104	0.204513084	0.79547802	1.558436713	14.17758037	0.999991104
0	0.3	0.25	0	0.988367115	0.011622929	9.758932338	196.2435598	0.999990043	0.990692694	0.009297346	8.166637828	196.4050269	0.99999004
0	0.3	0.25	0.1	0.858229531	0.141760679	5.759440293	97.15625941	0.99999021	0.880801238	0.119188956	5.056791805	97.3717769	0.999990194
0	0.3	0.25	0.25	0.67363543	0.326355302	3.775324172	51.29275129	0.999990732	0.709231882	0.290758599	3.466349516	51.46459254	0.999990481
0	0.3	0.25	0.5	0.465542138	0.534448297	2.559813129	30.02667627	0.999990435	0.493598756	0.50639197	2.453326286	30.11046433	0.999990726
0	0.3	0.25	0.75	0.337687995	0.662303309	2.031641467	21.70825198	0.999991303	0.350328654	0.649662834	1.99340181	21.70234549	0.999991487
0	0.3	0.25	0.9	0.28350911	0.716483558	1.840024728	18.77496489	0.999992668	0.287923363	0.712069666	1.821465268	18.71971971	0.999993028
0	0.3	0.25	1	0.253787035	0.746203445	1.741358233	17.28949478	0.99999048	0.253518387	0.746472899	1.731463879	17.20596267	0.999991286
0	0.3	0.5	0	0.986951529	0.013038485	10.69740611	196.132512	0.999990014	0.99129935	0.008690655	7.740119298	196.4399937	0.999990005
0	0.3	0.5	0.1	0.908466212	0.091523941	7.997425335	135.0184065	0.999990153	0.934145349	0.065844707	6.19099246	135.4230645	0.999990056
0	0.3	0.5	0.25	0.768531419	0.231458812	5.615996735	77.99279345	0.999990231	0.816689841	0.183300598	4.696259558	78.36126225	0.999990438
0	0.3	0.5	0.5	0.5705196	0.429470782	3.860903592	46.91741717	0.999990382	0.618078443	0.381912708	3.507945331	47.15498594	0.99999115
0	0.3	0.5	0.75	0.430327177	0.569664165	2.898636987	33.96699393	0.999991342	0.454837178	0.545154381	2.777697936	34.04834048	0.99999156
0	0.3	0.5	0.9	0.368617497	0.631373421	2.515189876	29.15707066	0.999990918	0.3775864	0.622404697	2.463206837	29.13561976	0.999991097
0	0.3	0.5	1	0.33454853	0.665442628	2.313891413	26.60498147	0.999991158	0.333842706	0.666148721	2.291299616	26.50634749	0.999991427
0	0.3	0.75	0	0.985709297	0.014280725	11.50335396	196.0309824	0.999990022	0.991831749	0.008158279	7.361821966	196.4699071	0.999990028
0	0.3	0.75	0.1	0.953612479	0.04637753	10.92920906	177.0735485	0.99999001	0.971011281	0.028978774	7.496893484	177.6072738	0.999990056
0	0.3	0.75	0.25	0.882179744	0.117810427	8.814797494	130.0311372	0.999990171	0.917202636	0.082787397	6.669763899	130.5658591	0.999990032
0	0.3	0.75	0.5	0.748912421	0.251077886	6.816249323	85.65321401	0.999990307	0.793551657	0.206438826	5.815312109	86.05678057	0.999990483
0	0.3	0.75	0.75	0.6209369	0.379053488	5.525110262	63.98946299	0.999990388	0.650017277	0.349972901	5.142822324	64.18305822	0.999990178
0	0.3	0.75	0.9	0.552224998	0.447765502	4.889895211	55.58193309	0.9999905	0.564127026	0.435863686	4.744206527	55.62114495	0.999990711
0	0.3	0.75	1	0.510584126	0.489406658	4.508101321	51.08646969	0.999990784	0.509447706	0.490543142	4.478442093	51.01136524	0.999990848
0	0.3	1	0	0.984610432	0.015379663	12.20341371	195.9396861	0.999990095	0.9923027	0.007687315	7.023928568	196.4924329	0.999990015
0	0.3	1	0.1	0.983296781	0.016693231	12.86462749	195.6434036	0.999990012	0.990812475	0.009177611	7.959296103	196.2310872	0.999990086
0	0.3	1	0.25	0.981176328	0.018813744	13.89903197	195.1714853	0.999990072	0.988238758	0.011751324	9.495252533	195.764523	0.999990082
0	0.3	1	0.5	0.977205456	0.022784603	15.74016997	194.2925273	0.999990059	0.982914765	0.017075306	12.43254537	194.8024525	0.999990072
0	0.3	1	0.75	0.972618236	0.027371802	17.73561302	193.2885677	0.999990038	0.976034871	0.023955161	15.88451885	193.590987	0.999990032
0	0.3	1	0.9	0.969529023	0.03046102	19.01173027	192.6188205	0.999990043	0.970999399	0.028990625	18.22824861	192.7265242	0.999990024
0	0.3	1	1	0.967313258	0.032676836	19.89726244	192.1416193	0.999990093	0.967198005	0.03279206	19.91468423	192.0843606	0.999990064
0	0.4	0	0	0.989995014	0.009995014	8.651260161	196.3594212	0.999990027	0.989995014	0.009995014	8.651260161	196.3594212	0.999990027
0	0.4	0	0.1	0.824163232	0.175827273	4.210083268	70.36417265	0.999990506	0.824163232	0.175827273	4.210083268	70.36417265	0.999990506
0	0.4	0	0.25	0.629266028	0.370725257	2.882394726	36.8868722	0.999991285	0.629266028	0.370725257	2.882394726	36.8868722	0.999991285
0	0.4	0	0.5	0.418194264	0.581795844	2.114740214	22.56176806	0.999990108	0.418194264	0.581795844	2.114740214	22.56176806	0.999990108
0	0.4	0	0.75	0.288518895	0.711475109	1.763824352	17.10940017	0.999994004	0.288518895	0.711475109	1.763824352	17.10940017	0.999994004
0	0.4	0	0.9	0.234048232	0.765945463	1.629513617	15.17390606	0.999993695	0.234048232	0.765945463	1.629513617	15.17390606	0.999993695
0	0.4	0	1	0.204513084	0.79547802	1.558436713	14.17758037	0.999991104	0.204513084	0.79547802	1.558436713	14.17758037	0.999991104
0	0.4	0.25	0	0.988631398	0.011358671	9.581252815	196.2640978	0.999990069	0.990904124	0.009085942	8.018565136	196.4189831	0.999990067
0	0.4	0.25	0.1	0.86465264	0.135337499	5.654813161	97.44001415	0.999990139	0.886277741	0.113712393	4.966518862	97.64564176	0.999990134
0	0.4	0.25	0.25	0.689504244	0.310486365	3.773706786	51.78308943	0.999990608	0.723767499	0.27622288	3.465030508	51.94680924	0.999990379
0	0.4	0.25	0.5	0.485935324	0.514056048	2.608006233	30.65334784	0.999991372	0.513575726	0.486415924	2.499241525	30.73733814	0.999991651
0	0.4	0.25	0.75	0.356562078	0.643429508	2.082984621	22.3687368	0.999991586	0.369251714	0.630740017	2.044070017	22.37378067	0.999991731
0	0.4	0.25	0.9	0.300766734	0.699225503	1.888375246	19.41647684	0.999992237	0.305232316	0.694760187	1.869917742	19.37619241	0.999992503
0	0.4	0.25	1	0.269926045	0.730067174	1.787276497	17.90640239	0.999993219	0.26964417	0.730349458	1.777867243	17.83841532	0.999993628
0	0.4	0.5	0	0.987495016	0.012495016	10.33970706	196.1761323	0.999990032	0.991661679	0.008328346	7.483085152	196.4608111	0.999990025
0	0.4	0.5	0.1	0.914522039	0.085468133	7.658473315	135.2398408	0.999990171	0.938566734	0.061423357	5.933755883	135.615123	0.99999009
0	0.4	0.5	0.25	0.787746691	0.212243499	5.416721802	78.42826404	0.99999019	0.83238105	0.167609399	4.534551362	78.76349369	0.999990449
0	0.4	0.5	0.5	0.606382885	0.393607392	3.837524995	47.60072936	0.999990278	0.651315889	0.348675233	3.489062616	47.81549814	0.999991121
0	0.4	0.5	0.75	0.471391286	0.528598991	2.975045482	34.82049239	0.999990276	0.495355585	0.504634968	2.853057498	34.89974785	0.999990553
0	0.4	0.5	0.9	0.409235803	0.590755516	2.621802679	30.10944703	0.999991319	0.418206971	0.581784494	2.571237435	30.1033829	0.999991464
0	0.4	0.5	1	0.374063558	0.625927612	2.43177902	27.63174433	0.99999117	0.373392571	0.626598771	2.413015394	27.5647894	0.999991342
0	0.4	0.75	0	0.986533464	0.013456541	10.97041776	196.0984866	0.999990005	0.9923027	0.007687315	7.023928568	196.4924329	0.999990015
0	0.4	0.75	0.1	0.95736784	0.042622265	10.27276703	177.2758164	0.999990104	0.973380132	0.026609912	7.053789631	177.7543087	0.999990044
0	0.4	0.75	0.25	0.894705304	0.105284794	8.210765509	130.4294513	0.999990098	0.926178917	0.073811298	6.221911479	130.9034147	0.999990215
0	0.4	0.75	0.5	0.781220731	0.218769538	6.377711106	86.36029695	0.999990269	0.820862729	0.179127283	5.449409977	86.70599291	0.999990012
0	0.4	0.75	0.75	0.671672686	0.328317436	5.278159748	64.97579404	0.999990122	0.697942888	0.30204789	4.919358786	65.14159225	0.999990779
0	0.4	0.75	0.9	0.611183812	0.388806844	4.758476282	56.72241134	0.999990656	0.62223942	0.377751463	4.623425563	56.76203996	0.999990882
0	0.4	0.75	1	0.573605112	0.426385532	4.450186056	52.32548078	0.999990644	0.572749997	0.427240686	4.429342385	52.27442588	0.999990683
0	0.4	1	0	0.985709297	0.014280725	11.50335396	196.0309824	0.999990022	0.992852166	0.00713788	6.625795724	196.517045	0.999990047
0	0.4	1	0.1	0.984854619	0.015135445	11.94157463	195.8366337	0.999990065	0.991670315	0.008319732	7.39581682	196.3371942	0.999990048
0	0.4	1	0.25	0.983503993	0.016486054	12.61886195	195.5278494	0.999990047	0.989695748	0.010294321	8.630055493	196.0215094	0.999990069
0	0.4	1	0.5	0.981057361	0.018932669	13.80276155	194.9705393	0.99999003	0.985806748	0.014183308	10.90949548	195.3778813	0.999990055
0	0.4	1	0.75	0.978342459	0.021647602	15.05894714	194.3559701	0.999990061	0.981053198	0.018936868	13.48863404	194.588846	0.999990066
0	0.4	1	0.9	0.976571379	0.023418641	15.84927803	193.9556736	0.99999002	0.977716444	0.022273565	15.19282074	194.038199	0.99999001
0	0.4	1	1	0.975326504	0.02466353	16.39219808	193.6757535	0.999990034	0.975262345	0.024727667	16.39940052	193.636777	0.999990012
0	0.5	0	0	0.989995014	0.009995014	8.651260161	196.3594212	0.999990027	0.989995014	0.009995014	8.651260161	196.3594212	0.999990027
0	0.5	0	0.1	0.824163232	0.175827273	4.210083268	70.36417265	0.999990506	0.824163232	0.175827273	4.210083268	70.36417265	0.999990506
0	0.5	0	0.25	0.629266028	0.370725257	2.882394726	36.8868722	0.999991285	0.629266028	0.370725257	2.882394726	36.8868722	0.999991285
0	0.5	0	0.5	0.418194264	0.581795844	2.114740214	22.56176806	0.999990108	0.418194264	0.581795844	2.114740214	22.56176806	0.999990108
0	0.5	0	0.75	0.288518895	0.711475109	1.763824352	17.10940017	0.999994004	0.288518895	0.711475109	1.763824352	17.10940017	0.999994004
0	0.5	0	0.9	0.234048232	0.765945463	1.629513617	15.17390606	0.999993695	0.234048232	0.765945463	1.629513617	15.17390606	0.999993695
0	0.5	0	1	0.204513084	0.79547802	1.558436713	14.17758037	0.999991104	0.204513084	0.79547802	1.558436713	14.17758037	0.999991104
0	0.5	0.25	0	0.988883934	0.011106156	9.410713463	196.2833499	0.99999009	0.991106155	0.008883933	7.876527893	196.4318716	0.999990088
0	0.5	0.25	0.1	0.870036111	0.129953933	5.552504158	97.64522998	0.999990044	0.890860783	0.109129265	4.87813147	97.84234653	0.999990048
0	0.5	0.25	0.25	0.703050645	0.296939956	3.754937529	52.13779538	0.999990602	0.736134771	0.263855623	3.448215478	52.29401965	0.999990394
0	0.5	0.25	0.5	0.504501377	0.495489181	2.638616576	31.11440794	0.999990558	0.531700186	0.468290697	2.528472653	31.19658303	0.999990883
0	0.5	0.25	0.75	0.374553751	0.625438902	2.123384621	22.87155226	0.999992653	0.387259482	0.612733288	2.084016459	22.88261657	0.999992769
0	0.5	0.25	0.9	0.317538987	0.682453926	1.92886595	19.92153132	0.999992913	0.322048065	0.677945032	1.910597072	19.89144693	0.999993097
0	0.5	0.25	1	0.28577501	0.714218522	1.826915671	18.40445535	0.999993532	0.285488103	0.714502146	1.818045398	18.34825692	0.999990249
0	0.5	0.5	0	0.987995017	0.011995017	10.00776757	196.2149859	0.999990034	0.991995014	0.007995014	7.245035148	196.4781846	0.999990028
0	0.5	0.5	0.1	0.919480481	0.080509635	7.363648275	135.4022925	0.999990116	0.942178675	0.057811373	5.709806751	135.753205	0.999990047
0	0.5	0.5	0.25	0.80292306	0.197067049	5.23255406	78.73586895	0.999990109	0.844703403	0.155287005	4.384583124	79.04492248	0.999990408
0	0.5	0.5	0.5	0.635587038	0.36440333	3.782878702	48.07783534	0.999990368	0.678158466	0.32183279	3.441628099	48.27407522	0.999991255
0	0.5	0.5	0.75	0.506811197	0.493180359	3.001553696	35.41389847	0.999991555	0.530110739	0.469881083	2.880243179	35.48926374	0.999991821
0	0.5	0.5	0.9	0.445506253	0.554484028	2.678112216	30.76518839	0.999990281	0.454407087	0.545583346	2.629109603	30.7667664	0.999990433
0	0.5	0.5	1	0.410123362	0.589868745	2.501906493	28.33230062	0.999992107	0.409517619	0.590474596	2.486227682	28.28297289	0.999992216
0	0.5	0.75	0	0.987267755	0.0127223	10.48969167	196.1588303	0.999990055	0.992722307	0.007267762	6.720301735	196.5129057	0.999990069
0	0.5	0.75	0.1	0.960403006	0.039587094	9.722293083	177.4252773	0.9999901	0.975291094	0.024698957	6.682559388	177.8596019	0.999990051
0	0.5	0.75	0.25	0.904192504	0.095797589	7.721176483	130.7087486	0.999990093	0.932946437	0.067043582	5.858640899	131.1347832	0.999990018
0	0.5	0.75	0.5	0.80499861	0.194991522	6.008622671	86.83650347	0.999990131	0.840806873	0.159183561	5.140445003	87.14147149	0.999990434
0	0.5	0.75	0.75	0.70963395	0.290356802	5.032349765	65.62849137	0.999990752	0.733561114	0.266429539	4.694717072	65.77331522	0.999990654
0	0.5	0.75	0.9	0.656267346	0.343722732	4.586242644	57.47117687	0.999990078	0.666527034	0.333463301	4.460072445	57.50915294	0.999990335
0	0.5	0.75	1	0.622651087	0.377339777	4.325456316	53.13568981	0.999990863	0.622020636	0.377970253	4.309602579	53.09826281	0.999990889
0	0.5	1	0	0.986661716	0.013328383	10.88693024	196.1113459	0.999990099	0.993328348	0.006661681	6.277196989	196.5324605	0.999990028
0	0.5	1	0.1	0.986097834	0.013892167	11.18017088	195.9770357	0.999990001	0.992354531	0.007635559	6.932428985	196.411174	0.99999009
0	0.5	1	0.25	0.985219774	0.014770239	11.62978169	195.7720268	0.999990013	0.99076875	0.009221293	7.962733921	196.1894432	0.999990043
0	0.5	1	0.5	0.983665446	0.016324611	12.40576879	195.4094295	0.999990057	0.987763443	0.012226648	9.812790727	195.7449449	0.999990091
0	0.5	1	0.75	0.98198885	0.018001176	13.21651343	195.0167847	0.999990026	0.984248469	0.01574157	11.84093952	195.2036642	0.999990038
0	0.5	1	0.9	0.980919584	0.019070494	13.72052461	194.7680105	0.999990078	0.981861685	0.01812839	13.15055229	194.8342318	0.999990074
0	0.5	1	1	0.980178614	0.019811403	14.06409506	194.5938824	0.999990017	0.980141732	0.019848269	14.06502278	194.5655527	0.999990001
0	0.6	0	0	0.989995014	0.009995014	8.651260161	196.3594212	0.999990027	0.989995014	0.009995014	8.651260161	196.3594212	0.999990027
0	0.6	0	0.1	0.824163232	0.175827273	4.210083268	70.36417265	0.999990506	0.824163232	0.175827273	4.210083268	70.36417265	0.999990506
0	0.6	0	0.25	0.629266028	0.370725257	2.882394726	36.8868722	0.999991285	0.629266028	0.370725257	2.882394726	36.8868722	0.999991285
0	0.6	0	0.5	0.418194264	0.581795844	2.114740214	22.56176806	0.999990108	0.418194264	0.581795844	2.114740214	22.56176806	0.999990108
0	0.6	0	0.75	0.288518895	0.711475109	1.763824352	17.10940017	0.999994004	0.288518895	0.711475109	1.763824352	17.10940017	0.999994004
0	0.6	0	0.9	0.234048232	0.765945463	1.629513617	15.17390606	0.999993695	0.234048232	0.765945463	1.629513617	15.17390606	0.999993695
0	0.6	0	1	0.204513084	0.79547802	1.558436713	14.17758037	0.999991104	0.204513084	0.79547802	1.558436713	14.17758037	0.999991104
0	0.6	0.25	0	0.989125438	0.010864568	9.24684423	196.2982842	0.999990007	0.99129935	0.008690655	7.740119298	196.4399937	0.999990005
0	0.6	0.25	0.1	0.874708554	0.125281783	5.45407742	97.80443419	0.999990337	0.894833619	0.10515673	4.793037767	97.99417833	0.999990348
0	0.6	0.25	0.25	0.714893472	0.285097186	3.726764299	52.41057454	0.999990659	0.746917505	0.253072967	3.422898272	52.56003866	0.999990471
0	0.6	0.25	0.5	0.521513114	0.478478992	2.656786689	31.47262193	0.999992105	0.548257743	0.451732577	2.545902276	31.55210761	0.99999032
0	0.6	0.25	0.75	0.391679431	0.608311995	2.15470354	23.2688593	0.999991426	0.404373384	0.595618174	2.115051221	23.28339649	0.999991558
0	0.6	0.25	0.9	0.333782029	0.66620903	1.962306831	20.32853474	0.999991059	0.338326372	0.661664875	1.944273714	20.30562255	0.999991247
0	0.6	0.25	1	0.30127235	0.69871895	1.860661116	18.81244478	0.999991299	0.300986559	0.699005038	1.852341516	18.76553559	0.999991597
0	0.6	0.5	0	0.988456548	0.011533471	9.698870005	196.2495675	0.999990019	0.9923027	0.007687315	7.023928568	196.4924329	0.999990015
0	0.6	0.5	0.1	0.923698337	0.076291671	7.101742519	135.5292339	0.999990008	0.945245604	0.054744551	5.510858784	135.8605875	0.999990156
0	0.6	0.5	0.25	0.815430824	0.184559774	5.063910608	78.9689435	0.999990598	0.854814005	0.14517632	4.247035558	79.25600519	0.999990324
0	0.6	0.5	0.5	0.660029162	0.339961389	3.715140758	48.43383905	0.999990551	0.700479273	0.299510961	3.382115709	48.61444768	0.999990234
0	0.6	0.5	0.75	0.537644014	0.462347272	2.999677083	35.85457391	0.999991286	0.560227805	0.439763779	2.879935888	35.92576131	0.999991584
0	0.6	0.5	0.9	0.47789407	0.522097757	2.702791975	31.24957849	0.999991827	0.486673455	0.513318497	2.655326235	31.25536281	0.999991952
0	0.6	0.5	1	0.442860978	0.557130336	2.540041929	28.84600897	0.999991314	0.442330346	0.557661058	2.526772927	28.80771194	0.999991403
0	0.6	0.75	0	0.987926073	0.012064004	10.05373665	196.2109255	0.999990077	0.993098495	0.006891598	6.445924604	196.5280978	0.999990093
0	0.6	0.75	0.1	0.96294977	0.037040256	9.247370068	177.5419383	0.999990026	0.97689226	0.023097847	6.36278137	177.9406283	0.999990107
0	0.6	0.75	0.25	0.911766884	0.088223319	7.310103348	130.9191443	0.999990202	0.93833074	0.06165941	5.553715545	131.3079149	0.99999015
0	0.6	0.75	0.5	0.823458227	0.176532189	5.693955396	87.18296275	0.999990416	0.856202071	0.143788184	4.876670021	87.45585657	0.999990255
0	0.6	0.75	0.75	0.7392441	0.260746496	4.805320718	66.09476876	0.999990595	0.761206382	0.238784147	4.486373306	66.22375151	0.999990529
0	0.6	0.75	0.9	0.691847482	0.308143103	4.410093982	58.00320248	0.999990585	0.701388325	0.298602517	4.291449771	58.03904587	0.999990842
0	0.6	0.75	1	0.661758868	0.338231292	4.182128766	53.70871422	0.99999016	0.661300838	0.338689342	4.169372575	53.67992811	0.99999018
0	0.6	1	0	0.987495016	0.012495016	10.33970706	196.1761323	0.999990032	0.993745033	0.006245033	5.969432731	196.5449334	0.999990066
0	0.6	1	0.1	0.987127322	0.012862732	10.53327558	196.088743	0.999990054	0.992920822	0.007069226	6.539940084	196.4600848	0.999990048
0	0.6	1	0.25	0.986560774	0.013429266	10.82822046	195.9526277	0.99999004	0.991606873	0.008383203	7.423016163	196.3089384	0.999990075
0	0.6	1	0.5	0.985574842	0.014415218	11.33247854	195.7164228	0.99999006	0.98919511	0.010794891	8.971299149	195.9941899	0.999990001
0	0.6	1	0.75	0.984533674	0.01545642	11.85322345	195.466663	0.999990093	0.986477396	0.013512616	10.62277983	195.6178723	0.999990012
0	0.6	1	0.9	0.9838808	0.016109298	12.17392161	195.3094583	0.999990099	0.984683061	0.015306939	11.66758574	195.3615733	0.99999
0	0.6	1	1	0.983433204	0.016556834	12.39125398	195.2002109	0.999990038	0.98341216	0.016577867	12.38830587	195.1786792	0.999990027
0	0.7	0	0	0.989995014	0.009995014	8.651260161	196.3594212	0.999990027	0.989995014	0.009995014	8.651260161	196.3594212	0.999990027
0	0.7	0	0.1	0.824163232	0.175827273	4.210083268	70.36417265	0.999990506	0.824163232	0.175827273	4.210083268	70.36417265	0.999990506
0	0.7	0	0.25	0.629266028	0.370725257	2.882394726	36.8868722	0.999991285	0.629266028	0.370725257	2.882394726	36.8868722	0.999991285
0	0.7	0	0.5	0.418194264	0.581795844	2.114740214	22.56176806	0.999990108	0.418194264	0.581795844	2.114740214	22.56176806	0.999990108
0	0.7	0	0.75	0.288518895	0.711475109	1.763824352	17.10940017	0.999994004	0.288518895	0.711475109	1.763824352	17.10940017	0.999994004
0	0.7	0	0.9	0.234048232	0.765945463	1.629513617	15.17390606	0.999993695	0.234048232	0.765945463	1.629513617	15.17390606	0.999993695
0	0.7	0	1	0.204513084	0.79547802	1.558436713	14.17758037	0.999991104	0.204513084	0.79547802	1.558436713	14.17758037	0.999991104
0	0.7	0.25	0	0.989356711	0.010633307	9.089339584	196.3151305	0.999990018	0.99148437	0.008505647	7.609089029	196.450855	0.999990017
0	0.7	0.25	0.1	0.878856705	0.121133503	5.359901726	97.93226022	0.999990208	0.898357007	0.10163322	4.71158824	98.11529355	0.999990227
0	0.7	0.25	0.25	0.72542264	0.274568111	3.693269145	52.62914513	0.999990751	0.756482178	0.243508404	3.392765679	52.77252017	0.999990582
0	0.7	0.25	0.5	0.537186078	0.462805674	2.665964829	31.76106205	0.999991752	0.563472229	0.436519837	2.554800801	31.83811485	0.999992066
0	0.7	0.25	0.75	0.407971366	0.592019015	2.178567962	23.5920852	0.999990381	0.420630251	0.579360279	2.138762743	23.60867603	0.99999053
0	0.7	0.25	0.9	0.349473901	0.650519058	1.98958523	20.66365665	0.999992958	0.354045401	0.645947683	1.971811576	20.64593541	0.999993084
0	0.7	0.25	1	0.316376648	0.683616446	1.889056657	19.15188938	0.999993094	0.316096496	0.683896785	1.881274444	19.11209118	0.999993282
0	0.7	0.5	0	0.988883934	0.011106156	9.410713463	196.2833499	0.99999009	0.992587636	0.007402451	6.818050244	196.5081353	0.999990087
0	0.7	0.5	0.1	0.927374119	0.072615948	6.865787304	135.6336129	0.999990066	0.94791437	0.052075649	5.331694132	135.9454879	0.999990018
0	0.7	0.5	0.25	0.826036698	0.173953756	4.909435661	79.15286547	0.999990454	0.863356358	0.136633845	4.12095983	79.4217979	0.999990203
0	0.7	0.5	0.5	0.680904296	0.319086482	3.642576843	48.71164537	0.999990779	0.719443019	0.280547488	3.3180504	48.87938611	0.999990507
0	0.7	0.5	0.75	0.564721806	0.435269361	2.981252746	36.19690935	0.999991167	0.586577151	0.413414339	2.863543192	36.26408673	0.99999149
0	0.7	0.5	0.9	0.506890565	0.493100922	2.707355016	31.62412925	0.999991487	0.515514398	0.48447722	2.661348794	31.6323633	0.999991618
0	0.7	0.5	1	0.472551192	0.527439576	2.556820694	29.24152136	0.999990769	0.472095762	0.527895081	2.545434967	29.21069899	0.999990843
0	0.7	0.75	0	0.988519627	0.011470446	9.656506992	196.2558814	0.999990073	0.993437669	0.006552423	6.196746045	196.5386131	0.999990092
0	0.7	0.75	0.1	0.965138541	0.034851478	8.830039674	177.6378097	0.99999002	0.978266745	0.021723363	6.082277447	178.0037909	0.999990108
0	0.7	0.75	0.25	0.918025836	0.081964181	6.956666694	131.0835198	0.999990017	0.942767764	0.057222436	5.291759598	131.4423623	0.999990201
0	0.7	0.75	0.5	0.838324231	0.161665896	5.421882327	87.44725922	0.999990127	0.868545607	0.131444892	4.64849479	87.6957278	0.999990499
0	0.7	0.75	0.75	0.763064622	0.236925799	4.599995115	66.44590657	0.999990421	0.783361098	0.216629283	4.297550317	66.56232006	0.999990381
0	0.7	0.75	0.9	0.720650184	0.279339953	4.242223624	58.40124422	0.999990137	0.729550208	0.27044021	4.130067513	58.43494039	0.999990417
0	0.7	0.75	1	0.693612699	0.306377921	4.038227812	54.13660424	0.99999062	0.693285681	0.306704954	4.027539763	54.1137046	0.999990635
0	0.7	1	0	0.988230308	0.01175972	9.850593029	196.2327829	0.999990028	0.99411268	0.005877386	5.695669865	196.5509833	0.999990066
0	0.7	1	0.1	0.988000505	0.011989536	9.972798901	196.1769105	0.999990042	0.993401036	0.006589004	6.201027467	196.4959419	0.999990041
0	0.7	1	0.25	0.987649328	0.012340737	10.1581658	196.0913657	0.999990064	0.992286881	0.007703124	6.972753801	196.3922422	0.999990004
0	0.7	1	0.5	0.987046115	0.012943891	10.47270269	195.9413278	0.999990006	0.990297885	0.009692165	8.298165365	196.1781553	0.999990051
0	0.7	1	0.75	0.986419568	0.013570485	10.79458833	195.7878207	0.999990052	0.988128573	0.011861502	9.677710087	195.915847	0.999990075
0	0.7	1	0.9	0.98603187	0.013958212	10.99135962	195.6925642	0.999990082	0.986731531	0.013258557	10.53441868	195.7378552	0.999990088
0	0.7	1	1	0.985768264	0.014221739	11.12405814	195.6252278	0.999990003	0.985756975	0.014233122	11.1187591	195.6107863	0.999990097
0	0.8	0	0	0.989995014	0.009995014	8.651260161	196.3594212	0.999990027	0.989995014	0.009995014	8.651260161	196.3594212	0.999990027
0	0.8	0	0.1	0.824163232	0.175827273	4.210083268	70.36417265	0.999990506	0.824163232	0.175827273	4.210083268	70.36417265	0.999990506
0	0.8	0	0.25	0.629266028	0.370725257	2.882394726	36.8868722	0.999991285	0.629266028	0.370725257	2.882394726	36.8868722	0.999991285
0	0.8	0	0.5	0.418194264	0.581795844	2.114740214	22.56176806	0.999990108	0.418194264	0.581795844	2.114740214	22.56176806	0.999990108
0	0.8	0	0.75	0.288518895	0.711475109	1.763824352	17.10940017	0.999994004	0.288518895	0.711475109	1.763824352	17.10940017	0.999994004
0	0.8	0	0.9	0.234048232	0.765945463	1.629513617	15.17390606	0.999993695	0.234048232	0.765945463	1.629513617	15.17390606	0.999993695
0	0.8	0	1	0.204513084	0.79547802	1.558436713	14.17758037	0.999991104	0.204513084	0.79547802	1.558436713	14.17758037	0.999991104
0	0.8	0.25	0	0.989578346	0.010411679	8.937793257	196.3308977	0.999990025	0.991661679	0.008328346	7.483085152	196.4608111	0.999990025
0	0.8	0.25	0.1	0.882598083	0.117391981	5.269934541	98.03857739	0.999990064	0.901532026	0.098458064	4.633765186	98.21551976	0.99999009
0	0.8	0.25	0.25	0.73490249	0.265088375	3.656783836	52.80954099	0.999990866	0.765076501	0.234914212	3.359925471	52.94740793	0.999990713
0	0.8	0.25	0.5	0.551693783	0.448297706	2.668535306	31.99981106	0.999991489	0.57752264	0.422469188	2.557428654	32.07423179	0.999991828
0	0.8	0.25	0.75	0.423469518	0.576523081	2.196335636	23.86125898	0.999992599	0.436074052	0.563918663	2.156480006	23.87906597	0.999992715
0	0.8	0.25	0.9	0.364607615	0.635384339	2.011553908	20.94434569	0.999991954	0.369198586	0.630793494	1.994049572	20.930485	0.99999208
0	0.8	0.25	1	0.331061773	0.668930039	1.912694423	19.43808236	0.999991812	0.330790522	0.66920147	1.905422728	19.40388649	0.999991993
0	0.8	0.5	0	0.989280738	0.01070931	9.141176322	196.3106888	0.999990048	0.992852166	0.00713788	6.625795724	196.517045	0.999990047
0	0.8	0.5	0.1	0.930631484	0.06935861	6.651042844	135.7212053	0.999990093	0.950276343	0.049713711	5.168755207	136.0169611	0.999990054
0	0.8	0.5	0.25	0.835215197	0.164775083	4.767505882	79.30304759	0.99999028	0.870726773	0.129263276	4.00510809	79.55636856	0.999990049
0	0.8	0.5	0.5	0.699014755	0.300976271	3.569214459	48.93556979	0.999991025	0.735823642	0.264167151	3.253116706	49.09232295	0.999990792
0	0.8	0.5	0.75	0.58869492	0.411296227	2.953102598	36.47159125	0.999991148	0.609830677	0.390160813	2.837654517	36.53505901	0.99999149
0	0.8	0.5	0.9	0.532946858	0.467044429	2.698984282	31.92367812	0.999991287	0.541393494	0.45859793	2.654348105	31.93337663	0.999991424
0	0.8	0.5	1	0.499504699	0.500485706	2.559266069	29.55676963	0.999990405	0.499120024	0.500870444	2.54936757	29.5313059	0.999990468
0	0.8	0.75	0	0.989057523	0.010932523	9.293008688	196.2945926	0.999990045	0.993745033	0.006245033	5.969432731	196.5449334	0.999990066
0	0.8	0.75	0.1	0.967051482	0.032938609	8.458505332	177.7191502	0.999990091	0.979466848	0.020523217	5.833024295	178.0540031	0.999990065
0	0.8	0.75	0.25	0.923325065	0.076665144	6.647553797	131.2186666	0.999990209	0.946516012	0.053474176	5.062906139	131.5502084	0.999990189
0	0.8	0.75	0.5	0.850621689	0.149368597	5.183672371	87.65721639	0.999990286	0.87872036	0.121269821	4.448727865	87.88448514	0.999990181
0	0.8	0.75	0.75	0.782690024	0.217300195	4.415184378	66.72050537	0.999990219	0.801558078	0.198432121	4.127402006	66.82667464	0.9999902
0	0.8	0.75	0.9	0.744452903	0.255537775	4.086340003	58.7112359	0.999990678	0.752783248	0.247207704	3.979860902	58.74291827	0.999990952
0	0.8	0.75	1	0.720033149	0.279956854	3.900648007	54.46817352	0.999990004	0.719805655	0.280184363	3.891424264	54.44949274	0.999990017
0	0.8	1	0	0.988883934	0.011106156	9.410713463	196.2833499	0.99999009	0.99443946	0.005550571	5.450549606	196.5513532	0.999990031
0	0.8	1	0.1	0.988754037	0.011236041	9.480382596	196.2504286	0.999990078	0.993815382	0.006174699	5.9042346	196.5237666	0.999990081
0	0.8	1	0.25	0.988556793	0.011433217	9.585652404	196.1988814	0.999990011	0.992853674	0.007136381	6.588921245	196.4586448	0.999990055
0	0.8	1	0.5	0.988221615	0.011768418	9.763311915	196.1150908	0.999990033	0.991178649	0.008811432	7.743440715	196.3159222	0.999990081
0	0.8	1	0.75	0.987878011	0.012112045	9.943745459	196.028823	0.999990056	0.989404983	0.010585099	8.918700797	196.1362076	0.999990081
0	0.8	1	0.9	0.987667665	0.012322426	10.05338877	195.9763852	0.99999009	0.988288489	0.01170161	9.636089015	196.0142977	0.999990099
0	0.8	1	1	0.987525619	0.012464462	10.12705666	195.9399691	0.99999008	0.987520445	0.012469633	10.12025112	195.9263492	0.999990078
0	0.9	0	0	0.989995014	0.009995014	8.651260161	196.3594212	0.999990027	0.989995014	0.009995014	8.651260161	196.3594212	0.999990027
0	0.9	0	0.1	0.824163232	0.175827273	4.210083268	70.36417265	0.999990506	0.824163232	0.175827273	4.210083268	70.36417265	0.999990506
0	0.9	0	0.25	0.629266028	0.370725257	2.882394726	36.8868722	0.999991285	0.629266028	0.370725257	2.882394726	36.8868722	0.999991285
0	0.9	0	0.5	0.418194264	0.581795844	2.114740214	22.56176806	0.999990108	0.418194264	0.581795844	2.114740214	22.56176806	0.999990108
0	0.9	0	0.75	0.288518895	0.711475109	1.763824352	17.10940017	0.999994004	0.288518895	0.711475109	1.763824352	17.10940017	0.999994004
0	0.9	0	0.9	0.234048232	0.765945463	1.629513617	15.17390606	0.999993695	0.234048232	0.765945463	1.629513617	15.17390606	0.999993695
0	0.9	0	1	0.204513084	0.79547802	1.558436713	14.17758037	0.999991104	0.204513084	0.79547802	1.558436713	14.17758037	0.999991104
0	0.9	0.25	0	0.989790933	0.010199096	8.791870181	196.3456437	0.999990029	0.991831749	0.008158279	7.361821966	196.4699071	0.999990028
0	0.9	0.25	0.1	0.886012095	0.113978221	5.183984846	98.12986488	0.999990316	0.904426925	0.095563422	4.559415213	98.30135594	0.999990346
0	0.9	0.25	0.25	0.743521807	0.256469185	3.618715119	52.96180159	0.999990992	0.772876928	0.227113926	3.325650434	53.09465801	0.999990854
0	0.9	0.25	0.5	0.565178166	0.434813131	2.666189621	32.2015615	0.999991297	0.590554568	0.409437088	2.5553894	32.27344774	0.999991656
0	0.9	0.25	0.75	0.438217002	0.561775068	2.209118319	24.08925376	0.99999207	0.450751334	0.549240863	2.169292741	24.10775758	0.999992197
0	0.9	0.25	0.9	0.379186355	0.620804711	2.028984103	21.18316499	0.999991067	0.383789683	0.616201511	2.011750783	21.17224193	0.999991194
0	0.9	0.25	1	0.345313028	0.654677617	1.932154313	19.68257091	0.999990646	0.345052971	0.654937846	1.925359793	19.65285101	0.999990817
0	0.9	0.5	0	0.989650219	0.010339874	8.888572112	196.3380842	0.999990094	0.993098495	0.006891598	6.445924604	196.5280978	0.999990093
0	0.9	0.5	0.1	0.93355369	0.066436405	6.454091031	135.7962354	0.999990095	0.952392941	0.047597122	5.019448399	136.0774402	0.999990063
0	0.9	0.5	0.25	0.843281438	0.156708642	4.63660964	79.42865522	0.99999008	0.87718734	0.122803138	3.898284933	79.66909178	0.999990479
0	0.9	0.5	0.5	0.714925124	0.285064899	3.497080708	49.12020383	0.999990023	0.750161151	0.249829927	3.189180101	49.26780277	0.999991077
0	0.9	0.5	0.75	0.61007448	0.389916715	2.919310569	36.69747663	0.999991194	0.63051143	0.369480121	2.806223056	36.75755859	0.99999155
0	0.9	0.5	0.9	0.55645674	0.443534446	2.68225716	32.16935253	0.999991186	0.564713405	0.435277923	2.638903154	32.17992625	0.999991328
0	0.9	0.5	1	0.524024163	0.475966015	2.552041274	29.81466396	0.999990177	0.523703899	0.476286331	2.543333248	29.79320462	0.999990231
0	0.9	0.75	0	0.989547287	0.010442809	8.959121895	196.3310043	0.999990096	0.99402486	0.005965159	5.76121637	196.5474449	0.999990019
0	0.9	0.75	0.1	0.968744408	0.031245598	8.124430174	177.7862241	0.999990006	0.980528097	0.019462009	5.609372473	178.0971809	0.999990107
0	0.9	0.75	0.25	0.927893777	0.072096358	6.373668036	131.33008	0.999990135	0.949741504	0.050248622	4.860396867	131.6387832	0.999990127
0	0.9	0.75	0.5	0.861005353	0.138985042	4.972865509	87.82826049	0.999990395	0.887286696	0.112703617	4.272003429	88.03837082	0.999990313
0	0.9	0.75	0.75	0.799169093	0.200821695	4.24866194	66.94197171	0.999990788	0.816799215	0.183191571	3.974000165	67.03965375	0.999990787
0	0.9	0.75	0.9	0.764461502	0.235528729	3.943007777	58.95915943	0.999990231	0.772284659	0.227705867	3.841557389	58.98899753	0.999990526
0	0.9	0.75	1	0.742288051	0.257702455	3.771804832	54.73334312	0.999990506	0.742136391	0.257854127	3.763668887	54.71780053	0.999990518
0	0.9	1	0	0.989468695	0.010521327	9.012843184	196.3231453	0.999990022	0.994731875	0.005258191	5.22982603	196.5523674	0.999990066
0	0.9	1	0.1	0.989412883	0.010577189	9.043046208	196.3103981	0.999990071	0.994177607	0.005812469	5.641451119	196.5417193	0.999990077
0	0.9	1	0.25	0.989328564	0.01066153	9.088534824	196.2894766	0.999990095	0.993335543	0.006654499	6.256270527	196.5066329	0.999990042
0	0.9	1	0.5	0.989186439	0.010803628	9.164879139	196.251986	0.999990067	0.991901326	0.008088692	7.276006692	196.418304	0.999990018
0	0.9	1	0.75	0.989042312	0.010947728	9.241938712	196.2138424	0.99999004	0.990423625	0.009566443	8.293094854	196.3039823	0.999990068
0	0.9	1	0.9	0.98895487	0.011035193	9.288543538	196.191862	0.999990063	0.989513105	0.010476969	8.90394528	196.2235505	0.999990074
0	0.9	1	1	0.988896123	0.011093889	9.319733505	196.1750243	0.999990012	0.988894959	0.011095053	9.312068554	196.1638309	0.999990012
0	1	0	0	0.989995014	0.009995014	8.651260161	196.3594212	0.999990027	0.989995014	0.009995014	8.651260161	196.3594212	0.999990027
0	1	0	0.1	0.824163232	0.175827273	4.210083268	70.36417265	0.999990506	0.824163232	0.175827273	4.210083268	70.36417265	0.999990506
0	1	0	0.25	0.629266028	0.370725257	2.882394726	36.8868722	0.999991285	0.629266028	0.370725257	2.882394726	36.8868722	0.999991285
0	1	0	0.5	0.418194264	0.581795844	2.114740214	22.56176806	0.999990108	0.418194264	0.581795844	2.114740214	22.56176806	0.999990108
0	1	0	0.75	0.288518895	0.711475109	1.763824352	17.10940017	0.999994004	0.288518895	0.711475109	1.763824352	17.10940017	0.999994004
0	1	0	0.9	0.234048232	0.765945463	1.629513617	15.17390606	0.999993695	0.234048232	0.765945463	1.629513617	15.17390606	0.999993695
0	1	0	1	0.204513084	0.79547802	1.558436713	14.17758037	0.999991104	0.204513084	0.79547802	1.558436713	14.17758037	0.999991104
0	1	0.25	0	0.989995014	0.009995014	8.651260161	196.3594212	0.999990027	0.989995014	0.009995014	8.651260161	196.3594212	0.999990027
0	1	0.25	0.1	0.889155291	0.11083486	5.10181237	98.2082892	0.999990151	0.889155291	0.11083486	5.10181237	98.2082892	0.999990151
0	1	0.25	0.25	0.751420798	0.248570327	3.579944353	53.09259191	0.999991125	0.751420798	0.248570327	3.579944353	53.09259191	0.999991125
0	1	0.25	0.5	0.57775692	0.422234238	2.660153847	32.37486333	0.999991158	0.57775692	0.422234238	2.660153847	32.37486333	0.999991158
0	1	0.25	0.75	0.452257483	0.547734141	2.217819584	24.28538382	0.999991624	0.452257483	0.547734141	2.217819584	24.28538382	0.999991624
0	1	0.25	0.9	0.393220131	0.606770159	2.042551548	21.3890403	0.99999029	0.393220131	0.606770159	2.042551548	21.3890403	0.99999029
0	1	0.25	1	0.359124206	0.64086916	1.947974194	19.89399101	0.999993366	0.359124206	0.64086916	1.947974194	19.89399101	0.999993366
0	1	0.5	0	0.989995014	0.009995014	8.651260161	196.3594212	0.999990027	0.989995014	0.009995014	8.651260161	196.3594212	0.999990027
0	1	0.5	0.1	0.936200041	0.063790034	6.272352303	135.8615094	0.999990074	0.936200041	0.063790034	6.272352303	135.8615094	0.999990074
0	1	0.5	0.25	0.850455897	0.149534573	4.515429778	79.5363328	0.999990469	0.850455897	0.149534573	4.515429778	79.5363328	0.999990469
0	1	0.5	0.5	0.729047428	0.270942883	3.427192056	49.27601035	0.999990311	0.729047428	0.270942883	3.427192056	49.27601035	0.999990311
0	1	0.5	0.75	0.629266028	0.370725257	2.882394726	36.8868722	0.999991285	0.629266028	0.370725257	2.882394726	36.8868722	0.999991285
0	1	0.5	0.9	0.57775692	0.422234238	2.660153847	32.37486333	0.999991158	0.57775692	0.422234238	2.660153847	32.37486333	0.999991158
0	1	0.5	1	0.546387138	0.453602911	2.538283244	30.02996514	0.999990049	0.546387138	0.453602911	2.538283244	30.02996514	0.999990049
0	1	0.75	0	0.989995014	0.009995014	8.651260161	196.3594212	0.999990027	0.989995014	0.009995014	8.651260161	196.3594212	0.999990027
0	1	0.75	0.1	0.970257454	0.029732558	7.821719782	177.8453191	0.999990012	0.970257454	0.029732558	7.821719782	177.8453191	0.999990012
0	1	0.75	0.25	0.931888521	0.068101498	6.128505096	131.4242596	0.999990019	0.931888521	0.068101498	6.128505096	131.4242596	0.999990019
0	1	0.75	0.5	0.869916623	0.130073839	4.784603657	87.97060039	0.999990462	0.869916623	0.130073839	4.784603657	87.97060039	0.999990462
0	1	0.75	0.75	0.813222256	0.186768283	4.098123973	67.12386291	0.999990539	0.813222256	0.186768283	4.098123973	67.12386291	0.999990539
0	1	0.75	0.9	0.781522277	0.218468467	3.811616188	59.16272655	0.999990744	0.781522277	0.218468467	3.811616188	59.16272655	0.999990744
0	1	0.75	1	0.761283549	0.23870743	3.652221756	54.950152	0.999990979	0.761283549	0.23870743	3.652221756	54.950152	0.999990979
0	1	1	0	0.989995014	0.009995014	8.651260161	196.3594212	0.999990027	0.989995014	0.009995014	8.651260161	196.3594212	0.999990027
0	1	1	0.1	0.989995014	0.009995014	8.651260161	196.3594212	0.999990027	0.989995014	0.009995014	8.651260161	196.3594212	0.999990027
0	1	1	0.25	0.989995014	0.009995014	8.651260161	196.3594212	0.999990027	0.989995014	0.009995014	8.651260161	196.3594212	0.999990027
0	1	1	0.5	0.989995014	0.009995014	8.651260161	196.3594212	0.999990027	0.989995014	0.009995014	8.651260161	196.3594212	0.999990027
0	1	1	0.75	0.989995014	0.009995014	8.651260161	196.3594212	0.999990027	0.989995014	0.009995014	8.651260161	196.3594212	0.999990027
0	1	1	0.9	0.989995014	0.009995014	8.651260161	196.3594212	0.999990027	0.989995014	0.009995014	8.651260161	196.3594212	0.999990027
0	1	1	1	0.989995014	0.009995014	8.651260161	196.3594212	0.999990027	0.989995014	0.009995014	8.651260161	196.3594212	0.999990027
0.5	0	0	0	0.989995014	0.009995014	8.651260161	196.3594212	0.999990027	0.989995014	0.009995014	8.651260161	196.3594212	0.999990027
0.5	0	0	0.1	0.824163232	0.175827273	4.210083268	70.36417265	0.999990506	0.824163232	0.175827273	4.210083268	70.36417265	0.999990506
0.5	0	0	0.25	0.629266028	0.370725257	2.882394726	36.8868722	0.999991285	0.629266028	0.370725257	2.882394726	36.8868722	0.999991285
0.5	0	0	0.5	0.418194264	0.581795844	2.114740214	22.56176806	0.999990108	0.418194264	0.581795844	2.114740214	22.56176806	0.999990108
0.5	0	0	0.75	0.288518895	0.711475109	1.763824352	17.10940017	0.999994004	0.288518895	0.711475109	1.763824352	17.10940017	0.999994004
0.5	0	0	0.9	0.234048232	0.765945463	1.629513617	15.17390606	0.999993695	0.234048232	0.765945463	1.629513617	15.17390606	0.999993695
0.5	0	0	1	0.204513084	0.79547802	1.558436713	14.17758037	0.999991104	0.204513084	0.79547802	1.558436713	14.17758037	0.999991104
0.5	0	0.25	0	0.989995014	0.009995014	8.651260161	196.3594212	0.999990027	0.989995014	0.009995014	8.651260161	196.3594212	0.999990027
0.5	0	0.25	0.1	0.824163232	0.175827273	4.210083268	70.36417265	0.999990506	0.824163232	0.175827273	4.210083268	70.36417265	0.999990506
0.5	0	0.25	0.25	0.629266028	0.370725257	2.882394726	36.8868722	0.999991285	0.629266028	0.370725257	2.882394726	36.8868722	0.999991285
0.5	0	0.25	0.5	0.418194264	0.581795844	2.114740214	22.56176806	0.999990108	0.418194264	0.581795844	2.114740214	22.56176806	0.999990108
0.5	0	0.25	0.75	0.288518895	0.711475109	1.763824352	17.10940017	0.999994004	0.288518895	0.711475109	1.763824352	17.10940017	0.999994004
0.5	0	0.25	0.9	0.234048232	0.765945463	1.629513617	15.17390606	0.999993695	0.234048232	0.765945463	1.629513617	15.17390606	0.999993695
0.5	0	0.25	1	0.204513084	0.79547802	1.558436713	14.17758037	0.999991104	0.204513084	0.79547802	1.558436713	14.17758037	0.999991104
0.5	0	0.5	0	0.989995014	0.009995014	8.651260161	196.3594212	0.999990027	0.989995014	0.009995014	8.651260161	196.3594212	0.999990027
0.5	0	0.5	0.1	0.824163232	0.175827273	4.210083268	70.36417265	0.999990506	0.824163232	0.175827273	4.210083268	70.36417265	0.999990506
0.5	0	0.5	0.25	0.629266028	0.370725257	2.882394726	36.8868722	0.999991285	0.629266028	0.370725257	2.882394726	36.8868722	0.999991285
0.5	0	0.5	0.5	0.418194264	0.581795844	2.114740214	22.56176806	0.999990108	0.418194264	0.581795844	2.114740214	22.56176806	0.999990108
0.5	0	0.5	0.75	0.288518895	0.711475109	1.763824352	17.10940017	0.999994004	0.288518895	0.711475109	1.763824352	17.10940017	0.999994004
0.5	0	0.5	0.9	0.234048232	0.765945463	1.629513617	15.17390606	0.999993695	0.234048232	0.765945463	1.629513617	15.17390606	0.999993695
0.5	0	0.5	1	0.204513084	0.79547802	1.558436713	14.17758037	0.999991104	0.204513084	0.79547802	1.558436713	14.17758037	0.999991104
0.5	0	0.75	0	0.989995014	0.009995014	8.651260161	196.3594212	0.999990027	0.989995014	0.009995014	8.651260161	196.3594212	0.999990027
0.5	0	0.75	0.1	0.824163232	0.175827273	4.210083268	70.36417265	0.999990506	0.824163232	0.175827273	4.210083268	70.36417265	0.999990506
0.5	0	0.75	0.25	0.629266028	0.370725257	2.882394726	36.8868722	0.999991285	0.629266028	0.370725257	2.882394726	36.8868722	0.999991285
0.5	0	0.75	0.5	0.418194264	0.581795844	2.114740214	22.56176806	0.999990108	0.418194264	0.581795844	2.114740214	22.56176806	0.999990108
0.5	0	0.75	0.75	0.288518895	0.711475109	1.763824352	17.10940017	0.999994004	0.288518895	0.711475109	1.763824352	17.10940017	0.999994004
0.5	0	0.75	0.9	0.234048232	0.765945463	1.629513617	15.17390606	0.999993695	0.234048232	0.765945463	1.629513617	15.17390606	0.999993695
0.5	0	0.75	1	0.204513084	0.79547802	1.558436713	14.17758037	0.999991104	0.204513084	0.79547802	1.558436713	14.17758037	0.999991104
0.5	0	1	0	0.989995014	0.009995014	8.651260161	196.3594212	0.999990027	0.989995014	0.009995014	8.651260161	196.3594212	0.999990027
0.5	0	1	0.1	0.824163232	0.175827273	4.210083268	70.36417265	0.999990506	0.824163232	0.175827273	4.210083268	70.36417265	0.999990506
0.5	0	1	0.25	0.629266028	0.370725257	2.882394726	36.8868722	0.999991285	0.629266028	0.370725257	2.882394726	36.8868722	0.999991285
0.5	0	1	0.5	0.418194264	0.581795844	2.114740214	22.56176806	0.999990108	0.418194264	0.581795844	2.114740214	22.56176806	0.999990108
0.5	0	1	0.75	0.288518895	0.711475109	1.763824352	17.10940017	0.999994004	0.288518895	0.711475109	1.763824352	17.10940017	0.999994004
0.5	0	1	0.9	0.234048232	0.765945463	1.629513617	15.17390606	0.999993695	0.234048232	0.765945463	1.629513617	15.17390606	0.999993695
0.5	0	1	1	0.204513084	0.79547802	1.558436713	14.17758037	0.999991104	0.204513084	0.79547802	1.558436713	14.17758037	0.999991104
0.5	0.01	0	0	0.989995014	0.009995014	8.651260161	196.3594212	0.999990027	0.989995014	0.009995014	8.651260161	196.3594212	0.999990027
0.5	0.01	0	0.1	0.824163232	0.175827273	4.210083268	70.36417265	0.999990506	0.824163232	0.175827273	4.210083268	70.36417265	0.999990506
0.5	0.01	0	0.25	0.629266028	0.370725257	2.882394726	36.8868722	0.999991285	0.629266028	0.370725257	2.882394726	36.8868722	0.999991285
0.5	0.01	0	0.5	0.418194264	0.581795844	2.114740214	22.56176806	0.999990108	0.418194264	0.581795844	2.114740214	22.56176806	0.999990108
0.5	0.01	0	0.75	0.288518895	0.711475109	1.763824352	17.10940017	0.999994004	0.288518895	0.711475109	1.763824352	17.10940017	0.999994004
0.5	0.01	0	0.9	0.234048232	0.765945463	1.629513617	15.17390606	0.999993695	0.234048232	0.765945463	1.629513617	15.17390606	0.999993695
0.5	0.01	0	1	0.204513084	0.79547802	1.558436713	14.17758037	0.999991104	0.204513084	0.79547802	1.558436713	14.17758037	0.999991104
0.5	0.01	0.25	0	0.985588312	0.014401735	11.41464496	195.9475895	0.999990047	0.990060825	0.009929266	8.612986367	196.3770455	0.999990091
0.5	0.01	0.25	0.1	0.794007847	0.205982223	6.005522717	91.85415472	0.999990069	0.842525524	0.157464521	4.999086895	92.34627496	0.999990045
0.5	0.01	0.25	0.25	0.571702301	0.428287997	3.285614833	43.78232826	0.999990298	0.636002507	0.363988038	3.006583954	43.90688375	0.999990545
0.5	0.01	0.25	0.5	0.380069749	0.619921857	2.192110486	23.74697378	0.999991606	0.421378154	0.578613672	2.134375971	23.61376644	0.999991826
0.5	0.01	0.25	0.75	0.273876841	0.726113763	1.788095247	17.51447813	0.999990603	0.290724907	0.709266966	1.773338801	17.39010221	0.999991874
0.5	0.01	0.25	0.9	0.22978013	0.770213832	1.644776874	15.47659522	0.999993962	0.235872724	0.764120955	1.636762341	15.34431186	0.99999368
0.5	0.01	0.25	1	0.205653913	0.794340439	1.571150895	14.44959062	0.999994352	0.206130325	0.793862897	1.564674409	14.30881147	0.999993222
0.5	0.01	0.5	0	0.979513624	0.020476407	14.83212883	195.1799502	0.999990031	0.990176375	0.009813629	8.552350163	196.4159518	0.999990003
0.5	0.01	0.5	0.1	0.819796228	0.180193794	11.08428895	129.9897537	0.999990022	0.89601867	0.10397153	7.347090033	131.6750839	0.9999902
0.5	0.01	0.5	0.25	0.556975783	0.443014439	5.454290647	68.47591907	0.999990222	0.680553994	0.319436517	4.358451593	69.95377941	0.99999051
0.5	0.01	0.5	0.5	0.350771174	0.64921957	2.490895801	34.0281599	0.999990744	0.431818847	0.5681724	2.336820127	34.38389806	0.999991247
0.5	0.01	0.5	0.75	0.26133483	0.738656009	1.847127922	20.56183021	0.999990839	0.294726723	0.705263534	1.812714478	20.06423689	0.999990257
0.5	0.01	0.5	0.9	0.226372019	0.773618604	1.67672413	16.9449437	0.999990623	0.238719853	0.761271964	1.659387524	16.44058955	0.999991817
0.5	0.01	0.5	1	0.207334094	0.79265727	1.594911051	15.44321681	0.999991364	0.208492392	0.791500397	1.581921237	14.98296004	0.999992789
0.5	0.01	0.75	0	0.971739725	0.028250315	18.82068173	194.1387906	0.99999004	0.990358573	0.009631509	8.461693376	196.4935916	0.999990081
0.5	0.01	0.75	0.1	0.882340721	0.11764934	20.02705306	171.6145484	0.999990062	0.949786219	0.050203883	10.33129535	174.7579844	0.999990102
0.5	0.01	0.75	0.25	0.655774565	0.34421546	14.61710753	118.7430851	0.999990025	0.801523699	0.198466309	9.349675237	122.4286186	0.999990008
0.5	0.01	0.75	0.5	0.366378766	0.633611471	5.691934266	65.5817647	0.999990237	0.490848802	0.50914166	4.853695617	68.50807637	0.999990463
0.5	0.01	0.75	0.75	0.256025112	0.743965375	2.296120236	36.78231622	0.999990488	0.306845636	0.693144481	2.209571896	37.52445707	0.999990117
0.5	0.01	0.75	0.9	0.225107816	0.774882787	1.789903003	24.7302109	0.999990603	0.244121608	0.755869318	1.75374611	23.899459	0.999990926
0.5	0.01	0.75	1	0.210146263	0.789844411	1.652141299	19.56423046	0.999990674	0.212323707	0.787667086	1.631096292	18.42892367	0.999990793
0.5	0.01	1	0	0.96252331	0.037466744	23.20039123	192.9529711	0.999990054	0.990595519	0.0093945	8.343702176	196.585818	0.999990019
0.5	0.01	1	0.1	0.946495457	0.053492037	28.62722046	189.3783939	0.999987494	0.983288669	0.016701395	11.81360031	194.0851447	0.999990064
0.5	0.01	1	0.25	0.912503109	0.087477895	38.11048068	182.2295394	0.999981004	0.963806136	0.036183913	19.24259292	188.500597	0.999990049
0.5	0.01	1	0.5	0.819259707	0.180708018	56.47941936	164.0070773	0.999967725	0.892099031	0.107879831	38.00870735	172.4352229	0.999978862
0.5	0.01	1	0.75	0.65733309	0.342624303	74.51347659	133.6036854	0.999957393	0.730701541	0.269260921	62.679255	142.6149399	0.999962462
0.5	0.01	1	0.9	0.509964782	0.489994891	79.50657752	104.9113272	0.999959673	0.557402688	0.442556857	75.08883059	111.5983294	0.999959544
0.5	0.01	1	1	0.384392931	0.615576747	71.79308347	78.01969435	0.999969678	0.393131242	0.606837871	71.74641394	79.56883954	0.999969113
0.5	0.02	0	0	0.989995014	0.009995014	8.651260161	196.3594212	0.999990027	0.989995014	0.009995014	8.651260161	196.3594212	0.999990027
0.5	0.02	0	0.1	0.824163232	0.175827273	4.210083268	70.36417265	0.999990506	0.824163232	0.175827273	4.210083268	70.36417265	0.999990506
0.5	0.02	0	0.25	0.629266028	0.370725257	2.882394726	36.8868722	0.999991285	0.629266028	0.370725257	2.882394726	36.8868722	0.999991285
0.5	0.02	0	0.5	0.418194264	0.581795844	2.114740214	22.56176806	0.999990108	0.418194264	0.581795844	2.114740214	22.56176806	0.999990108
0.5	0.02	0	0.75	0.288518895	0.711475109	1.763824352	17.10940017	0.999994004	0.288518895	0.711475109	1.763824352	17.10940017	0.999994004
0.5	0.02	0	0.9	0.234048232	0.765945463	1.629513617	15.17390606	0.999993695	0.234048232	0.765945463	1.629513617	15.17390606	0.999993695
0.5	0.02	0	1	0.204513084	0.79547802	1.558436713	14.17758037	0.999991104	0.204513084	0.79547802	1.558436713	14.17758037	0.999991104
0.5	0.02	0.25	0	0.98478402	0.015206013	11.78464488	195.6962516	0.999990033	0.990124937	0.009865118	8.5754074	196.3905099	0.999990054
0.5	0.02	0.25	0.1	0.793651177	0.206338834	6.177374956	92.8434116	0.999990011	0.847852688	0.152137529	5.089926561	93.63299399	0.999990217
0.5	0.02	0.25	0.25	0.572117588	0.427872886	3.357660242	45.18324807	0.999990474	0.64139794	0.358592572	3.079637725	45.55463765	0.999990512
0.5	0.02	0.25	0.5	0.381888848	0.618101748	2.209319857	24.53130931	0.999990596	0.42452697	0.575463302	2.153385995	24.39460092	0.999990272
0.5	0.02	0.25	0.75	0.276130829	0.723859334	1.800676952	17.87055213	0.999990163	0.292928205	0.707064069	1.782779595	17.65632913	0.999992274
0.5	0.02	0.25	0.9	0.231933364	0.76805934	1.656356545	15.73674104	0.999992704	0.237698395	0.762295582	1.643976417	15.51013369	0.999993977
0.5	0.02	0.25	1	0.207679646	0.792314698	1.582097996	14.67247443	0.999994344	0.207749959	0.792240325	1.570889851	14.43734555	0.999990284
0.5	0.02	0.5	0	0.977810499	0.022179594	15.5273532	194.6234121	0.999990093	0.990338695	0.009651369	8.461064252	196.4629031	0.999990064
0.5	0.02	0.5	0.1	0.82116976	0.178820435	11.24028079	130.4889016	0.999990195	0.903470139	0.096519957	7.266913411	132.7584964	0.999990097
0.5	0.02	0.5	0.25	0.57081823	0.429172257	5.812647188	70.28126427	0.999990487	0.70063489	0.299355324	4.637462844	72.24957136	0.999990215
0.5	0.02	0.5	0.5	0.360951959	0.639039258	2.696590657	36.8271438	0.999991218	0.44445254	0.555537663	2.518812564	37.49882601	0.999990203
0.5	0.02	0.5	0.75	0.267751632	0.732239693	1.916784192	22.91017161	0.999991325	0.301094374	0.698895803	1.866897184	22.33949554	0.999990177
0.5	0.02	0.5	0.9	0.231711793	0.768278335	1.72129416	18.47471003	0.999990128	0.243477512	0.756513485	1.691131693	17.66640488	0.999990997
0.5	0.02	0.5	1	0.212143705	0.787848696	1.631067335	16.57262343	0.999992401	0.212534858	0.787456356	1.606446033	15.78713697	0.999991214
0.5	0.02	0.75	0	0.969590689	0.030399395	19.58054363	193.4071264	0.999990084	0.990639975	0.009350092	8.304722612	196.5727574	0.999990067
0.5	0.02	0.75	0.1	0.884517325	0.115472777	19.86629534	171.8069847	0.999990102	0.954681824	0.045308225	9.858037746	175.6830509	0.99999005
0.5	0.02	0.75	0.25	0.682890942	0.317099204	14.51361436	120.7445177	0.999990147	0.82784907	0.172141113	9.175433051	124.9628072	0.999990183
0.5	0.02	0.75	0.5	0.406219022	0.593771266	6.847876677	70.58130905	0.999990288	0.535060027	0.464930262	5.764542742	73.7637225	0.999990289
0.5	0.02	0.75	0.75	0.276985348	0.72300468	2.999994584	44.27607133	0.999990028	0.329086524	0.670904102	2.826669695	45.18983926	0.999990626
0.5	0.02	0.75	0.9	0.238239398	0.76175091	2.09820438	32.70583242	0.999990308	0.256395523	0.743594713	1.997195448	31.7423345	0.999990236
0.5	0.02	0.75	1	0.220306195	0.779684604	1.813970008	25.97657567	0.999990799	0.221121369	0.778869288	1.745582175	23.85157921	0.999990657
0.5	0.02	1	0	0.96044811	0.03954199	23.77338367	192.1332908	0.9999901	0.990993687	0.00899635	8.119054728	196.6936325	0.999990037
0.5	0.02	1	0.1	0.948143503	0.051844372	27.94676455	189.3924125	0.999987875	0.985233767	0.014756244	11.02535947	194.8877041	0.999990012
0.5	0.02	1	0.25	0.924126479	0.075856688	34.99493524	184.2867201	0.999983167	0.971099525	0.028890505	16.99525255	191.0273947	0.99999003
0.5	0.02	1	0.5	0.86466451	0.135308983	48.57334141	172.4307694	0.999973493	0.92379397	0.076189776	31.81913008	180.4784263	0.999983746
0.5	0.02	1	0.75	0.769538427	0.230424576	63.71739722	154.4760867	0.999963003	0.82394235	0.176026909	52.81135407	161.911147	0.99996926
0.5	0.02	1	0.9	0.685465595	0.314492513	72.73347496	138.8809741	0.999958108	0.718756154	0.28120409	67.70671756	143.7828771	0.999960244
0.5	0.02	1	1	0.611790638	0.388166196	77.8261352	125.0695902	0.999956834	0.615958494	0.383998277	77.44894453	126.1088185	0.999956771
0.5	0.03	0	0	0.989995014	0.009995014	8.651260161	196.3594212	0.999990027	0.989995014	0.009995014	8.651260161	196.3594212	0.999990027
0.5	0.03	0	0.1	0.824163232	0.175827273	4.210083268	70.36417265	0.999990506	0.824163232	0.175827273	4.210083268	70.36417265	0.999990506
0.5	0.03	0	0.25	0.629266028	0.370725257	2.882394726	36.8868722	0.999991285	0.629266028	0.370725257	2.882394726	36.8868722	0.999991285
0.5	0.03	0	0.5	0.418194264	0.581795844	2.114740214	22.56176806	0.999990108	0.418194264	0.581795844	2.114740214	22.56176806	0.999990108
0.5	0.03	0	0.75	0.288518895	0.711475109	1.763824352	17.10940017	0.999994004	0.288518895	0.711475109	1.763824352	17.10940017	0.999994004
0.5	0.03	0	0.9	0.234048232	0.765945463	1.629513617	15.17390606	0.999993695	0.234048232	0.765945463	1.629513617	15.17390606	0.999993695
0.5	0.03	0	1	0.204513084	0.79547802	1.558436713	14.17758037	0.999991104	0.204513084	0.79547802	1.558436713	14.17758037	0.999991104
0.5	0.03	0.25	0	0.984580301	0.015409714	11.84909342	195.5554901	0.999990015	0.990187538	0.009802478	8.538517947	196.4032662	0.999990016
0.5	0.03	0.25	0.1	0.796620357	0.203369952	6.234678673	93.40589885	0.999990309	0.851655318	0.148334837	5.132778302	94.34008524	0.999990156
0.5	0.03	0.25	0.25	0.576321181	0.423669307	3.415533024	46.03002467	0.999990489	0.646198653	0.35379175	3.134852479	46.53815129	0.999990402
0.5	0.03	0.25	0.5	0.385043464	0.614948487	2.230532515	25.11486768	0.999991951	0.427639429	0.572351831	2.171718425	25.02037794	0.999991261
0.5	0.03	0.25	0.75	0.278516421	0.721475866	1.812996318	18.16250761	0.999992287	0.295128301	0.704862483	1.792137643	17.90876486	0.999990784
0.5	0.03	0.25	0.9	0.233987645	0.766005134	1.666455163	15.94893214	0.999992779	0.239524981	0.760465655	1.651152056	15.67141367	0.999990635
0.5	0.03	0.25	1	0.20955009	0.790441167	1.591201891	14.85224922	0.999991257	0.209371799	0.790620925	1.577080608	14.56355206	0.999992724
0.5	0.03	0.5	0	0.977743788	0.022246292	15.49296936	194.4540282	0.99999008	0.990488512	0.009501503	8.375110691	196.4996802	0.999990015
0.5	0.03	0.5	0.1	0.827552703	0.172437347	11.11538423	130.936298	0.999990049	0.908242107	0.091747961	7.178540649	133.3395855	0.999990068
0.5	0.03	0.5	0.25	0.586952484	0.413037581	5.997036844	71.42794177	0.999990064	0.715020362	0.284970123	4.776006925	73.49016438	0.999990485
0.5	0.03	0.5	0.5	0.372324066	0.62766598	2.867892647	38.46884172	0.999990046	0.456177211	0.543812988	2.667671789	39.28424651	0.999990199
0.5	0.03	0.5	0.75	0.274426118	0.725565254	1.98648153	24.55325568	0.999991372	0.307563631	0.692427845	1.923949944	24.08170463	0.999991476
0.5	0.03	0.5	0.9	0.236980457	0.763009767	1.764799579	19.72424979	0.999990224	0.248313591	0.751678444	1.724574976	18.81385259	0.999992035
0.5	0.03	0.5	1	0.216780761	0.783210857	1.665240781	17.54110517	0.999991618	0.216637651	0.783352407	1.631969812	16.57950804	0.999990058
0.5	0.03	0.75	0	0.970018076	0.029971959	19.31631844	193.3098556	0.999990034	0.990883051	0.009106971	8.16474876	196.6326521	0.999990022
0.5	0.03	0.75	0.1	0.890702666	0.109287445	19.21171918	172.275928	0.999990111	0.95769528	0.042294794	9.522794239	176.1775253	0.999990074
0.5	0.03	0.75	0.25	0.706740295	0.293249854	14.18343093	122.174656	0.999990149	0.843677022	0.156313164	8.95570758	126.2643878	0.999990187
0.5	0.03	0.75	0.5	0.439885358	0.560104817	7.4493398	73.43906785	0.999990175	0.568059303	0.431931171	6.204987872	76.48961351	0.999990474
0.5	0.03	0.75	0.75	0.298473449	0.701516664	3.604131563	48.31696765	0.999990114	0.351482819	0.648507936	3.366113718	49.29803543	0.999990755
0.5	0.03	0.75	0.9	0.252939343	0.747050773	2.472646165	37.61736332	0.999990116	0.270379507	0.729610992	2.317466333	36.90151862	0.999990498
0.5	0.03	0.75	1	0.231711928	0.768278504	2.046463042	31.15652219	0.999990432	0.231113885	0.768876708	1.920245383	28.97723449	0.999990592
0.5	0.03	1	0	0.961866275	0.03812378	23.11569958	192.2037903	0.999990055	0.991318469	0.008671625	7.928464258	196.7721263	0.999990094
0.5	0.03	1	0.1	0.952010419	0.047978289	26.55605904	190.0066595	0.999988708	0.986404634	0.013585455	10.50225635	195.3148477	0.999990089
0.5	0.03	1	0.25	0.933503403	0.066481573	32.29011378	186.0382438	0.999984976	0.974917005	0.025073006	15.65199719	192.2745332	0.999990011
0.5	0.03	1	0.5	0.890003453	0.109973867	43.28735339	177.2413459	0.99997732	0.938723375	0.061263033	28.18803056	184.2549851	0.999986408
0.5	0.03	1	0.75	0.824055407	0.175912918	55.88228027	164.6243854	0.999968324	0.866209442	0.133764844	46.11680487	170.6659475	0.999974286
0.5	0.03	1	0.9	0.768205337	0.231757535	64.02462446	154.2378663	0.999962872	0.792512055	0.207453292	59.50553997	157.976322	0.999965347
0.5	0.03	1	1	0.720871955	0.279087704	69.53313246	145.5006874	0.99995966	0.722499032	0.277460577	69.39335522	146.2185218	0.999959609
0.5	0.04	0	0	0.989995014	0.009995014	8.651260161	196.3594212	0.999990027	0.989995014	0.009995014	8.651260161	196.3594212	0.999990027
0.5	0.04	0	0.1	0.824163232	0.175827273	4.210083268	70.36417265	0.999990506	0.824163232	0.175827273	4.210083268	70.36417265	0.999990506
0.5	0.04	0	0.25	0.629266028	0.370725257	2.882394726	36.8868722	0.999991285	0.629266028	0.370725257	2.882394726	36.8868722	0.999991285
0.5	0.04	0	0.5	0.418194264	0.581795844	2.114740214	22.56176806	0.999990108	0.418194264	0.581795844	2.114740214	22.56176806	0.999990108
0.5	0.04	0	0.75	0.288518895	0.711475109	1.763824352	17.10940017	0.999994004	0.288518895	0.711475109	1.763824352	17.10940017	0.999994004
0.5	0.04	0	0.9	0.234048232	0.765945463	1.629513617	15.17390606	0.999993695	0.234048232	0.765945463	1.629513617	15.17390606	0.999993695
0.5	0.04	0	1	0.204513084	0.79547802	1.558436713	14.17758037	0.999991104	0.204513084	0.79547802	1.558436713	14.17758037	0.999991104
0.5	0.04	0.25	0	0.98458826	0.015401765	11.82489056	195.5000847	0.999990025	0.990248787	0.00974129	8.502321931	196.4188136	0.999990077
0.5	0.04	0.25	0.1	0.80011974	0.199870551	6.262356931	93.83113726	0.999990291	0.85471914	0.145271012	5.155663035	94.81955872	0.999990152
0.5	0.04	0.25	0.25	0.580933085	0.419057772	3.465304897	46.6563028	0.999990857	0.650597043	0.349393674	3.179289792	47.23419089	0.999990717
0.5	0.04	0.25	0.5	0.388149812	0.611842274	2.250312692	25.58342246	0.999992087	0.430715107	0.569275981	2.189361166	25.54150242	0.999991088
0.5	0.04	0.25	0.75	0.280784055	0.71920823	1.823969339	18.4119111	0.999992285	0.297324732	0.702665513	1.801404625	18.14830858	0.999990245
0.5	0.04	0.25	0.9	0.235922521	0.764071021	1.67521231	16.1295843	0.999993542	0.241352222	0.758639608	1.658285613	15.82845528	0.99999183
0.5	0.04	0.25	1	0.211303263	0.788689791	1.598955942	15.00353219	0.999993054	0.210995661	0.78899444	1.583244308	14.68722481	0.999990101
0.5	0.04	0.5	0	0.978040104	0.021949909	15.33276901	194.4554961	0.999990013	0.990628676	0.009361383	8.293560518	196.5352397	0.999990059
0.5	0.04	0.5	0.1	0.83366433	0.166325785	10.97400496	131.3494475	0.999990115	0.911848067	0.088142112	7.093138666	133.7295209	0.999990179
0.5	0.04	0.5	0.25	0.600839355	0.399151082	6.111539265	72.27807058	0.999990437	0.72648821	0.273502136	4.854770865	74.31954673	0.999990346
0.5	0.04	0.5	0.5	0.382893414	0.617097588	3.007552677	39.61568919	0.999991001	0.467133823	0.532857268	2.791348067	40.50976579	0.999991091
0.5	0.04	0.5	0.75	0.280891481	0.719100062	2.051894604	25.77523888	0.999991543	0.314084991	0.685906162	1.981859256	25.44484771	0.999991153
0.5	0.04	0.5	0.9	0.242091997	0.757899181	1.806343316	20.75408705	0.999991178	0.253218152	0.746773639	1.759415631	19.86316421	0.999991792
0.5	0.04	0.5	1	0.221271467	0.778720063	1.697631242	18.37939134	0.99999153	0.22079709	0.779194332	1.658414127	17.34928772	0.999991422
0.5	0.04	0.75	0	0.970891356	0.029098659	18.92002106	193.4351894	0.999990015	0.991100115	0.008889941	8.036929662	196.6845436	0.999990056
0.5	0.04	0.75	0.1	0.896411698	0.103578406	18.60638845	172.7779273	0.999990103	0.95991548	0.040074609	9.254013662	176.5077735	0.999990089
0.5	0.04	0.75	0.25	0.725514808	0.274475307	13.86151567	123.2690009	0.999990115	0.855005404	0.144984681	8.745174404	127.1073296	0.999990085
0.5	0.04	0.75	0.5	0.467839566	0.532150503	7.788764202	75.3782272	0.999990069	0.594513512	0.405476597	6.440022067	78.25370488	0.999990109
0.5	0.04	0.75	0.75	0.31891236	0.681077842	4.078950008	50.9434398	0.999990202	0.373009122	0.626980934	3.800298308	51.96583133	0.999990056
0.5	0.04	0.75	0.9	0.268028185	0.731961856	2.833707607	40.80213196	0.999990041	0.285249951	0.714740061	2.65048282	40.34140263	0.999990012
0.5	0.04	0.75	1	0.24385559	0.756135297	2.309320485	34.80622482	0.999990887	0.24216557	0.757825215	2.14216619	32.99025658	0.999990785
0.5	0.04	1	0	0.963561373	0.036428706	22.40770738	192.4793588	0.999990079	0.991597504	0.008392508	7.760038467	196.8285366	0.999990012
0.5	0.04	1	0.1	0.955352067	0.044637357	25.35623926	190.6557045	0.999989424	0.987253201	0.0127368	10.0990051	195.5936722	0.999990001
0.5	0.04	1	0.25	0.940318841	0.059667482	30.22709464	187.4173231	0.999986323	0.977436665	0.022553419	14.68968784	193.0624437	0.999990084
0.5	0.04	1	0.5	0.906209828	0.093770172	39.51292056	180.4449274	0.99998	0.947842635	0.052145519	25.67022213	186.548245	0.999988154
0.5	0.04	1	0.75	0.856507934	0.143464437	50.20792784	170.7989069	0.999972371	0.890954957	0.109022899	41.33091862	175.821649	0.999977855
0.5	0.04	1	0.9	0.815822541	0.184144838	57.26983348	163.1386264	0.999967379	0.834899662	0.165070139	53.18653479	166.1246754	0.999969801
0.5	0.04	1	1	0.782274227	0.217689816	62.21774499	156.9030555	0.999964043	0.782977636	0.216986346	62.18083487	157.4355613	0.999963981
0.5	0.05	0	0	0.989995014	0.009995014	8.651260161	196.3594212	0.999990027	0.989995014	0.009995014	8.651260161	196.3594212	0.999990027
0.5	0.05	0	0.1	0.824163232	0.175827273	4.210083268	70.36417265	0.999990506	0.824163232	0.175827273	4.210083268	70.36417265	0.999990506
0.5	0.05	0	0.25	0.629266028	0.370725257	2.882394726	36.8868722	0.999991285	0.629266028	0.370725257	2.882394726	36.8868722	0.999991285
0.5	0.05	0	0.5	0.418194264	0.581795844	2.114740214	22.56176806	0.999990108	0.418194264	0.581795844	2.114740214	22.56176806	0.999990108
0.5	0.05	0	0.75	0.288518895	0.711475109	1.763824352	17.10940017	0.999994004	0.288518895	0.711475109	1.763824352	17.10940017	0.999994004
0.5	0.05	0	0.9	0.234048232	0.765945463	1.629513617	15.17390606	0.999993695	0.234048232	0.765945463	1.629513617	15.17390606	0.999993695
0.5	0.05	0	1	0.204513084	0.79547802	1.558436713	14.17758037	0.999991104	0.204513084	0.79547802	1.558436713	14.17758037	0.999991104
0.5	0.05	0.25	0	0.984664004	0.015326071	11.77712931	195.4903088	0.999990075	0.990308671	0.009681365	8.466699726	196.4304034	0.999990036
0.5	0.05	0.25	0.1	0.803409994	0.196580309	6.27764955	94.174781	0.999990303	0.85733053	0.142659646	5.167738619	95.17821317	0.999990176
0.5	0.05	0.25	0.25	0.585322851	0.414667434	3.50755013	47.15207643	0.999990285	0.654690135	0.345299973	3.216229744	47.76893608	0.999990108
0.5	0.05	0.25	0.5	0.39117224	0.608818367	2.268720463	25.97930636	0.999990607	0.433753998	0.566237473	2.206319455	25.98677669	0.999991472
0.5	0.05	0.25	0.75	0.282984755	0.717008095	1.834131589	18.63475884	0.99999285	0.299517062	0.700473371	1.810572994	18.37573419	0.999990433
0.5	0.05	0.25	0.9	0.237794892	0.762196338	1.683222589	16.29152552	0.999991229	0.243179865	0.756813161	1.665373594	15.98120604	0.999993026
0.5	0.05	0.25	1	0.212997796	0.78699299	1.606002553	15.13896937	0.999990786	0.212621363	0.787371324	1.589378648	14.80862876	0.999992686
0.5	0.05	0.5	0	0.978398242	0.021591829	15.15735892	194.5136133	0.99999007	0.990760807	0.009229289	8.215722147	196.5672237	0.999990097
0.5	0.05	0.5	0.1	0.838963119	0.161027038	10.83880446	131.7021859	0.999990157	0.91478509	0.085204955	7.01211818	134.0181702	0.999990046
0.5	0.05	0.5	0.25	0.612806617	0.38718368	6.18413416	72.93846569	0.999990297	0.736116998	0.263873299	4.901191263	74.9324099	0.999990297
0.5	0.05	0.5	0.5	0.39280156	0.607189552	3.124187681	40.49012196	0.999991112	0.477430624	0.522560561	2.895381733	41.42927518	0.999991185
0.5	0.05	0.5	0.75	0.287228381	0.712762501	2.113696694	26.7406711	0.999990882	0.320620292	0.67936976	2.039204829	26.53825408	0.999990052
0.5	0.05	0.5	0.9	0.247132103	0.752859347	1.846716533	21.62889586	0.99999145	0.258179922	0.741811222	1.795275209	20.80898205	0.999991143
0.5	0.05	0.5	1	0.225698102	0.774292722	1.729109937	19.12364977	0.999990825	0.225008727	0.774983106	1.685664834	18.08728022	0.999991833
0.5	0.05	0.75	0	0.971736112	0.02825398	18.54311638	193.590356	0.999990092	0.991297474	0.0086926	7.918571305	196.7283822	0.999990074
0.5	0.05	0.75	0.1	0.901156757	0.098833281	18.0861273	173.2011642	0.999990038	0.961688737	0.038301292	9.026048656	176.751271	0.999990029
0.5	0.05	0.75	0.25	0.740560171	0.259429873	13.55992485	124.1049611	0.999990045	0.863807219	0.136182911	8.550552419	127.7160605	0.999990129
0.5	0.05	0.75	0.5	0.491720733	0.508269493	7.98493293	76.80218296	0.999990226	0.616579651	0.383410813	6.566921498	79.52212081	0.999990465
0.5	0.05	0.75	0.75	0.338207112	0.661783146	4.449403238	52.83808186	0.999990258	0.393382028	0.606608117	4.142827257	53.88369998	0.999990145
0.5	0.05	0.75	0.9	0.28309044	0.716899937	3.156626947	43.05928774	0.999990377	0.300445648	0.69954442	2.962995461	42.79336133	0.999990067
0.5	0.05	0.75	1	0.25637979	0.74361057	2.570972571	37.41769561	0.99999036	0.253958889	0.746031593	2.384138279	35.9783747	0.999990483
0.5	0.05	1	0	0.965067427	0.034922645	21.77316053	192.744571	0.999990072	0.991844107	0.008145895	7.607991549	196.8767039	0.999990002
0.5	0.05	1	0.1	0.958039599	0.041950408	24.35874613	191.189586	0.999990007	0.98792192	0.012068095	9.766661643	195.79993	0.999990015
0.5	0.05	1	0.25	0.94540915	0.054578206	28.59986939	188.4580477	0.999987356	0.979286716	0.020703362	13.93964528	193.6183989	0.999990078
0.5	0.05	1	0.5	0.917518316	0.082463678	36.63479687	182.7048546	0.999981994	0.954139365	0.04585005	23.77009271	188.1210762	0.999989415
0.5	0.05	1	0.75	0.878130408	0.12184506	45.88323922	174.9611409	0.999975468	0.9074095	0.092571001	37.69981337	179.26662	0.999980502
0.5	0.05	1	0.9	0.846744479	0.153226588	52.02819033	168.9722194	0.999971067	0.862540372	0.137432984	48.27718986	171.4622904	0.999973356
0.5	0.05	1	1	0.82140328	0.178564713	56.37822359	164.2065771	0.999967993	0.821827377	0.178140566	56.36515649	164.6351731	0.999967943
0.5	0.06	0	0	0.989995014	0.009995014	8.651260161	196.3594212	0.999990027	0.989995014	0.009995014	8.651260161	196.3594212	0.999990027
0.5	0.06	0	0.1	0.824163232	0.175827273	4.210083268	70.36417265	0.999990506	0.824163232	0.175827273	4.210083268	70.36417265	0.999990506
0.5	0.06	0	0.25	0.629266028	0.370725257	2.882394726	36.8868722	0.999991285	0.629266028	0.370725257	2.882394726	36.8868722	0.999991285
0.5	0.06	0	0.5	0.418194264	0.581795844	2.114740214	22.56176806	0.999990108	0.418194264	0.581795844	2.114740214	22.56176806	0.999990108
0.5	0.06	0	0.75	0.288518895	0.711475109	1.763824352	17.10940017	0.999994004	0.288518895	0.711475109	1.763824352	17.10940017	0.999994004
0.5	0.06	0	0.9	0.234048232	0.765945463	1.629513617	15.17390606	0.999993695	0.234048232	0.765945463	1.629513617	15.17390606	0.999993695
0.5	0.06	0	1	0.204513084	0.79547802	1.558436713	14.17758037	0.999991104	0.204513084	0.79547802	1.558436713	14.17758037	0.999991104
0.5	0.06	0.25	0	0.984756458	0.015233576	11.72483348	195.4962579	0.999990035	0.990367367	0.009622728	8.431708065	196.4449224	0.999990095
0.5	0.06	0.25	0.1	0.806394043	0.193596285	6.285263786	94.45921323	0.999990329	0.859630407	0.140359806	5.173147449	95.46245736	0.999990213
0.5	0.06	0.25	0.25	0.589479396	0.410511575	3.543780669	47.56178325	0.999990971	0.65853729	0.341453504	3.247557954	48.20118013	0.999990794
0.5	0.06	0.25	0.5	0.394136558	0.605854976	2.286099563	26.32470383	0.999991534	0.436756344	0.56323367	2.222607448	26.37415492	0.999990013
0.5	0.06	0.25	0.75	0.285152677	0.714838209	1.843834586	18.83982703	0.999990886	0.301704881	0.698286223	1.819635974	18.59178713	0.999991103
0.5	0.06	0.25	0.9	0.239639562	0.76035329	1.690848193	16.44238262	0.999992851	0.245007661	0.754982857	1.672412667	16.12962693	0.999990518
0.5	0.06	0.25	1	0.214666139	0.785326991	1.61268123	15.26521461	0.99999313	0.214248723	0.785741719	1.595481395	14.92753318	0.999990441
0.5	0.06	0.5	0	0.978749544	0.021240483	14.98698732	194.5797834	0.999990027	0.990886015	0.009104015	8.141088511	196.5927152	0.999990029
0.5	0.06	0.5	0.1	0.843554093	0.156436084	10.71081725	131.9960262	0.999990177	0.917282246	0.082707843	6.93540526	134.2465189	0.999990088
0.5	0.06	0.5	0.25	0.623349165	0.376641052	6.229725287	73.46984406	0.999990217	0.744458011	0.255532289	4.927862792	75.41273185	0.9999903
0.5	0.06	0.5	0.5	0.40220001	0.597790219	3.223566565	41.19374397	0.99999023	0.487151029	0.512839288	2.983726135	42.15728842	0.999990317
0.5	0.06	0.5	0.75	0.293484744	0.706506034	2.172313019	27.53447337	0.999990778	0.327141004	0.672850536	2.095054921	27.43597089	0.999991539
0.5	0.06	0.5	0.9	0.252148184	0.747842289	1.886280692	22.38726571	0.999990473	0.263187221	0.736804376	1.831753098	21.65488235	0.999991596
0.5	0.06	0.5	1	0.230110894	0.769880399	1.760183749	19.79575919	0.999991293	0.229267496	0.770723629	1.713578358	18.7868993	0.999991125
0.5	0.06	0.75	0	0.972508519	0.027481534	18.19435965	193.7339642	0.999990053	0.991479076	0.008511004	7.807970816	196.7661402	0.99999008
0.5	0.06	0.75	0.1	0.905170498	0.09481955	17.62966129	173.5507578	0.999990048	0.963171849	0.03681819	8.826371467	176.9432865	0.999990038
0.5	0.06	0.75	0.25	0.753073448	0.246916717	13.27834659	124.7656214	0.999990166	0.870985789	0.129004333	8.371441148	128.1841345	0.999990122
0.5	0.06	0.75	0.5	0.512634709	0.48735531	8.09633038	77.90867067	0.999990018	0.635470011	0.364520419	6.630744471	80.4923916	0.999990429
0.5	0.06	0.75	0.75	0.356457113	0.643533637	4.740591769	54.29866864	0.99999075	0.412554796	0.587435887	4.411913103	55.35048201	0.999990683
0.5	0.06	0.75	0.9	0.297969685	0.702020782	3.438174705	44.772539	0.999990467	0.315632124	0.68435883	3.24267262	44.64494227	0.999990955
0.5	0.06	0.75	1	0.269081138	0.730909855	2.816903153	39.3804559	0.999990993	0.26619659	0.733793976	2.625100267	38.23562709	0.999990566
0.5	0.06	1	0	0.966391138	0.033598895	21.20385006	192.9754505	0.999990033	0.99206588	0.007924192	7.468825717	196.9202005	0.999990072
0.5	0.06	1	0.1	0.960259065	0.039730938	23.50609846	191.6190878	0.999990004	0.988474663	0.0115154	9.482059766	195.9613149	0.999990064
0.5	0.06	1	0.25	0.949402331	0.050585852	27.26074065	189.2664255	0.999988183	0.980732093	0.019257961	13.32554986	194.0381094	0.999990054
0.5	0.06	1	0.5	0.92594858	0.07403497	34.33094574	184.3888088	0.99998355	0.958814186	0.0411759	22.25975209	189.2779164	0.999990086
0.5	0.06	1	0.75	0.893669378	0.106308528	42.44483525	177.9687141	0.999977906	0.91923016	0.080752384	34.82351077	181.7501994	0.999982544
0.5	0.06	1	0.9	0.868506961	0.131467088	47.84156988	173.1057872	0.999974049	0.882047096	0.117929097	44.35457528	175.2488278	0.999976193
0.5	0.06	1	1	0.848525659	0.151445643	51.67367672	169.3011719	0.999971302	0.84887589	0.151095383	51.65592595	169.6656267	0.999971272
0.5	0.07	0	0	0.989995014	0.009995014	8.651260161	196.3594212	0.999990027	0.989995014	0.009995014	8.651260161	196.3594212	0.999990027
0.5	0.07	0	0.1	0.824163232	0.175827273	4.210083268	70.36417265	0.999990506	0.824163232	0.175827273	4.210083268	70.36417265	0.999990506
0.5	0.07	0	0.25	0.629266028	0.370725257	2.882394726	36.8868722	0.999991285	0.629266028	0.370725257	2.882394726	36.8868722	0.999991285
0.5	0.07	0	0.5	0.418194264	0.581795844	2.114740214	22.56176806	0.999990108	0.418194264	0.581795844	2.114740214	22.56176806	0.999990108
0.5	0.07	0	0.75	0.288518895	0.711475109	1.763824352	17.10940017	0.999994004	0.288518895	0.711475109	1.763824352	17.10940017	0.999994004
0.5	0.07	0	0.9	0.234048232	0.765945463	1.629513617	15.17390606	0.999993695	0.234048232	0.765945463	1.629513617	15.17390606	0.999993695
0.5	0.07	0	1	0.204513084	0.79547802	1.558436713	14.17758037	0.999991104	0.204513084	0.79547802	1.558436713	14.17758037	0.999991104
0.5	0.07	0.25	0	0.984853395	0.015136701	11.6718968	195.5123785	0.999990096	0.990424839	0.009565214	8.397234947	196.455541	0.999990054
0.5	0.07	0.25	0.1	0.809113396	0.190876968	6.287468602	94.69964983	0.999990363	0.861699866	0.138290392	5.174107053	95.69652643	0.999990259
0.5	0.07	0.25	0.25	0.593432099	0.406558515	3.575183816	47.90916597	0.999990615	0.662178816	0.337811613	3.274489272	48.56191602	0.999990429
0.5	0.07	0.25	0.5	0.397056263	0.602934233	2.302633358	26.63142493	0.999990496	0.439722529	0.560268541	2.238244111	26.71631517	0.999991069
0.5	0.07	0.25	0.75	0.287303244	0.71268896	1.853243052	19.03180731	0.999992203	0.303887803	0.696104242	1.828587536	18.79717937	0.999992045
0.5	0.07	0.25	0.9	0.241471278	0.758519693	1.698245556	16.58525224	0.999990972	0.24683537	0.753156896	1.67939967	16.27403446	0.999992266
0.5	0.07	0.25	1	0.216323145	0.783668236	1.619152798	15.38517165	0.999991382	0.215877563	0.784115453	1.601550395	15.04419378	0.999993016
0.5	0.07	0.5	0	0.979084229	0.020905849	14.82380128	194.6461958	0.999990078	0.991005261	0.008984796	8.069389293	196.619374	0.999990058
0.5	0.07	0.5	0.1	0.847607504	0.152382677	10.58921692	132.2440611	0.999990181	0.919465242	0.080524868	6.862624182	134.4338372	0.99999011
0.5	0.07	0.5	0.25	0.632809694	0.367180483	6.257094344	73.91075658	0.999990177	0.751836957	0.248153377	4.941553432	75.80416401	0.999990334
0.5	0.07	0.5	0.5	0.411173839	0.588816954	3.309260135	41.78023989	0.999990793	0.496361072	0.503629823	3.059298173	42.75527675	0.999990895
0.5	0.07	0.5	0.75	0.29968293	0.700308125	2.227995112	28.20569302	0.999991055	0.333625969	0.666365644	2.148830294	28.18770309	0.999991613
0.5	0.07	0.5	0.9	0.257163175	0.742826921	1.925173875	23.05446201	0.999990096	0.268228659	0.731762026	1.868467019	22.40881118	0.999990686
0.5	0.07	0.5	1	0.234533455	0.765456635	1.7910575	20.40804956	0.99999009	0.233567899	0.766423492	1.741991226	19.44425207	0.999991392
0.5	0.07	0.75	0	0.973215773	0.026774326	17.87032147	193.8649341	0.999990099	0.991647638	0.008342436	7.703928984	196.799108	0.999990074
0.5	0.07	0.75	0.1	0.908648281	0.091341743	17.22125655	173.8443357	0.999990024	0.964449899	0.035540112	8.647736855	177.0996747	0.99999001
0.5	0.07	0.75	0.25	0.763777374	0.23621267	13.01546029	125.3048694	0.999990044	0.877032091	0.122957983	8.206167291	128.5594775	0.999990075
0.5	0.07	0.75	0.5	0.531255373	0.468735042	8.153919428	78.80320882	0.999990415	0.651945249	0.348045212	6.655322513	81.26629351	0.999990461
0.5	0.07	0.75	0.75	0.373743691	0.626247028	4.970797676	55.47375372	0.999990719	0.430566331	0.569424369	4.623313693	56.51970005	0.9999907
0.5	0.07	0.75	0.9	0.31257533	0.687414692	3.680837209	46.13510582	0.999990022	0.330611753	0.669378659	3.487046955	46.10469978	0.999990412
0.5	0.07	0.75	1	0.281824561	0.718165576	3.041440264	40.92157487	0.999990137	0.278654784	0.721335639	2.853119041	39.99453794	0.999990423
0.5	0.07	1	0	0.967569764	0.032420303	20.68703459	193.178269	0.999990067	0.992267719	0.007722304	7.340107729	196.9530373	0.999990024
0.5	0.07	1	0.1	0.96214444	0.037845611	22.76010417	191.9773369	0.999990051	0.988945942	0.011044123	9.232169571	196.0905795	0.999990065
0.5	0.07	1	0.25	0.95265719	0.04733168	26.12430215	189.9172546	0.99998887	0.981908238	0.018081808	12.80620725	194.3696912	0.999990047
0.5	0.07	1	0.5	0.932535033	0.067449777	32.42323264	185.7003657	0.999984809	0.962456184	0.037533832	21.01610815	190.1660591	0.999990016
0.5	0.07	1	0.75	0.90543851	0.094541366	39.62359417	180.2536258	0.999979876	0.928176834	0.071807337	32.47195452	183.63457	0.999984171
0.5	0.07	1	0.9	0.884702116	0.11527437	44.40719178	176.1980206	0.999976486	0.896579175	0.103399317	41.13920163	178.0832509	0.999978491
0.5	0.07	1	1	0.868457755	0.131516295	47.80503468	173.0672091	0.99997405	0.868789926	0.131184113	47.77541044	173.3863711	0.999974039
0.5	0.08	0	0	0.989995014	0.009995014	8.651260161	196.3594212	0.999990027	0.989995014	0.009995014	8.651260161	196.3594212	0.999990027
0.5	0.08	0	0.1	0.824163232	0.175827273	4.210083268	70.36417265	0.999990506	0.824163232	0.175827273	4.210083268	70.36417265	0.999990506
0.5	0.08	0	0.25	0.629266028	0.370725257	2.882394726	36.8868722	0.999991285	0.629266028	0.370725257	2.882394726	36.8868722	0.999991285
0.5	0.08	0	0.5	0.418194264	0.581795844	2.114740214	22.56176806	0.999990108	0.418194264	0.581795844	2.114740214	22.56176806	0.999990108
0.5	0.08	0	0.75	0.288518895	0.711475109	1.763824352	17.10940017	0.999994004	0.288518895	0.711475109	1.763824352	17.10940017	0.999994004
0.5	0.08	0	0.9	0.234048232	0.765945463	1.629513617	15.17390606	0.999993695	0.234048232	0.765945463	1.629513617	15.17390606	0.999993695
0.5	0.08	0	1	0.204513084	0.79547802	1.558436713	14.17758037	0.999991104	0.204513084	0.79547802	1.558436713	14.17758037	0.999991104
0.5	0.08	0.25	0	0.984950185	0.015039873	11.61940953	195.5288187	0.999990058	0.990481197	0.009508814	8.363299718	196.465712	0.999990011
0.5	0.08	0.25	0.1	0.811614556	0.188375847	6.285711465	94.90646276	0.999990403	0.863590402	0.136399906	5.17193667	95.89461665	0.999990309
0.5	0.08	0.25	0.25	0.59720907	0.402781239	3.602651153	48.20996356	0.999990309	0.665643954	0.334346165	3.297865286	48.87051012	0.99999012
0.5	0.08	0.25	0.5	0.399938672	0.600053089	2.318437294	26.9077341	0.999991761	0.442653032	0.557336998	2.25325093	27.02165371	0.99999003
0.5	0.08	0.25	0.75	0.289442179	0.71054847	1.862422908	19.21267426	0.999990649	0.306065468	0.693924609	1.837422369	18.99245519	0.999990076
0.5	0.08	0.25	0.9	0.24329587	0.756697064	1.705481001	16.72193542	0.999992933	0.248662754	0.751327309	1.686331611	16.41426535	0.999990064
0.5	0.08	0.25	1	0.217974494	0.782019235	1.625481486	15.50040782	0.999993729	0.217507707	0.782483453	1.607583569	15.15839075	0.99999116
0.5	0.08	0.5	0	0.979402239	0.020587785	14.66733392	194.7071691	0.999990024	0.991119169	0.008870912	8.000298608	196.6439797	0.999990081
0.5	0.08	0.5	0.1	0.85124588	0.148744291	10.47332648	132.4573587	0.999990171	0.921411031	0.078579084	6.793377136	134.5918478	0.999990115
0.5	0.08	0.5	0.25	0.6414137	0.358576464	6.271619918	74.285463	0.999990164	0.758464726	0.241525661	4.946280207	76.13217449	0.999990387
0.5	0.08	0.5	0.5	0.419776129	0.580214073	3.383717996	42.28084497	0.999990202	0.505114344	0.494875996	3.124311788	43.2590767	0.99999034
0.5	0.08	0.5	0.75	0.305825997	0.69416558	2.280795969	28.7840813	0.999991577	0.34005952	0.65993065	2.20019429	28.82804444	0.99999017
0.5	0.08	0.5	0.9	0.262179932	0.73781027	1.963298241	23.64625302	0.999990202	0.273293567	0.72669675	1.90507675	23.08077521	0.999990317
0.5	0.08	0.5	1	0.238970798	0.761021166	1.821702837	20.96760969	0.999991964	0.237904205	0.762088133	1.770730516	20.05761416	0.999992337
0.5	0.08	0.75	0	0.973867888	0.026122144	17.56728832	193.9821794	0.999990032	0.991805126	0.008184935	7.605554498	196.8281324	0.99999006
0.5	0.08	0.75	0.1	0.911719227	0.088270866	16.85063645	174.0969473	0.999990093	0.965574466	0.034415607	8.485564685	177.2322582	0.999990074
0.5	0.08	0.75	0.25	0.773121753	0.22686837	12.76958339	125.7575188	0.999990123	0.882243158	0.117747056	8.052997771	128.8703231	0.999990214
0.5	0.08	0.75	0.5	0.54803016	0.451960204	8.175685943	79.54661512	0.999990364	0.666518226	0.333471802	6.654411626	81.90199932	0.999990028
0.5	0.08	0.75	0.75	0.390132362	0.609857706	5.153358988	56.44741625	0.999990069	0.447486742	0.552503361	4.789468289	57.47988983	0.999990103
0.5	0.08	0.75	0.9	0.326845424	0.673145456	3.88864414	47.2549082	0.999990881	0.34526761	0.654722591	3.697836435	47.29348737	0.999990201
0.5	0.08	0.75	1	0.294508772	0.705482043	3.242996214	42.17357743	0.999990816	0.291174122	0.708816708	3.062599087	41.4078538	0.99999083
0.5	0.08	1	0	0.968631544	0.031358536	20.21325045	193.3578043	0.99999008	0.992453256	0.007536805	7.220222532	196.9847733	0.999990062
0.5	0.08	1	0.1	0.963780178	0.036209881	22.09607718	192.2823129	0.999990059	0.989356692	0.010633338	9.008864664	196.1967549	0.99999003
0.5	0.08	1	0.25	0.955385286	0.044604167	25.13839272	190.4564763	0.999989454	0.982893429	0.017096646	12.35674522	194.6406293	0.999990075
0.5	0.08	1	0.5	0.937858012	0.062127844	30.80434938	186.7564744	0.999985855	0.965393588	0.034596466	19.96590668	190.8772165	0.999990054
0.5	0.08	1	0.75	0.914696339	0.085285164	37.25324004	182.0545384	0.999981503	0.935208574	0.064776926	30.50272125	185.1180525	0.9999855
0.5	0.08	1	0.9	0.897249577	0.102728931	41.52827079	178.6039734	0.999978508	0.907840695	0.09213969	38.44718932	180.2889046	0.999980385
0.5	0.08	1	1	0.88373745	0.116238897	44.56222981	175.9693741	0.999976347	0.884063616	0.115912735	44.52066013	176.2533624	0.999976351
0.5	0.09	0	0	0.989995014	0.009995014	8.651260161	196.3594212	0.999990027	0.989995014	0.009995014	8.651260161	196.3594212	0.999990027
0.5	0.09	0	0.1	0.824163232	0.175827273	4.210083268	70.36417265	0.999990506	0.824163232	0.175827273	4.210083268	70.36417265	0.999990506
0.5	0.09	0	0.25	0.629266028	0.370725257	2.882394726	36.8868722	0.999991285	0.629266028	0.370725257	2.882394726	36.8868722	0.999991285
0.5	0.09	0	0.5	0.418194264	0.581795844	2.114740214	22.56176806	0.999990108	0.418194264	0.581795844	2.114740214	22.56176806	0.999990108
0.5	0.09	0	0.75	0.288518895	0.711475109	1.763824352	17.10940017	0.999994004	0.288518895	0.711475109	1.763824352	17.10940017	0.999994004
0.5	0.09	0	0.9	0.234048232	0.765945463	1.629513617	15.17390606	0.999993695	0.234048232	0.765945463	1.629513617	15.17390606	0.999993695
0.5	0.09	0	1	0.204513084	0.79547802	1.558436713	14.17758037	0.999991104	0.204513084	0.79547802	1.558436713	14.17758037	0.999991104
0.5	0.09	0.25	0	0.985045703	0.014944316	11.56766101	195.546061	0.99999002	0.990536543	0.009453524	8.329923981	196.478974	0.999990068
0.5	0.09	0.25	0.1	0.813935951	0.186054091	6.280987751	95.08655499	0.999990041	0.86533702	0.134653342	5.167480496	96.06573042	0.999990362
0.5	0.09	0.25	0.25	0.600832161	0.399157881	3.626843553	48.47453397	0.999990043	0.668954927	0.331036082	3.318299141	49.13965795	0.999991008
0.5	0.09	0.25	0.5	0.402786951	0.597204067	2.333573465	27.15865827	0.999991018	0.44554839	0.554443003	2.267650605	27.29703071	0.999991393
0.5	0.09	0.25	0.75	0.291572046	0.708420292	1.871408116	19.38414321	0.999992338	0.308237537	0.691754077	1.846135841	19.17852991	0.999991614
0.5	0.09	0.25	0.9	0.245115686	0.754875756	1.712584974	16.85306943	0.999991442	0.250489585	0.749502566	1.693205678	16.55066445	0.999992151
0.5	0.09	0.25	1	0.219622872	0.780369514	1.631703259	15.61156013	0.999992386	0.219138982	0.780854621	1.613578926	15.2703708	0.999993603
0.5	0.09	0.5	0	0.97970511	0.020284955	14.51708169	194.7661614	0.999990065	0.991228231	0.008761771	7.933541405	196.6630661	0.999990002
0.5	0.09	0.5	0.1	0.854554028	0.145436123	10.36258861	132.6439322	0.999990151	0.923170406	0.0768197	6.72730232	134.7279384	0.999990106
0.5	0.09	0.5	0.25	0.649317146	0.350673025	6.276780853	74.60989065	0.999990171	0.764486823	0.23550363	4.944597449	76.41285663	0.999990453
0.5	0.09	0.5	0.5	0.428042341	0.571948642	3.44872191	42.71612265	0.999990983	0.513455247	0.486535894	3.18048686	43.69232858	0.999991141
0.5	0.09	0.5	0.75	0.311911473	0.68807902	2.330748364	29.28953839	0.999990493	0.346430054	0.653560787	2.248973948	29.38180808	0.99999084
0.5	0.09	0.5	0.9	0.267196761	0.732793896	2.000541933	24.17481307	0.999990656	0.278372216	0.721618186	1.94129439	23.68082258	0.999990402
0.5	0.09	0.5	1	0.243423509	0.756568374	1.852054852	21.47985144	0.999991883	0.242270623	0.757721007	1.799623578	20.62695607	0.99999163
0.5	0.09	0.75	0	0.9744731	0.025516954	17.28250981	194.0905069	0.999990054	0.991953042	0.008036997	7.512157757	196.8538765	0.999990038
0.5	0.09	0.75	0.1	0.914469826	0.085520195	16.51067765	174.3167879	0.999990021	0.966579377	0.033410737	8.336693545	177.3457717	0.999990114
0.5	0.09	0.75	0.25	0.78140437	0.218585815	12.53899471	126.1450289	0.999990184	0.886812629	0.113177481	7.910382349	129.1323689	0.999990109
0.5	0.09	0.75	0.5	0.563277117	0.436713239	8.172821875	80.17767481	0.999990356	0.679552523	0.32043761	6.636454565	82.43660614	0.999990133
0.5	0.09	0.75	0.75	0.405681588	0.594308786	5.298228306	57.27216512	0.999990374	0.463395349	0.536595111	4.919952347	58.28670667	0.99999046
0.5	0.09	0.75	0.9	0.340740137	0.659250833	4.065905427	48.19719385	0.99999097	0.359531676	0.640458565	3.878315772	48.28566706	0.999990241
0.5	0.09	0.75	1	0.307060406	0.6929303	3.422043002	43.21725255	0.999990706	0.30364244	0.696348088	3.251625104	42.57324092	0.999990528
0.5	0.09	1	0	0.969597056	0.030393018	19.77556812	193.518465	0.999990075	0.992625018	0.007365069	7.10786805	197.0122678	0.999990087
0.5	0.09	1	0.1	0.965222131	0.034767905	21.49734773	192.5465499	0.999990036	0.989720641	0.010269425	8.806732192	196.2887833	0.999990066
0.5	0.09	1	0.25	0.957720206	0.042269753	24.26885178	190.9131404	0.999989959	0.983736717	0.016253338	11.96092423	194.8657506	0.999990055
0.5	0.09	1	0.5	0.942270626	0.057716116	29.40483462	187.6287025	0.999986742	0.9678248	0.032165219	19.06164064	191.4600827	0.999990019
0.5	0.09	1	0.75	0.922189339	0.077793532	35.2247372	183.5140635	0.999982871	0.940895507	0.059091102	28.82236219	186.319081	0.999986608
0.5	0.09	1	0.9	0.907270471	0.092709738	39.07254041	180.5322252	0.999980209	0.916833787	0.083148183	36.15391277	182.0565022	0.99998197
0.5	0.09	1	1	0.89582889	0.104149395	41.79939582	178.27659	0.999978286	0.896150155	0.103828146	41.74766478	178.5319353	0.999978301
0.5	0.1	0	0	0.989995014	0.009995014	8.651260161	196.3594212	0.999990027	0.989995014	0.009995014	8.651260161	196.3594212	0.999990027
0.5	0.1	0	0.1	0.824163232	0.175827273	4.210083268	70.36417265	0.999990506	0.824163232	0.175827273	4.210083268	70.36417265	0.999990506
0.5	0.1	0	0.25	0.629266028	0.370725257	2.882394726	36.8868722	0.999991285	0.629266028	0.370725257	2.882394726	36.8868722	0.999991285
0.5	0.1	0	0.5	0.418194264	0.581795844	2.114740214	22.56176806	0.999990108	0.418194264	0.581795844	2.114740214	22.56176806	0.999990108
0.5	0.1	0	0.75	0.288518895	0.711475109	1.763824352	17.10940017	0.999994004	0.288518895	0.711475109	1.763824352	17.10940017	0.999994004
0.5	0.1	0	0.9	0.234048232	0.765945463	1.629513617	15.17390606	0.999993695	0.234048232	0.765945463	1.629513617	15.17390606	0.999993695
0.5	0.1	0	1	0.204513084	0.79547802	1.558436713	14.17758037	0.999991104	0.204513084	0.79547802	1.558436713	14.17758037	0.999991104
0.5	0.1	0.25	0	0.985139611	0.01485047	11.51675496	195.5656637	0.99999008	0.990590824	0.009399199	8.297002177	196.488362	0.999990024
0.5	0.1	0.25	0.1	0.816107128	0.183882961	6.274004735	95.2463604	0.999990089	0.866964739	0.133025271	5.161307982	96.21522674	0.99999001
0.5	0.1	0.25	0.25	0.604318456	0.395672513	3.648263216	48.71044759	0.999990969	0.672129203	0.327861602	3.336254454	49.37721933	0.999990805
0.5	0.1	0.25	0.5	0.405603187	0.594387119	2.34808995	27.3883904	0.999990306	0.448409174	0.551581475	2.281466213	27.54699574	0.999990649
0.5	0.1	0.25	0.75	0.293693883	0.706297262	1.880214183	19.54693003	0.999991145	0.310403696	0.68958634	1.854723954	19.35571777	0.999990036
0.5	0.1	0.25	0.9	0.246932091	0.753061379	1.719577766	16.97952538	0.99999347	0.252315637	0.747674679	1.700019236	16.68306881	0.999990317
0.5	0.1	0.25	1	0.221269545	0.778721347	1.637837056	15.71924149	0.999990892	0.220771218	0.779220896	1.619534558	15.37993649	0.999992114
0.5	0.1	0.5	0	0.979994198	0.019995804	14.37240643	194.8198758	0.999990002	0.991332992	0.008657027	7.869008254	196.6842808	0.999990019
0.5	0.1	0.5	0.1	0.857592191	0.14239793	10.2565244	132.8094405	0.999990121	0.924778799	0.075211287	6.664085032	134.8470486	0.999990086
0.5	0.1	0.5	0.25	0.656633827	0.343356366	6.274939889	74.89495495	0.999990193	0.770008476	0.22998205	4.938213891	76.65699273	0.999990526
0.5	0.1	0.5	0.5	0.436000552	0.563990024	3.505666598	43.09956592	0.999990575	0.521421193	0.478569583	3.229184838	44.07032039	0.999990776
0.5	0.1	0.5	0.75	0.317936055	0.682055336	2.377910441	29.73673286	0.999991391	0.352728997	0.647262636	2.29510532	29.86657889	0.999991633
0.5	0.1	0.5	0.9	0.272209454	0.727781885	2.036789002	24.64965874	0.99999134	0.283455897	0.716534929	1.97688578	24.21833616	0.999990826
0.5	0.1	0.5	1	0.247888739	0.752103389	1.882013301	21.94953482	0.999992128	0.246661458	0.753329885	1.828505822	21.15378193	0.999991344
0.5	0.1	0.75	0	0.975037737	0.024952329	17.01368895	194.1900375	0.999990066	0.992092573	0.007897436	7.423183156	196.8768081	0.999990009
0.5	0.1	0.75	0.1	0.916960933	0.083029119	16.1963035	174.5121233	0.999990052	0.967488113	0.032501904	8.198841757	177.4426468	0.999990016
0.5	0.1	0.75	0.25	0.788833532	0.211156481	12.32210491	126.481686	0.999990012	0.89087399	0.109116211	7.777026684	129.3584426	0.999990201
0.5	0.1	0.75	0.5	0.577234348	0.42275603	8.152650832	80.72219224	0.999990377	0.691316663	0.308673591	6.60688869	82.89400154	0.999990254
0.5	0.1	0.75	0.75	0.420445091	0.57954568	5.412955923	57.98233029	0.999990771	0.478371322	0.521618781	5.022108268	58.97634953	0.999990102
0.5	0.1	0.75	0.9	0.35423379	0.645756466	4.216663905	49.00451756	0.999990256	0.373366516	0.626623949	4.032135921	49.1297653	0.999990465
0.5	0.1	0.75	1	0.319424224	0.680566588	3.57996326	44.10493319	0.999990812	0.315980874	0.684009616	3.42026589	43.55489874	0.99999049
0.5	0.1	1	0	0.97048172	0.029508333	19.36871319	193.6635078	0.999990053	0.992784858	0.007205144	7.002055214	197.0318491	0.999990002
0.5	0.1	1	0.1	0.966509211	0.033480876	20.95209658	192.7798361	0.999990087	0.990047053	0.009943026	8.621929788	196.3674385	0.999990079
0.5	0.1	1	0.25	0.959751189	0.040238821	23.49184031	191.3026341	0.999990009	0.984470547	0.015519547	11.60778477	195.0583009	0.999990094
0.5	0.1	1	0.5	0.946001767	0.053985738	28.17719357	188.3634958	0.999987505	0.969878298	0.030111727	18.2711026	191.9487154	0.999990025
0.5	0.1	1	0.75	0.92839054	0.071593498	33.46304955	184.7229826	0.999984038	0.945599142	0.054388406	27.36665451	187.3130416	0.999987547
0.5	0.1	1	0.9	0.915465596	0.084516062	36.94773234	182.1137585	0.999981659	0.924187191	0.075796123	34.17210595	183.5061506	0.999983315
0.5	0.1	1	1	0.905637628	0.094342311	39.41308445	180.155775	0.99997994	0.905953158	0.094026805	39.35311909	180.3872604	0.999979963
0.5	0.15	0	0	0.989995014	0.009995014	8.651260161	196.3594212	0.999990027	0.989995014	0.009995014	8.651260161	196.3594212	0.999990027
0.5	0.15	0	0.1	0.824163232	0.175827273	4.210083268	70.36417265	0.999990506	0.824163232	0.175827273	4.210083268	70.36417265	0.999990506
0.5	0.15	0	0.25	0.629266028	0.370725257	2.882394726	36.8868722	0.999991285	0.629266028	0.370725257	2.882394726	36.8868722	0.999991285
0.5	0.15	0	0.5	0.418194264	0.581795844	2.114740214	22.56176806	0.999990108	0.418194264	0.581795844	2.114740214	22.56176806	0.999990108
0.5	0.15	0	0.75	0.288518895	0.711475109	1.763824352	17.10940017	0.999994004	0.288518895	0.711475109	1.763824352	17.10940017	0.999994004
0.5	0.15	0	0.9	0.234048232	0.765945463	1.629513617	15.17390606	0.999993695	0.234048232	0.765945463	1.629513617	15.17390606	0.999993695
0.5	0.15	0	1	0.204513084	0.79547802	1.558436713	14.17758037	0.999991104	0.204513084	0.79547802	1.558436713	14.17758037	0.999991104
0.5	0.15	0.25	0	0.985583842	0.014406232	11.27346594	195.6507694	0.999990073	0.990848561	0.009141533	8.139384199	196.5409787	0.999990094
0.5	0.15	0.25	0.1	0.825351376	0.174638965	6.219140438	95.84385347	0.999990341	0.87384248	0.126147818	5.115564848	96.76782561	0.999990299
0.5	0.15	0.25	0.25	0.620101685	0.379888543	3.725101846	49.60235725	0.999990228	0.686368466	0.313621639	3.39927578	50.26197014	0.999990105
0.5	0.15	0.25	0.5	0.419238989	0.580753081	2.412452633	28.30812706	0.99999207	0.462215414	0.537774679	2.342568852	28.52887086	0.999990093
0.5	0.15	0.25	0.75	0.304197867	0.695794594	1.921852579	20.25706476	0.999992461	0.321136238	0.678854502	1.895683486	20.12905853	0.99999074
0.5	0.15	0.25	0.9	0.25597664	0.744014842	1.753126992	17.55151593	0.999991483	0.261426874	0.738564006	1.733099531	17.2908469	0.99999088
0.5	0.15	0.25	1	0.229490309	0.77050264	1.667429487	16.21484738	0.999992949	0.228941034	0.77105223	1.648656155	15.89429976	0.999993264
0.5	0.15	0.5	0	0.981272447	0.018717588	13.71924769	195.0548816	0.999990034	0.991803019	0.008187044	7.573935921	196.7718652	0.999990063
0.5	0.15	0.5	0.1	0.869971899	0.130018174	9.783491845	133.4330731	0.999990074	0.931272634	0.068717437	6.382614462	135.282947	0.999990071
0.5	0.15	0.5	0.25	0.68687356	0.313116857	6.205819747	75.94235494	0.999990418	0.792338248	0.20765211	4.867658103	77.53384368	0.999990358
0.5	0.15	0.5	0.5	0.471877863	0.528112603	3.702453749	44.51464957	0.999990466	0.556609572	0.443381279	3.392641893	45.43742855	0.999990851
0.5	0.15	0.5	0.75	0.347032629	0.65295915	2.57489533	31.39129146	0.999991779	0.382982635	0.617007386	2.487629729	31.62016672	0.99999002
0.5	0.15	0.5	0.9	0.297049497	0.702941095	2.200440189	26.44589553	0.999990592	0.308711665	0.691279804	2.140419087	26.22414418	0.999991469
0.5	0.15	0.5	1	0.270270201	0.729721941	2.022832199	23.79318555	0.999992142	0.268800275	0.731191699	1.968069934	23.24006146	0.999991974
0.5	0.15	0.75	0	0.977401349	0.022588665	15.85523936	194.5910738	0.999990014	0.992692811	0.007297271	7.031243575	196.9731583	0.999990083
0.5	0.15	0.75	0.1	0.926763052	0.07322696	14.89874805	175.2416535	0.999990012	0.971060256	0.028929794	7.627591041	177.7972095	0.99999005
0.5	0.15	0.75	0.25	0.817394946	0.182595138	11.39984625	127.6915688	0.999990084	0.906193629	0.093796576	7.216351388	130.1495154	0.999990206
0.5	0.15	0.75	0.5	0.633015263	0.36697496	7.923237383	82.63687536	0.999990222	0.736878376	0.26311209	6.379240167	84.47365023	0.999990466
0.5	0.15	0.75	0.75	0.48419006	0.51580042	5.700016107	60.46583576	0.99999048	0.541685451	0.458304584	5.267544672	61.3533309	0.999990035
0.5	0.15	0.75	0.9	0.41550096	0.584489073	4.685642156	51.80553691	0.999990033	0.435835298	0.564154886	4.511911686	52.01458703	0.999990185
0.5	0.15	0.75	1	0.377421692	0.622569378	4.116993935	47.14446417	0.99999107	0.374293039	0.625697332	4.005566422	46.85199966	0.999990372
0.5	0.15	1	0	0.974033886	0.025956184	17.67720343	194.2289999	0.999990071	0.993452301	0.006537755	6.548507119	197.1180462	0.999990056
0.5	0.15	1	0.1	0.971400745	0.028589326	18.78062331	193.634557	0.999990071	0.991305516	0.008684576	7.877644748	196.6399034	0.999990092
0.5	0.15	1	0.25	0.967049537	0.032940524	20.52681315	192.6648823	0.999990061	0.987115436	0.012874646	10.2612964	195.7087631	0.999990083
0.5	0.15	1	0.5	0.958586914	0.041403162	23.68961576	190.8170032	0.999990075	0.976794577	0.023195478	15.40043093	193.55845	0.999990055
0.5	0.15	1	0.75	0.948325416	0.051662596	27.18751522	188.6112503	0.999988013	0.96070532	0.039284709	22.20724602	190.4979973	0.99999003
0.5	0.15	1	0.9	0.941127856	0.058858697	29.46093423	187.0927263	0.999986554	0.947206288	0.052781534	27.20785289	188.0701385	0.999987821
0.5	0.15	1	1	0.935821472	0.064164036	31.05512876	185.985295	0.999985507	0.936102461	0.063883088	30.97335346	186.1408493	0.999985549
0.5	0.2	0	0	0.989995014	0.009995014	8.651260161	196.3594212	0.999990027	0.989995014	0.009995014	8.651260161	196.3594212	0.999990027
0.5	0.2	0	0.1	0.824163232	0.175827273	4.210083268	70.36417265	0.999990506	0.824163232	0.175827273	4.210083268	70.36417265	0.999990506
0.5	0.2	0	0.25	0.629266028	0.370725257	2.882394726	36.8868722	0.999991285	0.629266028	0.370725257	2.882394726	36.8868722	0.999991285
0.5	0.2	0	0.5	0.418194264	0.581795844	2.114740214	22.56176806	0.999990108	0.418194264	0.581795844	2.114740214	22.56176806	0.999990108
0.5	0.2	0	0.75	0.288518895	0.711475109	1.763824352	17.10940017	0.999994004	0.288518895	0.711475109	1.763824352	17.10940017	0.999994004
0.5	0.2	0	0.9	0.234048232	0.765945463	1.629513617	15.17390606	0.999993695	0.234048232	0.765945463	1.629513617	15.17390606	0.999993695
0.5	0.2	0	1	0.204513084	0.79547802	1.558436713	14.17758037	0.999991104	0.204513084	0.79547802	1.558436713	14.17758037	0.999991104
0.5	0.2	0.25	0	0.985991005	0.013999045	11.04701027	195.7258406	0.99999005	0.99108615	0.008903901	7.991891926	196.5832188	0.999990051
0.5	0.2	0.25	0.1	0.832830325	0.167159868	6.148657713	96.2493599	0.999990193	0.879355503	0.120634673	5.058454935	97.13478016	0.999990176
0.5	0.2	0.25	0.25	0.633806346	0.366184605	3.768906187	50.21459532	0.999990951	0.698578893	0.301411994	3.433527421	50.85744736	0.999990887
0.5	0.2	0.25	0.5	0.432188575	0.567801876	2.465173947	28.97894535	0.999990452	0.475246492	0.524744088	2.392243194	29.22801312	0.999990581
0.5	0.2	0.25	0.75	0.314527292	0.685464988	1.959747188	20.83364486	0.999992279	0.331684782	0.668305284	1.933202069	20.75266329	0.999990067
0.5	0.2	0.25	0.9	0.264960751	0.73503005	1.784505086	18.04216146	0.999990801	0.270488891	0.729504145	1.764371425	17.81715846	0.999993036
0.5	0.2	0.25	1	0.23769402	0.762298297	1.695424795	16.65135417	0.999992317	0.237111009	0.76288096	1.67654904	16.35545129	0.999991969
0.5	0.2	0.5	0	0.982339773	0.017650325	13.15704889	195.2426748	0.999990098	0.992203772	0.007786282	7.315469183	196.8369627	0.999990054
0.5	0.2	0.5	0.1	0.879381312	0.120608803	9.382814575	133.860502	0.999990115	0.936160207	0.063829921	6.144337745	135.5700284	0.999990129
0.5	0.2	0.5	0.25	0.710143437	0.289846682	6.092280557	76.63253516	0.999990118	0.809049308	0.190940904	4.770699803	78.09484621	0.999990211
0.5	0.2	0.5	0.5	0.502542104	0.497448889	3.805535006	45.44872553	0.999990993	0.585850017	0.414140263	3.473050616	46.31711306	0.99999028
0.5	0.2	0.5	0.75	0.374267755	0.625723935	2.717313736	32.48099761	0.999991691	0.411012626	0.588979105	2.625957161	32.7443411	0.999991732
0.5	0.2	0.5	0.9	0.321192101	0.67879983	2.332949641	27.64167313	0.999991931	0.333278066	0.666712266	2.274940021	27.52668493	0.999990332
0.5	0.2	0.5	1	0.292430511	0.707560016	2.144052879	25.0577575	0.999990527	0.290863294	0.709128607	2.091939155	24.66297125	0.999991901
0.5	0.2	0.75	0	0.979235864	0.020754162	14.9184973	194.8884885	0.999990026	0.993176377	0.006813678	6.704575945	197.0349606	0.999990055
0.5	0.2	0.75	0.1	0.933840665	0.066149338	13.90060566	175.7335059	0.999990003	0.973645794	0.026344317	7.184656524	178.0241065	0.999990112
0.5	0.2	0.75	0.25	0.837356098	0.162634082	10.67091576	128.4632598	0.99999018	0.916661994	0.083328178	6.778294329	130.6372522	0.999990172
0.5	0.2	0.75	0.5	0.673554441	0.326435788	7.624788979	83.81904182	0.999990229	0.768695235	0.231294978	6.118470603	85.42610016	0.999990213
0.5	0.2	0.75	0.75	0.534820154	0.465169984	5.740290361	61.98459313	0.999990138	0.590566053	0.409424632	5.289373012	62.78037494	0.999990685
0.5	0.2	0.75	0.9	0.46716427	0.532825782	4.873001702	53.50418439	0.999990051	0.487991337	0.51199888	4.705046991	53.73300085	0.999990217
0.5	0.2	0.75	1	0.428296372	0.571694377	4.377067759	48.9649141	0.999990749	0.425732088	0.574258872	4.298085462	48.78431582	0.99999096
0.5	0.2	1	0	0.97664309	0.023346993	16.37224347	194.6261286	0.999990083	0.993969105	0.00602096	6.183914039	197.1680624	0.999990065
0.5	0.2	1	0.1	0.974764214	0.025225844	17.1888235	194.1944282	0.999990058	0.992191183	0.007798858	7.322299123	196.7996875	0.999990042
0.5	0.2	1	0.25	0.971717746	0.028272349	18.46904322	193.5022923	0.999990095	0.988819298	0.011170754	9.325480116	196.0880686	0.999990052
0.5	0.2	1	0.5	0.965966412	0.034023673	20.75613852	192.2139769	0.999990085	0.980849263	0.019140809	13.5380594	194.4657194	0.999990072
0.5	0.2	1	0.75	0.959244406	0.040745636	23.24703037	190.7342449	0.999990043	0.968973418	0.031016586	18.98718637	192.2148037	0.999990004
0.5	0.2	1	0.9	0.954668368	0.045320994	24.84644634	189.7341944	0.999989363	0.959347634	0.040642459	22.93019098	190.4894733	0.999990093
0.5	0.2	1	1	0.951360968	0.048627702	25.95943731	189.0158635	0.99998867	0.951610087	0.048378628	25.87147686	189.1320821	0.999988715
0.5	0.25	0	0	0.989995014	0.009995014	8.651260161	196.3594212	0.999990027	0.989995014	0.009995014	8.651260161	196.3594212	0.999990027
0.5	0.25	0	0.1	0.824163232	0.175827273	4.210083268	70.36417265	0.999990506	0.824163232	0.175827273	4.210083268	70.36417265	0.999990506
0.5	0.25	0	0.25	0.629266028	0.370725257	2.882394726	36.8868722	0.999991285	0.629266028	0.370725257	2.882394726	36.8868722	0.999991285
0.5	0.25	0	0.5	0.418194264	0.581795844	2.114740214	22.56176806	0.999990108	0.418194264	0.581795844	2.114740214	22.56176806	0.999990108
0.5	0.25	0	0.75	0.288518895	0.711475109	1.763824352	17.10940017	0.999994004	0.288518895	0.711475109	1.763824352	17.10940017	0.999994004
0.5	0.25	0	0.9	0.234048232	0.765945463	1.629513617	15.17390606	0.999993695	0.234048232	0.765945463	1.629513617	15.17390606	0.999993695
0.5	0.25	0	1	0.204513084	0.79547802	1.558436713	14.17758037	0.999991104	0.204513084	0.79547802	1.558436713	14.17758037	0.999991104
0.5	0.25	0.25	0	0.986367017	0.013622997	10.83499749	195.7926674	0.999990013	0.991306782	0.008683314	7.853237536	196.6236591	0.999990095
0.5	0.25	0.25	0.1	0.839191304	0.160798733	6.07292417	96.55319199	0.999990038	0.88401536	0.115974682	4.997757463	97.40529707	0.999990042
0.5	0.25	0.25	0.25	0.645989497	0.354001214	3.792745026	50.67354243	0.999990711	0.709329899	0.290660795	3.450703463	51.2978602	0.999990695
0.5	0.25	0.25	0.5	0.444508582	0.55548285	2.508405573	29.49938433	0.999991432	0.487571741	0.512419797	2.432633102	29.76159568	0.999991538
0.5	0.25	0.25	0.75	0.324670225	0.675322612	1.994060111	21.31259822	0.999992837	0.342029058	0.657961473	1.967255739	21.2659313	0.999990531
0.5	0.25	0.25	0.9	0.273872244	0.726118908	1.813746995	18.46766244	0.999991152	0.279480948	0.720511936	1.793689583	18.27419992	0.999992884
0.5	0.25	0.25	1	0.245870581	0.754121937	1.721848793	17.03893061	0.999992517	0.24526337	0.754728255	1.703073224	16.76827743	0.999991625
0.5	0.25	0.5	0	0.983255042	0.01673497	12.66266013	195.3946893	0.999990012	0.992553271	0.007436733	7.085023212	196.8863031	0.999990003
0.5	0.25	0.5	0.1	0.886990473	0.112999608	9.034336994	134.181143	0.99999008	0.940092615	0.059897486	5.936914163	135.778647	0.999990101
0.5	0.25	0.5	0.25	0.729044019	0.270946437	5.965617053	77.135215	0.999990456	0.822362418	0.177627634	4.667909104	78.49444277	0.999990052
0.5	0.25	0.5	0.5	0.529225772	0.470764817	3.855400674	46.1264414	0.999990589	0.610747828	0.389243429	3.507763638	46.94510266	0.999991256
0.5	0.25	0.5	0.75	0.399616169	0.600374275	2.818630988	33.26849512	0.999990444	0.43685023	0.56314027	2.723601222	33.54337374	0.999990501
0.5	0.25	0.5	0.9	0.344368111	0.655624028	2.436815565	28.502597	0.999992139	0.356835565	0.643154839	2.381231356	28.44750835	0.999990404
0.5	0.25	0.5	1	0.314059943	0.685930369	2.244143847	25.97390428	0.999990311	0.312485402	0.68750591	2.196183427	25.6797811	0.999991312
0.5	0.25	0.75	0	0.980725522	0.019264519	14.13264368	195.121085	0.999990042	0.993580515	0.006409541	6.424171054	197.0790047	0.999990056
0.5	0.25	0.75	0.1	0.939333097	0.060657004	13.08923711	176.0972891	0.9999901	0.975661987	0.024328056	6.821758679	178.1817617	0.999990043
0.5	0.25	0.75	0.25	0.852472947	0.147517199	10.07109365	129.0105278	0.999990146	0.924482708	0.075507487	6.419949664	130.9748409	0.999990194
0.5	0.25	0.75	0.5	0.704822282	0.295167991	7.326528226	84.63601429	0.999990274	0.792583105	0.207407325	5.868726073	86.07407468	0.99999043
0.5	0.25	0.75	0.75	0.576008413	0.423981715	5.678819939	63.02477337	0.999990129	0.629513719	0.370476285	5.221931503	63.74544798	0.999990004
0.5	0.25	0.75	0.9	0.510839493	0.489151126	4.923034618	54.6621003	0.999990619	0.531694141	0.468296665	4.758888111	54.8914834	0.999990805
0.5	0.25	0.75	1	0.47244895	0.527541066	4.487723336	50.19872887	0.999990017	0.47044778	0.529542382	4.42942956	50.07797654	0.999990162
0.5	0.25	1	0	0.978678836	0.021311223	15.31440413	194.9245187	0.999990059	0.994388311	0.005601765	5.879315353	197.1976406	0.999990076
0.5	0.25	1	0.1	0.977279642	0.022710418	15.94013387	194.5976856	0.999990061	0.992866525	0.007123503	6.880232508	196.904001	0.999990028
0.5	0.25	1	0.25	0.975041685	0.024948394	16.91422304	194.0789012	0.999990079	0.990041289	0.009948787	8.616414708	196.3380966	0.999990076
0.5	0.25	1	0.5	0.970907015	0.029083036	18.63598203	193.1303016	0.999990051	0.983566575	0.016423458	12.19737875	195.0501152	0.999990033
0.5	0.25	1	0.75	0.966202212	0.033787857	20.48784127	192.0660154	0.999990069	0.974242201	0.025747843	16.74186722	193.2960423	0.999990045
0.5	0.25	1	0.9	0.96306851	0.036921548	21.66562512	191.3639983	0.999990058	0.966877552	0.033112527	19.98832289	191.9749426	0.999990079
0.5	0.25	1	1	0.960835557	0.039154468	22.48023828	190.8665147	0.999990025	0.961058089	0.038931984	22.39195222	190.9590449	0.999990073
0.5	0.3	0	0	0.989995014	0.009995014	8.651260161	196.3594212	0.999990027	0.989995014	0.009995014	8.651260161	196.3594212	0.999990027
0.5	0.3	0	0.1	0.824163232	0.175827273	4.210083268	70.36417265	0.999990506	0.824163232	0.175827273	4.210083268	70.36417265	0.999990506
0.5	0.3	0	0.25	0.629266028	0.370725257	2.882394726	36.8868722	0.999991285	0.629266028	0.370725257	2.882394726	36.8868722	0.999991285
0.5	0.3	0	0.5	0.418194264	0.581795844	2.114740214	22.56176806	0.999990108	0.418194264	0.581795844	2.114740214	22.56176806	0.999990108
0.5	0.3	0	0.75	0.288518895	0.711475109	1.763824352	17.10940017	0.999994004	0.288518895	0.711475109	1.763824352	17.10940017	0.999994004
0.5	0.3	0	0.9	0.234048232	0.765945463	1.629513617	15.17390606	0.999993695	0.234048232	0.765945463	1.629513617	15.17390606	0.999993695
0.5	0.3	0	1	0.204513084	0.79547802	1.558436713	14.17758037	0.999991104	0.204513084	0.79547802	1.558436713	14.17758037	0.999991104
0.5	0.3	0.25	0	0.9867164	0.013273665	10.63563207	195.8552899	0.999990065	0.991512683	0.008477347	7.722272041	196.6557627	0.99999003
0.5	0.3	0.25	0.1	0.844760798	0.155229485	5.995976686	96.79489771	0.999990283	0.888076969	0.111913334	4.936447042	97.61791257	0.999990303
0.5	0.3	0.25	0.25	0.65698681	0.343003756	3.80351172	51.03664852	0.999990566	0.718958947	0.281031647	3.456858641	51.64277336	0.999990594
0.5	0.3	0.25	0.5	0.456247415	0.543743113	2.543818589	29.91940819	0.999990528	0.499253026	0.500737627	2.46543392	30.18733439	0.999990653
0.5	0.3	0.25	0.75	0.334615218	0.665375912	2.02496317	21.71726507	0.99999113	0.352155909	0.647835702	1.99795524	21.6960237	0.999991611
0.5	0.3	0.25	0.9	0.282696748	0.717295385	1.840858088	18.83950692	0.999992132	0.288385943	0.711607455	1.820988576	18.67309682	0.999993398
0.5	0.3	0.25	1	0.254006677	0.745986596	1.746676879	17.38452143	0.999993273	0.253382424	0.746609638	1.728138672	17.13788528	0.999992062
0.5	0.3	0.5	0	0.984054704	0.01593538	12.22152697	195.5262805	0.999990085	0.99286289	0.00712713	6.877037416	196.9281653	0.99999002
0.5	0.3	0.5	0.1	0.893372395	0.106617799	8.725745638	134.4355726	0.999990194	0.943381464	0.056608549	5.752949285	135.9391942	0.999990012
0.5	0.3	0.5	0.25	0.744914197	0.255075992	5.837125279	77.52298049	0.999990189	0.833380072	0.166610413	4.566232231	78.79820399	0.999990486
0.5	0.3	0.5	0.5	0.552756368	0.447233991	3.873051984	46.64728486	0.999990359	0.632322474	0.367668682	3.515502663	47.42144762	0.999991156
0.5	0.3	0.5	0.75	0.423165827	0.576825577	2.889596368	33.87182596	0.999991404	0.460646308	0.53934517	2.791416937	34.14868009	0.999991478
0.5	0.3	0.5	0.9	0.366459052	0.633531809	2.516699751	29.15774281	0.99999086	0.379250058	0.620741088	2.463427961	29.13927945	0.999991146
0.5	0.3	0.5	1	0.334977067	0.665013876	2.324792001	26.66986826	0.999990943	0.333451303	0.666540343	2.281342681	26.44232285	0.999991646
0.5	0.3	0.75	0	0.98197166	0.018018427	13.4571676	195.3100857	0.999990087	0.993926329	0.006063672	6.178720656	197.1071478	0.999990001
0.5	0.3	0.75	0.1	0.943784112	0.056205992	12.40707184	176.3799001	0.999990104	0.977304317	0.022685684	6.514520044	178.2991918	0.999990002
0.5	0.3	0.75	0.25	0.864490067	0.13549995	9.563599503	129.4239527	0.999990017	0.930642846	0.069347258	6.117777391	131.2239762	0.999990104
0.5	0.3	0.75	0.5	0.729897014	0.270093302	7.04639685	85.24027861	0.999990316	0.81136564	0.188624459	5.639343088	86.54677939	0.999990099
0.5	0.3	0.75	0.75	0.61020446	0.389785827	5.573473053	63.78769792	0.999990287	0.661337825	0.338652452	5.117452997	64.44708578	0.999990277
0.5	0.3	0.75	0.9	0.548071881	0.451918602	4.903013132	55.50820219	0.999990483	0.568670328	0.431320378	4.742003761	55.73137498	0.999990705
0.5	0.3	0.75	1	0.510793682	0.489197085	4.5162348	51.09776905	0.999990767	0.509286355	0.490704503	4.471412436	51.01305722	0.999990858
0.5	0.3	1	0	0.980329729	0.019660307	14.42919787	195.1590554	0.999990036	0.994738969	0.005251045	5.618242132	197.2097543	0.999990014
0.5	0.3	1	0.1	0.979258906	0.020731129	14.91937312	194.9044523	0.999990035	0.993406972	0.00658303	6.514263274	196.9738528	0.999990001
0.5	0.3	1	0.25	0.977563962	0.022426133	15.67823241	194.5046122	0.999990095	0.990975168	0.009014867	8.050732763	196.5111847	0.999990035
0.5	0.3	1	0.5	0.97448401	0.025506079	17.00811272	193.7822154	0.999990089	0.985536505	0.014453555	11.17044403	195.4589582	0.99999006
0.5	0.3	1	0.75	0.971050872	0.028939143	18.42383553	192.9843297	0.999990015	0.977913983	0.022076115	15.06695409	194.0392201	0.999990098
0.5	0.3	1	0.9	0.968802108	0.031187915	19.3170423	192.4665755	0.999990024	0.972016065	0.027973988	17.82026048	192.9827542	0.999990053
0.5	0.3	1	1	0.967216963	0.032773105	19.93171726	192.1037562	0.999990068	0.967417233	0.032572789	19.84550879	192.1792534	0.999990022
0.5	0.4	0	0	0.989995014	0.009995014	8.651260161	196.3594212	0.999990027	0.989995014	0.009995014	8.651260161	196.3594212	0.999990027
0.5	0.4	0	0.1	0.824163232	0.175827273	4.210083268	70.36417265	0.999990506	0.824163232	0.175827273	4.210083268	70.36417265	0.999990506
0.5	0.4	0	0.25	0.629266028	0.370725257	2.882394726	36.8868722	0.999991285	0.629266028	0.370725257	2.882394726	36.8868722	0.999991285
0.5	0.4	0	0.5	0.418194264	0.581795844	2.114740214	22.56176806	0.999990108	0.418194264	0.581795844	2.114740214	22.56176806	0.999990108
0.5	0.4	0	0.75	0.288518895	0.711475109	1.763824352	17.10940017	0.999994004	0.288518895	0.711475109	1.763824352	17.10940017	0.999994004
0.5	0.4	0	0.9	0.234048232	0.765945463	1.629513617	15.17390606	0.999993695	0.234048232	0.765945463	1.629513617	15.17390606	0.999993695
0.5	0.4	0	1	0.204513084	0.79547802	1.558436713	14.17758037	0.999991104	0.204513084	0.79547802	1.558436713	14.17758037	0.999991104
0.5	0.4	0.25	0	0.987348325	0.012641713	10.26907557	195.9616048	0.999990038	0.991887463	0.008102609	7.480361689	196.7163765	0.999990072
0.5	0.4	0.25	0.1	0.854227455	0.145762884	5.844750851	97.16235661	0.999990339	0.894947762	0.105042622	4.816528788	97.93576747	0.999990384
0.5	0.4	0.25	0.25	0.67625743	0.323733016	3.800668991	51.58504318	0.999990446	0.735675971	0.26431458	3.448937934	52.15769503	0.999990551
0.5	0.4	0.25	0.5	0.478150866	0.521840568	2.596248502	30.56488286	0.999991433	0.52089572	0.479095856	2.513348587	30.83399268	0.999991576
0.5	0.4	0.25	0.75	0.353882881	0.64610863	2.077400523	22.36552071	0.999991511	0.371729442	0.628262367	2.050066145	22.37764469	0.999991809
0.5	0.4	0.25	0.9	0.300036784	0.699955137	1.888854049	19.45631032	0.999991922	0.305881993	0.694110844	1.869554806	19.33236494	0.999992837
0.5	0.4	0.25	1	0.270109072	0.72988364	1.791529105	17.97138753	0.999992712	0.269467859	0.730522844	1.773739698	17.76697133	0.999990703
0.5	0.4	0.5	0	0.985397105	0.014592932	11.46095435	195.7344339	0.999990037	0.993391143	0.006598933	6.513633853	196.9904518	0.999990076
0.5	0.4	0.5	0.1	0.903654081	0.096336015	8.197828933	134.8188409	0.999990096	0.948668586	0.05132153	5.437413393	136.1750684	0.999990116
0.5	0.4	0.5	0.25	0.770457631	0.229532617	5.590325436	78.09192906	0.999990248	0.850835859	0.149154216	4.374838616	79.23335403	0.999990074
0.5	0.4	0.5	0.5	0.592568363	0.407421845	3.854557561	47.40531741	0.999990208	0.668089771	0.331901428	3.487201722	48.10478612	0.9999912
0.5	0.4	0.5	0.75	0.465392362	0.534597953	2.969976099	34.7464673	0.999990315	0.502840821	0.497149647	2.867075502	35.01603912	0.999990468
0.5	0.4	0.5	0.9	0.407296079	0.592695219	2.622312431	30.10045143	0.999991298	0.420555803	0.57943568	2.572875923	30.12154908	0.999991483
0.5	0.4	0.5	1	0.374343407	0.625647659	2.438663614	27.66495135	0.999991065	0.373003192	0.626988309	2.403572456	27.5168431	0.999991501
0.5	0.4	0.75	0	0.983961491	0.016028528	12.3423744	195.5969052	0.99999002	0.994493049	0.005497019	5.765238698	197.1453436	0.999990068
0.5	0.4	0.75	0.1	0.950665638	0.049324394	11.30655131	176.7961095	0.999990031	0.979861454	0.020128635	6.014463534	178.4636675	0.999990089
0.5	0.4	0.75	0.25	0.882669028	0.117321187	8.741208831	130.0164606	0.999990214	0.9398793	0.060110825	5.629291014	131.5703039	0.999990125
0.5	0.4	0.75	0.5	0.767987248	0.232003098	6.551842764	86.08269173	0.999990346	0.839310865	0.160679451	5.241847419	87.19606016	0.999990316
0.5	0.4	0.75	0.75	0.663809667	0.336180336	5.320829981	64.83942311	0.999990003	0.710358994	0.289631169	4.876336674	65.40449348	0.999990163
0.5	0.4	0.75	0.9	0.607948354	0.392042275	4.770582592	56.66998241	0.999990629	0.627605565	0.372385342	4.615381815	56.87508814	0.999990907
0.5	0.4	0.75	1	0.573610259	0.426380377	4.45427454	52.32820994	0.999990637	0.572855055	0.427135632	4.424832055	52.28279966	0.999990686
0.5	0.4	1	0	0.982875561	0.017114517	13.01228544	195.5083025	0.999990078	0.99529802	0.004692005	5.189433929	197.2147171	0.999990025
0.5	0.4	1	0.1	0.982217408	0.017772611	13.32469047	195.3450835	0.99999002	0.994229944	0.00576007	5.934392196	197.0554656	0.999990014
0.5	0.4	1	0.25	0.981191308	0.01879878	13.80439282	195.0945246	0.999990088	0.992328677	0.007661348	7.189582345	196.7314967	0.999990024
0.5	0.4	1	0.5	0.979371067	0.020618948	14.63416645	194.6483113	0.999990015	0.988231569	0.011758485	9.676495582	195.986083	0.999990054
0.5	0.4	1	0.75	0.977402288	0.022587769	15.50370341	194.1705572	0.999990057	0.982723133	0.01726691	12.70428803	194.9876178	0.999990042
0.5	0.4	1	0.9	0.976143638	0.023846411	16.04543553	193.8658342	0.999990049	0.978592478	0.021397608	14.80616579	194.2586924	0.999990086
0.5	0.4	1	1	0.975270104	0.024719909	16.41526975	193.6544425	0.999990013	0.975435408	0.024554666	16.33592944	193.7110296	0.999990074
0.5	0.5	0	0	0.989995014	0.009995014	8.651260161	196.3594212	0.999990027	0.989995014	0.009995014	8.651260161	196.3594212	0.999990027
0.5	0.5	0	0.1	0.824163232	0.175827273	4.210083268	70.36417265	0.999990506	0.824163232	0.175827273	4.210083268	70.36417265	0.999990506
0.5	0.5	0	0.25	0.629266028	0.370725257	2.882394726	36.8868722	0.999991285	0.629266028	0.370725257	2.882394726	36.8868722	0.999991285
0.5	0.5	0	0.5	0.418194264	0.581795844	2.114740214	22.56176806	0.999990108	0.418194264	0.581795844	2.114740214	22.56176806	0.999990108
0.5	0.5	0	0.75	0.288518895	0.711475109	1.763824352	17.10940017	0.999994004	0.288518895	0.711475109	1.763824352	17.10940017	0.999994004
0.5	0.5	0	0.9	0.234048232	0.765945463	1.629513617	15.17390606	0.999993695	0.234048232	0.765945463	1.629513617	15.17390606	0.999993695
0.5	0.5	0	1	0.204513084	0.79547802	1.558436713	14.17758037	0.999991104	0.204513084	0.79547802	1.558436713	14.17758037	0.999991104
0.5	0.5	0.25	0	0.987907445	0.012082632	9.938511656	196.053489	0.999990078	0.992221202	0.007768881	7.260923721	196.7646932	0.999990083
0.5	0.5	0.25	0.1	0.862121373	0.137868992	5.700858298	97.43542512	0.999990364	0.90065051	0.099339513	4.702807496	98.16639125	0.999990023
0.5	0.5	0.25	0.25	0.692775877	0.307214579	3.77870911	51.98754181	0.999990456	0.749862197	0.250128427	3.425447608	52.53068948	0.999990624
0.5	0.5	0.25	0.5	0.498197027	0.501793576	2.630300838	31.04465174	0.999990603	0.540539755	0.459451046	2.543770407	31.3090983	0.9999908
0.5	0.5	0.25	0.75	0.37230138	0.627691244	2.118908648	22.86378736	0.999992623	0.390382166	0.609610644	2.091308623	22.89584136	0.99999281
0.5	0.5	0.25	0.9	0.31690627	0.683086476	1.929076384	19.94574574	0.999992746	0.322896988	0.677096366	1.910480669	19.85262558	0.999993354
0.5	0.5	0.25	1	0.285919768	0.714073474	1.830164908	18.4480534	0.999993242	0.285279897	0.714711034	1.813349429	18.27810042	0.999990931
0.5	0.5	0.5	0	0.986491058	0.013499036	10.82217452	195.8980202	0.999990094	0.993828416	0.006161635	6.204137754	197.0265475	0.999990051
0.5	0.5	0.5	0.1	0.911716101	0.088273984	7.757427648	135.0998228	0.999990085	0.952805931	0.047184164	5.173247504	136.3386184	0.999990095
0.5	0.5	0.5	0.25	0.790424952	0.209565319	5.364478289	78.49564872	0.999990271	0.864261933	0.135728265	4.202273103	79.53391872	0.999990199
0.5	0.5	0.5	0.5	0.625158176	0.374832107	3.79994485	47.93747725	0.999990284	0.696742129	0.303248039	3.43060528	48.57609722	0.999990168
0.5	0.5	0.5	0.75	0.502019999	0.497971571	2.999126639	35.35842818	0.99999157	0.538979173	0.461012589	2.893276134	35.61561375	0.999991762
0.5	0.5	0.5	0.9	0.443869725	0.556120545	2.678289442	30.75462098	0.999990271	0.4573912	0.542599238	2.631727015	30.79472306	0.999990438
0.5	0.5	0.5	1	0.410290609	0.589701449	2.506172709	28.3502873	0.999992057	0.409180926	0.590811398	2.477847366	28.24628855	0.999992323
0.5	0.5	0.75	0	0.985498841	0.014491258	11.44882408	195.8105461	0.999990099	0.99494118	0.005048827	5.427148416	197.1509622	0.999990007
0.5	0.5	0.75	0.1	0.955820526	0.044169486	10.4432206	177.0923786	0.999990012	0.981788433	0.018201681	5.618687206	178.5660973	0.999990114
0.5	0.5	0.75	0.25	0.895976711	0.104013507	8.094355504	130.4248621	0.999990218	0.946576968	0.053413178	5.245757346	131.7978375	0.999990146
0.5	0.5	0.75	0.5	0.795840415	0.204149873	6.136361452	86.64755129	0.999990288	0.859321092	0.140669291	4.912801549	87.62196702	0.999990383
0.5	0.5	0.75	0.75	0.704013603	0.295977044	5.066526111	65.53551962	0.999990648	0.746471079	0.253519033	4.638593894	66.0300257	0.999990112
0.5	0.5	0.75	0.9	0.653863863	0.346126183	4.596361616	57.43444849	0.999990046	0.672366018	0.327624376	4.446849898	57.62086884	0.999990394
0.5	0.5	0.75	1	0.622582261	0.377408598	4.327781728	53.13563025	0.999990859	0.622325533	0.377665358	4.30619736	53.10957888	0.999990891
0.5	0.5	1	0	0.984771562	0.015218457	11.91241509	195.7541239	0.999990018	0.995727613	0.004262463	4.848249016	197.1983953	0.999990075
0.5	0.5	1	0.1	0.984354905	0.015635156	12.11577962	195.6490497	0.999990061	0.994835202	0.005154807	5.488618404	197.086945	0.999990009
0.5	0.5	1	0.25	0.983712023	0.016278054	12.42612194	195.4859414	0.999990078	0.993276252	0.006713767	6.55349262	196.8547548	0.999990019
0.5	0.5	1	0.5	0.982590676	0.017399369	12.95791862	195.2006386	0.999990045	0.990008412	0.009981634	8.624304386	196.3034433	0.999990046
0.5	0.5	1	0.75	0.981403138	0.018586882	13.5086805	194.8994524	0.99999002	0.985750196	0.014239901	11.09560897	195.5633318	0.999990097
0.5	0.5	1	0.9	0.980656809	0.019333239	13.84864587	194.7113669	0.999990048	0.982631572	0.017358514	12.78692934	195.0253599	0.999990086
0.5	0.5	1	1	0.980144405	0.019845596	14.0793484	194.5811416	0.999990001	0.980283114	0.019706953	14.00752246	194.6249224	0.999990066
0.5	0.6	0	0	0.989995014	0.009995014	8.651260161	196.3594212	0.999990027	0.989995014	0.009995014	8.651260161	196.3594212	0.999990027
0.5	0.6	0	0.1	0.824163232	0.175827273	4.210083268	70.36417265	0.999990506	0.824163232	0.175827273	4.210083268	70.36417265	0.999990506
0.5	0.6	0	0.25	0.629266028	0.370725257	2.882394726	36.8868722	0.999991285	0.629266028	0.370725257	2.882394726	36.8868722	0.999991285
0.5	0.6	0	0.5	0.418194264	0.581795844	2.114740214	22.56176806	0.999990108	0.418194264	0.581795844	2.114740214	22.56176806	0.999990108
0.5	0.6	0	0.75	0.288518895	0.711475109	1.763824352	17.10940017	0.999994004	0.288518895	0.711475109	1.763824352	17.10940017	0.999994004
0.5	0.6	0	0.9	0.234048232	0.765945463	1.629513617	15.17390606	0.999993695	0.234048232	0.765945463	1.629513617	15.17390606	0.999993695
0.5	0.6	0	1	0.204513084	0.79547802	1.558436713	14.17758037	0.999991104	0.204513084	0.79547802	1.558436713	14.17758037	0.999991104
0.5	0.6	0.25	0	0.988407885	0.011582205	9.637604546	196.1320863	0.999990089	0.99252113	0.00746894	7.060294782	196.8022307	0.999990069
0.5	0.6	0.25	0.1	0.868900557	0.131089805	5.565477284	97.65026799	0.999990362	0.905530041	0.094459996	4.595954007	98.34454004	0.999990037
0.5	0.6	0.25	0.25	0.707221655	0.292768882	3.746293306	52.30029149	0.999990537	0.762168925	0.237821832	3.393648658	52.81691725	0.999990757
0.5	0.6	0.25	0.5	0.516629007	0.483363121	2.651178039	31.4200755	0.999992128	0.558473734	0.441516505	2.561782066	31.67735123	0.999990239
0.5	0.6	0.25	0.75	0.389873817	0.610117594	2.151295261	23.26032152	0.999991411	0.408125914	0.591865666	2.123481396	23.30491679	0.999991581
0.5	0.6	0.25	0.9	0.333259639	0.666731298	1.962344051	20.34283314	0.999990937	0.339383542	0.660607976	1.944509403	20.2727126	0.999991517
0.5	0.6	0.25	1	0.301380378	0.698610689	1.863020819	18.84085903	0.999991068	0.300756529	0.699235579	1.847303614	18.69912559	0.999992108
0.5	0.6	0.5	0	0.98740714	0.012582938	10.273514	196.0274505	0.999990078	0.994197416	0.005792644	5.936034397	197.0462817	0.99999006
0.5	0.6	0.5	0.1	0.918292216	0.081697976	7.380777313	135.3178878	0.999990192	0.956168683	0.043821505	4.946674129	136.4572942	0.999990188
0.5	0.6	0.5	0.25	0.806650553	0.193339702	5.160189925	78.80064573	0.999990255	0.875029857	0.124960403	4.047360002	79.75315748	0.999990259
0.5	0.6	0.5	0.5	0.652458889	0.347531583	3.729880339	48.33545912	0.999990471	0.720340351	0.279650129	3.362663026	48.92268838	0.999990481
0.5	0.6	0.5	0.75	0.534009818	0.465981472	2.998823095	35.81459974	0.999991289	0.57021317	0.429778374	2.891309037	36.05796541	0.999991544
0.5	0.6	0.5	0.9	0.476598025	0.523393797	2.702888625	31.24024276	0.999991822	0.490222114	0.509769836	2.6585244	31.28999532	0.99999195
0.5	0.6	0.5	1	0.442951262	0.557040022	2.542626437	28.85590771	0.999991284	0.442075973	0.557915521	2.519590392	28.77925779	0.999991495
0.5	0.6	0.75	0	0.986733958	0.013256108	10.70894522	195.9723002	0.999990066	0.995305004	0.004685043	5.144153909	197.1429107	0.999990047
0.5	0.6	0.75	0.1	0.95987427	0.040115832	9.739058008	177.3169345	0.999990101	0.983303597	0.016686412	5.294353322	178.6256147	0.999990009
0.5	0.6	0.75	0.25	0.906259792	0.093730293	7.566289661	130.7258852	0.999990085	0.951702483	0.048287528	4.933152914	131.9532341	0.999990011
0.5	0.6	0.75	0.5	0.817262971	0.182727175	5.784245191	87.05545434	0.999990146	0.874457434	0.125532896	4.636344767	87.92071827	0.99999033
0.5	0.6	0.75	0.75	0.735358016	0.264632489	4.830898401	66.03225983	0.999990506	0.774242193	0.225747862	4.420498685	66.47069089	0.999990054
0.5	0.6	0.75	0.9	0.690142057	0.3098485	4.417919863	57.97810168	0.999990557	0.70746439	0.292526538	4.273901074	58.14691629	0.999990927
0.5	0.6	0.75	1	0.661675997	0.338314159	4.183534066	53.70785382	0.999990157	0.661744041	0.338246143	4.166386805	53.6921069	0.999990184
0.5	0.6	1	0	0.986252936	0.01373708	11.02408384	195.9384981	0.999990016	0.996067597	0.003922502	4.569087983	197.162096	0.999990099
0.5	0.6	1	0.1	0.985989542	0.014000492	11.15548398	195.8697615	0.999990035	0.995300536	0.004689508	5.132398885	197.0886762	0.999990043
0.5	0.6	1	0.25	0.985586311	0.014403753	11.35511385	195.7645134	0.999990064	0.993980475	0.006009533	6.059289123	196.9198387	0.999990009
0.5	0.6	1	0.5	0.984891715	0.0150983	11.69470078	195.5808364	0.999990014	0.991274733	0.008715337	7.834492968	196.5065403	0.99999007
0.5	0.6	1	0.75	0.984167684	0.015822384	12.04327411	195.391842	0.999990069	0.987837269	0.012152762	9.91797856	195.9387226	0.999990032
0.5	0.6	1	0.9	0.983718355	0.016271648	12.25681781	195.2723294	0.999990003	0.985367399	0.014622638	11.32696983	195.5288991	0.999990037
0.5	0.6	1	1	0.983412399	0.016577627	12.40111586	195.1924617	0.999990026	0.98352958	0.016460513	12.33659101	195.2264361	0.999990093
0.5	0.7	0	0	0.989995014	0.009995014	8.651260161	196.3594212	0.999990027	0.989995014	0.009995014	8.651260161	196.3594212	0.999990027
0.5	0.7	0	0.1	0.824163232	0.175827273	4.210083268	70.36417265	0.999990506	0.824163232	0.175827273	4.210083268	70.36417265	0.999990506
0.5	0.7	0	0.25	0.629266028	0.370725257	2.882394726	36.8868722	0.999991285	0.629266028	0.370725257	2.882394726	36.8868722	0.999991285
0.5	0.7	0	0.5	0.418194264	0.581795844	2.114740214	22.56176806	0.999990108	0.418194264	0.581795844	2.114740214	22.56176806	0.999990108
0.5	0.7	0	0.75	0.288518895	0.711475109	1.763824352	17.10940017	0.999994004	0.288518895	0.711475109	1.763824352	17.10940017	0.999994004
0.5	0.7	0	0.9	0.234048232	0.765945463	1.629513617	15.17390606	0.999993695	0.234048232	0.765945463	1.629513617	15.17390606	0.999993695
0.5	0.7	0	1	0.204513084	0.79547802	1.558436713	14.17758037	0.999991104	0.204513084	0.79547802	1.558436713	14.17758037	0.999991104
0.5	0.7	0.25	0	0.988859927	0.01113015	9.361671916	196.1999921	0.999990077	0.992791771	0.007198261	6.875934465	196.8284844	0.999990032
0.5	0.7	0.25	0.1	0.874838849	0.125151489	5.43846389	97.82575164	0.999990338	0.909785597	0.090204426	4.495658501	98.48504855	0.999990024
0.5	0.7	0.25	0.25	0.72003814	0.279952519	3.708037774	52.55276347	0.999990658	0.773011417	0.226979504	3.357295261	53.04420066	0.999990921
0.5	0.7	0.25	0.5	0.533647029	0.466344736	2.662436547	31.72398133	0.999991765	0.574929541	0.425062466	2.570812547	31.97323127	0.999992007
0.5	0.7	0.25	0.75	0.406621688	0.593368686	2.176152779	23.58468248	0.999990375	0.424992001	0.574998531	2.148192433	23.63745172	0.999990532
0.5	0.7	0.25	0.9	0.349072453	0.650920451	1.989531899	20.67163876	0.999992904	0.355318028	0.644675231	1.972496465	20.6193475	0.999993259
0.5	0.7	0.25	1	0.316451235	0.683541752	1.890654232	19.16947374	0.999992987	0.315856633	0.684137	1.876118524	19.05115176	0.999993632
0.5	0.7	0.5	0	0.988189792	0.011800212	9.794434341	196.1316735	0.999990004	0.994510672	0.005479338	5.701713777	197.0447268	0.999990009
0.5	0.7	0.5	0.1	0.923803341	0.076186689	7.052807204	135.4918486	0.999990029	0.958958416	0.041031587	4.749204156	136.5384512	0.999990003
0.5	0.7	0.5	0.25	0.820195948	0.179794255	4.975455019	79.04096152	0.999990203	0.883893614	0.116096652	3.907696464	79.91608063	0.999990267
0.5	0.7	0.5	0.5	0.675737694	0.324253019	3.653916122	48.64614948	0.999990713	0.740166756	0.259824066	3.290814406	49.18666942	0.999990823
0.5	0.7	0.5	0.75	0.562152829	0.437838336	2.981214548	36.16977199	0.999991164	0.597446567	0.402544908	2.872867424	36.39845698	0.999991475
0.5	0.7	0.5	0.9	0.505942265	0.494049218	2.70744331	31.61699357	0.999991483	0.519552727	0.480438887	2.664821088	31.67129274	0.999991615
0.5	0.7	0.5	1	0.472593075	0.527397676	2.55831796	29.24683666	0.999990751	0.471941452	0.528049467	2.539441761	29.18850623	0.999990919
0.5	0.7	0.75	0	0.98775433	0.012235718	10.08202892	196.100294	0.999990048	0.995601774	0.004388322	4.904958072	197.1163917	0.999990096
0.5	0.7	0.75	0.1	0.963170113	0.036819979	9.148983515	177.491954	0.999990092	0.984516927	0.015473106	5.023615955	178.6565787	0.999990033
0.5	0.7	0.75	0.25	0.914504479	0.085485588	7.123714382	130.9588217	0.999990067	0.955741476	0.044248717	4.672269985	132.0602379	0.999990193
0.5	0.7	0.75	0.5	0.834337136	0.1656533	5.48204335	87.36566238	0.999990436	0.886316097	0.113674081	4.400438832	88.13664681	0.999990178
0.5	0.7	0.75	0.75	0.76052435	0.239466002	4.617737465	66.4056865	0.999990352	0.796272625	0.203718145	4.224246875	66.79615825	0.99999077
0.5	0.7	0.75	0.9	0.719514821	0.280475293	4.247789245	58.3849233	0.999990113	0.73569768	0.264292855	4.108897506	58.53669849	0.999990535
0.5	0.7	0.75	1	0.693541869	0.306448749	4.039077385	54.13569203	0.999990618	0.693817391	0.306173252	4.024612815	54.1253002	0.999990642
0.5	0.7	1	0	0.987449688	0.012540318	10.28632286	196.0807112	0.999990006	0.996336059	0.003653945	4.339271833	197.099372	0.999990004
0.5	0.7	1	0.1	0.987289087	0.012700997	10.36794019	196.0393441	0.999990084	0.995662657	0.004327383	4.843361194	197.0622862	0.999990039
0.5	0.7	1	0.25	0.987044602	0.012945399	10.49140575	195.9708684	0.999990002	0.994518673	0.005471361	5.665260284	196.9457787	0.999990034
0.5	0.7	1	0.5	0.986627696	0.013362402	10.70036022	195.8602834	0.999990098	0.992218946	0.007771148	7.218546222	196.6355279	0.999990093
0.5	0.7	1	0.75	0.986198352	0.013791744	10.91322571	195.7435217	0.999990096	0.989361486	0.010628549	9.014822716	196.1966874	0.999990035
0.5	0.7	1	0.9	0.985934529	0.014055487	11.04286475	195.6697211	0.999990016	0.987342147	0.012647895	10.21675259	195.87999	0.999990042
0.5	0.7	1	1	0.985756062	0.014234033	11.13018476	195.6230925	0.999990095	0.98585469	0.014135372	11.07263624	195.6461304	0.999990062
0.5	0.8	0	0	0.989995014	0.009995014	8.651260161	196.3594212	0.999990027	0.989995014	0.009995014	8.651260161	196.3594212	0.999990027
0.5	0.8	0	0.1	0.824163232	0.175827273	4.210083268	70.36417265	0.999990506	0.824163232	0.175827273	4.210083268	70.36417265	0.999990506
0.5	0.8	0	0.25	0.629266028	0.370725257	2.882394726	36.8868722	0.999991285	0.629266028	0.370725257	2.882394726	36.8868722	0.999991285
0.5	0.8	0	0.5	0.418194264	0.581795844	2.114740214	22.56176806	0.999990108	0.418194264	0.581795844	2.114740214	22.56176806	0.999990108
0.5	0.8	0	0.75	0.288518895	0.711475109	1.763824352	17.10940017	0.999994004	0.288518895	0.711475109	1.763824352	17.10940017	0.999994004
0.5	0.8	0	0.9	0.234048232	0.765945463	1.629513617	15.17390606	0.999993695	0.234048232	0.765945463	1.629513617	15.17390606	0.999993695
0.5	0.8	0	1	0.204513084	0.79547802	1.558436713	14.17758037	0.999991104	0.204513084	0.79547802	1.558436713	14.17758037	0.999991104
0.5	0.8	0.25	0	0.989271322	0.010718722	9.107106499	196.2590786	0.999990045	0.993033671	0.006956398	6.706838196	196.8428758	0.999990069
0.5	0.8	0.25	0.1	0.880115945	0.119874348	5.319274457	97.97294192	0.999990293	0.91352686	0.086463533	4.401207242	98.59413052	0.999990393
0.5	0.8	0.25	0.25	0.731534887	0.268455917	3.666594289	52.76225675	0.999990803	0.782659439	0.217331666	3.318270976	53.22623561	0.999991105
0.5	0.8	0.25	0.5	0.549417778	0.450573717	2.666571817	31.97652836	0.999991495	0.590094804	0.409896977	2.573207433	32.21564157	0.99999178
0.5	0.8	0.25	0.75	0.422576641	0.577415956	2.19482199	23.85595364	0.999992597	0.441024018	0.558968684	2.1668278	23.91406045	0.999992701
0.5	0.8	0.25	0.9	0.364335126	0.635656796	2.011475022	20.94832133	0.999991921	0.370696218	0.629296019	1.995322271	20.9107088	0.999992237
0.5	0.8	0.25	1	0.331107064	0.668884681	1.913653066	19.44787234	0.999991745	0.330558162	0.669434176	1.900417324	19.35014148	0.999992338
0.5	0.8	0.5	0	0.988868965	0.011121118	9.370825444	196.2225984	0.999990083	0.994770782	0.005219311	5.498461711	197.025901	0.999990092
0.5	0.8	0.5	0.1	0.928514825	0.071475193	6.763297085	135.6359541	0.999990018	0.961266675	0.038723482	4.57593192	136.5868367	0.999990157
0.5	0.8	0.5	0.25	0.831732746	0.168257371	4.807862135	79.2361515	0.999990117	0.891260027	0.108730198	3.780782311	80.03137478	0.999990225
0.5	0.8	0.5	0.5	0.695869963	0.304121017	3.576754745	48.89639613	0.99999098	0.757029247	0.242961925	3.218147254	49.38891462	0.999991172
0.5	0.8	0.5	0.75	0.58708578	0.412905363	2.953370088	36.4551244	0.999991143	0.621366909	0.378624596	2.844480794	36.66694045	0.999991505
0.5	0.8	0.5	0.9	0.532335991	0.467655293	2.699065979	31.91899664	0.999991284	0.545848794	0.454142629	2.657830002	31.97424826	0.999991423
0.5	0.8	0.5	1	0.499519277	0.500471119	2.560051925	29.55938187	0.999990396	0.499081952	0.500908577	2.544549423	29.51409298	0.999990529
0.5	0.8	0.75	0	0.988615167	0.011374895	9.541483631	196.2044724	0.999990061	0.995835076	0.004154965	4.705586143	197.0564825	0.999990041
0.5	0.8	0.75	0.1	0.965916197	0.034073807	8.644545234	177.6318368	0.999990004	0.985472895	0.01451717	4.797935681	178.652744	0.999990066
0.5	0.8	0.75	0.25	0.92129568	0.078694506	6.745416667	131.1454749	0.999990186	0.958932597	0.041057446	4.452281213	132.1187441	0.999990043
0.5	0.8	0.75	0.5	0.848312895	0.151677266	5.219512231	87.60935087	0.99999016	0.895766892	0.104223547	4.196586839	88.29034418	0.999990439
0.5	0.8	0.75	0.75	0.781201945	0.218788226	4.426074936	66.69712514	0.999990171	0.814110397	0.185880252	4.048096232	67.04047855	0.999990649
0.5	0.8	0.75	0.9	0.743778856	0.256211806	4.089822621	58.70168062	0.999990662	0.758851399	0.24113873	3.955436064	58.83486725	0.999990128
0.5	0.8	0.75	1	0.719984453	0.280005549	3.901123773	54.46749464	0.999990002	0.720382924	0.279607105	3.888312515	54.45918587	0.999990029
0.5	0.8	1	0	0.988440815	0.011549196	9.660780253	196.1936634	0.999990011	0.996540551	0.003449529	4.152466121	197.0258161	0.99999008
0.5	0.8	1	0.1	0.988351811	0.011638226	9.70668541	196.169636	0.999990038	0.995938705	0.00405139	4.609872449	197.0110825	0.999990095
0.5	0.8	1	0.25	0.988217005	0.011773022	9.775954752	196.1317216	0.999990027	0.994928845	0.005061161	5.349312325	196.9310621	0.999990005
0.5	0.8	1	0.5	0.98798887	0.012001174	9.892595692	196.0684066	0.999990043	0.992936407	0.007053638	6.729156355	196.7056209	0.999990045
0.5	0.8	1	0.75	0.987756266	0.012233794	10.01074375	196.0036705	0.999990059	0.990513697	0.009476358	8.301945986	196.374693	0.999990054
0.5	0.8	1	0.9	0.987614486	0.012375563	10.08236485	195.9635696	0.999990049	0.988829072	0.011160984	9.343206946	196.1320723	0.999990057
0.5	0.8	1	1	0.987519042	0.012471034	10.13044168	195.9374622	0.999990075	0.987600314	0.012389725	10.08002159	195.9519105	0.999990039
0.5	0.9	0	0	0.989995014	0.009995014	8.651260161	196.3594212	0.999990027	0.989995014	0.009995014	8.651260161	196.3594212	0.999990027
0.5	0.9	0	0.1	0.824163232	0.175827273	4.210083268	70.36417265	0.999990506	0.824163232	0.175827273	4.210083268	70.36417265	0.999990506
0.5	0.9	0	0.25	0.629266028	0.370725257	2.882394726	36.8868722	0.999991285	0.629266028	0.370725257	2.882394726	36.8868722	0.999991285
0.5	0.9	0	0.5	0.418194264	0.581795844	2.114740214	22.56176806	0.999990108	0.418194264	0.581795844	2.114740214	22.56176806	0.999990108
0.5	0.9	0	0.75	0.288518895	0.711475109	1.763824352	17.10940017	0.999994004	0.288518895	0.711475109	1.763824352	17.10940017	0.999994004
0.5	0.9	0	0.9	0.234048232	0.765945463	1.629513617	15.17390606	0.999993695	0.234048232	0.765945463	1.629513617	15.17390606	0.999993695
0.5	0.9	0	1	0.204513084	0.79547802	1.558436713	14.17758037	0.999991104	0.204513084	0.79547802	1.558436713	14.17758037	0.999991104
0.5	0.9	0.25	0	0.989648129	0.010341965	8.87109909	196.3139888	0.999990094	0.993226187	0.006763862	6.560000581	196.8139713	0.99999005
0.5	0.9	0.25	0.1	0.884857455	0.115132775	5.207267829	98.09887344	0.99999023	0.916675743	0.083314584	4.311647911	98.65395889	0.999990326
0.5	0.9	0.25	0.25	0.7419385	0.258052461	3.623563581	52.93974351	0.999990961	0.791155632	0.208834563	3.276133886	53.35860403	0.999990195
0.5	0.9	0.25	0.5	0.564081427	0.435909871	2.66537442	32.19057851	0.999991298	0.604090833	0.3959008	2.570157428	32.41224155	0.999991633
0.5	0.9	0.25	0.75	0.437775544	0.562216526	2.208409216	24.08650755	0.99999207	0.456282027	0.54371014	2.180619674	24.14728496	0.999992167
0.5	0.9	0.25	0.9	0.379048402	0.62094265	2.028927741	21.18464824	0.999991053	0.385544311	0.614447001	2.013990896	21.16081001	0.999991312
0.5	0.9	0.25	1	0.345333471	0.654657143	1.932585266	19.68670475	0.999990615	0.344872635	0.65511848	1.921058358	19.60992326	0.999991115
0.5	0.9	0.5	0	0.989465546	0.010524476	8.992295225	196.2954931	0.999990022	0.994943482	0.005046551	5.340584026	196.9415035	0.999990033
0.5	0.9	0.5	0.1	0.932605113	0.067385054	6.504949412	135.7581796	0.999990167	0.962950062	0.037040128	4.42979548	136.5695236	0.999990191
0.5	0.9	0.5	0.25	0.841713127	0.15827748	4.655168745	79.39899332	0.999990606	0.897035418	0.102954698	3.664615505	80.08161974	0.999990117
0.5	0.9	0.5	0.5	0.713484571	0.286506684	3.500779552	49.10283065	0.999991255	0.77118395	0.228806353	3.144241445	49.52880893	0.999990303
0.5	0.9	0.5	0.75	0.609319631	0.39067156	2.919550242	36.68994145	0.999991191	0.642403285	0.357588323	2.80909292	36.87658937	0.999991608
0.5	0.9	0.5	0.9	0.556163482	0.443827703	2.682310733	32.16708828	0.999991185	0.56949728	0.430494057	2.64187521	32.21875781	0.999991338
0.5	0.9	0.5	1	0.524026348	0.475963826	2.552356086	29.81564815	0.999990174	0.523818998	0.476171279	2.539799607	29.78044144	0.999990277
0.5	0.9	0.75	0	0.989353406	0.010636612	9.068936205	196.2883341	0.999990018	0.995968002	0.004022072	4.563233827	196.9447688	0.999990074
0.5	0.9	0.75	0.1	0.968247825	0.031742269	8.206640726	177.7493827	0.999990094	0.986081964	0.013908054	4.627829357	178.5802785	0.999990019
0.5	0.9	0.75	0.25	0.927006573	0.072983447	6.417054608	131.2970581	0.99999002	0.96116968	0.03882048	4.274547236	132.1094673	0.99999016
0.5	0.9	0.75	0.5	0.859992309	0.139998027	4.988969351	87.80707372	0.999990335	0.902993709	0.09699638	4.020852655	88.37322587	0.99999009
0.5	0.9	0.75	0.75	0.798510372	0.201480394	4.253669771	66.93164286	0.999990766	0.828505122	0.171485357	3.889474322	67.21577321	0.999990479
0.5	0.9	0.75	0.9	0.764160102	0.235830121	3.944633619	58.95491729	0.999990223	0.778017072	0.221973619	3.813760008	59.06423066	0.999990691
0.5	0.9	0.75	1	0.742264098	0.257726407	3.772010074	54.73299466	0.999990505	0.742707814	0.25728272	3.760123487	54.72369446	0.999990534
0.5	0.9	1	0	0.989277605	0.010712443	9.121777015	196.2857487	0.999990048	0.996632812	0.003357248	4.032924722	196.8906479	0.99999006
0.5	0.9	1	0.1	0.989239941	0.010750073	9.141422319	196.2739087	0.999990014	0.996084597	0.003905472	4.453675951	196.8965007	0.999990069
0.5	0.9	1	0.25	0.989183182	0.010806881	9.171048392	196.2591732	0.999990064	0.995179692	0.004810323	5.126352215	196.8570849	0.999990015
0.5	0.9	1	0.5	0.989087702	0.010902377	9.220705574	196.232201	0.999990079	0.993438251	0.006551824	6.360458609	196.7135074	0.999990075
0.5	0.9	1	0.75	0.98899114	0.010998955	9.270756469	196.2048223	0.999990094	0.991376747	0.008613343	7.741729051	196.4832113	0.999990089
0.5	0.9	1	0.9	0.988932643	0.011057401	9.300953205	196.1863617	0.999990044	0.989969403	0.010020604	8.645048421	196.3075832	0.999990007
0.5	0.9	1	1	0.98889342	0.011096589	9.321165551	196.1739758	0.99999001	0.988954768	0.011035296	9.279488274	196.1809545	0.999990064
0.5	1	0	0	0.989995014	0.009995014	8.651260161	196.3594212	0.999990027	0.989995014	0.009995014	8.651260161	196.3594212	0.999990027
0.5	1	0	0.1	0.824163232	0.175827273	4.210083268	70.36417265	0.999990506	0.824163232	0.175827273	4.210083268	70.36417265	0.999990506
0.5	1	0	0.25	0.629266028	0.370725257	2.882394726	36.8868722	0.999991285	0.629266028	0.370725257	2.882394726	36.8868722	0.999991285
0.5	1	0	0.5	0.418194264	0.581795844	2.114740214	22.56176806	0.999990108	0.418194264	0.581795844	2.114740214	22.56176806	0.999990108
0.5	1	0	0.75	0.288518895	0.711475109	1.763824352	17.10940017	0.999994004	0.288518895	0.711475109	1.763824352	17.10940017	0.999994004
0.5	1	0	0.9	0.234048232	0.765945463	1.629513617	15.17390606	0.999993695	0.234048232	0.765945463	1.629513617	15.17390606	0.999993695
0.5	1	0	1	0.204513084	0.79547802	1.558436713	14.17758037	0.999991104	0.204513084	0.79547802	1.558436713	14.17758037	0.999991104
0.5	1	0.25	0	0.989995014	0.009995014	8.651260161	196.3594212	0.999990027	0.989995014	0.009995014	8.651260161	196.3594212	0.999990027
0.5	1	0.25	0.1	0.889155291	0.11083486	5.10181237	98.2082892	0.999990151	0.889155291	0.11083486	5.10181237	98.2082892	0.999990151
0.5	1	0.25	0.25	0.751420798	0.248570327	3.579944353	53.09259191	0.999991125	0.751420798	0.248570327	3.579944353	53.09259191	0.999991125
0.5	1	0.25	0.5	0.57775692	0.422234238	2.660153847	32.37486333	0.999991158	0.57775692	0.422234238	2.660153847	32.37486333	0.999991158
0.5	1	0.25	0.75	0.452257483	0.547734141	2.217819584	24.28538382	0.999991624	0.452257483	0.547734141	2.217819584	24.28538382	0.999991624
0.5	1	0.25	0.9	0.393220131	0.606770159	2.042551548	21.3890403	0.99999029	0.393220131	0.606770159	2.042551548	21.3890403	0.99999029
0.5	1	0.25	1	0.359124206	0.64086916	1.947974194	19.89399101	0.999993366	0.359124206	0.64086916	1.947974194	19.89399101	0.999993366
0.5	1	0.5	0	0.989995014	0.009995014	8.651260161	196.3594212	0.999990027	0.989995014	0.009995014	8.651260161	196.3594212	0.999990027
0.5	1	0.5	0.1	0.936200041	0.063790034	6.272352303	135.8615094	0.999990074	0.936200041	0.063790034	6.272352303	135.8615094	0.999990074
0.5	1	0.5	0.25	0.850455897	0.149534573	4.515429778	79.5363328	0.999990469	0.850455897	0.149534573	4.515429778	79.5363328	0.999990469
0.5	1	0.5	0.5	0.729047428	0.270942883	3.427192056	49.27601035	0.999990311	0.729047428	0.270942883	3.427192056	49.27601035	0.999990311
0.5	1	0.5	0.75	0.629266028	0.370725257	2.882394726	36.8868722	0.999991285	0.629266028	0.370725257	2.882394726	36.8868722	0.999991285
0.5	1	0.5	0.9	0.57775692	0.422234238	2.660153847	32.37486333	0.999991158	0.57775692	0.422234238	2.660153847	32.37486333	0.999991158
0.5	1	0.5	1	0.546387138	0.453602911	2.538283244	30.02996514	0.999990049	0.546387138	0.453602911	2.538283244	30.02996514	0.999990049
0.5	1	0.75	0	0.989995014	0.009995014	8.651260161	196.3594212	0.999990027	0.989995014	0.009995014	8.651260161	196.3594212	0.999990027
0.5	1	0.75	0.1	0.970257454	0.029732558	7.821719782	177.8453191	0.999990012	0.970257454	0.029732558	7.821719782	177.8453191	0.999990012
0.5	1	0.75	0.25	0.931888521	0.068101498	6.128505096	131.4242596	0.999990019	0.931888521	0.068101498	6.128505096	131.4242596	0.999990019
0.5	1	0.75	0.5	0.869916623	0.130073839	4.784603657	87.97060039	0.999990462	0.869916623	0.130073839	4.784603657	87.97060039	0.999990462
0.5	1	0.75	0.75	0.813222256	0.186768283	4.098123973	67.12386291	0.999990539	0.813222256	0.186768283	4.098123973	67.12386291	0.999990539
0.5	1	0.75	0.9	0.781522277	0.218468467	3.811616188	59.16272655	0.999990744	0.781522277	0.218468467	3.811616188	59.16272655	0.999990744
0.5	1	0.75	1	0.761283549	0.23870743	3.652221756	54.950152	0.999990979	0.761283549	0.23870743	3.652221756	54.950152	0.999990979
0.5	1	1	0	0.989995014	0.009995014	8.651260161	196.3594212	0.999990027	0.989995014	0.009995014	8.651260161	196.3594212	0.999990027
0.5	1	1	0.1	0.989995014	0.009995014	8.651260161	196.3594212	0.999990027	0.989995014	0.009995014	8.651260161	196.3594212	0.999990027
0.5	1	1	0.25	0.989995014	0.009995014	8.651260161	196.3594212	0.999990027	0.989995014	0.009995014	8.651260161	196.3594212	0.999990027
0.5	1	1	0.5	0.989995014	0.009995014	8.651260161	196.3594212	0.999990027	0.989995014	0.009995014	8.651260161	196.3594212	0.999990027
0.5	1	1	0.75	0.989995014	0.009995014	8.651260161	196.3594212	0.999990027	0.989995014	0.009995014	8.651260161	196.3594212	0.999990027
0.5	1	1	0.9	0.989995014	0.009995014	8.651260161	196.3594212	0.999990027	0.989995014	0.009995014	8.651260161	196.3594212	0.999990027
0.5	1	1	1	0.989995014	0.009995014	8.651260161	196.3594212	0.999990027	0.989995014	0.009995014	8.651260161	196.3594212	0.999990027
0.75	0	0	0	0.989995014	0.009995014	8.651260161	196.3594212	0.999990027	0.989995014	0.009995014	8.651260161	196.3594212	0.999990027
0.75	0	0	0.1	0.824163232	0.175827273	4.210083268	70.36417265	0.999990506	0.824163232	0.175827273	4.210083268	70.36417265	0.999990506
0.75	0	0	0.25	0.629266028	0.370725257	2.882394726	36.8868722	0.999991285	0.629266028	0.370725257	2.882394726	36.8868722	0.999991285
0.75	0	0	0.5	0.418194264	0.581795844	2.114740214	22.56176806	0.999990108	0.418194264	0.581795844	2.114740214	22.56176806	0.999990108
0.75	0	0	0.75	0.288518895	0.711475109	1.763824352	17.10940017	0.999994004	0.288518895	0.711475109	1.763824352	17.10940017	0.999994004
0.75	0	0	0.9	0.234048232	0.765945463	1.629513617	15.17390606	0.999993695	0.234048232	0.765945463	1.629513617	15.17390606	0.999993695
0.75	0	0	1	0.204513084	0.79547802	1.558436713	14.17758037	0.999991104	0.204513084	0.79547802	1.558436713	14.17758037	0.999991104
0.75	0	0.25	0	0.989995014	0.009995014	8.651260161	196.3594212	0.999990027	0.989995014	0.009995014	8.651260161	196.3594212	0.999990027
0.75	0	0.25	0.1	0.824163232	0.175827273	4.210083268	70.36417265	0.999990506	0.824163232	0.175827273	4.210083268	70.36417265	0.999990506
0.75	0	0.25	0.25	0.629266028	0.370725257	2.882394726	36.8868722	0.999991285	0.629266028	0.370725257	2.882394726	36.8868722	0.999991285
0.75	0	0.25	0.5	0.418194264	0.581795844	2.114740214	22.56176806	0.999990108	0.418194264	0.581795844	2.114740214	22.56176806	0.999990108
0.75	0	0.25	0.75	0.288518895	0.711475109	1.763824352	17.10940017	0.999994004	0.288518895	0.711475109	1.763824352	17.10940017	0.999994004
0.75	0	0.25	0.9	0.234048232	0.765945463	1.629513617	15.17390606	0.999993695	0.234048232	0.765945463	1.629513617	15.17390606	0.999993695
0.75	0	0.25	1	0.204513084	0.79547802	1.558436713	14.17758037	0.999991104	0.204513084	0.79547802	1.558436713	14.17758037	0.999991104
0.75	0	0.5	0	0.989995014	0.009995014	8.651260161	196.3594212	0.999990027	0.989995014	0.009995014	8.651260161	196.3594212	0.999990027
0.75	0	0.5	0.1	0.824163232	0.175827273	4.210083268	70.36417265	0.999990506	0.824163232	0.175827273	4.210083268	70.36417265	0.999990506
0.75	0	0.5	0.25	0.629266028	0.370725257	2.882394726	36.8868722	0.999991285	0.629266028	0.370725257	2.882394726	36.8868722	0.999991285
0.75	0	0.5	0.5	0.418194264	0.581795844	2.114740214	22.56176806	0.999990108	0.418194264	0.581795844	2.114740214	22.56176806	0.999990108
0.75	0	0.5	0.75	0.288518895	0.711475109	1.763824352	17.10940017	0.999994004	0.288518895	0.711475109	1.763824352	17.10940017	0.999994004
0.75	0	0.5	0.9	0.234048232	0.765945463	1.629513617	15.17390606	0.999993695	0.234048232	0.765945463	1.629513617	15.17390606	0.999993695
0.75	0	0.5	1	0.204513084	0.79547802	1.558436713	14.17758037	0.999991104	0.204513084	0.79547802	1.558436713	14.17758037	0.999991104
0.75	0	0.75	0	0.989995014	0.009995014	8.651260161	196.3594212	0.999990027	0.989995014	0.009995014	8.651260161	196.3594212	0.999990027
0.75	0	0.75	0.1	0.824163232	0.175827273	4.210083268	70.36417265	0.999990506	0.824163232	0.175827273	4.210083268	70.36417265	0.999990506
0.75	0	0.75	0.25	0.629266028	0.370725257	2.882394726	36.8868722	0.999991285	0.629266028	0.370725257	2.882394726	36.8868722	0.999991285
0.75	0	0.75	0.5	0.418194264	0.581795844	2.114740214	22.56176806	0.999990108	0.418194264	0.581795844	2.114740214	22.56176806	0.999990108
0.75	0	0.75	0.75	0.288518895	0.711475109	1.763824352	17.10940017	0.999994004	0.288518895	0.711475109	1.763824352	17.10940017	0.999994004
0.75	0	0.75	0.9	0.234048232	0.765945463	1.629513617	15.17390606	0.999993695	0.234048232	0.765945463	1.629513617	15.17390606	0.999993695
0.75	0	0.75	1	0.204513084	0.79547802	1.558436713	14.17758037	0.999991104	0.204513084	0.79547802	1.558436713	14.17758037	0.999991104
0.75	0	1	0	0.989995014	0.009995014	8.651260161	196.3594212	0.999990027	0.989995014	0.009995014	8.651260161	196.3594212	0.999990027
0.75	0	1	0.1	0.824163232	0.175827273	4.210083268	70.36417265	0.999990506	0.824163232	0.175827273	4.210083268	70.36417265	0.999990506
0.75	0	1	0.25	0.629266028	0.370725257	2.882394726	36.8868722	0.999991285	0.629266028	0.370725257	2.882394726	36.8868722	0.999991285
0.75	0	1	0.5	0.418194264	0.581795844	2.114740214	22.56176806	0.999990108	0.418194264	0.581795844	2.114740214	22.56176806	0.999990108
0.75	0	1	0.75	0.288518895	0.711475109	1.763824352	17.10940017	0.999994004	0.288518895	0.711475109	1.763824352	17.10940017	0.999994004
0.75	0	1	0.9	0.234048232	0.765945463	1.629513617	15.17390606	0.999993695	0.234048232	0.765945463	1.629513617	15.17390606	0.999993695
0.75	0	1	1	0.204513084	0.79547802	1.558436713	14.17758037	0.999991104	0.204513084	0.79547802	1.558436713	14.17758037	0.999991104
0.75	0.01	0	0	0.989995014	0.009995014	8.651260161	196.3594212	0.999990027	0.989995014	0.009995014	8.651260161	196.3594212	0.999990027
0.75	0.01	0	0.1	0.824163232	0.175827273	4.210083268	70.36417265	0.999990506	0.824163232	0.175827273	4.210083268	70.36417265	0.999990506
0.75	0.01	0	0.25	0.629266028	0.370725257	2.882394726	36.8868722	0.999991285	0.629266028	0.370725257	2.882394726	36.8868722	0.999991285
0.75	0.01	0	0.5	0.418194264	0.581795844	2.114740214	22.56176806	0.999990108	0.418194264	0.581795844	2.114740214	22.56176806	0.999990108
0.75	0.01	0	0.75	0.288518895	0.711475109	1.763824352	17.10940017	0.999994004	0.288518895	0.711475109	1.763824352	17.10940017	0.999994004
0.75	0.01	0	0.9	0.234048232	0.765945463	1.629513617	15.17390606	0.999993695	0.234048232	0.765945463	1.629513617	15.17390606	0.999993695
0.75	0.01	0	1	0.204513084	0.79547802	1.558436713	14.17758037	0.999991104	0.204513084	0.79547802	1.558436713	14.17758037	0.999991104
0.75	0.01	0.25	0	0.981001048	0.018988967	13.45749514	194.8545242	0.999990014	0.990268012	0.009722067	8.542986731	196.5962112	0.999990078
0.75	0.01	0.25	0.1	0.759562492	0.240427805	6.201835903	90.75890269	0.999990296	0.843844048	0.156146005	5.006960748	92.52634095	0.999990053
0.75	0.01	0.25	0.25	0.54298813	0.457002492	3.167008557	43.27342263	0.999990623	0.63680587	0.363184621	3.012483364	43.98913705	0.999990492
0.75	0.01	0.25	0.5	0.368952527	0.631038011	2.129272588	23.76363316	0.999990539	0.42160038	0.578391775	2.135651221	23.62909879	0.999992155
0.75	0.01	0.25	0.75	0.270692898	0.729297606	1.768239205	17.59129152	0.999990504	0.290770909	0.709221759	1.773520487	17.40931849	0.999992668
0.75	0.01	0.25	0.9	0.22881953	0.771171215	1.639319581	15.56442737	0.999990745	0.235880412	0.764113699	1.636695095	15.36405873	0.999994111
0.75	0.01	0.25	1	0.205605383	0.794386207	1.572387442	14.54274048	0.99999159	0.206124865	0.793868677	1.56451405	14.32790869	0.999993543
0.75	0.01	0.5	0	0.963084973	0.036905112	21.13958051	191.1946922	0.999990085	0.991123722	0.008866298	8.223863033	197.3037705	0.99999002
0.75	0.01	0.5	0.1	0.743066665	0.256923397	12.84532072	125.8534663	0.999990062	0.901768608	0.098221555	7.311673123	132.595557	0.999990163
0.75	0.01	0.5	0.25	0.489543693	0.51044687	5.071562122	65.32649639	0.999990563	0.685954924	0.314035302	4.440076819	70.66073364	0.999990226
0.75	0.01	0.5	0.5	0.328642865	0.671348059	2.329096981	32.99217241	0.999990924	0.432780169	0.56721086	2.34741299	34.6647561	0.999991029
0.75	0.01	0.5	0.75	0.255067884	0.744923048	1.805901444	20.69518628	0.999990932	0.294872953	0.705118079	1.813277186	20.11757545	0.999991032
0.75	0.01	0.5	0.9	0.22441085	0.775581304	1.665762196	17.18768797	0.999992154	0.238744149	0.761247132	1.659148519	16.49866933	0.999991281
0.75	0.01	0.5	1	0.207198641	0.79279141	1.597523078	15.68147599	0.999990051	0.208478292	0.791513006	1.581422079	15.04856037	0.999991299
0.75	0.01	0.75	0	0.93858711	0.061398859	30.30015344	187.1857402	0.999985969	0.992206991	0.007783055	7.757230017	197.9502724	0.999990046
0.75	0.01	0.75	0.1	0.795974885	0.204015183	27.8134592	164.1977221	0.999990068	0.957030635	0.042959371	9.751761481	176.4426727	0.999990006
0.75	0.01	0.75	0.25	0.5431019	0.456888137	15.81241399	111.5835485	0.999990036	0.816964856	0.183025333	9.355551688	124.2009386	0.999990189
0.75	0.01	0.75	0.5	0.321772192	0.678218283	4.925917194	60.92793102	0.999990475	0.497935217	0.502055162	5.055314696	69.84611616	0.999990379
0.75	0.01	0.75	0.75	0.24568714	0.754303046	2.186947416	35.1094005	0.999990186	0.30738791	0.692602751	2.219240477	38.13506043	0.99999066
0.75	0.01	0.75	0.9	0.221976459	0.778014026	1.775155957	24.64043589	0.999990484	0.244168442	0.755822038	1.751470885	24.09773798	0.999990481
0.75	0.01	0.75	1	0.209864348	0.790126574	1.658349473	19.91319144	0.999990922	0.212292143	0.787697877	1.629449117	18.56166621	0.99999002
0.75	0.01	1	0	0.910515998	0.089464373	39.71836017	183.2556531	0.999980371	0.993188951	0.006801087	7.273972518	198.3790674	0.999990038
0.75	0.01	1	0.1	0.887938326	0.112038236	44.95364147	178.7116678	0.999976561	0.987298046	0.012692024	10.38568007	196.2489573	0.99999007
0.75	0.01	1	0.25	0.845517137	0.15445333	53.20562776	170.2924489	0.999970467	0.97066241	0.029327651	17.34293299	191.2280619	0.99999006
0.75	0.01	1	0.5	0.745552946	0.254408037	67.05980961	150.6399634	0.999960983	0.904711975	0.095268618	36.004553	176.1211578	0.999980593
0.75	0.01	1	0.75	0.593938652	0.406018886	77.71680215	120.5026276	0.999957539	0.746916663	0.253046183	61.97325857	147.0584111	0.999962846
0.75	0.01	1	0.9	0.467390069	0.532573063	77.36216548	94.22202609	0.999963133	0.571489224	0.428469176	75.96243034	115.9667668	0.9999584
0.75	0.01	1	1	0.364787337	0.635185552	67.37573203	71.27756765	0.999972889	0.401767459	0.59820009	73.80656836	83.03047113	0.999967549
0.75	0.02	0	0	0.989995014	0.009995014	8.651260161	196.3594212	0.999990027	0.989995014	0.009995014	8.651260161	196.3594212	0.999990027
0.75	0.02	0	0.1	0.824163232	0.175827273	4.210083268	70.36417265	0.999990506	0.824163232	0.175827273	4.210083268	70.36417265	0.999990506
0.75	0.02	0	0.25	0.629266028	0.370725257	2.882394726	36.8868722	0.999991285	0.629266028	0.370725257	2.882394726	36.8868722	0.999991285
0.75	0.02	0	0.5	0.418194264	0.581795844	2.114740214	22.56176806	0.999990108	0.418194264	0.581795844	2.114740214	22.56176806	0.999990108
0.75	0.02	0	0.75	0.288518895	0.711475109	1.763824352	17.10940017	0.999994004	0.288518895	0.711475109	1.763824352	17.10940017	0.999994004
0.75	0.02	0	0.9	0.234048232	0.765945463	1.629513617	15.17390606	0.999993695	0.234048232	0.765945463	1.629513617	15.17390606	0.999993695
0.75	0.02	0	1	0.204513084	0.79547802	1.558436713	14.17758037	0.999991104	0.204513084	0.79547802	1.558436713	14.17758037	0.999991104
0.75	0.02	0.25	0	0.97821385	0.021776217	14.50599338	193.7430695	0.999990067	0.990487631	0.009502459	8.447162915	196.7432713	0.99999009
0.75	0.02	0.25	0.1	0.750243758	0.249746427	6.359600762	91.02266332	0.999990184	0.850287086	0.149703168	5.100511457	93.92600767	0.999990254
0.75	0.02	0.25	0.25	0.539246069	0.46074507	3.204448942	44.23673359	0.999991139	0.643009434	0.356980962	3.091782442	45.70623431	0.999990396
0.75	0.02	0.25	0.5	0.370141171	0.629850898	2.144092006	24.46697285	0.999992069	0.424976153	0.575014425	2.156013051	24.42051857	0.999990578
0.75	0.02	0.25	0.75	0.272942475	0.727050318	1.782626203	17.98605702	0.999992792	0.293021067	0.706972213	1.783145892	17.67487201	0.99999328
0.75	0.02	0.25	0.9	0.231062235	0.768929973	1.653106394	15.87870221	0.999992208	0.237713833	0.762276879	1.643838448	15.53099272	0.999990712
0.75	0.02	0.25	1	0.207738143	0.792256164	1.585532616	14.82393175	0.999994307	0.207738817	0.792252339	1.570563984	14.45894584	0.999991156
0.75	0.02	0.5	0	0.958185933	0.041804092	22.60279361	189.4123048	0.999990025	0.991674362	0.008315664	7.963767667	197.5849495	0.999990027
0.75	0.02	0.5	0.1	0.738549312	0.261440848	13.03498432	125.4642018	0.99999016	0.911695931	0.088294193	7.169108264	133.9139672	0.999990124
0.75	0.02	0.5	0.25	0.499119937	0.500870304	5.419977143	66.62137393	0.999990241	0.709943083	0.290047459	4.749523424	73.16513269	0.999990542
0.75	0.02	0.5	0.5	0.337348662	0.662641534	2.518901831	35.40822096	0.999990195	0.446597624	0.553393429	2.545404044	37.90847079	0.999991053
0.75	0.02	0.5	0.75	0.261448249	0.738543582	1.881551828	22.92719375	0.99999183	0.301400559	0.698590202	1.868063843	22.39844894	0.999990761
0.75	0.02	0.5	0.9	0.229938517	0.770053443	1.717274116	18.8318253	0.99999196	0.243523423	0.756467167	1.690452343	17.6901571	0.99999059
0.75	0.02	0.5	1	0.21226425	0.787728085	1.640325804	16.98168969	0.999992335	0.212501775	0.787489157	1.605275035	15.82605993	0.999990932
0.75	0.02	0.75	0	0.93483775	0.065147624	30.98019452	185.4151815	0.999985374	0.992942396	0.007047606	7.364126299	198.2169143	0.999990002
0.75	0.02	0.75	0.1	0.800483154	0.199506937	27.2394193	163.7840304	0.999990091	0.963362804	0.036627213	9.059306953	177.5451179	0.999990017
0.75	0.02	0.75	0.25	0.574026934	0.425963276	15.84117634	113.5250446	0.99999021	0.847457517	0.152532553	9.038451173	126.8869188	0.99999007
0.75	0.02	0.75	0.5	0.356107552	0.643882942	6.164114106	66.02617986	0.999990494	0.548180887	0.45180937	6.030370308	75.2668472	0.999990257
0.75	0.02	0.75	0.75	0.265200292	0.734789987	2.865404558	42.3997513	0.999990279	0.330750192	0.669239979	2.870242228	45.93136227	0.999990171
0.75	0.02	0.75	0.9	0.235481498	0.764508872	2.117410939	32.40680934	0.99999037	0.256444348	0.74354623	1.988314357	31.96720745	0.999990578
0.75	0.02	0.75	1	0.220782367	0.779208086	1.859081857	26.6487328	0.999990452	0.220976496	0.77901452	1.737237969	23.82391237	0.999991016
0.75	0.02	1	0	0.911010931	0.088969809	38.81097702	181.8772108	0.99998074	0.993987055	0.006002998	6.800327724	198.5857287	0.999990052
0.75	0.02	1	0.1	0.895249132	0.104728973	42.46610559	178.5314504	0.999978105	0.989548341	0.010441679	9.336224946	197.0975155	0.99999002
0.75	0.02	1	0.25	0.867387801	0.132586126	48.18671213	172.7210491	0.999973927	0.977884793	0.022105228	14.80989679	193.6765069	0.999990021
0.75	0.02	1	0.5	0.806972622	0.192994162	58.16605845	160.4154611	0.999966784	0.935187616	0.064798078	29.36303499	183.7891891	0.999985694
0.75	0.02	1	0.75	0.72203931	0.277921303	68.19474643	143.4812325	0.999960614	0.837980605	0.16198994	51.23407011	165.6381649	0.999970545
0.75	0.02	1	0.9	0.653171036	0.346787455	73.64926192	129.874282	0.999958491	0.731183719	0.26877667	67.28977147	147.4087262	0.999960388
0.75	0.02	1	1	0.595902803	0.404055682	76.4882994	118.5471692	0.999958485	0.624428201	0.375527883	77.99701621	129.2322694	0.999956084
0.75	0.03	0	0	0.989995014	0.009995014	8.651260161	196.3594212	0.999990027	0.989995014	0.009995014	8.651260161	196.3594212	0.999990027
0.75	0.03	0	0.1	0.824163232	0.175827273	4.210083268	70.36417265	0.999990506	0.824163232	0.175827273	4.210083268	70.36417265	0.999990506
0.75	0.03	0	0.25	0.629266028	0.370725257	2.882394726	36.8868722	0.999991285	0.629266028	0.370725257	2.882394726	36.8868722	0.999991285
0.75	0.03	0	0.5	0.418194264	0.581795844	2.114740214	22.56176806	0.999990108	0.418194264	0.581795844	2.114740214	22.56176806	0.999990108
0.75	0.03	0	0.75	0.288518895	0.711475109	1.763824352	17.10940017	0.999994004	0.288518895	0.711475109	1.763824352	17.10940017	0.999994004
0.75	0.03	0	0.9	0.234048232	0.765945463	1.629513617	15.17390606	0.999993695	0.234048232	0.765945463	1.629513617	15.17390606	0.999993695
0.75	0.03	0	1	0.204513084	0.79547802	1.558436713	14.17758037	0.999991104	0.204513084	0.79547802	1.558436713	14.17758037	0.999991104
0.75	0.03	0.25	0	0.977403377	0.022586689	14.71240405	193.1237129	0.999990065	0.990681007	0.009309075	8.358830448	196.8581579	0.999990082
0.75	0.03	0.25	0.1	0.75196655	0.248023559	6.398817928	91.2718204	0.99999011	0.85507213	0.144918096	5.143638953	94.72023853	0.999990227
0.75	0.03	0.25	0.25	0.543238081	0.456752019	3.258244303	44.9017868	0.9999901	0.648602199	0.35138804	3.152922596	46.74552935	0.999990238
0.75	0.03	0.25	0.5	0.373439006	0.626552539	2.167631471	24.99345741	0.999991544	0.428319678	0.571671793	2.175761661	25.05904253	0.999991472
0.75	0.03	0.25	0.75	0.275435354	0.724556396	1.796927869	18.29695294	0.999991749	0.295268893	0.704723179	1.792692637	17.92317954	0.999992073
0.75	0.03	0.25	0.9	0.233204096	0.766787702	1.66488599	16.12250834	0.999991798	0.239548249	0.760443772	1.650940594	15.68873303	0.999992022
0.75	0.03	0.25	1	0.20968553	0.790304994	1.596147468	15.03857455	0.999990524	0.209354768	0.790638909	1.576584581	14.58248508	0.999993678
0.75	0.03	0.5	0	0.958771627	0.041218472	22.24112118	189.0379171	0.9999901	0.992085326	0.007904685	7.754850008	197.7612284	0.999990011
0.75	0.03	0.5	0.1	0.749837795	0.25015227	12.83968637	125.9710018	0.999990065	0.918131065	0.081859046	7.026652309	134.631475	0.99999011
0.75	0.03	0.5	0.25	0.516901112	0.4830891	5.675913673	67.90060027	0.999990212	0.727384968	0.272605284	4.900222542	74.5288335	0.999990252
0.75	0.03	0.5	0.5	0.348266328	0.651723844	2.688725757	37.01700014	0.999990172	0.459585449	0.540405489	2.710626202	39.77647861	0.999990938
0.75	0.03	0.5	0.75	0.268221949	0.731768384	1.956759864	24.48090193	0.999990333	0.308049205	0.691942642	1.926057886	24.15741289	0.999991847
0.75	0.03	0.5	0.9	0.2354102	0.764580217	1.767179861	20.11618291	0.999990417	0.24837923	0.751612386	1.723283016	18.79966307	0.999991616
0.75	0.03	0.5	1	0.21712634	0.782865348	1.68046111	18.04952581	0.999991689	0.216580645	0.78340967	1.629949509	16.57655505	0.999990314
0.75	0.03	0.75	0	0.939023135	0.060963126	29.55415891	185.7361079	0.999986262	0.993442157	0.006547858	7.075083225	198.3631051	0.999990015
0.75	0.03	0.75	0.1	0.816931096	0.18305898	25.83934241	164.9462084	0.999990075	0.967119948	0.032870115	8.58641739	178.1129042	0.999990063
0.75	0.03	0.75	0.25	0.608060962	0.391929073	15.6413122	115.8085625	0.999990035	0.865469688	0.134520445	8.711354926	128.2403858	0.999990133
0.75	0.03	0.75	0.5	0.388488797	0.61150161	6.930450854	69.46709979	0.999990407	0.585694409	0.414295623	6.476256224	78.05231494	0.999990032
0.75	0.03	0.75	0.75	0.285684214	0.714305955	3.463865826	46.66151311	0.999990169	0.354602097	0.645388127	3.447155505	50.0952043	0.999990224
0.75	0.03	0.75	0.9	0.250566803	0.749423632	2.517453645	37.31048772	0.999990436	0.270489461	0.729501202	2.305588641	37.15963518	0.999990663
0.75	0.03	0.75	1	0.233116786	0.766874209	2.139020509	31.84966023	0.999990995	0.230758146	0.769232574	1.898929302	28.84296781	0.99999072
0.75	0.03	1	0	0.920413657	0.079568882	36.07232423	183.1357323	0.999982539	0.994500108	0.005489918	6.470459599	198.6783544	0.999990026
0.75	0.03	1	0.1	0.908741497	0.091238997	38.97399371	180.6060582	0.999980494	0.990811023	0.009179033	8.680548768	197.5057118	0.999990056
0.75	0.03	1	0.25	0.888610309	0.111366918	43.52847916	176.3283479	0.999977227	0.98151098	0.018479104	13.34582888	194.8289831	0.999990084
0.75	0.03	1	0.5	0.846561982	0.153409405	51.60750915	167.6404678	0.999971387	0.949142054	0.050846308	25.575239	187.2897717	0.999988361
0.75	0.03	1	0.75	0.790186698	0.209778741	60.18765044	156.3198236	0.999965439	0.878432288	0.12154354	44.23850797	173.885008	0.999975827
0.75	0.03	1	0.9	0.746469828	0.253492331	65.47220261	147.6874032	0.999962159	0.802943544	0.197022451	58.66514649	160.9858284	0.999965996
0.75	0.03	1	1	0.711479862	0.288480442	68.96863688	140.8289071	0.999960304	0.729258734	0.270700737	69.47877319	148.7537064	0.999959471
0.75	0.04	0	0	0.989995014	0.009995014	8.651260161	196.3594212	0.999990027	0.989995014	0.009995014	8.651260161	196.3594212	0.999990027
0.75	0.04	0	0.1	0.824163232	0.175827273	4.210083268	70.36417265	0.999990506	0.824163232	0.175827273	4.210083268	70.36417265	0.999990506
0.75	0.04	0	0.25	0.629266028	0.370725257	2.882394726	36.8868722	0.999991285	0.629266028	0.370725257	2.882394726	36.8868722	0.999991285
0.75	0.04	0	0.5	0.418194264	0.581795844	2.114740214	22.56176806	0.999990108	0.418194264	0.581795844	2.114740214	22.56176806	0.999990108
0.75	0.04	0	0.75	0.288518895	0.711475109	1.763824352	17.10940017	0.999994004	0.288518895	0.711475109	1.763824352	17.10940017	0.999994004
0.75	0.04	0	0.9	0.234048232	0.765945463	1.629513617	15.17390606	0.999993695	0.234048232	0.765945463	1.629513617	15.17390606	0.999993695
0.75	0.04	0	1	0.204513084	0.79547802	1.558436713	14.17758037	0.999991104	0.204513084	0.79547802	1.558436713	14.17758037	0.999991104
0.75	0.04	0.25	0	0.977374618	0.022615461	14.65816556	192.8571113	0.999990079	0.99085609	0.00913397	8.276166695	196.9534269	0.999990061
0.75	0.04	0.25	0.1	0.756319829	0.243670283	6.424994612	91.60858668	0.999990112	0.859017948	0.140972312	5.165343289	95.2712906	0.99999026
0.75	0.04	0.25	0.25	0.548267791	0.451722686	3.311679104	45.46379533	0.999990477	0.653771318	0.346219204	3.202861722	47.48861143	0.999990522
0.75	0.04	0.25	0.5	0.376691565	0.623300256	2.189408114	25.41914226	0.999991821	0.431629898	0.568361347	2.194871264	25.59374411	0.999991245
0.75	0.04	0.25	0.75	0.277782327	0.7222096	1.809331137	18.55376995	0.999991927	0.297513932	0.702477708	1.802153362	18.15770615	0.999991641
0.75	0.04	0.25	0.9	0.235199079	0.764793418	1.674801072	16.32120509	0.999992497	0.241383417	0.75860984	1.657998543	15.84003293	0.999993257
0.75	0.04	0.25	1	0.211490013	0.788502017	1.60492003	15.2109297	0.99999203	0.210972547	0.789019111	1.582573962	14.70109841	0.999991659
0.75	0.04	0.5	0	0.96052629	0.039463716	21.61483271	189.2811884	0.999990006	0.99241928	0.007570746	7.576438008	197.888705	0.999990026
0.75	0.04	0.5	0.1	0.761823695	0.238166482	12.64798224	126.732489	0.999990178	0.922967572	0.077022632	6.894379763	135.1126595	0.999990204
0.75	0.04	0.5	0.25	0.533093345	0.466897025	5.861424756	69.0137858	0.99999037	0.741341315	0.258648854	4.982115736	75.44174564	0.999990169
0.75	0.04	0.5	0.5	0.358518538	0.641472474	2.829705689	38.21710141	0.999991013	0.471822941	0.528167553	2.849513075	41.06169657	0.999990494
0.75	0.04	0.5	0.75	0.274720975	0.725269786	2.025389587	25.64271498	0.999990761	0.31477138	0.68522004	1.985354799	25.5413682	0.99999142
0.75	0.04	0.5	0.9	0.240668979	0.759322878	1.813621681	21.13764621	0.999991857	0.253302889	0.746688357	1.757397336	19.81778601	0.999991247
0.75	0.04	0.5	1	0.221793451	0.778198652	1.717715399	18.93419465	0.999992103	0.220711433	0.779280406	1.655375253	17.30104142	0.999991839
0.75	0.04	0.75	0	0.943821216	0.056165999	28.10159025	186.6963124	0.999987215	0.993825097	0.006164905	6.841508322	198.4549685	0.999990002
0.75	0.04	0.75	0.1	0.831830817	0.168159205	24.62843814	166.3662507	0.999990023	0.969782979	0.030207039	8.22070307	178.4752244	0.999990018
0.75	0.04	0.75	0.25	0.636096734	0.363893359	15.39063481	117.7733364	0.999990092	0.87810035	0.121889689	8.417675445	129.0992489	0.999990039
0.75	0.04	0.75	0.5	0.416596635	0.583393831	7.409913432	71.93758081	0.999990465	0.615578851	0.384411432	6.694462364	79.83773016	0.999990283
0.75	0.04	0.75	0.75	0.305255795	0.694734345	3.938457244	49.50025318	0.999990139	0.377698455	0.622291848	3.91230595	52.79341922	0.999990303
0.75	0.04	0.75	0.9	0.265766101	0.734224491	2.884967295	40.51524266	0.999990592	0.28553066	0.714459397	2.64154282	40.62744667	0.999990057
0.75	0.04	0.75	1	0.245949144	0.754040876	2.429703838	35.39250929	0.99999002	0.241553373	0.758437286	2.106512161	32.83764815	0.999990659
0.75	0.04	1	0	0.928746952	0.071237144	33.73954685	184.7956066	0.999984097	0.994878346	0.005111681	6.213411677	198.7274883	0.999990027
0.75	0.04	1	0.1	0.919601093	0.080381326	36.17031841	182.8011911	0.999982419	0.991673015	0.008316994	8.200539587	197.7489001	0.999990009
0.75	0.04	1	0.25	0.904062766	0.095916963	39.98803687	179.4742341	0.999979729	0.983824584	0.016165458	12.32660402	195.5245565	0.999990042
0.75	0.04	1	0.5	0.872380643	0.127594192	46.79516111	172.8688925	0.999974835	0.957487786	0.042502275	23.00264615	189.3723243	0.999990061
0.75	0.04	1	0.75	0.83126574	0.168703827	54.13913429	164.5336063	0.999969566	0.901816251	0.098163207	39.33172892	178.6760493	0.999979458
0.75	0.04	1	0.9	0.800396288	0.199570061	58.7893957	158.38605	0.999966349	0.843840275	0.156130373	52.16639877	168.6945145	0.999970648
0.75	0.04	1	1	0.776354397	0.223609855	61.979261	153.6410014	0.999964252	0.788454372	0.211509726	62.06667237	159.5337989	0.999964098
0.75	0.05	0	0	0.989995014	0.009995014	8.651260161	196.3594212	0.999990027	0.989995014	0.009995014	8.651260161	196.3594212	0.999990027
0.75	0.05	0	0.1	0.824163232	0.175827273	4.210083268	70.36417265	0.999990506	0.824163232	0.175827273	4.210083268	70.36417265	0.999990506
0.75	0.05	0	0.25	0.629266028	0.370725257	2.882394726	36.8868722	0.999991285	0.629266028	0.370725257	2.882394726	36.8868722	0.999991285
0.75	0.05	0	0.5	0.418194264	0.581795844	2.114740214	22.56176806	0.999990108	0.418194264	0.581795844	2.114740214	22.56176806	0.999990108
0.75	0.05	0	0.75	0.288518895	0.711475109	1.763824352	17.10940017	0.999994004	0.288518895	0.711475109	1.763824352	17.10940017	0.999994004
0.75	0.05	0	0.9	0.234048232	0.765945463	1.629513617	15.17390606	0.999993695	0.234048232	0.765945463	1.629513617	15.17390606	0.999993695
0.75	0.05	0	1	0.204513084	0.79547802	1.558436713	14.17758037	0.999991104	0.204513084	0.79547802	1.558436713	14.17758037	0.999991104
0.75	0.05	0.25	0	0.977635784	0.022354315	14.52759895	192.7997362	0.999990099	0.991017095	0.008972934	8.198116224	197.034925	0.999990029
0.75	0.05	0.25	0.1	0.760976237	0.239013893	6.446157505	91.96968378	0.99999013	0.862430783	0.137559536	5.175279228	95.69071943	0.999990319
0.75	0.05	0.25	0.25	0.553167078	0.446823925	3.359074691	45.94696328	0.999991003	0.658611959	0.341379063	3.244866483	48.06441678	0.999991022
0.75	0.05	0.25	0.5	0.37983846	0.620151956	2.209365272	25.7812232	0.999990415	0.434906214	0.56508536	2.213334353	26.05267511	0.999991574
0.75	0.05	0.25	0.75	0.280041807	0.719950894	1.82054334	18.77689752	0.999992701	0.299755749	0.700236055	1.811521288	18.38011981	0.999991804
0.75	0.05	0.25	0.9	0.237114129	0.76287948	1.683643796	16.49322883	0.999993609	0.243219099	0.756771585	1.665009424	15.985941	0.999990683
0.75	0.05	0.25	1	0.213220893	0.786772784	1.612694547	15.35960668	0.999993677	0.212591984	0.787402073	1.588530309	14.81609835	0.999994058
0.75	0.05	0.5	0	0.962345973	0.037644057	21.0042094	189.7197483	0.99999003	0.992702676	0.007287418	7.419186512	197.988622	0.999990094
0.75	0.05	0.5	0.1	0.772461464	0.227528599	12.46665181	127.4765262	0.999990063	0.926861443	0.073128587	6.772319999	135.4662763	0.99999003
0.75	0.05	0.5	0.25	0.547465962	0.45252409	5.993693749	69.93865757	0.999990052	0.753044747	0.246945438	5.026612464	76.11488024	0.999990185
0.75	0.05	0.5	0.5	0.36820722	0.631783816	2.949194529	39.16402177	0.999991036	0.483386538	0.516604004	2.967134181	42.02727608	0.999990542
0.75	0.05	0.5	0.75	0.281044275	0.718945974	2.088729058	26.56842188	0.999990249	0.32152845	0.67846179	2.044523628	26.65597081	0.99999024
0.75	0.05	0.5	0.9	0.245810469	0.754180006	1.857511338	21.98341989	0.999990474	0.258284558	0.741705863	1.792486584	20.74132841	0.999990421
0.75	0.05	0.5	1	0.226356766	0.773635289	1.753026929	19.68969057	0.999992055	0.224890146	0.775102107	1.681458763	17.99566141	0.999992253
0.75	0.05	0.75	0	0.947879112	0.052108911	26.86033864	187.6484709	0.999988023	0.994135976	0.005854031	6.643963443	198.5185887	0.999990007
0.75	0.05	0.75	0.1	0.843930997	0.156059018	23.60922509	167.5924596	0.999990015	0.971832899	0.028157186	7.920751189	178.7342444	0.999990085
0.75	0.05	0.75	0.25	0.659023615	0.340966549	15.10758682	119.3180423	0.999990165	0.887714191	0.112275868	8.156945962	129.7073731	0.999990059
0.75	0.05	0.75	0.5	0.441343756	0.558646616	7.716660503	73.78367477	0.999990372	0.640295372	0.359694864	6.795861582	81.10862978	0.999990235
0.75	0.05	0.75	0.75	0.323811166	0.676178946	4.311953229	51.55733637	0.999990111	0.399635649	0.600354732	4.277527355	54.72833688	0.999990381
0.75	0.05	0.75	0.9	0.28071554	0.71927456	3.202782022	42.78215333	0.9999901	0.301000153	0.698989867	2.961041011	43.10127202	0.99999002
0.75	0.05	0.75	1	0.258858017	0.741132001	2.699324957	37.88405039	0.999990019	0.253101466	0.746888674	2.337171182	35.84614613	0.99999014
0.75	0.05	1	0	0.935227803	0.064757534	31.84433344	186.1832776	0.999985337	0.995178718	0.004811304	6.000886253	198.7538089	0.999990023
0.75	0.05	1	0.1	0.927772703	0.072211217	33.93615572	184.551906	0.99998392	0.992321209	0.007668886	7.820712711	197.91631	0.999990096
0.75	0.05	1	0.25	0.915248338	0.08473331	37.21961865	181.8563624	0.999981648	0.985476033	0.014514031	11.5510733	195.9976705	0.999990064
0.75	0.05	1	0.5	0.890168926	0.109808556	43.08090843	176.5887017	0.999977482	0.963153644	0.036836398	21.09187655	190.7633219	0.999990042
0.75	0.05	1	0.75	0.858405461	0.141567434	49.4371644	170.0898281	0.999972895	0.917220411	0.082761684	35.65615633	181.846009	0.999982096
0.75	0.05	1	0.9	0.835109669	0.164860316	53.4970069	165.4060011	0.999969985	0.870365693	0.129608583	47.17548223	173.7081276	0.999974276
0.75	0.05	1	1	0.817305372	0.182662634	56.30930819	161.8595479	0.999968006	0.826379727	0.173588451	56.15120027	166.4121314	0.999968178
0.75	0.06	0	0	0.989995014	0.009995014	8.651260161	196.3594212	0.999990027	0.989995014	0.009995014	8.651260161	196.3594212	0.999990027
0.75	0.06	0	0.1	0.824163232	0.175827273	4.210083268	70.36417265	0.999990506	0.824163232	0.175827273	4.210083268	70.36417265	0.999990506
0.75	0.06	0	0.25	0.629266028	0.370725257	2.882394726	36.8868722	0.999991285	0.629266028	0.370725257	2.882394726	36.8868722	0.999991285
0.75	0.06	0	0.5	0.418194264	0.581795844	2.114740214	22.56176806	0.999990108	0.418194264	0.581795844	2.114740214	22.56176806	0.999990108
0.75	0.06	0	0.75	0.288518895	0.711475109	1.763824352	17.10940017	0.999994004	0.288518895	0.711475109	1.763824352	17.10940017	0.999994004
0.75	0.06	0	0.9	0.234048232	0.765945463	1.629513617	15.17390606	0.999993695	0.234048232	0.765945463	1.629513617	15.17390606	0.999993695
0.75	0.06	0	1	0.204513084	0.79547802	1.558436713	14.17758037	0.999991104	0.204513084	0.79547802	1.558436713	14.17758037	0.999991104
0.75	0.06	0.25	0	0.977984291	0.022005759	14.38089521	192.8454019	0.99999005	0.991166722	0.008823366	8.124014776	197.1097167	0.999990088
0.75	0.06	0.25	0.1	0.765415793	0.234574362	6.461352055	92.31776174	0.999990155	0.865465081	0.134525312	5.177884696	96.02766267	0.999990393
0.75	0.06	0.25	0.25	0.557854983	0.442135543	3.400746445	46.36872773	0.999990526	0.663182978	0.336807572	3.280837511	48.53230889	0.999990549
0.75	0.06	0.25	0.5	0.382912082	0.617079366	2.22797745	26.09949126	0.999991448	0.438148319	0.561841762	2.231153787	26.45342238	0.999990081
0.75	0.06	0.25	0.75	0.282255154	0.717735809	1.831042108	18.97781017	0.999990962	0.301993929	0.697998436	1.820790234	18.59153863	0.999992365
0.75	0.06	0.25	0.9	0.238991022	0.761000802	1.691899859	16.64895144	0.999991825	0.245055061	0.754937378	1.671970532	16.12732359	0.999992439
0.75	0.06	0.25	1	0.214916134	0.785075755	1.619916243	15.49388069	0.999991889	0.214212913	0.785779477	1.594451864	14.92786494	0.99999239
0.75	0.06	0.5	0	0.963991221	0.035998807	20.45006277	190.1723877	0.999990028	0.992949269	0.007040758	7.277869789	198.0625772	0.999990027
0.75	0.06	0.5	0.1	0.781724437	0.218265696	12.29087797	128.1290261	0.999990133	0.93012345	0.069866565	6.659352453	135.7427935	0.999990016
0.75	0.06	0.5	0.25	0.560407937	0.439582507	6.08866754	70.70711564	0.999990445	0.763144271	0.236845982	5.048381375	76.64029932	0.999990254
0.75	0.06	0.5	0.5	0.377477314	0.622512745	3.052651135	39.94124776	0.99999006	0.49434213	0.505648758	3.067365457	42.79214537	0.999990888
0.75	0.06	0.5	0.75	0.287254012	0.7127363	2.147711096	27.33557286	0.999990312	0.32829013	0.671701488	2.102567649	27.57377162	0.999991619
0.75	0.06	0.5	0.9	0.2508901	0.749101978	1.899391944	22.70429442	0.999992077	0.263313908	0.736676876	1.828215794	21.57326336	0.999990785
0.75	0.06	0.5	1	0.230873718	0.769117086	1.787005692	20.35022289	0.999990804	0.229112361	0.770879154	1.708087091	18.65666149	0.999991515
0.75	0.06	0.75	0	0.951234762	0.04875394	25.7951673	188.4593641	0.999988701	0.994397682	0.005592373	6.47199491	198.5655177	0.999990055
0.75	0.06	0.75	0.1	0.853876699	0.14611337	22.72811788	168.5922792	0.999990068	0.973490315	0.026499749	7.665658029	178.9276289	0.999990064
0.75	0.06	0.75	0.25	0.67828829	0.321701735	14.81304532	120.5406114	0.999990025	0.895404868	0.104585133	7.923987499	130.1657685	0.99999
0.75	0.06	0.75	0.5	0.46353119	0.536459292	7.915419545	75.22610184	0.999990482	0.661255839	0.33873446	6.831285501	82.07204612	0.999990299
0.75	0.06	0.75	0.75	0.341473896	0.658516647	4.609221312	53.14383256	0.999990543	0.420306179	0.579683933	4.561966193	56.20384792	0.999990112
0.75	0.06	0.75	0.9	0.295357301	0.704633016	3.474782373	44.49867682	0.999990317	0.31653944	0.683451411	3.249557979	44.96980751	0.999990852
0.75	0.06	0.75	1	0.271712289	0.728278738	2.941237557	39.74349228	0.999991027	0.265134487	0.734855578	2.571084441	38.13264927	0.999990065
0.75	0.06	1	0	0.940361923	0.059624425	30.26209132	187.2799109	0.999986348	0.995426237	0.004563806	5.819612235	198.7676065	0.999990043
0.75	0.06	1	0.1	0.934115711	0.065869417	32.0941157	185.9081812	0.999985128	0.99283404	0.007156029	7.507252929	198.031152	0.999990069
0.75	0.06	1	0.25	0.923716124	0.076267049	34.96668238	183.6587518	0.999983173	0.986733648	0.013256381	10.93024394	196.3418862	0.999990028
0.75	0.06	1	0.5	0.903191059	0.096788523	40.09197374	179.3177203	0.999979582	0.967299457	0.032690569	19.59454266	191.7712504	0.999990027
0.75	0.06	1	0.75	0.877692203	0.122283383	45.65712927	174.0553177	0.999975587	0.928202808	0.071781293	32.77326134	184.1136734	0.999984101
0.75	0.06	1	0.9	0.859323857	0.140649152	49.22150216	170.3275291	0.999973008	0.889012865	0.110964265	43.21820997	177.2467441	0.99997713
0.75	0.06	1	1	0.845478546	0.154492678	51.69811815	167.5435169	0.999971224	0.852743749	0.147227813	51.38915293	171.1993921	0.999971562
0.75	0.07	0	0	0.989995014	0.009995014	8.651260161	196.3594212	0.999990027	0.989995014	0.009995014	8.651260161	196.3594212	0.999990027
0.75	0.07	0	0.1	0.824163232	0.175827273	4.210083268	70.36417265	0.999990506	0.824163232	0.175827273	4.210083268	70.36417265	0.999990506
0.75	0.07	0	0.25	0.629266028	0.370725257	2.882394726	36.8868722	0.999991285	0.629266028	0.370725257	2.882394726	36.8868722	0.999991285
0.75	0.07	0	0.5	0.418194264	0.581795844	2.114740214	22.56176806	0.999990108	0.418194264	0.581795844	2.114740214	22.56176806	0.999990108
0.75	0.07	0	0.75	0.288518895	0.711475109	1.763824352	17.10940017	0.999994004	0.288518895	0.711475109	1.763824352	17.10940017	0.999994004
0.75	0.07	0	0.9	0.234048232	0.765945463	1.629513617	15.17390606	0.999993695	0.234048232	0.765945463	1.629513617	15.17390606	0.999993695
0.75	0.07	0	1	0.204513084	0.79547802	1.558436713	14.17758037	0.999991104	0.204513084	0.79547802	1.558436713	14.17758037	0.999991104
0.75	0.07	0.25	0	0.978353574	0.021636433	14.23355144	192.9409711	0.999990008	0.991306725	0.008683315	8.053260659	197.1726041	0.99999004
0.75	0.07	0.25	0.1	0.769562234	0.230427954	6.470686783	92.63954048	0.999990187	0.868211811	0.131778259	5.175568325	96.3074064	0.99999007
0.75	0.07	0.25	0.25	0.562348056	0.437642055	3.437601129	46.74086282	0.999990111	0.667524817	0.332465339	3.312014764	48.92515065	0.999990155
0.75	0.07	0.25	0.5	0.385932484	0.614057996	2.245543183	26.38468915	0.99999048	0.441356105	0.558634982	2.248338718	26.80848128	0.999991088
0.75	0.07	0.25	0.75	0.284442468	0.715549979	1.841070858	19.16293606	0.999992447	0.30422808	0.695762026	1.829954626	18.79268772	0.999990106
0.75	0.07	0.25	0.9	0.240847416	0.759146109	1.699778934	16.79334489	0.999993525	0.246891077	0.753099061	1.678879266	16.26431964	0.999990138
0.75	0.07	0.25	1	0.216593303	0.783400639	1.626797116	15.61851922	0.999993942	0.21583517	0.784155257	1.600336966	15.03684386	0.999990427
0.75	0.07	0.5	0	0.965448159	0.034541938	19.94839872	190.5868143	0.999990097	0.993168084	0.006821949	7.149130843	198.1253264	0.999990033
0.75	0.07	0.5	0.1	0.789879156	0.210111032	12.11989178	128.6896535	0.999990188	0.932931409	0.067058762	6.554266642	135.9676942	0.999990171
0.75	0.07	0.5	0.25	0.572220364	0.427769928	6.157106801	71.35509899	0.999990291	0.772031507	0.227958846	5.055352733	77.06626429	0.999990353
0.75	0.07	0.5	0.5	0.386407008	0.61358355	3.143386977	40.59734636	0.999990558	0.504745735	0.495244433	3.153194046	43.41970676	0.999990168
0.75	0.07	0.5	0.75	0.293387007	0.706603733	2.203046259	27.98918412	0.99999074	0.335032929	0.664958695	2.15882425	28.34396833	0.999991624
0.75	0.07	0.5	0.9	0.255940696	0.744051411	1.939654426	23.33212223	0.999992107	0.268380672	0.731611217	1.864255127	22.32014865	0.999991889
0.75	0.07	0.5	1	0.235375237	0.764615003	1.819999487	20.93770949	0.99999024	0.233373354	0.766618323	1.735133385	19.28147094	0.999991677
0.75	0.07	0.75	0	0.954055092	0.04593419	24.86452126	189.1356493	0.999989282	0.9946233	0.005366759	6.319490684	198.598283	0.999990059
0.75	0.07	0.75	0.1	0.862245366	0.137744709	21.95117634	169.4114026	0.999990075	0.974875573	0.025114525	7.443552368	179.0806848	0.999990098
0.75	0.07	0.75	0.25	0.694846823	0.305143283	14.51939217	121.5325545	0.999990106	0.901766435	0.098223668	7.714231074	130.5273483	0.999990103
0.75	0.07	0.75	0.5	0.483660413	0.51632981	8.042396754	76.39331349	0.999990222	0.679363195	0.320627228	6.827115496	82.83355646	0.999990423
0.75	0.07	0.75	0.75	0.358330474	0.641659975	4.847830578	54.42065162	0.999990449	0.439717754	0.560272392	4.782807914	57.37655861	0.999990146
0.75	0.07	0.75	0.9	0.309677037	0.690313901	3.707381655	45.86348944	0.999990939	0.331926187	0.668064069	3.503121808	46.4426161	0.999990256
0.75	0.07	0.75	1	0.284460776	0.715529662	3.156060069	41.20255779	0.999990438	0.277437505	0.722553398	2.795863114	39.91973573	0.999990902
0.75	0.07	1	0	0.94455588	0.055431314	28.9081305	188.1611304	0.999987194	0.995635716	0.00435429	5.661470498	198.7687326	0.999990007
0.75	0.07	1	0.1	0.939216791	0.060769337	30.53337979	186.9837225	0.999986128	0.993254609	0.006735451	7.240901879	198.1157884	0.99999006
0.75	0.07	1	0.25	0.930393792	0.069590632	33.07840614	185.0651526	0.999984424	0.987733217	0.012256863	10.41566953	196.6058185	0.99999008
0.75	0.07	1	0.5	0.913189577	0.086791717	37.61345369	181.4012388	0.999981293	0.970488984	0.029501085	18.37682071	192.5388624	0.999990069
0.75	0.07	1	0.75	0.892154201	0.107823593	42.53511925	177.023266	0.999977795	0.936463406	0.063522273	30.43466643	185.8230851	0.999985679
0.75	0.07	1	0.9	0.877218873	0.122756646	45.68845858	173.9642022	0.999975519	0.902862666	0.097116753	39.99313402	179.8855085	0.999979419
0.75	0.07	1	1	0.866081954	0.133891977	47.88092474	171.7035491	0.999973931	0.872135638	0.127838713	47.4806466	174.7309333	0.999974351
0.75	0.08	0	0	0.989995014	0.009995014	8.651260161	196.3594212	0.999990027	0.989995014	0.009995014	8.651260161	196.3594212	0.999990027
0.75	0.08	0	0.1	0.824163232	0.175827273	4.210083268	70.36417265	0.999990506	0.824163232	0.175827273	4.210083268	70.36417265	0.999990506
0.75	0.08	0	0.25	0.629266028	0.370725257	2.882394726	36.8868722	0.999991285	0.629266028	0.370725257	2.882394726	36.8868722	0.999991285
0.75	0.08	0	0.5	0.418194264	0.581795844	2.114740214	22.56176806	0.999990108	0.418194264	0.581795844	2.114740214	22.56176806	0.999990108
0.75	0.08	0	0.75	0.288518895	0.711475109	1.763824352	17.10940017	0.999994004	0.288518895	0.711475109	1.763824352	17.10940017	0.999994004
0.75	0.08	0	0.9	0.234048232	0.765945463	1.629513617	15.17390606	0.999993695	0.234048232	0.765945463	1.629513617	15.17390606	0.999993695
0.75	0.08	0	1	0.204513084	0.79547802	1.558436713	14.17758037	0.999991104	0.204513084	0.79547802	1.558436713	14.17758037	0.999991104
0.75	0.08	0.25	0	0.978716933	0.021273131	14.09057578	193.0569422	0.999990064	0.991438546	0.00855154	7.985547434	197.2325302	0.999990086
0.75	0.08	0.25	0.1	0.773430167	0.226560059	6.474945673	92.93201013	0.999990226	0.870730029	0.12926013	5.169782173	96.54675359	0.999990159
0.75	0.08	0.25	0.25	0.566671159	0.433319756	3.470455179	47.07280934	0.999990915	0.67166718	0.328323799	3.339267652	49.26300808	0.999990978
0.75	0.08	0.25	0.5	0.388911242	0.611080561	2.262254961	26.64418679	0.999991803	0.444529608	0.5554604	2.264902293	27.12616822	0.999990008
0.75	0.08	0.25	0.75	0.286612534	0.713378631	1.850748522	19.33544154	0.999991165	0.306457829	0.693533585	1.839009451	18.98456925	0.999991414
0.75	0.08	0.25	0.9	0.242691336	0.757300854	1.707386883	16.9288242	0.99999219	0.248726924	0.7512653	1.685733197	16.39746297	0.999992224
0.75	0.08	0.25	1	0.21826008	0.781732554	1.633438821	15.73569347	0.999992634	0.217458591	0.782534661	1.606183993	15.14338188	0.999993252
0.75	0.08	0.5	0	0.966744126	0.033245914	19.49055902	190.953509	0.99999004	0.993364677	0.00662534	7.030714976	198.1764406	0.999990017
0.75	0.08	0.5	0.1	0.797152379	0.202837649	11.95403219	129.172887	0.999990028	0.935394228	0.064595866	6.456075628	136.1537585	0.999990093
0.75	0.08	0.5	0.25	0.583109029	0.416881156	6.206011411	71.91098524	0.999990184	0.779964158	0.220026312	5.052247164	77.42100797	0.99999047
0.75	0.08	0.5	0.5	0.395043298	0.604947859	3.223641932	41.1626706	0.999991157	0.514645892	0.485344979	3.226981505	43.94828989	0.999990871
0.75	0.08	0.5	0.75	0.299457062	0.70053432	2.25512608	28.55638061	0.999991382	0.341738667	0.658251446	2.212874033	29.00107491	0.999990112
0.75	0.08	0.5	0.9	0.260971554	0.739018851	1.978404161	23.88601423	0.999990405	0.273475017	0.726516442	1.9003011	22.9901039	0.999991459
0.75	0.08	0.5	1	0.239870101	0.760120153	1.852072216	21.46474387	0.999990254	0.237668215	0.762321908	1.762463281	19.86861155	0.999990123
0.75	0.08	0.75	0	0.956471469	0.043518318	24.03883365	189.7063284	0.999989787	0.994821397	0.005168632	6.182162942	198.6193981	0.999990028
0.75	0.08	0.75	0.1	0.869431527	0.130558519	21.25648069	170.0954896	0.999990045	0.976059626	0.023930457	7.246768455	179.2028163	0.999990083
0.75	0.08	0.75	0.25	0.70932422	0.290665962	14.23286161	122.356828	0.999990182	0.90715128	0.092838877	7.523971786	130.8212395	0.999990157
0.75	0.08	0.75	0.5	0.502073849	0.4979162	8.119554793	77.36353079	0.999990049	0.695232461	0.304757618	6.798358152	83.45340427	0.999990079
0.75	0.08	0.75	0.75	0.374438114	0.625552437	5.040278586	55.47993461	0.999990551	0.457931622	0.542058762	4.953972392	58.33671967	0.999990384
0.75	0.08	0.75	0.9	0.323657442	0.67633343	3.906258068	46.98628467	0.999990872	0.347022365	0.652967642	3.722579293	47.64138225	0.999990008
0.75	0.08	0.75	1	0.297060573	0.702929626	3.345811194	42.39070873	0.999990199	0.289850007	0.710140118	3.004978103	41.35725544	0.999990125
0.75	0.08	1	0	0.948069091	0.051918825	27.72779148	188.8871698	0.999987917	0.995817649	0.00417238	5.52068245	198.7665328	0.999990028
0.75	0.08	1	0.1	0.943435388	0.056551587	29.1840193	187.8605126	0.999986976	0.993609658	0.006380432	7.009133459	198.1803547	0.99999009
0.75	0.08	1	0.25	0.93582689	0.064158582	31.46118198	186.1966752	0.999985473	0.988554153	0.011435893	9.977648935	196.8110622	0.999990047
0.75	0.08	1	0.5	0.921143649	0.078839067	35.51205297	183.047696	0.999982717	0.973032903	0.026957101	17.35952103	193.1437309	0.999990004
0.75	0.08	1	0.75	0.903432458	0.096547177	39.90192284	179.3307433	0.999979634	0.942920034	0.057066921	28.4898534	187.1616712	0.999986956
0.75	0.08	1	0.9	0.891008458	0.108969165	42.71231577	176.762835	0.999977622	0.913569401	0.08641189	37.30521151	181.9326775	0.999981291
0.75	0.08	1	1	0.881825196	0.118151016	44.66560899	174.8811385	0.999976212	0.886999569	0.112977099	44.21203054	177.4468889	0.999976668
0.75	0.09	0	0	0.989995014	0.009995014	8.651260161	196.3594212	0.999990027	0.989995014	0.009995014	8.651260161	196.3594212	0.999990027
0.75	0.09	0	0.1	0.824163232	0.175827273	4.210083268	70.36417265	0.999990506	0.824163232	0.175827273	4.210083268	70.36417265	0.999990506
0.75	0.09	0	0.25	0.629266028	0.370725257	2.882394726	36.8868722	0.999991285	0.629266028	0.370725257	2.882394726	36.8868722	0.999991285
0.75	0.09	0	0.5	0.418194264	0.581795844	2.114740214	22.56176806	0.999990108	0.418194264	0.581795844	2.114740214	22.56176806	0.999990108
0.75	0.09	0	0.75	0.288518895	0.711475109	1.763824352	17.10940017	0.999994004	0.288518895	0.711475109	1.763824352	17.10940017	0.999994004
0.75	0.09	0	0.9	0.234048232	0.765945463	1.629513617	15.17390606	0.999993695	0.234048232	0.765945463	1.629513617	15.17390606	0.999993695
0.75	0.09	0	1	0.204513084	0.79547802	1.558436713	14.17758037	0.999991104	0.204513084	0.79547802	1.558436713	14.17758037	0.999991104
0.75	0.09	0.25	0	0.979066347	0.02092367	13.95281897	193.1757864	0.999990016	0.991563144	0.008426882	7.920474176	197.2830413	0.999990026
0.75	0.09	0.25	0.1	0.777052531	0.22293774	6.475031691	93.19662703	0.999990271	0.873060718	0.126929531	5.161463415	96.75487318	0.999990249
0.75	0.09	0.25	0.25	0.570844886	0.429145743	3.499946393	47.3710484	0.999990629	0.675632922	0.324357803	3.363237257	49.55814282	0.999990725
0.75	0.09	0.25	0.5	0.391854307	0.608136806	2.278225584	26.8823241	0.999991113	0.447668961	0.552322378	2.280860035	27.41331848	0.999991339
0.75	0.09	0.25	0.75	0.288768823	0.711224083	1.860125548	19.49744959	0.999992906	0.308682825	0.691309894	1.847950253	19.16767996	0.999992719
0.75	0.09	0.25	0.9	0.244526591	0.755464186	1.714779379	17.05701987	0.999990777	0.250562384	0.749427887	1.692530017	16.52670892	0.999990271
0.75	0.09	0.25	1	0.219919891	0.780071333	1.639890523	15.84675961	0.999991224	0.219083018	0.780908678	1.611991401	15.24742669	0.999991696
0.75	0.09	0.5	0	0.967907288	0.032082773	19.06944849	191.2792908	0.999990061	0.993543302	0.006446782	6.920908867	198.222913	0.999990083
0.75	0.09	0.5	0.1	0.803712489	0.196277573	11.79363546	129.5948158	0.999990061	0.937585912	0.062404285	6.363891364	136.3125599	0.999990197
0.75	0.09	0.5	0.25	0.593218942	0.406771169	6.240092039	72.39500513	0.999990112	0.78712208	0.212868516	5.042074751	77.72269518	0.999990596
0.75	0.09	0.5	0.5	0.403412641	0.596577977	3.294965637	41.65723321	0.999990618	0.524084047	0.475906362	3.290589064	44.40179482	0.999990409
0.75	0.09	0.5	0.75	0.305469084	0.694521283	2.30420914	29.05523735	0.999990366	0.348393292	0.65159744	2.264470567	29.56997891	0.999990731
0.75	0.09	0.5	0.9	0.265986689	0.734004443	2.01571444	24.37995835	0.999991132	0.278587791	0.721403644	1.936088254	23.5918777	0.999991435
0.75	0.09	0.5	1	0.244363331	0.75562736	1.883279487	21.94127846	0.99999069	0.241991957	0.757999712	1.789940322	20.41814582	0.999991669
0.75	0.09	0.75	0	0.95857521	0.041414824	23.29728597	190.1936617	0.999990034	0.994997491	0.004992578	6.057324605	198.6377492	0.999990069
0.75	0.09	0.75	0.1	0.875701693	0.124288411	20.6287398	170.6779174	0.999990104	0.977089669	0.022900358	7.070112032	179.302071	0.999990027
0.75	0.09	0.75	0.25	0.722147913	0.277842121	13.95635254	123.0551549	0.999990034	0.911798868	0.088191304	7.349894066	131.0645518	0.999990172
0.75	0.09	0.75	0.5	0.519020117	0.480970334	8.16105405	78.18679852	0.999990451	0.709289363	0.290700903	6.753999354	83.97065359	0.999990266
0.75	0.09	0.75	0.75	0.389838346	0.610152445	5.195751132	56.37840974	0.999990791	0.475020933	0.524969822	5.086070954	59.14063951	0.999990755
0.75	0.09	0.75	0.9	0.337284362	0.662705656	4.076267433	47.93337079	0.999990018	0.361743672	0.638246352	3.910779237	48.64102152	0.999990025
0.75	0.09	0.75	1	0.309478941	0.690511282	3.512905254	43.38543869	0.999990223	0.302254876	0.697735966	3.195630512	42.54336807	0.999990842
0.75	0.09	1	0	0.951070139	0.048918405	26.68398439	189.4983334	0.999988544	0.995977865	0.004012151	5.39395913	198.7577687	0.999990015
0.75	0.09	1	0.1	0.947000049	0.052987656	27.9992226	188.5919539	0.999987705	0.993915933	0.006074139	6.804012558	198.2273343	0.999990072
0.75	0.09	1	0.25	0.94035412	0.059632249	30.05299054	187.1300179	0.999986368	0.989246391	0.010743658	9.596898374	196.9769584	0.999990049
0.75	0.09	1	0.5	0.92764376	0.072340163	33.69955745	184.3848347	0.999983922	0.975116901	0.024873153	16.49206702	193.6349889	0.999990054
0.75	0.09	1	0.75	0.91249182	0.087489368	37.64367705	181.1786685	0.999981189	0.948116425	0.051871587	26.84017075	188.240027	0.999988011
0.75	0.09	1	0.9	0.901972642	0.09800676	40.16523645	178.9849059	0.999979402	0.922101174	0.077881674	35.02416056	183.5689476	0.999982848
0.75	0.09	1	1	0.894254543	0.105723605	41.91627587	177.3886557	0.999978148	0.898757657	0.101220958	41.43351542	179.6025783	0.999978615
0.75	0.1	0	0	0.989995014	0.009995014	8.651260161	196.3594212	0.999990027	0.989995014	0.009995014	8.651260161	196.3594212	0.999990027
0.75	0.1	0	0.1	0.824163232	0.175827273	4.210083268	70.36417265	0.999990506	0.824163232	0.175827273	4.210083268	70.36417265	0.999990506
0.75	0.1	0	0.25	0.629266028	0.370725257	2.882394726	36.8868722	0.999991285	0.629266028	0.370725257	2.882394726	36.8868722	0.999991285
0.75	0.1	0	0.5	0.418194264	0.581795844	2.114740214	22.56176806	0.999990108	0.418194264	0.581795844	2.114740214	22.56176806	0.999990108
0.75	0.1	0	0.75	0.288518895	0.711475109	1.763824352	17.10940017	0.999994004	0.288518895	0.711475109	1.763824352	17.10940017	0.999994004
0.75	0.1	0	0.9	0.234048232	0.765945463	1.629513617	15.17390606	0.999993695	0.234048232	0.765945463	1.629513617	15.17390606	0.999993695
0.75	0.1	0	1	0.204513084	0.79547802	1.558436713	14.17758037	0.999991104	0.204513084	0.79547802	1.558436713	14.17758037	0.999991104
0.75	0.1	0.25	0	0.979399763	0.020590301	13.82035798	193.2942061	0.999990064	0.99168145	0.008308611	7.857869069	197.3326236	0.999990061
0.75	0.1	0.25	0.1	0.780461464	0.219528855	6.47175381	93.43654891	0.999990319	0.875233754	0.124756586	5.151251369	96.93848554	0.99999034
0.75	0.1	0.25	0.25	0.574884619	0.425105754	3.526554369	47.64131846	0.999990373	0.679440235	0.32055027	3.384413876	49.81972433	0.999990505
0.75	0.1	0.25	0.5	0.394765333	0.60522512	2.29353261	27.10263009	0.999990453	0.450774374	0.549216182	2.296228968	27.67448171	0.999990556
0.75	0.1	0.25	0.75	0.290914522	0.709077451	1.86925573	19.65047857	0.999991973	0.310902735	0.689088567	1.856773137	19.34247538	0.999991302
0.75	0.1	0.25	0.9	0.246355296	0.753637767	1.721991425	17.17915694	0.999993063	0.252397247	0.747595247	1.699267571	16.65248297	0.999992495
0.75	0.1	0.25	1	0.221575449	0.778418269	1.64619819	15.95305698	0.999993717	0.220708294	0.77928587	1.617757733	15.34931369	0.999994164
0.75	0.1	0.5	0	0.96896038	0.031029684	18.67942857	191.5695794	0.999990064	0.993706722	0.006283312	6.818426705	198.25696	0.999990034
0.75	0.1	0.5	0.1	0.809683519	0.190306566	11.63879805	129.9670942	0.999990086	0.939557793	0.060432285	6.277011019	136.4479819	0.999990078
0.75	0.1	0.5	0.25	0.602658489	0.397331577	6.262665737	72.82179136	0.999990066	0.793640363	0.206349765	5.026867879	77.98277246	0.999990128
0.75	0.1	0.5	0.5	0.411534306	0.588455824	3.358559	42.09547896	0.99999013	0.533096865	0.466893146	3.345533446	44.79696524	0.999990011
0.75	0.1	0.5	0.75	0.311425018	0.688566322	2.35050415	29.49919224	0.999991341	0.354985911	0.645005578	2.313486947	30.06840713	0.99999149
0.75	0.1	0.5	0.9	0.270986708	0.729005288	2.05163022	24.8239988	0.999991995	0.283710608	0.716281118	1.971392452	24.13370882	0.999991727
0.75	0.1	0.5	1	0.248854974	0.751136428	1.913617319	22.37451511	0.999991402	0.246339648	0.753651602	1.817432595	20.93060944	0.99999125
0.75	0.1	0.75	0	0.960430734	0.039559312	22.62485092	190.6151899	0.999990047	0.995155846	0.004834241	5.942788909	198.6496106	0.999990087
0.75	0.1	0.75	0.1	0.881242697	0.11874732	20.05662835	171.180534	0.999990017	0.977998967	0.021991092	6.909861252	179.3865882	0.999990059
0.75	0.1	0.75	0.25	0.733624943	0.266365154	13.69105258	123.656893	0.999990097	0.915867962	0.084122193	7.189731708	131.2702056	0.999990155
0.75	0.1	0.75	0.5	0.534690955	0.465299438	8.176478093	78.89618626	0.999990393	0.72186856	0.278121902	6.699688969	84.40950815	0.999990463
0.75	0.1	0.75	0.75	0.404564311	0.595426033	5.3212007	57.15310431	0.999990345	0.491069801	0.508920635	5.187395127	59.82558499	0.999990436
0.75	0.1	0.75	0.9	0.350542986	0.649447323	4.221428989	48.74741753	0.999990309	0.376040048	0.623950189	4.071214372	49.49062469	0.999990236
0.75	0.1	0.75	1	0.321685037	0.6783054	3.659619396	44.23546554	0.999990437	0.314566731	0.685424017	3.367168681	43.54228429	0.999990748
0.75	0.1	1	0	0.95367365	0.046315446	25.75035063	190.0217634	0.999989096	0.996118949	0.00387112	5.279726901	198.751927	0.99999007
0.75	0.1	1	0.1	0.950063619	0.049924724	26.94608067	189.2135071	0.999988343	0.994181047	0.005808962	6.621848802	198.2617977	0.999990009
0.75	0.1	1	0.25	0.944197812	0.055789333	28.81061165	187.9153175	0.999987144	0.989835267	0.010154828	9.263861216	197.1153331	0.999990094
0.75	0.1	1	0.5	0.93306858	0.066916377	32.11466082	185.4945236	0.999984958	0.976861846	0.023128189	15.73975924	194.0402174	0.999990035
0.75	0.1	1	0.75	0.919938446	0.080044072	35.68056617	182.6934541	0.999982518	0.952395552	0.047593347	25.41855121	189.1284872	0.999988899
0.75	0.1	1	0.9	0.910904884	0.089076041	37.95653002	180.7928417	0.999980925	0.929065565	0.070918598	33.05915264	184.9082466	0.999984163
0.75	0.1	1	1	0.904318721	0.095661084	39.5352927	179.4181751	0.999979805	0.90829159	0.091688679	39.03868291	181.3561554	0.999980269
0.75	0.15	0	0	0.989995014	0.009995014	8.651260161	196.3594212	0.999990027	0.989995014	0.009995014	8.651260161	196.3594212	0.999990027
0.75	0.15	0	0.1	0.824163232	0.175827273	4.210083268	70.36417265	0.999990506	0.824163232	0.175827273	4.210083268	70.36417265	0.999990506
0.75	0.15	0	0.25	0.629266028	0.370725257	2.882394726	36.8868722	0.999991285	0.629266028	0.370725257	2.882394726	36.8868722	0.999991285
0.75	0.15	0	0.5	0.418194264	0.581795844	2.114740214	22.56176806	0.999990108	0.418194264	0.581795844	2.114740214	22.56176806	0.999990108
0.75	0.15	0	0.75	0.288518895	0.711475109	1.763824352	17.10940017	0.999994004	0.288518895	0.711475109	1.763824352	17.10940017	0.999994004
0.75	0.15	0	0.9	0.234048232	0.765945463	1.629513617	15.17390606	0.999993695	0.234048232	0.765945463	1.629513617	15.17390606	0.999993695
0.75	0.15	0	1	0.204513084	0.79547802	1.558436713	14.17758037	0.999991104	0.204513084	0.79547802	1.558436713	14.17758037	0.999991104
0.75	0.15	0.25	0	0.980851044	0.019138995	13.22488916	193.8017274	0.999990039	0.99219773	0.007792347	7.574743378	197.5235969	0.999990077
0.75	0.15	0.25	0.1	0.79509747	0.204892727	6.423493034	94.36808029	0.999990197	0.88437778	0.115612612	5.084103779	97.61847451	0.999990392
0.75	0.15	0.25	0.25	0.593429495	0.406561126	3.627250801	48.69767256	0.999990621	0.696545287	0.303445636	3.459627592	50.79962143	0.999990923
0.75	0.15	0.25	0.5	0.408902362	0.591087821	2.361747807	28.0088638	0.999990183	0.465802997	0.534189028	2.364874818	28.70470215	0.999992024
0.75	0.15	0.25	0.75	0.30151778	0.698473216	1.911864977	20.31367603	0.999990996	0.32191564	0.678076094	1.89901469	20.1107036	0.999991734
0.75	0.15	0.25	0.9	0.255437339	0.74455451	1.756029543	17.71990418	0.999991849	0.261555597	0.738437336	1.732000918	17.2316898	0.999992933
0.75	0.15	0.25	1	0.229815561	0.770177055	1.6760804	16.42790947	0.999992616	0.228842104	0.771149861	1.645927281	15.8273411	0.999991965
0.75	0.15	0.5	0	0.973077755	0.026912314	17.07029956	192.66021	0.999990069	0.994362971	0.005627042	6.388034864	198.3720521	0.999990013
0.75	0.15	0.5	0.1	0.83335079	0.166639304	10.94318574	131.3402244	0.999990094	0.94718916	0.052800929	5.904785478	136.9231008	0.999990088
0.75	0.15	0.5	0.25	0.642259196	0.35773089	6.269860439	74.39473695	0.999990086	0.819448414	0.180541828	4.911906325	78.89883953	0.999990242
0.75	0.15	0.5	0.5	0.448856717	0.551134324	3.588913191	43.72990515	0.999991041	0.572794928	0.427195198	3.526965881	46.21710019	0.999990126
0.75	0.15	0.5	0.75	0.340322518	0.659667543	2.54508969	31.16347799	0.999990061	0.386785258	0.613206305	2.520015913	31.87302705	0.999991563
0.75	0.15	0.5	0.9	0.295696682	0.704295317	2.211097845	26.5171584	0.999991998	0.309237261	0.69075473	2.135497914	26.1766641	0.999991991
0.75	0.15	0.5	1	0.271238132	0.72875234	2.052109596	24.06342852	0.999990471	0.268275994	0.73171532	1.951176317	23.00210618	0.999991314
0.75	0.15	0.75	0	0.96727835	0.032711734	19.98262886	192.1177055	0.999990084	0.995766211	0.004223808	5.479794796	198.6518065	0.999990019
0.75	0.15	0.75	0.1	0.901768532	0.098221477	17.78590825	172.953211	0.999990009	0.98136441	0.018625704	6.278178948	179.6564478	0.999990114
0.75	0.15	0.75	0.25	0.777246742	0.222743339	12.53022821	125.7611519	0.999990081	0.930632193	0.069357964	6.542182622	131.9587909	0.999990157
0.75	0.15	0.75	0.5	0.598502848	0.401487656	8.043099911	81.37890808	0.999990503	0.769461691	0.230528807	6.372348654	85.89345127	0.999990498
0.75	0.15	0.75	0.75	0.469183975	0.530806696	5.654201213	59.8721539	0.999990671	0.558359157	0.441631357	5.410292586	62.16448015	0.999990515
0.75	0.15	0.75	0.9	0.411151339	0.588838775	4.679051372	51.59137892	0.999990114	0.440652465	0.559338451	4.569197645	52.3838093	0.999990915
0.75	0.15	0.75	1	0.378876613	0.621114331	4.157212175	47.17980562	0.999990944	0.373096907	0.626893552	3.972269923	46.89259166	0.999990459
0.75	0.15	1	0	0.962938048	0.037052028	22.19223694	191.8218054	0.999990076	0.996654684	0.003335362	4.825364723	198.6695562	0.999990046
0.75	0.15	1	0.1	0.960748868	0.039241188	22.98801451	191.3224803	0.999990056	0.995145116	0.004844979	5.922955506	198.3503251	0.999990095
0.75	0.15	1	0.25	0.957255688	0.042734199	24.22102754	190.5305398	0.999989887	0.991879365	0.008110714	8.033884168	197.5335146	0.999990079
0.75	0.15	1	0.5	0.950820286	0.049168249	26.38493672	189.080529	0.999988535	0.982607695	0.017382346	13.06724554	195.3364933	0.999990041
0.75	0.15	1	0.75	0.943512104	0.056474944	28.69426342	187.4591383	0.999987048	0.966006987	0.033983038	20.43677939	191.9308112	0.999990025
0.75	0.15	1	0.9	0.938645326	0.061340759	30.15490964	186.3914361	0.999986085	0.950784147	0.049204379	26.20037803	189.1058664	0.999988527
0.75	0.15	1	1	0.935175242	0.064810169	31.16203635	185.6351122	0.999985412	0.937607359	0.062378439	30.68679777	186.7862712	0.999985798
0.75	0.2	0	0	0.989995014	0.009995014	8.651260161	196.3594212	0.999990027	0.989995014	0.009995014	8.651260161	196.3594212	0.999990027
0.75	0.2	0	0.1	0.824163232	0.175827273	4.210083268	70.36417265	0.999990506	0.824163232	0.175827273	4.210083268	70.36417265	0.999990506
0.75	0.2	0	0.25	0.629266028	0.370725257	2.882394726	36.8868722	0.999991285	0.629266028	0.370725257	2.882394726	36.8868722	0.999991285
0.75	0.2	0	0.5	0.418194264	0.581795844	2.114740214	22.56176806	0.999990108	0.418194264	0.581795844	2.114740214	22.56176806	0.999990108
0.75	0.2	0	0.75	0.288518895	0.711475109	1.763824352	17.10940017	0.999994004	0.288518895	0.711475109	1.763824352	17.10940017	0.999994004
0.75	0.2	0	0.9	0.234048232	0.765945463	1.629513617	15.17390606	0.999993695	0.234048232	0.765945463	1.629513617	15.17390606	0.999993695
0.75	0.2	0	1	0.204513084	0.79547802	1.558436713	14.17758037	0.999991104	0.204513084	0.79547802	1.558436713	14.17758037	0.999991104
0.75	0.2	0.25	0	0.982032484	0.017957549	12.71533632	194.1936239	0.999990032	0.992622071	0.007367947	7.330180793	197.6543558	0.999990018
0.75	0.2	0.25	0.1	0.806952493	0.193037606	6.347947082	95.02346634	0.999990099	0.891596715	0.108393307	5.005516332	98.06975208	0.999990022
0.75	0.2	0.25	0.25	0.609798566	0.390191516	3.691015045	49.44659403	0.999990082	0.711188207	0.288802369	3.50117912	51.46095537	0.999990577
0.75	0.2	0.25	0.5	0.422414498	0.577576251	2.418567238	28.69543337	0.999990749	0.480035345	0.519954898	2.421483275	29.44118182	0.999990243
0.75	0.2	0.25	0.75	0.311942203	0.688049057	1.950273072	20.85475202	0.99999126	0.332761537	0.667229413	1.937973303	20.73711049	0.99999095
0.75	0.2	0.25	0.9	0.264440849	0.735551041	1.787356159	18.17594289	0.99999189	0.270670554	0.729321023	1.763009489	17.73839273	0.999991578
0.75	0.2	0.25	1	0.238016746	0.761975887	1.703828838	16.83489545	0.999992633	0.236975217	0.763015407	1.672892842	16.25896703	0.999990624
0.75	0.2	0.5	0	0.976002931	0.023987107	15.83983247	193.3920216	0.999990038	0.994845494	0.0051446	6.050754887	198.4267932	0.999990094
0.75	0.2	0.5	0.1	0.850494075	0.149496088	10.35784247	132.2438856	0.999990163	0.952555736	0.047434332	5.606445717	137.2066426	0.999990067
0.75	0.2	0.5	0.25	0.67305495	0.326935359	6.18902611	75.42794437	0.999990309	0.838073676	0.161916664	4.775147478	79.46142053	0.99999034
0.75	0.2	0.5	0.5	0.481505008	0.518485121	3.720663022	44.81975742	0.999990129	0.605488317	0.394502586	3.611424555	47.11825248	0.999990904
0.75	0.2	0.5	0.75	0.367614081	0.632377753	2.68844641	32.27826822	0.999991833	0.416367558	0.583623801	2.669854356	33.02823891	0.999991359
0.75	0.2	0.5	0.9	0.319714363	0.68027722	2.339202308	27.66369938	0.999991583	0.334177957	0.665812732	2.272887723	27.51708078	0.99999069
0.75	0.2	0.5	1	0.293298937	0.70669295	2.168404071	25.23102069	0.999991888	0.290187938	0.709802857	2.071766664	24.45281606	0.999990795
0.75	0.2	0.75	0	0.971786874	0.02820319	18.08845045	193.0594739	0.999990063	0.99619057	0.003799497	5.135048318	198.6182473	0.999990067
0.75	0.2	0.75	0.1	0.915338623	0.084651411	16.14030369	174.0493395	0.999990035	0.983591545	0.016398495	5.821868642	179.7879278	0.999990041
0.75	0.2	0.75	0.25	0.806950067	0.193040047	11.59924166	127.0481134	0.999990114	0.940143526	0.059846687	6.062252272	132.3488018	0.999990213
0.75	0.2	0.75	0.5	0.645634774	0.354355639	7.772499948	82.89472032	0.999990413	0.801515467	0.19847503	6.043188559	86.75629491	0.999990496
0.75	0.2	0.75	0.75	0.521462103	0.478528121	5.723587657	61.53907498	0.999990224	0.609510127	0.390480364	5.401184978	63.54572034	0.999990491
0.75	0.2	0.75	0.9	0.462766486	0.537223627	4.866719358	53.33118942	0.999990113	0.494463307	0.505527662	4.764798219	54.09406135	0.999990969
0.75	0.2	0.75	1	0.429148731	0.570841967	4.397993433	48.96889494	0.999990698	0.424992552	0.57499842	4.280864378	48.84848866	0.999990972
0.75	0.2	1	0	0.968751658	0.031238406	19.74312763	192.8980878	0.999990064	0.997016134	0.002973951	4.496615583	198.5730783	0.999990085
0.75	0.2	1	0.1	0.967281561	0.032708481	20.31221471	192.5538806	0.999990042	0.995763899	0.004226145	5.438197743	198.3477626	0.999990044
0.75	0.2	1	0.25	0.964963727	0.035026289	21.18962292	192.0144703	0.999990016	0.993120812	0.006869192	7.219832049	197.7282684	0.999990004
0.75	0.2	1	0.5	0.96077625	0.039213841	22.7178832	191.0499654	0.999990091	0.985869703	0.014120331	11.3835331	196.0246126	0.999990034
0.75	0.2	1	0.75	0.956137705	0.043851976	24.33292125	189.9880835	0.99998968	0.973351894	0.026638201	17.37761108	193.417543	0.999990095
0.75	0.2	1	0.9	0.953112328	0.046876718	25.34621905	189.2981271	0.999989046	0.962179099	0.037810929	22.02412025	191.3104564	0.999990028
0.75	0.2	1	1	0.950984851	0.049003754	26.04130003	188.8155934	0.999988605	0.952689793	0.047299121	25.62144004	189.60717	0.999988914
0.75	0.25	0	0	0.989995014	0.009995014	8.651260161	196.3594212	0.999990027	0.989995014	0.009995014	8.651260161	196.3594212	0.999990027
0.75	0.25	0	0.1	0.824163232	0.175827273	4.210083268	70.36417265	0.999990506	0.824163232	0.175827273	4.210083268	70.36417265	0.999990506
0.75	0.25	0	0.25	0.629266028	0.370725257	2.882394726	36.8868722	0.999991285	0.629266028	0.370725257	2.882394726	36.8868722	0.999991285
0.75	0.25	0	0.5	0.418194264	0.581795844	2.114740214	22.56176806	0.999990108	0.418194264	0.581795844	2.114740214	22.56176806	0.999990108
[truncated: 1,851 more rows]
