# Supplementary material for: Evolution of resistance under alternative models of selective interference
Source: J Evol Biol. 2021 Sep 25;34(10):1608–23. doi: 10.1111/jeb.13919 (PMC9293239; doi:10.1111/jeb.13919)
Supplement: Supplementary file 1 — Appendix S1 [file JEB-34-1608-s001.zip › SupportingInformation/Datafile09_deterministic_resistive_t10000_n1000_d50.csv]

Recombinant Fraction (c)	Starting Frequency of Other Allele (fB)	Selection Coefficient Other Allele (sB)	Selection coefficient of Focal Allele (sA)	P(A_loss_B)	P(A_fix_B)	T(A_loss_B)	T(A_fix_B)	Complete	P(A_loss_b)	P(A_fix_b)	T(A_loss_b)	T(A_fix_b)	Complete
0	0	0	0	0.998995005	0.000995005	13.14728346	1968.889644	0.999990009	0.998995005	0.000995005	13.14728346	1968.889644	0.999990009
0	0	0	0.1	0.823895638	0.17609519	4.112236623	119.7583194	0.999990827	0.823895638	0.17609519	4.112236623	119.7583194	0.999990827
0	0	0	0.25	0.628693509	0.371298018	2.842814102	57.72036978	0.999991527	0.628693509	0.371298018	2.842814102	57.72036978	0.999991527
0	0	0	0.5	0.417289087	0.582702932	2.093510497	33.98219492	0.99999202	0.417289087	0.582702932	2.093510497	33.98219492	0.99999202
0	0	0	0.75	0.287423793	0.712567291	1.748686402	25.37342906	0.999991083	0.287423793	0.712567291	1.748686402	25.37342906	0.999991083
0	0	0	0.9	0.232885793	0.767108709	1.616438555	22.37626751	0.999994502	0.232885793	0.767108709	1.616438555	22.37626751	0.999994502
0	0	0	1	0.203320603	0.796673843	1.546408813	20.84568114	0.999994446	0.203320603	0.796673843	1.546408813	20.84568114	0.999994446
0	0	0.25	0	0.998995005	0.000995005	13.14728346	1968.889644	0.999990009	0.998995005	0.000995005	13.14728346	1968.889644	0.999990009
0	0	0.25	0.1	0.823895638	0.17609519	4.112236623	119.7583194	0.999990827	0.823895638	0.17609519	4.112236623	119.7583194	0.999990827
0	0	0.25	0.25	0.628693509	0.371298018	2.842814102	57.72036978	0.999991527	0.628693509	0.371298018	2.842814102	57.72036978	0.999991527
0	0	0.25	0.5	0.417289087	0.582702932	2.093510497	33.98219492	0.99999202	0.417289087	0.582702932	2.093510497	33.98219492	0.99999202
0	0	0.25	0.75	0.287423793	0.712567291	1.748686402	25.37342906	0.999991083	0.287423793	0.712567291	1.748686402	25.37342906	0.999991083
0	0	0.25	0.9	0.232885793	0.767108709	1.616438555	22.37626751	0.999994502	0.232885793	0.767108709	1.616438555	22.37626751	0.999994502
0	0	0.25	1	0.203320603	0.796673843	1.546408813	20.84568114	0.999994446	0.203320603	0.796673843	1.546408813	20.84568114	0.999994446
0	0	0.5	0	0.998995005	0.000995005	13.14728346	1968.889644	0.999990009	0.998995005	0.000995005	13.14728346	1968.889644	0.999990009
0	0	0.5	0.1	0.823895638	0.17609519	4.112236623	119.7583194	0.999990827	0.823895638	0.17609519	4.112236623	119.7583194	0.999990827
0	0	0.5	0.25	0.628693509	0.371298018	2.842814102	57.72036978	0.999991527	0.628693509	0.371298018	2.842814102	57.72036978	0.999991527
0	0	0.5	0.5	0.417289087	0.582702932	2.093510497	33.98219492	0.99999202	0.417289087	0.582702932	2.093510497	33.98219492	0.99999202
0	0	0.5	0.75	0.287423793	0.712567291	1.748686402	25.37342906	0.999991083	0.287423793	0.712567291	1.748686402	25.37342906	0.999991083
0	0	0.5	0.9	0.232885793	0.767108709	1.616438555	22.37626751	0.999994502	0.232885793	0.767108709	1.616438555	22.37626751	0.999994502
0	0	0.5	1	0.203320603	0.796673843	1.546408813	20.84568114	0.999994446	0.203320603	0.796673843	1.546408813	20.84568114	0.999994446
0	0	0.75	0	0.998995005	0.000995005	13.14728346	1968.889644	0.999990009	0.998995005	0.000995005	13.14728346	1968.889644	0.999990009
0	0	0.75	0.1	0.823895638	0.17609519	4.112236623	119.7583194	0.999990827	0.823895638	0.17609519	4.112236623	119.7583194	0.999990827
0	0	0.75	0.25	0.628693509	0.371298018	2.842814102	57.72036978	0.999991527	0.628693509	0.371298018	2.842814102	57.72036978	0.999991527
0	0	0.75	0.5	0.417289087	0.582702932	2.093510497	33.98219492	0.99999202	0.417289087	0.582702932	2.093510497	33.98219492	0.99999202
0	0	0.75	0.75	0.287423793	0.712567291	1.748686402	25.37342906	0.999991083	0.287423793	0.712567291	1.748686402	25.37342906	0.999991083
0	0	0.75	0.9	0.232885793	0.767108709	1.616438555	22.37626751	0.999994502	0.232885793	0.767108709	1.616438555	22.37626751	0.999994502
0	0	0.75	1	0.203320603	0.796673843	1.546408813	20.84568114	0.999994446	0.203320603	0.796673843	1.546408813	20.84568114	0.999994446
0	0	1	0	0.998995005	0.000995005	13.14728346	1968.889644	0.999990009	0.998995005	0.000995005	13.14728346	1968.889644	0.999990009
0	0	1	0.1	0.823895638	0.17609519	4.112236623	119.7583194	0.999990827	0.823895638	0.17609519	4.112236623	119.7583194	0.999990827
0	0	1	0.25	0.628693509	0.371298018	2.842814102	57.72036978	0.999991527	0.628693509	0.371298018	2.842814102	57.72036978	0.999991527
0	0	1	0.5	0.417289087	0.582702932	2.093510497	33.98219492	0.99999202	0.417289087	0.582702932	2.093510497	33.98219492	0.99999202
0	0	1	0.75	0.287423793	0.712567291	1.748686402	25.37342906	0.999991083	0.287423793	0.712567291	1.748686402	25.37342906	0.999991083
0	0	1	0.9	0.232885793	0.767108709	1.616438555	22.37626751	0.999994502	0.232885793	0.767108709	1.616438555	22.37626751	0.999994502
0	0	1	1	0.203320603	0.796673843	1.546408813	20.84568114	0.999994446	0.203320603	0.796673843	1.546408813	20.84568114	0.999994446
0	0.001	0	0	0.998995005	0.000995005	13.14728346	1968.889644	0.999990009	0.998995005	0.000995005	13.14728346	1968.889644	0.999990009
0	0.001	0	0.1	0.823895638	0.17609519	4.112236623	119.7583194	0.999990827	0.823895638	0.17609519	4.112236623	119.7583194	0.999990827
0	0.001	0	0.25	0.628693509	0.371298018	2.842814102	57.72036978	0.999991527	0.628693509	0.371298018	2.842814102	57.72036978	0.999991527
0	0.001	0	0.5	0.417289087	0.582702932	2.093510497	33.98219492	0.99999202	0.417289087	0.582702932	2.093510497	33.98219492	0.99999202
0	0.001	0	0.75	0.287423793	0.712567291	1.748686402	25.37342906	0.999991083	0.287423793	0.712567291	1.748686402	25.37342906	0.999991083
0	0.001	0	0.9	0.232885793	0.767108709	1.616438555	22.37626751	0.999994502	0.232885793	0.767108709	1.616438555	22.37626751	0.999994502
0	0.001	0	1	0.203320603	0.796673843	1.546408813	20.84568114	0.999994446	0.203320603	0.796673843	1.546408813	20.84568114	0.999994446
0	0.001	0.25	0	0.998745314	0.001244689	15.94420493	1973.169269	0.999990004	0.998995251	0.000994751	13.14441938	1968.867665	0.999990002
0	0.001	0.25	0.1	0.79945192	0.200538377	5.055288058	167.8985877	0.999990297	0.830315403	0.16967486	4.464256695	168.1105819	0.999990263
0	0.001	0.25	0.25	0.587305159	0.412685664	3.089419192	70.47495662	0.999990822	0.629479767	0.370510835	2.862114202	70.47661858	0.999990602
0	0.001	0.25	0.5	0.388280051	0.611711386	2.17130916	34.95726718	0.999991437	0.417595332	0.582394887	2.095564082	34.9125135	0.999990218
0	0.001	0.25	0.75	0.275096641	0.724897154	1.772877903	25.50713743	0.999993795	0.287642306	0.712348762	1.749686148	25.49941556	0.999991068
0	0.001	0.25	0.9	0.228611823	0.771381003	1.624730092	22.45339076	0.999992826	0.233069353	0.766923991	1.617213976	22.43851942	0.999993344
0	0.001	0.25	1	0.203446856	0.796546571	1.547617247	20.91143555	0.999993427	0.203484666	0.796509121	1.547085759	20.88928138	0.999993787
0	0.001	0.5	0	0.998495753	0.001494254	18.66535792	1976.082456	0.999990006	0.998995502	0.000994502	13.14158856	1968.867909	0.999990004
0	0.001	0.5	0.1	0.823993721	0.175996297	8.509048971	275.7298113	0.999990018	0.871417732	0.128572273	6.582282644	276.5008588	0.999990006
0	0.001	0.5	0.25	0.562882421	0.437108004	3.962121127	118.681529	0.999990425	0.642302227	0.357688266	3.365656935	119.2428886	0.999990494
0	0.001	0.5	0.5	0.362285207	0.637705047	2.278607187	54.39456989	0.999990254	0.418789813	0.581201112	2.122621389	54.50887838	0.999990924
0	0.001	0.5	0.75	0.2634997	0.736490535	1.800979073	29.11777857	0.999990235	0.288055514	0.711935746	1.754170221	28.89126798	0.99999126
0	0.001	0.5	0.9	0.22451899	0.775473366	1.635022764	23.57400154	0.999992356	0.233364571	0.766625657	1.619834519	23.38757825	0.999990228
0	0.001	0.5	1	0.203640335	0.796351876	1.55018439	21.52374541	0.999992211	0.203730507	0.796261494	1.549096528	21.37309983	0.999992001
0	0.001	0.75	0	0.998246312	0.001743689	21.3188937	1978.158124	0.999990001	0.998995753	0.000994254	13.13875907	1968.868154	0.999990007
0	0.001	0.75	0.1	0.897481368	0.102508684	15.97167525	534.9955622	0.999990052	0.93506287	0.064927172	10.84439646	536.3566298	0.999990042
0	0.001	0.75	0.25	0.61470356	0.385286553	9.588600915	246.176928	0.999990112	0.714225133	0.285765102	7.177534812	248.1088098	0.999990235
0	0.001	0.75	0.5	0.347299618	0.652690728	3.013045427	115.7380561	0.999990346	0.428911782	0.571078376	2.647154412	116.8971739	0.999990157
0	0.001	0.75	0.75	0.253140461	0.746850419	1.86429767	61.99803784	0.999990881	0.289235642	0.710755235	1.789955509	62.41305607	0.999990877
0	0.001	0.75	0.9	0.220727759	0.779262676	1.652109811	36.36754199	0.999990434	0.233913625	0.766076527	1.628947037	35.89393332	0.999990152
0	0.001	0.75	1	0.203961526	0.796029121	1.556130708	26.44018131	0.999990647	0.204132513	0.795857616	1.554637525	25.74973733	0.999990129
0	0.001	1	0	0.997996999	0.001993003	23.91176211	1979.709988	0.999990001	0.998996003	0.000994006	13.1359309	1968.868398	0.999990009
0	0.001	1	0.1	0.995521893	0.004468113	42.93293968	1979.283351	0.999990006	0.997532678	0.002457325	25.15006644	1976.18084	0.999990002
0	0.001	1	0.25	0.98667552	0.013314488	96.81697033	1960.133935	0.999990009	0.991649657	0.008340346	63.43028016	1963.477063	0.999990003
0	0.001	1	0.5	0.937206071	0.062779244	289.1748596	1852.655655	0.999985315	0.952726554	0.047262222	225.3907604	1867.348605	0.999988776
0	0.001	1	0.75	0.776858508	0.223103957	611.5149831	1545.932542	0.999962464	0.805064808	0.194901325	545.4348665	1574.354671	0.999966132
0	0.001	1	0.9	0.571484332	0.428471587	784.4762549	1153.402754	0.999955919	0.594667676	0.405288937	751.3766262	1181.845415	0.999956613
0	0.001	1	1	0.370043857	0.62992636	704.8387609	697.5964787	0.999970217	0.370457425	0.629512784	704.3168544	698.0158131	0.99997021
0	0.002	0	0	0.998995005	0.000995005	13.14728346	1968.889644	0.999990009	0.998995005	0.000995005	13.14728346	1968.889644	0.999990009
0	0.002	0	0.1	0.823895638	0.17609519	4.112236623	119.7583194	0.999990827	0.823895638	0.17609519	4.112236623	119.7583194	0.999990827
0	0.002	0	0.25	0.628693509	0.371298018	2.842814102	57.72036978	0.999991527	0.628693509	0.371298018	2.842814102	57.72036978	0.999991527
0	0.002	0	0.5	0.417289087	0.582702932	2.093510497	33.98219492	0.99999202	0.417289087	0.582702932	2.093510497	33.98219492	0.99999202
0	0.002	0	0.75	0.287423793	0.712567291	1.748686402	25.37342906	0.999991083	0.287423793	0.712567291	1.748686402	25.37342906	0.999991083
0	0.002	0	0.9	0.232885793	0.767108709	1.616438555	22.37626751	0.999994502	0.232885793	0.767108709	1.616438555	22.37626751	0.999994502
0	0.002	0	1	0.203320603	0.796673843	1.546408813	20.84568114	0.999994446	0.203320603	0.796673843	1.546408813	20.84568114	0.999994446
0	0.002	0.25	0	0.998745628	0.001244378	15.94076359	1973.169575	0.999990006	0.998995502	0.000994502	13.14158856	1968.867909	0.999990004
0	0.002	0.25	0.1	0.801944297	0.198045708	5.150956221	169.6402047	0.999990005	0.832464086	0.167526392	4.545474591	169.8765519	0.999990478
0	0.002	0.25	0.25	0.588084508	0.41190627	3.106609664	72.39106505	0.999990777	0.630175439	0.369815053	2.876689023	72.44060133	0.999990492
0	0.002	0.25	0.5	0.388619128	0.611371047	2.173841972	35.71290184	0.999990175	0.417901136	0.582089995	2.097609739	35.64078374	0.999991131
0	0.002	0.25	0.75	0.275344153	0.724649536	1.774195543	25.65496888	0.999993689	0.28786078	0.712130777	1.750685043	25.62263193	0.999991557
0	0.002	0.25	0.9	0.228824707	0.771166361	1.625797754	22.53293216	0.999991068	0.233252923	0.766739129	1.617989014	22.50017463	0.999992051
0	0.002	0.25	1	0.20364063	0.796351785	1.548577943	20.96986741	0.999992415	0.203648755	0.796344323	1.547762474	20.93260782	0.999993078
0	0.002	0.5	0	0.998496499	0.001493502	18.65727827	1976.067063	0.999990001	0.998996003	0.000994006	13.1359309	1968.868398	0.999990009
0	0.002	0.5	0.1	0.831883243	0.16810698	8.672743532	277.5535323	0.999990224	0.877362896	0.122627338	6.707944576	278.302172	0.999990234
0	0.002	0.5	0.25	0.57034172	0.429648837	4.198052607	121.5583681	0.999990557	0.648767145	0.351223469	3.551484277	122.1515763	0.999990614
0	0.002	0.5	0.5	0.363864815	0.636125739	2.312494979	57.87803482	0.999990554	0.420257437	0.579733741	2.150257595	58.01233839	0.999991179
0	0.002	0.5	0.75	0.264185872	0.735804738	1.80789495	31.85229042	0.99999061	0.288691301	0.711300282	1.75983959	31.56532019	0.999991584
0	0.002	0.5	0.9	0.22504746	0.7749442	1.639220464	24.68025394	0.99999166	0.233844827	0.766147458	1.623277064	24.3715449	0.999992284
0	0.002	0.5	1	0.204101205	0.795892047	1.553497643	22.14943787	0.999993253	0.20414139	0.795850004	1.551808598	21.89710777	0.999991394
0	0.002	0.75	0	0.998247625	0.001742383	21.30514903	1978.159416	0.999990008	0.9989965	0.000993504	13.13024665	1968.846645	0.999990004
0	0.002	0.75	0.1	0.904851556	0.095138555	15.68858908	536.7302868	0.999990111	0.939835049	0.060154966	10.67047189	537.9888695	0.999990015
0	0.002	0.75	0.25	0.640500331	0.359489871	10.32065309	250.8729098	0.999990202	0.734792902	0.265197218	7.724918731	252.6698562	0.99999012
0	0.002	0.75	0.5	0.35656595	0.643424466	3.467725199	122.1421251	0.999990416	0.437830777	0.562159492	3.009889423	123.2732742	0.99999027
0	0.002	0.75	0.75	0.255268295	0.74472249	1.935004552	71.02079078	0.999990786	0.291323225	0.70866681	1.850862196	71.27257996	0.999990035
0	0.002	0.75	0.9	0.221870462	0.778119723	1.671332289	47.52287005	0.999990185	0.235007647	0.764982386	1.645795969	46.89488025	0.999990033
0	0.002	0.75	1	0.204850275	0.795140763	1.566498162	33.06446517	0.999991037	0.204965988	0.795025219	1.563922141	31.7607139	0.999991207
0	0.002	1	0	0.997998993	0.001991008	23.89124385	1979.699149	0.999990001	0.998997	0.000993009	13.12459963	1968.847132	0.999990009
0	0.002	1	0.1	0.995925265	0.004064739	40.24370286	1980.251813	0.999990004	0.997755051	0.002234953	23.62034049	1976.562545	0.999990004
0	0.002	1	0.25	0.989267515	0.010722487	83.31681289	1967.484524	0.999990002	0.993277439	0.006712561	54.62130992	1969.607307	0.999990001
0	0.002	1	0.5	0.956671842	0.043317547	228.8690994	1897.926035	0.999989388	0.967416088	0.032573913	178.1519466	1908.015035	0.99999
0	0.002	1	0.75	0.859501345	0.140470336	485.9231508	1710.581722	0.999971681	0.877201568	0.122773214	433.7182934	1728.016912	0.999974782
0	0.002	1	0.9	0.736086373	0.263872265	678.6493869	1484.752221	0.999958639	0.750089618	0.249870518	649.0233464	1499.807299	0.999960136
0	0.002	1	1	0.605046807	0.394907583	793.7323241	1238.849039	0.999954389	0.6050517	0.39490271	793.2575808	1238.512443	0.99995441
0	0.005	0	0	0.998995005	0.000995005	13.14728346	1968.889644	0.999990009	0.998995005	0.000995005	13.14728346	1968.889644	0.999990009
0	0.005	0	0.1	0.823895638	0.17609519	4.112236623	119.7583194	0.999990827	0.823895638	0.17609519	4.112236623	119.7583194	0.999990827
0	0.005	0	0.25	0.628693509	0.371298018	2.842814102	57.72036978	0.999991527	0.628693509	0.371298018	2.842814102	57.72036978	0.999991527
0	0.005	0	0.5	0.417289087	0.582702932	2.093510497	33.98219492	0.99999202	0.417289087	0.582702932	2.093510497	33.98219492	0.99999202
0	0.005	0	0.75	0.287423793	0.712567291	1.748686402	25.37342906	0.999991083	0.287423793	0.712567291	1.748686402	25.37342906	0.999991083
0	0.005	0	0.9	0.232885793	0.767108709	1.616438555	22.37626751	0.999994502	0.232885793	0.767108709	1.616438555	22.37626751	0.999994502
0	0.005	0	1	0.203320603	0.796673843	1.546408813	20.84568114	0.999994446	0.203320603	0.796673843	1.546408813	20.84568114	0.999994446
0	0.005	0.25	0	0.998746562	0.001243441	15.93041615	1973.151844	0.999990004	0.998996249	0.000993752	13.13307215	1968.846401	0.999990002
0	0.005	0.25	0.1	0.806415752	0.19357435	5.295106589	171.8268333	0.999990102	0.836353857	0.163636187	4.669167667	172.0991031	0.999990045
0	0.005	0.25	0.25	0.590108449	0.409881606	3.145997276	74.85311228	0.999990055	0.632056551	0.36793433	2.911582908	75.005139	0.999990881
0	0.005	0.25	0.5	0.389561009	0.610430935	2.180567175	37.20851208	0.999991944	0.418815844	0.581174205	2.103694651	37.21096976	0.999990049
0	0.005	0.25	0.75	0.276017348	0.723976085	1.777497572	26.0169769	0.999993432	0.288515964	0.711475149	1.75367642	25.97628226	0.999991113
0	0.005	0.25	0.9	0.22939759	0.770594314	1.62838244	22.72684934	0.999991903	0.233803684	0.76618921	1.620311758	22.68175202	0.999992894
0	0.005	0.25	1	0.204159063	0.795835459	1.550854787	21.11063849	0.999994522	0.204141171	0.79584945	1.54979119	21.06095629	0.999990622
0	0.005	0.5	0	0.998498744	0.001491263	18.63315184	1976.053127	0.999990006	0.998997496	0.000992508	13.118926	1968.82536	0.999990004
0	0.005	0.5	0.1	0.843151616	0.156838662	8.822513559	279.7009547	0.999990279	0.885865552	0.114124486	6.825939657	280.4187032	0.999990037
0	0.005	0.5	0.25	0.584960384	0.41502994	4.583765737	125.1609652	0.999990324	0.661647269	0.338343093	3.862959576	125.8224749	0.999990362
0	0.005	0.5	0.5	0.368176252	0.631814944	2.398893642	62.06111135	0.999991196	0.424474797	0.575515463	2.224987091	62.34759272	0.99999026
0	0.005	0.5	0.75	0.266128684	0.733861901	1.82770522	36.65545305	0.999990585	0.290618856	0.709372064	1.777756426	36.59949556	0.99999092
0	0.005	0.5	0.9	0.226527411	0.773464315	1.650705865	27.38189552	0.999991725	0.23529427	0.764696644	1.63388306	27.07350296	0.999990914
0	0.005	0.5	1	0.205385403	0.794606555	1.562359127	23.76269813	0.999991958	0.20537986	0.794612892	1.560091497	23.43500937	0.999992752
0	0.005	0.75	0	0.998251538	0.001738462	21.26392452	1978.120453	0.999990001	0.998998739	0.000991267	13.10481296	1968.804299	0.999990006
0	0.005	0.75	0.1	0.914268383	0.085721699	15.19878019	538.6941	0.999990082	0.945922683	0.054067348	10.36199739	539.8248244	0.99999003
0	0.005	0.75	0.25	0.679777131	0.320213072	11.03715633	256.3310911	0.999990203	0.765878076	0.234112201	8.278467917	257.9487714	0.999990277
0	0.005	0.75	0.5	0.37852427	0.621466018	4.37212313	130.0621625	0.999990288	0.459276552	0.540713602	3.752907932	131.2574311	0.999990153
0	0.005	0.75	0.75	0.261904437	0.738086435	2.165406943	80.75764782	0.999990872	0.298060157	0.701930742	2.05748381	81.14450013	0.999990899
0	0.005	0.75	0.9	0.225545318	0.774445601	1.753801474	61.61511683	0.999990919	0.238664352	0.761325849	1.722341579	61.43074857	0.999990201
0	0.005	0.75	1	0.207589797	0.792401145	1.60730371	48.84046768	0.999990942	0.207632737	0.792357381	1.602163643	47.77760901	0.999990119
0	0.005	1	0	0.998004951	0.00198505	23.82991342	1979.666546	0.999990001	0.99899998	0.000990029	13.09073292	1968.783218	0.999990009
0	0.005	1	0.1	0.996409086	0.003580915	36.84237136	1981.096055	0.999990001	0.998021692	0.001968313	21.68143187	1976.593753	0.999990005
0	0.005	1	0.25	0.991962481	0.008027522	67.86607729	1974.500875	0.999990003	0.994968024	0.005021983	44.54955133	1975.154866	0.999990008
0	0.005	1	0.5	0.973895184	0.026094819	163.1002522	1937.810367	0.999990003	0.980387543	0.019602465	126.7367	1943.676986	0.999990008
0	0.005	1	0.75	0.927691716	0.072291458	329.5942898	1847.910944	0.999983174	0.936751623	0.063233524	294.1531306	1856.783929	0.999985147
0	0.005	1	0.9	0.873796784	0.126176727	467.454564	1748.88507	0.999973511	0.880249333	0.11972536	447.5147708	1755.317892	0.999974693
0	0.005	1	1	0.819456633	0.180509233	574.4973029	1651.561199	0.999965866	0.819330169	0.180635688	574.5317319	1651.167683	0.999965856
0	0.01	0	0	0.998995005	0.000995005	13.14728346	1968.889644	0.999990009	0.998995005	0.000995005	13.14728346	1968.889644	0.999990009
0	0.01	0	0.1	0.823895638	0.17609519	4.112236623	119.7583194	0.999990827	0.823895638	0.17609519	4.112236623	119.7583194	0.999990827
0	0.01	0	0.25	0.628693509	0.371298018	2.842814102	57.72036978	0.999991527	0.628693509	0.371298018	2.842814102	57.72036978	0.999991527
0	0.01	0	0.5	0.417289087	0.582702932	2.093510497	33.98219492	0.99999202	0.417289087	0.582702932	2.093510497	33.98219492	0.99999202
0	0.01	0	0.75	0.287423793	0.712567291	1.748686402	25.37342906	0.999991083	0.287423793	0.712567291	1.748686402	25.37342906	0.999991083
0	0.01	0	0.9	0.232885793	0.767108709	1.616438555	22.37626751	0.999994502	0.232885793	0.767108709	1.616438555	22.37626751	0.999994502
0	0.01	0	1	0.203320603	0.796673843	1.546408813	20.84568114	0.999994446	0.203320603	0.796673843	1.546408813	20.84568114	0.999994446
0	0.01	0.25	0	0.99874812	0.001241886	15.91322446	1973.134708	0.999990006	0.998997496	0.000992508	13.118926	1968.82536	0.999990004
0	0.01	0.25	0.1	0.810986032	0.18900399	5.413073477	173.3888222	0.999990022	0.840314545	0.159675938	4.770172336	173.6726067	0.999990483
0	0.01	0.25	0.25	0.593079835	0.406910351	3.196246484	76.70154949	0.999990186	0.634837528	0.36515342	2.956400318	76.89887272	0.999990948
0	0.01	0.25	0.5	0.391086956	0.608904022	2.191187843	38.77805067	0.999990978	0.420331143	0.57965997	2.113650405	38.86047815	0.999991113
0	0.01	0.25	0.75	0.27709921	0.722893425	1.782613827	26.53944756	0.999992634	0.289607092	0.710385858	1.758643192	26.51713487	0.99999295
0	0.01	0.25	0.9	0.230311361	0.769679878	1.632296388	23.01370104	0.999991239	0.234721776	0.765270267	1.624174645	22.97295472	0.999992043
0	0.01	0.25	1	0.204981658	0.79500969	1.554243052	21.31824787	0.999991349	0.204962355	0.79502984	1.553167337	21.2696615	0.999992195
0	0.01	0.5	0	0.998502463	0.001487538	18.59304405	1976.008283	0.999990001	0.99899998	0.000990029	13.09073292	1968.783218	0.999990009
0	0.01	0.5	0.1	0.852341506	0.147648664	8.869252042	281.1293447	0.999990169	0.892753889	0.107236356	6.865491579	281.8125444	0.999990245
0	0.01	0.5	0.25	0.601080317	0.398909879	4.920692427	127.7446025	0.999990197	0.675772073	0.324218187	4.136342429	128.4186335	0.99999026
0	0.01	0.5	0.5	0.374816177	0.625174766	2.519760222	65.04669582	0.999990943	0.431059939	0.568931304	2.331376783	65.40849658	0.999991243
0	0.01	0.5	0.75	0.269328358	0.730662653	1.861426591	40.65881531	0.999991011	0.29387689	0.706114131	1.809497862	40.77156201	0.99999102
0	0.01	0.5	0.9	0.228946903	0.771045235	1.669804477	30.78260138	0.999992138	0.237737138	0.762253236	1.652434777	30.62658817	0.999990374
0	0.01	0.5	1	0.20747441	0.792516213	1.576774669	26.11013631	0.999990622	0.207462951	0.792527057	1.574380453	25.81520558	0.999990008
0	0.01	0.75	0	0.998258031	0.001731977	21.19566263	1978.083923	0.999990008	0.999002446	0.000987558	13.06263949	1968.718647	0.999990004
0	0.01	0.75	0.1	0.921174351	0.078815704	14.7341474	539.9495029	0.999990056	0.950364516	0.049625521	10.0646136	540.9825884	0.999990037
0	0.01	0.75	0.25	0.712810159	0.287179979	11.30659203	259.8818473	0.999990138	0.791560184	0.208429853	8.499274754	261.329483	0.999990037
0	0.01	0.75	0.5	0.406932864	0.59305715	5.280878823	135.6906085	0.999990014	0.486822217	0.513168359	4.509583951	136.8754596	0.999990576
0	0.01	0.75	0.75	0.273161419	0.726829343	2.536765493	87.1608356	0.999990761	0.309616913	0.6903738	2.396480881	87.63604594	0.999990713
0	0.01	0.75	0.9	0.232255542	0.767735499	1.928480846	69.51072312	0.99999104	0.245465115	0.75452494	1.889756937	69.5499616	0.999990056
0	0.01	0.75	1	0.212602833	0.787387577	1.707713769	59.559837	0.999990409	0.212606913	0.787384007	1.700347201	59.18051106	0.99999092
0	0.01	1	0	0.998014802	0.001975198	23.72843766	1979.61192	0.99999	0.999004905	0.000985103	13.03470856	1968.676305	0.999990008
0	0.01	1	0.1	0.996744058	0.003245952	34.35033519	1981.424928	0.99999001	0.998206246	0.001783761	20.25609038	1976.258729	0.999990007
0	0.01	1	0.25	0.993559499	0.006430504	57.80074976	1978.087488	0.999990003	0.995968999	0.004021008	37.99092398	1977.684869	0.999990007
0	0.01	1	0.5	0.982364275	0.017625729	123.8829344	1956.990365	0.999990004	0.986757507	0.013232498	96.15213416	1960.648149	0.999990005
0	0.01	1	0.75	0.957348231	0.042641208	234.1713441	1908.777232	0.999989439	0.96268123	0.037308776	208.8143234	1913.94179	0.999990006
0	0.01	1	0.9	0.930631791	0.069351884	325.6394279	1858.92978	0.999983675	0.934123349	0.065861093	311.7915402	1862.348944	0.999984442
0	0.01	1	1	0.905253461	0.094725276	398.2542017	1812.92631	0.999978737	0.9051751	0.094803624	398.3663869	1812.691305	0.999978724
0	0.02	0	0	0.998995005	0.000995005	13.14728346	1968.889644	0.999990009	0.998995005	0.000995005	13.14728346	1968.889644	0.999990009
0	0.02	0	0.1	0.823895638	0.17609519	4.112236623	119.7583194	0.999990827	0.823895638	0.17609519	4.112236623	119.7583194	0.999990827
0	0.02	0	0.25	0.628693509	0.371298018	2.842814102	57.72036978	0.999991527	0.628693509	0.371298018	2.842814102	57.72036978	0.999991527
0	0.02	0	0.5	0.417289087	0.582702932	2.093510497	33.98219492	0.99999202	0.417289087	0.582702932	2.093510497	33.98219492	0.99999202
0	0.02	0	0.75	0.287423793	0.712567291	1.748686402	25.37342906	0.999991083	0.287423793	0.712567291	1.748686402	25.37342906	0.999991083
0	0.02	0	0.9	0.232885793	0.767108709	1.616438555	22.37626751	0.999994502	0.232885793	0.767108709	1.616438555	22.37626751	0.999994502
0	0.02	0	1	0.203320603	0.796673843	1.546408813	20.84568114	0.999994446	0.203320603	0.796673843	1.546408813	20.84568114	0.999994446
0	0.02	0.25	0	0.998751219	0.001238782	15.87892764	1973.081669	0.999990001	0.99899998	0.000990029	13.09073292	1968.783218	0.999990009
0	0.02	0.25	0.1	0.816848377	0.1831417	5.52850233	174.8456369	0.999990077	0.845372279	0.154617749	4.868788297	175.1274964	0.999990029
0	0.02	0.25	0.25	0.598297327	0.401693086	3.271613336	78.52114944	0.999990413	0.639706474	0.360284667	3.023420937	78.73622109	0.99999114
0	0.02	0.25	0.5	0.394104488	0.60588773	2.211659679	40.64409586	0.999992219	0.423326971	0.576663089	2.132842574	40.76956856	0.999990059
0	0.02	0.25	0.75	0.279258312	0.720734744	1.792749626	27.4411079	0.999993055	0.291785878	0.708207154	1.768498049	27.44564846	0.999993032
0	0.02	0.25	0.9	0.232137483	0.767854291	1.640070443	23.5473281	0.999991774	0.236558381	0.763433837	1.631865865	23.51520226	0.999992219
0	0.02	0.25	1	0.20662634	0.793368053	1.560977014	21.71329256	0.999994394	0.206606442	0.793384253	1.559898635	21.66756281	0.999990695
0	0.02	0.5	0	0.998509852	0.001480149	18.51341341	1975.934451	0.999990001	0.999004905	0.000985103	13.03470856	1968.676305	0.999990008
0	0.02	0.5	0.1	0.862103323	0.137886867	8.840843768	282.3840364	0.99999019	0.90002377	0.099966242	6.848612717	283.0217991	0.999990012
0	0.02	0.5	0.25	0.62280604	0.377184325	5.261741435	130.1590961	0.999990365	0.694585849	0.305404637	4.413380802	130.8076579	0.999990487
0	0.02	0.5	0.5	0.387036822	0.612954112	2.714941902	67.91627052	0.999990934	0.443118206	0.556873015	2.502956357	68.30052638	0.999991221
0	0.02	0.5	0.75	0.275801464	0.724189213	1.930960925	44.38768587	0.999990677	0.300465974	0.699524648	1.875080238	44.54509423	0.999990623
0	0.02	0.5	0.9	0.233865788	0.766126026	1.710463653	35.05705125	0.999991814	0.242706991	0.757284915	1.692061665	35.0317	0.999991906
0	0.02	0.5	1	0.211714358	0.788276292	1.607205752	29.85547976	0.99999065	0.211695334	0.788296253	1.604623224	29.64455242	0.999991587
0	0.02	0.75	0	0.998270863	0.001719139	21.06046291	1977.981592	0.999990002	0.999009782	0.000980226	12.97920302	1968.568906	0.999990008
0	0.02	0.75	0.1	0.9279411	0.072049009	14.17714571	541.021658	0.999990109	0.954696216	0.045293788	9.703724394	541.9544088	0.999990004
0	0.02	0.75	0.25	0.747692472	0.252297666	11.2853313	262.9140729	0.999990138	0.818189533	0.181800643	8.504896307	264.1701022	0.999990176
0	0.02	0.75	0.5	0.44993486	0.550055479	6.256704955	140.9038415	0.99999034	0.527698736	0.472291709	5.327790887	141.993626	0.999990445
0	0.02	0.75	0.75	0.295414357	0.704576042	3.172769074	93.07735583	0.999990399	0.332329562	0.667660804	2.97844223	93.56906545	0.999990366
0	0.02	0.75	0.9	0.24672092	0.753269803	2.303465911	76.01192219	0.999990723	0.260131583	0.73985914	2.251181706	76.13096607	0.999990723
0	0.02	0.75	1	0.223750858	0.776240146	1.959527512	67.07189684	0.999991004	0.223711309	0.776278696	1.950456092	66.92760223	0.999990005
0	0.02	1	0	0.99803422	0.001955789	23.52825669	1979.514594	0.999990009	0.999014611	0.000975396	12.92420905	1968.461018	0.999990007
0	0.02	1	0.1	0.997059429	0.002930571	31.87717793	1981.459498	0.99999	0.998379959	0.00161005	18.83551285	1975.592246	0.999990009
0	0.02	1	0.25	0.994857212	0.005132796	48.94736388	1980.414991	0.999990008	0.996781819	0.003208181	32.22069242	1978.948563	0.99999
0	0.02	1	0.5	0.988157499	0.011832502	92.79130328	1969.461041	0.999990001	0.991110767	0.008879233	71.9602466	1971.442456	0.99999
0	0.02	1	0.75	0.975179179	0.024810823	161.0943144	1945.219376	0.999990002	0.978278705	0.0217113	143.4976163	1948.063305	0.999990005
0	0.02	1	0.9	0.962605557	0.037384449	216.2063292	1921.89088	0.999990006	0.964470928	0.035519081	206.9540596	1923.652762	0.999990009
0	0.02	1	1	0.95138587	0.048602184	259.59649	1901.225078	0.999988055	0.951343787	0.048644259	259.7022965	1901.097067	0.999988046
0	0.03	0	0	0.998995005	0.000995005	13.14728346	1968.889644	0.999990009	0.998995005	0.000995005	13.14728346	1968.889644	0.999990009
0	0.03	0	0.1	0.823895638	0.17609519	4.112236623	119.7583194	0.999990827	0.823895638	0.17609519	4.112236623	119.7583194	0.999990827
0	0.03	0	0.25	0.628693509	0.371298018	2.842814102	57.72036978	0.999991527	0.628693509	0.371298018	2.842814102	57.72036978	0.999991527
0	0.03	0	0.5	0.417289087	0.582702932	2.093510497	33.98219492	0.99999202	0.417289087	0.582702932	2.093510497	33.98219492	0.99999202
0	0.03	0	0.75	0.287423793	0.712567291	1.748686402	25.37342906	0.999991083	0.287423793	0.712567291	1.748686402	25.37342906	0.999991083
0	0.03	0	0.9	0.232885793	0.767108709	1.616438555	22.37626751	0.999994502	0.232885793	0.767108709	1.616438555	22.37626751	0.999994502
0	0.03	0	1	0.203320603	0.796673843	1.546408813	20.84568114	0.999994446	0.203320603	0.796673843	1.546408813	20.84568114	0.999994446
0	0.03	0.25	0	0.998754308	0.001235698	15.84482233	1973.047235	0.999990006	0.999002446	0.000987558	13.06263949	1968.718647	0.999990004
0	0.03	0.25	0.1	0.820977808	0.17901259	5.58864716	175.6384319	0.999990398	0.84892597	0.151064387	4.920165414	175.9159296	0.999990358
0	0.03	0.25	0.25	0.602929521	0.397060886	3.329074232	79.55909497	0.999990407	0.644020053	0.355971082	3.074471428	79.77723509	0.999991135
0	0.03	0.25	0.5	0.397078161	0.602913327	2.231137252	41.796457	0.999991488	0.426277175	0.573714379	2.15109535	41.93118144	0.999991555
0	0.03	0.25	0.75	0.281412866	0.718577759	1.802763297	28.1917999	0.999990625	0.293959521	0.706030962	1.778235127	28.21342047	0.999990483
0	0.03	0.25	0.9	0.233964034	0.766029517	1.647791442	24.03329242	0.999993552	0.23839526	0.761598505	1.639505353	24.00834253	0.999993765
0	0.03	0.25	1	0.208273084	0.791720853	1.567678686	22.08371718	0.999993937	0.208252614	0.791737437	1.566598237	22.04077823	0.999990051
0	0.03	0.5	0	0.998517167	0.001472833	18.43450896	1975.860221	0.99999	0.999009782	0.000980226	12.97920302	1968.568906	0.999990008
0	0.03	0.5	0.1	0.868088092	0.131902058	8.781672501	283.0361696	0.99999015	0.904462638	0.09552764	6.806587947	283.6460566	0.999990279
0	0.03	0.5	0.25	0.638438744	0.361551769	5.440754528	131.4679034	0.999990513	0.708001351	0.291989329	4.559486437	132.089348	0.99999068
0	0.03	0.5	0.5	0.398246045	0.601744008	2.869930719	69.53076377	0.999990053	0.454120096	0.545870292	2.639277874	69.91400117	0.999990388
0	0.03	0.5	0.75	0.282296712	0.717693703	1.999415125	46.3325627	0.999990415	0.307067595	0.692922769	1.939663171	46.49228002	0.999990364
0	0.03	0.5	0.9	0.238865419	0.761126385	1.752969875	37.5026182	0.999991804	0.247757236	0.752234594	1.733560063	37.51673368	0.99999183
0	0.03	0.5	1	0.216029788	0.783960445	1.639327197	32.45969263	0.999990234	0.216004078	0.783986724	1.636597329	32.31330401	0.999990802
0	0.03	0.75	0	0.998283511	0.001706494	20.9271238	1977.892838	0.999990005	0.999017005	0.000972996	12.89688578	1968.395584	0.999990001
0	0.03	0.75	0.1	0.931870346	0.068119664	13.80113601	541.5679522	0.99999001	0.957203754	0.042786286	9.457631211	542.4438873	0.999990041
0	0.03	0.75	0.25	0.768472423	0.231517766	11.12768555	264.4444978	0.999990189	0.833844818	0.166145489	8.399621682	265.5858229	0.999990307
0	0.03	0.75	0.5	0.482967946	0.517022381	6.762283098	143.6878981	0.999990327	0.558529956	0.441460596	5.756015681	144.6936888	0.999990552
0	0.03	0.75	0.75	0.31671846	0.683271614	3.672470709	96.32769038	0.999990074	0.353914323	0.646075762	3.437047239	96.80701124	0.999990084
0	0.03	0.75	0.9	0.261707124	0.73828383	2.657044394	79.44366669	0.999990954	0.275302244	0.724688695	2.592823078	79.58158634	0.99999094
0	0.03	0.75	1	0.235689677	0.764301214	2.224003186	70.71550504	0.99999089	0.235621802	0.764369205	2.214397307	70.62644107	0.999991007
0	0.03	1	0	0.998053255	0.001936751	23.33160477	1979.402947	0.999990006	0.999024128	0.000965876	12.81572757	1968.243775	0.999990004
0	0.03	1	0.1	0.997238325	0.002751678	30.41023289	1981.349726	0.999990004	0.998478471	0.001511533	17.98907738	1975.014847	0.999990004
0	0.03	1	0.25	0.99550252	0.004487483	44.25779265	1981.243727	0.999990003	0.997185825	0.002804184	29.16213252	1979.152194	0.999990009
0	0.03	1	0.5	0.990642961	0.009347049	77.88838229	1974.388501	0.99999001	0.992977394	0.007012613	60.3843404	1975.552127	0.999990007
0	0.03	1	0.75	0.981994484	0.017995524	127.8504955	1958.866895	0.999990008	0.984241914	0.015748095	113.8157905	1960.803824	0.999990009
0	0.03	1	0.9	0.97409356	0.025896443	167.1622057	1944.361299	0.999990003	0.975381931	0.02460807	159.9684558	1945.53754	0.999990001
0	0.03	1	1	0.967297518	0.032692485	197.7557161	1931.948127	0.999990003	0.967269339	0.032720667	197.8448641	1931.862134	0.999990005
0	0.04	0	0	0.998995005	0.000995005	13.14728346	1968.889644	0.999990009	0.998995005	0.000995005	13.14728346	1968.889644	0.999990009
0	0.04	0	0.1	0.823895638	0.17609519	4.112236623	119.7583194	0.999990827	0.823895638	0.17609519	4.112236623	119.7583194	0.999990827
0	0.04	0	0.25	0.628693509	0.371298018	2.842814102	57.72036978	0.999991527	0.628693509	0.371298018	2.842814102	57.72036978	0.999991527
0	0.04	0	0.5	0.417289087	0.582702932	2.093510497	33.98219492	0.99999202	0.417289087	0.582702932	2.093510497	33.98219492	0.99999202
0	0.04	0	0.75	0.287423793	0.712567291	1.748686402	25.37342906	0.999991083	0.287423793	0.712567291	1.748686402	25.37342906	0.999991083
0	0.04	0	0.9	0.232885793	0.767108709	1.616438555	22.37626751	0.999994502	0.232885793	0.767108709	1.616438555	22.37626751	0.999994502
0	0.04	0	1	0.203320603	0.796673843	1.546408813	20.84568114	0.999994446	0.203320603	0.796673843	1.546408813	20.84568114	0.999994446
0	0.04	0.25	0	0.998757377	0.001232624	15.81084142	1972.993943	0.999990001	0.999004905	0.000985103	13.03470856	1968.676305	0.999990008
0	0.04	0.25	0.1	0.824258693	0.175731606	5.625119053	176.1705739	0.999990299	0.851745582	0.148244682	4.951328271	176.4436668	0.999990265
0	0.04	0.25	0.25	0.607166093	0.392824712	3.375682356	80.27923569	0.999990805	0.647959548	0.352030773	3.115877392	80.49701272	0.999990321
0	0.04	0.25	0.5	0.400009194	0.599982456	2.249669486	42.6152866	0.99999165	0.429183157	0.570808568	2.168458373	42.75136811	0.999991726
0	0.04	0.25	0.75	0.283562327	0.716430478	1.812641898	28.82680477	0.999992805	0.296127472	0.703865195	1.78784162	28.85949506	0.999992667
0	0.04	0.25	0.9	0.235790686	0.764202148	1.655453106	24.47638513	0.999992834	0.24023208	0.759760901	1.647086832	24.45740373	0.999992981
0	0.04	0.25	1	0.209921648	0.790072308	1.574343868	22.4310716	0.999993956	0.209900628	0.790089535	1.57326192	22.39075843	0.999990163
0	0.04	0.5	0	0.998524416	0.001465593	18.35635451	1975.801971	0.999990009	0.999014611	0.000975396	12.92420905	1968.461018	0.999990007
0	0.04	0.5	0.1	0.872470166	0.127519905	8.717472932	283.4626973	0.999990071	0.907705339	0.092284877	6.75986213	284.0510832	0.999990215
0	0.04	0.5	0.25	0.650900504	0.3490897	5.548872666	132.3423177	0.999990205	0.718632202	0.281358214	4.648197164	132.940268	0.999990416
0	0.04	0.5	0.5	0.408681111	0.59131017	2.997314477	70.6426265	0.999991282	0.464317821	0.535672463	2.751459106	71.02019257	0.999990284
0	0.04	0.5	0.75	0.28876805	0.711223538	2.065033174	47.61358649	0.999991588	0.313634861	0.686356691	2.001589508	47.77163924	0.999991552
0	0.04	0.5	0.9	0.243917186	0.756074942	1.79599617	39.08663852	0.999992127	0.252858368	0.747133766	1.77560648	39.115257	0.999992134
0	0.04	0.5	1	0.220405747	0.779585715	1.672472164	34.27840334	0.999991462	0.220374204	0.779617582	1.669636391	34.17367993	0.999991787
0	0.04	0.75	0	0.998295975	0.001694033	20.7955733	1977.803329	0.999990008	0.999024128	0.000965876	12.81572757	1968.243775	0.999990004
0	0.04	0.75	0.1	0.934666078	0.065323952	13.50786206	541.923606	0.999990029	0.958984799	0.041005273	9.264407663	542.7579422	0.999990073
0	0.04	0.75	0.25	0.783221571	0.216768647	10.95018448	265.4238107	0.999990218	0.844869993	0.155120092	8.275350732	266.4836936	0.999990084
0	0.04	0.75	0.5	0.509980398	0.490009859	7.052113376	145.5197106	0.999990257	0.583416549	0.416574029	6.004005432	146.456746	0.999990578
0	0.04	0.75	0.75	0.336908364	0.663082477	4.064054747	98.52735014	0.99999084	0.374238921	0.625751972	3.797464662	98.9894632	0.999990892
0	0.04	0.75	0.9	0.276780585	0.723209872	2.972390199	81.75224567	0.999990458	0.290532859	0.709457586	2.898009778	81.8961249	0.999990444
0	0.04	0.75	1	0.248032356	0.751957758	2.478056676	73.11109057	0.999990114	0.247943719	0.752046487	2.468396519	73.04631366	0.999990205
0	0.04	1	0	0.998071924	0.001918078	23.13842115	1979.289875	0.999990002	0.999033462	0.000956539	12.70920888	1968.024568	0.999990001
0	0.04	1	0.1	0.997364319	0.00262569	29.34613119	1981.204835	0.999990008	0.998547844	0.001442165	17.37306259	1974.525636	0.99999001
0	0.04	1	0.25	0.995917121	0.00407288	41.12297916	1981.608751	0.999990001	0.997445323	0.002544686	27.11603945	1979.051275	0.999990009
0	0.04	1	0.5	0.992093037	0.007896964	68.60589127	1977.013087	0.999990001	0.994066137	0.005923866	53.18095307	1977.644766	0.999990002
0	0.04	1	0.75	0.985683283	0.01430672	107.995263	1966.041006	0.999990003	0.987469869	0.012520139	96.10154724	1967.462683	0.999990008
0	0.04	1	0.9	0.980067419	0.019922585	138.3528736	1955.90826	0.999990004	0.981057281	0.018932722	132.3731383	1956.77439	0.999990003
0	0.04	1	1	0.975359425	0.024630578	161.7305456	1947.368664	0.999990003	0.975338551	0.024651455	161.8062515	1947.30458	0.999990005
0	0.05	0	0	0.998995005	0.000995005	13.14728346	1968.889644	0.999990009	0.998995005	0.000995005	13.14728346	1968.889644	0.999990009
0	0.05	0	0.1	0.823895638	0.17609519	4.112236623	119.7583194	0.999990827	0.823895638	0.17609519	4.112236623	119.7583194	0.999990827
0	0.05	0	0.25	0.628693509	0.371298018	2.842814102	57.72036978	0.999991527	0.628693509	0.371298018	2.842814102	57.72036978	0.999991527
0	0.05	0	0.5	0.417289087	0.582702932	2.093510497	33.98219492	0.99999202	0.417289087	0.582702932	2.093510497	33.98219492	0.99999202
0	0.05	0	0.75	0.287423793	0.712567291	1.748686402	25.37342906	0.999991083	0.287423793	0.712567291	1.748686402	25.37342906	0.999991083
0	0.05	0	0.9	0.232885793	0.767108709	1.616438555	22.37626751	0.999994502	0.232885793	0.767108709	1.616438555	22.37626751	0.999994502
0	0.05	0	1	0.203320603	0.796673843	1.546408813	20.84568114	0.999994446	0.203320603	0.796673843	1.546408813	20.84568114	0.999994446
0	0.05	0.25	0	0.998760435	0.001229571	15.77704979	1972.959331	0.999990005	0.999007347	0.000982656	13.00687546	1968.611448	0.999990003
0	0.05	0.25	0.1	0.827019347	0.172970899	5.648524643	176.5651584	0.999990246	0.85411586	0.145874356	4.971327845	176.8342092	0.999990216
0	0.05	0.25	0.25	0.611102734	0.388887451	3.414716474	80.82637733	0.999990186	0.651615894	0.348375046	3.150559925	81.04329152	0.99999094
0	0.05	0.25	0.5	0.402898957	0.597091104	2.26731249	43.24324916	0.999990062	0.432046426	0.567943739	2.184986405	43.37839602	0.999990165
0	0.05	0.25	0.75	0.285706215	0.714286626	1.822375125	29.37124644	0.999992841	0.298289254	0.701703446	1.797307359	29.41120027	0.9999927
0	0.05	0.25	0.9	0.237617124	0.762375666	1.663049744	24.88126178	0.99999279	0.242068524	0.757924357	1.654604612	24.8672439	0.999992881
0	0.05	0.25	1	0.211571795	0.788418554	1.58096862	22.75671639	0.999990349	0.211550248	0.788440587	1.579885715	22.71897033	0.999990835
0	0.05	0.5	0	0.998531589	0.001458419	18.27887252	1975.727011	0.999990008	0.999019393	0.000970613	12.86971956	1968.352641	0.999990006
0	0.05	0.5	0.1	0.875955705	0.124034548	8.653567748	283.7740753	0.999990253	0.910280445	0.089709678	6.71282409	284.3444055	0.999990123
0	0.05	0.5	0.25	0.661352078	0.33863794	5.617951047	132.987264	0.999990017	0.727507799	0.272482467	4.705204341	133.5649494	0.999990266
0	0.05	0.5	0.5	0.418479729	0.581510479	3.104085651	71.48252532	0.999990209	0.473857181	0.526133407	2.845615731	71.85353687	0.999990588
0	0.05	0.5	0.75	0.295191837	0.704799726	2.127222815	48.55829451	0.999991563	0.320144176	0.67984736	2.060303546	48.71420472	0.999991537
0	0.05	0.5	0.9	0.249000812	0.750990739	1.838722214	40.21685293	0.999991551	0.257989611	0.742001939	1.817385711	40.25190622	0.99999155
0	0.05	0.5	1	0.224828991	0.775163168	1.706072692	35.59996009	0.999992159	0.224792352	0.775200019	1.703165037	35.52157966	0.999992371
0	0.05	0.75	0	0.998308253	0.001681747	20.66574055	1977.698393	0.999990001	0.999031148	0.000958859	12.73567336	1968.090991	0.999990007
0	0.05	0.75	0.1	0.936850093	0.063140007	13.2631418	542.1824939	0.9999901	0.960374433	0.039615602	9.102375543	542.9823552	0.999990036
0	0.05	0.75	0.25	0.794609929	0.205380289	10.77547058	266.1243283	0.999990219	0.853335959	0.146654169	8.150790592	267.1222963	0.999990128
0	0.05	0.75	0.5	0.532845685	0.467144778	7.223928677	146.8506492	0.999990463	0.604271343	0.39571891	6.15273069	147.730317	0.999990253
0	0.05	0.75	0.75	0.355980417	0.644009962	4.372379995	100.1629826	0.999990379	0.393329337	0.60666114	4.082015667	100.6072465	0.999990477
0	0.05	0.75	0.9	0.291725672	0.708265017	3.247613036	83.47338867	0.999990689	0.305605688	0.694384995	3.164712559	83.61846327	0.999990683
0	0.05	0.75	1	0.260564517	0.739425699	2.713231898	74.88354995	0.999990216	0.260460036	0.739530251	2.703763685	74.8325218	0.999990287
0	0.05	1	0	0.998090242	0.001899766	22.94864838	1979.188687	0.999990008	0.999042622	0.000947384	12.60463141	1967.826483	0.999990006
0	0.05	1	0.1	0.997462223	0.002527781	28.50053675	1981.041531	0.999990005	0.998601745	0.001388263	16.88224134	1974.07293	0.999990007
0	0.05	1	0.25	0.99621665	0.003773356	38.7910431	1981.771804	0.999990006	0.997632761	0.002357245	25.59289353	1978.831034	0.999990006
0	0.05	1	0.5	0.993066699	0.006923304	62.07701356	1978.614563	0.999990003	0.994797059	0.005192949	48.11758488	1978.852454	0.999990008
0	0.05	1	0.75	0.988024592	0.011965418	94.506037	1970.437562	0.99999001	0.989518802	0.010471205	84.07382359	1971.511362	0.999990008
0	0.05	1	0.9	0.983747437	0.016242573	119.0697434	1962.892967	0.99999001	0.984553931	0.01543607	113.9059553	1963.560187	0.999990001
0	0.05	1	1	0.980231612	0.019758397	137.8139221	1956.590762	0.999990009	0.980215225	0.019774776	137.8791564	1956.538468	0.999990002
0	0.06	0	0	0.998995005	0.000995005	13.14728346	1968.889644	0.999990009	0.998995005	0.000995005	13.14728346	1968.889644	0.999990009
0	0.06	0	0.1	0.823895638	0.17609519	4.112236623	119.7583194	0.999990827	0.823895638	0.17609519	4.112236623	119.7583194	0.999990827
0	0.06	0	0.25	0.628693509	0.371298018	2.842814102	57.72036978	0.999991527	0.628693509	0.371298018	2.842814102	57.72036978	0.999991527
0	0.06	0	0.5	0.417289087	0.582702932	2.093510497	33.98219492	0.99999202	0.417289087	0.582702932	2.093510497	33.98219492	0.99999202
0	0.06	0	0.75	0.287423793	0.712567291	1.748686402	25.37342906	0.999991083	0.287423793	0.712567291	1.748686402	25.37342906	0.999991083
0	0.06	0	0.9	0.232885793	0.767108709	1.616438555	22.37626751	0.999994502	0.232885793	0.767108709	1.616438555	22.37626751	0.999994502
0	0.06	0	1	0.203320603	0.796673843	1.546408813	20.84568114	0.999994446	0.203320603	0.796673843	1.546408813	20.84568114	0.999994446
0	0.06	0.25	0	0.998763478	0.001226532	15.74341335	1972.924644	0.99999001	0.999009782	0.000980226	12.97920302	1968.568906	0.999990008
0	0.06	0.25	0.1	0.829422811	0.170567408	5.663738122	176.8753362	0.999990219	0.856177943	0.143812251	4.984322614	177.140707	0.999990194
0	0.06	0.25	0.25	0.614798043	0.385192898	3.448063933	81.2654145	0.999990941	0.655044645	0.34494583	3.180195874	81.48047415	0.999990475
0	0.06	0.25	0.5	0.405748804	0.594242329	2.284120979	43.74910667	0.999991133	0.434868448	0.565122788	2.200731969	43.88260568	0.999991236
0	0.06	0.25	0.75	0.287844111	0.712146336	1.831954913	29.84378446	0.999990448	0.300444448	0.69954582	1.8066244	29.88853352	0.999990268
0	0.06	0.25	0.9	0.23944305	0.76055019	1.670576245	25.25206682	0.999993241	0.243904293	0.756088997	1.662053582	25.24218273	0.99999329
0	0.06	0.25	1	0.213223296	0.786768176	1.587549266	23.06232562	0.999991472	0.213201244	0.786790607	1.586465921	23.02686462	0.999991851
0	0.06	0.5	0	0.998538693	0.001451314	18.20208719	1975.651653	0.999990006	0.999024128	0.000965876	12.81572757	1968.243775	0.999990004
0	0.06	0.5	0.1	0.878865765	0.121124366	8.591421528	284.0150235	0.999990131	0.912427691	0.087562318	6.666761823	284.5708243	0.999990009
0	0.06	0.5	0.25	0.670394028	0.329596592	5.662846606	133.4919534	0.99999062	0.735157925	0.264832258	4.742510059	134.0515966	0.999990183
0	0.06	0.5	0.5	0.427735107	0.57225563	3.194754366	72.15276375	0.999990738	0.48283678	0.51715434	2.925679753	72.51672594	0.99999112
0	0.06	0.5	0.75	0.301553977	0.69843604	2.185816799	49.3019982	0.999990017	0.326581739	0.673410178	2.115647156	49.45592288	0.999991917
0	0.06	0.5	0.9	0.254101492	0.74589014	1.880646825	41.08014904	0.999991633	0.263135877	0.736855753	1.858400739	41.11851025	0.999991629
0	0.06	0.5	1	0.229288463	0.77070318	1.739699401	36.60419022	0.999991643	0.229247341	0.770744472	1.736746184	36.54295272	0.999991814
0	0.06	0.75	0	0.99832036	0.001669642	20.53765933	1977.607293	0.999990002	0.999038066	0.000951942	12.65670057	1967.937229	0.999990009
0	0.06	0.75	0.1	0.938651121	0.061338888	13.05075377	542.3813697	0.999990009	0.961519286	0.038470785	8.961204318	543.155738	0.999990071
0	0.06	0.75	0.25	0.803857265	0.196132929	10.6091389	266.6595181	0.999990194	0.860181115	0.139809023	8.030985171	267.6075743	0.999990138
0	0.06	0.75	0.5	0.552646972	0.447343243	7.324641082	147.8764079	0.999990215	0.622184457	0.377805611	6.241281905	148.7076776	0.999990068
0	0.06	0.75	0.75	0.373980946	0.626009317	4.616448698	101.4480051	0.999990263	0.411256227	0.588734174	4.307835938	101.8749852	0.999990401
0	0.06	0.75	0.9	0.306418241	0.69357206	3.485343612	84.83233058	0.999990301	0.320397372	0.679592933	3.3953463	84.97640981	0.999990304
0	0.06	0.75	1	0.273146643	0.7268442	2.926671075	76.28031167	0.999990843	0.273029898	0.726960998	2.917526073	76.23817671	0.999990896
0	0.06	1	0	0.998108209	0.001881794	22.76212689	1979.072879	0.999990002	0.999051604	0.000938397	12.50188045	1967.603506	0.999990001
0	0.06	1	0.1	0.99754273	0.002447276	27.79264242	1980.880104	0.999990006	0.998646063	0.001343946	16.4704673	1973.663083	0.999990009
0	0.06	1	0.25	0.996448297	0.003541705	36.94504459	1981.818203	0.999990003	0.997777703	0.002212301	24.38640028	1978.559416	0.999990004
0	0.06	1	0.5	0.993776158	0.006213849	57.14583901	1979.663162	0.999990007	0.995329579	0.004660426	44.29496781	1979.580496	0.999990005
0	0.06	1	0.75	0.989655105	0.010334904	84.61497426	1973.373529	0.99999001	0.990945765	0.009044245	75.25853071	1974.192963	0.999990009
0	0.06	1	0.9	0.986249709	0.013740292	105.115601	1967.528357	0.999990001	0.986931754	0.013058249	100.5446022	1968.059336	0.999990003
0	0.06	1	1	0.983494569	0.016495439	120.6353991	1962.670945	0.999990008	0.983481217	0.016508783	120.6924063	1962.627703	0.99999
0	0.07	0	0	0.998995005	0.000995005	13.14728346	1968.889644	0.999990009	0.998995005	0.000995005	13.14728346	1968.889644	0.999990009
0	0.07	0	0.1	0.823895638	0.17609519	4.112236623	119.7583194	0.999990827	0.823895638	0.17609519	4.112236623	119.7583194	0.999990827
0	0.07	0	0.25	0.628693509	0.371298018	2.842814102	57.72036978	0.999991527	0.628693509	0.371298018	2.842814102	57.72036978	0.999991527
0	0.07	0	0.5	0.417289087	0.582702932	2.093510497	33.98219492	0.99999202	0.417289087	0.582702932	2.093510497	33.98219492	0.99999202
0	0.07	0	0.75	0.287423793	0.712567291	1.748686402	25.37342906	0.999991083	0.287423793	0.712567291	1.748686402	25.37342906	0.999991083
0	0.07	0	0.9	0.232885793	0.767108709	1.616438555	22.37626751	0.999994502	0.232885793	0.767108709	1.616438555	22.37626751	0.999994502
0	0.07	0	1	0.203320603	0.796673843	1.546408813	20.84568114	0.999994446	0.203320603	0.796673843	1.546408813	20.84568114	0.999994446
0	0.07	0.25	0	0.998766501	0.001223503	15.70989809	1972.870993	0.999990004	0.9990122	0.000977802	12.95162662	1968.50376	0.999990002
0	0.07	0.25	0.1	0.831563375	0.168426833	5.673398687	177.1288094	0.999990209	0.858013355	0.141976833	4.992564899	177.3908152	0.999990188
0	0.07	0.25	0.25	0.618291849	0.381698713	3.476942934	81.62998058	0.999990562	0.658283514	0.341706569	3.2058661	81.84327033	0.999990083
0	0.07	0.25	0.5	0.408560023	0.591430049	2.300146021	44.17024147	0.999990072	0.437650606	0.562339592	2.215743635	44.30189842	0.999990198
0	0.07	0.25	0.75	0.289975644	0.710015957	1.841375072	30.25862797	0.999991601	0.302592687	0.697398764	1.815786656	30.30654584	0.999991452
0	0.07	0.25	0.9	0.241268182	0.758722441	1.67802806	25.59240269	0.999990622	0.245739103	0.754251558	1.66942919	25.58596846	0.999990661
0	0.07	0.25	1	0.214875932	0.785116805	1.594082397	23.34918862	0.999992736	0.214853394	0.785139629	1.592999103	23.31585143	0.999993024
0	0.07	0.5	0	0.998545727	0.001444278	18.12598904	1975.575898	0.999990005	0.999028818	0.000961185	12.76222625	1968.134417	0.999990003
0	0.07	0.5	0.1	0.88137405	0.118616229	8.531419821	284.2107515	0.999990279	0.914276572	0.085713595	6.622070586	284.7542525	0.999990167
0	0.07	0.5	0.25	0.678383699	0.321606858	5.69163085	133.9020825	0.999990556	0.741896539	0.258093603	4.766648922	134.4460079	0.999990142
0	0.07	0.5	0.5	0.43651586	0.56347419	3.272472354	72.70677419	0.99999005	0.491329157	0.508661327	2.994396375	73.06370916	0.999990484
0	0.07	0.5	0.75	0.307845383	0.69214537	2.240834406	49.9129164	0.999990753	0.332938857	0.667051887	2.167636421	50.06461879	0.999990744
0	0.07	0.5	0.9	0.259207944	0.740784179	1.921459976	41.77197679	0.999992122	0.268285716	0.731706403	1.898344098	41.81222684	0.999992118
0	0.07	0.5	1	0.233774978	0.766216801	1.773039432	37.39833918	0.999991779	0.233729893	0.76626202	1.770060857	37.34873002	0.999991913
0	0.07	0.75	0	0.998332294	0.00165771	20.41126069	1977.515439	0.999990004	0.999044886	0.000945124	12.57878726	1967.782487	0.99999001
0	0.07	0.75	0.1	0.940189682	0.059800324	12.86163738	542.5431923	0.999990006	0.962496529	0.037493546	8.835104792	543.2943129	0.999990075
0	0.07	0.75	0.25	0.811623377	0.188366772	10.45227875	267.0866859	0.999990148	0.865910058	0.134080063	7.917228432	267.9930881	0.999990121
0	0.07	0.75	0.5	0.570080362	0.429909702	7.37977463	148.6991586	0.999990064	0.637847832	0.362142756	6.291041442	149.4890357	0.999990588
0	0.07	0.75	0.75	0.390973636	0.609016751	4.810478759	102.4948332	0.999990387	0.428102807	0.571887751	4.487794543	102.9054733	0.999990558
0	0.07	0.75	0.9	0.320783478	0.67920674	3.689581706	85.94579961	0.999990218	0.334835054	0.665155178	3.593692675	86.08777263	0.999990232
0	0.07	0.75	1	0.285681798	0.714308841	3.118109942	77.42508385	0.999990639	0.285555546	0.714435139	3.109355064	77.38919938	0.999990685
0	0.07	1	0	0.998125844	0.001864162	22.57884075	1978.969166	0.999990006	0.999060423	0.000929582	12.40096982	1967.401982	0.999990005
0	0.07	1	0.1	0.997611396	0.002378612	27.17975535	1980.72064	0.999990008	0.998683856	0.001306146	16.11328939	1973.264826	0.999990002
0	0.07	1	0.25	0.996635635	0.003354366	35.42294714	1981.800164	0.999990001	0.997894909	0.002095095	23.3910279	1978.263618	0.999990004
0	0.07	1	0.5	0.99432163	0.005668373	53.24199135	1980.373368	0.999990003	0.995738978	0.004251024	41.26978724	1980.026138	0.999990002
0	0.07	1	0.75	0.990862079	0.009127926	76.9846866	1975.444604	0.999990005	0.992002092	0.007987914	68.46071763	1976.064418	0.999990006
0	0.07	1	0.9	0.988065431	0.011924569	94.47706631	1970.798818	0.99999	0.988657282	0.011332721	90.35950669	1971.22532	0.999990003
0	0.07	1	1	0.985832597	0.014157412	107.6268601	1966.942344	0.999990009	0.98582143	0.014168572	107.6772272	1966.905643	0.999990001
0	0.08	0	0	0.998995005	0.000995005	13.14728346	1968.889644	0.999990009	0.998995005	0.000995005	13.14728346	1968.889644	0.999990009
0	0.08	0	0.1	0.823895638	0.17609519	4.112236623	119.7583194	0.999990827	0.823895638	0.17609519	4.112236623	119.7583194	0.999990827
0	0.08	0	0.25	0.628693509	0.371298018	2.842814102	57.72036978	0.999991527	0.628693509	0.371298018	2.842814102	57.72036978	0.999991527
0	0.08	0	0.5	0.417289087	0.582702932	2.093510497	33.98219492	0.99999202	0.417289087	0.582702932	2.093510497	33.98219492	0.99999202
0	0.08	0	0.75	0.287423793	0.712567291	1.748686402	25.37342906	0.999991083	0.287423793	0.712567291	1.748686402	25.37342906	0.999991083
0	0.08	0	0.9	0.232885793	0.767108709	1.616438555	22.37626751	0.999994502	0.232885793	0.767108709	1.616438555	22.37626751	0.999994502
0	0.08	0	1	0.203320603	0.796673843	1.546408813	20.84568114	0.999994446	0.203320603	0.796673843	1.546408813	20.84568114	0.999994446
0	0.08	0.25	0	0.998769514	0.001220495	15.67656883	1972.836127	0.999990009	0.999014611	0.000975396	12.92420905	1968.461018	0.999990007
0	0.08	0.25	0.1	0.83350106	0.166489149	5.679090691	177.3417736	0.999990209	0.859673947	0.140316246	4.997407482	177.6006813	0.999990193
0	0.08	0.25	0.25	0.621613085	0.378377152	3.502198982	81.94064739	0.999990237	0.661359871	0.338631132	3.228320258	82.15241013	0.999991004
0	0.08	0.25	0.5	0.411333827	0.588657682	2.315434607	44.52989835	0.999991509	0.440394194	0.55959743	2.230065842	44.6597268	0.999991624
0	0.08	0.25	0.75	0.292100487	0.707892393	1.850630971	30.62621746	0.99999288	0.304733651	0.695259111	1.824789575	30.67620388	0.999992762
0	0.08	0.25	0.9	0.243092251	0.756899772	1.685401167	25.90581072	0.999992023	0.247572685	0.752419352	1.676727411	25.90226283	0.999992036
0	0.08	0.25	1	0.216529486	0.783460562	1.600564871	23.61853685	0.999990048	0.216506484	0.78348391	1.599482092	23.58717376	0.999990394
0	0.08	0.5	0	0.998552694	0.001437309	18.05056876	1975.499744	0.999990003	0.999033462	0.000956539	12.70920888	1968.024568	0.999990001
0	0.08	0.5	0.1	0.883585365	0.116404766	8.47359029	284.3732263	0.999990131	0.915905121	0.084084904	6.578836623	284.9055937	0.999990025
0	0.08	0.5	0.25	0.685553382	0.31443714	5.709134624	134.2450371	0.999990522	0.747927058	0.252063072	4.781540875	134.7748609	0.999990129
0	0.08	0.5	0.5	0.444875233	0.555115639	3.339556291	73.17683791	0.999990872	0.499390544	0.500600747	3.05378363	73.5269298	0.999991291
0	0.08	0.5	0.75	0.314059971	0.685931655	2.292384446	50.42953774	0.999991625	0.339209888	0.660781738	2.216371237	50.57923779	0.999991626
0	0.08	0.5	0.9	0.264311264	0.735679513	1.96097025	42.34582405	0.999990777	0.273430133	0.72656064	1.937025577	42.38722652	0.999990772
0	0.08	0.5	1	0.238280827	0.761711502	1.805866954	38.04732464	0.999992329	0.23823222	0.761757786	1.802878651	38.00580441	0.999990005
0	0.08	0.75	0	0.998344059	0.001645946	20.28651117	1977.422833	0.999990005	0.999051604	0.000938397	12.50188045	1967.603506	0.999990001
0	0.08	0.75	0.1	0.941537005	0.058453093	12.69018376	542.6795079	0.999990098	0.963351732	0.036638323	8.720483348	543.4085166	0.999990056
0	0.08	0.75	0.25	0.818305294	0.18168479	10.3046051	267.43847	0.999990084	0.870825019	0.129165063	7.809599919	268.3092277	0.999990082
0	0.08	0.75	0.5	0.585624549	0.414366045	7.404413033	149.3785558	0.999990595	0.651732191	0.348258364	6.314707144	150.131761	0.999990555
0	0.08	0.75	0.75	0.407026859	0.592963815	4.965133048	103.3699943	0.999990675	0.44395303	0.556037842	4.63157455	103.7653355	0.999990872
0	0.08	0.75	0.9	0.334776451	0.665213911	3.864515694	86.88207966	0.999990361	0.348876221	0.651114165	3.763744276	87.02136262	0.999990385
0	0.08	0.75	1	0.298100606	0.701890079	3.288527309	78.38914602	0.999990684	0.297967039	0.702023685	3.280191529	78.35790952	0.999990723
0	0.08	1	0	0.998143153	0.001846856	22.39867175	1978.864243	0.999990009	0.999069078	0.00092093	12.3018201	1967.198813	0.999990008
0	0.08	1	0.1	0.997671471	0.002318531	26.63655091	1980.553291	0.999990002	0.998716926	0.00127308	15.79629896	1972.908358	0.999990006
0	0.08	1	0.25	0.996792	0.003198004	34.13125593	1981.744938	0.999990004	0.997992729	0.001997279	22.54589516	1977.961829	0.999990008
0	0.08	1	0.5	0.994757298	0.005232704	50.04636554	1980.867869	0.999990002	0.996065943	0.00392406	38.79409498	1980.292267	0.999990003
0	0.08	1	0.75	0.991795067	0.008194936	70.8809147	1976.962008	0.999990003	0.992818648	0.007171358	63.02462684	1977.418298	0.999990005
0	0.08	1	0.9	0.989445161	0.01054484	86.0568292	1973.203201	0.999990001	0.989968537	0.010021467	82.29924282	1973.546906	0.999990004
0	0.08	1	1	0.987590168	0.012399841	97.39399995	1970.076923	0.999990008	0.987580643	0.012409358	97.4388994	1970.045167	0.999990001
0	0.09	0	0	0.998995005	0.000995005	13.14728346	1968.889644	0.999990009	0.998995005	0.000995005	13.14728346	1968.889644	0.999990009
0	0.09	0	0.1	0.823895638	0.17609519	4.112236623	119.7583194	0.999990827	0.823895638	0.17609519	4.112236623	119.7583194	0.999990827
0	0.09	0	0.25	0.628693509	0.371298018	2.842814102	57.72036978	0.999991527	0.628693509	0.371298018	2.842814102	57.72036978	0.999991527
0	0.09	0	0.5	0.417289087	0.582702932	2.093510497	33.98219492	0.99999202	0.417289087	0.582702932	2.093510497	33.98219492	0.99999202
0	0.09	0	0.75	0.287423793	0.712567291	1.748686402	25.37342906	0.999991083	0.287423793	0.712567291	1.748686402	25.37342906	0.999991083
0	0.09	0	0.9	0.232885793	0.767108709	1.616438555	22.37626751	0.999994502	0.232885793	0.767108709	1.616438555	22.37626751	0.999994502
0	0.09	0	1	0.203320603	0.796673843	1.546408813	20.84568114	0.999994446	0.203320603	0.796673843	1.546408813	20.84568114	0.999994446
0	0.09	0.25	0	0.998772508	0.001217496	15.64335864	1972.782222	0.999990003	0.999017005	0.000972996	12.89688578	1968.395584	0.999990001
0	0.09	0.25	0.1	0.835276696	0.164713522	5.681835767	177.5244786	0.999990218	0.861194968	0.138795237	4.99972319	177.7805146	0.999990205
0	0.09	0.25	0.25	0.624783754	0.375207432	3.524449279	82.21073321	0.999991186	0.664294522	0.335696227	3.248105404	82.42037637	0.999990749
0	0.09	0.25	0.5	0.414071351	0.585919432	2.330029809	44.84257396	0.999990783	0.443100422	0.556890494	2.243739167	44.97064587	0.999990916
0	0.09	0.25	0.75	0.294218351	0.7057732	1.859719272	30.95458853	0.999991551	0.306867054	0.693124369	1.833629877	31.00588621	0.999991422
0	0.09	0.25	0.9	0.244915005	0.755078422	1.692692038	26.19508122	0.999993427	0.249404785	0.750588641	1.683944711	26.193955	0.999993426
0	0.09	0.25	1	0.218183752	0.781808283	1.606993805	23.87189032	0.999992035	0.218160305	0.781831981	1.605911977	23.84235211	0.999992286
0	0.09	0.5	0	0.998559594	0.001430407	17.97581721	1975.423192	0.999990001	0.999038066	0.000951942	12.65670057	1967.937229	0.999990009
0	0.09	0.5	0.1	0.885567888	0.114422371	8.417835696	284.5125706	0.999990259	0.917364054	0.082626107	6.537030259	285.0352132	0.999990161
0	0.09	0.5	0.25	0.692063674	0.307926835	5.7184512	134.5379348	0.999990509	0.753389712	0.246600424	4.789701679	135.0549798	0.999990136
0	0.09	0.5	0.5	0.452856068	0.547134344	3.39776995	73.58301348	0.999990413	0.507066118	0.492924755	3.105378839	73.92648353	0.999990873
0	0.09	0.5	0.75	0.320193617	0.679797154	2.340619428	50.87572463	0.999990771	0.34539117	0.654599611	2.261992621	51.02347098	0.999990781
0	0.09	0.5	0.9	0.269404251	0.730587564	1.999063104	42.83447915	0.999991815	0.278561879	0.721429933	1.974330841	42.87661163	0.999991812
0	0.09	0.5	1	0.242799445	0.757191443	1.838019623	38.59178995	0.999990888	0.242747702	0.757243289	1.835033814	38.55644155	0.999990991
0	0.09	0.75	0	0.998355658	0.001634347	20.16337823	1977.329474	0.999990005	0.999058232	0.000931769	12.42602265	1967.446669	0.999990001
0	0.09	0.75	0.1	0.942738666	0.057251389	12.53266385	542.7943653	0.999990054	0.964114031	0.035875987	8.614944965	543.5048091	0.999990018
0	0.09	0.75	0.25	0.824160288	0.175829716	10.16542118	267.7350691	0.999990003	0.875121095	0.124868928	7.707769199	268.57474	0.999990023
0	0.09	0.75	0.5	0.599624814	0.400365745	7.408014195	149.9514948	0.999990559	0.66417386	0.335816701	6.320276578	150.6725068	0.999990561
0	0.09	0.75	0.75	0.422208162	0.577782021	5.088481565	104.1158852	0.999990183	0.45888686	0.541103561	4.746525934	104.4969489	0.999990421
0	0.09	0.75	0.9	0.34837151	0.651619156	4.014066417	87.68466477	0.999990666	0.362497746	0.637492953	3.909254508	87.8209581	0.999990699
0	0.09	0.75	1	0.310352837	0.689638076	3.439464667	79.21723866	0.999990914	0.310213733	0.689777214	3.431554201	79.1896028	0.999990947
0	0.09	1	0	0.998160138	0.001829863	22.22150474	1978.744403	0.999990001	0.999077574	0.000912436	12.20438524	1966.993992	0.99999001
0	0.09	1	0.1	0.997725031	0.002264974	26.14686355	1980.397066	0.999990004	0.998746404	0.001243604	15.51015471	1972.565788	0.999990008
0	0.09	1	0.25	0.996925615	0.003064391	33.01133603	1981.662555	0.999990007	0.998076306	0.001913696	21.81277143	1977.642227	0.999990001
0	0.09	1	0.5	0.995115294	0.004874709	47.36416804	1981.213386	0.999990002	0.9963346	0.003655404	36.71662031	1980.435741	0.999990004
0	0.09	1	0.75	0.992539975	0.007450035	65.86326496	1978.10581	0.999990009	0.993470601	0.006519402	58.55705093	1978.419288	0.999990003
0	0.09	1	0.9	0.990530352	0.009459652	79.20151607	1975.024639	0.999990004	0.990999906	0.008990102	75.73779185	1975.300294	0.999990008
0	0.09	1	1	0.988959578	0.011030422	89.10977941	1972.44911	0.99999	0.988951338	0.011038665	89.15014312	1972.424299	0.999990003
0	0.1	0	0	0.998995005	0.000995005	13.14728346	1968.889644	0.999990009	0.998995005	0.000995005	13.14728346	1968.889644	0.999990009
0	0.1	0	0.1	0.823895638	0.17609519	4.112236623	119.7583194	0.999990827	0.823895638	0.17609519	4.112236623	119.7583194	0.999990827
0	0.1	0	0.25	0.628693509	0.371298018	2.842814102	57.72036978	0.999991527	0.628693509	0.371298018	2.842814102	57.72036978	0.999991527
0	0.1	0	0.5	0.417289087	0.582702932	2.093510497	33.98219492	0.99999202	0.417289087	0.582702932	2.093510497	33.98219492	0.99999202
0	0.1	0	0.75	0.287423793	0.712567291	1.748686402	25.37342906	0.999991083	0.287423793	0.712567291	1.748686402	25.37342906	0.999991083
0	0.1	0	0.9	0.232885793	0.767108709	1.616438555	22.37626751	0.999994502	0.232885793	0.767108709	1.616438555	22.37626751	0.999994502
0	0.1	0	1	0.203320603	0.796673843	1.546408813	20.84568114	0.999994446	0.203320603	0.796673843	1.546408813	20.84568114	0.999994446
0	0.1	0.25	0	0.998775492	0.001214516	15.61033233	1972.747176	0.999990008	0.999019393	0.000970613	12.86971956	1968.352641	0.999990006
0	0.1	0.25	0.1	0.836919456	0.163070777	5.682328361	177.683801	0.999990232	0.862601591	0.137388631	5.000105701	177.937159	0.999990222
0	0.1	0.25	0.25	0.627821169	0.372169799	3.54416147	82.44855348	0.999990968	0.667103828	0.332886697	3.265635985	82.65636064	0.999990525
0	0.1	0.25	0.5	0.416773662	0.583216436	2.343971111	45.11859456	0.999990098	0.445770422	0.554219827	2.256800711	45.24500975	0.99999025
0	0.1	0.25	0.75	0.296328979	0.703661219	1.868637705	31.25023627	0.999990197	0.308992646	0.690997414	1.84230533	31.30232302	0.99999006
0	0.1	0.25	0.9	0.246736204	0.753255633	1.699897606	26.46268035	0.999991836	0.251235164	0.748756664	1.691078018	26.46359108	0.999991827
0	0.1	0.25	1	0.219838529	0.780155229	1.613366566	24.1103112	0.999993759	0.219814657	0.780175387	1.612286101	24.08234836	0.999990044
0	0.1	0.5	0	0.998566433	0.001423576	17.90175912	1975.363003	0.999990008	0.999042622	0.000947384	12.60463141	1967.826483	0.999990006
0	0.1	0.5	0.1	0.887368507	0.112621587	8.36401904	284.6327321	0.999990094	0.918688218	0.081301782	6.496578751	285.1462505	0.99999
0	0.1	0.5	0.25	0.698030777	0.301959734	5.721662819	134.7922463	0.999990511	0.758385713	0.241604443	4.79282865	135.2976134	0.999990157
0	0.1	0.5	0.5	0.460493751	0.539496254	3.448491624	73.93937832	0.999990005	0.514393127	0.485597378	3.150384371	74.27647896	0.999990505
0	0.1	0.5	0.75	0.326243562	0.673748324	2.385711747	51.26768625	0.999991887	0.351480404	0.648511499	2.304660485	51.41352974	0.999991903
0	0.1	0.5	0.9	0.274480971	0.725509855	2.03567562	43.25863508	0.999990825	0.283675004	0.716315819	2.010196494	43.30122881	0.999990823
0	0.1	0.5	1	0.247325177	0.752666842	1.869381675	39.05861901	0.999992019	0.247270635	0.752721462	1.866407995	39.02784933	0.999992097
0	0.1	0.75	0	0.998367095	0.001622909	20.04183015	1977.235363	0.999990005	0.999064768	0.000925233	12.35116198	1967.288845	0.999990001
0	0.1	0.75	0.1	0.94382557	0.056164545	12.38646435	542.8955658	0.999990115	0.964803174	0.035186909	8.516807478	543.5898556	0.999990083
0	0.1	0.75	0.25	0.829364446	0.170625774	10.03394745	267.9903689	0.99999022	0.878931389	0.121058869	7.611283611	268.8027318	0.999990257
0	0.1	0.75	0.5	0.612339279	0.387651276	7.396779599	150.443189	0.999990555	0.675422163	0.324568432	6.31301551	151.1354625	0.999990595
0	0.1	0.75	0.75	0.436581804	0.563408889	5.18669999	104.7617454	0.999990692	0.472978471	0.527011574	4.838288203	105.1293058	0.999990045
0	0.1	0.75	0.9	0.361555904	0.638434108	4.141730688	88.38281426	0.999990011	0.375689333	0.624300724	4.033580159	88.5159788	0.999990057
0	0.1	0.75	1	0.32240215	0.677587958	3.572668323	79.93922805	0.999990108	0.32225897	0.67773117	3.565175802	79.9144697	0.999990141
0	0.1	1	0	0.998176819	0.001813183	22.0473322	1978.63697	0.999990002	0.999085909	0.000904091	12.10858934	1966.763574	0.999990001
0	0.1	1	0.1	0.997773465	0.002216543	25.69963582	1980.246133	0.999990009	0.998773056	0.001216947	15.24850878	1972.223466	0.999990003
0	0.1	1	0.25	0.997041879	0.002948121	32.02410016	1981.552631	0.99999	0.998149032	0.001840973	21.16628877	1977.335282	0.999990005
0	0.1	1	0.5	0.995416017	0.004573985	45.06869388	1981.451555	0.999990002	0.996560267	0.003429737	34.93900572	1980.491786	0.999990004
0	0.1	1	0.75	0.993149827	0.006840183	61.64973061	1978.978844	0.99999001	0.994004362	0.005985643	54.80638114	1979.171971	0.999990004
0	0.1	1	0.9	0.991407014	0.008582994	73.4957419	1976.434572	0.999990008	0.991833107	0.008156895	70.27715555	1976.648691	0.999990002
0	0.1	1	1	0.990056643	0.009933362	82.25053809	1974.292173	0.999990005	0.990049425	0.009940583	82.28701029	1974.27075	0.999990008
0	0.15	0	0	0.998995005	0.000995005	13.14728346	1968.889644	0.999990009	0.998995005	0.000995005	13.14728346	1968.889644	0.999990009
0	0.15	0	0.1	0.823895638	0.17609519	4.112236623	119.7583194	0.999990827	0.823895638	0.17609519	4.112236623	119.7583194	0.999990827
0	0.15	0	0.25	0.628693509	0.371298018	2.842814102	57.72036978	0.999991527	0.628693509	0.371298018	2.842814102	57.72036978	0.999991527
0	0.15	0	0.5	0.417289087	0.582702932	2.093510497	33.98219492	0.99999202	0.417289087	0.582702932	2.093510497	33.98219492	0.99999202
0	0.15	0	0.75	0.287423793	0.712567291	1.748686402	25.37342906	0.999991083	0.287423793	0.712567291	1.748686402	25.37342906	0.999991083
0	0.15	0	0.9	0.232885793	0.767108709	1.616438555	22.37626751	0.999994502	0.232885793	0.767108709	1.616438555	22.37626751	0.999994502
0	0.15	0	1	0.203320603	0.796673843	1.546408813	20.84568114	0.999994446	0.203320603	0.796673843	1.546408813	20.84568114	0.999994446
0	0.15	0.25	0	0.998790185	0.001199824	15.44736315	1972.532493	0.999990009	0.999031148	0.000958859	12.73567336	1968.090991	0.999990007
0	0.15	0.25	0.1	0.843747536	0.15624281	5.664371655	178.2605027	0.999990346	0.868442483	0.131547866	4.984461227	178.5025929	0.999990349
0	0.15	0.25	0.25	0.641424283	0.3585659	3.61519522	83.3296621	0.999990183	0.679662066	0.320328921	3.328816721	83.52916224	0.999990988
0	0.15	0.25	0.5	0.429790173	0.570199841	2.405043428	46.14660432	0.999990014	0.458612073	0.541378126	2.314031826	46.26612478	0.999990199
0	0.15	0.25	0.75	0.30676638	0.693225541	1.910656717	32.38439977	0.999991921	0.319496516	0.680495332	1.883184789	32.43668976	0.999991849
0	0.15	0.25	0.9	0.255811324	0.744181119	1.734566215	27.54763795	0.999992443	0.260353675	0.739638745	1.725404682	27.55490175	0.99999242
0	0.15	0.25	1	0.228113551	0.771876482	1.644311986	25.11453317	0.999990033	0.228087817	0.771902397	1.643243634	25.09342946	0.999990214
0	0.15	0.5	0	0.998599653	0.00139035	17.54092702	1974.989676	0.999990003	0.999064768	0.000925233	12.35116198	1967.288845	0.999990001
0	0.15	0.5	0.1	0.894568262	0.105421783	8.119277122	285.0662094	0.999990045	0.923974448	0.076015814	6.31169225	285.5450882	0.999990262
0	0.15	0.5	0.25	0.722176079	0.277814567	5.685388581	135.7026989	0.999990645	0.778498507	0.221491861	4.765061656	136.1613103	0.999990368
0	0.15	0.5	0.5	0.49444511	0.505544966	3.621843417	75.24341828	0.999990077	0.546753959	0.4532367	3.304641875	75.55235478	0.999990659
0	0.15	0.5	0.75	0.355197723	0.644793448	2.570201596	52.71087557	0.99999117	0.380521345	0.619469885	2.479439069	52.84775075	0.99999123
0	0.15	0.5	0.9	0.29947201	0.700519713	2.196306686	44.7924472	0.999991722	0.308813509	0.691178218	2.167662573	44.83545043	0.999991727
0	0.15	0.5	1	0.269907446	0.730082635	2.012287026	40.70334288	0.999990081	0.269842879	0.730147258	2.009461607	40.68488378	0.999990137
0	0.15	0.75	0	0.99842197	0.001568037	19.45684421	1976.76905	0.999990007	0.999096125	0.000893878	11.99117544	1966.508966	0.999990004
0	0.15	0.75	0.1	0.948137463	0.051852576	11.77225635	543.2574758	0.999990039	0.967533793	0.032456235	8.102890299	543.885094	0.999990028
0	0.15	0.75	0.25	0.849066511	0.150923711	9.468613516	268.8827699	0.999990222	0.893287688	0.106702334	7.19388555	269.5914278	0.999990023
0	0.15	0.75	0.5	0.662301021	0.337689165	7.228947465	152.1526242	0.999990186	0.71917845	0.280811921	6.179000451	152.7363889	0.999990371
0	0.15	0.75	0.75	0.49827394	0.501716539	5.436655831	107.0436149	0.999990479	0.532971429	0.467019413	5.073775876	107.3569687	0.999990843
0	0.15	0.75	0.9	0.421355719	0.578634421	4.544409354	90.87895655	0.99999014	0.435309758	0.564680472	4.426679306	90.99679345	0.99999023
0	0.15	0.75	1	0.37893356	0.621057479	4.030750085	82.53689623	0.999991038	0.378784602	0.621206454	4.025060847	82.52080258	0.999991056
0	0.15	1	0	0.998255872	0.001734133	21.21836457	1978.096117	0.999990005	0.999125437	0.000864568	11.65340227	1965.730064	0.999990005
0	0.15	1	0.1	0.997965549	0.00202446	23.88513222	1979.49455	0.999990009	0.998878758	0.001111247	14.18469914	1970.710813	0.999990005
0	0.15	1	0.25	0.997463058	0.002526952	28.34136786	1980.90163	0.99999001	0.998412438	0.001577569	18.752261	1975.811099	0.999990007
0	0.15	1	0.5	0.996420513	0.003569493	37.08153452	1981.770067	0.999990006	0.997313979	0.002676023	28.75603092	1980.077533	0.999990002
0	0.15	1	0.75	0.995073214	0.004916793	47.62259664	1981.148888	0.999990008	0.995687799	0.004302206	42.32669966	1980.897492	0.999990005
0	0.15	1	0.9	0.99409197	0.005898031	54.89011531	1980.146277	0.999990001	0.994385081	0.005604926	52.47543614	1980.162724	0.999990007
0	0.15	1	1	0.993356075	0.006633926	60.15415912	1979.234001	0.999990002	0.99335189	0.006638116	60.17757895	1979.223268	0.999990005
0	0.2	0	0	0.998995005	0.000995005	13.14728346	1968.889644	0.999990009	0.998995005	0.000995005	13.14728346	1968.889644	0.999990009
0	0.2	0	0.1	0.823895638	0.17609519	4.112236623	119.7583194	0.999990827	0.823895638	0.17609519	4.112236623	119.7583194	0.999990827
0	0.2	0	0.25	0.628693509	0.371298018	2.842814102	57.72036978	0.999991527	0.628693509	0.371298018	2.842814102	57.72036978	0.999991527
0	0.2	0	0.5	0.417289087	0.582702932	2.093510497	33.98219492	0.99999202	0.417289087	0.582702932	2.093510497	33.98219492	0.99999202
0	0.2	0	0.75	0.287423793	0.712567291	1.748686402	25.37342906	0.999991083	0.287423793	0.712567291	1.748686402	25.37342906	0.999991083
0	0.2	0	0.9	0.232885793	0.767108709	1.616438555	22.37626751	0.999994502	0.232885793	0.767108709	1.616438555	22.37626751	0.999994502
0	0.2	0	1	0.203320603	0.796673843	1.546408813	20.84568114	0.999994446	0.203320603	0.796673843	1.546408813	20.84568114	0.999994446
0	0.2	0.25	0	0.998804528	0.00118548	15.28801592	1972.315274	0.999990008	0.999042622	0.000947384	12.60463141	1967.826483	0.999990006
0	0.2	0.25	0.1	0.849115743	0.150874746	5.629191443	178.6347403	0.999990488	0.873028379	0.126962122	4.953966243	178.8678987	0.999990501
0	0.2	0.25	0.25	0.65307285	0.34691812	3.656420301	83.91875765	0.99999097	0.690386753	0.309603819	3.365462693	84.11036437	0.999990572
0	0.2	0.25	0.5	0.442055559	0.557935254	2.454181592	46.84086621	0.999990813	0.470684531	0.529306475	2.360097905	46.95509185	0.999991006
0	0.2	0.25	0.75	0.316997311	0.682994806	1.94845683	33.16439116	0.999992118	0.329780722	0.670211352	1.919967756	33.21488039	0.999992074
0	0.2	0.25	0.9	0.264818122	0.735173734	1.766846746	28.33805672	0.999991856	0.269399712	0.73059212	1.75737456	28.34820066	0.999991832
0	0.2	0.25	1	0.236375067	0.763617717	1.673583895	25.88178516	0.999992784	0.236347867	0.76364501	1.672534518	25.86529767	0.999992876
0	0.2	0.5	0	0.998631365	0.001358638	17.19536467	1974.624403	0.999990003	0.999085909	0.000904091	12.10858934	1966.763574	0.999990001
0	0.2	0.5	0.1	0.899978251	0.100011945	7.905582552	285.346955	0.999990196	0.927937921	0.072052224	6.149386123	285.7979076	0.999990145
0	0.2	0.5	0.25	0.740326999	0.259663168	5.609432187	136.2828307	0.999990166	0.793513088	0.206477556	4.704052999	136.7073403	0.999990645
0	0.2	0.5	0.5	0.522964101	0.477026658	3.711414674	76.09627989	0.999990759	0.57368807	0.426301949	3.38475653	76.38192485	0.999990019
0	0.2	0.5	0.75	0.382005651	0.617985783	2.700748351	53.66903704	0.999991434	0.407269361	0.592722165	2.603347573	53.79780166	0.999991526
0	0.2	0.5	0.9	0.323564401	0.676427349	2.322404847	45.7964513	0.99999175	0.333000204	0.666991559	2.291403932	45.83857487	0.999991764
0	0.2	0.5	1	0.292129028	0.707863284	2.130844131	41.75239933	0.999992312	0.292059168	0.707933175	2.128231104	41.73930881	0.999992343
0	0.2	0.75	0	0.998473265	0.001516743	18.90720692	1976.300728	0.999990008	0.999125437	0.000864568	11.65340227	1965.730064	0.999990005
0	0.2	0.75	0.1	0.95134928	0.048640776	11.28058313	543.4950079	0.999990057	0.969564395	0.030425666	7.770133229	544.0729976	0.999990061
0	0.2	0.75	0.25	0.862699529	0.137290527	9.013066242	269.4360853	0.999990055	0.903159411	0.096830802	6.855414494	270.0753931	0.999990213
0	0.2	0.75	0.5	0.697924234	0.302066366	6.997915577	153.1941626	0.999990601	0.749970775	0.250019498	5.988078421	153.7043317	0.999990273
0	0.2	0.75	0.75	0.546943745	0.453046341	5.475562204	108.4553453	0.999990086	0.579792384	0.42019816	5.112846749	108.7289018	0.999990544
0	0.2	0.75	0.9	0.471847746	0.528142509	4.710336119	92.44614497	0.999990256	0.485405298	0.514585082	4.589623375	92.5509004	0.99999038
0	0.2	0.75	1	0.428778221	0.571212655	4.259213278	84.1829839	0.999990876	0.428636605	0.571354283	4.254811577	84.1712769	0.999990888
0	0.2	1	0	0.998328333	0.001661667	20.45319721	1977.541201	0.99999	0.999161671	0.000828338	11.23417739	1964.707167	0.99999001
0	0.2	1	0.1	0.998108466	0.001881541	22.49402992	1978.777054	0.999990007	0.998957392	0.001032612	13.36723054	1969.347278	0.999990003
0	0.2	1	0.25	0.997739213	0.002250795	25.82711869	1980.15473	0.999990009	0.998585117	0.001404891	17.10224425	1974.372567	0.999990008
0	0.2	1	0.5	0.997006668	0.002983336	32.15178885	1981.420101	0.999990004	0.997753743	0.002236259	24.94167434	1979.174437	0.999990002
0	0.2	1	0.75	0.996106372	0.00388363	39.51192811	1981.644979	0.999990002	0.996592074	0.003397926	35.11593722	1981.080229	0.99999
0	0.2	1	0.9	0.995474272	0.004515738	44.46127047	1981.358191	0.99999001	0.995698954	0.004291053	42.50068694	1981.234898	0.999990007
0	0.2	1	1	0.995010506	0.004979497	47.9949712	1980.995371	0.999990003	0.995007785	0.004982223	48.01102851	1980.990541	0.999990008
0	0.25	0	0	0.998995005	0.000995005	13.14728346	1968.889644	0.999990009	0.998995005	0.000995005	13.14728346	1968.889644	0.999990009
0	0.25	0	0.1	0.823895638	0.17609519	4.112236623	119.7583194	0.999990827	0.823895638	0.17609519	4.112236623	119.7583194	0.999990827
0	0.25	0	0.25	0.628693509	0.371298018	2.842814102	57.72036978	0.999991527	0.628693509	0.371298018	2.842814102	57.72036978	0.999991527
0	0.25	0	0.5	0.417289087	0.582702932	2.093510497	33.98219492	0.99999202	0.417289087	0.582702932	2.093510497	33.98219492	0.99999202
0	0.25	0	0.75	0.287423793	0.712567291	1.748686402	25.37342906	0.999991083	0.287423793	0.712567291	1.748686402	25.37342906	0.999991083
0	0.25	0	0.9	0.232885793	0.767108709	1.616438555	22.37626751	0.999994502	0.232885793	0.767108709	1.616438555	22.37626751	0.999994502
0	0.25	0	1	0.203320603	0.796673843	1.546408813	20.84568114	0.999994446	0.203320603	0.796673843	1.546408813	20.84568114	0.999994446
0	0.25	0.25	0	0.998818533	0.001171474	15.13216992	1972.095512	0.999990006	0.999053826	0.000936179	12.47649303	1967.559106	0.999990004
0	0.25	0.25	0.1	0.853605364	0.146384764	5.586769456	178.9047574	0.999990128	0.876859693	0.123130457	4.917199408	179.1303259	0.99999015
0	0.25	0.25	0.25	0.663329985	0.336660719	3.679767514	84.35250218	0.999990704	0.699808929	0.300181384	3.386166445	84.53738048	0.999990314
0	0.25	0.25	0.5	0.453653273	0.546338673	2.493930466	47.35796022	0.999991946	0.482075637	0.517916495	2.397375045	47.46782768	0.999992132
0	0.25	0.25	0.75	0.327009957	0.672983076	1.982268449	33.74560199	0.999993032	0.339834485	0.660158526	1.952876712	33.79407542	0.999993012
0	0.25	0.25	0.9	0.273737912	0.726254519	1.796684855	28.94282945	0.999992431	0.278354687	0.721637726	1.786931629	28.954328	0.999992414
0	0.25	0.25	1	0.244604886	0.755388051	1.701069175	26.48538071	0.999992937	0.244576557	0.755416448	1.700043451	26.47213046	0.999993004
0	0.25	0.5	0	0.99866167	0.001328337	16.8641151	1974.268106	0.999990007	0.999106114	0.000883892	11.87622391	1966.251853	0.999990005
0	0.25	0.5	0.1	0.904375369	0.095614637	7.714324171	285.5495041	0.999990006	0.931153984	0.068836272	6.003671593	285.9797518	0.999990256
0	0.25	0.5	0.25	0.754899213	0.245091211	5.52031842	136.6963988	0.999990424	0.805504634	0.194485603	4.631774057	137.0931788	0.999990237
0	0.25	0.5	0.5	0.547500821	0.452489544	3.754253997	76.7118675	0.999990365	0.596691629	0.403299421	3.42332618	76.97852416	0.99999105
0	0.25	0.5	0.75	0.406785103	0.593205216	2.792650581	54.37044494	0.999990319	0.431882405	0.568108053	2.69072414	54.49189813	0.999990457
0	0.25	0.5	0.9	0.346581949	0.653408264	2.419785799	46.52957442	0.999990213	0.356066621	0.64392362	2.387049423	46.57038242	0.999990241
0	0.25	0.5	1	0.313741754	0.686248806	2.226858127	42.51011202	0.99999056	0.31366972	0.686320868	2.224468032	42.50002631	0.999990588
0	0.25	0.75	0	0.99852132	0.001468688	18.38977189	1975.83164	0.999990008	0.999152897	0.000837108	11.3358388	1964.953722	0.999990005
0	0.25	0.75	0.1	0.953943868	0.046046241	10.86337556	543.6696864	0.999990109	0.97120271	0.028787298	7.487162105	544.2046764	0.999990009
0	0.25	0.75	0.25	0.873057316	0.126932774	8.630646142	269.8240758	0.99999009	0.910626356	0.089363928	6.570304715	270.4106767	0.999990284
0	0.25	0.75	0.5	0.725130854	0.2748596	6.762675885	153.908331	0.999990454	0.77327498	0.226715213	5.79177559	154.3646745	0.999990193
0	0.25	0.75	0.75	0.586376316	0.413613709	5.42506711	109.4284491	0.999990025	0.617431271	0.382559273	5.06814975	109.6716779	0.999990544
0	0.25	0.75	0.9	0.514620394	0.485370477	4.757173043	93.53558538	0.999990871	0.527685354	0.472305659	4.636464799	93.6296129	0.999991013
0	0.25	0.75	1	0.4722954	0.527694743	4.359853483	85.33430028	0.999990143	0.47216624	0.527823912	4.35635313	85.32524963	0.999990152
0	0.25	1	0	0.998395004	0.001595004	19.74471028	1977.004449	0.999990007	0.999195004	0.000795004	10.8467693	1963.672733	0.999990007
0	0.25	1	0.1	0.998223613	0.001766392	21.34879981	1978.085677	0.999990004	0.999020739	0.000969262	12.69358629	1968.075858	0.999990002
0	0.25	1	0.25	0.997941873	0.002048133	23.92650748	1979.388462	0.999990006	0.998711823	0.001278183	15.85412511	1973.009786	0.999990006
0	0.25	1	0.5	0.997400629	0.00258938	28.70268569	1980.821659	0.999990009	0.998049289	0.001940719	22.27386216	1978.115402	0.999990009
0	0.25	1	0.75	0.996759346	0.00323066	34.11603463	1981.482621	0.999990006	0.997163588	0.002826418	30.32115353	1980.666931	0.999990006
0	0.25	1	0.9	0.996321088	0.003668918	37.6882238	1981.567874	0.999990006	0.996503851	0.003486153	36.0243013	1981.339813	0.999990004
0	0.25	1	1	0.996004718	0.003985289	40.21082172	1981.507113	0.999990007	0.99600283	0.003987172	40.22219455	1981.498969	0.999990002
0	0.3	0	0	0.998995005	0.000995005	13.14728346	1968.889644	0.999990009	0.998995005	0.000995005	13.14728346	1968.889644	0.999990009
0	0.3	0	0.1	0.823895638	0.17609519	4.112236623	119.7583194	0.999990827	0.823895638	0.17609519	4.112236623	119.7583194	0.999990827
0	0.3	0	0.25	0.628693509	0.371298018	2.842814102	57.72036978	0.999991527	0.628693509	0.371298018	2.842814102	57.72036978	0.999991527
0	0.3	0	0.5	0.417289087	0.582702932	2.093510497	33.98219492	0.99999202	0.417289087	0.582702932	2.093510497	33.98219492	0.99999202
0	0.3	0	0.75	0.287423793	0.712567291	1.748686402	25.37342906	0.999991083	0.287423793	0.712567291	1.748686402	25.37342906	0.999991083
0	0.3	0	0.9	0.232885793	0.767108709	1.616438555	22.37626751	0.999994502	0.232885793	0.767108709	1.616438555	22.37626751	0.999994502
0	0.3	0	1	0.203320603	0.796673843	1.546408813	20.84568114	0.999994446	0.203320603	0.796673843	1.546408813	20.84568114	0.999994446
0	0.3	0.25	0	0.998832211	0.001157792	14.97970983	1971.8732	0.999990003	0.999064768	0.000925233	12.35116198	1967.288845	0.999990001
0	0.3	0.25	0.1	0.857499057	0.142491225	5.541113494	179.1135354	0.999990282	0.880179547	0.119810764	4.877617329	179.3326204	0.999990311
0	0.3	0.25	0.25	0.672527516	0.327463016	3.691445584	84.69104696	0.999990532	0.708241135	0.291749017	3.396449204	84.86991094	0.999990152
0	0.3	0.25	0.5	0.46465104	0.535340146	2.526146437	47.76561273	0.999991185	0.492856463	0.507134942	2.427596146	47.87171755	0.999991406
0	0.3	0.25	0.75	0.33679815	0.663193511	2.012396567	34.20214385	0.999991661	0.34965266	0.650338993	1.982206759	34.24874467	0.999991653
0	0.3	0.25	0.9	0.282556291	0.717433869	1.824118322	29.42352635	0.99999016	0.28720434	0.712785805	1.814111713	29.43565456	0.999990144
0	0.3	0.25	1	0.252787839	0.747202287	1.72673049	26.97304905	0.999990126	0.252758669	0.74723153	1.725731471	26.9621345	0.999990198
0	0.3	0.5	0	0.998690655	0.001299351	16.54626723	1973.90368	0.999990006	0.999125437	0.000864568	11.65340227	1965.730064	0.999990005
0	0.3	0.5	0.1	0.908111423	0.091878644	7.540254871	285.7072894	0.999990067	0.933882824	0.066107219	5.870803959	286.1177625	0.999990043
0	0.3	0.5	0.25	0.76707542	0.232915261	5.427622066	137.0111165	0.999990681	0.815482861	0.184507672	4.556242225	137.3854601	0.999990533
0	0.3	0.5	0.5	0.568973475	0.431016661	3.769033153	77.18343486	0.999990136	0.616700807	0.383290077	3.436858039	77.43374593	0.999990884
0	0.3	0.5	0.75	0.429700131	0.570291335	2.856642395	54.91413584	0.999991466	0.454554727	0.545436887	2.75166317	55.02901596	0.999991614
0	0.3	0.5	0.9	0.368460611	0.631530771	2.494180548	47.09853826	0.999991382	0.377956564	0.622034852	2.460178128	47.1378842	0.999991416
0	0.3	0.5	1	0.334606547	0.665385134	2.303522951	43.09559067	0.999991681	0.334534458	0.665457243	2.301345245	43.08743306	0.999991701
0	0.3	0.75	0	0.998566433	0.001423576	17.90175912	1975.363003	0.999990008	0.999178676	0.000811329	11.03671663	1964.181518	0.999990006
0	0.3	0.75	0.1	0.956136058	0.043854048	10.49770583	543.8056169	0.999990106	0.972585524	0.027404493	7.238897385	544.3059016	0.999990017
0	0.3	0.75	0.25	0.881369517	0.118620532	8.300550977	270.1158403	0.999990049	0.916598293	0.083391981	6.323722929	270.6604068	0.999990273
0	0.3	0.75	0.5	0.746848675	0.253141633	6.539054722	154.4343735	0.999990308	0.791751506	0.208238595	5.604291797	154.8490037	0.999990101
0	0.3	0.75	0.75	0.619031533	0.380958602	5.334809186	110.1450852	0.999990136	0.648415644	0.35157505	4.985931165	110.3644041	0.999990694
0	0.3	0.75	0.9	0.551145486	0.448845213	4.741410125	94.34147959	0.999990699	0.563685416	0.436305449	4.622132162	94.426685	0.999990864
0	0.3	0.75	1	0.510273089	0.489717855	4.387828558	86.18983342	0.999990944	0.510157882	0.489833068	4.38497019	86.18255943	0.99999095
0	0.3	1	0	0.998456543	0.001533466	19.08669782	1976.458736	0.999990009	0.999225774	0.000764235	10.48770262	1962.655834	0.999990009
0	0.3	1	0.1	0.998320513	0.001669492	20.36870613	1977.417616	0.999990005	0.999074046	0.000915958	12.11693924	1966.873379	0.999990003
0	0.3	1	0.25	0.998100479	0.001889527	22.40389233	1978.628957	0.999990006	0.998810977	0.00117903	14.85393863	1971.717651	0.999990007
0	0.3	1	0.5	0.997687982	0.002302025	26.10700042	1980.100115	0.999990007	0.998264845	0.001725163	20.26672826	1976.987736	0.999990007
0	0.3	1	0.75	0.997212829	0.002777178	30.21898358	1980.995084	0.999990006	0.99756049	0.002429517	26.85959166	1979.963523	0.999990007
0	0.3	1	0.9	0.996894847	0.003095154	32.89224819	1981.291571	0.999990002	0.997049198	0.002940802	31.43937306	1980.974955	0.999990001
0	0.3	1	1	0.99666819	0.003321812	34.76355105	1981.402465	0.999990001	0.996666835	0.003323172	34.77182648	1981.404528	0.999990007
0	0.4	0	0	0.998995005	0.000995005	13.14728346	1968.889644	0.999990009	0.998995005	0.000995005	13.14728346	1968.889644	0.999990009
0	0.4	0	0.1	0.823895638	0.17609519	4.112236623	119.7583194	0.999990827	0.823895638	0.17609519	4.112236623	119.7583194	0.999990827
0	0.4	0	0.25	0.628693509	0.371298018	2.842814102	57.72036978	0.999991527	0.628693509	0.371298018	2.842814102	57.72036978	0.999991527
0	0.4	0	0.5	0.417289087	0.582702932	2.093510497	33.98219492	0.99999202	0.417289087	0.582702932	2.093510497	33.98219492	0.99999202
0	0.4	0	0.75	0.287423793	0.712567291	1.748686402	25.37342906	0.999991083	0.287423793	0.712567291	1.748686402	25.37342906	0.999991083
0	0.4	0	0.9	0.232885793	0.767108709	1.616438555	22.37626751	0.999994502	0.232885793	0.767108709	1.616438555	22.37626751	0.999994502
0	0.4	0	1	0.203320603	0.796673843	1.546408813	20.84568114	0.999994446	0.203320603	0.796673843	1.546408813	20.84568114	0.999994446
0	0.4	0.25	0	0.998858638	0.001131365	14.68454347	1971.440993	0.999990003	0.999085909	0.000904091	12.10858934	1966.763574	0.999990001
0	0.4	0.25	0.1	0.864081999	0.135908067	5.446783324	179.4204558	0.999990066	0.885786275	0.114203834	4.795795054	179.6284915	0.999990109
0	0.4	0.25	0.25	0.688547584	0.311442776	3.693019997	85.19479357	0.99999036	0.722891628	0.277098374	3.397534321	85.36327573	0.999990002
0	0.4	0.25	0.5	0.48506422	0.514927993	2.573256734	48.38039536	0.999992214	0.512814697	0.487175577	2.471799059	48.47993963	0.999990274
0	0.4	0.25	0.75	0.355693784	0.644298711	2.062885076	34.88658723	0.999992495	0.3685787	0.631413809	2.031372506	34.93002433	0.999992509
0	0.4	0.25	0.9	0.299846966	0.700143721	1.872163182	30.14790836	0.999990688	0.304546523	0.69544416	1.861724448	30.16036949	0.999990683
0	0.4	0.25	1	0.268964689	0.731025414	1.77266976	27.71657843	0.999990103	0.268934544	0.731055607	1.771728882	27.7087159	0.999990151
0	0.4	0.5	0	0.998745001	0.001245001	15.94764788	1973.168962	0.999990001	0.999161671	0.000828338	11.23417739	1964.707167	0.99999001
0	0.4	0.5	0.1	0.914287372	0.08570274	7.231013703	285.9419889	0.999990112	0.938386388	0.06160372	5.634413723	286.3219578	0.999990109
0	0.4	0.5	0.25	0.786679167	0.213311327	5.245210488	137.4663253	0.999990494	0.831470382	0.168520016	4.407078079	137.8050587	0.999990398
0	0.4	0.5	0.5	0.605061168	0.394930155	3.751854916	77.86818089	0.999991322	0.650087072	0.349903735	3.42206287	78.09177765	0.999990807
0	0.4	0.5	0.75	0.470611957	0.529378528	2.928653391	55.71277878	0.999990484	0.494836025	0.505154676	2.820413832	55.81638121	0.9999907
0	0.4	0.5	0.9	0.408818521	0.591173571	2.59226102	47.9376543	0.999992092	0.418251524	0.581740614	2.556704075	47.97405596	0.999992138
0	0.4	0.5	1	0.373844586	0.626147682	2.411397423	43.95777739	0.999992267	0.373776248	0.626216033	2.409587787	43.95196278	0.99999228
0	0.4	0.75	0	0.998648847	0.001341155	17.00437441	1974.414267	0.999990001	0.999225774	0.000764235	10.48770262	1962.655834	0.999990009
0	0.4	0.75	0.1	0.959729149	0.040260957	9.873821489	544.0096616	0.999990107	0.974849255	0.02514078	6.81522458	544.4523528	0.999990036
0	0.4	0.75	0.25	0.894185309	0.105804813	7.750248237	270.5340138	0.999990122	0.925770976	0.074219107	5.912088675	271.0131889	0.999990084
0	0.4	0.75	0.5	0.779805267	0.220185318	6.138699299	155.1664873	0.999990585	0.819584681	0.180405781	5.267474236	155.5199025	0.999990462
0	0.4	0.75	0.75	0.670126063	0.32986452	5.113807216	111.1371327	0.999990583	0.696582304	0.303408002	4.78275092	111.3207201	0.999990307
0	0.4	0.75	0.9	0.609988649	0.390002118	4.624383854	95.46015534	0.999990767	0.621496456	0.378494506	4.509668349	95.53184715	0.999990962
0	0.4	0.75	1	0.572800694	0.427190051	4.334640177	87.38099893	0.999990745	0.572712151	0.427278599	4.332600918	87.37593643	0.999990749
0	0.4	1	0	0.998566433	0.001423576	17.90175912	1975.363003	0.999990008	0.999280719	0.00070929	9.84291686	1960.633969	0.999990009
0	0.4	1	0.1	0.998478125	0.001511876	18.74339735	1976.112625	0.999990001	0.999160748	0.000829262	11.16109123	1964.603891	0.99999001
0	0.4	1	0.25	0.99833852	0.001651484	20.05670326	1977.132186	0.999990005	0.998959777	0.00103023	13.31209926	1969.272404	0.999990007
0	0.4	1	0.5	0.998085809	0.001904193	22.38481269	1978.512834	0.999990002	0.99856325	0.001426753	17.38964822	1974.693343	0.999990003
0	0.4	1	0.75	0.997806415	0.002183588	24.89340451	1979.566752	0.999990003	0.998079998	0.001910007	22.13124257	1978.165304	0.999990005
0	0.4	1	0.9	0.997625136	0.002364866	26.48829851	1980.055744	0.999990002	0.997743297	0.002246705	25.31876132	1979.589564	0.999990002
0	0.4	1	1	0.997498319	0.002491685	27.58999335	1980.330975	0.999990004	0.997497565	0.002492436	27.59440283	1980.326728	0.999990001
0	0.5	0	0	0.998995005	0.000995005	13.14728346	1968.889644	0.999990009	0.998995005	0.000995005	13.14728346	1968.889644	0.999990009
0	0.5	0	0.1	0.823895638	0.17609519	4.112236623	119.7583194	0.999990827	0.823895638	0.17609519	4.112236623	119.7583194	0.999990827
0	0.5	0	0.25	0.628693509	0.371298018	2.842814102	57.72036978	0.999991527	0.628693509	0.371298018	2.842814102	57.72036978	0.999991527
0	0.5	0	0.5	0.417289087	0.582702932	2.093510497	33.98219492	0.99999202	0.417289087	0.582702932	2.093510497	33.98219492	0.99999202
0	0.5	0	0.75	0.287423793	0.712567291	1.748686402	25.37342906	0.999991083	0.287423793	0.712567291	1.748686402	25.37342906	0.999991083
0	0.5	0	0.9	0.232885793	0.767108709	1.616438555	22.37626751	0.999994502	0.232885793	0.767108709	1.616438555	22.37626751	0.999994502
0	0.5	0	1	0.203320603	0.796673843	1.546408813	20.84568114	0.999994446	0.203320603	0.796673843	1.546408813	20.84568114	0.999994446
0	0.5	0.25	0	0.998883892	0.001106115	14.40168993	1971.019682	0.999990007	0.999106114	0.000883892	11.87622391	1966.251853	0.999990005
0	0.5	0.25	0.1	0.869580254	0.1304101	5.353029401	179.641569	0.999990354	0.890463438	0.109526967	4.714432381	179.8405107	0.999990406
0	0.5	0.25	0.25	0.702226915	0.297763403	3.677385599	85.55893875	0.999990318	0.735365699	0.264625509	3.383208278	85.7190591	0.999991208
0	0.5	0.25	0.5	0.503656027	0.496335501	2.603378531	48.83128212	0.999991528	0.530935339	0.469056449	2.500059274	48.92569468	0.999991788
0	0.5	0.25	0.75	0.37369029	0.626300768	2.102346479	35.38576614	0.999991058	0.386571998	0.613419096	2.069814415	35.42664941	0.999991095
0	0.5	0.25	0.9	0.316629329	0.683362844	1.911969233	30.67600109	0.999992173	0.321366944	0.678625232	1.901184408	30.68832327	0.999992176
0	0.5	0.25	1	0.28482798	0.715163503	1.81184232	28.26184128	0.999991483	0.284797594	0.715193919	1.810961254	28.25582659	0.999991513
0	0.5	0.5	0	0.998795004	0.001195004	15.39385104	1972.460369	0.999990009	0.999195004	0.000795004	10.8467693	1963.672733	0.999990007
0	0.5	0.5	0.1	0.919322422	0.080667665	6.96076098	286.1129412	0.999990086	0.94205127	0.05793883	5.427678182	286.4679956	0.9999901
0	0.5	0.5	0.25	0.80211803	0.197872249	5.074099886	137.7862389	0.999990279	0.843995813	0.155994411	4.266821622	138.0974343	0.999990224
0	0.5	0.5	0.5	0.634477962	0.365512058	3.703173981	78.3476826	0.999990021	0.677089882	0.322901027	3.378940834	78.55089991	0.99999091
0	0.5	0.5	0.75	0.50598126	0.494010572	2.954245078	56.27910092	0.999991832	0.529471448	0.470518725	2.845015742	56.37322804	0.999990173
0	0.5	0.5	0.9	0.444918381	0.555072878	2.644291807	48.5355295	0.999991259	0.454209874	0.545781452	2.608018521	48.56920725	0.999991325
0	0.5	0.5	1	0.409685081	0.590306136	2.47555493	44.57262849	0.999991217	0.409623137	0.590368091	2.474036302	44.56818971	0.999991228
0	0.5	0.75	0	0.998722273	0.001267728	16.19839599	1973.479826	0.999990001	0.999267732	0.000722277	9.995741253	1961.137118	0.999990009
0	0.5	0.75	0.1	0.962622209	0.037367798	9.350599082	544.1572093	0.999990007	0.976669494	0.023320573	6.460208746	544.5551249	0.999990068
0	0.5	0.75	0.25	0.903844961	0.09614509	7.301602267	270.8246825	0.999990051	0.932657214	0.067332834	5.576360936	271.2556382	0.999990047
0	0.5	0.75	0.5	0.803997646	0.19599254	5.796841791	155.657284	0.999990186	0.839865249	0.160124869	4.979252701	155.9671176	0.999990118
0	0.5	0.75	0.75	0.708426598	0.291563647	4.887895855	111.7957441	0.999990245	0.732453398	0.267536613	4.574162545	111.9542157	0.999990011
0	0.5	0.75	0.9	0.655186474	0.344803554	4.466440855	96.20303995	0.999990028	0.665756813	0.334233449	4.356881635	96.26492287	0.999990263
0	0.5	0.75	1	0.621754983	0.378235924	4.219624196	88.17378514	0.999990907	0.621688578	0.378302331	4.218062762	88.17002615	0.99999091
0	0.5	1	0	0.99866167	0.001328337	16.8641151	1974.268106	0.999990007	0.999328337	0.000661671	9.280292057	1958.635505	0.999990008
0	0.5	1	0.1	0.998603514	0.001386488	17.42338858	1974.852853	0.999990002	0.999229712	0.00076029	10.38570697	1962.40729	0.999990001
0	0.5	1	0.25	0.998512993	0.001477011	18.28595444	1975.678151	0.999990004	0.99906883	0.000921178	12.14946603	1966.973126	0.999990007
0	0.5	1	0.5	0.998353038	0.001636966	19.78782404	1976.876069	0.999990004	0.998763681	0.001226326	15.3833956	1972.44135	0.999990006
0	0.5	1	0.75	0.998181198	0.001808805	21.3721644	1977.882352	0.999990003	0.998407991	0.001582015	19.00645893	1976.161394	0.999990006
0	0.5	1	0.9	0.998072126	0.001917876	22.36339885	1978.40216	0.999990002	0.998168109	0.001821894	21.37749216	1977.807346	0.999990003
0	0.5	1	1	0.997996837	0.001993163	23.04149082	1978.714768	0.99999	0.997996404	0.001993604	23.0438142	1978.724524	0.999990008
0	0.6	0	0	0.998995005	0.000995005	13.14728346	1968.889644	0.999990009	0.998995005	0.000995005	13.14728346	1968.889644	0.999990009
0	0.6	0	0.1	0.823895638	0.17609519	4.112236623	119.7583194	0.999990827	0.823895638	0.17609519	4.112236623	119.7583194	0.999990827
0	0.6	0	0.25	0.628693509	0.371298018	2.842814102	57.72036978	0.999991527	0.628693509	0.371298018	2.842814102	57.72036978	0.999991527
0	0.6	0	0.5	0.417289087	0.582702932	2.093510497	33.98219492	0.99999202	0.417289087	0.582702932	2.093510497	33.98219492	0.99999202
0	0.6	0	0.75	0.287423793	0.712567291	1.748686402	25.37342906	0.999991083	0.287423793	0.712567291	1.748686402	25.37342906	0.999991083
0	0.6	0	0.9	0.232885793	0.767108709	1.616438555	22.37626751	0.999994502	0.232885793	0.767108709	1.616438555	22.37626751	0.999994502
0	0.6	0	1	0.203320603	0.796673843	1.546408813	20.84568114	0.999994446	0.203320603	0.796673843	1.546408813	20.84568114	0.999994446
0	0.6	0.25	0	0.998908047	0.00108196	14.13035851	1970.589472	0.999990007	0.999125437	0.000864568	11.65340227	1965.730064	0.999990005
0	0.6	0.25	0.1	0.874339316	0.125650797	5.261992429	179.810768	0.999990112	0.894507645	0.10548253	4.635405796	180.0017487	0.999990175
0	0.6	0.25	0.25	0.714185081	0.285805269	3.652160916	85.83881967	0.99999035	0.74624394	0.253746096	3.360285153	85.99101952	0.999990037
0	0.6	0.25	0.5	0.520699676	0.479291338	2.621491173	49.18172811	0.999991014	0.54750146	0.452489852	2.517037914	49.27151891	0.999991312
0	0.6	0.25	0.75	0.390814957	0.609177958	2.132852434	35.77278868	0.999992914	0.403665891	0.596327064	2.099542308	35.81154074	0.999992955
0	0.6	0.25	0.9	0.332870004	0.667120625	1.944627925	31.08379514	0.999990629	0.337633765	0.662356875	1.933568395	31.09582625	0.99999064
0	0.6	0.25	1	0.300324778	0.699668505	1.844909482	28.68326005	0.999993282	0.300294693	0.699698607	1.844086728	28.67845645	0.9999933
0	0.6	0.5	0	0.998841154	0.001148846	14.87989615	1971.72357	0.99999	0.999225774	0.000764235	10.48770262	1962.655834	0.999990009
0	0.6	0.5	0.1	0.92359258	0.076397431	6.719916258	286.2458815	0.99999001	0.94515473	0.054835309	5.24346402	286.5797425	0.999990039
0	0.6	0.5	0.25	0.814812899	0.185177132	4.916084995	138.0271239	0.999990032	0.854252959	0.145737052	4.137171464	138.315997	0.999990011
0	0.6	0.5	0.5	0.65910698	0.340883197	3.640797299	78.70649183	0.999990177	0.699559422	0.300431676	3.323443316	78.89303016	0.999991097
0	0.6	0.5	0.75	0.536824867	0.463166702	2.953095106	56.70524924	0.999991569	0.559542796	0.440449029	2.844133378	56.79186621	0.999991825
0	0.6	0.5	0.9	0.477213127	0.522777571	2.667215473	48.98751942	0.999990698	0.486315079	0.513675704	2.630725617	49.01876778	0.999990782
0	0.6	0.5	1	0.442275461	0.557714998	2.510520135	45.03827885	0.999990459	0.44222085	0.557769619	2.509228969	45.03474416	0.999990468
0	0.6	0.75	0	0.998788104	0.001201897	15.47039636	1972.54963	0.999990002	0.99930535	0.00068466	9.552354506	1959.634292	0.99999001
0	0.6	0.75	0.1	0.965043629	0.034946441	8.899062168	544.2746384	0.999990071	0.978191329	0.021798698	6.154312178	544.6294558	0.999990027
0	0.6	0.75	0.25	0.911530349	0.088459841	6.923406875	271.0427203	0.999990189	0.938119423	0.061870789	5.293512968	271.4357321	0.999990212
0	0.6	0.75	0.5	0.822736833	0.177253495	5.50291898	156.0132046	0.999990328	0.855489852	0.144500453	4.731266519	156.2901487	0.999990305
0	0.6	0.75	0.75	0.738316192	0.261674643	4.676338146	112.2677391	0.999990835	0.760315628	0.239675022	4.378488556	112.407443	0.99999065
0	0.6	0.75	0.9	0.69093992	0.30905057	4.302517545	96.73427054	0.99999049	0.700685551	0.29930518	4.19799266	96.78872904	0.999990731
0	0.6	0.75	1	0.660926066	0.339063993	4.086032577	88.74019688	0.999990059	0.660877054	0.339113007	4.084773034	88.73728381	0.999990061
0	0.6	1	0	0.998745001	0.001245001	15.94764788	1973.168962	0.999990001	0.999370001	0.000620002	8.785006944	1956.648073	0.999990003
0	0.6	1	0.1	0.998707127	0.001282877	16.3146415	1973.623274	0.999990004	0.999286701	0.000703303	9.735518592	1960.318643	0.999990004
0	0.6	1	0.25	0.998648835	0.001341168	16.87583585	1974.259645	0.999990003	0.999153731	0.000836276	11.22436197	1964.775551	0.999990007
0	0.6	1	0.5	0.998547636	0.001442365	17.84016795	1975.229625	0.999990001	0.998909627	0.001080377	13.87961543	1970.23527	0.999990004
0	0.6	1	0.75	0.99844122	0.001548785	18.84147993	1976.103937	0.999990005	0.99863554	0.001354468	16.76164057	1974.094777	0.999990008
0	0.6	1	0.9	0.998374783	0.001615225	19.46035589	1976.583243	0.999990008	0.998455731	0.001534279	18.60433776	1975.872696	0.999990009
0	0.6	1	1	0.998329384	0.001660619	19.88056328	1976.873617	0.999990003	0.998329128	0.001660874	19.88159378	1976.871327	0.999990001
0	0.7	0	0	0.998995005	0.000995005	13.14728346	1968.889644	0.999990009	0.998995005	0.000995005	13.14728346	1968.889644	0.999990009
0	0.7	0	0.1	0.823895638	0.17609519	4.112236623	119.7583194	0.999990827	0.823895638	0.17609519	4.112236623	119.7583194	0.999990827
0	0.7	0	0.25	0.628693509	0.371298018	2.842814102	57.72036978	0.999991527	0.628693509	0.371298018	2.842814102	57.72036978	0.999991527
0	0.7	0	0.5	0.417289087	0.582702932	2.093510497	33.98219492	0.99999202	0.417289087	0.582702932	2.093510497	33.98219492	0.99999202
0	0.7	0	0.75	0.287423793	0.712567291	1.748686402	25.37342906	0.999991083	0.287423793	0.712567291	1.748686402	25.37342906	0.999991083
0	0.7	0	0.9	0.232885793	0.767108709	1.616438555	22.37626751	0.999994502	0.232885793	0.767108709	1.616438555	22.37626751	0.999994502
0	0.7	0	1	0.203320603	0.796673843	1.546408813	20.84568114	0.999994446	0.203320603	0.796673843	1.546408813	20.84568114	0.999994446
0	0.7	0.25	0	0.998931171	0.00105883	13.86985276	1970.150303	0.999990001	0.999143941	0.000846069	11.4395752	1965.22332	0.999990009
0	0.7	0.25	0.1	0.878555093	0.121435281	5.174361297	179.947349	0.999990374	0.898086988	0.101903454	4.559327875	180.1314143	0.999990443
0	0.7	0.25	0.25	0.72481412	0.275176304	3.621401229	86.06296329	0.999990424	0.755892918	0.244097213	3.332399462	86.20854566	0.999990132
0	0.7	0.25	0.5	0.536409249	0.46358138	2.630907257	49.46474235	0.999990628	0.562733658	0.4372573	2.525840154	49.55044919	0.999990958
0	0.7	0.25	0.75	0.407105581	0.59288661	2.156095242	36.0848981	0.999992191	0.419903266	0.580088981	2.122199399	36.12181286	0.999992247
0	0.7	0.25	0.9	0.348553875	0.651439078	1.971171339	31.41179882	0.999992953	0.353333344	0.646659621	1.959896036	31.42349255	0.999992965
0	0.7	0.25	1	0.315420183	0.684571862	1.872583188	29.02152452	0.999992046	0.315390797	0.684601266	1.871815676	29.0175651	0.999992063
0	0.7	0.5	0	0.998883892	0.001106115	14.40168993	1971.019682	0.999990007	0.999254262	0.000735744	10.1539396	1961.632679	0.999990006
0	0.7	0.5	0.1	0.927305703	0.072684482	6.502414996	286.3549725	0.999990185	0.947849895	0.052140329	5.077205946	286.6707562	0.999990224
0	0.7	0.5	0.25	0.825557256	0.174433219	4.770549361	138.2175717	0.999990476	0.862905065	0.137085418	4.017729913	138.4879065	0.999990483
0	0.7	0.5	0.5	0.680141982	0.319848406	3.572971026	78.9868868	0.999990388	0.718654565	0.28133676	3.262988645	79.15959664	0.999991325
0	0.7	0.5	0.75	0.563947474	0.436043971	2.936147449	57.0393968	0.999991446	0.58589066	0.414101069	2.828172801	57.11948283	0.999991729
0	0.7	0.5	0.9	0.50617254	0.493817795	2.67145279	49.34306781	0.999990335	0.515057219	0.484933215	2.635052148	49.37217101	0.999990434
0	0.7	0.5	1	0.47187964	0.528112716	2.525883351	45.40539859	0.999992356	0.471832422	0.52815994	2.524770969	45.40250083	0.999992362
0	0.7	0.75	0	0.998847461	0.001142544	14.80949774	1971.630241	0.999990005	0.999339264	0.000650739	9.150642175	1958.12547	0.999990003
0	0.7	0.75	0.1	0.967120946	0.032869135	8.502119381	544.3686042	0.999990081	0.979495704	0.020494344	5.885913656	544.6883145	0.999990049
0	0.7	0.75	0.25	0.917864694	0.082125559	6.59727738	271.2135698	0.999990253	0.942610498	0.0573798	5.049869215	271.5753527	0.999990298
0	0.7	0.75	0.5	0.837799169	0.16219124	5.247359006	156.2846125	0.999990409	0.86799671	0.13199371	4.515643815	156.5355927	0.99999042
0	0.7	0.75	0.75	0.762358556	0.237631979	4.483344401	112.6232283	0.999990535	0.78264725	0.217343123	4.199846486	112.7482744	0.999990373
0	0.7	0.75	0.9	0.719916333	0.280074639	4.144830525	97.13362298	0.999990972	0.728942295	0.271047872	4.045011012	97.18189794	0.999990168
0	0.7	0.75	1	0.692895727	0.307094761	3.950790426	89.16583714	0.999990488	0.692860135	0.307130355	3.949734497	89.16350886	0.999990489
0	0.7	1	0	0.998818533	0.001171474	15.13216992	1972.095512	0.999990006	0.999406769	0.00058324	8.34566319	1954.720194	0.999990009
0	0.7	1	0.1	0.998794888	0.00119512	15.36274903	1972.420138	0.999990008	0.99933497	0.000655038	9.178321224	1958.296809	0.999990009
0	0.7	1	0.25	0.998758806	0.001231198	15.71305937	1972.875504	0.999990003	0.99922246	0.000767547	10.46228256	1962.661131	0.999990007
0	0.7	1	0.5	0.998697016	0.001292991	16.30898914	1973.615049	0.999990007	0.999021652	0.000968348	12.69805385	1968.082792	0.999990001
0	0.7	1	0.75	0.998633107	0.001356902	16.92016472	1974.297922	0.999990009	0.99880345	0.001186552	15.05794924	1972.003236	0.999990002
0	0.7	1	0.9	0.998593719	0.001396286	17.29427876	1974.676295	0.999990005	0.998663778	0.001326229	16.53559103	1973.858002	0.999990007
0	0.7	1	1	0.998567022	0.001422985	17.54683065	1974.927219	0.999990007	0.998566877	0.001423129	17.54708486	1974.925434	0.999990006
0	0.8	0	0	0.998995005	0.000995005	13.14728346	1968.889644	0.999990009	0.998995005	0.000995005	13.14728346	1968.889644	0.999990009
0	0.8	0	0.1	0.823895638	0.17609519	4.112236623	119.7583194	0.999990827	0.823895638	0.17609519	4.112236623	119.7583194	0.999990827
0	0.8	0	0.25	0.628693509	0.371298018	2.842814102	57.72036978	0.999991527	0.628693509	0.371298018	2.842814102	57.72036978	0.999991527
0	0.8	0	0.5	0.417289087	0.582702932	2.093510497	33.98219492	0.99999202	0.417289087	0.582702932	2.093510497	33.98219492	0.99999202
0	0.8	0	0.75	0.287423793	0.712567291	1.748686402	25.37342906	0.999991083	0.287423793	0.712567291	1.748686402	25.37342906	0.999991083
0	0.8	0	0.9	0.232885793	0.767108709	1.616438555	22.37626751	0.999994502	0.232885793	0.767108709	1.616438555	22.37626751	0.999994502
0	0.8	0	1	0.203320603	0.796673843	1.546408813	20.84568114	0.999994446	0.203320603	0.796673843	1.546408813	20.84568114	0.999994446
0	0.8	0.25	0	0.998953334	0.001036667	13.61956373	1969.723646	0.999990001	0.999161671	0.000828338	11.23417739	1964.707167	0.99999001
0	0.8	0.25	0.1	0.882350596	0.117639514	5.09028938	180.0598355	0.99999011	0.901306966	0.098683222	4.486341783	180.2375686	0.999990188
0	0.8	0.25	0.25	0.734380616	0.265609909	3.587444779	86.24786423	0.999990525	0.764561392	0.235428859	3.301650285	86.38755926	0.999990251
0	0.8	0.25	0.5	0.5509566	0.449033738	2.633912503	49.69965524	0.999990338	0.576808138	0.423182558	2.528611209	49.78170605	0.999990696
0	0.8	0.25	0.75	0.422604765	0.577386811	2.173436659	36.34396357	0.999991575	0.435330968	0.56466068	2.13910895	36.37926043	0.999991647
0	0.8	0.25	0.9	0.3636782	0.636313957	1.992517283	31.68316136	0.999992157	0.368464298	0.631527876	1.981074816	31.69450798	0.999992174
0	0.8	0.25	1	0.33009263	0.669898298	1.895548164	29.30098073	0.999990929	0.330064229	0.669926716	1.894832135	29.29763824	0.999990945
0	0.8	0.5	0	0.998923571	0.001066429	13.95551505	1970.290674	0.99999	0.999280719	0.00070929	9.84291686	1960.633969	0.999990009
0	0.8	0.5	0.1	0.93059059	0.069399452	6.304092342	286.4450458	0.999990042	0.950231569	0.049758524	4.925742279	286.7443943	0.999990094
0	0.8	0.5	0.25	0.834841172	0.165149011	4.636312149	138.3722257	0.999990183	0.870360026	0.12963019	3.907580566	138.626581	0.999990216
0	0.8	0.5	0.5	0.698387882	0.301602743	3.503788923	79.21310385	0.999990625	0.735149114	0.264841145	3.201272661	79.37374809	0.99999026
0	0.8	0.5	0.75	0.587982593	0.412008823	2.909784493	57.30935056	0.999991416	0.609168212	0.39082351	2.803214067	57.38384399	0.999991721
0	0.8	0.5	0.9	0.532229306	0.467760809	2.663551142	49.63096386	0.999990115	0.540882334	0.459107894	2.627430103	49.65817433	0.999990228
0	0.8	0.5	1	0.498793183	0.501198896	2.527977332	45.70295415	0.999992079	0.49875298	0.501239104	2.527007082	45.70052726	0.999992084
0	0.8	0.75	0	0.998901252	0.001088752	14.2067385	1970.707384	0.999990004	0.999370001	0.000620002	8.785006944	1956.648073	0.999990003
0	0.8	0.75	0.1	0.968934059	0.031055989	8.148573624	544.4454384	0.999990048	0.98063329	0.019356737	5.647351341	544.7334346	0.999990026
0	0.8	0.75	0.25	0.923217113	0.076773147	6.311371744	271.3519126	0.99999026	0.94639778	0.053592238	4.836569019	271.6856416	0.999990018
0	0.8	0.75	0.5	0.850238883	0.149751556	5.022709261	156.4993089	0.999990439	0.878291712	0.121698766	4.326171654	156.7291447	0.999990477
0	0.8	0.75	0.75	0.782158608	0.2178316	4.308597461	112.9013262	0.999990209	0.800986662	0.199003404	4.038044632	113.0145933	0.999990066
0	0.8	0.75	0.9	0.743874495	0.256115928	3.997442405	97.44475366	0.999990423	0.752272008	0.247718682	3.901956118	97.48872009	0.99999069
0	0.8	0.75	1	0.719442181	0.28054875	3.820676775	89.49741324	0.999990932	0.719416896	0.280574037	3.819765805	89.4955081	0.999990933
0	0.8	1	0	0.998883892	0.001106115	14.40168993	1971.019682	0.999990007	0.999439449	0.00055056	7.953230769	1952.801464	0.99999001
0	0.8	1	0.1	0.99887054	0.001119468	14.53261863	1971.227094	0.999990008	0.999376578	0.000613431	8.693290536	1956.309905	0.999990009
0	0.8	1	0.25	0.9988503	0.0011397	14.73050914	1971.513435	0.99999	0.99927964	0.000710365	9.819019094	1960.602519	0.999990005
0	0.8	1	0.5	0.998816017	0.001173989	15.06449038	1972.011804	0.999990006	0.999110895	0.000879105	11.73830279	1965.990007	0.99999
0	0.8	1	0.75	0.998781023	0.001208982	15.40362419	1972.47555	0.999990005	0.998932887	0.001057122	13.71368909	1969.948657	0.999990009
0	0.8	1	0.9	0.998759679	0.001230322	15.6096039	1972.739348	0.999990001	0.998821475	0.001168528	14.92690015	1971.819568	0.999990004
0	0.8	1	1	0.998745309	0.001244697	15.74800034	1972.924904	0.999990006	0.998745234	0.001244772	15.74776395	1972.923475	0.999990006
0	0.9	0	0	0.998995005	0.000995005	13.14728346	1968.889644	0.999990009	0.998995005	0.000995005	13.14728346	1968.889644	0.999990009
0	0.9	0	0.1	0.823895638	0.17609519	4.112236623	119.7583194	0.999990827	0.823895638	0.17609519	4.112236623	119.7583194	0.999990827
0	0.9	0	0.25	0.628693509	0.371298018	2.842814102	57.72036978	0.999991527	0.628693509	0.371298018	2.842814102	57.72036978	0.999991527
0	0.9	0	0.5	0.417289087	0.582702932	2.093510497	33.98219492	0.99999202	0.417289087	0.582702932	2.093510497	33.98219492	0.99999202
0	0.9	0	0.75	0.287423793	0.712567291	1.748686402	25.37342906	0.999991083	0.287423793	0.712567291	1.748686402	25.37342906	0.999991083
0	0.9	0	0.9	0.232885793	0.767108709	1.616438555	22.37626751	0.999994502	0.232885793	0.767108709	1.616438555	22.37626751	0.999994502
0	0.9	0	1	0.203320603	0.796673843	1.546408813	20.84568114	0.999994446	0.203320603	0.796673843	1.546408813	20.84568114	0.999994446
0	0.9	0.25	0	0.998974595	0.001015412	13.37890002	1969.310503	0.999990007	0.999178676	0.000811329	11.03671663	1964.181518	0.999990006
0	0.9	0.25	0.1	0.885808758	0.114181593	5.009715502	180.1560639	0.999990351	0.904238676	0.095751757	4.416400954	180.3281658	0.999990433
0	0.9	0.25	0.25	0.743075366	0.256915275	3.551715084	86.40384888	0.999990641	0.772427065	0.22756332	3.26931719	86.5382496	0.999990385
0	0.9	0.25	0.5	0.564482257	0.435507865	2.632129478	49.89872132	0.999990122	0.589868322	0.410122182	2.526875518	49.9774679	0.999990504
0	0.9	0.25	0.75	0.437356688	0.562634363	2.185968402	36.56362528	0.999991052	0.449996698	0.54999444	2.151332518	36.59747447	0.999991138
0	0.9	0.25	0.9	0.378248663	0.621742792	2.009458688	31.91273086	0.999991455	0.383033536	0.616957942	1.997889201	31.92373644	0.999991478
0	0.9	0.25	1	0.344330462	0.655663179	1.914429363	29.53711353	0.999993641	0.344303247	0.655690403	1.913760855	29.53423894	0.99999365
0	0.9	0.5	0	0.998960517	0.001029483	13.53829374	1969.579572	0.999990001	0.99930535	0.00068466	9.552354506	1959.634292	0.99999001
0	0.9	0.5	0.1	0.933533561	0.0664566	6.121918384	286.5232313	0.999990161	0.952363237	0.047626985	4.786757753	286.8082258	0.999990221
0	0.9	0.5	0.25	0.84298943	0.157001147	4.512148342	138.5019072	0.999990577	0.876887177	0.123103452	3.805742891	138.7424945	0.999990629
0	0.9	0.5	0.5	0.714412748	0.285578125	3.435357589	79.40009822	0.999990873	0.749584765	0.25040578	3.140203326	79.5506809	0.999990546
0	0.9	0.5	0.75	0.609431352	0.390560097	2.877870611	57.53250463	0.999991449	0.629886999	0.370104773	2.772943888	57.60215497	0.999991772
0	0.9	0.5	0.9	0.555763647	0.444226354	2.647722626	49.86931622	0.999990001	0.564179376	0.435810748	2.612000547	49.8948518	0.999990125
0	0.9	0.5	1	0.52330537	0.476686531	2.521034753	45.94958211	0.999991901	0.523271603	0.476720302	2.520178992	45.94751557	0.999991905
0	0.9	0.75	0	0.998950225	0.001039777	13.65471869	1969.785108	0.999990002	0.999397985	0.000592015	8.450765	1955.177917	0.999990001
0	0.9	0.75	0.1	0.97053704	0.029453057	7.830556763	544.5119422	0.999990097	0.981638345	0.01835174	5.433216497	544.7722592	0.999990084
0	0.9	0.75	0.25	0.927824454	0.072165766	6.057561634	271.4666786	0.99999022	0.949652333	0.050337968	4.647503623	271.7792797	0.9999903
0	0.9	0.75	0.5	0.860728209	0.139262216	4.823298783	156.6738975	0.999990425	0.886948982	0.113041504	4.15808816	156.8861009	0.999990487
0	0.9	0.75	0.75	0.798775403	0.201215356	4.150455511	113.1256278	0.999990759	0.816342518	0.183648124	3.891610831	113.2292496	0.999990642
0	0.9	0.75	0.9	0.764016149	0.235974769	3.861264251	97.69471529	0.999990918	0.771862585	0.228127546	3.76975146	97.73440402	0.999990131
0	0.9	0.75	1	0.741816352	0.25817387	3.69823634	89.7626933	0.999990222	0.741798987	0.258191236	3.697433337	89.76110518	0.999990223
0	0.9	1	0	0.998942372	0.001047635	13.74348934	1969.948689	0.999990007	0.999468689	0.000521321	7.600568023	1950.902494	0.99999001
0	0.9	1	0.1	0.998936634	0.001053369	13.79998869	1970.038876	0.999990003	0.999412927	0.000577076	8.266005223	1954.345759	0.999990004
0	0.9	1	0.25	0.998927989	0.001062013	13.88506265	1970.183835	0.999990002	0.999328191	0.000661815	9.266143624	1958.608759	0.999990006
0	0.9	1	0.5	0.998913473	0.001076534	14.02770142	1970.436726	0.999990007	0.999183978	0.000806023	10.93921217	1963.950233	0.999990001
0	0.9	1	0.75	0.998898812	0.001091191	14.17134809	1970.665376	0.999990003	0.999035954	0.000954054	12.62171258	1967.899735	0.999990007
0	0.9	1	0.9	0.998889949	0.001100053	14.25804481	1970.805184	0.999990003	0.998945253	0.001044752	13.63650607	1969.789187	0.999990005
0	0.9	1	1	0.998884016	0.001105993	14.31607448	1970.911379	0.999990009	0.998883987	0.001106022	14.31552493	1970.910211	0.999990009
0	1	0	0	0.998995005	0.000995005	13.14728346	1968.889644	0.999990009	0.998995005	0.000995005	13.14728346	1968.889644	0.999990009
0	1	0	0.1	0.823895638	0.17609519	4.112236623	119.7583194	0.999990827	0.823895638	0.17609519	4.112236623	119.7583194	0.999990827
0	1	0	0.25	0.628693509	0.371298018	2.842814102	57.72036978	0.999991527	0.628693509	0.371298018	2.842814102	57.72036978	0.999991527
0	1	0	0.5	0.417289087	0.582702932	2.093510497	33.98219492	0.99999202	0.417289087	0.582702932	2.093510497	33.98219492	0.99999202
0	1	0	0.75	0.287423793	0.712567291	1.748686402	25.37342906	0.999991083	0.287423793	0.712567291	1.748686402	25.37342906	0.999991083
0	1	0	0.9	0.232885793	0.767108709	1.616438555	22.37626751	0.999994502	0.232885793	0.767108709	1.616438555	22.37626751	0.999994502
0	1	0	1	0.203320603	0.796673843	1.546408813	20.84568114	0.999994446	0.203320603	0.796673843	1.546408813	20.84568114	0.999994446
0	1	0.25	0	0.998995005	0.000995005	13.14728346	1968.889644	0.999990009	0.998995005	0.000995005	13.14728346	1968.889644	0.999990009
0	1	0.25	0.1	0.888988517	0.111001551	4.932491805	180.2384616	0.999990068	0.888988517	0.111001551	4.932491805	180.2384616	0.999990068
0	1	0.25	0.25	0.751040292	0.248950475	3.515112389	86.53777231	0.999990767	0.751040292	0.248950475	3.515112389	86.53777231	0.999990767
0	1	0.25	0.5	0.577102836	0.422889353	2.626736594	50.07040921	0.999992189	0.577102836	0.422889353	2.626736594	50.07040921	0.999992189
0	1	0.25	0.75	0.451405249	0.548585357	2.194566775	36.75297936	0.999990607	0.451405249	0.548585357	2.194566775	36.75297936	0.999990607
0	1	0.25	0.9	0.39227664	0.607714198	2.022670767	32.11028671	0.999990838	0.39227664	0.607714198	2.022670767	32.11028671	0.999990838
0	1	0.25	1	0.358129392	0.64186368	1.9297816	29.73987928	0.999993072	0.358129392	0.64186368	1.9297816	29.73987928	0.999993072
0	1	0.5	0	0.998995005	0.000995005	13.14728346	1968.889644	0.999990009	0.998995005	0.000995005	13.14728346	1968.889644	0.999990009
0	1	0.5	0.1	0.936195857	0.063794401	5.953593092	286.5912514	0.999990258	0.936195857	0.063794401	5.953593092	286.5912514	0.999990258
0	1	0.5	0.25	0.850228825	0.149761424	4.396937375	138.6116925	0.999990248	0.850228825	0.149761424	4.396937375	138.6116925	0.999990248
0	1	0.5	0.5	0.728631959	0.271359163	3.368766207	79.55766038	0.999991122	0.728631959	0.271359163	3.368766207	79.55766038	0.999991122
0	1	0.5	0.75	0.628693509	0.371298018	2.842814102	57.72036978	0.999991527	0.628693509	0.371298018	2.842814102	57.72036978	0.999991527
0	1	0.5	0.9	0.577102836	0.422889353	2.626736594	50.07040921	0.999992189	0.577102836	0.422889353	2.626736594	50.07040921	0.999992189
0	1	0.5	1	0.545683337	0.454308461	2.507927714	46.1575879	0.999991798	0.545683337	0.454308461	2.507927714	46.1575879	0.999991798
0	1	0.75	0	0.998995005	0.000995005	13.14728346	1968.889644	0.999990009	0.998995005	0.000995005	13.14728346	1968.889644	0.999990009
0	1	0.75	0.1	0.971968541	0.028021575	7.542259148	544.5682462	0.999990116	0.971968541	0.028021575	7.542259148	544.5682462	0.999990116
0	1	0.75	0.25	0.931847874	0.068142268	5.829996802	271.5636628	0.999990142	0.931847874	0.068142268	5.829996802	271.5636628	0.999990142
0	1	0.75	0.5	0.869719545	0.130270827	4.644787545	156.8189598	0.999990373	0.869719545	0.130270827	4.644787545	156.8189598	0.999990373
0	1	0.75	0.75	0.812937756	0.187052638	4.007015682	113.3098365	0.999990395	0.812937756	0.187052638	4.007015682	113.3098365	0.999990395
0	1	0.75	0.9	0.781188641	0.218801713	3.73596451	97.89940796	0.999990354	0.781188641	0.218801713	3.73596451	97.89940796	0.999990354
0	1	0.75	1	0.760918422	0.239072268	3.584162786	89.98034579	0.999990691	0.760918422	0.239072268	3.584162786	89.98034579	0.999990691
0	1	1	0	0.998995005	0.000995005	13.14728346	1968.889644	0.999990009	0.998995005	0.000995005	13.14728346	1968.889644	0.999990009
0	1	1	0.1	0.998995005	0.000995005	13.14728346	1968.889644	0.999990009	0.998995005	0.000995005	13.14728346	1968.889644	0.999990009
0	1	1	0.25	0.998995005	0.000995005	13.14728346	1968.889644	0.999990009	0.998995005	0.000995005	13.14728346	1968.889644	0.999990009
0	1	1	0.5	0.998995005	0.000995005	13.14728346	1968.889644	0.999990009	0.998995005	0.000995005	13.14728346	1968.889644	0.999990009
0	1	1	0.75	0.998995005	0.000995005	13.14728346	1968.889644	0.999990009	0.998995005	0.000995005	13.14728346	1968.889644	0.999990009
0	1	1	0.9	0.998995005	0.000995005	13.14728346	1968.889644	0.999990009	0.998995005	0.000995005	13.14728346	1968.889644	0.999990009
0	1	1	1	0.998995005	0.000995005	13.14728346	1968.889644	0.999990009	0.998995005	0.000995005	13.14728346	1968.889644	0.999990009
0.5	0	0	0	0.998995005	0.000995005	13.14728346	1968.889644	0.999990009	0.998995005	0.000995005	13.14728346	1968.889644	0.999990009
0.5	0	0	0.1	0.823895638	0.17609519	4.112236623	119.7583194	0.999990827	0.823895638	0.17609519	4.112236623	119.7583194	0.999990827
0.5	0	0	0.25	0.628693509	0.371298018	2.842814102	57.72036978	0.999991527	0.628693509	0.371298018	2.842814102	57.72036978	0.999991527
0.5	0	0	0.5	0.417289087	0.582702932	2.093510497	33.98219492	0.99999202	0.417289087	0.582702932	2.093510497	33.98219492	0.99999202
0.5	0	0	0.75	0.287423793	0.712567291	1.748686402	25.37342906	0.999991083	0.287423793	0.712567291	1.748686402	25.37342906	0.999991083
0.5	0	0	0.9	0.232885793	0.767108709	1.616438555	22.37626751	0.999994502	0.232885793	0.767108709	1.616438555	22.37626751	0.999994502
0.5	0	0	1	0.203320603	0.796673843	1.546408813	20.84568114	0.999994446	0.203320603	0.796673843	1.546408813	20.84568114	0.999994446
0.5	0	0.25	0	0.998995005	0.000995005	13.14728346	1968.889644	0.999990009	0.998995005	0.000995005	13.14728346	1968.889644	0.999990009
0.5	0	0.25	0.1	0.823895638	0.17609519	4.112236623	119.7583194	0.999990827	0.823895638	0.17609519	4.112236623	119.7583194	0.999990827
0.5	0	0.25	0.25	0.628693509	0.371298018	2.842814102	57.72036978	0.999991527	0.628693509	0.371298018	2.842814102	57.72036978	0.999991527
0.5	0	0.25	0.5	0.417289087	0.582702932	2.093510497	33.98219492	0.99999202	0.417289087	0.582702932	2.093510497	33.98219492	0.99999202
0.5	0	0.25	0.75	0.287423793	0.712567291	1.748686402	25.37342906	0.999991083	0.287423793	0.712567291	1.748686402	25.37342906	0.999991083
0.5	0	0.25	0.9	0.232885793	0.767108709	1.616438555	22.37626751	0.999994502	0.232885793	0.767108709	1.616438555	22.37626751	0.999994502
0.5	0	0.25	1	0.203320603	0.796673843	1.546408813	20.84568114	0.999994446	0.203320603	0.796673843	1.546408813	20.84568114	0.999994446
0.5	0	0.5	0	0.998995005	0.000995005	13.14728346	1968.889644	0.999990009	0.998995005	0.000995005	13.14728346	1968.889644	0.999990009
0.5	0	0.5	0.1	0.823895638	0.17609519	4.112236623	119.7583194	0.999990827	0.823895638	0.17609519	4.112236623	119.7583194	0.999990827
0.5	0	0.5	0.25	0.628693509	0.371298018	2.842814102	57.72036978	0.999991527	0.628693509	0.371298018	2.842814102	57.72036978	0.999991527
0.5	0	0.5	0.5	0.417289087	0.582702932	2.093510497	33.98219492	0.99999202	0.417289087	0.582702932	2.093510497	33.98219492	0.99999202
0.5	0	0.5	0.75	0.287423793	0.712567291	1.748686402	25.37342906	0.999991083	0.287423793	0.712567291	1.748686402	25.37342906	0.999991083
0.5	0	0.5	0.9	0.232885793	0.767108709	1.616438555	22.37626751	0.999994502	0.232885793	0.767108709	1.616438555	22.37626751	0.999994502
0.5	0	0.5	1	0.203320603	0.796673843	1.546408813	20.84568114	0.999994446	0.203320603	0.796673843	1.546408813	20.84568114	0.999994446
0.5	0	0.75	0	0.998995005	0.000995005	13.14728346	1968.889644	0.999990009	0.998995005	0.000995005	13.14728346	1968.889644	0.999990009
0.5	0	0.75	0.1	0.823895638	0.17609519	4.112236623	119.7583194	0.999990827	0.823895638	0.17609519	4.112236623	119.7583194	0.999990827
0.5	0	0.75	0.25	0.628693509	0.371298018	2.842814102	57.72036978	0.999991527	0.628693509	0.371298018	2.842814102	57.72036978	0.999991527
0.5	0	0.75	0.5	0.417289087	0.582702932	2.093510497	33.98219492	0.99999202	0.417289087	0.582702932	2.093510497	33.98219492	0.99999202
0.5	0	0.75	0.75	0.287423793	0.712567291	1.748686402	25.37342906	0.999991083	0.287423793	0.712567291	1.748686402	25.37342906	0.999991083
0.5	0	0.75	0.9	0.232885793	0.767108709	1.616438555	22.37626751	0.999994502	0.232885793	0.767108709	1.616438555	22.37626751	0.999994502
0.5	0	0.75	1	0.203320603	0.796673843	1.546408813	20.84568114	0.999994446	0.203320603	0.796673843	1.546408813	20.84568114	0.999994446
0.5	0	1	0	0.998995005	0.000995005	13.14728346	1968.889644	0.999990009	0.998995005	0.000995005	13.14728346	1968.889644	0.999990009
0.5	0	1	0.1	0.823895638	0.17609519	4.112236623	119.7583194	0.999990827	0.823895638	0.17609519	4.112236623	119.7583194	0.999990827
0.5	0	1	0.25	0.628693509	0.371298018	2.842814102	57.72036978	0.999991527	0.628693509	0.371298018	2.842814102	57.72036978	0.999991527
0.5	0	1	0.5	0.417289087	0.582702932	2.093510497	33.98219492	0.99999202	0.417289087	0.582702932	2.093510497	33.98219492	0.99999202
0.5	0	1	0.75	0.287423793	0.712567291	1.748686402	25.37342906	0.999991083	0.287423793	0.712567291	1.748686402	25.37342906	0.999991083
0.5	0	1	0.9	0.232885793	0.767108709	1.616438555	22.37626751	0.999994502	0.232885793	0.767108709	1.616438555	22.37626751	0.999994502
0.5	0	1	1	0.203320603	0.796673843	1.546408813	20.84568114	0.999994446	0.203320603	0.796673843	1.546408813	20.84568114	0.999994446
0.5	0.001	0	0	0.998995005	0.000995005	13.14728346	1968.889644	0.999990009	0.998995005	0.000995005	13.14728346	1968.889644	0.999990009
0.5	0.001	0	0.1	0.823895638	0.17609519	4.112236623	119.7583194	0.999990827	0.823895638	0.17609519	4.112236623	119.7583194	0.999990827
0.5	0.001	0	0.25	0.628693509	0.371298018	2.842814102	57.72036978	0.999991527	0.628693509	0.371298018	2.842814102	57.72036978	0.999991527
0.5	0.001	0	0.5	0.417289087	0.582702932	2.093510497	33.98219492	0.99999202	0.417289087	0.582702932	2.093510497	33.98219492	0.99999202
0.5	0.001	0	0.75	0.287423793	0.712567291	1.748686402	25.37342906	0.999991083	0.287423793	0.712567291	1.748686402	25.37342906	0.999991083
0.5	0.001	0	0.9	0.232885793	0.767108709	1.616438555	22.37626751	0.999994502	0.232885793	0.767108709	1.616438555	22.37626751	0.999994502
0.5	0.001	0	1	0.203320603	0.796673843	1.546408813	20.84568114	0.999994446	0.203320603	0.796673843	1.546408813	20.84568114	0.999994446
0.5	0.001	0.25	0	0.998545575	0.001444429	17.95691482	1975.497892	0.999990005	0.998995669	0.000994337	13.14042977	1968.869158	0.999990006
0.5	0.001	0.25	0.1	0.778519043	0.221470968	5.28977921	167.6103922	0.999990011	0.830356909	0.169633356	4.463968312	168.1120364	0.999990265
0.5	0.001	0.25	0.25	0.564383271	0.43560721	3.094344165	70.39859183	0.999990482	0.62952189	0.370468713	2.862167398	70.47683851	0.999990603
0.5	0.001	0.25	0.5	0.376512157	0.623478275	2.14032159	35.01006381	0.999990432	0.417614793	0.582375435	2.095625996	34.91184991	0.999990229
0.5	0.001	0.25	0.75	0.27121215	0.728780539	1.756847108	25.52669809	0.99999269	0.287648107	0.712342976	1.749711417	25.49909641	0.999991083
0.5	0.001	0.25	0.9	0.22741266	0.772579414	1.61889445	22.47931049	0.999992074	0.233070998	0.766922353	1.617221726	22.43822935	0.999993351
0.5	0.001	0.25	1	0.203439934	0.796552923	1.547785956	20.94359128	0.999992856	0.203484609	0.796509184	1.547084202	20.8889948	0.999993793
0.5	0.001	0.5	0	0.99790598	0.00208402	24.33397278	1979.83485	0.99999	0.998996962	0.000993047	13.12811169	1968.852455	0.999990009
0.5	0.001	0.5	0.1	0.779826737	0.220163515	9.719128593	274.3703186	0.999990252	0.871532461	0.128457551	6.580315357	276.5100373	0.999990012
0.5	0.001	0.5	0.25	0.512029694	0.487960609	4.011944937	117.635765	0.999990303	0.642429731	0.357560761	3.365948127	119.2490533	0.999990492
0.5	0.001	0.5	0.5	0.33855445	0.661436019	2.208789732	54.18407386	0.999990468	0.418843452	0.581147473	2.122823776	54.5087838	0.999990925
0.5	0.001	0.5	0.75	0.255794285	0.744196286	1.767413512	29.44909351	0.999990571	0.288070847	0.711920442	1.754243805	28.88616583	0.999991289
0.5	0.001	0.5	0.9	0.222120331	0.777870581	1.62312164	23.80280466	0.999990912	0.233368862	0.766621445	1.619856231	23.38460842	0.999990308
0.5	0.001	0.5	1	0.203620688	0.796371141	1.550517059	21.70239801	0.999991829	0.203730382	0.796261683	1.549092215	21.3709979	0.999992065
0.5	0.001	0.75	0	0.997038222	0.002951778	32.44919842	1982.306962	0.99999	0.998999641	0.000990365	13.10406315	1968.800919	0.999990005
0.5	0.001	0.75	0.1	0.849255971	0.150734075	20.92280301	531.9316899	0.999990046	0.935240669	0.064749396	10.83050717	536.3894849	0.999990065
0.5	0.001	0.75	0.25	0.532490889	0.46749928	10.53261373	242.4664055	0.999990168	0.71455561	0.285434624	7.178284176	248.1444948	0.999990235
0.5	0.001	0.75	0.5	0.310612749	0.689377477	2.87516398	113.8445489	0.999990226	0.429032834	0.570957314	2.648098146	116.9134961	0.999990148
0.5	0.001	0.75	0.75	0.241673283	0.758317073	1.810952693	61.69717844	0.999990356	0.289265814	0.710725067	1.790115137	62.41150912	0.999990881
0.5	0.001	0.75	0.9	0.217119593	0.782870552	1.633801392	37.11681865	0.999990145	0.233921932	0.766068255	1.628991843	35.87862892	0.999990187
0.5	0.001	0.75	1	0.203915443	0.796074861	1.55649516	27.1415817	0.999990304	0.204132376	0.795857837	1.554629753	25.73967061	0.999990213
0.5	0.001	1	0	0.995917453	0.004072551	42.33843222	1983.380623	0.999990004	0.99900443	0.000985573	13.06207244	1968.718302	0.999990003
0.5	0.001	1	0.1	0.991946271	0.008043736	69.68190529	1977.055731	0.999990007	0.997549922	0.00244008	25.02207077	1976.185115	0.999990002
0.5	0.001	1	0.25	0.979509277	0.020480728	137.8894863	1951.228064	0.999990005	0.99169312	0.008296883	63.18593382	1963.60896	0.999990004
0.5	0.001	1	0.5	0.920685543	0.079296306	346.135995	1831.888786	0.999981848	0.952863199	0.047125606	224.9661491	1867.699237	0.999988805
0.5	0.001	1	0.75	0.753999186	0.245960868	652.6843553	1515.77164	0.999960054	0.805300818	0.194665335	545.148154	1574.901868	0.999966153
0.5	0.001	1	0.9	0.55595386	0.444002085	796.5672595	1128.344458	0.999955945	0.594846073	0.405110532	751.3878208	1182.336349	0.999956605
0.5	0.001	1	1	0.369516952	0.630453333	704.1268079	696.0357219	0.999970285	0.370475462	0.629494741	704.4093787	698.1736269	0.999970203
0.5	0.002	0	0	0.998995005	0.000995005	13.14728346	1968.889644	0.999990009	0.998995005	0.000995005	13.14728346	1968.889644	0.999990009
0.5	0.002	0	0.1	0.823895638	0.17609519	4.112236623	119.7583194	0.999990827	0.823895638	0.17609519	4.112236623	119.7583194	0.999990827
0.5	0.002	0	0.25	0.628693509	0.371298018	2.842814102	57.72036978	0.999991527	0.628693509	0.371298018	2.842814102	57.72036978	0.999991527
0.5	0.002	0	0.5	0.417289087	0.582702932	2.093510497	33.98219492	0.99999202	0.417289087	0.582702932	2.093510497	33.98219492	0.99999202
0.5	0.002	0	0.75	0.287423793	0.712567291	1.748686402	25.37342906	0.999991083	0.287423793	0.712567291	1.748686402	25.37342906	0.999991083
0.5	0.002	0	0.9	0.232885793	0.767108709	1.616438555	22.37626751	0.999994502	0.232885793	0.767108709	1.616438555	22.37626751	0.999994502
0.5	0.002	0	1	0.203320603	0.796673843	1.546408813	20.84568114	0.999994446	0.203320603	0.796673843	1.546408813	20.84568114	0.999994446
0.5	0.002	0.25	0	0.99845449	0.001535519	18.78643155	1976.205397	0.999990008	0.998996331	0.000993672	13.13359216	1968.848644	0.999990002
0.5	0.002	0.25	0.1	0.773835767	0.226154322	5.427572786	169.0292334	0.999990089	0.832546499	0.167443983	4.544872699	169.8796212	0.999990481
0.5	0.002	0.25	0.25	0.559700858	0.440289752	3.094806865	72.0888784	0.999990611	0.630259678	0.369730814	2.876795649	72.44187825	0.999990493
0.5	0.002	0.25	0.5	0.375272477	0.624719322	2.135236976	35.74515522	0.9999918	0.41794007	0.582051069	2.097733575	35.63992688	0.999991139
0.5	0.002	0.25	0.75	0.271185004	0.728807157	1.756660471	25.69255807	0.999992161	0.28787239	0.71211919	1.750735589	25.62201722	0.99999158
0.5	0.002	0.25	0.9	0.227581197	0.772413025	1.61979952	22.57953682	0.999994222	0.233256215	0.766735852	1.618004517	22.499597	0.999992067
0.5	0.002	0.25	1	0.20364593	0.7963454	1.548967421	21.02385093	0.99999133	0.20364864	0.796344449	1.547759356	20.93203105	0.99999309
0.5	0.002	0.5	0	0.997688295	0.002301711	26.19386911	1980.351108	0.999990006	0.99899887	0.000991137	13.10931754	1968.814703	0.999990008
0.5	0.002	0.5	0.1	0.776699128	0.223290974	10.11107129	275.376902	0.999990102	0.877582969	0.122407278	6.703742481	278.3192888	0.999990246
0.5	0.002	0.5	0.25	0.510409507	0.489581142	4.226253669	119.8978495	0.999990649	0.649023969	0.350966643	3.552058863	122.1640487	0.999990612
0.5	0.002	0.5	0.5	0.337826327	0.662164746	2.230547321	57.36304846	0.999991073	0.42036544	0.579625736	2.150677106	58.01541084	0.999991176
0.5	0.002	0.5	0.75	0.256075809	0.743915567	1.772295549	32.19534307	0.999991376	0.288722062	0.711269546	1.759987263	31.55853999	0.999991607
0.5	0.002	0.5	0.9	0.222579378	0.777410748	1.627216354	25.04631257	0.999990127	0.233853431	0.766138922	1.623320428	24.36585521	0.999992353
0.5	0.002	0.5	1	0.204104229	0.795887197	1.5543102	22.45077231	0.999991426	0.204141133	0.795850362	1.551799754	21.89283997	0.999991495
0.5	0.002	0.75	0	0.996696182	0.003293824	35.19135527	1982.300025	0.999990006	0.999003788	0.000986219	13.06461854	1968.729188	0.999990007
0.5	0.002	0.75	0.1	0.848371415	0.151618629	21.34537237	532.4371517	0.999990044	0.94015038	0.059839681	10.6434467	538.0440957	0.999990061
0.5	0.002	0.75	0.25	0.547027427	0.452962782	11.38878317	245.99394	0.999990209	0.735429273	0.264560851	7.72442179	252.7308237	0.999990124
0.5	0.002	0.75	0.5	0.316161144	0.683829347	3.290382149	119.6303175	0.999990491	0.438088036	0.561902217	3.012221429	123.3047317	0.999990253
0.5	0.002	0.75	0.75	0.243232691	0.756757766	1.87682063	70.41473869	0.999990457	0.291385014	0.708605018	1.851228439	71.27857885	0.999990032
0.5	0.002	0.75	0.9	0.218166087	0.781824266	1.653417627	48.20391265	0.999990353	0.235024302	0.764965758	1.645877235	46.87839361	0.99999006
0.5	0.002	0.75	1	0.204833586	0.79515757	1.567828134	34.3730832	0.999991156	0.204965621	0.795024452	1.563901252	31.73705524	0.999990074
0.5	0.002	1	0	0.995450846	0.004539158	45.82801861	1982.82078	0.999990004	0.999011831	0.000978177	12.99272779	1968.594166	0.999990008
0.5	0.002	1	0.1	0.991908188	0.008081812	70.07441397	1977.033604	0.99999	0.997782765	0.002207242	23.40691717	1976.544291	0.999990007
0.5	0.002	1	0.25	0.982058937	0.017931068	125.7277359	1956.857023	0.999990004	0.99333961	0.006650392	54.24306016	1969.775859	0.999990002
0.5	0.002	1	0.5	0.94214715	0.057839006	283.9288709	1875.304909	0.999986155	0.967586556	0.032403452	177.5113887	1908.444752	0.999990008
0.5	0.002	1	0.75	0.84097845	0.158990464	527.0450497	1682.278066	0.999968914	0.877482619	0.122492203	433.1808243	1728.653501	0.999974822
0.5	0.002	1	0.9	0.723583774	0.276373928	696.2657306	1464.458922	0.999957702	0.75031791	0.249642237	648.8360446	1500.387174	0.999960147
0.5	0.002	1	1	0.604710894	0.395243537	793.3978925	1237.333539	0.999954432	0.605095215	0.394859185	793.3600149	1238.795358	0.9999544
0.5	0.005	0	0	0.998995005	0.000995005	13.14728346	1968.889644	0.999990009	0.998995005	0.000995005	13.14728346	1968.889644	0.999990009
0.5	0.005	0	0.1	0.823895638	0.17609519	4.112236623	119.7583194	0.999990827	0.823895638	0.17609519	4.112236623	119.7583194	0.999990827
0.5	0.005	0	0.25	0.628693509	0.371298018	2.842814102	57.72036978	0.999991527	0.628693509	0.371298018	2.842814102	57.72036978	0.999991527
0.5	0.005	0	0.5	0.417289087	0.582702932	2.093510497	33.98219492	0.99999202	0.417289087	0.582702932	2.093510497	33.98219492	0.99999202
0.5	0.005	0	0.75	0.287423793	0.712567291	1.748686402	25.37342906	0.999991083	0.287423793	0.712567291	1.748686402	25.37342906	0.999991083
0.5	0.005	0	0.9	0.232885793	0.767108709	1.616438555	22.37626751	0.999994502	0.232885793	0.767108709	1.616438555	22.37626751	0.999994502
0.5	0.005	0	1	0.203320603	0.796673843	1.546408813	20.84568114	0.999994446	0.203320603	0.796673843	1.546408813	20.84568114	0.999994446
0.5	0.005	0.25	0	0.998412789	0.001577215	19.1187771	1976.34344	0.999990004	0.998998312	0.00099169	13.11320583	1968.809239	0.999990002
0.5	0.005	0.25	0.1	0.776354331	0.223635856	5.579966908	170.9713616	0.999990187	0.836556419	0.163433634	4.667548378	172.1068289	0.999990053
0.5	0.005	0.25	0.25	0.560762268	0.439227771	3.128600958	74.37687749	0.999990039	0.632266915	0.367723966	2.911845069	75.00948742	0.99999088
0.5	0.005	0.25	0.5	0.376159692	0.623832044	2.141676973	37.18312073	0.999991736	0.418913255	0.581076799	2.104004273	37.21060528	0.999990054
0.5	0.005	0.25	0.75	0.271875646	0.728116197	1.760284109	26.08440409	0.999991843	0.28854504	0.71144611	1.753802843	25.97491953	0.999991149
0.5	0.005	0.25	0.9	0.228173921	0.771820333	1.62272269	22.80500545	0.999994254	0.233811933	0.766180992	1.62035053	22.68034578	0.999992925
0.5	0.005	0.25	1	0.20418312	0.795810174	1.551567266	21.19560684	0.999993294	0.204140885	0.795849774	1.549783367	21.05951728	0.999990658
0.5	0.005	0.5	0	0.997639575	0.002350426	26.53978114	1980.249265	0.99999	0.999004398	0.000985605	13.05450703	1968.699447	0.999990003
0.5	0.005	0.5	0.1	0.788565295	0.211424761	10.31100025	277.320937	0.999990056	0.886375	0.113615071	6.814666252	280.4564076	0.999990071
0.5	0.005	0.5	0.25	0.524048816	0.475941594	4.635509554	123.3346944	0.99999041	0.66229008	0.337700278	3.864144592	125.8519318	0.999990358
0.5	0.005	0.5	0.5	0.341847753	0.6581428	2.315229486	61.3725249	0.999990553	0.424749352	0.575240895	2.226114529	62.3588911	0.999990247
0.5	0.005	0.5	0.75	0.258009376	0.741980741	1.792810817	36.80658292	0.999990117	0.290696503	0.709294432	1.778131213	36.59445366	0.999990935
0.5	0.005	0.5	0.9	0.224084842	0.775906611	1.639489272	27.84863394	0.999991454	0.235315943	0.764675048	1.633991088	27.0619197	0.999990991
0.5	0.005	0.5	1	0.205424639	0.794567983	1.563928412	24.21975389	0.999992622	0.205379176	0.794610859	1.560067725	23.42437269	0.999990034
0.5	0.005	0.75	0	0.996667497	0.003322506	35.33908188	1982.088066	0.999990002	0.999014996	0.000975004	12.95615766	1968.502654	0.99999
0.5	0.005	0.75	0.1	0.861595398	0.13839471	20.70685496	534.4628447	0.999990108	0.946573646	0.053416374	10.29917568	539.928861	0.99999002
0.5	0.005	0.75	0.25	0.588531772	0.411458399	12.37157404	251.7502533	0.999990171	0.767312452	0.232677848	8.270009928	258.0655306	0.9999903
0.5	0.005	0.75	0.5	0.335331634	0.664658598	4.185418042	127.5098117	0.999990232	0.459984655	0.540005464	3.759776077	131.3260927	0.999990119
0.5	0.005	0.75	0.75	0.249437425	0.75055323	2.099160121	80.00150513	0.999990655	0.298226441	0.701764442	2.058789237	81.16586503	0.999990882
0.5	0.005	0.75	0.9	0.221820912	0.778169775	1.737820957	61.78006712	0.999990687	0.238707	0.761283212	1.722532275	61.42591146	0.999990213
0.5	0.005	0.75	1	0.207643374	0.792347081	1.611860703	49.97342642	0.999990455	0.207630916	0.792359267	1.602046557	47.74103545	0.999990184
0.5	0.005	1	0	0.995503861	0.004486141	45.3229427	1982.63485	0.999990002	0.999030322	0.000959684	12.81516829	1968.236083	0.999990007
0.5	0.005	1	0.1	0.992895093	0.007094915	63.70355542	1978.826358	0.999990008	0.99807206	0.001917941	21.27418239	1976.461386	0.999990001
0.5	0.005	1	0.25	0.986535208	0.013454802	102.4443037	1966.587921	0.99999001	0.995064831	0.004925178	43.89957059	1975.356038	0.999990009
0.5	0.005	1	0.5	0.964881673	0.03510833	204.2485057	1922.88637	0.999990003	0.98060507	0.019384934	125.7181568	1944.203641	0.999990004
0.5	0.005	1	0.75	0.91763547	0.08234569	360.7865731	1831.260298	0.99998116	0.937066479	0.062918731	293.2216468	1857.483031	0.99998521
0.5	0.005	1	0.9	0.867482963	0.132489535	482.2285085	1738.165616	0.999972499	0.880492189	0.11948254	447.043153	1755.901108	0.999974729
0.5	0.005	1	1	0.819496145	0.180469753	573.9639888	1650.77276	0.999965899	0.819377397	0.180588458	574.5685182	1651.453074	0.999965855
0.5	0.01	0	0	0.998995005	0.000995005	13.14728346	1968.889644	0.999990009	0.998995005	0.000995005	13.14728346	1968.889644	0.999990009
0.5	0.01	0	0.1	0.823895638	0.17609519	4.112236623	119.7583194	0.999990827	0.823895638	0.17609519	4.112236623	119.7583194	0.999990827
0.5	0.01	0	0.25	0.628693509	0.371298018	2.842814102	57.72036978	0.999991527	0.628693509	0.371298018	2.842814102	57.72036978	0.999991527
0.5	0.01	0	0.5	0.417289087	0.582702932	2.093510497	33.98219492	0.99999202	0.417289087	0.582702932	2.093510497	33.98219492	0.99999202
0.5	0.01	0	0.75	0.287423793	0.712567291	1.748686402	25.37342906	0.999991083	0.287423793	0.712567291	1.748686402	25.37342906	0.999991083
0.5	0.01	0	0.9	0.232885793	0.767108709	1.616438555	22.37626751	0.999994502	0.232885793	0.767108709	1.616438555	22.37626751	0.999994502
0.5	0.01	0	1	0.203320603	0.796673843	1.546408813	20.84568114	0.999994446	0.203320603	0.796673843	1.546408813	20.84568114	0.999994446
0.5	0.01	0.25	0	0.998417088	0.001572913	19.0729003	1976.288006	0.999990001	0.99900158	0.000988425	13.0795447	1968.750691	0.999990005
0.5	0.01	0.25	0.1	0.781599482	0.218390619	5.710931897	172.5364676	0.999990101	0.840711092	0.159279406	4.766724672	173.6876869	0.999990499
0.5	0.01	0.25	0.25	0.563942407	0.436047809	3.180902846	76.18491521	0.999990216	0.635257058	0.364733888	2.956902323	76.90813461	0.999990947
0.5	0.01	0.25	0.5	0.377743114	0.622247955	2.152721378	38.67128564	0.99999107	0.420526201	0.579464911	2.11426954	38.86203911	0.999991112
0.5	0.01	0.25	0.75	0.272975508	0.727015927	1.76564805	26.60890827	0.999991435	0.289665415	0.710327568	1.758896225	26.51492357	0.999992983
0.5	0.01	0.25	0.9	0.229098224	0.770895387	1.626823826	23.10612604	0.99999361	0.234738335	0.765253763	1.624252242	22.97029399	0.999992098
0.5	0.01	0.25	1	0.205014041	0.794980156	1.555113553	21.41992934	0.999994197	0.204961777	0.795030473	1.553151601	21.26683866	0.99999225
0.5	0.01	0.5	0	0.997665262	0.002324747	26.31217575	1980.192609	0.999990009	0.999013143	0.000976859	12.96710645	1968.525252	0.999990001
0.5	0.01	0.5	0.1	0.801002185	0.198987995	10.37558022	278.9336803	0.99999018	0.893693079	0.106296947	6.842206684	281.8780673	0.999990026
0.5	0.01	0.5	0.25	0.540669481	0.459320691	5.012161385	125.9965039	0.999990171	0.677040211	0.322950047	4.137850751	128.4724603	0.999990258
0.5	0.01	0.5	0.5	0.348178984	0.651811368	2.4340541	64.30304435	0.999990352	0.431620723	0.568370496	2.333785075	65.43179907	0.999991219
0.5	0.01	0.5	0.75	0.261152111	0.738838992	1.82640765	40.58517068	0.999991103	0.294034778	0.705956243	1.810272641	40.77253694	0.999991021
0.5	0.01	0.5	0.9	0.226500598	0.773490301	1.65893864	31.12647797	0.999990899	0.237781049	0.762209393	1.652650525	30.61162288	0.999990441
0.5	0.01	0.5	1	0.207529895	0.792462643	1.578766503	26.58261305	0.999992538	0.207461441	0.792528736	1.574327346	25.79611531	0.999990177
0.5	0.01	0.75	0	0.996746336	0.003243664	34.6873338	1982.057283	0.99999	0.999031436	0.000958573	12.79427242	1968.196084	0.999990009
0.5	0.01	0.75	0.1	0.873814617	0.126175484	19.95570482	536.22184	0.999990101	0.951455427	0.048534575	9.949772587	541.1458475	0.999990002
0.5	0.01	0.75	0.25	0.627159537	0.37283056	12.83650299	255.9220712	0.999990098	0.794077723	0.205912377	8.473030304	261.5111215	0.999990099
0.5	0.01	0.75	0.5	0.361064391	0.638925972	5.125522233	133.2984246	0.999990363	0.488335054	0.511655474	4.52266955	136.9919987	0.999990528
0.5	0.01	0.75	0.75	0.259919636	0.740070944	2.456514828	86.34853397	0.99999058	0.309985125	0.690005554	2.400048058	87.67706018	0.999990678
0.5	0.01	0.75	0.9	0.228390008	0.771600033	1.910738155	69.41710846	0.99999004	0.245556382	0.754433673	1.890278104	69.5553702	0.999990055
0.5	0.01	0.75	1	0.212711447	0.787279522	1.715432068	60.00179084	0.999990969	0.212600813	0.787390145	1.699945458	59.1569941	0.999990958
0.5	0.01	1	0	0.995686028	0.004303974	43.89066342	1982.72855	0.999990002	0.99905541	0.000934599	12.56813488	1967.722796	0.999990009
0.5	0.01	1	0.1	0.993737219	0.00625279	58.03467378	1980.315427	0.999990009	0.998283039	0.001706963	19.61203173	1975.931149	0.999990002
0.5	0.01	1	0.25	0.98940872	0.010581281	86.06783184	1972.723923	0.999990001	0.996100417	0.003889588	37.04408316	1977.859365	0.999990004
0.5	0.01	1	0.5	0.976450896	0.023539109	154.937481	1947.3896	0.999990005	0.987009719	0.012980282	94.78474809	1961.225131	0.999990001
0.5	0.01	1	0.75	0.951498858	0.048489251	257.1283354	1898.942184	0.99998811	0.963003323	0.036986683	207.5744896	1914.639124	0.999990006
0.5	0.01	1	0.9	0.927188692	0.072794276	336.6772109	1853.004166	0.999982969	0.934352749	0.065631739	311.1246241	1862.878422	0.999984488
0.5	0.01	1	1	0.905263433	0.094715315	397.9874187	1812.477498	0.999978748	0.905210518	0.09476821	398.3568186	1812.905712	0.999978728
0.5	0.02	0	0	0.998995005	0.000995005	13.14728346	1968.889644	0.999990009	0.998995005	0.000995005	13.14728346	1968.889644	0.999990009
0.5	0.02	0	0.1	0.823895638	0.17609519	4.112236623	119.7583194	0.999990827	0.823895638	0.17609519	4.112236623	119.7583194	0.999990827
0.5	0.02	0	0.25	0.628693509	0.371298018	2.842814102	57.72036978	0.999991527	0.628693509	0.371298018	2.842814102	57.72036978	0.999991527
0.5	0.02	0	0.5	0.417289087	0.582702932	2.093510497	33.98219492	0.99999202	0.417289087	0.582702932	2.093510497	33.98219492	0.99999202
0.5	0.02	0	0.75	0.287423793	0.712567291	1.748686402	25.37342906	0.999991083	0.287423793	0.712567291	1.748686402	25.37342906	0.999991083
0.5	0.02	0	0.9	0.232885793	0.767108709	1.616438555	22.37626751	0.999994502	0.232885793	0.767108709	1.616438555	22.37626751	0.999994502
0.5	0.02	0	1	0.203320603	0.796673843	1.546408813	20.84568114	0.999994446	0.203320603	0.796673843	1.546408813	20.84568114	0.999994446
0.5	0.02	0.25	0	0.998428338	0.001561665	18.96428598	1976.204105	0.999990002	0.999007996	0.000982014	13.01330875	1968.632572	0.999990009
0.5	0.02	0.25	0.1	0.788593232	0.211396912	5.83880988	174.0317133	0.999990144	0.846139324	0.153850738	4.861450259	175.1562597	0.999990063
0.5	0.02	0.25	0.25	0.569606151	0.430384298	3.26005157	77.99942546	0.999990448	0.640539588	0.35945155	3.024328944	78.7548039	0.999991138
0.5	0.02	0.25	0.5	0.380864305	0.619125987	2.173799377	40.46759249	0.999990292	0.423717903	0.576272146	2.134078726	40.77558957	0.999990049
0.5	0.02	0.25	0.75	0.27515604	0.724836491	1.776019709	27.48615579	0.999992531	0.291903195	0.708089866	1.769004775	27.44282207	0.999993061
0.5	0.02	0.25	0.9	0.230931178	0.769059082	1.634718854	23.63863185	0.99999026	0.23659174	0.763400553	1.632021278	23.51048549	0.999992293
0.5	0.02	0.25	1	0.206661798	0.793331305	1.561916689	21.82084213	0.999993103	0.206605269	0.793385531	1.559866838	21.66221072	0.999990799
0.5	0.02	0.5	0	0.997713135	0.002276871	25.88561643	1980.061364	0.999990006	0.999029383	0.000960625	12.80310065	1968.21096	0.999990008
0.5	0.02	0.5	0.1	0.815043916	0.18494626	10.3286871	280.4208824	0.999990176	0.90170572	0.098284427	6.801871849	283.1348607	0.999990147
0.5	0.02	0.5	0.25	0.56406354	0.435926638	5.406777688	128.5599517	0.999990178	0.697025524	0.30296497	4.413741748	130.9016186	0.999990494
0.5	0.02	0.5	0.5	0.359981074	0.640009238	2.629120649	67.17699978	0.999990312	0.444271648	0.555719528	2.508012809	68.34471998	0.999991177
0.5	0.02	0.5	0.75	0.267490901	0.732500125	1.895033633	44.19277159	0.999991026	0.300792026	0.699198578	1.876734385	44.55574134	0.999990604
0.5	0.02	0.5	0.9	0.231387764	0.768603668	1.699671684	35.18815498	0.999991432	0.242797236	0.757194706	1.692500674	35.01982985	0.999991942
0.5	0.02	0.5	1	0.211780118	0.788211496	1.609545725	30.20491559	0.999991614	0.211691802	0.788299911	1.604496742	29.61719347	0.999991713
0.5	0.02	0.75	0	0.996877646	0.003112364	33.58272056	1981.982149	0.99999001	0.999059656	0.000930349	12.51069897	1967.590189	0.999990005
0.5	0.02	0.75	0.1	0.886777506	0.113212526	18.9713332	537.8538369	0.999990031	0.956458363	0.043531652	9.501873112	542.2023844	0.999990015
0.5	0.02	0.75	0.25	0.670873435	0.329116687	12.92988027	259.6523522	0.999990122	0.82236608	0.17762393	8.440707798	264.4386291	0.99999001
0.5	0.02	0.75	0.5	0.401835708	0.59815465	6.195474906	138.8013773	0.999990358	0.53081267	0.469177717	5.346631266	142.1791678	0.999990387
0.5	0.02	0.75	0.75	0.280859533	0.719130612	3.080220147	92.28782712	0.999990145	0.333176382	0.666813922	2.987380979	93.64112577	0.999990304
0.5	0.02	0.75	0.9	0.242519016	0.757471896	2.280476434	75.82060377	0.999990911	0.260341234	0.739649474	2.25288634	76.14900011	0.999990708
0.5	0.02	0.75	1	0.223906682	0.776084085	1.969227589	67.23575082	0.999990768	0.223694386	0.776295649	1.949435907	66.91242488	0.999990035
0.5	0.02	1	0	0.995961414	0.004028594	41.67358623	1982.800075	0.999990007	0.999095486	0.000894518	12.16318852	1966.801688	0.999990004
0.5	0.02	1	0.1	0.994589128	0.005400874	51.96754713	1981.49407	0.999990002	0.998492914	0.001497096	17.85286703	1974.883643	0.99999001
0.5	0.02	1	0.25	0.991796526	0.008193476	71.19751801	1977.278189	0.999990001	0.996954382	0.003035625	30.89102251	1978.998317	0.999990007
0.5	0.02	1	0.5	0.984416626	0.015573374	115.1503901	1963.72794	0.999990001	0.99139331	0.008596696	70.21268569	1972.021783	0.999990006
0.5	0.02	1	0.75	0.971924229	0.028065777	176.8312604	1939.860616	0.999990006	0.97859427	0.021395734	141.98133	1948.723376	0.999990004
0.5	0.02	1	0.9	0.960817829	0.039172171	223.7041553	1918.831906	0.99999	0.964676623	0.035313379	206.136888	1924.103009	0.999990002
0.5	0.02	1	1	0.951379534	0.048608522	259.5190995	1901.007487	0.999988056	0.951366523	0.048621527	259.669458	1901.234337	0.99998805
0.5	0.03	0	0	0.998995005	0.000995005	13.14728346	1968.889644	0.999990009	0.998995005	0.000995005	13.14728346	1968.889644	0.999990009
0.5	0.03	0	0.1	0.823895638	0.17609519	4.112236623	119.7583194	0.999990827	0.823895638	0.17609519	4.112236623	119.7583194	0.999990827
0.5	0.03	0	0.25	0.628693509	0.371298018	2.842814102	57.72036978	0.999991527	0.628693509	0.371298018	2.842814102	57.72036978	0.999991527
0.5	0.03	0	0.5	0.417289087	0.582702932	2.093510497	33.98219492	0.99999202	0.417289087	0.582702932	2.093510497	33.98219492	0.99999202
0.5	0.03	0	0.75	0.287423793	0.712567291	1.748686402	25.37342906	0.999991083	0.287423793	0.712567291	1.748686402	25.37342906	0.999991083
0.5	0.03	0	0.9	0.232885793	0.767108709	1.616438555	22.37626751	0.999994502	0.232885793	0.767108709	1.616438555	22.37626751	0.999994502
0.5	0.03	0	1	0.203320603	0.796673843	1.546408813	20.84568114	0.999994446	0.203320603	0.796673843	1.546408813	20.84568114	0.999994446
0.5	0.03	0.25	0	0.998439304	0.001550698	18.85808779	1976.118786	0.999990002	0.999014254	0.000975748	12.94840103	1968.490617	0.999990003
0.5	0.03	0.25	0.1	0.793679245	0.206311215	5.904028803	174.8584521	0.99999046	0.85004491	0.149945498	4.908789823	175.9573734	0.999990408
0.5	0.03	0.25	0.25	0.574703888	0.425286542	3.320935161	79.04736558	0.99999043	0.645259741	0.354731392	3.075692872	79.80461231	0.999991133
0.5	0.03	0.25	0.5	0.383945319	0.616046474	2.193893879	41.59784239	0.999991793	0.426864558	0.57312698	2.152943402	41.94153985	0.999991538
0.5	0.03	0.25	0.75	0.277330848	0.722659429	1.786224852	28.21345622	0.999990277	0.294136472	0.705854042	1.778995989	28.21088765	0.999990514
0.5	0.03	0.25	0.9	0.232762468	0.767230177	1.642509028	24.11602062	0.999992646	0.238445655	0.761544386	1.63973881	24.00198174	0.999990041
0.5	0.03	0.25	1	0.208309227	0.791683509	1.568633345	22.18863785	0.999992736	0.208250832	0.791739359	1.566550126	22.03321536	0.999990191
0.5	0.03	0.5	0	0.997756778	0.00223323	25.49271549	1979.935943	0.999990008	0.999044375	0.000945629	12.65000247	1967.885782	0.999990004
0.5	0.03	0.5	0.1	0.824163478	0.175826671	10.23331746	281.2331297	0.999990148	0.906785512	0.093204679	6.737601277	283.7963932	0.999990192
0.5	0.03	0.5	0.25	0.581591071	0.418399149	5.620911094	129.9885401	0.999990219	0.711513784	0.288476917	4.557196186	132.2162947	0.999990702
0.5	0.03	0.5	0.5	0.370974634	0.629016115	2.787103183	68.8188085	0.999990749	0.455879867	0.544110457	2.646859656	69.9763808	0.999990323
0.5	0.03	0.5	0.75	0.273865506	0.726125312	1.96281675	46.11446637	0.999990818	0.307571053	0.692419277	1.942274187	46.51052567	0.99999033
0.5	0.03	0.5	0.9	0.236353283	0.763638398	1.742092595	37.5422726	0.999991681	0.247896429	0.752095423	1.73424141	37.5097594	0.999991852
0.5	0.03	0.5	1	0.216101863	0.783889988	1.641871497	32.69893585	0.999991851	0.215998157	0.78399276	1.636384632	32.28539277	0.999990917
0.5	0.03	0.75	0	0.996987619	0.003002388	32.64154562	1981.876471	0.999990007	0.999084047	0.000905961	12.26131115	1967.045216	0.999990008
0.5	0.03	0.75	0.1	0.894823557	0.105166504	18.26198275	538.7577861	0.999990061	0.959486411	0.040503667	9.183238347	542.7535908	0.999990078
0.5	0.03	0.75	0.25	0.698461275	0.30152877	12.78023914	261.6134829	0.999990044	0.839290619	0.160699604	8.299408496	265.9154432	0.999990223
0.5	0.03	0.75	0.5	0.434538778	0.565451337	6.78350879	141.8108704	0.999990115	0.563126643	0.436863858	5.774257767	144.928734	0.999990501
0.5	0.03	0.75	0.75	0.301186963	0.698803691	3.581372036	95.58501132	0.999990654	0.355300436	0.644689568	3.450938621	96.90364745	0.999990004
0.5	0.03	0.75	0.9	0.257192023	0.742798063	2.630799605	79.23519136	0.999990085	0.275654769	0.724336146	2.596081029	79.60938957	0.999990915
0.5	0.03	0.75	1	0.235869157	0.764121591	2.234031742	70.81155645	0.999990748	0.23559365	0.76439738	2.212855136	70.61408896	0.99999103
0.5	0.03	1	0	0.996174675	0.003815331	39.91758169	1982.792315	0.999990006	0.999128184	0.000861819	11.82540033	1965.986312	0.999990003
0.5	0.03	1	0.1	0.995096108	0.004893897	48.1827968	1982.010612	0.999990005	0.998617009	0.001372998	16.75775922	1973.934668	0.999990007
0.5	0.03	1	0.25	0.993003533	0.006986474	63.123782	1979.264355	0.999990007	0.997384272	0.002605733	27.57391876	1979.022425	0.999990005
0.5	0.03	1	0.5	0.987844284	0.012145718	95.84524576	1970.382521	0.999990001	0.993273882	0.006716119	58.41575757	1976.081338	0.999990001
0.5	0.03	1	0.75	0.979736274	0.020253732	140.0371743	1955.23125	0.999990006	0.98454787	0.015442138	112.1681462	1961.42163	0.999990008
0.5	0.03	1	0.9	0.972903432	0.027086573	172.8941735	1942.351687	0.999990005	0.975571414	0.02441859	159.0917237	1945.939897	0.999990004
0.5	0.03	1	1	0.967290305	0.032699697	197.7314717	1931.816959	0.999990002	0.967286158	0.032703851	197.8077502	1931.962604	0.999990009
0.5	0.04	0	0	0.998995005	0.000995005	13.14728346	1968.889644	0.999990009	0.998995005	0.000995005	13.14728346	1968.889644	0.999990009
0.5	0.04	0	0.1	0.823895638	0.17609519	4.112236623	119.7583194	0.999990827	0.823895638	0.17609519	4.112236623	119.7583194	0.999990827
0.5	0.04	0	0.25	0.628693509	0.371298018	2.842814102	57.72036978	0.999991527	0.628693509	0.371298018	2.842814102	57.72036978	0.999991527
0.5	0.04	0	0.5	0.417289087	0.582702932	2.093510497	33.98219492	0.99999202	0.417289087	0.582702932	2.093510497	33.98219492	0.99999202
0.5	0.04	0	0.75	0.287423793	0.712567291	1.748686402	25.37342906	0.999991083	0.287423793	0.712567291	1.748686402	25.37342906	0.999991083
0.5	0.04	0	0.9	0.232885793	0.767108709	1.616438555	22.37626751	0.999994502	0.232885793	0.767108709	1.616438555	22.37626751	0.999994502
0.5	0.04	0	1	0.203320603	0.796673843	1.546408813	20.84568114	0.999994446	0.203320603	0.796673843	1.546408813	20.84568114	0.999994446
0.5	0.04	0.25	0	0.998450004	0.001539997	18.75416735	1976.031992	0.999990001	0.999020378	0.000969628	12.88479821	1968.369906	0.999990005
0.5	0.04	0.25	0.1	0.797817978	0.202172383	5.942222888	175.4206404	0.999990362	0.853200814	0.146789518	4.935850918	176.4970051	0.999990332
0.5	0.04	0.25	0.25	0.579414947	0.420575868	3.370638505	79.78023299	0.999990814	0.649598428	0.35039189	3.117327544	80.53274177	0.999990318
0.5	0.04	0.25	0.5	0.386988352	0.613003609	2.213075714	42.40932875	0.99999196	0.429967356	0.570024348	2.170910838	42.76583506	0.999991703
0.5	0.04	0.25	0.75	0.279501325	0.720491354	1.796290745	28.83036379	0.999992679	0.296364667	0.703628018	1.788856812	28.85776938	0.999992685
0.5	0.04	0.25	0.9	0.234593744	0.76539832	1.650229631	24.54948178	0.999992064	0.240299742	0.759693315	1.647398557	24.45006107	0.999993057
0.5	0.04	0.25	1	0.209958017	0.790034909	1.575300952	22.53095031	0.999992926	0.209898224	0.790092096	1.573197307	22.38128371	0.99999032
0.5	0.04	0.5	0	0.997797168	0.002192841	25.12603812	1979.8094	0.999990009	0.999058399	0.000931602	12.50560404	1967.574969	0.999990002
0.5	0.04	0.5	0.1	0.831111379	0.168878717	10.12844389	281.785181	0.999990096	0.910596875	0.089393314	6.669873139	284.2342565	0.99999019
0.5	0.04	0.5	0.25	0.595970908	0.404019634	5.753532452	130.9626609	0.999990542	0.723130974	0.276859483	4.642343748	133.0954228	0.999990457
0.5	0.04	0.5	0.5	0.381338085	0.618652479	2.918989019	69.96007789	0.999990564	0.46668777	0.533302435	2.761324198	71.09877034	0.999990206
0.5	0.04	0.5	0.75	0.280234191	0.719755837	2.028102887	47.39150441	0.999990028	0.314323635	0.685667876	2.005200758	47.79647832	0.999991511
0.5	0.04	0.5	0.9	0.241372216	0.758619891	1.7850053	39.08522158	0.999992107	0.253049106	0.74694304	1.776550832	39.11242332	0.999992145
0.5	0.04	0.5	1	0.220482379	0.779508521	1.675138201	34.44552193	0.9999909	0.220365677	0.779626196	1.669332495	34.14788388	0.999991873
0.5	0.04	0.75	0	0.997083505	0.002906504	31.81019047	1981.764447	0.999990009	0.99910583	0.00088418	12.03569854	1966.525289	0.999990009
0.5	0.04	0.75	0.1	0.900773453	0.099216638	17.68933446	539.3781407	0.999990091	0.961695485	0.038294519	8.927410672	543.1141448	0.999990004
0.5	0.04	0.75	0.25	0.718761043	0.281228965	12.57540159	262.9029135	0.999990008	0.851342375	0.148647702	8.142019175	266.8602345	0.999990077
0.5	0.04	0.75	0.5	0.462116129	0.537874363	7.137398974	143.823284	0.999990492	0.589352764	0.410637777	6.017921743	146.7297937	0.99999054
0.5	0.04	0.75	0.75	0.320678898	0.679311544	3.981085345	97.83146988	0.999990441	0.376193669	0.62379714	3.815236697	99.10627944	0.999990809
0.5	0.04	0.75	0.9	0.2719938	0.727996858	2.944875792	81.54301415	0.999990658	0.291047168	0.708943242	2.902885338	81.93214971	0.999990411
0.5	0.04	0.75	1	0.248223598	0.751766409	2.487763976	73.17701273	0.999990007	0.247905088	0.75208514	2.466464775	73.0356673	0.999990227
0.5	0.04	1	0	0.996351081	0.003638924	38.4402424	1982.74425	0.999990005	0.999156293	0.000833709	11.53039207	1965.228787	0.999990002
0.5	0.04	1	0.1	0.99545956	0.004530448	45.38364231	1982.276897	0.999990008	0.998706088	0.001283914	15.94495028	1973.06772	0.999990001
0.5	0.04	1	0.25	0.993784399	0.006205605	57.65853579	1980.372507	0.999990004	0.997662161	0.00232784	25.33452916	1978.73155	0.999990001
0.5	0.04	1	0.5	0.989844232	0.010145775	83.74797371	1974.042284	0.999990007	0.9943701	0.005619901	51.06425955	1978.112422	0.999990001
0.5	0.04	1	0.75	0.983961976	0.016028031	117.9880441	1963.353178	0.999990008	0.987766584	0.012223418	94.37972362	1968.03684	0.999990001
0.5	0.04	1	0.9	0.979186132	0.020803875	142.9995117	1954.447979	0.999990007	0.981234679	0.018755325	131.468315	1957.139863	0.999990003
0.5	0.04	1	1	0.975352768	0.024637233	161.727597	1947.279559	0.999990001	0.975351983	0.024638017	161.7688456	1947.3823	0.99999
0.5	0.05	0	0	0.998995005	0.000995005	13.14728346	1968.889644	0.999990009	0.998995005	0.000995005	13.14728346	1968.889644	0.999990009
0.5	0.05	0	0.1	0.823895638	0.17609519	4.112236623	119.7583194	0.999990827	0.823895638	0.17609519	4.112236623	119.7583194	0.999990827
0.5	0.05	0	0.25	0.628693509	0.371298018	2.842814102	57.72036978	0.999991527	0.628693509	0.371298018	2.842814102	57.72036978	0.999991527
0.5	0.05	0	0.5	0.417289087	0.582702932	2.093510497	33.98219492	0.99999202	0.417289087	0.582702932	2.093510497	33.98219492	0.99999202
0.5	0.05	0	0.75	0.287423793	0.712567291	1.748686402	25.37342906	0.999991083	0.287423793	0.712567291	1.748686402	25.37342906	0.999991083
0.5	0.05	0	0.9	0.232885793	0.767108709	1.616438555	22.37626751	0.999994502	0.232885793	0.767108709	1.616438555	22.37626751	0.999994502
0.5	0.05	0	1	0.203320603	0.796673843	1.546408813	20.84568114	0.999994446	0.203320603	0.796673843	1.546408813	20.84568114	0.999994446
0.5	0.05	0.25	0	0.99846046	0.001529548	18.65242089	1975.959631	0.999990009	0.999026369	0.000963638	12.82239559	1968.248043	0.999990007
0.5	0.05	0.25	0.1	0.801368543	0.198621769	5.965436721	175.8423211	0.999990312	0.855893671	0.144096631	4.95172578	176.8987867	0.999990302
0.5	0.05	0.25	0.25	0.583830075	0.416160105	3.412481356	80.34064457	0.999990181	0.653646441	0.346344498	3.152161488	81.08698576	0.999990939
0.5	0.05	0.25	0.5	0.389994449	0.60999598	2.231395769	43.03585801	0.999990429	0.433027617	0.566962515	2.188033949	43.39676696	0.999990132
0.5	0.05	0.25	0.75	0.281667222	0.718325577	1.806213207	29.36121829	0.999992799	0.298587271	0.701405442	1.798576809	29.41057097	0.999992713
0.5	0.05	0.25	0.9	0.236424971	0.763567211	1.657882131	24.94514604	0.999992181	0.24215368	0.757839277	1.65499482	24.85915391	0.999992957
0.5	0.05	0.25	1	0.211608221	0.788385277	1.581923081	22.85088592	0.999993497	0.211547212	0.788443781	1.579804476	22.70785654	0.999990993
0.5	0.05	0.5	0	0.997834895	0.002155107	24.78100936	1979.672337	0.999990001	0.999071624	0.00091838	12.36851306	1967.280326	0.999990004
0.5	0.05	0.5	0.1	0.83680226	0.163187764	10.02292267	282.2001769	0.999990024	0.913684482	0.086305674	6.603001705	284.5564939	0.999990156
0.5	0.05	0.5	0.25	0.608302785	0.391687514	5.840175291	131.6926805	0.999990299	0.732917486	0.267072842	4.695212116	133.7447911	0.999990328
0.5	0.05	0.5	0.5	0.391174148	0.608816632	3.030998245	70.82904808	0.999990781	0.476834926	0.523155577	2.857482135	71.94672427	0.999990503
0.5	0.05	0.5	0.75	0.286573555	0.713418358	2.090267581	48.33830248	0.999991913	0.321024914	0.678966572	2.064931121	48.74500314	0.999991486
0.5	0.05	0.5	0.9	0.24642537	0.753566208	1.82763206	40.19478361	0.999991578	0.258234362	0.741757193	1.818610791	40.25247355	0.999991555
0.5	0.05	0.5	1	0.224908873	0.775082931	1.708800753	35.7216955	0.999991804	0.224781107	0.775208898	1.702770191	35.49820463	0.999990005
0.5	0.05	0.75	0	0.99716899	0.002821015	31.06086967	1981.63965	0.999990005	0.999125637	0.000864367	11.82834623	1966.011507	0.999990004
0.5	0.05	0.75	0.1	0.905532462	0.094457586	17.20214758	539.8468537	0.999990048	0.963448041	0.036542044	8.710288624	543.3807871	0.999990085
0.5	0.05	0.75	0.25	0.734833581	0.265156707	12.35883279	263.8444464	0.999990287	0.860664899	0.139325296	7.987170999	267.5367282	0.999990195
0.5	0.05	0.75	0.5	0.486014729	0.513975838	7.357871046	145.3029939	0.999990567	0.611409896	0.388580336	6.160174484	148.0336992	0.999990233
0.5	0.05	0.75	0.75	0.339277906	0.660712899	4.300427503	99.51119654	0.999990805	0.395861895	0.604128488	4.102508246	100.7409579	0.999990383
0.5	0.05	0.75	0.9	0.286711954	0.713278919	3.220299019	83.26865955	0.999990873	0.306295525	0.693695119	3.171092045	83.66157188	0.999990644
0.5	0.05	0.75	1	0.260759979	0.739230159	2.722323715	74.93243473	0.999990138	0.260412134	0.739578173	2.70156524	74.82314487	0.999990306
0.5	0.05	1	0	0.996502207	0.0034878	37.15687964	1982.671541	0.999990006	0.999181134	0.000808868	11.26640368	1964.516366	0.999990002
0.5	0.05	1	0.1	0.995742933	0.004247075	43.14884524	1982.411926	0.999990007	0.998775839	0.001214167	15.29249089	1972.280041	0.999990005
0.5	0.05	1	0.25	0.994349665	0.00564034	53.56726731	1981.061749	0.999990005	0.997863451	0.002126555	23.65946348	1978.329459	0.999990006
0.5	0.05	1	0.5	0.991185529	0.008804476	75.21138487	1976.341194	0.999990005	0.995105131	0.00488487	45.89466985	1979.243534	0.999990001
0.5	0.05	1	0.75	0.986641314	0.013348687	102.9808781	1968.351512	0.999990001	0.989807031	0.010182969	82.307326	1972.043842	0.99999
0.5	0.05	1	0.9	0.983054662	0.016935343	122.9719758	1961.769967	0.999990005	0.984721747	0.01526826	112.9878972	1963.897283	0.999990006
0.5	0.05	1	1	0.980225648	0.019764359	137.8209848	1956.525601	0.999990007	0.980226475	0.019763532	137.8426835	1956.604	0.999990007
0.5	0.06	0	0	0.998995005	0.000995005	13.14728346	1968.889644	0.999990009	0.998995005	0.000995005	13.14728346	1968.889644	0.999990009
0.5	0.06	0	0.1	0.823895638	0.17609519	4.112236623	119.7583194	0.999990827	0.823895638	0.17609519	4.112236623	119.7583194	0.999990827
0.5	0.06	0	0.25	0.628693509	0.371298018	2.842814102	57.72036978	0.999991527	0.628693509	0.371298018	2.842814102	57.72036978	0.999991527
0.5	0.06	0	0.5	0.417289087	0.582702932	2.093510497	33.98219492	0.99999202	0.417289087	0.582702932	2.093510497	33.98219492	0.99999202
0.5	0.06	0	0.75	0.287423793	0.712567291	1.748686402	25.37342906	0.999991083	0.287423793	0.712567291	1.748686402	25.37342906	0.999991083
0.5	0.06	0	0.9	0.232885793	0.767108709	1.616438555	22.37626751	0.999994502	0.232885793	0.767108709	1.616438555	22.37626751	0.999994502
0.5	0.06	0	1	0.203320603	0.796673843	1.546408813	20.84568114	0.999994446	0.203320603	0.796673843	1.546408813	20.84568114	0.999994446
0.5	0.06	0.25	0	0.998470677	0.001519328	18.55266164	1975.870198	0.999990005	0.999032236	0.000957771	12.76113027	1968.12507	0.999990007
0.5	0.06	0.25	0.1	0.80451028	0.195480012	5.979233986	176.1773188	0.999990291	0.858265985	0.141724312	4.96059726	177.215958	0.999990297
0.5	0.06	0.25	0.25	0.588004994	0.41198593	3.448385492	80.79283559	0.999990924	0.6574593	0.342531175	3.18187835	81.53178396	0.999990475
0.5	0.06	0.25	0.5	0.392964594	0.607026862	2.248902639	43.5429648	0.999991456	0.436046639	0.563944562	2.204363823	43.9047077	0.9999912
0.5	0.06	0.25	0.75	0.283828156	0.716162303	1.815985685	29.82359769	0.999990459	0.300803834	0.699186444	1.808147763	29.88915858	0.999990278
0.5	0.06	0.25	0.9	0.238255921	0.761736862	1.665463511	25.30756502	0.999992783	0.244007164	0.755986196	1.66252247	25.2336244	0.99999336
0.5	0.06	0.25	1	0.213259689	0.786730713	1.588498351	23.15041222	0.999990403	0.213197567	0.786794432	1.586367992	23.01435696	0.999991999
0.5	0.06	0.5	0	0.997870377	0.002119629	24.45454291	1979.550465	0.999990006	0.999084164	0.000905846	12.23774946	1967.003241	0.99999001
0.5	0.06	0.5	0.1	0.841660812	0.158329413	9.919523824	282.5315973	0.999990225	0.916298425	0.083691675	6.53818511	284.8087886	0.9999901
0.5	0.06	0.5	0.25	0.619164911	0.380825228	5.89776833	132.2713989	0.999990138	0.7414122	0.258578067	4.728012713	134.2533821	0.999990266
0.5	0.06	0.5	0.5	0.400552216	0.599439015	3.127213957	71.52676413	0.999991232	0.486415762	0.51357527	2.939260114	72.6232037	0.999991032
0.5	0.06	0.5	0.75	0.29286892	0.707121497	2.149096285	49.08614459	0.999990417	0.327659934	0.672331926	2.121286396	49.49220869	0.99999186
0.5	0.06	0.5	0.9	0.251498475	0.748493211	1.86948902	41.04672215	0.999991686	0.26343694	0.736554687	1.859920073	41.12195655	0.999991628
0.5	0.06	0.5	1	0.229370564	0.770620801	1.742446141	36.69654867	0.999991365	0.229233342	0.770758537	1.736263624	36.52202321	0.999991878
0.5	0.06	0.75	0	0.997246337	0.002743664	30.37646244	1981.509218	0.999990001	0.999143872	0.000846133	11.63582312	1965.532155	0.999990005
0.5	0.06	0.75	0.1	0.90951348	0.090476595	16.77483905	540.2223998	0.999990075	0.9649066	0.035083512	8.520012911	543.5879644	0.999990112
0.5	0.06	0.75	0.25	0.748126063	0.251864188	12.14442638	264.5749127	0.999990252	0.868239397	0.131750877	7.839645459	268.0535478	0.999990274
0.5	0.06	0.75	0.5	0.507101081	0.492889137	7.495329437	146.4542899	0.999990218	0.630401353	0.369588716	6.24104263	149.0359216	0.999990069
0.5	0.06	0.75	0.75	0.356985775	0.643004861	4.556399975	100.8365976	0.999990636	0.414362653	0.58562765	4.329996425	102.0230357	0.999990304
0.5	0.06	0.75	0.9	0.301220908	0.69876957	3.459219642	84.63427282	0.999990478	0.321272085	0.678718174	3.403027648	85.02569245	0.999990259
0.5	0.06	0.75	1	0.273341264	0.726649522	2.935028455	76.31825818	0.999990786	0.272974095	0.727016818	2.915162526	76.22983331	0.999990913
0.5	0.06	1	0	0.99663461	0.00335539	36.01890389	1982.575485	0.99999	0.999203479	0.00078653	11.0264852	1963.85736	0.999990009
0.5	0.06	1	0.1	0.995974829	0.004015174	41.28438411	1982.467304	0.999990003	0.998833232	0.001156773	14.7447746	1971.533928	0.999990005
0.5	0.06	1	0.25	0.994786391	0.00520361	50.32052954	1981.507096	0.999990001	0.998019182	0.001970828	22.32987157	1977.870473	0.99999001
0.5	0.06	1	0.5	0.992161031	0.007828977	68.75311881	1977.900019	0.999990008	0.995639777	0.004350227	41.99299235	1979.896386	0.999990005
0.5	0.06	1	0.75	0.988504999	0.011485006	91.96566486	1971.712178	0.999990005	0.991226241	0.008763767	73.46477234	1974.686808	0.999990008
0.5	0.06	1	0.9	0.985683804	0.014306204	108.4715904	1966.638761	0.999990008	0.987091643	0.01289836	99.62132583	1968.36952	0.999990003
0.5	0.06	1	1	0.983489236	0.01650077	120.6475215	1962.620862	0.999990005	0.983490934	0.016499072	120.6571397	1962.683638	0.999990006
0.5	0.07	0	0	0.998995005	0.000995005	13.14728346	1968.889644	0.999990009	0.998995005	0.000995005	13.14728346	1968.889644	0.999990009
0.5	0.07	0	0.1	0.823895638	0.17609519	4.112236623	119.7583194	0.999990827	0.823895638	0.17609519	4.112236623	119.7583194	0.999990827
0.5	0.07	0	0.25	0.628693509	0.371298018	2.842814102	57.72036978	0.999991527	0.628693509	0.371298018	2.842814102	57.72036978	0.999991527
0.5	0.07	0	0.5	0.417289087	0.582702932	2.093510497	33.98219492	0.99999202	0.417289087	0.582702932	2.093510497	33.98219492	0.99999202
0.5	0.07	0	0.75	0.287423793	0.712567291	1.748686402	25.37342906	0.999991083	0.287423793	0.712567291	1.748686402	25.37342906	0.999991083
0.5	0.07	0	0.9	0.232885793	0.767108709	1.616438555	22.37626751	0.999994502	0.232885793	0.767108709	1.616438555	22.37626751	0.999994502
0.5	0.07	0	1	0.203320603	0.796673843	1.546408813	20.84568114	0.999994446	0.203320603	0.796673843	1.546408813	20.84568114	0.999994446
0.5	0.07	0.25	0	0.998480673	0.001509328	18.4548195	1975.779483	0.999990001	0.999037985	0.000952022	12.70094682	1968.001021	0.999990007
0.5	0.07	0.25	0.1	0.80734746	0.192642828	5.986640249	176.4537856	0.999990288	0.860400348	0.13958996	4.964733415	177.4762406	0.999990309
0.5	0.07	0.25	0.25	0.591977662	0.40801287	3.479597041	81.17025706	0.999990532	0.661074755	0.338915329	3.207565156	81.90187927	0.999990085
0.5	0.07	0.25	0.5	0.39589973	0.604090694	2.265642089	43.96669857	0.999990424	0.439025654	0.560964498	2.21994791	44.32758043	0.999990152
0.5	0.07	0.25	0.75	0.285983756	0.714007895	1.825602378	30.230832	0.999991651	0.303013959	0.696977496	1.817563318	30.30850552	0.999991455
0.5	0.07	0.25	0.9	0.240086338	0.759903775	1.672970029	25.64041837	0.999990113	0.245859904	0.75413085	1.669976929	25.57716433	0.999990754
0.5	0.07	0.25	1	0.21491223	0.785079704	1.595024283	23.43144497	0.999991935	0.214849069	0.785144085	1.592884472	23.30216803	0.999993154
0.5	0.07	0.5	0	0.997903907	0.002086098	24.14421211	1979.421021	0.999990005	0.999096097	0.000893904	12.11251164	1966.696583	0.999990001
0.5	0.07	0.5	0.1	0.845921471	0.154068656	9.819183601	282.8055833	0.999990126	0.918575494	0.081414531	6.475732366	285.0145348	0.999990025
0.5	0.07	0.5	0.25	0.628906617	0.371083415	5.935678739	132.7475282	0.999990032	0.748936585	0.251053663	4.747418117	134.6675224	0.999990248
0.5	0.07	0.5	0.5	0.409523497	0.590467036	3.210537112	72.10672514	0.999990533	0.49549995	0.504490434	3.00941415	73.18235219	0.999990384
0.5	0.07	0.5	0.75	0.299110314	0.700880795	2.204562065	49.70212321	0.999991109	0.334218968	0.665771703	2.174267217	50.10600601	0.999990671
0.5	0.07	0.5	0.9	0.256580528	0.743411659	1.910272647	41.73192843	0.999992186	0.268645203	0.731346908	1.900166948	41.81818804	0.999992112
0.5	0.07	0.5	1	0.233858474	0.766133095	1.775773412	37.47088868	0.999991569	0.233713149	0.766278821	1.769495433	37.32975223	0.99999197
0.5	0.07	0.75	0	0.997317071	0.002672929	29.74531587	1981.378193	0.99999	0.999160801	0.000829205	11.45569499	1965.065203	0.999990006
0.5	0.07	0.75	0.1	0.912941895	0.087048171	16.39247304	540.5338253	0.999990066	0.966158657	0.033831444	8.349738137	543.7554756	0.999990101
0.5	0.07	0.75	0.25	0.759443834	0.240546373	11.93713122	265.1653992	0.999990207	0.874598357	0.125391659	7.700459138	268.465108	0.999990016
0.5	0.07	0.75	0.5	0.52595049	0.474040106	7.578113286	147.3850556	0.999990597	0.647033094	0.352957518	6.282476804	149.8380565	0.999990612
0.5	0.07	0.75	0.75	0.373830155	0.62616055	4.762180942	101.9203677	0.999990705	0.43177066	0.568219802	4.510732501	103.0658188	0.999990462
0.5	0.07	0.75	0.9	0.315442597	0.684547785	3.665267782	85.75528533	0.999990382	0.335900383	0.6640898	3.602439932	86.14247727	0.999990183
0.5	0.07	0.75	1	0.285872133	0.71411846	3.125706599	77.45543985	0.999990593	0.285493231	0.714497469	3.106905783	77.38173623	0.9999907
0.5	0.07	1	0	0.996752475	0.00323753	34.99519451	1982.475591	0.999990005	0.999223824	0.000766185	10.80598588	1963.204117	0.999990009
0.5	0.07	1	0.1	0.996170716	0.003819293	39.68360399	1982.478774	0.999990009	0.998882005	0.001107998	14.27149318	1970.819893	0.999990002
0.5	0.07	1	0.25	0.995138525	0.004851479	47.64366182	1981.804328	0.999990004	0.998144966	0.001845037	21.23271566	1977.372787	0.999990003
0.5	0.07	1	0.5	0.992909313	0.007080693	63.6372381	1979.004054	0.999990006	0.996050021	0.003939981	38.90757184	1980.25919	0.999990003
0.5	0.07	1	0.75	0.989882794	0.010107211	83.46378088	1974.098658	0.999990004	0.992275458	0.00771455	66.65082286	1976.519396	0.999990008
0.5	0.07	1	0.9	0.987590586	0.012399422	97.41318591	1970.077133	0.999990009	0.988810431	0.011179574	89.43584251	1971.513573	0.999990006
0.5	0.07	1	1	0.98582781	0.014162196	107.6415733	1966.902446	0.999990006	0.985830012	0.014159995	107.6432209	1966.9545	0.999990007
0.5	0.08	0	0	0.998995005	0.000995005	13.14728346	1968.889644	0.999990009	0.998995005	0.000995005	13.14728346	1968.889644	0.999990009
0.5	0.08	0	0.1	0.823895638	0.17609519	4.112236623	119.7583194	0.999990827	0.823895638	0.17609519	4.112236623	119.7583194	0.999990827
0.5	0.08	0	0.25	0.628693509	0.371298018	2.842814102	57.72036978	0.999991527	0.628693509	0.371298018	2.842814102	57.72036978	0.999991527
0.5	0.08	0	0.5	0.417289087	0.582702932	2.093510497	33.98219492	0.99999202	0.417289087	0.582702932	2.093510497	33.98219492	0.99999202
0.5	0.08	0	0.75	0.287423793	0.712567291	1.748686402	25.37342906	0.999991083	0.287423793	0.712567291	1.748686402	25.37342906	0.999991083
0.5	0.08	0	0.9	0.232885793	0.767108709	1.616438555	22.37626751	0.999994502	0.232885793	0.767108709	1.616438555	22.37626751	0.999994502
0.5	0.08	0	1	0.203320603	0.796673843	1.546408813	20.84568114	0.999994446	0.203320603	0.796673843	1.546408813	20.84568114	0.999994446
0.5	0.08	0.25	0	0.998490463	0.001499542	18.35883561	1975.703619	0.999990006	0.999043623	0.000946383	12.64179567	1967.875925	0.999990006
0.5	0.08	0.25	0.1	0.809946811	0.190043486	5.989478738	176.6882317	0.999990297	0.862349479	0.137640851	4.965497726	177.6958346	0.99999033
0.5	0.08	0.25	0.25	0.595775717	0.404214477	3.506984484	81.4933906	0.999990194	0.664520255	0.335470752	3.229977143	82.21803072	0.999991007
0.5	0.08	0.25	0.5	0.398800754	0.601191047	2.281656654	44.32964564	0.999991801	0.441965819	0.558025761	2.234829784	44.68885791	0.99999158
0.5	0.08	0.25	0.75	0.288133679	0.711859266	1.835058659	30.59271103	0.999992945	0.305217291	0.694775468	1.826818659	30.67953216	0.99999276
0.5	0.08	0.25	0.9	0.24191596	0.758075705	1.680398038	25.94722669	0.999991666	0.247711627	0.752280485	1.67735414	25.89338662	0.999992113
0.5	0.08	0.25	1	0.216565643	0.78342777	1.601498197	23.69533805	0.999993413	0.216501505	0.783489068	1.599350796	23.57250905	0.999990573
0.5	0.08	0.5	0	0.997935724	0.002054283	23.84821511	1979.297191	0.999990007	0.999107505	0.000882503	11.99231185	1966.433107	0.999990009
0.5	0.08	0.5	0.1	0.849728453	0.150261563	9.722169062	283.0387316	0.999990016	0.920599161	0.079391063	6.415651341	285.1884108	0.999990223
0.5	0.08	0.5	0.25	0.637758352	0.362232326	5.959604921	133.1500759	0.999990679	0.755700318	0.24428994	4.757442792	135.0142699	0.999990258
0.5	0.08	0.5	0.5	0.418127963	0.581863313	3.28313357	72.60121759	0.999991276	0.504141744	0.495849452	3.069980487	73.65677211	0.999991196
0.5	0.08	0.5	0.75	0.305290648	0.694699371	2.256732398	50.22405487	0.999990019	0.340695445	0.659296108	2.223962214	50.6253984	0.999991553
0.5	0.08	0.5	0.9	0.261662762	0.738328099	1.949792718	42.30180144	0.999990861	0.273849963	0.726140796	1.939157273	42.39543828	0.99999076
0.5	0.08	0.5	1	0.238365049	0.761627123	1.80856538	38.10595855	0.999992172	0.238212777	0.761777292	1.80223604	37.988445	0.999990069
0.5	0.08	0.75	0	0.99738229	0.002607716	29.15899182	1981.25041	0.999990005	0.999176622	0.000813385	11.28619162	1964.612574	0.999990007
0.5	0.08	0.75	0.1	0.91595526	0.084034768	16.04543121	540.7987828	0.999990029	0.967256987	0.032733074	8.195096769	543.8947364	0.99999006
0.5	0.08	0.75	0.25	0.769283502	0.23070665	11.73862047	265.6567814	0.999990153	0.880063403	0.119926639	7.569438833	268.8043953	0.999990041
0.5	0.08	0.75	0.5	0.542970482	0.457019967	7.623429798	148.1580259	0.999990449	0.66178884	0.338201762	6.297528433	150.4983919	0.999990603
0.5	0.08	0.75	0.75	0.389850429	0.61013961	4.927914489	102.8291405	0.999990038	0.44816446	0.55182632	4.654562747	103.9363096	0.99999078
0.5	0.08	0.75	0.9	0.329328186	0.670662322	3.842366087	86.69938244	0.999990508	0.350134993	0.649855342	3.773318507	87.08085522	0.999990334
0.5	0.08	0.75	1	0.298284327	0.70170632	3.295385906	78.4139537	0.999990647	0.297899541	0.702091196	3.277716295	78.35121483	0.999990737
0.5	0.08	1	0	0.996858653	0.003131353	34.06416008	1982.362759	0.999990006	0.999242521	0.000747482	10.60164981	1962.55934	0.999990004
0.5	0.08	1	0.1	0.996339933	0.003650075	38.28096713	1982.450083	0.999990008	0.998924406	0.001065603	13.85418745	1970.157144	0.999990009
0.5	0.08	1	0.25	0.995431154	0.004558855	45.37617304	1982.000682	0.999990009	0.99824971	0.001740293	20.3022623	1976.870983	0.999990003
0.5	0.08	1	0.5	0.993505396	0.006484607	59.44996481	1979.808868	0.999990002	0.99637697	0.003613039	36.38540687	1980.443814	0.999990009
0.5	0.08	1	0.75	0.990946395	0.009043608	76.66154608	1975.859873	0.999990003	0.993085459	0.006904549	61.20611355	1977.833956	0.999990008
0.5	0.08	1	0.9	0.989038737	0.010951264	88.65918141	1972.606009	0.99999	0.99011583	0.009874179	81.37819385	1973.814994	0.999990009
0.5	0.08	1	1	0.987585847	0.012404158	97.40996767	1970.04427	0.999990005	0.98758835	0.012401657	97.40611258	1970.088591	0.999990007
0.5	0.09	0	0	0.998995005	0.000995005	13.14728346	1968.889644	0.999990009	0.998995005	0.000995005	13.14728346	1968.889644	0.999990009
0.5	0.09	0	0.1	0.823895638	0.17609519	4.112236623	119.7583194	0.999990827	0.823895638	0.17609519	4.112236623	119.7583194	0.999990827
0.5	0.09	0	0.25	0.628693509	0.371298018	2.842814102	57.72036978	0.999991527	0.628693509	0.371298018	2.842814102	57.72036978	0.999991527
0.5	0.09	0	0.5	0.417289087	0.582702932	2.093510497	33.98219492	0.99999202	0.417289087	0.582702932	2.093510497	33.98219492	0.99999202
0.5	0.09	0	0.75	0.287423793	0.712567291	1.748686402	25.37342906	0.999991083	0.287423793	0.712567291	1.748686402	25.37342906	0.999991083
0.5	0.09	0	0.9	0.232885793	0.767108709	1.616438555	22.37626751	0.999994502	0.232885793	0.767108709	1.616438555	22.37626751	0.999994502
0.5	0.09	0	1	0.203320603	0.796673843	1.546408813	20.84568114	0.999994446	0.203320603	0.796673843	1.546408813	20.84568114	0.999994446
0.5	0.09	0.25	0	0.998500055	0.001489954	18.26459237	1975.626722	0.999990009	0.999049154	0.00094085	12.5836321	1967.749807	0.999990004
0.5	0.09	0.25	0.1	0.812353974	0.18763634	5.988929151	176.8911368	0.999990314	0.864149359	0.135841	4.963770541	177.8849915	0.999990359
0.5	0.09	0.25	0.25	0.599420232	0.400570906	3.5311843	81.77551971	0.999991138	0.66781671	0.332174045	3.249666425	82.49273884	0.999990755
0.5	0.09	0.25	0.5	0.401668516	0.598322574	2.296985666	44.64599128	0.99999109	0.444868222	0.555122642	2.249049361	45.00310632	0.999990864
0.5	0.09	0.25	0.75	0.290277615	0.709714032	1.844351031	30.91679886	0.999991646	0.307413518	0.692577896	1.835910255	31.01058889	0.999991415
0.5	0.09	0.25	0.9	0.24374454	0.756248642	1.687744206	26.23069769	0.999993182	0.249562072	0.750431414	1.684650538	26.1851442	0.999993486
0.5	0.09	0.25	1	0.218219727	0.781771627	1.607917481	23.94332468	0.999991354	0.218154668	0.781837763	1.605764098	23.82687274	0.999992432
0.5	0.09	0.5	0	0.99796601	0.002023995	23.56503648	1979.167326	0.999990005	0.999118428	0.000871575	11.87658287	1966.14059	0.999990002
0.5	0.09	0.5	0.1	0.853177371	0.146812815	9.62847801	283.2418406	0.999990187	0.922424364	0.07756576	6.357842234	285.3365565	0.999990124
0.5	0.09	0.5	0.25	0.645881714	0.354108928	5.973249773	133.4967591	0.999990642	0.761848906	0.238141383	4.760669043	135.310734	0.999990288
0.5	0.09	0.5	0.5	0.42639805	0.573592748	3.346676505	73.03042407	0.999990798	0.512384965	0.487605806	3.12251759	74.06667322	0.999990771
0.5	0.09	0.5	0.75	0.311404761	0.688586335	2.305724078	50.67600917	0.999991096	0.347084875	0.65290582	2.2705044	51.07411336	0.999990695
0.5	0.09	0.5	0.9	0.266738018	0.733253877	1.987933177	42.78806956	0.999991895	0.279043778	0.720948018	1.976773265	42.8868734	0.999991796
0.5	0.09	0.5	1	0.242883849	0.757106887	1.840666017	38.64028021	0.999990735	0.242725631	0.757265413	1.834320054	38.54042632	0.999991044
0.5	0.09	0.75	0	0.997442812	0.002547197	28.61107215	1981.118452	0.999990009	0.999191487	0.000798523	11.12595075	1964.175931	0.99999001
0.5	0.09	0.75	0.1	0.918644191	0.081345896	15.72708652	541.0296858	0.999990087	0.968236016	0.031754097	8.053102222	544.0155306	0.999990113
0.5	0.09	0.75	0.25	0.777973883	0.222016205	11.54923858	266.0746915	0.999990089	0.884843778	0.115146266	7.446033088	269.0901492	0.999990045
0.5	0.09	0.75	0.5	0.558462985	0.441527372	7.642320851	148.8135581	0.999990357	0.675016411	0.32497361	6.294418641	151.0539164	0.999990021
0.5	0.09	0.75	0.75	0.405090828	0.594899592	5.061436391	103.6061782	0.999990421	0.463620708	0.53636962	4.768982592	104.6771701	0.999990328
0.5	0.09	0.75	0.9	0.342848008	0.657142786	3.994251157	87.50975735	0.999990795	0.363950475	0.636040173	3.919430124	87.88469747	0.999990648
0.5	0.09	0.75	1	0.310528415	0.689462468	3.445632395	79.23783733	0.999990883	0.310142285	0.689848674	3.42909675	79.18358939	0.999990959
0.5	0.09	1	0	0.996955205	0.003034802	33.21017112	1982.242375	0.999990007	0.999259837	0.000730169	10.41109153	1961.953562	0.999990006
0.5	0.09	1	0.1	0.996488583	0.003501417	37.03316876	1982.389832	0.99999	0.998961882	0.001028122	13.48060658	1969.495644	0.999990004
0.5	0.09	1	0.25	0.995679866	0.004310138	43.41632054	1982.117329	0.999990004	0.998338931	0.001651074	19.49693364	1976.368845	0.999990005
0.5	0.09	1	0.5	0.993993823	0.005996181	55.93778688	1980.40924	0.999990004	0.996645	0.003345002	34.27179434	1980.492444	0.999990002
0.5	0.09	1	0.75	0.991794426	0.008195584	71.070027	1977.19751	0.99999001	0.993731338	0.006258667	56.7352077	1978.794932	0.999990005
0.5	0.09	1	0.9	0.99017714	0.009812864	81.53175269	1974.527383	0.999990004	0.991142022	0.008847982	74.82126948	1975.545705	0.999990004
0.5	0.09	1	1	0.988955664	0.011034343	89.1262821	1972.4249	0.999990007	0.988958348	0.011031661	89.11850303	1972.463424	0.999990009
0.5	0.1	0	0	0.998995005	0.000995005	13.14728346	1968.889644	0.999990009	0.998995005	0.000995005	13.14728346	1968.889644	0.999990009
0.5	0.1	0	0.1	0.823895638	0.17609519	4.112236623	119.7583194	0.999990827	0.823895638	0.17609519	4.112236623	119.7583194	0.999990827
0.5	0.1	0	0.25	0.628693509	0.371298018	2.842814102	57.72036978	0.999991527	0.628693509	0.371298018	2.842814102	57.72036978	0.999991527
0.5	0.1	0	0.5	0.417289087	0.582702932	2.093510497	33.98219492	0.99999202	0.417289087	0.582702932	2.093510497	33.98219492	0.99999202
0.5	0.1	0	0.75	0.287423793	0.712567291	1.748686402	25.37342906	0.999991083	0.287423793	0.712567291	1.748686402	25.37342906	0.999991083
0.5	0.1	0	0.9	0.232885793	0.767108709	1.616438555	22.37626751	0.999994502	0.232885793	0.767108709	1.616438555	22.37626751	0.999994502
0.5	0.1	0	1	0.203320603	0.796673843	1.546408813	20.84568114	0.999994446	0.203320603	0.796673843	1.546408813	20.84568114	0.999994446
0.5	0.1	0.25	0	0.998509451	0.001480551	18.17197999	1975.532587	0.999990002	0.999054583	0.000935418	12.52641533	1967.622687	0.999990002
0.5	0.1	0.25	0.1	0.81460174	0.185388597	5.985795856	177.0695519	0.999990337	0.865825786	0.134164607	4.96015092	178.0505905	0.999990393
0.5	0.1	0.25	0.25	0.602927835	0.397063075	3.552680576	82.02499236	0.999990909	0.670980605	0.329009929	3.267052038	82.73521682	0.999990534
0.5	0.1	0.25	0.5	0.404503818	0.5954866	2.311665453	44.92587237	0.999990418	0.447733882	0.552256307	2.262643247	45.28069168	0.999990188
0.5	0.1	0.25	0.75	0.292415281	0.707575041	1.853476993	31.20924434	0.999990322	0.309602359	0.690387687	1.844835636	31.30838909	0.999990046
0.5	0.1	0.25	0.9	0.245571836	0.754419748	1.695005572	26.49320832	0.999991584	0.251410993	0.748580905	1.691863009	26.454954	0.999991898
0.5	0.1	0.25	1	0.219874289	0.780118991	1.614279686	24.17684422	0.99999328	0.21980836	0.78018187	1.61212176	24.0662037	0.99999023
0.5	0.1	0.5	0	0.997994923	0.001995084	23.29349108	1979.044638	0.999990008	0.999128919	0.000861083	11.7649938	1965.868232	0.999990002
0.5	0.1	0.5	0.1	0.856335194	0.143654867	9.537996665	283.4203581	0.999990061	0.924089326	0.075900687	6.302169819	285.4657477	0.999990013
0.5	0.1	0.5	0.25	0.653395247	0.346595378	5.979139625	133.8002214	0.999990625	0.767488056	0.232502276	4.758841921	135.5683844	0.999990332
0.5	0.1	0.5	0.5	0.434360815	0.565629555	3.402491276	73.40851066	0.99999037	0.520265954	0.479724444	3.168249581	74.42626667	0.999990398
0.5	0.1	0.5	0.75	0.31744886	0.682541439	2.351679149	51.073448	0.999990299	0.353384221	0.646607601	2.314048218	51.46839568	0.999991822
0.5	0.1	0.5	0.9	0.271800347	0.72819057	2.024628246	43.21084987	0.999990917	0.284220511	0.71577029	2.012948572	43.31338095	0.999990801
0.5	0.1	0.5	1	0.247409313	0.752582594	1.871964228	39.09947931	0.999991907	0.247246025	0.752746115	1.865629205	39.01296249	0.99999214
0.5	0.1	0.75	0	0.997499271	0.00249073	28.09653611	1980.973627	0.999990001	0.999205509	0.000784497	10.97386415	1963.730047	0.999990005
0.5	0.1	0.75	0.1	0.921071811	0.078918198	15.43264122	541.2318785	0.999990009	0.969119509	0.03087052	7.921606996	544.1174426	0.999990029
0.5	0.1	0.75	0.25	0.785744417	0.214245598	11.36876806	266.4361934	0.999990015	0.889083255	0.110906774	7.329598594	269.3352065	0.99999003
0.5	0.1	0.75	0.5	0.572659248	0.427331059	7.642174932	149.3786366	0.999990307	0.686975118	0.313014964	6.278556097	151.5299417	0.999990082
0.5	0.1	0.75	0.75	0.419596829	0.580394055	5.168843389	104.2804598	0.999990883	0.478211706	0.521779154	4.859754737	105.3178302	0.99999086
0.5	0.1	0.75	0.9	0.355985444	0.644004692	4.124295393	88.21551567	0.999990136	0.377334716	0.622655286	4.044152582	88.58349741	0.999990002
0.5	0.1	0.75	1	0.322568635	0.677421447	3.578203046	79.95654349	0.999990081	0.322184687	0.677805466	3.562767234	79.9090666	0.999990153
0.5	0.1	1	0	0.99704367	0.002946331	32.42140051	1982.10939	0.999990001	0.999275964	0.000714044	10.2324194	1961.361578	0.999990008
0.5	0.1	1	0.1	0.996620888	0.003369114	35.91002663	1982.317773	0.999990002	0.998995445	0.000994559	13.14231711	1968.864842	0.999990004
0.5	0.1	1	0.25	0.99589498	0.004095021	41.69575154	1982.180908	0.999990001	0.998416269	0.001573731	18.78880774	1975.857881	0.99999
0.5	0.1	1	0.5	0.994402889	0.005587112	52.93518364	1980.856965	0.999990002	0.996869611	0.003120398	32.46618218	1980.465793	0.99999001
0.5	0.1	1	0.75	0.992487745	0.007502263	66.37567619	1978.228415	0.999990009	0.99425944	0.005730563	52.98503877	1979.506845	0.999990003
0.5	0.1	1	0.9	0.991096303	0.008893705	75.59958877	1976.017806	0.999990008	0.991970603	0.008019406	69.36654006	1976.879624	0.999990009
0.5	0.1	1	1	0.990053071	0.009936931	82.26703672	1974.268975	0.999990002	0.990055861	0.009934143	82.25639324	1974.303021	0.999990004
0.5	0.15	0	0	0.998995005	0.000995005	13.14728346	1968.889644	0.999990009	0.998995005	0.000995005	13.14728346	1968.889644	0.999990009
0.5	0.15	0	0.1	0.823895638	0.17609519	4.112236623	119.7583194	0.999990827	0.823895638	0.17609519	4.112236623	119.7583194	0.999990827
0.5	0.15	0	0.25	0.628693509	0.371298018	2.842814102	57.72036978	0.999991527	0.628693509	0.371298018	2.842814102	57.72036978	0.999991527
0.5	0.15	0	0.5	0.417289087	0.582702932	2.093510497	33.98219492	0.99999202	0.417289087	0.582702932	2.093510497	33.98219492	0.99999202
0.5	0.15	0	0.75	0.287423793	0.712567291	1.748686402	25.37342906	0.999991083	0.287423793	0.712567291	1.748686402	25.37342906	0.999991083
0.5	0.15	0	0.9	0.232885793	0.767108709	1.616438555	22.37626751	0.999994502	0.232885793	0.767108709	1.616438555	22.37626751	0.999994502
0.5	0.15	0	1	0.203320603	0.796673843	1.546408813	20.84568114	0.999994446	0.203320603	0.796673843	1.546408813	20.84568114	0.999994446
0.5	0.15	0.25	0	0.998553883	0.001436122	17.73181075	1975.128676	0.999990005	0.999080359	0.000909649	12.25341522	1967.044175	0.999990009
0.5	0.15	0.25	0.1	0.824139234	0.175851269	5.946925772	177.72905	0.999990503	0.872897088	0.127093001	4.925211165	178.6554204	0.999990089
0.5	0.15	0.25	0.25	0.618812946	0.381177135	3.63059551	82.95882708	0.999990081	0.685208456	0.314782556	3.328905058	83.63730141	0.999991012
0.5	0.15	0.25	0.5	0.418218707	0.581771578	2.376419486	45.97355233	0.999990286	0.461542877	0.53844724	2.322318627	46.3165554	0.999990117
0.5	0.15	0.25	0.75	0.303001481	0.696990564	1.896575469	32.3366868	0.999992045	0.320427844	0.679563974	1.886937043	32.44918047	0.999991818
0.5	0.15	0.25	0.9	0.254681462	0.74531088	1.729962009	27.5607167	0.999992342	0.260624965	0.739367503	1.726585016	27.54805627	0.999992468
0.5	0.15	0.25	1	0.228147816	0.771845741	1.645162668	25.16154754	0.999993557	0.228078216	0.771912168	1.642999899	25.07555798	0.999990385
0.5	0.15	0.5	0	0.998122746	0.00186726	22.0786575	1978.415536	0.999990005	0.999176007	0.000813993	11.25859275	1964.550958	0.99999
0.5	0.15	0.5	0.1	0.869119925	0.130870285	9.128017113	284.0862914	0.99999021	0.93077997	0.069210245	6.051142719	285.9376883	0.999990215
0.5	0.15	0.5	0.25	0.684380138	0.315610572	5.940834946	134.9064965	0.99999071	0.790294127	0.209696524	4.706949126	136.4923661	0.999990651
0.5	0.15	0.5	0.5	0.470275727	0.529714568	3.597202654	74.8048591	0.999990294	0.555178888	0.444811673	3.323600693	75.74137837	0.999990561
0.5	0.15	0.5	0.75	0.346545638	0.653445765	2.541315078	52.54352078	0.999991404	0.38348466	0.616506462	2.49245661	52.92055693	0.999991122
0.5	0.15	0.5	0.9	0.296766755	0.703225047	2.186071662	44.74459392	0.999991802	0.309694142	0.690297552	2.17187437	44.85542163	0.999991694
0.5	0.15	0.5	1	0.269985831	0.73000418	2.014470273	40.724198	0.99999001	0.269807245	0.730182933	2.008443234	40.67369989	0.999990178
0.5	0.15	0.75	0	0.997735635	0.002254367	25.90764742	1980.273619	0.999990002	0.999265864	0.000724145	10.30999983	1961.683177	0.999990009
0.5	0.15	0.75	0.1	0.930563236	0.069426773	14.21669956	541.9829187	0.999990008	0.97257763	0.02741248	7.376261897	544.4902262	0.999990109
0.5	0.15	0.75	0.25	0.815415658	0.184574493	10.58268493	267.7199618	0.999990151	0.904997538	0.094992521	6.831798867	270.1890418	0.999990059
0.5	0.15	0.75	0.5	0.629471929	0.370518481	7.491873369	151.3608841	0.99999041	0.733414835	0.266575758	6.104913169	153.1763532	0.999990593
0.5	0.15	0.75	0.75	0.482608369	0.517382177	5.451228172	106.6748959	0.999990546	0.54034457	0.459646219	5.086364812	107.5736414	0.999990789
0.5	0.15	0.75	0.9	0.415860148	0.584130062	4.537562164	90.74520472	0.99999021	0.437859992	0.562130186	4.436976875	91.07806196	0.999990179
0.5	0.15	0.75	1	0.379051649	0.620939378	4.033974805	82.54506713	0.999991027	0.378708811	0.621282251	4.023095864	82.51769907	0.999991063
0.5	0.15	1	0	0.997398888	0.002591118	29.19195291	1981.422931	0.999990007	0.999343302	0.000646707	9.474119816	1958.574751	0.999990009
0.5	0.15	1	0.1	0.99712086	0.002869147	31.55222611	1981.779438	0.999990006	0.99912438	0.000865621	11.80887749	1965.960583	0.99999
0.5	0.15	1	0.25	0.996659218	0.00333079	35.37285925	1982.049323	0.999990008	0.998692795	0.001297213	16.17411174	1973.407635	0.999990007
0.5	0.15	1	0.5	0.995757499	0.004232508	42.53480225	1981.844425	0.999990007	0.997614604	0.002375399	26.21830078	1979.590186	0.999990003
0.5	0.15	1	0.75	0.99466624	0.005323761	50.76825191	1980.887837	0.999990001	0.995919301	0.004070701	40.53889692	1981.03464	0.999990002
0.5	0.15	1	0.9	0.99390751	0.006082497	56.26203651	1979.976622	0.999990007	0.994504866	0.005485134	51.60256305	1980.302326	0.99999
0.5	0.15	1	1	0.993353706	0.006636302	60.16846376	1979.226579	0.999990008	0.993356543	0.006633459	60.15124522	1979.243459	0.999990002
0.5	0.2	0	0	0.998995005	0.000995005	13.14728346	1968.889644	0.999990009	0.998995005	0.000995005	13.14728346	1968.889644	0.999990009
0.5	0.2	0	0.1	0.823895638	0.17609519	4.112236623	119.7583194	0.999990827	0.823895638	0.17609519	4.112236623	119.7583194	0.999990827
0.5	0.2	0	0.25	0.628693509	0.371298018	2.842814102	57.72036978	0.999991527	0.628693509	0.371298018	2.842814102	57.72036978	0.999991527
0.5	0.2	0	0.5	0.417289087	0.582702932	2.093510497	33.98219492	0.99999202	0.417289087	0.582702932	2.093510497	33.98219492	0.99999202
0.5	0.2	0	0.75	0.287423793	0.712567291	1.748686402	25.37342906	0.999991083	0.287423793	0.712567291	1.748686402	25.37342906	0.999991083
0.5	0.2	0	0.9	0.232885793	0.767108709	1.616438555	22.37626751	0.999994502	0.232885793	0.767108709	1.616438555	22.37626751	0.999994502
0.5	0.2	0	1	0.203320603	0.796673843	1.546408813	20.84568114	0.999994446	0.203320603	0.796673843	1.546408813	20.84568114	0.999994446
0.5	0.2	0.25	0	0.998594598	0.001395402	17.32480841	1974.720156	0.99999	0.999104121	0.000885881	11.99948973	1966.445818	0.999990001
0.5	0.2	0.25	0.1	0.83182096	0.168169233	5.889032193	178.1705054	0.999990193	0.87854906	0.121441265	4.876718293	179.0548159	0.999990325
0.5	0.2	0.25	0.25	0.632611907	0.367378946	3.676132483	83.59298046	0.999990853	0.697443931	0.302546689	3.363488241	84.24349152	0.999990619
0.5	0.2	0.25	0.5	0.431221616	0.568769407	2.429086715	46.6862305	0.999991023	0.47455798	0.525432937	2.370464808	47.01843624	0.999990917
0.5	0.2	0.25	0.75	0.313401419	0.686590815	1.935498131	33.11692318	0.999992234	0.331040218	0.668951812	1.924881041	33.23304347	0.999992031
0.5	0.2	0.25	0.9	0.263729151	0.736262657	1.762544591	28.34192421	0.999991808	0.269770472	0.730221397	1.758945471	28.34372908	0.999991869
0.5	0.2	0.25	1	0.236407337	0.763585237	1.674362723	25.91547908	0.999992575	0.236335048	0.763657941	1.672218175	25.84728024	0.99999299
0.5	0.2	0.5	0	0.998229477	0.001760533	21.04671213	1977.805728	0.99999001	0.999216189	0.000773813	10.81963939	1963.312166	0.999990002
0.5	0.2	0.5	0.1	0.878763443	0.121226815	8.775049348	284.5357726	0.999990258	0.935787318	0.064202691	5.83586149	286.2443358	0.999990009
0.5	0.2	0.5	0.25	0.708150032	0.291840198	5.849924243	135.628447	0.99999023	0.807348745	0.192641593	4.62395244	137.0815625	0.999990338
0.5	0.2	0.5	0.5	0.501007692	0.498983178	3.701742926	75.72959253	0.99999087	0.584306394	0.4156849	3.40199233	76.60006881	0.999991294
0.5	0.2	0.5	0.75	0.373708348	0.626283262	2.677222728	53.52499779	0.99999161	0.411269159	0.588722254	2.618777378	53.88453897	0.999991413
0.5	0.2	0.5	0.9	0.320902673	0.679089146	2.313356303	45.75238084	0.999991819	0.334231167	0.665760554	2.296827441	45.86457479	0.999991721
0.5	0.2	0.5	1	0.29219797	0.707794309	2.132618111	41.7650355	0.999992279	0.292015577	0.707976792	2.127088218	41.73024299	0.999992369
0.5	0.2	0.75	0	0.997919088	0.002070917	24.16875836	1979.567018	0.999990005	0.999314553	0.000675455	9.763543534	1959.768167	0.999990009
0.5	0.2	0.75	0.1	0.937366395	0.062623633	13.28026586	542.4829325	0.999990027	0.97506915	0.024920941	6.952897769	544.7241251	0.999990091
0.5	0.2	0.75	0.25	0.835977013	0.16401312	9.94629321	268.5272917	0.999990133	0.915805861	0.084184303	6.436158922	270.7129111	0.999990164
0.5	0.2	0.75	0.5	0.670775371	0.329214791	7.248618088	152.5797789	0.999990162	0.765904842	0.23408516	5.881410445	154.1694439	0.999990002
0.5	0.2	0.75	0.75	0.533040243	0.466949834	5.506368563	108.1652685	0.999990077	0.588766968	0.411223561	5.114287881	108.9616443	0.999990529
0.5	0.2	0.75	0.9	0.466726952	0.533263339	4.710655456	92.33841434	0.99999029	0.488719364	0.511270976	4.597547203	92.64037822	0.999990339
0.5	0.2	0.75	1	0.428855317	0.571135552	4.261162547	84.18727934	0.99999087	0.428571779	0.571419113	4.253309634	84.16966942	0.999990892
0.5	0.2	1	0	0.997659806	0.002330196	26.7523527	1980.676319	0.999990001	0.999395504	0.000594499	8.872646683	1955.986309	0.999990002
0.5	0.2	1	0.1	0.99746244	0.002527566	28.46335739	1981.09244	0.999990005	0.999214804	0.0007752	10.84045978	1963.357903	0.999990004
0.5	0.2	1	0.25	0.997141608	0.002848392	31.19021664	1981.528526	0.999990001	0.998869292	0.001120717	14.4293287	1971.080855	0.999990009
0.5	0.2	1	0.5	0.99653505	0.003454959	36.18414741	1981.83615	0.999990008	0.998043548	0.001946461	22.40516052	1978.233201	0.999990008
0.5	0.2	1	0.75	0.995828474	0.004161533	41.77520752	1981.641956	0.999990007	0.996805357	0.003184646	33.38270226	1981.026254	0.999990002
0.5	0.2	1	0.9	0.995351157	0.004638847	45.43426954	1981.302974	0.999990003	0.995806386	0.004183621	41.66848098	1981.300843	0.999990008
0.5	0.2	1	1	0.995008829	0.004981172	48.00642411	1980.987859	0.99999	0.995011485	0.00497852	47.98775893	1981.003941	0.999990005
0.5	0.25	0	0	0.998995005	0.000995005	13.14728346	1968.889644	0.999990009	0.998995005	0.000995005	13.14728346	1968.889644	0.999990009
0.5	0.25	0	0.1	0.823895638	0.17609519	4.112236623	119.7583194	0.999990827	0.823895638	0.17609519	4.112236623	119.7583194	0.999990827
0.5	0.25	0	0.25	0.628693509	0.371298018	2.842814102	57.72036978	0.999991527	0.628693509	0.371298018	2.842814102	57.72036978	0.999991527
0.5	0.25	0	0.5	0.417289087	0.582702932	2.093510497	33.98219492	0.99999202	0.417289087	0.582702932	2.093510497	33.98219492	0.99999202
0.5	0.25	0	0.75	0.287423793	0.712567291	1.748686402	25.37342906	0.999991083	0.287423793	0.712567291	1.748686402	25.37342906	0.999991083
0.5	0.25	0	0.9	0.232885793	0.767108709	1.616438555	22.37626751	0.999994502	0.232885793	0.767108709	1.616438555	22.37626751	0.999994502
0.5	0.25	0	1	0.203320603	0.796673843	1.546408813	20.84568114	0.999994446	0.203320603	0.796673843	1.546408813	20.84568114	0.999994446
0.5	0.25	0.25	0	0.998632202	0.0013578	16.94598793	1974.327296	0.999990002	0.999126188	0.000863814	11.76195409	1965.878271	0.999990002
0.5	0.25	0.25	0.1	0.838332946	0.161657459	5.823820533	178.498705	0.999990405	0.88331472	0.116675326	4.823256394	179.3467387	0.999990046
0.5	0.25	0.25	0.25	0.644882518	0.355108052	3.701991957	84.06586489	0.99999057	0.708235612	0.291754775	3.38165806	84.6921843	0.999990386
0.5	0.25	0.25	0.5	0.443578809	0.556413291	2.472113741	47.22007357	0.9999921	0.486861006	0.51313104	2.409477298	47.54263047	0.999992046
0.5	0.25	0.25	0.75	0.323600009	0.676390125	1.970443712	33.70060207	0.999990134	0.341425806	0.658567157	1.958876635	33.8172587	0.999992963
0.5	0.25	0.25	0.9	0.272695681	0.727296734	1.792695451	28.94172034	0.999992415	0.278828157	0.72116428	1.788883401	28.95225587	0.999992437
0.5	0.25	0.25	1	0.244634847	0.755357951	1.701772706	26.51010736	0.999992798	0.244560687	0.755432417	1.69966265	26.45467769	0.999993104
0.5	0.25	0.5	0	0.998321004	0.001668997	20.14889209	1977.184799	0.99999	0.99925126	0.000738742	10.43148882	1962.11907	0.999990002
0.5	0.25	0.5	0.1	0.886524464	0.113465775	8.465140276	284.8699864	0.999990239	0.939801982	0.060188027	5.64704124	286.4677528	0.999990009
0.5	0.25	0.5	0.25	0.727410658	0.272579848	5.741054486	136.1509246	0.999990506	0.820921065	0.179068961	4.532198639	137.5005573	0.999990026
0.5	0.25	0.5	0.5	0.527779831	0.472210583	3.754638015	76.40281657	0.999990414	0.609178796	0.390812209	3.437319081	77.21845899	0.999991005
0.5	0.25	0.5	0.75	0.39897676	0.601013712	2.773963649	54.24644216	0.999990472	0.436864244	0.563126082	2.707558595	54.58969285	0.999990326
0.5	0.25	0.5	0.9	0.344016144	0.655974138	2.412022981	46.49005933	0.999990282	0.357649293	0.642340892	2.393398361	46.60122356	0.999990184
0.5	0.25	0.5	1	0.313800291	0.686190242	2.228275246	42.51845853	0.999990533	0.313621081	0.686369534	2.22327834	42.49239715	0.999990615
0.5	0.25	0.75	0	0.998068054	0.001921953	22.729909	1978.858415	0.999990007	0.999355295	0.00063471	9.298841686	1957.943868	0.999990005
0.5	0.25	0.75	0.1	0.94262263	0.057367398	12.5181295	542.8486102	0.999990028	0.977007298	0.022982759	6.605649867	544.8873667	0.999990057
0.5	0.25	0.75	0.25	0.851462155	0.148527849	9.415600553	269.0950228	0.999990004	0.923848836	0.076141284	6.109379895	271.0744158	0.99999012
0.5	0.25	0.75	0.5	0.702606429	0.297384181	6.991243238	153.4197952	0.99999061	0.790301881	0.209688154	5.658980052	154.8451456	0.999990034
0.5	0.25	0.75	0.75	0.574260535	0.425730338	5.462915835	109.1962128	0.999990873	0.627584334	0.372406239	5.058721314	109.9138872	0.999990572
0.5	0.25	0.75	0.9	0.509994741	0.48999614	4.761787024	93.44798318	0.999990881	0.531615108	0.468375879	4.64127519	93.72413493	0.999990987
0.5	0.25	0.75	1	0.472342446	0.527647693	4.36109169	85.33667476	0.999990139	0.472117201	0.527872954	4.35521357	85.32466336	0.999990155
0.5	0.25	1	0	0.997863381	0.002126619	24.80614954	1979.9144	0.99999	0.999437936	0.000552069	8.374979319	1953.582794	0.999990005
0.5	0.25	1	0.1	0.997716949	0.002273061	26.0968362	1980.351874	0.99999001	0.999283675	0.000706331	10.0834506	1960.940139	0.999990006
0.5	0.25	1	0.25	0.997482451	0.002507555	28.13111811	1980.862606	0.999990006	0.99899525	0.000994752	13.14272996	1968.858067	0.999990002
0.5	0.25	1	0.5	0.997049269	0.002940737	31.79452378	1981.415504	0.999990006	0.998328036	0.001661971	19.76822089	1976.707205	0.999990007
0.5	0.25	1	0.75	0.996558307	0.0034317	35.81698123	1981.619959	0.999990007	0.997362068	0.00262794	28.64742815	1980.419225	0.999990008
0.5	0.25	1	0.9	0.99623349	0.003756512	38.41165703	1981.583499	0.999990002	0.996601889	0.003388118	35.23073975	1981.332023	0.999990007
0.5	0.25	1	1	0.996003487	0.003986517	40.21991736	1981.502044	0.999990004	0.996005926	0.003984075	40.20125959	1981.507779	0.99999
0.5	0.3	0	0	0.998995005	0.000995005	13.14728346	1968.889644	0.999990009	0.998995005	0.000995005	13.14728346	1968.889644	0.999990009
0.5	0.3	0	0.1	0.823895638	0.17609519	4.112236623	119.7583194	0.999990827	0.823895638	0.17609519	4.112236623	119.7583194	0.999990827
0.5	0.3	0	0.25	0.628693509	0.371298018	2.842814102	57.72036978	0.999991527	0.628693509	0.371298018	2.842814102	57.72036978	0.999991527
0.5	0.3	0	0.5	0.417289087	0.582702932	2.093510497	33.98219492	0.99999202	0.417289087	0.582702932	2.093510497	33.98219492	0.99999202
0.5	0.3	0	0.75	0.287423793	0.712567291	1.748686402	25.37342906	0.999991083	0.287423793	0.712567291	1.748686402	25.37342906	0.999991083
0.5	0.3	0	0.9	0.232885793	0.767108709	1.616438555	22.37626751	0.999994502	0.232885793	0.767108709	1.616438555	22.37626751	0.999994502
0.5	0.3	0	1	0.203320603	0.796673843	1.546408813	20.84568114	0.999994446	0.203320603	0.796673843	1.546408813	20.84568114	0.999994446
0.5	0.3	0.25	0	0.998667137	0.001322864	16.59151438	1973.935711	0.999990001	0.99914679	0.000843211	11.53867628	1965.319808	0.999990001
0.5	0.3	0.25	0.1	0.844020046	0.155970056	5.755975394	178.7567474	0.999990102	0.887460131	0.112530151	4.768218927	179.5749895	0.999990282
0.5	0.3	0.25	0.25	0.65596067	0.344029719	3.714884651	84.438839	0.999990388	0.717911765	0.282078487	3.389112551	85.04374709	0.999990253
0.5	0.3	0.25	0.5	0.455345634	0.544645692	2.507319291	47.64294538	0.999991326	0.498519425	0.50147188	2.44112092	47.9567712	0.999991305
0.5	0.3	0.25	0.75	0.33358806	0.666403702	2.001693059	34.16074714	0.999991762	0.351577018	0.648414567	1.98921196	34.27641759	0.999991586
0.5	0.3	0.25	0.9	0.281566047	0.71842411	1.820447779	29.41973094	0.999990157	0.287783032	0.71220713	1.81643066	29.43584021	0.999990163
0.5	0.3	0.25	1	0.25281531	0.74717841	1.727358972	26.99166109	0.99999372	0.252739966	0.747250357	1.725294703	26.94553706	0.999990323
0.5	0.3	0.5	0	0.99840097	0.001589038	19.35483233	1976.598159	0.999990008	0.999282361	0.000707647	10.08348506	1960.985669	0.999990008
0.5	0.3	0.5	0.1	0.893011943	0.106978226	8.188918372	285.1328209	0.999990169	0.943152093	0.056838146	5.478719413	286.6416079	0.999990239
0.5	0.3	0.5	0.25	0.743551787	0.256438303	5.627153615	136.5521179	0.99999009	0.832141908	0.167848519	4.439595117	137.8189058	0.999990426
0.5	0.3	0.5	0.5	0.551408272	0.448581867	3.775935917	76.92164597	0.999990138	0.63077556	0.36921531	3.446844196	77.69093153	0.99999087
0.5	0.3	0.5	0.75	0.422460475	0.577531094	2.842064577	54.80737249	0.999991569	0.460448999	0.539542502	2.769137505	55.1357316	0.9999915
0.5	0.3	0.5	0.9	0.366028936	0.633962496	2.487656824	47.06355428	0.999991432	0.379882954	0.620108408	2.467187565	47.17269257	0.999991362
0.5	0.3	0.5	1	0.334655005	0.66533666	2.304646144	43.10138768	0.999991664	0.334483254	0.665508468	2.300157899	43.08087451	0.999991721
0.5	0.3	0.75	0	0.998192663	0.00179734	21.50697487	1978.145846	0.999990003	0.999390224	0.000599781	8.89505828	1956.210334	0.999990006
0.5	0.3	0.75	0.1	0.946869713	0.053120337	11.87662773	543.1318332	0.99999005	0.978584426	0.02140562	6.31127019	545.0091236	0.999990047
0.5	0.3	0.75	0.25	0.863723544	0.136266558	8.962647054	269.5222139	0.999990102	0.930168368	0.069821908	5.832031942	271.3430799	0.999990276
0.5	0.3	0.75	0.5	0.728103124	0.271887353	6.742843728	154.0392487	0.999990477	0.809478419	0.190511626	5.450619701	155.338886	0.999990044
0.5	0.3	0.75	0.75	0.60858062	0.391409433	5.37461527	109.9563226	0.999990053	0.659428739	0.340562025	4.966694314	110.6122102	0.999990764
0.5	0.3	0.75	0.9	0.547045244	0.45294545	4.748370799	94.26967867	0.999990694	0.568100369	0.431890483	4.623713945	94.52432267	0.999990852
0.5	0.3	0.75	1	0.510299372	0.489691569	4.388654051	86.19117009	0.999990942	0.510125556	0.489865396	4.38409428	86.18269272	0.999990952
0.5	0.3	1	0	0.998028473	0.001961531	23.19841971	1979.151737	0.999990003	0.999473487	0.000516517	7.951743206	1951.280315	0.999990004
0.5	0.3	1	0.1	0.99791672	0.002073283	24.19688499	1979.572527	0.999990004	0.999338752	0.000651248	9.465309052	1958.636507	0.999990001
0.5	0.3	1	0.25	0.997739774	0.002250227	25.75745552	1980.110387	0.999990001	0.999091204	0.000898804	12.137037	1966.766557	0.999990008
0.5	0.3	1	0.5	0.997418596	0.002571412	28.53185347	1980.796097	0.999990008	0.998532896	0.001457107	17.80655052	1975.12474	0.999990003
0.5	0.3	1	0.75	0.997062107	0.002927895	31.53248611	1981.212177	0.999990002	0.997746548	0.002243459	25.24509012	1979.52141	0.999990007
0.5	0.3	1	0.9	0.996830012	0.003159994	33.44622164	1981.356406	0.999990006	0.99713972	0.00285028	30.68148123	1980.891094	0.99999
0.5	0.3	1	1	0.996667268	0.00332274	34.7708197	1981.407292	0.999990009	0.996669507	0.003320498	34.75275616	1981.409888	0.999990005
0.5	0.4	0	0	0.998995005	0.000995005	13.14728346	1968.889644	0.999990009	0.998995005	0.000995005	13.14728346	1968.889644	0.999990009
0.5	0.4	0	0.1	0.823895638	0.17609519	4.112236623	119.7583194	0.999990827	0.823895638	0.17609519	4.112236623	119.7583194	0.999990827
0.5	0.4	0	0.25	0.628693509	0.371298018	2.842814102	57.72036978	0.999991527	0.628693509	0.371298018	2.842814102	57.72036978	0.999991527
0.5	0.4	0	0.5	0.417289087	0.582702932	2.093510497	33.98219492	0.99999202	0.417289087	0.582702932	2.093510497	33.98219492	0.99999202
0.5	0.4	0	0.75	0.287423793	0.712567291	1.748686402	25.37342906	0.999991083	0.287423793	0.712567291	1.748686402	25.37342906	0.999991083
0.5	0.4	0	0.9	0.232885793	0.767108709	1.616438555	22.37626751	0.999994502	0.232885793	0.767108709	1.616438555	22.37626751	0.999994502
0.5	0.4	0	1	0.203320603	0.796673843	1.546408813	20.84568114	0.999994446	0.203320603	0.796673843	1.546408813	20.84568114	0.999994446
0.5	0.4	0.25	0	0.998730334	0.001259673	15.94424972	1973.182247	0.999990007	0.999184299	0.000805704	11.12853773	1964.237403	0.999990002
0.5	0.4	0.25	0.1	0.853658719	0.146331283	5.620042952	179.1467598	0.999990002	0.894456269	0.105533947	4.658864936	179.9144903	0.999990216
0.5	0.4	0.25	0.25	0.675374243	0.324615969	3.71627899	85.00060096	0.999990212	0.73472668	0.265263481	3.384106649	85.56904551	0.99999016
0.5	0.4	0.25	0.5	0.477291885	0.522698215	2.559533089	48.28408802	0.9999901	0.520123081	0.479867072	2.487371205	48.58258042	0.999990153
0.5	0.4	0.25	0.75	0.352914597	0.647077968	2.054322452	34.85265554	0.999992564	0.371164946	0.628827489	2.040137708	34.96544253	0.999992435
0.5	0.4	0.25	0.9	0.298974002	0.701016697	1.869131464	30.14212345	0.999990698	0.305340596	0.694650087	1.864726097	30.16453001	0.999990683
0.5	0.4	0.25	1	0.268987008	0.73100302	1.773156988	27.7273562	0.999990029	0.268910937	0.731079317	1.771204406	27.69401017	0.999990254
0.5	0.4	0.5	0	0.998535211	0.001454794	18.00074293	1975.420895	0.999990005	0.999335524	0.000654478	9.480111278	1958.762099	0.999990002
0.5	0.4	0.5	0.1	0.903428458	0.096561745	7.713234837	285.527835	0.999990203	0.948528458	0.051461546	5.188490047	286.8940456	0.999990003
0.5	0.4	0.5	0.25	0.769472803	0.230517885	5.40326966	137.1383762	0.999990689	0.849900076	0.150090392	4.262523578	138.2764262	0.999990468
0.5	0.4	0.5	0.5	0.591416932	0.408574345	3.765004391	77.67922333	0.999991277	0.666652759	0.333338104	3.423322411	78.37384271	0.999990862
0.5	0.4	0.5	0.75	0.464610914	0.535379635	2.920187021	55.63392217	0.999990548	0.502328694	0.497661892	2.837655781	55.93636812	0.999990586
0.5	0.4	0.5	0.9	0.406725642	0.59326648	2.58785144	47.91085176	0.999992121	0.420819661	0.579172427	2.564404651	48.01490848	0.999992088
0.5	0.4	0.5	1	0.373875861	0.626116399	2.412095914	43.96081788	0.999992259	0.373725502	0.626266793	2.408481272	43.94693891	0.999992295
0.5	0.4	0.75	0	0.998391653	0.001598356	19.51572036	1976.757439	0.999990009	0.999447632	0.00054237	8.22033239	1952.902858	0.999990001
0.5	0.4	0.75	0.1	0.953417342	0.046572669	10.84010459	543.5457279	0.99999001	0.981039789	0.018950279	5.831201816	545.178681	0.999990068
0.5	0.4	0.75	0.25	0.882197783	0.117792331	8.222268757	270.129709	0.999990115	0.939624677	0.060365384	5.38074643	271.7169747	0.999990061
0.5	0.4	0.75	0.5	0.766766673	0.233223524	6.294841738	154.9002752	0.999990197	0.837994176	0.161996405	5.083717175	156.0186556	0.999990582
0.5	0.4	0.75	0.75	0.662497631	0.337492854	5.150388576	111.0098194	0.999990484	0.708659795	0.291330666	4.747523232	111.5733184	0.999990461
0.5	0.4	0.75	0.9	0.606879919	0.393110828	4.632733909	95.41119718	0.999990747	0.626578103	0.373412875	4.505357936	95.63244468	0.999990978
0.5	0.4	0.75	1	0.572804197	0.427186547	4.335054881	87.38139752	0.999990744	0.572709893	0.427280857	4.33204657	87.37696963	0.99999075
0.5	0.4	1	0	0.998283055	0.00170695	20.66334873	1977.623185	0.999990005	0.999530403	0.000459605	7.261938307	1946.961558	0.999990008
0.5	0.4	1	0.1	0.998214654	0.001775351	21.28773497	1978.002996	0.999990005	0.999422766	0.000567242	8.49955317	1954.385709	0.999990008
0.5	0.4	1	0.25	0.998108081	0.001881927	22.25193529	1978.525354	0.999990007	0.999230066	0.000759936	10.63773894	1962.782585	0.999990002
0.5	0.4	1	0.5	0.997919435	0.002070574	23.93437525	1979.271546	0.99999001	0.998811622	0.001178379	15.03821976	1971.957499	0.99999
0.5	0.4	1	0.75	0.997716287	0.002273714	25.71406196	1979.861538	0.999990001	0.998246087	0.001743921	20.62795092	1977.344992	0.999990008
0.5	0.4	1	0.9	0.997587081	0.002402923	26.83006356	1980.159379	0.999990003	0.99782233	0.002167677	24.62357325	1979.366885	0.999990007
0.5	0.4	1	1	0.99749777	0.002492232	27.59460472	1980.328961	0.999990002	0.997499676	0.002490333	27.57821193	1980.33761	0.999990009
0.5	0.5	0	0	0.998995005	0.000995005	13.14728346	1968.889644	0.999990009	0.998995005	0.000995005	13.14728346	1968.889644	0.999990009
0.5	0.5	0	0.1	0.823895638	0.17609519	4.112236623	119.7583194	0.999990827	0.823895638	0.17609519	4.112236623	119.7583194	0.999990827
0.5	0.5	0	0.25	0.628693509	0.371298018	2.842814102	57.72036978	0.999991527	0.628693509	0.371298018	2.842814102	57.72036978	0.999991527
0.5	0.5	0	0.5	0.417289087	0.582702932	2.093510497	33.98219492	0.99999202	0.417289087	0.582702932	2.093510497	33.98219492	0.99999202
0.5	0.5	0	0.75	0.287423793	0.712567291	1.748686402	25.37342906	0.999991083	0.287423793	0.712567291	1.748686402	25.37342906	0.999991083
0.5	0.5	0	0.9	0.232885793	0.767108709	1.616438555	22.37626751	0.999994502	0.232885793	0.767108709	1.616438555	22.37626751	0.999994502
0.5	0.5	0	1	0.203320603	0.796673843	1.546408813	20.84568114	0.999994446	0.203320603	0.796673843	1.546408813	20.84568114	0.999994446
0.5	0.5	0.25	0	0.998786244	0.001203763	15.3650431	1972.436336	0.999990008	0.999217737	0.000772266	10.75897275	1963.18468	0.999990003
0.5	0.5	0.25	0.1	0.861672405	0.138317998	5.488776909	179.4348337	0.999990403	0.900249745	0.099740378	4.553907884	180.1610254	0.999990123
0.5	0.5	0.25	0.25	0.692013448	0.307976735	3.698318379	85.41193938	0.999990183	0.749005856	0.250984344	3.36355708	85.95022151	0.9999902
0.5	0.5	0.25	0.5	0.497374088	0.5026175	2.593690257	48.75755276	0.999991588	0.539740653	0.460251034	2.51683311	49.04286642	0.999991688
0.5	0.5	0.25	0.75	0.371369026	0.628622093	2.095731551	35.3589967	0.999991119	0.389804749	0.610186246	2.080019378	35.46854713	0.999990995
0.5	0.5	0.25	0.9	0.315887528	0.684104656	1.909555598	30.67025171	0.999992184	0.322379264	0.677612901	1.904790922	30.69581257	0.999992166
0.5	0.5	0.25	1	0.284845304	0.715146143	1.812205991	28.26833043	0.999991447	0.28477015	0.715221437	1.81037725	28.24287924	0.999991588
0.5	0.5	0.5	0	0.998644602	0.0013454	16.87725631	1974.271063	0.999990002	0.999379737	0.000610268	8.970290375	1956.666467	0.999990005
0.5	0.5	0.5	0.1	0.911570644	0.088419484	7.313860037	285.8152901	0.999990128	0.9527352	0.047255022	4.944241845	287.0760799	0.999990222
0.5	0.5	0.5	0.25	0.789686952	0.210303615	5.194928526	137.5521343	0.999990568	0.86355016	0.136440293	4.101050279	138.594508	0.999990452
0.5	0.5	0.5	0.5	0.624184963	0.375806338	3.717395442	78.2123664	0.999991301	0.695448022	0.304543013	3.371743084	78.84952622	0.999991034
0.5	0.5	0.5	0.75	0.501222528	0.498769332	2.949666682	56.22163417	0.99999186	0.538271667	0.461718407	2.860889081	56.50233549	0.999990074
0.5	0.5	0.5	0.9	0.443207452	0.556783827	2.641452236	48.51553976	0.999991279	0.457342441	0.542648831	2.61583267	48.61434295	0.999991272
0.5	0.5	0.5	1	0.409703804	0.590287409	2.475985052	44.57431245	0.999991212	0.409577673	0.590413569	2.473048642	44.56423749	0.999991242
0.5	0.5	0.75	0	0.998545381	0.001444623	17.9428598	1975.378458	0.999990004	0.999493383	0.00049662	7.672484505	1949.795091	0.999990003
0.5	0.5	0.75	0.1	0.958309635	0.041680383	10.02543134	543.8381795	0.999990018	0.982896538	0.017093492	5.449811847	545.2861648	0.999990029
0.5	0.5	0.75	0.25	0.895670456	0.1043198	7.635197432	270.5472258	0.999990256	0.946483185	0.053507068	5.024007249	271.9699336	0.999990253
0.5	0.5	0.75	0.5	0.794977885	0.205012589	5.91230097	155.4762911	0.999990474	0.858410439	0.141579953	4.776167413	156.4674198	0.999990392
0.5	0.5	0.75	0.75	0.702985923	0.297004224	4.917777006	111.709024	0.999990147	0.745041138	0.254949107	4.527142491	112.20714	0.999990245
0.5	0.5	0.75	0.9	0.652913785	0.347076216	4.474087906	96.16950805	0.999990002	0.671221535	0.328768774	4.347792632	96.36615317	0.999990309
0.5	0.5	0.75	1	0.621749761	0.378241146	4.21985828	88.1738537	0.999990906	0.621709405	0.378281505	4.217672186	88.1715525	0.99999091
0.5	0.5	1	0	0.998472658	0.001517348	18.72747864	1976.109744	0.999990006	0.999574487	0.000415517	6.71665902	1942.869527	0.999990004
0.5	0.5	1	0.1	0.998429478	0.00156053	19.12818487	1976.434371	0.999990007	0.999484852	0.000505153	7.76667253	1950.389935	0.999990005
0.5	0.5	1	0.25	0.998362933	0.00162707	19.7417977	1976.88402	0.999990003	0.999327379	0.000662631	9.552599324	1959.087194	0.99999001
0.5	0.5	1	0.5	0.998247173	0.001742828	20.79863667	1977.573008	0.999990001	0.998994707	0.0009953	13.14627351	1968.872334	0.999990006
0.5	0.5	1	0.75	0.998125125	0.001864885	21.89916537	1978.194932	0.99999001	0.998558465	0.001431543	17.60259016	1974.965792	0.999990008
0.5	0.5	1	0.9	0.998048756	0.001941246	22.5808742	1978.51327	0.999990002	0.998238587	0.001751418	20.73528124	1977.437716	0.999990004
0.5	0.5	1	1	0.997996507	0.001993502	23.04447975	1978.726368	0.999990009	0.997998143	0.001991864	23.02969729	1978.72077	0.999990007
0.5	0.6	0	0	0.998995005	0.000995005	13.14728346	1968.889644	0.999990009	0.998995005	0.000995005	13.14728346	1968.889644	0.999990009
0.5	0.6	0	0.1	0.823895638	0.17609519	4.112236623	119.7583194	0.999990827	0.823895638	0.17609519	4.112236623	119.7583194	0.999990827
0.5	0.6	0	0.25	0.628693509	0.371298018	2.842814102	57.72036978	0.999991527	0.628693509	0.371298018	2.842814102	57.72036978	0.999991527
0.5	0.6	0	0.5	0.417289087	0.582702932	2.093510497	33.98219492	0.99999202	0.417289087	0.582702932	2.093510497	33.98219492	0.99999202
0.5	0.6	0	0.75	0.287423793	0.712567291	1.748686402	25.37342906	0.999991083	0.287423793	0.712567291	1.748686402	25.37342906	0.999991083
0.5	0.6	0	0.9	0.232885793	0.767108709	1.616438555	22.37626751	0.999994502	0.232885793	0.767108709	1.616438555	22.37626751	0.999994502
0.5	0.6	0	1	0.203320603	0.796673843	1.546408813	20.84568114	0.999994446	0.203320603	0.796673843	1.546408813	20.84568114	0.999994446
0.5	0.6	0.25	0	0.998836289	0.001153721	14.84139315	1971.70664	0.999990009	0.999247866	0.000742141	10.42286221	1962.170658	0.999990007
0.5	0.6	0.25	0.1	0.868539434	0.131450833	5.364174492	179.6595284	0.999990268	0.905201031	0.094788973	4.454615683	180.3515296	0.999990005
0.5	0.6	0.25	0.25	0.706561379	0.293428856	3.669587722	85.73106583	0.999990235	0.761397939	0.238592371	3.334575141	86.24378549	0.99999031
0.5	0.6	0.25	0.5	0.515840373	0.484150681	2.614938738	49.12711487	0.999991054	0.557659843	0.442331369	2.534386036	49.40085052	0.999991212
0.5	0.6	0.25	0.75	0.388964881	0.611028068	2.127965332	35.75255673	0.999992949	0.407521561	0.59247131	2.110900029	35.85895334	0.999992871
0.5	0.6	0.25	0.9	0.33226913	0.667721511	1.942794292	31.07888066	0.999990641	0.338863595	0.661127023	1.937699699	31.10613731	0.999990618
0.5	0.6	0.25	1	0.300337524	0.699655741	1.845168886	28.68718303	0.999993265	0.300264456	0.699728894	1.843465945	28.66704647	0.99999335
0.5	0.6	0.5	0	0.998736211	0.001253791	15.92199284	1973.15289	0.999990003	0.999417367	0.000572638	8.530420643	1954.64237	0.999990005
0.5	0.6	0.5	0.1	0.918198222	0.081792036	6.970710759	286.0377935	0.999990257	0.956165794	0.043824278	4.733833009	287.2115906	0.999990071
0.5	0.6	0.5	0.25	0.806083478	0.19390694	5.004648313	137.8636783	0.999990419	0.874509655	0.12548073	3.955266293	138.8309256	0.999990385
0.5	0.6	0.5	0.5	0.651638864	0.34835124	3.653515848	78.61148987	0.999990104	0.719202079	0.280789207	3.308619831	79.20293318	0.999991286
0.5	0.6	0.5	0.75	0.53323366	0.466757921	2.950874043	56.66454995	0.999991581	0.569394912	0.43059685	2.858131314	56.92735458	0.999991762
0.5	0.6	0.5	0.9	0.475889493	0.524101217	2.665481385	48.97313302	0.99999071	0.489930708	0.510060022	2.638311432	49.0669911	0.99999073
0.5	0.6	0.5	1	0.442285701	0.557704755	2.510779968	45.03922234	0.999990456	0.442183221	0.557807259	2.508363728	45.03159173	0.99999048
0.5	0.6	0.75	0	0.998668894	0.001321109	16.65585862	1974.029984	0.999990003	0.999531012	0.00045899	7.214704893	1946.815773	0.999990002
0.5	0.6	0.75	0.1	0.962150568	0.037839444	9.35985316	544.0566686	0.999990011	0.984368696	0.015621403	5.135485465	545.3617064	0.999990099
0.5	0.6	0.75	0.25	0.906054478	0.093935792	7.153224061	270.8544033	0.99999027	0.951753035	0.048237264	4.731487876	272.1515542	0.9999903
0.5	0.6	0.75	0.5	0.816636898	0.183353175	5.584988706	155.8909731	0.999990073	0.873879813	0.126110283	4.51586018	156.7872341	0.999990095
0.5	0.6	0.75	0.75	0.734559614	0.265431141	4.698966861	112.2094486	0.999990755	0.773088091	0.226901946	4.322848444	112.6579558	0.999990037
0.5	0.6	0.75	0.9	0.689343682	0.310646783	4.30869673	96.71166641	0.999990466	0.706351634	0.293639166	4.18516521	96.88939746	0.9999908
0.5	0.6	0.75	1	0.660918689	0.33907137	4.086172774	88.74015473	0.999990059	0.66091455	0.339075512	4.084467713	88.73907997	0.999990061
0.5	0.6	1	0	0.998620796	0.001369211	17.18390717	1974.620341	0.999990007	0.999609921	0.000380082	6.270865304	1938.992687	0.999990003
0.5	0.6	1	0.1	0.998593555	0.001396446	17.43998356	1974.869785	0.999990002	0.999533145	0.000456863	7.184337667	1946.635627	0.999990008
0.5	0.6	1	0.25	0.99855192	0.00143808	17.8297434	1975.241304	0.99999	0.999400209	0.000589794	8.719210761	1955.542129	0.999990003
0.5	0.6	1	0.5	0.998480418	0.001509591	18.49456867	1975.841576	0.999990009	0.999125329	0.000864674	11.75395125	1965.85538	0.999990002
0.5	0.6	1	0.75	0.998406195	0.001583807	19.17864933	1976.374088	0.999990003	0.998773269	0.001216733	15.44630534	1972.519077	0.999990002
0.5	0.6	1	0.9	0.99836033	0.001629679	19.59855664	1976.689401	0.99999001	0.998519465	0.001470535	18.00760839	1975.346293	0.99999
0.5	0.6	1	1	0.998329179	0.001660823	19.88242985	1976.872889	0.999990002	0.998330603	0.001659397	19.86913855	1976.864229	0.99999
0.5	0.7	0	0	0.998995005	0.000995005	13.14728346	1968.889644	0.999990009	0.998995005	0.000995005	13.14728346	1968.889644	0.999990009
0.5	0.7	0	0.1	0.823895638	0.17609519	4.112236623	119.7583194	0.999990827	0.823895638	0.17609519	4.112236623	119.7583194	0.999990827
0.5	0.7	0	0.25	0.628693509	0.371298018	2.842814102	57.72036978	0.999991527	0.628693509	0.371298018	2.842814102	57.72036978	0.999991527
0.5	0.7	0	0.5	0.417289087	0.582702932	2.093510497	33.98219492	0.99999202	0.417289087	0.582702932	2.093510497	33.98219492	0.99999202
0.5	0.7	0	0.75	0.287423793	0.712567291	1.748686402	25.37342906	0.999991083	0.287423793	0.712567291	1.748686402	25.37342906	0.999991083
0.5	0.7	0	0.9	0.232885793	0.767108709	1.616438555	22.37626751	0.999994502	0.232885793	0.767108709	1.616438555	22.37626751	0.999994502
0.5	0.7	0	1	0.203320603	0.796673843	1.546408813	20.84568114	0.999994446	0.203320603	0.796673843	1.546408813	20.84568114	0.999994446
0.5	0.7	0.25	0	0.998881492	0.001108514	14.36407788	1970.980236	0.999990006	0.999275239	0.00071477	10.11489046	1961.174774	0.99999001
0.5	0.7	0.25	0.1	0.874544527	0.125445585	5.246566185	179.8421569	0.999990112	0.90952286	0.090467521	4.361090427	180.5058844	0.999990382
0.5	0.7	0.25	0.25	0.719464662	0.280525674	3.63470407	85.98839408	0.999990335	0.772321834	0.227668624	3.300941968	86.47903704	0.999990458
0.5	0.7	0.25	0.5	0.532892399	0.467098253	2.626758631	49.42662847	0.999990652	0.574110023	0.42588084	2.543303676	49.69005551	0.999990863
0.5	0.7	0.25	0.75	0.405729718	0.594262498	2.15271696	36.07055766	0.999992216	0.424353114	0.575639036	2.134462451	36.17396332	0.99999215
0.5	0.7	0.25	0.9	0.348100218	0.651892742	1.969870712	31.4080365	0.99999296	0.354777206	0.645215737	1.964475863	31.43623846	0.999992943
0.5	0.7	0.25	1	0.315428891	0.684563143	1.872756373	29.02382487	0.999992034	0.315358745	0.684633369	1.871176261	29.00751057	0.999992114
0.5	0.7	0.5	0	0.998814481	0.001175523	15.09499579	1972.056485	0.999990003	0.999449933	0.000540071	8.145122689	1952.681769	0.999990004
0.5	0.7	0.5	0.1	0.923744149	0.076245891	6.6708397	286.2148419	0.999990039	0.959041975	0.040948165	4.549481657	287.3188552	0.99999014
0.5	0.7	0.5	0.25	0.819752231	0.180238007	4.831479645	138.1085457	0.999990238	0.883575731	0.11641454	3.823555733	139.0143052	0.999990271
0.5	0.7	0.5	0.5	0.675046826	0.324943501	3.582954128	78.92365022	0.999990327	0.739207476	0.260782785	3.241493521	79.47670298	0.999990261
0.5	0.7	0.5	0.75	0.561418462	0.438572986	2.935267616	57.01209338	0.999991448	0.596579522	0.403412166	2.840122317	57.25939423	0.999991688
0.5	0.7	0.5	0.9	0.505221103	0.494769238	2.670470576	49.33330259	0.999990341	0.519079238	0.480911149	2.642219813	49.42261853	0.999990387
0.5	0.7	0.5	1	0.471884536	0.528107819	2.526033659	45.4059126	0.999992354	0.471803784	0.528188585	2.524019989	45.39997164	0.99999237
0.5	0.7	0.75	0	0.998770931	0.00121907	15.57597191	1972.706676	0.999990001	0.999562632	0.000427375	6.824592694	1943.978193	0.999990007
0.5	0.7	0.75	0.1	0.965269866	0.034720157	8.801331999	544.2269071	0.999990023	0.985572743	0.014417332	4.869891431	545.4083445	0.999990075
0.5	0.7	0.75	0.25	0.914364856	0.085625332	6.747549343	271.0910574	0.999990188	0.955959914	0.044030327	4.485357967	272.2865489	0.999990241
0.5	0.7	0.75	0.5	0.83387415	0.166116076	5.302274169	156.2057842	0.999990226	0.886068562	0.113921764	4.292581639	157.0270981	0.999990326
0.5	0.7	0.75	0.75	0.759905217	0.240085255	4.499167564	112.585723	0.999990472	0.795406565	0.204584155	4.137892841	112.9956847	0.99999072
0.5	0.7	0.75	0.9	0.718860925	0.281130029	4.149337163	97.1190567	0.999990953	0.73469204	0.265298225	4.029279528	97.28122663	0.999990265
0.5	0.7	0.75	1	0.692889124	0.307101363	3.950874513	89.16577102	0.999990487	0.692909321	0.307081168	3.949474028	89.16543253	0.999990489
0.5	0.7	1	0	0.998740472	0.001249534	15.91542104	1973.151123	0.999990006	0.999639083	0.000350917	5.898140899	1935.277342	0.99999
0.5	0.7	1	0.1	0.998723888	0.001266118	16.073033	1973.343047	0.999990005	0.999571949	0.000418055	6.707511519	1943.036136	0.999990005
0.5	0.7	1	0.25	0.998698699	0.001291311	16.31178761	1973.634606	0.99999001	0.999457083	0.000532923	8.054128481	1952.193529	0.999990007
0.5	0.7	1	0.5	0.998655859	0.001334147	16.71591125	1974.082225	0.999990006	0.999223667	0.000766342	10.67866257	1962.960626	0.999990009
0.5	0.7	1	0.75	0.998611934	0.001378071	17.12793273	1974.512856	0.999990005	0.998930435	0.00105957	13.82219627	1970.087908	0.999990005
0.5	0.7	1	0.9	0.998585048	0.001404956	17.37897545	1974.759813	0.999990003	0.998721978	0.001268024	15.97872589	1973.199897	0.999990002
0.5	0.7	1	1	0.998566901	0.001423105	17.54796189	1974.926787	0.999990006	0.998568148	0.001421857	17.53600353	1974.915339	0.999990005
0.5	0.8	0	0	0.998995005	0.000995005	13.14728346	1968.889644	0.999990009	0.998995005	0.000995005	13.14728346	1968.889644	0.999990009
0.5	0.8	0	0.1	0.823895638	0.17609519	4.112236623	119.7583194	0.999990827	0.823895638	0.17609519	4.112236623	119.7583194	0.999990827
0.5	0.8	0	0.25	0.628693509	0.371298018	2.842814102	57.72036978	0.999991527	0.628693509	0.371298018	2.842814102	57.72036978	0.999991527
0.5	0.8	0	0.5	0.417289087	0.582702932	2.093510497	33.98219492	0.99999202	0.417289087	0.582702932	2.093510497	33.98219492	0.99999202
0.5	0.8	0	0.75	0.287423793	0.712567291	1.748686402	25.37342906	0.999991083	0.287423793	0.712567291	1.748686402	25.37342906	0.999991083
0.5	0.8	0	0.9	0.232885793	0.767108709	1.616438555	22.37626751	0.999994502	0.232885793	0.767108709	1.616438555	22.37626751	0.999994502
0.5	0.8	0	1	0.203320603	0.796673843	1.546408813	20.84568114	0.999994446	0.203320603	0.796673843	1.546408813	20.84568114	0.999994446
0.5	0.8	0.25	0	0.998922631	0.001067371	13.92609255	1970.261999	0.999990002	0.999300271	0.000689732	9.830982489	1960.172548	0.999990003
0.5	0.8	0.25	0.1	0.879873803	0.120116651	5.135712488	179.9955374	0.999990454	0.913353212	0.086637012	4.273050265	180.6328003	0.999990225
0.5	0.8	0.25	0.25	0.73103557	0.268954894	3.596343643	86.20172657	0.999990464	0.782067171	0.217923455	3.264822911	86.67295262	0.999990626
0.5	0.8	0.25	0.5	0.548697051	0.451293299	2.6315811	49.67590979	0.99999035	0.589277841	0.410712771	2.545858408	49.93001403	0.999990611
0.5	0.8	0.25	0.75	0.421698641	0.578292951	2.171362404	36.33491632	0.999991591	0.44034331	0.55964823	2.152069179	36.43549624	0.99999154
0.5	0.8	0.25	0.9	0.363375205	0.636616956	1.991699415	31.68065889	0.999992162	0.370116728	0.629875417	1.986034422	31.70939884	0.999992145
0.5	0.8	0.25	1	0.330097877	0.669893045	1.895650951	29.30221197	0.999990922	0.330031301	0.669959693	1.894189582	29.28884262	0.999990994
0.5	0.8	0.5	0	0.998882394	0.00110761	14.36901713	1970.981489	0.999990004	0.99947843	0.00051157	7.803998991	1950.767787	0.999990001
0.5	0.8	0.5	0.1	0.92848005	0.071510007	6.405355086	286.3615049	0.999990057	0.961499964	0.038490193	4.385845047	287.40316	0.999990157
0.5	0.8	0.5	0.25	0.831380899	0.168609127	4.673656549	138.3070498	0.999990026	0.891239147	0.108750968	3.704053735	139.1599725	0.999990115
0.5	0.8	0.5	0.5	0.695287363	0.304703219	3.510515305	79.17528339	0.999990582	0.756331636	0.243658964	3.173999376	79.69564803	0.9999906
0.5	0.8	0.5	0.75	0.586403051	0.413588363	2.909579803	57.29292542	0.999991414	0.620515953	0.37947575	2.813111708	57.52657084	0.999991703
0.5	0.8	0.5	0.9	0.531624808	0.46836531	2.663062947	49.62503673	0.999990118	0.545242161	0.454748027	2.634083714	49.7101438	0.999990188
0.5	0.8	0.5	1	0.498795015	0.501197063	2.528056151	45.7032098	0.999992078	0.498733787	0.501258304	2.526361065	45.69850317	0.999992091
0.5	0.8	0.75	0	0.998857018	0.001132991	14.65259141	1971.423548	0.999990009	0.999589504	0.000400504	6.488085082	1941.237873	0.999990008
0.5	0.8	0.75	0.1	0.967866722	0.032123353	8.323283811	544.3639928	0.999990074	0.986576584	0.013413505	4.641569593	545.4355481	0.99999009
0.5	0.8	0.75	0.25	0.921200769	0.078789258	6.39961133	271.279459	0.999990026	0.959404885	0.040585212	4.274255797	272.3865153	0.999990097
0.5	0.8	0.75	0.5	0.847966314	0.152024008	5.055533091	156.4533717	0.999990322	0.895944804	0.104045677	4.098545148	157.2111657	0.999990481
0.5	0.8	0.75	0.75	0.780722352	0.219267813	4.318367398	112.8795212	0.999990165	0.813604904	0.186385573	3.971387028	113.2565937	0.999990477
0.5	0.8	0.75	0.9	0.743250902	0.256739507	4.000308724	97.43627896	0.999990409	0.758026123	0.241964681	3.883934952	97.58588473	0.999990804
0.5	0.8	0.75	1	0.719437544	0.280553387	3.820723571	89.49735851	0.999990932	0.719474071	0.280516862	3.81952734	89.49743936	0.999990933
0.5	0.8	1	0	0.998839585	0.001150423	14.84938167	1971.709207	0.999990007	0.999663341	0.000326665	5.58272224	1931.784901	0.999990005
0.5	0.8	1	0.1	0.998830408	0.0011596	14.93740481	1971.839543	0.999990008	0.999603684	0.00038632	6.310090214	1939.623262	0.999990004
0.5	0.8	1	0.25	0.998816533	0.001173467	15.07019417	1972.013385	0.999990001	0.999502638	0.000487363	7.510227723	1948.965045	0.99999
0.5	0.8	1	0.5	0.998793132	0.001196872	15.29367696	1972.330326	0.999990005	0.999300351	0.000689654	9.820833233	1960.130204	0.999990005
0.5	0.8	1	0.75	0.998769373	0.001220637	15.51982201	1972.640272	0.99999001	0.999050435	0.000939573	12.55112073	1967.684233	0.999990008
0.5	0.8	1	0.9	0.998754937	0.001235066	15.65676435	1972.804163	0.999990003	0.998874919	0.001115089	14.40604736	1971.0456	0.999990008
0.5	0.8	1	1	0.998745244	0.001244762	15.74862136	1972.924669	0.999990006	0.998746334	0.00124367	15.73789484	1972.910521	0.999990004
0.5	0.9	0	0	0.998995005	0.000995005	13.14728346	1968.889644	0.999990009	0.998995005	0.000995005	13.14728346	1968.889644	0.999990009
0.5	0.9	0	0.1	0.823895638	0.17609519	4.112236623	119.7583194	0.999990827	0.823895638	0.17609519	4.112236623	119.7583194	0.999990827
0.5	0.9	0	0.25	0.628693509	0.371298018	2.842814102	57.72036978	0.999991527	0.628693509	0.371298018	2.842814102	57.72036978	0.999991527
0.5	0.9	0	0.5	0.417289087	0.582702932	2.093510497	33.98219492	0.99999202	0.417289087	0.582702932	2.093510497	33.98219492	0.99999202
0.5	0.9	0	0.75	0.287423793	0.712567291	1.748686402	25.37342906	0.999991083	0.287423793	0.712567291	1.748686402	25.37342906	0.999991083
0.5	0.9	0	0.9	0.232885793	0.767108709	1.616438555	22.37626751	0.999994502	0.232885793	0.767108709	1.616438555	22.37626751	0.999994502
0.5	0.9	0	1	0.203320603	0.796673843	1.546408813	20.84568114	0.999994446	0.203320603	0.796673843	1.546408813	20.84568114	0.999994446
0.5	0.9	0.25	0	0.998960313	0.001029696	13.52198076	1969.577997	0.999990009	0.999323262	0.000666747	9.568232448	1959.225451	0.999990009
0.5	0.9	0.25	0.1	0.88465693	0.11533334	5.031181239	180.1256893	0.99999027	0.916786335	0.083203713	4.190062077	180.7390614	0.999990048
0.5	0.9	0.25	0.25	0.741502916	0.258487695	3.556137124	86.38233343	0.999990611	0.790843678	0.209147128	3.227510775	86.83570071	0.999990806
0.5	0.9	0.25	0.5	0.563394308	0.436595819	2.631148692	49.88758421	0.999990126	0.603317575	0.396672859	2.543670315	50.13286517	0.999990433
0.5	0.9	0.25	0.75	0.436910444	0.563080616	2.185013165	36.55933722	0.999991059	0.455538627	0.544452397	2.164820303	36.65713426	0.999991024
0.5	0.9	0.25	0.9	0.378097489	0.621893968	2.009073597	31.911498	0.999991458	0.384887917	0.615103524	2.003173145	31.94058568	0.999991441
0.5	0.9	0.25	1	0.344332817	0.655660822	1.914475168	29.53761839	0.999993639	0.344270648	0.655723031	1.913134745	29.52681115	0.999993679
0.5	0.9	0.5	0	0.998942056	0.001047949	13.72457813	1969.922005	0.999990004	0.999503296	0.000486708	7.501611664	1948.947026	0.999990003
0.5	0.9	0.5	0.1	0.932587947	0.067402085	6.167861412	286.4846981	0.999990032	0.963617154	0.036372975	4.239061049	287.4629084	0.999990129
0.5	0.9	0.5	0.25	0.841431417	0.158559087	4.529359835	138.47241	0.999990504	0.897805989	0.102184643	3.59480586	139.2739054	0.999990633
0.5	0.9	0.5	0.5	0.712992752	0.286998099	3.438688114	79.38298138	0.999990851	0.771173783	0.228817154	3.107776401	79.8720184	0.999990938
0.5	0.9	0.5	0.75	0.60869206	0.391299388	2.877907752	57.52503776	0.999991447	0.641745533	0.358246245	2.780829529	57.74545033	0.999991778
0.5	0.9	0.5	0.9	0.555476594	0.444513408	2.647543915	49.86660293	0.999990002	0.568817216	0.431172877	2.618095931	49.94745079	0.999990093
0.5	0.9	0.5	1	0.523305739	0.476686161	2.521066305	45.94967943	0.999991901	0.523262582	0.476729329	2.519638517	45.94592702	0.999991911
0.5	0.9	0.75	0	0.998930844	0.001059165	13.85118684	1970.145585	0.999990008	0.999611934	0.000378073	6.200012682	1938.660216	0.999990007
0.5	0.9	0.75	0.1	0.970070233	0.029919829	7.907804644	544.4747812	0.999990063	0.987409062	0.012580967	4.444047851	545.429584	0.999990029
0.5	0.9	0.75	0.25	0.926943156	0.073046954	6.096759777	271.4344363	0.999990111	0.962244594	0.037745586	4.090720548	272.4512748	0.999990181
0.5	0.9	0.75	0.5	0.859731136	0.140259233	4.838087392	156.6535541	0.999990369	0.904075181	0.095915394	3.927625235	157.3480725	0.999990575
0.5	0.9	0.75	0.75	0.798139889	0.201850849	4.154968611	113.1159929	0.999990738	0.828706775	0.171283422	3.821072381	113.4602896	0.999990197
0.5	0.9	0.75	0.9	0.763738259	0.236252653	3.862617813	97.69096959	0.999990912	0.777554761	0.222435513	3.749746384	97.82734638	0.999990274
0.5	0.9	0.75	1	0.741814043	0.258176178	3.698256433	89.76266377	0.999990222	0.741861187	0.258129037	3.697196913	89.76285528	0.999990224
0.5	0.9	1	0	0.998923262	0.001066746	13.93776483	1970.287616	0.999990008	0.999682786	0.000307224	5.320912237	1928.614368	0.999990009
0.5	0.9	1	0.1	0.998919382	0.001070619	13.97521962	1970.338484	0.999990002	0.99962902	0.000360983	5.982557828	1936.498119	0.999990003
0.5	0.9	1	0.25	0.998913549	0.001076458	14.03160883	1970.445807	0.999990008	0.999538813	0.00045119	7.065958412	1945.998493	0.999990003
0.5	0.9	1	0.5	0.998903767	0.001086241	14.12598308	1970.602477	0.999990008	0.999360761	0.000629242	9.128017774	1957.445536	0.999990003
0.5	0.9	1	0.75	0.998893913	0.001096095	14.22089055	1970.757632	0.999990008	0.999144318	0.000845685	11.53312028	1965.315895	0.999990003
0.5	0.9	1	0.9	0.998887965	0.001102039	14.27807927	1970.841797	0.999990005	0.998994135	0.000995865	13.15150942	1968.873462	0.999990001
0.5	0.9	1	1	0.998883989	0.00110602	14.31633426	1970.911281	0.999990009	0.998884917	0.001105091	14.30691583	1970.894251	0.999990007
0.5	1	0	0	0.998995005	0.000995005	13.14728346	1968.889644	0.999990009	0.998995005	0.000995005	13.14728346	1968.889644	0.999990009
0.5	1	0	0.1	0.823895638	0.17609519	4.112236623	119.7583194	0.999990827	0.823895638	0.17609519	4.112236623	119.7583194	0.999990827
0.5	1	0	0.25	0.628693509	0.371298018	2.842814102	57.72036978	0.999991527	0.628693509	0.371298018	2.842814102	57.72036978	0.999991527
0.5	1	0	0.5	0.417289087	0.582702932	2.093510497	33.98219492	0.99999202	0.417289087	0.582702932	2.093510497	33.98219492	0.99999202
0.5	1	0	0.75	0.287423793	0.712567291	1.748686402	25.37342906	0.999991083	0.287423793	0.712567291	1.748686402	25.37342906	0.999991083
0.5	1	0	0.9	0.232885793	0.767108709	1.616438555	22.37626751	0.999994502	0.232885793	0.767108709	1.616438555	22.37626751	0.999994502
0.5	1	0	1	0.203320603	0.796673843	1.546408813	20.84568114	0.999994446	0.203320603	0.796673843	1.546408813	20.84568114	0.999994446
0.5	1	0.25	0	0.998995005	0.000995005	13.14728346	1968.889644	0.999990009	0.998995005	0.000995005	13.14728346	1968.889644	0.999990009
0.5	1	0.25	0.1	0.888988517	0.111001551	4.932491805	180.2384616	0.999990068	0.888988517	0.111001551	4.932491805	180.2384616	0.999990068
0.5	1	0.25	0.25	0.751040292	0.248950475	3.515112389	86.53777231	0.999990767	0.751040292	0.248950475	3.515112389	86.53777231	0.999990767
0.5	1	0.25	0.5	0.577102836	0.422889353	2.626736594	50.07040921	0.999992189	0.577102836	0.422889353	2.626736594	50.07040921	0.999992189
0.5	1	0.25	0.75	0.451405249	0.548585357	2.194566775	36.75297936	0.999990607	0.451405249	0.548585357	2.194566775	36.75297936	0.999990607
0.5	1	0.25	0.9	0.39227664	0.607714198	2.022670767	32.11028671	0.999990838	0.39227664	0.607714198	2.022670767	32.11028671	0.999990838
0.5	1	0.25	1	0.358129392	0.64186368	1.9297816	29.73987928	0.999993072	0.358129392	0.64186368	1.9297816	29.73987928	0.999993072
0.5	1	0.5	0	0.998995005	0.000995005	13.14728346	1968.889644	0.999990009	0.998995005	0.000995005	13.14728346	1968.889644	0.999990009
0.5	1	0.5	0.1	0.936195857	0.063794401	5.953593092	286.5912514	0.999990258	0.936195857	0.063794401	5.953593092	286.5912514	0.999990258
0.5	1	0.5	0.25	0.850228825	0.149761424	4.396937375	138.6116925	0.999990248	0.850228825	0.149761424	4.396937375	138.6116925	0.999990248
0.5	1	0.5	0.5	0.728631959	0.271359163	3.368766207	79.55766038	0.999991122	0.728631959	0.271359163	3.368766207	79.55766038	0.999991122
0.5	1	0.5	0.75	0.628693509	0.371298018	2.842814102	57.72036978	0.999991527	0.628693509	0.371298018	2.842814102	57.72036978	0.999991527
0.5	1	0.5	0.9	0.577102836	0.422889353	2.626736594	50.07040921	0.999992189	0.577102836	0.422889353	2.626736594	50.07040921	0.999992189
0.5	1	0.5	1	0.545683337	0.454308461	2.507927714	46.1575879	0.999991798	0.545683337	0.454308461	2.507927714	46.1575879	0.999991798
0.5	1	0.75	0	0.998995005	0.000995005	13.14728346	1968.889644	0.999990009	0.998995005	0.000995005	13.14728346	1968.889644	0.999990009
0.5	1	0.75	0.1	0.971968541	0.028021575	7.542259148	544.5682462	0.999990116	0.971968541	0.028021575	7.542259148	544.5682462	0.999990116
0.5	1	0.75	0.25	0.931847874	0.068142268	5.829996802	271.5636628	0.999990142	0.931847874	0.068142268	5.829996802	271.5636628	0.999990142
0.5	1	0.75	0.5	0.869719545	0.130270827	4.644787545	156.8189598	0.999990373	0.869719545	0.130270827	4.644787545	156.8189598	0.999990373
0.5	1	0.75	0.75	0.812937756	0.187052638	4.007015682	113.3098365	0.999990395	0.812937756	0.187052638	4.007015682	113.3098365	0.999990395
0.5	1	0.75	0.9	0.781188641	0.218801713	3.73596451	97.89940796	0.999990354	0.781188641	0.218801713	3.73596451	97.89940796	0.999990354
0.5	1	0.75	1	0.760918422	0.239072268	3.584162786	89.98034579	0.999990691	0.760918422	0.239072268	3.584162786	89.98034579	0.999990691
0.5	1	1	0	0.998995005	0.000995005	13.14728346	1968.889644	0.999990009	0.998995005	0.000995005	13.14728346	1968.889644	0.999990009
0.5	1	1	0.1	0.998995005	0.000995005	13.14728346	1968.889644	0.999990009	0.998995005	0.000995005	13.14728346	1968.889644	0.999990009
0.5	1	1	0.25	0.998995005	0.000995005	13.14728346	1968.889644	0.999990009	0.998995005	0.000995005	13.14728346	1968.889644	0.999990009
0.5	1	1	0.5	0.998995005	0.000995005	13.14728346	1968.889644	0.999990009	0.998995005	0.000995005	13.14728346	1968.889644	0.999990009
0.5	1	1	0.75	0.998995005	0.000995005	13.14728346	1968.889644	0.999990009	0.998995005	0.000995005	13.14728346	1968.889644	0.999990009
0.5	1	1	0.9	0.998995005	0.000995005	13.14728346	1968.889644	0.999990009	0.998995005	0.000995005	13.14728346	1968.889644	0.999990009
0.5	1	1	1	0.998995005	0.000995005	13.14728346	1968.889644	0.999990009	0.998995005	0.000995005	13.14728346	1968.889644	0.999990009
0.75	0	0	0	0.998995005	0.000995005	13.14728346	1968.889644	0.999990009	0.998995005	0.000995005	13.14728346	1968.889644	0.999990009
0.75	0	0	0.1	0.823895638	0.17609519	4.112236623	119.7583194	0.999990827	0.823895638	0.17609519	4.112236623	119.7583194	0.999990827
0.75	0	0	0.25	0.628693509	0.371298018	2.842814102	57.72036978	0.999991527	0.628693509	0.371298018	2.842814102	57.72036978	0.999991527
0.75	0	0	0.5	0.417289087	0.582702932	2.093510497	33.98219492	0.99999202	0.417289087	0.582702932	2.093510497	33.98219492	0.99999202
0.75	0	0	0.75	0.287423793	0.712567291	1.748686402	25.37342906	0.999991083	0.287423793	0.712567291	1.748686402	25.37342906	0.999991083
0.75	0	0	0.9	0.232885793	0.767108709	1.616438555	22.37626751	0.999994502	0.232885793	0.767108709	1.616438555	22.37626751	0.999994502
0.75	0	0	1	0.203320603	0.796673843	1.546408813	20.84568114	0.999994446	0.203320603	0.796673843	1.546408813	20.84568114	0.999994446
0.75	0	0.25	0	0.998995005	0.000995005	13.14728346	1968.889644	0.999990009	0.998995005	0.000995005	13.14728346	1968.889644	0.999990009
0.75	0	0.25	0.1	0.823895638	0.17609519	4.112236623	119.7583194	0.999990827	0.823895638	0.17609519	4.112236623	119.7583194	0.999990827
0.75	0	0.25	0.25	0.628693509	0.371298018	2.842814102	57.72036978	0.999991527	0.628693509	0.371298018	2.842814102	57.72036978	0.999991527
0.75	0	0.25	0.5	0.417289087	0.582702932	2.093510497	33.98219492	0.99999202	0.417289087	0.582702932	2.093510497	33.98219492	0.99999202
0.75	0	0.25	0.75	0.287423793	0.712567291	1.748686402	25.37342906	0.999991083	0.287423793	0.712567291	1.748686402	25.37342906	0.999991083
0.75	0	0.25	0.9	0.232885793	0.767108709	1.616438555	22.37626751	0.999994502	0.232885793	0.767108709	1.616438555	22.37626751	0.999994502
0.75	0	0.25	1	0.203320603	0.796673843	1.546408813	20.84568114	0.999994446	0.203320603	0.796673843	1.546408813	20.84568114	0.999994446
0.75	0	0.5	0	0.998995005	0.000995005	13.14728346	1968.889644	0.999990009	0.998995005	0.000995005	13.14728346	1968.889644	0.999990009
0.75	0	0.5	0.1	0.823895638	0.17609519	4.112236623	119.7583194	0.999990827	0.823895638	0.17609519	4.112236623	119.7583194	0.999990827
0.75	0	0.5	0.25	0.628693509	0.371298018	2.842814102	57.72036978	0.999991527	0.628693509	0.371298018	2.842814102	57.72036978	0.999991527
0.75	0	0.5	0.5	0.417289087	0.582702932	2.093510497	33.98219492	0.99999202	0.417289087	0.582702932	2.093510497	33.98219492	0.99999202
0.75	0	0.5	0.75	0.287423793	0.712567291	1.748686402	25.37342906	0.999991083	0.287423793	0.712567291	1.748686402	25.37342906	0.999991083
0.75	0	0.5	0.9	0.232885793	0.767108709	1.616438555	22.37626751	0.999994502	0.232885793	0.767108709	1.616438555	22.37626751	0.999994502
0.75	0	0.5	1	0.203320603	0.796673843	1.546408813	20.84568114	0.999994446	0.203320603	0.796673843	1.546408813	20.84568114	0.999994446
0.75	0	0.75	0	0.998995005	0.000995005	13.14728346	1968.889644	0.999990009	0.998995005	0.000995005	13.14728346	1968.889644	0.999990009
0.75	0	0.75	0.1	0.823895638	0.17609519	4.112236623	119.7583194	0.999990827	0.823895638	0.17609519	4.112236623	119.7583194	0.999990827
0.75	0	0.75	0.25	0.628693509	0.371298018	2.842814102	57.72036978	0.999991527	0.628693509	0.371298018	2.842814102	57.72036978	0.999991527
0.75	0	0.75	0.5	0.417289087	0.582702932	2.093510497	33.98219492	0.99999202	0.417289087	0.582702932	2.093510497	33.98219492	0.99999202
0.75	0	0.75	0.75	0.287423793	0.712567291	1.748686402	25.37342906	0.999991083	0.287423793	0.712567291	1.748686402	25.37342906	0.999991083
0.75	0	0.75	0.9	0.232885793	0.767108709	1.616438555	22.37626751	0.999994502	0.232885793	0.767108709	1.616438555	22.37626751	0.999994502
0.75	0	0.75	1	0.203320603	0.796673843	1.546408813	20.84568114	0.999994446	0.203320603	0.796673843	1.546408813	20.84568114	0.999994446
0.75	0	1	0	0.998995005	0.000995005	13.14728346	1968.889644	0.999990009	0.998995005	0.000995005	13.14728346	1968.889644	0.999990009
0.75	0	1	0.1	0.823895638	0.17609519	4.112236623	119.7583194	0.999990827	0.823895638	0.17609519	4.112236623	119.7583194	0.999990827
0.75	0	1	0.25	0.628693509	0.371298018	2.842814102	57.72036978	0.999991527	0.628693509	0.371298018	2.842814102	57.72036978	0.999991527
0.75	0	1	0.5	0.417289087	0.582702932	2.093510497	33.98219492	0.99999202	0.417289087	0.582702932	2.093510497	33.98219492	0.99999202
0.75	0	1	0.75	0.287423793	0.712567291	1.748686402	25.37342906	0.999991083	0.287423793	0.712567291	1.748686402	25.37342906	0.999991083
0.75	0	1	0.9	0.232885793	0.767108709	1.616438555	22.37626751	0.999994502	0.232885793	0.767108709	1.616438555	22.37626751	0.999994502
0.75	0	1	1	0.203320603	0.796673843	1.546408813	20.84568114	0.999994446	0.203320603	0.796673843	1.546408813	20.84568114	0.999994446
0.75	0.001	0	0	0.998995005	0.000995005	13.14728346	1968.889644	0.999990009	0.998995005	0.000995005	13.14728346	1968.889644	0.999990009
0.75	0.001	0	0.1	0.823895638	0.17609519	4.112236623	119.7583194	0.999990827	0.823895638	0.17609519	4.112236623	119.7583194	0.999990827
0.75	0.001	0	0.25	0.628693509	0.371298018	2.842814102	57.72036978	0.999991527	0.628693509	0.371298018	2.842814102	57.72036978	0.999991527
0.75	0.001	0	0.5	0.417289087	0.582702932	2.093510497	33.98219492	0.99999202	0.417289087	0.582702932	2.093510497	33.98219492	0.99999202
0.75	0.001	0	0.75	0.287423793	0.712567291	1.748686402	25.37342906	0.999991083	0.287423793	0.712567291	1.748686402	25.37342906	0.999991083
0.75	0.001	0	0.9	0.232885793	0.767108709	1.616438555	22.37626751	0.999994502	0.232885793	0.767108709	1.616438555	22.37626751	0.999994502
0.75	0.001	0	1	0.203320603	0.796673843	1.546408813	20.84568114	0.999994446	0.203320603	0.796673843	1.546408813	20.84568114	0.999994446
0.75	0.001	0.25	0	0.998041969	0.001948039	22.37500816	1978.526868	0.999990008	0.998998354	0.000991648	13.12024333	1968.836958	0.999990002
0.75	0.001	0.25	0.1	0.741295623	0.258694732	5.364674009	166.3069043	0.999990355	0.830498944	0.169491316	4.46519196	168.1360665	0.99999026
0.75	0.001	0.25	0.25	0.535454603	0.464536299	2.964830502	69.94705437	0.999990902	0.629601925	0.370388672	2.862761227	70.48451055	0.999990597
0.75	0.001	0.25	0.5	0.365528197	0.634462978	2.075670808	35.12260357	0.999991175	0.41763811	0.582352245	2.095786635	34.90850347	0.999990355
0.75	0.001	0.25	0.75	0.268120811	0.731872616	1.735890398	25.59278448	0.999993427	0.28765346	0.712337804	1.749749892	25.50363053	0.999991264
0.75	0.001	0.25	0.9	0.22651632	0.773478071	1.61241588	22.55003383	0.99999439	0.233072313	0.766921103	1.617230157	22.44487609	0.999993416
0.75	0.001	0.25	1	0.203439589	0.796551594	1.548024407	21.02011377	0.999991184	0.203484495	0.796509328	1.547080651	20.89642896	0.999993824
0.75	0.001	0.5	0	0.995773765	0.004216241	41.15592708	1980.736779	0.999990006	0.999022648	0.000967357	12.94376848	1968.622596	0.999990006
0.75	0.001	0.5	0.1	0.682549466	0.317440682	10.52700678	267.8573508	0.999990149	0.872878654	0.127111359	6.600286838	276.8605275	0.999990013
0.75	0.001	0.5	0.25	0.448700868	0.551289598	3.553126178	113.7719215	0.999990466	0.643037587	0.356952781	3.377972408	119.4416442	0.999990368
0.75	0.001	0.5	0.5	0.318000531	0.681990044	2.066581827	53.39741373	0.999990576	0.418934186	0.581056698	2.123757384	54.56930931	0.999990884
0.75	0.001	0.5	0.75	0.249919577	0.750071892	1.724931413	30.08926531	0.999991469	0.288087777	0.711903841	1.754388274	28.87427225	0.999991618
0.75	0.001	0.5	0.9	0.220362921	0.779628124	1.610171397	24.26706019	0.999991045	0.233372749	0.766618432	1.619883469	23.39881978	0.999991181
0.75	0.001	0.5	1	0.20361584	0.796375081	1.551013432	22.05927048	0.999990921	0.203730014	0.79626266	1.54907871	21.39624776	0.999992674
0.75	0.001	0.75	0	0.991805001	0.008185002	70.23770275	1977.10659	0.999990004	0.999077773	0.00091223	12.52250707	1967.862653	0.999990003
0.75	0.001	0.75	0.1	0.713982986	0.286007082	28.68163067	517.1776718	0.999990068	0.93855927	0.061430825	10.71836979	537.5529223	0.999990094
0.75	0.001	0.75	0.25	0.414692906	0.585297261	9.102778643	229.6748635	0.999990167	0.719146502	0.28084354	7.308661789	249.2315583	0.999990042
0.75	0.001	0.75	0.5	0.279778764	0.720211367	2.473091214	108.7926738	0.999990131	0.429595419	0.570395051	2.668613512	117.4016002	0.99999047
0.75	0.001	0.75	0.75	0.233234632	0.766755893	1.742060616	60.62620935	0.999990525	0.289309702	0.710681139	1.790639088	62.61549647	0.999990842
0.75	0.001	0.75	0.9	0.214511282	0.785479805	1.614022538	38.24925767	0.999991088	0.233930553	0.766059937	1.62903949	35.9028767	0.99999049
0.75	0.001	0.75	1	0.203894454	0.796096717	1.557172914	28.33146416	0.999991171	0.204131555	0.795859396	1.554590591	25.76997375	0.99999095
0.75	0.001	1	0	0.985982843	0.014007161	108.2954498	1970.049494	0.999990004	0.999147356	0.000842649	11.95667349	1966.540594	0.999990005
0.75	0.001	1	0.1	0.977353684	0.022636321	152.7810251	1953.409401	0.999990005	0.997854859	0.002135143	22.96014238	1976.77843	0.999990002
0.75	0.001	1	0.25	0.955580578	0.044408398	243.5455779	1911.222797	0.999988976	0.992500147	0.007489863	58.9391222	1966.762421	0.99999001
0.75	0.001	1	0.5	0.87804558	0.121928462	459.4608182	1763.008323	0.999974042	0.955560714	0.044428647	217.0663388	1875.519708	0.999989361
0.75	0.001	1	0.75	0.704288608	0.295668071	713.621159	1428.936986	0.999956679	0.810598744	0.189367825	539.8482148	1588.841945	0.99996657
0.75	0.001	1	0.9	0.52252516	0.477432281	799.0644324	1054.316754	0.999957441	0.600214701	0.399741566	753.2639984	1198.858586	0.999956267
0.75	0.001	1	1	0.362034368	0.637937285	684.9955795	666.296009	0.999971653	0.373508017	0.626461592	712.5828538	711.5518929	0.99996961
0.75	0.002	0	0	0.998995005	0.000995005	13.14728346	1968.889644	0.999990009	0.998995005	0.000995005	13.14728346	1968.889644	0.999990009
0.75	0.002	0	0.1	0.823895638	0.17609519	4.112236623	119.7583194	0.999990827	0.823895638	0.17609519	4.112236623	119.7583194	0.999990827
0.75	0.002	0	0.25	0.628693509	0.371298018	2.842814102	57.72036978	0.999991527	0.628693509	0.371298018	2.842814102	57.72036978	0.999991527
0.75	0.002	0	0.5	0.417289087	0.582702932	2.093510497	33.98219492	0.99999202	0.417289087	0.582702932	2.093510497	33.98219492	0.99999202
0.75	0.002	0	0.75	0.287423793	0.712567291	1.748686402	25.37342906	0.999991083	0.287423793	0.712567291	1.748686402	25.37342906	0.999991083
0.75	0.002	0	0.9	0.232885793	0.767108709	1.616438555	22.37626751	0.999994502	0.232885793	0.767108709	1.616438555	22.37626751	0.999994502
0.75	0.002	0	1	0.203320603	0.796673843	1.546408813	20.84568114	0.999994446	0.203320603	0.796673843	1.546408813	20.84568114	0.999994446
0.75	0.002	0.25	0	0.997701355	0.002288649	25.12830606	1979.127666	0.999990004	0.999001421	0.000988582	13.09493358	1968.799245	0.999990003
0.75	0.002	0.25	0.1	0.725973382	0.274016662	5.450628969	166.7968497	0.999990043	0.832827346	0.167163129	4.547193008	169.9240565	0.999990474
0.75	0.002	0.25	0.25	0.526515658	0.473474585	2.930877768	71.14923984	0.999990243	0.63042023	0.369570246	2.878004517	72.45964043	0.999990476
0.75	0.002	0.25	0.5	0.363532197	0.636458508	2.065664628	35.83694334	0.999990705	0.417986753	0.58200449	2.098055653	35.63455354	0.999991243
0.75	0.002	0.25	0.75	0.267979047	0.732012882	1.735188208	25.80996984	0.999991929	0.287883107	0.71210876	1.750812625	25.62592381	0.999991867
0.75	0.002	0.25	0.9	0.226673757	0.773317682	1.613456533	22.70132012	0.999991438	0.233258847	0.766733377	1.618021384	22.50712458	0.999992224
0.75	0.002	0.25	1	0.203658561	0.796335094	1.549487822	21.1516127	0.999993654	0.203648412	0.796344764	1.547752235	20.94107142	0.999993176
0.75	0.002	0.5	0	0.994881659	0.00510835	47.4321418	1979.122226	0.999990009	0.999038492	0.000951516	12.81739007	1968.409757	0.999990008
0.75	0.002	0.5	0.1	0.666465055	0.333525068	10.86200137	267.1635954	0.999990122	0.879763997	0.120226281	6.726452344	278.8150657	0.999990278
0.75	0.002	0.5	0.25	0.442474467	0.557515944	3.685971923	115.1581629	0.99999041	0.650223573	0.349766861	3.574714079	122.4530467	0.999990433
0.75	0.002	0.5	0.5	0.316496174	0.683493977	2.079307799	56.07621152	0.99999015	0.420553371	0.579437711	2.15277724	58.11331844	0.999991082
0.75	0.002	0.5	0.75	0.250057129	0.749933901	1.729368942	32.8467155	0.999991031	0.28875616	0.711235721	1.760278284	31.53524996	0.999991881
0.75	0.002	0.5	0.9	0.220804031	0.779186092	1.614654422	25.77942425	0.999990124	0.233861218	0.766129667	1.623373823	24.36143646	0.999990885
0.75	0.002	0.5	1	0.20412518	0.795865741	1.555463783	23.05489949	0.999990921	0.204140369	0.795852105	1.55177144	21.90838836	0.999992475
0.75	0.002	0.75	0	0.990403093	0.009586912	78.71994522	1973.645944	0.999990005	0.999110209	0.000879791	12.25098371	1967.249046	0.99999
0.75	0.002	0.75	0.1	0.705155167	0.294834911	29.13758816	515.4741611	0.999990078	0.944533477	0.05545658	10.44952113	539.4586301	0.999990058
0.75	0.002	0.75	0.25	0.422914888	0.577075166	10.01111247	232.3250887	0.999990053	0.742601571	0.257388694	7.881973633	254.094611	0.999990265
0.75	0.002	0.75	0.5	0.282876916	0.717113411	2.785787482	114.0504904	0.999990327	0.439344704	0.560645762	3.057273651	123.9553036	0.999990466
0.75	0.002	0.75	0.75	0.234486832	0.765503937	1.800448638	68.91561598	0.999990768	0.291484946	0.708505893	1.852958597	71.52396123	0.999990838
0.75	0.002	0.75	0.9	0.215529793	0.784461055	1.635133062	49.08317206	0.999990848	0.235040587	0.764949743	1.645858685	46.89228208	0.99999033
0.75	0.002	0.75	1	0.204855059	0.795135108	1.570252917	36.54229643	0.999990166	0.204963226	0.795027654	1.563772443	31.66146728	0.99999088
0.75	0.002	1	0	0.984355848	0.015634158	116.4864212	1965.332729	0.999990006	0.999192586	0.000797414	11.55746637	1965.41359	0.99999
0.75	0.002	1	0.1	0.976873498	0.023116511	153.974873	1950.1634	0.999990008	0.99813637	0.001853634	20.90770517	1976.707202	0.999990004
0.75	0.002	1	0.25	0.959845798	0.04014419	225.6570633	1915.688484	0.999989988	0.994177985	0.005812016	49.44055938	1972.773189	0.999990001
0.75	0.002	1	0.5	0.907263208	0.09271602	387.2178693	1811.165268	0.999979228	0.970047078	0.029942928	168.6798252	1915.464707	0.999990006
0.75	0.002	1	0.75	0.802917379	0.19704702	591.1917638	1609.714361	0.999964399	0.881986905	0.117988551	425.366184	1740.110372	0.999975456
0.75	0.002	1	0.9	0.697771136	0.302185603	717.9807292	1406.967393	0.999956739	0.754918318	0.245041989	646.2172012	1513.575709	0.999960307
0.75	0.002	1	1	0.598887227	0.401067956	786.4766993	1210.916955	0.999955183	0.60808796	0.391866136	795.9437486	1250.725884	0.999954097
0.75	0.005	0	0	0.998995005	0.000995005	13.14728346	1968.889644	0.999990009	0.998995005	0.000995005	13.14728346	1968.889644	0.999990009
0.75	0.005	0	0.1	0.823895638	0.17609519	4.112236623	119.7583194	0.999990827	0.823895638	0.17609519	4.112236623	119.7583194	0.999990827
0.75	0.005	0	0.25	0.628693509	0.371298018	2.842814102	57.72036978	0.999991527	0.628693509	0.371298018	2.842814102	57.72036978	0.999991527
0.75	0.005	0	0.5	0.417289087	0.582702932	2.093510497	33.98219492	0.99999202	0.417289087	0.582702932	2.093510497	33.98219492	0.99999202
0.75	0.005	0	0.75	0.287423793	0.712567291	1.748686402	25.37342906	0.999991083	0.287423793	0.712567291	1.748686402	25.37342906	0.999991083
0.75	0.005	0	0.9	0.232885793	0.767108709	1.616438555	22.37626751	0.999994502	0.232885793	0.767108709	1.616438555	22.37626751	0.999994502
0.75	0.005	0	1	0.203320603	0.796673843	1.546408813	20.84568114	0.999994446	0.203320603	0.796673843	1.546408813	20.84568114	0.999994446
0.75	0.005	0.25	0	0.997503172	0.002486829	26.50147417	1978.564041	0.999990001	0.999009863	0.000980144	13.02388722	1968.692968	0.999990007
0.75	0.005	0.25	0.1	0.72535301	0.274637284	5.567831168	168.0275352	0.999990294	0.837235274	0.162754769	4.672556661	172.2027323	0.999990043
0.75	0.005	0.25	0.25	0.52697888	0.473012267	2.956306153	73.0400191	0.999991148	0.632669927	0.367320912	2.91493867	75.0531613	0.999990839
0.75	0.005	0.25	0.5	0.364427101	0.635564165	2.072508758	37.18515971	0.999991266	0.419030326	0.580959813	2.104815286	37.20672141	0.999990139
0.75	0.005	0.25	0.75	0.268694032	0.731296995	1.739345938	26.28213935	0.999991027	0.288571919	0.711419702	1.753996074	25.97367243	0.999991621
0.75	0.005	0.25	0.9	0.22728779	0.772702318	1.616838934	23.00687919	0.999990108	0.233818534	0.766174717	1.620392746	22.68547774	0.999993251
0.75	0.005	0.25	1	0.204214943	0.795779092	1.55250233	21.39993892	0.999994034	0.204140309	0.79585066	1.549765416	21.06773359	0.999990969
0.75	0.005	0.5	0	0.994768407	0.005221595	47.95351545	1978.020425	0.999990002	0.999072646	0.000917362	12.53287385	1967.852935	0.999990009
0.75	0.005	0.5	0.1	0.681978589	0.318011596	11.20689116	269.2027274	0.999990185	0.89032575	0.10966445	6.83104378	281.2111331	0.9999902
0.75	0.005	0.5	0.25	0.454018288	0.54597231	4.079564361	118.579471	0.999990598	0.665127883	0.334862197	3.912171286	126.3283315	0.99999008
0.75	0.005	0.5	0.5	0.320077549	0.679913613	2.153543479	59.82053726	0.999991162	0.425252809	0.574737215	2.232418923	62.52983167	0.999990024
0.75	0.005	0.5	0.75	0.251977633	0.748013314	1.750567387	37.13129105	0.999990947	0.290783798	0.709207333	1.778890762	36.58084137	0.999991131
0.75	0.005	0.5	0.9	0.222340573	0.777650069	1.628080907	28.81271423	0.999990642	0.235335527	0.764656304	1.63411644	27.00207659	0.999991831
0.75	0.005	0.5	1	0.205488502	0.794502926	1.56623753	25.17174037	0.999991428	0.20537705	0.794614523	1.559986728	23.39225524	0.999991573
0.75	0.005	0.75	0	0.99092738	0.009062625	75.18938163	1973.674785	0.999990004	0.999170449	0.000819552	11.72186582	1965.894113	0.999990001
0.75	0.005	0.75	0.1	0.736059199	0.263930831	28.3336766	519.6826042	0.99999003	0.952677776	0.047312296	9.939428474	541.7016156	0.999990072
0.75	0.005	0.75	0.25	0.462985085	0.53700512	11.69713631	240.0065551	0.999990205	0.779294173	0.220696087	8.425828528	259.818393	0.99999026
0.75	0.005	0.75	0.5	0.297411314	0.7025789	3.542813545	122.3138105	0.999990213	0.463447373	0.536542803	3.87049939	132.2602099	0.999990176
0.75	0.005	0.75	0.75	0.240073515	0.759916616	1.999755896	78.47497772	0.999990131	0.29856204	0.701428615	2.067631937	81.49102346	0.999990656
0.75	0.005	0.75	0.9	0.219183021	0.780807015	1.723183211	61.96145497	0.999990037	0.238746451	0.761243906	1.722127752	61.47974492	0.999990357
0.75	0.005	0.75	1	0.207789633	0.792201192	1.621537417	51.79956155	0.999990825	0.207616383	0.792374499	1.601031651	47.49372907	0.999990882
0.75	0.005	1	0	0.986329929	0.013660076	105.1125273	1967.960231	0.999990005	0.99926929	0.000720711	10.8452643	1963.094903	0.99999
0.75	0.005	1	0.1	0.981551052	0.018438951	130.5884155	1958.200723	0.999990002	0.99848979	0.001500213	18.14083577	1975.558083	0.999990003
0.75	0.005	1	0.25	0.971686287	0.028303713	177.0445183	1937.94181	0.999990001	0.995921552	0.004068458	38.44172287	1977.810955	0.999990009
0.75	0.005	1	0.5	0.945020764	0.054965961	278.2408826	1883.90464	0.999986725	0.982694856	0.017295147	116.2690623	1950.03598	0.999990003
0.75	0.005	1	0.75	0.898494717	0.101482964	410.2942843	1792.853322	0.999977682	0.940374496	0.059611374	283.9042555	1865.644381	0.999985871
0.75	0.005	1	0.9	0.855700089	0.14427079	504.0105638	1711.304818	0.999970878	0.883498584	0.116476573	441.858714	1764.091816	0.999975156
0.75	0.005	1	1	0.818062572	0.181903407	572.0610822	1640.404	0.999965979	0.820940125	0.179025793	574.2814733	1658.12646	0.999965917
0.75	0.01	0	0	0.998995005	0.000995005	13.14728346	1968.889644	0.999990009	0.998995005	0.000995005	13.14728346	1968.889644	0.999990009
0.75	0.01	0	0.1	0.823895638	0.17609519	4.112236623	119.7583194	0.999990827	0.823895638	0.17609519	4.112236623	119.7583194	0.999990827
0.75	0.01	0	0.25	0.628693509	0.371298018	2.842814102	57.72036978	0.999991527	0.628693509	0.371298018	2.842814102	57.72036978	0.999991527
0.75	0.01	0	0.5	0.417289087	0.582702932	2.093510497	33.98219492	0.99999202	0.417289087	0.582702932	2.093510497	33.98219492	0.99999202
0.75	0.01	0	0.75	0.287423793	0.712567291	1.748686402	25.37342906	0.999991083	0.287423793	0.712567291	1.748686402	25.37342906	0.999991083
0.75	0.01	0	0.9	0.232885793	0.767108709	1.616438555	22.37626751	0.999994502	0.232885793	0.767108709	1.616438555	22.37626751	0.999994502
0.75	0.01	0	1	0.203320603	0.796673843	1.546408813	20.84568114	0.999994446	0.203320603	0.796673843	1.546408813	20.84568114	0.999994446
0.75	0.01	0.25	0	0.997526267	0.002463737	26.3013771	1978.425316	0.999990004	0.999022485	0.00096752	12.91516779	1968.497432	0.999990005
0.75	0.01	0.25	0.1	0.731646915	0.268343227	5.723385103	169.6558699	0.999990143	0.842005231	0.157985261	4.774902443	173.8529609	0.999990492
0.75	0.01	0.25	0.25	0.530265235	0.469724895	3.008396917	74.76696269	0.99999013	0.636063789	0.363927082	2.963149436	76.98799107	0.999990871
0.75	0.01	0.25	0.5	0.36604656	0.633944558	2.084031976	38.53159947	0.999991118	0.42076149	0.57922966	2.115909283	38.86817141	0.99999115
0.75	0.01	0.25	0.75	0.269811025	0.730180031	1.745094834	26.84554927	0.999991055	0.289719457	0.710270749	1.759284834	26.50418366	0.999990206
0.75	0.01	0.25	0.9	0.228224803	0.77176828	1.6212474	23.36377977	0.999993084	0.234751605	0.765241076	1.624336853	22.96735112	0.999992681
0.75	0.01	0.25	1	0.205056876	0.794937315	1.556315329	21.68047002	0.99999419	0.204960611	0.795032132	1.553115228	21.26858999	0.999992743
0.75	0.01	0.5	0	0.995071634	0.004918375	45.92659836	1978.671476	0.999990009	0.999112987	0.000877015	12.18105601	1967.054257	0.999990003
0.75	0.01	0.5	0.1	0.702301625	0.297688413	11.46793962	271.8680099	0.999990037	0.899633857	0.100356157	6.836707814	282.8783695	0.999990014
0.75	0.01	0.5	0.25	0.469496117	0.530494557	4.487038169	121.6475961	0.999990674	0.682254249	0.317736374	4.215048939	129.1425736	0.999990623
0.75	0.01	0.5	0.5	0.325732292	0.674258714	2.257916587	62.731894	0.999991006	0.432697037	0.567293863	2.348127194	65.6841771	0.9999909
0.75	0.01	0.5	0.75	0.255037205	0.744953662	1.783373886	40.53227681	0.999990867	0.294217128	0.705773974	1.811959091	40.79460016	0.999991102
0.75	0.01	0.5	0.9	0.224759841	0.775232107	1.648267581	31.93834788	0.999991948	0.237820724	0.762170497	1.652879129	30.50181875	0.999991221
0.75	0.01	0.5	1	0.207621962	0.792368595	1.582021867	27.64728866	0.999990558	0.207456461	0.79253533	1.574129622	25.68208876	0.999991791
0.75	0.01	0.75	0	0.99193864	0.00805137	68.96191139	1975.878715	0.99999001	0.999232048	0.000757955	11.15157505	1964.194299	0.999990003
0.75	0.01	0.75	0.1	0.767687561	0.232302555	27.24989969	524.4514265	0.999990116	0.959021599	0.040968432	9.414251094	543.1828762	0.999990031
0.75	0.01	0.75	0.25	0.50628832	0.493701854	12.85006115	246.3430183	0.999990174	0.810563487	0.189426788	8.572772842	263.5417659	0.999990275
0.75	0.01	0.75	0.5	0.318319393	0.681671043	4.42958927	128.7039649	0.999990436	0.495327087	0.504663399	4.709733046	138.1792814	0.999990486
0.75	0.01	0.75	0.75	0.249464425	0.750525651	2.320333464	84.87365758	0.999990076	0.310863249	0.689127075	2.426449776	88.09622781	0.999990324
0.75	0.01	0.75	0.9	0.22558722	0.774402799	1.892368798	69.24481405	0.99999002	0.245658925	0.754331162	1.890611022	69.65400743	0.999990087
0.75	0.01	0.75	1	0.212974051	0.787016769	1.73238723	60.76759323	0.99999082	0.212549663	0.787440543	1.696191925	58.99985067	0.999990205
0.75	0.01	1	0	0.988498037	0.011491967	92.60630897	1972.263862	0.999990004	0.999341022	0.000648985	10.14055216	1960.371422	0.999990007
0.75	0.01	1	0.1	0.985397769	0.014592236	110.3368526	1966.190019	0.999990005	0.998742746	0.001247263	16.00198997	1973.638096	0.999990009
0.75	0.01	1	0.25	0.979400771	0.020589231	141.622152	1954.207408	0.999990002	0.996946868	0.003043139	31.22347901	1979.507737	0.999990007
0.75	0.01	1	0.5	0.964629254	0.035360748	207.5055648	1924.689655	0.999990003	0.988797404	0.011192605	85.37701971	1966.035657	0.999990009
0.75	0.01	1	0.75	0.941273952	0.058711945	292.2681161	1878.607085	0.999985897	0.965499918	0.034490085	198.2835648	1920.646718	0.999990003
0.75	0.01	1	0.9	0.921339571	0.078642269	352.9542743	1840.117815	0.99998184	0.936375586	0.063609299	305.6355205	1868.165837	0.999984885
0.75	0.01	1	1	0.904726146	0.095252565	397.7851038	1808.48386	0.999978711	0.905997285	0.093981544	397.5371336	1816.473364	0.999978829
0.75	0.02	0	0	0.998995005	0.000995005	13.14728346	1968.889644	0.999990009	0.998995005	0.000995005	13.14728346	1968.889644	0.999990009
0.75	0.02	0	0.1	0.823895638	0.17609519	4.112236623	119.7583194	0.999990827	0.823895638	0.17609519	4.112236623	119.7583194	0.999990827
0.75	0.02	0	0.25	0.628693509	0.371298018	2.842814102	57.72036978	0.999991527	0.628693509	0.371298018	2.842814102	57.72036978	0.999991527
0.75	0.02	0	0.5	0.417289087	0.582702932	2.093510497	33.98219492	0.99999202	0.417289087	0.582702932	2.093510497	33.98219492	0.99999202
0.75	0.02	0	0.75	0.287423793	0.712567291	1.748686402	25.37342906	0.999991083	0.287423793	0.712567291	1.748686402	25.37342906	0.999991083
0.75	0.02	0	0.9	0.232885793	0.767108709	1.616438555	22.37626751	0.999994502	0.232885793	0.767108709	1.616438555	22.37626751	0.999994502
0.75	0.02	0	1	0.203320603	0.796673843	1.546408813	20.84568114	0.999994446	0.203320603	0.796673843	1.546408813	20.84568114	0.999994446
0.75	0.02	0.25	0	0.997591084	0.002398924	25.80534662	1978.432374	0.999990007	0.99904464	0.000945364	12.71959335	1968.125039	0.999990004
0.75	0.02	0.25	0.1	0.740757023	0.259233056	5.888760469	171.3778288	0.999990079	0.848533721	0.151456352	4.873100903	175.4298945	0.999990073
0.75	0.02	0.25	0.25	0.536247405	0.463742911	3.089902413	76.61191965	0.999990315	0.642143219	0.357847793	3.036669881	78.89399615	0.999991012
0.75	0.02	0.25	0.5	0.369214313	0.630776513	2.105451217	40.16766046	0.999990826	0.424192543	0.575797478	2.137416039	40.80446908	0.999990022
0.75	0.02	0.25	0.75	0.272004906	0.72798814	1.755781715	27.71003619	0.999993046	0.292012394	0.7079781	1.769790532	27.41858551	0.999990495
0.75	0.02	0.25	0.9	0.230066058	0.769927578	1.629383818	23.93146058	0.999993636	0.236618555	0.76337453	1.632191355	23.48976052	0.999993085
0.75	0.02	0.25	1	0.206711664	0.793281066	1.563319036	22.12745419	0.999992729	0.206602882	0.793388868	1.559792355	21.64709514	0.99999175
0.75	0.02	0.5	0	0.99549118	0.004498826	43.02521984	1979.468944	0.999990006	0.99917015	0.000819859	11.65955893	1965.741109	0.999990009
0.75	0.02	0.5	0.1	0.727669425	0.27232068	11.57582499	274.5970186	0.999990105	0.910241098	0.089749	6.748207596	284.4129033	0.999990098
0.75	0.02	0.5	0.25	0.493380729	0.506609425	4.972143006	124.8025305	0.999990154	0.7061012	0.293888915	4.524154769	131.8041455	0.999990115
0.75	0.02	0.5	0.5	0.3365205	0.663470325	2.436822374	65.70359481	0.999990825	0.446575169	0.553415538	2.539127392	68.70760993	0.999990706
0.75	0.02	0.5	0.75	0.261166113	0.738825311	1.848749569	43.89648192	0.999991424	0.301188039	0.698802502	1.880832281	44.63015703	0.99999054
0.75	0.02	0.5	0.9	0.229614617	0.770377441	1.689201174	35.59324139	0.999992058	0.242879844	0.757110384	1.692939094	34.90720477	0.999990228
0.75	0.02	0.5	1	0.211896991	0.788095327	1.61381666	31.06418898	0.999992318	0.211679135	0.788311487	1.603965829	29.4055116	0.999990622
0.75	0.02	0.75	0	0.9931048	0.006885203	61.38562843	1978.135381	0.999990003	0.999308942	0.00068106	10.401342	1961.535926	0.999990001
0.75	0.02	0.75	0.1	0.802475904	0.197514188	25.5337126	529.0514421	0.999990092	0.965465771	0.03452428	8.751527827	544.4678485	0.99999005
0.75	0.02	0.75	0.25	0.562133344	0.43785696	13.59092468	252.3695244	0.999990304	0.843518222	0.156472016	8.421034689	266.6928831	0.999990238
0.75	0.02	0.75	0.5	0.354356395	0.64563396	5.579848161	135.0080632	0.999990354	0.543742975	0.456247347	5.606959263	143.6163783	0.999990322
0.75	0.02	0.75	0.75	0.268567804	0.731422615	2.90199309	90.96259212	0.999990419	0.335424888	0.664565837	3.052402036	94.18200986	0.999990724
0.75	0.02	0.75	0.9	0.239273562	0.760716525	2.249363143	75.50552524	0.999990088	0.260666473	0.739324154	2.259309396	76.30118114	0.999990627
0.75	0.02	0.75	1	0.224250899	0.775739344	1.989506891	67.50962894	0.999990243	0.22356714	0.77642318	1.940894047	66.83051318	0.999990319
0.75	0.02	1	0	0.99072025	0.009269753	78.86286271	1976.285666	0.999990003	0.999423864	0.000566143	9.279404132	1956.303434	0.999990007
0.75	0.02	1	0.1	0.988853672	0.011136328	90.38500939	1972.861489	0.999990001	0.998981162	0.001008847	13.83552868	1970.411085	0.999990009
0.75	0.02	1	0.25	0.985451691	0.014538319	110.0586618	1966.380783	0.99999001	0.997764178	0.002225829	24.89944809	1979.316611	0.999990007
0.75	0.02	1	0.5	0.977780285	0.02220972	149.8288741	1951.408179	0.999990005	0.992875245	0.007114757	61.28634542	1975.663092	0.999990002
0.75	0.02	1	0.75	0.966790605	0.033199405	199.3097804	1929.938322	0.999990009	0.98041819	0.01957182	133.4519781	1953.01331	0.99999001
0.75	0.02	1	0.9	0.958087511	0.041902066	234.1564803	1913.039969	0.999989577	0.965998061	0.033991939	201.1257993	1927.385824	0.99999
0.75	0.02	1	1	0.951185746	0.048802278	259.7140991	1899.648958	0.999988024	0.951724653	0.048263464	258.9319281	1902.933988	0.999988118
0.75	0.03	0	0	0.998995005	0.000995005	13.14728346	1968.889644	0.999990009	0.998995005	0.000995005	13.14728346	1968.889644	0.999990009
0.75	0.03	0	0.1	0.823895638	0.17609519	4.112236623	119.7583194	0.999990827	0.823895638	0.17609519	4.112236623	119.7583194	0.999990827
0.75	0.03	0	0.25	0.628693509	0.371298018	2.842814102	57.72036978	0.999991527	0.628693509	0.371298018	2.842814102	57.72036978	0.999991527
0.75	0.03	0	0.5	0.417289087	0.582702932	2.093510497	33.98219492	0.99999202	0.417289087	0.582702932	2.093510497	33.98219492	0.99999202
0.75	0.03	0	0.75	0.287423793	0.712567291	1.748686402	25.37342906	0.999991083	0.287423793	0.712567291	1.748686402	25.37342906	0.999991083
0.75	0.03	0	0.9	0.232885793	0.767108709	1.616438555	22.37626751	0.999994502	0.232885793	0.767108709	1.616438555	22.37626751	0.999994502
0.75	0.03	0	1	0.203320603	0.796673843	1.546408813	20.84568114	0.999994446	0.203320603	0.796673843	1.546408813	20.84568114	0.999994446
0.75	0.03	0.25	0	0.997647777	0.002342226	25.36303915	1978.406381	0.999990003	0.999064167	0.000925834	12.54332777	1967.759795	0.99999
0.75	0.03	0.25	0.1	0.747783857	0.252206474	5.980382115	172.3860262	0.999990331	0.853411995	0.146578445	4.921643196	176.3168519	0.999990441
0.75	0.03	0.25	0.25	0.541760743	0.458229476	3.155207739	77.71701123	0.999990219	0.647640059	0.352350907	3.093713614	79.99303228	0.999990966
0.75	0.03	0.25	0.5	0.372343648	0.627646563	2.125845117	41.22952896	0.999990212	0.42758168	0.572409788	2.158013148	41.99091634	0.999991468
0.75	0.03	0.25	0.75	0.274188141	0.725803508	1.766155631	28.3971369	0.999991649	0.294301904	0.705689152	1.780187154	28.1797382	0.999991057
0.75	0.03	0.25	0.9	0.23190091	0.768091653	1.637286759	24.4090422	0.999992564	0.23848629	0.761504878	1.639995458	23.96542988	0.999991168
0.75	0.03	0.25	1	0.208361752	0.791630642	1.570119758	22.50940973	0.999992394	0.208247176	0.791744273	1.566436075	22.00104234	0.999991449
0.75	0.03	0.5	0	0.995791773	0.004198234	40.87010426	1979.924559	0.999990007	0.999212714	0.000777292	11.25577785	1964.572284	0.999990006
0.75	0.03	0.5	0.1	0.745158345	0.25483194	11.52950201	276.1926847	0.999990285	0.9170687	0.082921364	6.639324134	285.2420176	0.999990064
0.75	0.03	0.5	0.25	0.51264837	0.487342185	5.269969786	126.6518263	0.999990556	0.723660693	0.276329652	4.683752222	133.2656213	0.999990346
0.75	0.03	0.5	0.5	0.346846194	0.653144881	2.589271655	67.45214719	0.999991075	0.459445966	0.540545126	2.693819913	70.41803126	0.999991092
0.75	0.03	0.5	0.75	0.267342477	0.732648917	1.913532304	45.76304304	0.999991394	0.308207357	0.691782808	1.94932548	46.62028285	0.999990165
0.75	0.03	0.5	0.9	0.234536104	0.765454806	1.731232849	37.73000689	0.99999091	0.248027087	0.751965121	1.734983772	37.42594457	0.999992207
0.75	0.03	0.5	1	0.21623225	0.783759474	1.646686208	33.30485841	0.999991724	0.21597598	0.784016083	1.635435466	32.05371318	0.999992064
0.75	0.03	0.75	0	0.993837035	0.006152974	56.3891122	1979.360932	0.999990008	0.999360838	0.000629167	9.871415145	1959.360365	0.999990005
0.75	0.03	0.75	0.1	0.823861046	0.176129041	24.20640833	531.5927123	0.999990087	0.969233524	0.03075654	8.296671262	545.1209259	0.999990064
0.75	0.03	0.75	0.25	0.600545394	0.399444744	13.72443262	255.65098	0.999990138	0.862888915	0.137101208	8.181574988	268.2603563	0.999990123
0.75	0.03	0.75	0.5	0.385406464	0.614583808	6.292624064	138.5600255	0.999990272	0.580662363	0.419328124	6.055131943	146.4891447	0.999990487
0.75	0.03	0.75	0.75	0.287535548	0.712455217	3.390290859	94.39284013	0.999990766	0.359066751	0.640923622	3.549056019	97.521891	0.999990373
0.75	0.03	0.75	0.9	0.253532127	0.746458269	2.590435184	78.90571652	0.999990396	0.27629409	0.723696683	2.611296643	79.79729221	0.999990774
0.75	0.03	0.75	1	0.236239881	0.763750569	2.253888683	70.9621036	0.99999045	0.23540452	0.764585522	2.201345035	70.55788586	0.999990043
0.75	0.03	1	0	0.991993467	0.007996536	70.48831054	1978.341881	0.999990003	0.999476512	0.000513491	8.704294101	1953.03178	0.999990002
0.75	0.03	1	0.1	0.990661805	0.009328198	79.10511816	1976.045371	0.999990003	0.999112435	0.000877565	12.56717009	1967.686127	0.99999
0.75	0.03	1	0.25	0.988310604	0.011679404	93.54629242	1971.76885	0.999990008	0.998158979	0.001831031	21.59987874	1978.234064	0.99999001
0.75	0.03	1	0.5	0.983257498	0.016732503	122.0097143	1962.170856	0.999990001	0.994580039	0.005409961	49.96097022	1978.943767	0.999990001
0.75	0.03	1	0.75	0.976406581	0.02358342	156.5561201	1948.931172	0.999990001	0.986043594	0.013946415	104.3185494	1964.862322	0.999990009
0.75	0.03	1	0.9	0.971204019	0.028785984	180.5064774	1938.873531	0.999990003	0.976592479	0.023397526	154.5532382	1948.406254	0.999990005
0.75	0.03	1	1	0.967188046	0.032801961	197.9246062	1931.134441	0.999990008	0.967505248	0.032484758	197.2117052	1933.017233	0.999990006
0.75	0.04	0	0	0.998995005	0.000995005	13.14728346	1968.889644	0.999990009	0.998995005	0.000995005	13.14728346	1968.889644	0.999990009
0.75	0.04	0	0.1	0.823895638	0.17609519	4.112236623	119.7583194	0.999990827	0.823895638	0.17609519	4.112236623	119.7583194	0.999990827
0.75	0.04	0	0.25	0.628693509	0.371298018	2.842814102	57.72036978	0.999991527	0.628693509	0.371298018	2.842814102	57.72036978	0.999991527
0.75	0.04	0	0.5	0.417289087	0.582702932	2.093510497	33.98219492	0.99999202	0.417289087	0.582702932	2.093510497	33.98219492	0.99999202
[truncated: 2,376 more rows]
