# Supplementary material for: Evolution of resistance under alternative models of selective interference
Source: J Evol Biol. 2021 Sep 25;34(10):1608–23. doi: 10.1111/jeb.13919 (PMC9293239; doi:10.1111/jeb.13919)
Supplement: Supplementary file 1 — Appendix S1 [file JEB-34-1608-s001.zip › SupportingInformation/Datafile10_stochastic_resistive_t1000_n100_d90.csv]

Recombinant Fraction (c)	Starting Frequency of Other Allele (fB)	Selection Coefficient Other Allele (sB)	Selection coefficient of Focal Allele (sA)	P(A_loss_B)	P(A_fix_B)	T(A_loss_B)	T(A_fix_B)	Complete	P(B_loss_B)	P(B_fix_B)	T(B_loss_B)	T(B_fix_B)	Complete	P(A_loss_b)	P(A_fix_b)	T(A_loss_b)	T(A_fix_b)	Complete	P(B_loss_b)	P(B_fix_b)	T(B_loss_b)	T(B_fix_b)	Complete
0	0	0	0	0.989995014	0.009995014	8.651260161	196.3594212	0.999990027	1	0	476.1530612	NA	1	0.989995014	0.009995014	8.651260161	196.3594212	0.999990027	1	0	476.1530612	NA	1
0	0	0	0.1	0.234048232	0.765945463	1.629513617	15.17390606	0.999993695	1	0	14.36363636	NA	1	0.234048232	0.765945463	1.629513617	15.17390606	0.999993695	1	0	14.36363636	NA	1
0	0	0	0.25	0.046021761	0.953974938	1.16546878	8.776489912	0.999996699	1	0	6.818181818	NA	1	0.046021761	0.953974938	1.16546878	8.776489912	0.999996699	1	0	6.818181818	NA	1
0	0	0	0.5	0.004602794	0.9953939	1.025971875	6.245124154	0.999996694	1	0	5.6	NA	1	0.004602794	0.9953939	1.025971875	6.245124154	0.999996694	1	0	5.6	NA	1
0	0	0	0.75	0.000535245	0.999462699	1.004202983	5.284158647	0.999997944	1	0	2	NA	1	0.000535245	0.999462699	1.004202983	5.284158647	0.999997944	1	0	2	NA	1
0	0	0	0.9	0.0001519	0.999845028	1.001397931	4.930482043	0.999996927	1	0	4.4	NA	1	0.0001519	0.999845028	1.001397931	4.930482043	0.999996927	1	0	4.4	NA	1
0	0	0	1	6.62E-05	0.999932574	1.000669588	4.741037056	0.99999882	1	0	2.285714286	NA	1	6.62E-05	0.999932574	1.000669588	4.741037056	0.99999882	1	0	2.285714286	NA	1
0	0	0.25	0	0.989995014	0.009995014	8.651260161	196.3594212	0.999990027	1	0	476.1530612	NA	1	0.989995014	0.009995014	8.651260161	196.3594212	0.999990027	1	0	476.1530612	NA	1
0	0	0.25	0.1	0.234048232	0.765945463	1.629513617	15.17390606	0.999993695	1	0	14.36363636	NA	1	0.234048232	0.765945463	1.629513617	15.17390606	0.999993695	1	0	14.36363636	NA	1
0	0	0.25	0.25	0.046021761	0.953974938	1.16546878	8.776489912	0.999996699	1	0	6.818181818	NA	1	0.046021761	0.953974938	1.16546878	8.776489912	0.999996699	1	0	6.818181818	NA	1
0	0	0.25	0.5	0.004602794	0.9953939	1.025971875	6.245124154	0.999996694	1	0	5.6	NA	1	0.004602794	0.9953939	1.025971875	6.245124154	0.999996694	1	0	5.6	NA	1
0	0	0.25	0.75	0.000535245	0.999462699	1.004202983	5.284158647	0.999997944	1	0	2	NA	1	0.000535245	0.999462699	1.004202983	5.284158647	0.999997944	1	0	2	NA	1
0	0	0.25	0.9	0.0001519	0.999845028	1.001397931	4.930482043	0.999996927	1	0	4.4	NA	1	0.0001519	0.999845028	1.001397931	4.930482043	0.999996927	1	0	4.4	NA	1
0	0	0.25	1	6.62E-05	0.999932574	1.000669588	4.741037056	0.99999882	1	0	2.285714286	NA	1	6.62E-05	0.999932574	1.000669588	4.741037056	0.99999882	1	0	2.285714286	NA	1
0	0	0.5	0	0.989995014	0.009995014	8.651260161	196.3594212	0.999990027	1	0	476.1530612	NA	1	0.989995014	0.009995014	8.651260161	196.3594212	0.999990027	1	0	476.1530612	NA	1
0	0	0.5	0.1	0.234048232	0.765945463	1.629513617	15.17390606	0.999993695	1	0	14.36363636	NA	1	0.234048232	0.765945463	1.629513617	15.17390606	0.999993695	1	0	14.36363636	NA	1
0	0	0.5	0.25	0.046021761	0.953974938	1.16546878	8.776489912	0.999996699	1	0	6.818181818	NA	1	0.046021761	0.953974938	1.16546878	8.776489912	0.999996699	1	0	6.818181818	NA	1
0	0	0.5	0.5	0.004602794	0.9953939	1.025971875	6.245124154	0.999996694	1	0	5.6	NA	1	0.004602794	0.9953939	1.025971875	6.245124154	0.999996694	1	0	5.6	NA	1
0	0	0.5	0.75	0.000535245	0.999462699	1.004202983	5.284158647	0.999997944	1	0	2	NA	1	0.000535245	0.999462699	1.004202983	5.284158647	0.999997944	1	0	2	NA	1
0	0	0.5	0.9	0.0001519	0.999845028	1.001397931	4.930482043	0.999996927	1	0	4.4	NA	1	0.0001519	0.999845028	1.001397931	4.930482043	0.999996927	1	0	4.4	NA	1
0	0	0.5	1	6.62E-05	0.999932574	1.000669588	4.741037056	0.99999882	1	0	2.285714286	NA	1	6.62E-05	0.999932574	1.000669588	4.741037056	0.99999882	1	0	2.285714286	NA	1
0	0	0.75	0	0.989995014	0.009995014	8.651260161	196.3594212	0.999990027	1	0	476.1530612	NA	1	0.989995014	0.009995014	8.651260161	196.3594212	0.999990027	1	0	476.1530612	NA	1
0	0	0.75	0.1	0.234048232	0.765945463	1.629513617	15.17390606	0.999993695	1	0	14.36363636	NA	1	0.234048232	0.765945463	1.629513617	15.17390606	0.999993695	1	0	14.36363636	NA	1
0	0	0.75	0.25	0.046021761	0.953974938	1.16546878	8.776489912	0.999996699	1	0	6.818181818	NA	1	0.046021761	0.953974938	1.16546878	8.776489912	0.999996699	1	0	6.818181818	NA	1
0	0	0.75	0.5	0.004602794	0.9953939	1.025971875	6.245124154	0.999996694	1	0	5.6	NA	1	0.004602794	0.9953939	1.025971875	6.245124154	0.999996694	1	0	5.6	NA	1
0	0	0.75	0.75	0.000535245	0.999462699	1.004202983	5.284158647	0.999997944	1	0	2	NA	1	0.000535245	0.999462699	1.004202983	5.284158647	0.999997944	1	0	2	NA	1
0	0	0.75	0.9	0.0001519	0.999845028	1.001397931	4.930482043	0.999996927	1	0	4.4	NA	1	0.0001519	0.999845028	1.001397931	4.930482043	0.999996927	1	0	4.4	NA	1
0	0	0.75	1	6.62E-05	0.999932574	1.000669588	4.741037056	0.99999882	1	0	2.285714286	NA	1	6.62E-05	0.999932574	1.000669588	4.741037056	0.99999882	1	0	2.285714286	NA	1
0	0	1	0	0.989995014	0.009995014	8.651260161	196.3594212	0.999990027	1	0	476.1530612	NA	1	0.989995014	0.009995014	8.651260161	196.3594212	0.999990027	1	0	476.1530612	NA	1
0	0	1	0.1	0.234048232	0.765945463	1.629513617	15.17390606	0.999993695	1	0	14.36363636	NA	1	0.234048232	0.765945463	1.629513617	15.17390606	0.999993695	1	0	14.36363636	NA	1
0	0	1	0.25	0.046021761	0.953974938	1.16546878	8.776489912	0.999996699	1	0	6.818181818	NA	1	0.046021761	0.953974938	1.16546878	8.776489912	0.999996699	1	0	6.818181818	NA	1
0	0	1	0.5	0.004602794	0.9953939	1.025971875	6.245124154	0.999996694	1	0	5.6	NA	1	0.004602794	0.9953939	1.025971875	6.245124154	0.999996694	1	0	5.6	NA	1
0	0	1	0.75	0.000535245	0.999462699	1.004202983	5.284158647	0.999997944	1	0	2	NA	1	0.000535245	0.999462699	1.004202983	5.284158647	0.999997944	1	0	2	NA	1
0	0	1	0.9	0.0001519	0.999845028	1.001397931	4.930482043	0.999996927	1	0	4.4	NA	1	0.0001519	0.999845028	1.001397931	4.930482043	0.999996927	1	0	4.4	NA	1
0	0	1	1	6.62E-05	0.999932574	1.000669588	4.741037056	0.99999882	1	0	2.285714286	NA	1	6.62E-05	0.999932574	1.000669588	4.741037056	0.99999882	1	0	2.285714286	NA	1
0	0.01	0	0	0.989995014	0.009995014	8.65126016	196.3594212	0.999990027	0.989995014	0.009995014	8.65126016	196.3594212	0.999990027	0.989995014	0.009995014	8.65126016	196.3594212	0.999990027	0.989995014	0.009995014	8.65126016	196.3594212	0.999990027
0	0.01	0	0.1	0.234048232	0.765945463	1.629513617	15.17390606	0.999993695	0.894266151	2.34E-06	6.659945763	31.84859008	0.894268494	0.234048232	0.765945463	1.629513617	15.17390606	0.999993695	0.943052942	9.35E-07	4.407082908	31.95253317	0.943053877
0	0.01	0	0.25	0.046021761	0.953974938	1.16546878	8.776489912	0.999996699	0.726513993	1.55E-09	6.837643658	18.48170415	0.726513995	0.046021761	0.953974938	1.16546878	8.776489912	0.999996699	0.907062206	9.14E-11	3.506261694	18.57533939	0.907062206
0	0.01	0	0.5	0.004602794	0.9953939	1.025971875	6.245124154	0.999996694	0.473610689	3.66E-12	6.916705821	12.85004758	0.473610689	0.004602794	0.9953939	1.025971875	6.245124154	0.999996694	0.874770659	5.95E-15	2.964647956	12.91479178	0.874770659
0	0.01	0	0.75	0.000535245	0.999462699	1.004202983	5.284158647	0.999997944	0.300272456	3.67E-13	6.971774016	10.9217195	0.300272456	0.000535245	0.999462699	1.004202983	5.284158647	0.999997944	0.859255885	2.33E-17	2.731255865	10.97088303	0.859255885
0	0.01	0	0.9	0.0001519	0.999845028	1.001397931	4.930482043	0.999996927	0.218109744	8.41E-14	6.83463546	9.949776565	0.218109744	0.0001519	0.999845028	1.001397931	4.930482043	0.999996927	0.849781	6.39E-19	2.605345775	9.986741289	0.849781
0	0.01	0	1	6.62E-05	0.999932574	1.000669588	4.741037056	0.99999882	0.18931763	1.65E-13	7.009237587	9.94590605	0.18931763	6.62E-05	0.999932574	1.000669588	4.741037056	0.99999882	0.850927653	6.21E-19	2.594576627	9.986786757	0.850927653
0	0.01	0.25	0	0.96821018	0.031779862	21.53672966	194.4016603	0.999990043	0.046021761	0.953978239	1.16546878	8.77653031	1	0.990215072	0.009774974	8.499078145	196.3746754	0.999990047	0.046021761	0.953978239	1.16546878	8.77653031	1
0	0.01	0.25	0.1	0.097274252	0.902716019	5.315915628	33.75533899	0.999990271	0.025125487	0.974874513	1.226717818	9.311836802	1	0.315014816	0.684976347	3.226287442	35.60527597	0.999991163	0.04768826	0.95231174	1.175748502	9.183962712	1
0	0.01	0.25	0.25	0.011242427	0.988748612	1.611705287	14.0429611	0.999991039	0.011242427	0.988748612	1.611705287	14.0429611	0.999991039	0.052306159	0.947685368	1.318938517	14.21204146	0.999991527	0.052306159	0.947685368	1.318938517	14.21204146	0.999991527
0	0.01	0.25	0.5	0.001636917	0.998353458	1.071362978	7.582342447	0.999990375	0.009417004	0.222840769	6.89225091	18.8322151	0.232257772	0.005227694	0.994762529	1.038418083	7.144887643	0.999990223	0.094938441	0.083255425	3.966521014	18.0703328	0.178193866
0	0.01	0.25	0.75	0.000319528	0.999674915	1.014539967	5.988388835	0.999994443	0.026178313	0.000645466	9.886303124	10.80166762	0.026823779	0.000630549	0.999362268	1.006694596	5.613464772	0.999992816	0.213044149	0.000598368	5.670927253	8.833478991	0.213642518
0	0.01	0.25	0.9	0.000123957	0.999872327	1.006205855	5.512454793	0.999996283	0.038064487	0.000133284	9.577279193	8.074071785	0.038197771	0.000183359	0.999810312	1.002393717	5.162764029	0.999993671	0.279623708	0.000166262	5.486458887	8.696576022	0.27978997
0	0.01	0.25	1	6.64E-05	0.999930064	1.003618635	5.277563132	0.999996501	0.043816922	6.75E-05	9.219654234	7.776341591	0.043884384	8.13E-05	0.999909675	1.001207162	4.935687837	0.999990962	0.313785299	6.82E-05	5.24168772	8.522810681	0.313853537
0	0.01	0.5	0	0.947362083	0.052625241	31.43660595	192.2924057	0.999987325	0.004602794	0.995397206	1.025971875	6.245150657	1	0.990425653	0.009564409	8.352878404	196.3888602	0.999990061	0.004602794	0.995397206	1.025971875	6.245150657	1
0	0.01	0.5	0.1	0.20371673	0.796273386	16.93870669	69.60324438	0.999990116	0.003024852	0.996975148	1.036300284	6.447747483	1	0.589051867	0.410938425	8.099238503	75.77731308	0.999990292	0.004835621	0.995164379	1.028002605	6.338065803	1
0	0.01	0.5	0.25	0.009707248	0.990282849	7.52162378	29.52660561	0.999990097	0.001636917	0.998363083	1.07136298	7.582500492	1	0.09637222	0.903619218	4.307860702	33.27090421	0.999991438	0.005227694	0.994772306	1.038418084	7.145043206	1
0	0.01	0.5	0.5	0.000722905	0.999269825	1.904467822	13.74063782	0.999992729	0.000722905	0.999269825	1.904467822	13.74063782	0.999992729	0.006418047	0.993573851	1.36968678	13.97053672	0.999991898	0.006418047	0.993573851	1.36968678	13.97053672	0.999991898
0	0.01	0.5	0.75	0.000198795	0.999791805	1.131163769	8.390759032	0.9999906	0.002019679	0.556017675	11.77196979	22.93332895	0.558037354	0.000747713	0.999243248	1.039830244	7.603513649	0.999990961	0.019592422	0.375321496	7.760109092	23.49950114	0.394913918
0	0.01	0.5	0.9	0.000102898	0.999890706	1.048758855	7.039456401	0.999993604	0.014956251	0.043718528	16.64426458	20.01272661	0.058674779	0.000220735	0.999769329	1.012288623	6.255240943	0.999990064	0.074495989	0.007470159	11.75616145	17.8273605	0.081966148
0	0.01	0.5	1	6.73E-05	0.999924201	1.026891686	6.480667517	0.999991507	0.037906226	0.004336281	15.69059487	16.27596487	0.042242507	9.92E-05	0.99989107	1.005965017	5.738835607	0.999990249	0.134881416	0.000438686	11.18703663	12.40247719	0.135320102
0	0.01	0.75	0	0.927391911	0.072590974	39.673319	190.2172573	0.999982884	0.000535245	0.999464755	1.004202983	5.284172773	1	0.990627354	0.009362717	8.212312062	196.4020338	0.999990071	0.000535245	0.999464755	1.004202983	5.284172773	1
0	0.01	0.75	0.1	0.491657896	0.508332157	36.84856829	131.7076956	0.999990053	0.000434755	0.999565245	1.006841037	5.445821561	1	0.839080728	0.160909395	13.74385039	141.0432722	0.999990123	0.000571698	0.999428302	1.004668215	5.332758803	1
0	0.01	0.75	0.25	0.073798288	0.926192099	24.85477362	67.06072399	0.999990386	0.000319528	0.999680472	1.014539968	5.988447485	1	0.339140377	0.660850089	14.04129147	77.16368149	0.999990467	0.000630549	0.999369451	1.006694596	5.61352834	1
0	0.01	0.75	0.5	0.002120573	0.997870433	13.08446574	31.53584332	0.999991005	0.000198795	0.999801205	1.131163903	8.390996765	1	0.020144419	0.979846028	8.596610192	35.80443703	0.999990447	0.000747713	0.999252287	1.039830302	7.6037405	1
0	0.01	0.75	0.75	0.000232543	0.999759136	5.276804843	17.147065	0.999991679	0.000232543	0.999759136	5.276804843	17.147065	0.999991679	0.001217793	0.998772658	3.361863711	17.35429347	0.99999045	0.001217793	0.998772658	3.361863711	17.35429347	0.99999045
0	0.01	0.75	0.9	0.000113842	0.999876624	2.906457335	11.97276489	0.999990466	0.003468551	0.849171258	26.5360088	32.04993103	0.852639809	0.000302757	0.999687339	1.922041601	10.94503211	0.999990095	0.010435354	0.787520228	21.97016016	34.13653856	0.797955582
0	0.01	0.75	1	8.07E-05	0.999909458	2.078521473	9.789914362	0.999990186	0.082520178	0.22236227	36.64594156	29.39319359	0.304882448	0.000129477	0.999861839	1.469966732	8.55552373	0.999991316	0.141011174	0.133498534	32.46080273	30.46247816	0.274509708
0	0.01	1	0	0.90824629	0.091732528	46.78584597	188.2000074	0.999978818	6.62E-05	0.999933754	1.000669588	4.741044573	1	0.990820726	0.00916935	8.077057051	196.4142498	0.999990077	6.62E-05	0.999933754	1.000669588	4.741044573	1
0	0.01	1	0.1	0.859610557	0.140358993	61.79169171	182.1833309	0.999969549	6.63E-05	0.999933707	1.001377401	4.897669849	1	0.972400828	0.027589271	18.50836738	193.7324577	0.999990099	7.20E-05	0.999928036	1.000767422	4.775965672	1
0	0.01	1	0.25	0.777693601	0.222263461	81.93106007	171.2941734	0.999957062	6.64E-05	0.999933563	1.003618635	5.277591158	1	0.922950688	0.077031662	39.03170055	187.3014847	0.99998235	8.13E-05	0.999918713	1.001207162	4.935744318	1
0	0.01	1	0.5	0.613994994	0.385948795	111.0923425	145.8373802	0.999943789	6.73E-05	0.999932694	1.026891834	6.480809235	1	0.770322865	0.229635185	79.35778782	165.6158158	0.99995805	9.92E-05	0.999900821	1.005965172	5.738975907	1
0	0.01	1	0.75	0.407921434	0.592026209	134.7878694	105.3541053	0.999947644	8.07E-05	0.999919272	2.078538201	9.790393894	1	0.512401329	0.487544972	118.9182021	120.8655647	0.999946302	0.000129477	0.999870523	1.469978832	8.555941535	1
0	0.01	1	0.9	0.264991129	0.734970454	144.2293715	71.64792381	0.999961583	0.000436667	0.999563333	18.70630687	18.21335149	1	0.309634185	0.690324376	137.3131563	78.3405195	0.999958561	0.000516055	0.999483945	15.96905052	16.70467865	1
0	0.01	1	1	0.173421391	0.826552676	146.7459864	48.73572898	0.999974067	0.173421391	0.826552676	146.7459864	48.73572898	0.999974067	0.178084643	0.821889331	144.6121056	48.71793594	0.999973974	0.178084643	0.821889331	144.6121056	48.71793594	0.999973974
0	0.02	0	0	0.989995014	0.009995014	8.65126016	196.3594212	0.999990027	0.979990128	0.019990128	15.01992934	195.3560532	0.999980256	0.989995014	0.009995014	8.65126016	196.3594212	0.999990027	0.979990128	0.019990128	15.01992934	195.3560532	0.999980256
0	0.02	0	0.1	0.234048232	0.765945463	1.629513617	15.17390606	0.999993695	0.842680486	4.71E-06	8.625405078	31.74544012	0.8426852	0.234048232	0.765945463	1.629513617	15.17390606	0.999993695	0.888985274	2.54E-06	6.87787921	31.83777913	0.888987812
0	0.02	0	0.25	0.046021761	0.953974938	1.16546878	8.776489912	0.999996699	0.657526013	3.57E-09	7.815198603	18.44811984	0.657526017	0.046021761	0.953974938	1.16546878	8.776489912	0.999996699	0.822208038	4.17E-10	5.252607746	18.5289266	0.822208039
0	0.02	0	0.5	0.004602794	0.9953939	1.025971875	6.245124154	0.999996694	0.412149875	8.79E-12	7.379800223	12.83788407	0.412149875	0.004602794	0.9953939	1.025971875	6.245124154	0.999996694	0.764525919	5.04E-14	4.307148239	12.89722092	0.764525919
0	0.02	0	0.75	0.000535245	0.999462699	1.004202983	5.284158647	0.999997944	0.255868541	8.43E-13	7.251073738	10.91486121	0.255868541	0.000535245	0.999462699	1.004202983	5.284158647	0.999997944	0.737568893	2.84E-16	3.910535208	10.96220086	0.737568893
0	0.02	0	0.9	0.0001519	0.999845028	1.001397931	4.930482043	0.999996927	0.183404294	1.92E-13	7.045891449	9.945031965	0.183404294	0.0001519	0.999845028	1.001397931	4.930482043	0.999996927	0.721345352	9.98E-18	3.697796697	9.981722587	0.721345352
0	0.02	0	1	6.62E-05	0.999932574	1.000669588	4.741037056	0.99999882	0.159260433	3.59E-13	7.199187963	9.941113659	0.159260433	6.62E-05	0.999932574	1.000669588	4.741037056	0.99999882	0.723306357	9.61E-18	3.682624119	9.98180046	0.723306357
0	0.02	0.25	0	0.968894548	0.031095505	21.18073201	194.4687575	0.999990052	0.00220905	0.99779095	1.314387168	8.133312052	1	0.990425653	0.009564409	8.352878404	196.3888602	0.999990061	0.00220905	0.99779095	1.314387168	8.133312052	1
0	0.02	0.25	0.1	0.123915094	0.876075799	5.690014335	35.71773936	0.999990893	0.001245094	0.998754906	1.391038023	8.535765033	1	0.358597319	0.641393319	3.559978058	38.07056048	0.999990638	0.00236993	0.99763007	1.332895351	8.410541647	1
0	0.02	0.25	0.25	0.013621331	0.986368748	1.819606338	15.35915208	0.999990078	0.000617485	0.999380663	1.955850883	12.29897246	0.999998147	0.059204919	0.94078782	1.467186447	16.07985999	0.999992738	0.00284937	0.997149675	1.603918406	12.046846	0.999999045
0	0.02	0.25	0.5	0.001916379	0.99807843	1.097172777	8.143620548	0.999994809	0.001098193	0.45390495	8.910924992	19.37635838	0.455003144	0.005919363	0.994072121	1.054785745	7.880119379	0.999991484	0.009850609	0.297547509	6.389792033	19.08245243	0.307398118
0	0.02	0.25	0.75	0.000381521	0.999613408	1.020276496	6.250583862	0.999994929	0.008004408	0.002212402	11.50745728	13.20829991	0.010216811	0.000738299	0.999257566	1.009999814	5.916913282	0.999995865	0.057044098	0.000917356	8.85767025	9.259304924	0.057961454
0	0.02	0.25	0.9	0.000150488	0.999840203	1.008869326	5.702518345	0.999990691	0.01328482	0.00019219	10.27889572	8.417626131	0.013477009	0.000219689	0.999773853	1.003770331	5.376811241	0.999993542	0.093442799	0.000219202	7.907213088	8.198524512	0.093662002
0	0.02	0.25	1	8.16E-05	0.999910113	1.005262656	5.438173786	0.999991718	0.017016791	8.71E-05	9.782459816	7.673279463	0.017103916	9.89E-05	0.99989523	1.00197778	5.115973892	0.999994153	0.119348501	9.71E-05	7.488584655	8.148935145	0.119445565
0	0.02	0.5	0	0.949535194	0.050452626	30.47680775	192.5164726	0.99998782	2.53E-05	0.999974736	1.051937139	5.794566567	1	0.990820726	0.00916935	8.077057051	196.4142498	0.999990077	2.53E-05	0.999974736	1.051937139	5.794566567	1
0	0.02	0.5	0.1	0.270297762	0.729692702	15.73894713	72.21287843	0.999990464	1.70E-05	0.999982986	1.068954321	5.954736163	1	0.652972707	0.347017693	7.572005926	77.7008795	0.9999904	2.78E-05	0.999972202	1.055762598	5.861769626	1
0	0.02	0.5	0.25	0.020335796	0.979655034	8.03606327	32.20032402	0.99999083	9.62E-06	0.999990379	1.12581085	6.691835112	1	0.142470567	0.857519906	4.973472024	35.99526658	0.999990473	3.23E-05	0.99996767	1.075365109	6.333237556	1
0	0.02	0.5	0.5	0.001277813	0.998714038	2.604168096	16.0737348	0.999991851	5.21E-06	0.999993803	2.468237791	11.05526996	0.999999009	0.00926307	0.990729198	1.869548061	16.96151872	0.999992268	4.82E-05	0.999951287	1.710712296	10.60535102	0.999999518
0	0.02	0.5	0.75	0.000307052	0.999685384	1.315848589	9.975249389	0.999992436	6.64E-05	0.806990627	15.73888711	21.28545179	0.807057045	0.001043286	0.998949799	1.141895378	9.541243719	0.999993085	0.000524587	0.751170421	12.72365615	22.284045	0.751695008
0	0.02	0.5	0.9	0.000156821	0.999833906	1.129018351	8.141681774	0.999990727	0.002196331	0.153841335	20.09825993	20.01529187	0.156037667	0.000315195	0.999676213	1.04983889	7.475599014	0.999991408	0.009509375	0.077747007	17.63549808	19.99337757	0.087256382
0	0.02	0.5	1	0.000102875	0.99989046	1.074261522	7.355515788	0.999993335	0.011890029	0.028355668	19.28306638	17.69276032	0.040245698	0.000144876	0.999847171	1.025677063	6.659164706	0.999992047	0.035181217	0.00749874	16.47768751	16.59552395	0.042679957
0	0.02	0.75	0	0.931709975	0.068273852	37.97214574	190.6684337	0.999983827	4.23E-07	0.999999577	1.008482112	4.912088092	1	0.991184465	0.00880561	7.821311823	196.4360002	0.999990076	4.23E-07	0.999999577	1.008482112	4.912088092	1
0	0.02	0.75	0.1	0.564502258	0.435487851	32.45328974	134.7809029	0.99999011	3.49E-07	0.999999651	1.013257242	5.040552263	1	0.870526676	0.129463396	11.91582697	142.4762199	0.999990072	4.80E-07	0.99999952	1.00935662	4.950105624	1
0	0.02	0.75	0.25	0.141608673	0.858381845	22.17254158	72.64992161	0.999990519	2.63E-07	0.999999737	1.026616618	5.392219504	1	0.454809917	0.545180479	12.55727302	80.72637541	0.999990396	5.78E-07	0.999999422	1.01313993	5.129121185	1
0	0.02	0.75	0.5	0.00854659	0.991444517	13.4290763	37.17499994	0.999991107	1.74E-07	0.999999826	1.220522238	6.721397899	1	0.049644617	0.950346117	9.734070056	41.43703122	0.999990734	7.99E-07	0.999999201	1.072690507	6.150824023	1
0	0.02	0.75	0.75	0.000886388	0.999104818	7.530488118	23.02070742	0.999991207	3.81E-07	0.999999218	8.143369895	11.33077861	0.999999599	0.003287163	0.996703496	5.764452184	24.00495214	0.999990659	2.11E-06	0.99999763	5.513071791	10.85893242	0.999999742
0	0.02	0.75	0.9	0.00035	0.999641132	4.989109446	17.23432049	0.999991132	9.13E-05	0.97110137	36.6534779	21.67410745	0.971192697	0.000728739	0.999262128	3.812212019	16.74011798	0.999990867	0.00022822	0.963577677	33.53050376	23.04320168	0.963805896
0	0.02	0.75	1	0.000218016	0.999773951	3.752179139	14.13030815	0.999991967	0.020153249	0.566255258	46.89748471	24.08440928	0.586408508	0.000290501	0.999699678	2.859709359	12.94618442	0.999990179	0.032051767	0.470240098	43.94859265	25.54547068	0.502291865
0	0.02	1	0	0.915244379	0.084735904	44.26116443	188.9405588	0.999980283	8.61E-09	0.999999991	1.001352815	4.426027761	1	0.991520453	0.008469606	7.583512566	196.4544557	0.999990059	8.61E-09	0.999999991	1.001352815	4.426027761	1
0	0.02	1	0.1	0.887409896	0.112564805	53.4785057	185.5895102	0.999974701	8.62E-09	0.999999991	1.00264439	4.535916606	1	0.978254494	0.021735568	15.59399823	194.9430816	0.999990062	1.00E-08	0.99999999	1.001533602	4.45077255	1
0	0.02	1	0.25	0.842452368	0.157514281	66.30403273	179.9031159	0.999966649	8.65E-09	0.999999991	1.006561953	4.778357786	1	0.947225105	0.052762339	30.23929331	191.0985255	0.999987444	1.26E-08	0.999999987	1.002335964	4.55075115	1
0	0.02	1	0.5	0.755615053	0.244339474	86.23125888	167.8456713	0.999954527	8.84E-09	0.999999991	1.044605399	5.428062483	1	0.861255786	0.138714768	58.94461276	180.0287867	0.999970554	1.83E-08	0.999999982	1.010441964	4.997619478	1
0	0.02	1	0.75	0.644486742	0.355459158	105.1896867	149.4473874	0.9999459	1.23E-08	0.999999988	2.907142072	6.674331578	1	0.719546735	0.28040556	90.41866182	159.1796264	0.999952295	2.99E-08	0.99999997	1.825896224	6.14729484	1
0	0.02	1	0.9	0.556163747	0.443781132	115.7567069	130.994446	0.999944879	5.23E-07	0.999999477	29.49066093	8.506923891	1	0.592994392	0.406951898	109.3032291	135.8124125	0.99994629	6.41E-07	0.999999359	26.74471772	8.067989647	1
0	0.02	1	1	0.481641197	0.518306745	121.6237194	112.290781	0.999947942	0.015176435	0.984820459	175.6940179	13.85813042	0.999996894	0.481107915	0.518840746	120.4929596	110.8052961	0.999948662	0.017072702	0.982923868	173.8698765	14.29779704	0.99999657
0	0.03	0	0	0.989995014	0.009995014	8.65126016	196.3594212	0.999990027	0.969985343	0.029985343	20.59432452	194.3458549	0.999970687	0.989995014	0.009995014	8.65126016	196.3594212	0.999990027	0.969985343	0.029985343	20.59432452	194.3458549	0.999970687
0	0.03	0	0.1	0.234048232	0.765945463	1.629513617	15.17390606	0.999993695	0.793735519	8.16E-06	10.22460535	31.65086583	0.793743677	0.234048232	0.765945463	1.629513617	15.17390606	0.999993695	0.837669152	5.01E-06	8.799380141	31.73565204	0.837674159
0	0.03	0	0.25	0.046021761	0.953974938	1.16546878	8.776489912	0.999996699	0.594666409	7.32E-09	8.623301681	18.4167045	0.594666416	0.046021761	0.953974938	1.16546878	8.776489912	0.999996699	0.74478195	1.23E-09	6.558613531	18.49057443	0.744781951
0	0.03	0	0.5	0.004602794	0.9953939	1.025971875	6.245124154	0.999996694	0.358307096	1.94E-11	7.7760315	12.82593288	0.358307096	0.004602794	0.9953939	1.025971875	6.245124154	0.999996694	0.667555896	2.32E-13	5.288271834	12.88246723	0.667555896
0	0.03	0	0.75	0.000535245	0.999462699	1.004202983	5.284158647	0.999997944	0.217779335	1.83E-12	7.49623452	10.90794233	0.217779335	0.000535245	0.999462699	1.004202983	5.284158647	0.999997944	0.632460254	1.69E-15	4.766397182	10.95459909	0.632460254
0	0.03	0	0.9	0.0001519	0.999845028	1.001397931	4.930482043	0.999996927	0.154027663	4.15E-13	7.233315817	9.940178828	0.154027663	0.0001519	0.999845028	1.001397931	4.930482043	0.999996927	0.611647637	7.04E-17	4.487926431	9.977149587	0.611647637
0	0.03	0	1	6.62E-05	0.999932574	1.000669588	4.741037056	0.99999882	0.133807696	7.46E-13	7.368992324	9.936208723	0.133807696	6.62E-05	0.999932574	1.000669588	4.741037056	0.99999882	0.61416032	6.75E-17	4.470971205	9.97726049	0.61416032
0	0.03	0.25	0	0.969550064	0.030439994	20.83747538	194.532844	0.999990058	0.000110358	0.999889642	1.448397065	7.741358541	1	0.990627354	0.009362717	8.212312062	196.4020338	0.999990071	0.000110358	0.999889642	1.448397065	7.741358541	1
0	0.03	0.25	0.1	0.146152877	0.853838236	5.811390035	36.61618196	0.999991113	6.42E-05	0.999935834	1.536952082	8.075296281	1	0.39040867	0.6095827	3.679637804	38.90402017	0.99999137	0.000122484	0.999877516	1.473494781	7.956917387	1
0	0.03	0.25	0.25	0.016275631	0.983715134	1.991537606	16.16854354	0.999990765	3.53E-05	0.999964133	2.264247044	11.17799314	0.999999417	0.066492744	0.933500255	1.595657001	17.04843676	0.999992998	0.000161363	0.999838403	1.860693123	10.76073717	0.999999767
0	0.03	0.25	0.5	0.002233553	0.997757432	1.125897062	8.616665564	0.999990985	0.000137752	0.563010479	10.37965035	18.60476024	0.563148232	0.006681668	0.993309431	1.07438082	8.480880951	0.999991099	0.001108659	0.488887354	8.324236249	18.91110282	0.489996013
0	0.03	0.25	0.75	0.000452614	0.999543546	1.027068625	6.492716985	0.99999616	0.002734078	0.007012484	12.87029234	14.54886607	0.009746562	0.000859562	0.999136012	1.014176707	6.196465564	0.999995574	0.016664741	0.002106095	10.80298415	11.66573411	0.018770836
0	0.03	0.25	0.9	0.000181331	0.999813172	1.012103288	5.880962941	0.999994504	0.006160431	0.000394055	11.45477621	10.10372928	0.006554485	0.000261392	0.999733556	1.005573513	5.576135637	0.999994948	0.0361954	0.000276147	9.567568187	8.018359493	0.036471547
0	0.03	0.25	1	9.94E-05	0.999896525	1.007292422	5.589362766	0.999995949	0.009173706	0.000131423	10.89284886	8.317488799	0.009305129	0.000119461	0.999877083	1.003017095	5.283901882	0.999996543	0.052981989	0.000120318	9.043944515	7.837371553	0.053102307
0	0.03	0.5	0	0.951535989	0.048452289	29.58023338	192.7224729	0.999988278	1.63E-07	0.999999837	1.077888581	5.540076132	1	0.991184465	0.00880561	7.821311823	196.4360002	0.999990076	1.63E-07	0.999999837	1.077888581	5.540076132	1
0	0.03	0.5	0.1	0.316211579	0.683778654	14.8810938	73.4710071	0.999990233	1.12E-07	0.999999888	1.100847575	5.675418287	1	0.689049656	0.310940816	7.152291186	78.34687879	0.999990472	1.87E-07	0.999999813	1.083300467	5.595428235	1
0	0.03	0.5	0.25	0.033049827	0.966940828	8.077933111	33.72548978	0.999990655	6.61E-08	0.999999934	1.176634944	6.227987386	1	0.183387637	0.816602448	5.1432915	37.31727845	0.999990085	2.33E-07	0.999999767	1.111034823	5.937162613	1
0	0.03	0.5	0.5	0.002146714	0.997843704	3.106689749	17.45159414	0.999990418	4.36E-08	0.999999659	2.988112943	9.468414187	0.999999702	0.013133687	0.986856794	2.292685857	18.51038737	0.99999048	4.19E-07	0.999999464	2.030461173	8.894948786	0.999999884
0	0.03	0.5	0.75	0.000469203	0.999520967	1.532611959	11.20101302	0.99999017	2.94E-06	0.897761326	18.54352166	18.83889341	0.897764263	0.001452029	0.998541427	1.293279281	11.01464361	0.999993455	1.88E-05	0.889597211	16.33009735	19.7416593	0.889616055
0	0.03	0.5	0.9	0.000235235	0.999756647	1.240203975	9.099395328	0.999991882	0.000432852	0.309376971	22.82946069	19.69740651	0.309809823	0.00044451	0.999545822	1.118526104	8.554898094	0.999990332	0.001553115	0.211239096	20.92744571	19.8812737	0.212792211
0	0.03	0.5	1	0.000154085	0.99983995	1.145362177	8.147496652	0.999994035	0.004271053	0.082980479	21.72254459	17.93999577	0.087251532	0.000207731	0.99978263	1.06578623	7.507591255	0.999990361	0.010654469	0.034769463	19.31268915	17.31387156	0.045423932
0	0.03	0.75	0	0.935543272	0.064441401	36.42760279	191.0678069	0.999984672	4.72E-10	1	1.012839457	4.698181817	1	0.991679014	0.008311031	7.470758486	196.4625406	0.999990045	4.72E-10	1	1.012839457	4.698181817	1
0	0.03	0.75	0.1	0.607885975	0.392104167	29.81107267	136.2971954	0.999990142	3.94E-10	1	1.019506911	4.805144714	1	0.887042052	0.11294802	10.83734761	142.9826511	0.999990072	5.65E-10	0.999999999	1.014076848	4.729782474	1
0	0.03	0.75	0.25	0.198488616	0.801501813	20.37252427	75.45183256	0.999990429	3.03E-10	1	1.037621535	5.074536079	1	0.525153889	0.47483648	11.47454427	82.27642196	0.99999037	7.38E-10	0.999999999	1.019400767	4.866339303	1
0	0.03	0.75	0.5	0.019691025	0.98029939	13.03032704	40.2444379	0.999990415	2.12E-10	1	1.292882462	5.980249695	1	0.08518986	0.914800542	9.694475153	44.22900985	0.999990402	1.17E-09	0.999999999	1.100307184	5.559768633	1
0	0.03	0.75	0.75	0.002463561	0.997527923	8.260176513	26.2341578	0.999991484	9.32E-10	0.999999952	10.70601185	8.680326089	0.999999953	0.007384171	0.992606629	6.778204469	27.37817074	0.999990799	5.11E-09	0.999999969	7.59247059	8.229189617	0.999999974
0	0.03	0.75	0.9	0.000938485	0.999053169	6.076386958	20.74498531	0.999991654	4.68E-06	0.99266143	44.59305839	14.83060008	0.992666111	0.001685583	0.998305243	5.089315805	20.61251654	0.999990826	9.63E-06	0.991290653	41.91954533	15.44086481	0.991300284
0	0.03	0.75	1	0.000554229	0.999437805	4.88695731	17.578179	0.999992034	0.005642388	0.786440617	52.71370169	18.50329927	0.792083004	0.000661312	0.999330052	4.106206414	16.6559994	0.999991365	0.008945261	0.728192186	50.86754536	20.05043413	0.737137447
0	0.03	1	0	0.921250622	0.078730937	42.027343	189.5731938	0.99998156	1.98E-12	1	1.002050103	4.254452446	1	0.992121026	0.007869058	7.154688663	196.486696	0.999990084	1.98E-12	1	1.002050103	4.254452446	1
0	0.03	1	0.1	0.902383201	0.09759447	48.56274166	187.3065245	0.99997767	1.99E-12	1	1.003833776	4.343107343	1	0.981275298	0.018714709	13.94532913	195.3438277	0.999990007	2.47E-12	1	1.002302238	4.275248997	1
0	0.03	1	0.25	0.872417194	0.127554733	57.84334702	183.5739832	0.999971928	2.00E-12	1	1.009043486	4.520784338	1	0.957819305	0.04217051	25.80324044	192.5584087	0.999989814	3.40E-12	1	1.00340971	4.350640864	1
0	0.03	1	0.5	0.816155326	0.183807293	72.59970816	176.080439	0.99996262	2.05E-12	1	1.056534973	4.965234718	1	0.897214123	0.102762898	48.60027746	185.0422881	0.999977021	5.74E-12	1	1.013935327	4.6604817	1
0	0.03	1	0.75	0.747263885	0.252690112	87.13580244	165.7049506	0.999953997	3.22E-12	1	3.588987639	5.694294898	1	0.802762712	0.197198704	73.9832347	172.2985709	0.999961415	1.13E-11	1	2.104692907	5.376158353	1
0	0.03	1	0.9	0.695243274	0.304706478	95.8752784	156.3610621	0.999949753	1.71E-09	0.999999998	38.66699704	6.448456077	1	0.721998844	0.277953655	90.13648851	159.4952561	0.999952498	1.98E-09	0.999999998	36.00254325	6.254639788	1
0	0.03	1	1	0.652457322	0.347490658	101.5391285	146.90224	0.999947979	0.001213123	0.998786594	188.5215862	7.612161414	0.999999717	0.651340131	0.34860826	100.9479747	145.6873439	0.999948391	0.001496016	0.99850364	186.9868474	7.770115651	0.999999656
0	0.04	0	0	0.989995014	0.009995014	8.65126016	196.3594212	0.999990027	0.959980659	0.039980659	25.62572046	193.3287209	0.999961319	0.989995014	0.009995014	8.65126016	196.3594212	0.999990027	0.959980659	0.039980659	25.62572046	193.3287209	0.999961319
0	0.04	0	0.1	0.234048232	0.765945463	1.629513617	15.17390606	0.999993695	0.747312622	1.29E-05	11.57255335	31.56218422	0.747325557	0.234048232	0.765945463	1.629513617	15.17390606	0.999993695	0.788981653	8.57E-06	10.36931884	31.64176608	0.788990224
0	0.04	0	0.25	0.046021761	0.953974938	1.16546878	8.776489912	0.999996699	0.537427839	1.38E-08	9.308749889	18.38673261	0.537427853	0.046021761	0.953974938	1.16546878	8.776489912	0.999996699	0.674177757	2.93E-09	7.589060927	18.45627463	0.67417776
0	0.04	0	0.5	0.004602794	0.9953939	1.025971875	6.245124154	0.999996694	0.311182264	4.04E-11	8.120284116	12.81410585	0.311182264	0.004602794	0.9953939	1.025971875	6.245124154	0.999996694	0.582336386	7.96E-13	6.045168552	12.86899825	0.582336386
0	0.04	0	0.75	0.000535245	0.999462699	1.004202983	5.284158647	0.999997944	0.185142563	3.77E-12	7.713582922	10.90094431	0.185142563	0.000535245	0.999462699	1.004202983	5.284158647	0.999997944	0.54176043	7.13E-15	5.42122851	10.94744262	0.54176043
0	0.04	0	0.9	0.0001519	0.999845028	1.001397931	4.930482043	0.999996927	0.129191349	8.60E-13	7.400947799	9.935209974	0.129191349	0.0001519	0.999845028	1.001397931	4.930482043	0.999996927	0.518052367	3.39E-16	5.089777944	9.972718979	0.518052367
0	0.04	0	1	6.62E-05	0.999932574	1.000669588	4.741037056	0.99999882	0.112279737	1.49E-12	7.521859527	9.931184967	0.112279737	6.62E-05	0.999932574	1.000669588	4.741037056	0.99999882	0.520911201	3.23E-16	5.072145956	9.972864398	0.520911201
0	0.04	0.25	0	0.970178516	0.029811543	20.50626317	194.5941045	0.999990059	5.73E-06	0.999994273	1.569027712	7.468938618	1	0.990820726	0.00916935	8.077057051	196.4142498	0.999990077	5.73E-06	0.999994273	1.569027712	7.468938618	1
0	0.04	0.25	0.1	0.165762364	0.83422787	5.84247298	37.21252243	0.999990234	3.43E-06	0.999996568	1.666780519	7.758171419	1	0.416106861	0.583884113	3.724517716	39.40057581	0.999990973	6.57E-06	0.999993429	1.599418813	7.649460188	1
0	0.04	0.25	0.25	0.019179882	0.98081221	2.131279488	16.73954448	0.999992092	2.09E-06	0.999997673	2.544125537	10.38408119	0.999999767	0.074048922	0.925942089	1.703394323	17.67595905	0.999991012	9.48E-06	0.999990394	2.094168985	9.919742483	0.999999878
0	0.04	0.25	0.5	0.002591142	0.997402091	1.156367212	9.018309662	0.999993233	1.90E-05	0.688383382	11.72267743	18.30820019	0.688402334	0.00751761	0.992474995	1.096330247	8.976005332	0.999992605	0.000135695	0.642246666	9.94687757	18.58072752	0.642382362
0	0.04	0.25	0.75	0.000533697	0.999459385	1.034820466	6.716194688	0.999993082	0.0008848	0.013470324	13.45027272	14.53935636	0.014355124	0.000995425	0.998994607	1.019227377	6.453746241	0.999990032	0.004845813	0.00448804	11.75173914	12.68867532	0.009333853
0	0.04	0.25	0.9	0.000216963	0.999779982	1.015893952	6.048715959	0.999996945	0.00315394	0.001013306	12.55141917	11.94090017	0.004167246	0.000308994	0.999687606	1.007831325	5.762839878	0.9999966	0.015861441	0.000403155	10.91492684	8.692713994	0.016264596
0	0.04	0.25	1	0.000120212	0.999872285	1.009710661	5.732088484	0.999992497	0.003991511	0.000208718	11.19800814	8.978477717	0.004200229	0.000143223	0.999848573	1.004351971	5.441274979	0.999991796	0.021255325	0.000148597	9.64523694	7.658701384	0.021403921
0	0.04	0.5	0	0.953384182	0.046604521	28.74056862	192.9125073	0.999988704	1.22E-09	0.999999999	1.103818673	5.359679641	1	0.991520453	0.008469606	7.583512566	196.4544557	0.999990059	1.22E-09	0.999999999	1.103818673	5.359679641	1
0	0.04	0.5	0.1	0.352138305	0.647851887	14.20832677	74.30359346	0.999990191	8.56E-10	0.999999999	1.132062781	5.478958784	1	0.714395939	0.285594518	6.814981044	78.74425206	0.999990457	1.46E-09	0.999999999	1.110632066	5.408243639	1
0	0.04	0.5	0.25	0.047028878	0.952962617	7.984550111	34.78695721	0.999991495	5.24E-10	0.999999999	1.224374305	5.923726022	1	0.219810675	0.780179877	5.154155782	38.16641853	0.999990552	1.94E-09	0.999999998	1.14558548	5.680566153	1
0	0.04	0.5	0.5	0.003386915	0.996603132	3.439707799	18.39248479	0.999990047	4.21E-10	0.999999892	3.478008454	8.431632457	0.999999892	0.017976486	0.982013525	2.602366853	19.50561788	0.999990011	4.17E-09	0.999999958	2.335060014	7.877947876	0.999999962
0	0.04	0.5	0.75	0.000702847	0.999290731	1.743772953	12.14328324	0.999993579	1.77E-07	0.949500401	21.08460662	16.81856557	0.949500578	0.002002478	0.997990204	1.462622974	12.11581855	0.999992682	9.04E-07	0.942385748	19.10592595	17.22926276	0.942386651
0	0.04	0.5	0.9	0.000346566	0.999644128	1.365804013	9.911980872	0.999990694	9.79E-05	0.451397716	24.55229204	18.66541486	0.451495634	0.000619365	0.999373256	1.210446372	9.477880424	0.999992621	0.00033336	0.373318701	23.60880922	19.45746336	0.373652061
0	0.04	0.5	1	0.000226305	0.999766387	1.231969987	8.850377869	0.999992692	0.001568844	0.159877877	23.17540423	17.42476013	0.161446721	0.00029316	0.999699087	1.124876861	8.273378398	0.999992246	0.004048478	0.092394287	21.70639041	17.611577	0.096442766
0	0.04	0.75	0	0.938969095	0.061016339	35.01805154	191.4238162	0.999985434	7.15E-13	1	1.017277167	4.552710777	1	0.992121026	0.007869058	7.154688663	196.486696	0.999990084	7.15E-13	1	1.017277167	4.552710777	1
0	0.04	0.75	0.1	0.639197336	0.360792722	27.890432	137.2993876	0.999990058	6.04E-13	1	1.025637221	4.643556675	1	0.898208523	0.101781622	10.063416	143.2987253	0.999990145	8.99E-13	1	1.018838504	4.579804242	1
0	0.04	0.75	0.25	0.246536331	0.753454114	19.02729025	77.22758797	0.999990445	4.73E-13	1	1.047806131	4.86104728	1	0.574612409	0.425378009	10.65317805	83.19951653	0.999990418	1.26E-12	1	1.025526923	4.68994268	1
0	0.04	0.75	0.5	0.034598337	0.965392044	12.5302781	42.30977557	0.999990381	3.48E-13	1	1.35251033	5.544263646	1	0.122324965	0.877665545	9.413010461	45.99851431	0.999990509	2.27E-12	1	1.123927076	5.215099678	1
0	0.04	0.75	0.75	0.005332	0.994658179	8.448847043	28.28710369	0.999990179	3.42E-12	0.99999999	13.10675711	7.313515972	0.99999999	0.013784346	0.986206923	7.150885091	29.45992182	0.99999127	1.72E-11	0.999999996	9.709147921	6.958754971	0.999999996
0	0.04	0.75	0.9	0.002099131	0.997891407	6.567118532	23.03685506	0.999990539	4.48E-07	0.997600472	51.43596014	10.98510777	0.997600921	0.003431188	0.99656022	5.756707552	23.09184083	0.999991407	7.67E-07	0.9974415	49.46235221	11.24794954	0.997442267
0	0.04	0.75	1	0.001232188	0.998758552	5.50429864	20.03780314	0.99999074	0.001782883	0.89661123	56.19923358	14.24505494	0.898394113	0.001383089	0.998608555	4.887277377	19.36820406	0.999991645	0.002870587	0.866538997	55.32912317	15.54554333	0.869409585
0	0.04	1	0	0.92646193	0.073520753	40.03459405	190.1199067	0.999982683	7.49E-16	1	1.002761891	4.12640371	1	0.992642089	0.007347971	6.778542759	196.5092555	0.99999006	7.49E-16	1	1.002761891	4.12640371	1
0	0.04	1	0.1	0.912606986	0.087372784	45.00529088	188.4527367	0.99997977	7.51E-16	1	1.004968277	4.205100604	1	0.983298551	0.016691467	12.78459035	195.5926904	0.999990018	9.85E-16	1	1.003076148	4.145636068	1
0	0.04	1	0.25	0.890799761	0.109175659	52.15939568	185.7509013	0.99997542	7.55E-16	1	1.011200873	4.350067131	1	0.964149022	0.035841028	22.93228835	193.3852212	0.99999005	1.47E-15	1	1.004444816	4.209981016	1
0	0.04	1	0.5	0.850616407	0.149351762	63.68043029	180.499475	0.99996817	7.80E-16	1	1.064732251	4.685614141	1	0.917116354	0.082864605	42.07554048	187.6838085	0.999980959	2.85E-15	1	1.016761948	4.451465331	1
0	0.04	1	0.75	0.803046632	0.196914314	75.15504416	173.6735301	0.999960946	1.35E-15	1	4.191429663	5.19244193	1	0.846980939	0.15298706	63.34790901	178.6419	0.999967999	6.64E-15	1	2.330895521	4.968646127	1
0	0.04	1	0.9	0.768726303	0.23123045	82.17297201	168.091387	0.999956753	1.59E-11	1	49.90466317	5.643340852	1	0.78941401	0.210545622	77.05723528	170.3504028	0.999959632	1.62E-11	1	46.81732155	5.528920372	1
0	0.04	1	1	0.741881713	0.258072471	86.90620055	163.0043734	0.999954184	0.000112941	0.99988703	196.0240553	6.106565247	0.999999972	0.741142944	0.258811429	86.55119771	162.2567998	0.999954373	0.000149094	0.999850869	194.7131835	6.18072092	0.999999963
0	0.05	0	0	0.989995014	0.009995014	8.65126016	196.3594212	0.999990027	0.949976076	0.049976076	30.25565087	192.3045429	0.999952152	0.989995014	0.009995014	8.65126016	196.3594212	0.999990027	0.949976076	0.049976076	30.25565087	192.3045429	0.999952152
0	0.05	0	0.1	0.234048232	0.765945463	1.629513617	15.17390606	0.999993695	0.703297784	1.93E-05	12.73704562	31.47771745	0.703317131	0.234048232	0.765945463	1.629513617	15.17390606	0.999993695	0.742804618	1.35E-05	11.69640198	31.55356973	0.742818115
0	0.05	0	0.25	0.046021761	0.953974938	1.16546878	8.776489912	0.999996699	0.485341944	2.46E-08	9.901342511	18.35776303	0.485341969	0.046021761	0.953974938	1.16546878	8.776489912	0.999996699	0.609835208	6.17E-09	8.434234488	18.42440107	0.609835214
0	0.05	0	0.5	0.004602794	0.9953939	1.025971875	6.245124154	0.999996694	0.26997645	7.95E-11	8.423051873	12.80233995	0.26997645	0.004602794	0.9953939	1.025971875	6.245124154	0.999996694	0.507509723	2.27E-12	6.653580818	12.85624745	0.507509723
0	0.05	0	0.75	0.000535245	0.999462699	1.004202983	5.284158647	0.999997944	0.157208825	7.47E-12	7.907895541	10.8938522	0.157208825	0.000535245	0.999462699	1.004202983	5.284158647	0.999997944	0.46357218	2.43E-14	5.943374802	10.94049902	0.46357218
0	0.05	0	0.9	0.0001519	0.999845028	1.001397931	4.930482043	0.999996927	0.108219135	1.72E-12	7.551924204	9.93011912	0.108219135	0.0001519	0.999845028	1.001397931	4.930482043	0.999996927	0.438280937	1.29E-15	5.567514832	9.968320759	0.438280937
0	0.05	0	1	6.62E-05	0.999932574	1.000669588	4.741037056	0.99999882	0.094093414	2.88E-12	7.660324186	9.926036741	0.094093414	6.62E-05	0.999932574	1.000669588	4.741037056	0.99999882	0.441327069	1.23E-15	5.549699838	9.968502496	0.441327069
0	0.05	0.25	0	0.970781545	0.029208511	20.18644985	194.6527086	0.999990056	3.08E-07	0.999999692	1.67769876	7.259676256	1	0.991006275	0.008983803	7.946815569	196.425557	0.999990078	3.08E-07	0.999999692	1.67769876	7.259676256	1
0	0.05	0.25	0.1	0.183518482	0.8164727	5.83211541	37.65970872	0.999991182	1.90E-07	0.99999981	1.782590736	7.516518247	1	0.437891187	0.562099555	3.734614685	39.75360394	0.999990742	3.65E-07	0.999999635	1.712370334	7.417042568	1
0	0.05	0.25	0.25	0.022312438	0.977677944	2.244255441	17.17680304	0.999990382	1.29E-07	0.999999714	2.80141068	9.782517831	0.999999843	0.08179348	0.918199241	1.79264176	18.13383609	0.999992721	5.78E-07	0.999999371	2.30854107	9.31664584	0.999999949
0	0.05	0.25	0.5	0.002991631	0.99699897	1.187596347	9.362234477	0.999990601	2.81E-06	0.746839467	12.76080859	17.56441193	0.746842273	0.008429473	0.991565122	1.11978981	9.388906067	0.999994595	1.81E-05	0.75339308	11.34757588	18.14321274	0.75341114
0	0.05	0.25	0.75	0.00062568	0.999370115	1.043403509	6.922624762	0.999995795	0.000360637	0.029632921	14.56919708	15.24002275	0.029993558	0.001146986	0.998846109	1.025107274	6.690585766	0.999993096	0.00172894	0.011676519	13.04415572	14.07564364	0.013405459
0	0.05	0.25	0.9	0.000257883	0.999736907	1.020208239	6.206506361	0.99999479	0.001341494	0.001926833	12.85771152	12.3095961	0.003268327	0.000363045	0.999629996	1.010553032	5.938179308	0.999993041	0.006219106	0.000635514	11.41787429	9.500010191	0.00685462
0	0.05	0.25	1	0.000144309	0.99985233	1.012507355	5.867256732	0.999996639	0.002545331	0.000457947	12.20072562	10.62297267	0.003003278	0.000170554	0.999825421	1.005998985	5.589629003	0.999995975	0.011613635	0.000201019	10.77015104	7.974292771	0.011814654
0	0.05	0.5	0	0.95509659	0.044892509	27.95233272	193.0883629	0.999989099	1.04E-11	1	1.129719565	5.217841857	1	0.991831749	0.008158279	7.361821966	196.4699071	0.999990028	1.04E-11	1	1.129719565	5.217841857	1
0	0.05	0.5	0.1	0.381979795	0.618010441	13.65074637	74.91903166	0.999990236	7.47E-12	1	1.162667697	5.325522458	1	0.733935148	0.26605523	6.532671503	79.02496372	0.999990378	1.30E-11	1	1.137769423	5.261780127	1
0	0.05	0.5	0.25	0.061732583	0.938258844	7.845085273	35.59198923	0.999991427	4.73E-12	1	1.26946502	5.699560832	1	0.252461863	0.747529526	5.102683918	38.77518139	0.999991389	1.83E-11	1	1.179147218	5.490624146	1
0	0.05	0.5	0.5	0.005039032	0.994951335	3.65555118	19.09879603	0.999990367	4.64E-12	0.999999956	3.949260621	7.707405071	0.999999956	0.02371048	0.976279922	2.818601805	20.22858602	0.999990401	4.70E-11	0.999999986	2.629802565	7.20815557	0.999999986
0	0.05	0.5	0.75	0.001026406	0.998964187	1.930647373	12.87828055	0.999990593	1.39E-08	0.966990369	22.94881699	14.84610032	0.966990383	0.002720652	0.997272346	1.626863001	12.95146948	0.999992998	5.79E-08	0.968117362	21.47676195	15.13887443	0.96811742
0	0.05	0.5	0.9	0.000500305	0.999490685	1.492013295	10.59481617	0.999990991	2.69E-05	0.575383286	26.05324211	17.5976232	0.575410152	0.000851332	0.999140896	1.313956441	10.25370345	0.999992228	8.11E-05	0.510025339	25.31548181	18.37532435	0.51010647
0	0.05	0.5	1	0.000325784	0.999666791	1.325066692	9.46626331	0.999992575	0.000658823	0.252446983	24.47288401	16.8380385	0.253105806	0.000407435	0.999583687	1.197182524	8.952507612	0.999991122	0.001555856	0.169519013	23.13618098	17.15407729	0.171074869
0	0.05	0.75	0	0.942049137	0.057936987	33.72575713	191.743162	0.999986124	1.42E-15	1	1.021797467	4.442047483	1	0.992518412	0.007471683	6.868193354	196.5055057	0.999990096	1.42E-15	1	1.021797467	4.442047483	1
0	0.05	0.75	0.1	0.663806031	0.336184048	26.36893602	138.0404834	0.999990079	1.21E-15	1	1.031685252	4.521572127	1	0.906600471	0.093389586	9.456808329	143.5223342	0.999990057	1.87E-15	1	1.023649717	4.466195191	1
0	0.05	0.75	0.25	0.287811744	0.712178487	17.95678724	78.48426073	0.999990231	9.67E-16	1	1.057357457	4.703310318	1	0.612155995	0.387834463	9.998393567	83.8279168	0.999990458	2.81E-15	1	1.031557483	4.559009364	1
0	0.05	0.75	0.5	0.052121403	0.947868857	12.04155663	43.83177378	0.99999026	7.40E-16	1	1.402472017	5.247870236	1	0.158830704	0.841159591	9.081494919	47.24398557	0.999990295	5.68E-15	1	1.144467195	4.979857135	1
0	0.05	0.75	0.75	0.009691595	0.990299963	8.42751829	29.76832606	0.999991557	1.91E-14	0.999999998	15.43152569	6.51253368	0.999999998	0.022432049	0.977559215	7.249421812	30.93297946	0.999991264	8.03E-14	0.999999999	11.95171976	6.237061658	0.999999999
0	0.05	0.75	0.9	0.004030754	0.995959809	6.767818425	24.63252048	0.999990563	7.75E-08	0.999114887	57.46456697	8.829286124	0.999114964	0.006169211	0.993822134	6.081414525	24.7831929	0.999991346	1.11E-07	0.999091014	56.12913122	8.93720282	0.999091125
0	0.05	0.75	1	0.002403061	0.997587779	5.819027479	21.7857481	0.99999084	0.000680237	0.949149453	59.10421692	11.35847128	0.949829691	0.002603069	0.997388415	5.33028758	21.29872513	0.999991484	0.001055834	0.933673208	58.43166566	12.31553148	0.934729042
0	0.05	1	0	0.931026321	0.068957356	38.24414631	190.5970934	0.999983677	4.34E-19	1	1.003488636	4.020212697	1	0.993098495	0.006891598	6.445924604	196.5280978	0.999990093	4.34E-19	1	1.003488636	4.020212697	1
0	0.05	1	0.1	0.92034094	0.079640457	42.19233678	189.3069417	0.999981397	4.35E-19	1	1.006064143	4.09240652	1	0.984810799	0.015179244	11.88524812	195.7676429	0.999990043	6.00E-19	1	1.003857553	4.038449471	1
0	0.05	1	0.25	0.903619878	0.096358089	47.92839123	187.2371114	0.999977968	4.38E-19	1	1.013126063	4.218482631	1	0.968492238	0.031497841	20.84900418	193.9332381	0.999990078	9.68E-19	1	1.005453212	4.096378184	1
0	0.05	1	0.5	0.873210606	0.126761572	57.24432144	183.2992434	0.999972178	4.53E-19	1	1.070476301	4.490178024	1	0.92996773	0.070015905	37.47347632	189.3419196	0.999983635	2.11E-18	1	1.019126915	4.299441245	1
0	0.05	1	0.75	0.838079376	0.16188687	66.56643182	178.3900822	0.999966246	8.67E-19	1	4.767537816	4.874266313	1	0.874498745	0.125473963	55.82833998	182.3858235	0.999972708	5.70E-18	1	2.521975372	4.704798444	1
0	0.05	1	0.9	0.813519787	0.186442842	72.28658949	174.6163915	0.999962629	4.65E-13	1	63.7727144	5.190548893	1	0.830354207	0.169611144	67.66746132	176.3786074	0.999965351	4.00E-13	1	60.98873758	5.114641555	1
0	0.05	1	1	0.794956964	0.205003268	76.18009278	171.4459416	0.999960232	1.35E-05	0.999986541	200.9963663	5.467661761	0.999999996	0.794482624	0.205477702	75.93298794	170.9598658	0.999960326	1.85E-05	0.999981517	199.8805989	5.522610759	0.999999995
0	0.06	0	0	0.989995014	0.009995014	8.65126016	196.3594212	0.999990027	0.939971593	0.059971593	34.5712903	191.2732102	0.999943187	0.989995014	0.009995014	8.65126016	196.3594212	0.999990027	0.939971593	0.059971593	34.5712903	191.2732102	0.999943187
0	0.06	0	0.1	0.234048232	0.765945463	1.629513617	15.17390606	0.999993695	0.661581459	2.77E-05	13.76110112	31.39634788	0.6616092	0.234048232	0.765945463	1.629513617	15.17390606	0.999993695	0.699024488	2.01E-05	12.84520569	31.46945614	0.699044579
0	0.06	0	0.25	0.046021761	0.953974938	1.16546878	8.776489912	0.999996699	0.437976579	4.17E-08	10.42118862	18.32950351	0.43797662	0.046021761	0.953974938	1.16546878	8.776489912	0.999996699	0.551236762	1.19E-08	9.147051737	18.39411761	0.551236774
0	0.06	0	0.5	0.004602794	0.9953939	1.025971875	6.245124154	0.999996694	0.233981092	1.50E-10	8.692013346	12.79058779	0.233981092	0.004602794	0.9953939	1.025971875	6.245124154	0.999996694	0.441867501	5.74E-12	7.157777236	12.8439324	0.441867501
0	0.06	0	0.75	0.000535245	0.999462699	1.004202983	5.284158647	0.999997944	0.133327454	1.43E-11	8.082864377	10.88665354	0.133327454	0.000535245	0.999462699	1.004202983	5.284158647	0.999997944	0.396237838	7.12E-14	6.372955088	10.93365307	0.396237838
0	0.06	0	0.9	0.0001519	0.999845028	1.001397931	4.930482043	0.999996927	0.09053172	3.32E-12	7.688726248	9.924900573	0.09053172	0.0001519	0.999845028	1.001397931	4.930482043	0.999996927	0.370365156	4.19E-15	5.958932658	9.963900759	0.370365156
0	0.06	0	1	6.62E-05	0.999932574	1.000669588	4.741037056	0.99999882	0.078748959	5.41E-12	7.786420163	9.920758811	0.078748959	6.62E-05	0.999932574	1.000669588	4.741037056	0.99999882	0.373477661	3.97E-15	5.941175165	9.964120782	0.373477661
0	0.06	0.25	0	0.971360663	0.028629386	19.8774363	194.7088122	0.999990049	1.72E-08	0.999999983	1.775723615	7.08893052	1	0.991184465	0.00880561	7.821311823	196.4360002	0.999990076	1.72E-08	0.999999983	1.775723615	7.08893052	1
0	0.06	0.25	0.1	0.199856164	0.800134563	5.800367701	38.01560721	0.999990726	1.09E-08	0.999999989	1.8862223	7.320866926	1	0.45689889	0.54309172	3.726220766	40.02451864	0.99999061	2.10E-08	0.999999979	1.81389514	7.229528395	1
0	0.06	0.25	0.25	0.025653624	0.974338792	2.335497961	17.5298912	0.999992416	8.22E-09	0.999999917	3.040971779	9.305844059	0.999999925	0.089668104	0.910323444	1.866219874	18.49162405	0.999991548	3.64E-08	0.999999928	2.507406317	8.856411371	0.999999965
0	0.06	0.25	0.5	0.003437278	0.996556618	1.218805426	9.659731445	0.999993896	4.57E-07	0.819957786	13.83371649	17.18575812	0.819958243	0.009418923	0.990573736	1.144028144	9.737588741	0.99999266	2.59E-06	0.803500612	12.46303834	17.32134009	0.803503202
0	0.06	0.25	0.75	0.000729489	0.999264172	1.052672877	7.113360936	0.999993662	0.000132321	0.044923375	14.94604378	15.05517516	0.045055696	0.001315341	0.998680321	1.031738177	6.908614905	0.999995662	0.00067773	0.02605791	14.22493634	14.98331141	0.02673564
0	0.06	0.25	0.9	0.000304609	0.999687177	1.024998888	6.355021954	0.999991786	0.000588301	0.003424972	13.09904525	12.46231787	0.004013272	0.000424107	0.999572098	1.013730571	6.103158958	0.999996205	0.003257891	0.001367939	12.50961057	11.28994012	0.00462583
0	0.06	0.25	1	0.000172071	0.999822535	1.015662053	5.995343115	0.999994606	0.001218744	0.000814665	12.40298293	11.08290076	0.002033408	0.000201812	0.99979075	1.007964245	5.72986436	0.999992561	0.005192553	0.000284413	11.09287508	8.419760261	0.005476965
0	0.06	0.5	0	0.956687647	0.04330182	27.21074335	193.2515697	0.999989468	1.01E-13	1	1.155583076	5.100676143	1	0.992121026	0.007869058	7.154688663	196.486696	0.999990084	1.01E-13	1	1.155583076	5.100676143	1
0	0.06	0.5	0.1	0.407655402	0.592334923	13.17228149	75.40326403	0.999990325	7.37E-14	1	1.192717956	5.199058183	1	0.749817624	0.250172625	6.289484331	79.23847871	0.999990249	1.30E-13	1	1.164721377	5.141007649	1
0	0.06	0.5	0.25	0.076802236	0.923187972	7.690692537	36.23364432	0.999990208	4.83E-14	1	1.312263074	5.5226591	1	0.28194642	0.718044545	5.024811961	39.2399195	0.999990965	1.96E-13	1	1.211827667	5.339486695	1
0	0.06	0.5	0.5	0.007126589	0.992864518	3.7936215	19.66223329	0.999991107	5.79E-14	0.999999981	4.411566076	7.17488788	0.999999981	0.030239258	0.969752031	2.966772895	20.79262193	0.999991288	5.95E-13	0.999999994	2.919479918	6.733592396	0.999999994
0	0.06	0.5	0.75	0.001458225	0.998533764	2.087747958	13.46507568	0.999991989	1.47E-09	0.980090411	24.89839777	13.30916065	0.980090412	0.00362933	0.99636095	1.774266261	13.60266948	0.99999028	4.85E-09	0.979062592	23.39005618	13.36814097	0.979062597
0	0.06	0.5	0.9	0.000706688	0.999285496	1.610236249	11.16845535	0.999992184	8.76E-06	0.675772913	27.41787747	16.52995298	0.675781669	0.001152405	0.99884047	1.419138644	10.90273829	0.999992875	2.37E-05	0.624404566	26.81479339	17.27743294	0.624428244
0	0.06	0.5	1	0.000459491	0.999533863	1.417589458	10.00242825	0.999993353	0.000311368	0.350075264	25.67625749	16.20369477	0.350386632	0.000557499	0.999433865	1.276081549	9.548285825	0.999991364	0.000677983	0.260255112	24.42166257	16.62156238	0.260933095
0	0.06	0.75	0	0.944833233	0.055153518	32.5360335	192.0312315	0.999986751	3.60E-18	1	1.026402664	4.350769445	1	0.992877603	0.007112479	6.607285964	196.5195793	0.999990082	3.60E-18	1	1.026402664	4.350769445	1
0	0.06	0.75	0.1	0.684111907	0.31587814	25.10309371	138.6240591	0.999990047	3.11E-18	1	1.037680699	4.422372772	1	0.913296142	0.086693901	8.956887622	143.6930894	0.999990043	4.95E-18	1	1.028517521	4.373003614	1
0	0.06	0.75	0.25	0.323828936	0.676161232	17.06955981	79.43460251	0.999990168	2.51E-18	1	1.066417365	4.578931603	1	0.642068376	0.357922097	9.457066826	84.29024789	0.999990472	7.92E-18	1	1.037523676	4.454200623	1
0	0.06	0.75	0.5	0.071290332	0.928700458	11.58861429	45.01268606	0.999990791	2.00E-18	1	1.445019118	5.028758175	1	0.193696175	0.806294372	8.752571956	48.17643324	0.999990547	1.78E-17	1	1.162613181	4.804759884	1
0	0.06	0.75	0.75	0.01557736	0.984413039	8.316498718	30.9183806	0.999990399	1.70E-16	0.999999999	17.79162374	5.990843801	0.999999999	0.033068289	0.966922105	7.222193843	32.05928478	0.999990394	5.40E-16	1	14.39447599	5.772979388	1
0	0.06	0.75	0.9	0.006875108	0.993116208	6.823176755	25.82630184	0.999991317	2.16E-08	0.999637935	62.12590279	7.547633094	0.999637957	0.010018965	0.989971156	6.223039279	26.02802638	0.999990121	2.65E-08	0.999616374	60.9790891	7.591696959	0.9996164
0	0.06	0.75	1	0.004199489	0.99579226	5.966261782	23.07650121	0.999991748	0.000306028	0.97402224	61.61853871	9.424563327	0.974328268	0.004449676	0.995540425	5.569712918	22.71068128	0.999990101	0.000428316	0.965635127	60.3572774	10.09634356	0.966063443
0	0.06	1	0	0.935057217	0.064927347	36.6253141	191.0172269	0.999984565	3.65E-22	1	1.004230814	3.929368305	1	0.993501538	0.006488551	6.14963006	196.5401992	0.999990088	3.65E-22	1	1.004230814	3.929368305	1
0	0.06	1	0.1	0.926533831	0.073448892	39.85646691	189.9835367	0.999982723	3.66E-22	1	1.007133343	3.996004308	1	0.986012057	0.013977991	11.1505553	195.8988509	0.999990048	5.29E-22	1	1.004648269	3.946671078	1
0	0.06	1	0.25	0.913251385	0.086728558	44.58297954	188.3368251	0.999979942	3.69E-22	1	1.014882415	4.108917484	1	0.971719319	0.028270694	19.23293219	194.3284333	0.999990012	9.14E-22	1	1.006443816	3.999770271	1
0	0.06	1	0.5	0.889329858	0.110645357	52.30635293	185.2513631	0.999975215	3.83E-22	1	1.074585442	4.339816776	1	0.939047062	0.060938526	33.99947305	190.4910225	0.999985588	2.23E-21	1	1.021166843	4.177889662	1
0	0.06	1	0.75	0.862191763	0.137778549	60.05428573	181.5163224	0.999970312	8.06E-22	1	5.371355005	4.647834437	1	0.893341913	0.106634288	50.17805367	184.8653545	0.999976201	6.85E-21	1	2.691585808	4.513552768	1
0	0.06	1	0.9	0.84364061	0.156326658	64.8072466	178.7599623	0.999967268	3.81E-14	1	74.36491466	4.888693037	1	0.857831756	0.142138021	60.58562598	180.2055828	0.999969777	2.91E-14	1	73.03271181	4.83593781	1
0	0.06	1	1	0.829930002	0.170035196	68.04586558	176.5586424	0.999965199	2.11E-06	0.999997893	204.4647389	5.085874087	0.999999999	0.829605997	0.170359254	67.85586346	176.2103427	0.999965251	2.93E-06	0.999997064	203.535393	5.135489615	0.999999999
0	0.07	0	0	0.989995014	0.009995014	8.65126016	196.3594212	0.999990027	0.929967212	0.069967212	38.63069436	190.2346091	0.999934423	0.989995014	0.009995014	8.65126016	196.3594212	0.999990027	0.929967212	0.069967212	38.63069436	190.2346091	0.999934423
0	0.07	0	0.1	0.234048232	0.765945463	1.629513617	15.17390606	0.999993695	0.622058419	3.85E-05	14.6738017	31.31729245	0.622096926	0.234048232	0.765945463	1.629513617	15.17390606	0.999993695	0.657532157	2.87E-05	13.85698774	31.388349	0.657560861
0	0.07	0	0.25	0.046021761	0.953974938	1.16546878	8.776489912	0.999996699	0.394933223	6.80E-08	10.88252332	18.30174794	0.394933291	0.046021761	0.953974938	1.16546878	8.776489912	0.999996699	0.497904581	2.14E-08	9.760678062	18.36492925	0.497904603
0	0.07	0	0.5	0.004602794	0.9953939	1.025971875	6.245124154	0.999996694	0.202568299	2.72E-10	8.932957342	12.77881229	0.2025683	0.004602794	0.9953939	1.025971875	6.245124154	0.999996694	0.384334992	1.32E-11	7.585215656	12.83188819	0.384334992
0	0.07	0	0.75	0.000535245	0.999462699	1.004202983	5.284158647	0.999997944	0.11293407	2.63E-11	8.241398766	10.87933758	0.11293407	0.000535245	0.999462699	1.004202983	5.284158647	0.999997944	0.338310344	1.88E-13	6.734824424	10.92683767	0.338310344
0	0.07	0	0.9	0.0001519	0.999845028	1.001397931	4.930482043	0.999996927	0.075633372	6.22E-12	7.813347275	9.919549036	0.075633372	0.0001519	0.999845028	1.001397931	4.930482043	0.999996927	0.3126066	1.21E-14	6.287448787	9.95942749	0.3126066
0	0.07	0	1	6.62E-05	0.999932574	1.000669588	4.741037056	0.99999882	0.065818516	9.89E-12	7.901801755	9.915346208	0.065818516	6.62E-05	0.999932574	1.000669588	4.741037056	0.99999882	0.315695183	1.14E-14	6.269877683	9.959687882	0.315695183
0	0.07	0.25	0	0.971917266	0.028072773	19.57866565	194.762559	0.999990039	9.87E-10	0.999999999	1.864313027	6.944116863	1	0.991355726	0.008634343	7.700290018	196.4456205	0.999990069	9.87E-10	0.999999999	1.864313027	6.944116863	1
0	0.07	0.25	0.1	0.215053274	0.784937083	5.756911295	38.3098868	0.999990357	6.45E-10	0.999999999	1.979309408	7.156119866	1	0.473811068	0.526179472	3.70726545	40.24219334	0.99999054	1.25E-09	0.999999999	1.905393081	7.071849786	1
0	0.07	0.25	0.25	0.029185137	0.970806151	2.409204266	17.8252093	0.999991289	5.42E-10	0.999999943	3.266825287	8.915871571	0.999999944	0.097628125	0.902362322	1.926766508	18.78385541	0.999990447	2.37E-09	0.999999972	2.693858307	8.489774965	0.999999974
0	0.07	0.25	0.5	0.003930109	0.996062234	1.24941082	9.919388081	0.999992343	7.96E-08	0.850376789	14.6542322	16.49638482	0.850376868	0.01048708	0.989503489	1.168451837	10.03581495	0.999990569	4.03E-07	0.840437578	13.43645699	16.56081963	0.840437981
0	0.07	0.25	0.75	0.000846057	0.999144946	1.062479819	7.289856033	0.999991003	5.07E-05	0.063593342	15.25242467	14.85390103	0.063644089	0.001501576	0.998491747	1.039020825	7.109466205	0.999993323	0.000244154	0.040408117	14.66300185	14.87110453	0.040652272
0	0.07	0.25	0.9	0.000357679	0.999638446	1.03020938	6.494945039	0.999996125	0.000373252	0.007472548	14.07521697	13.33124902	0.0078458	0.000492763	0.999500926	1.017341429	6.258382	0.999993689	0.001419777	0.002394308	12.81451882	11.79393457	0.003814085
0	0.07	0.25	1	0.000203871	0.999787973	1.019146416	6.116864207	0.999991845	0.000596648	0.001402182	12.56696193	11.34163594	0.00199883	0.000237369	0.999759298	1.010244196	5.862840321	0.999996667	0.00333435	0.000521914	12.10058614	9.876147914	0.003856264
0	0.07	0.5	0	0.958169811	0.041820001	26.51160723	193.403445	0.999989812	1.10E-15	1	1.181400686	5.001110007	1	0.992390451	0.007599577	6.960639745	196.4969839	0.999990028	1.10E-15	1	1.181400686	5.001110007	1
0	0.07	0.5	0.1	0.430266729	0.56972371	12.75186539	75.79999947	0.999990439	8.16E-16	1	1.222259275	5.091583499	1	0.763180063	0.236810016	6.075632456	79.40875976	0.999990079	1.47E-15	1	1.191494081	5.038428369	1
0	0.07	0.5	0.25	0.091997472	0.907993334	7.533910265	36.762446	0.999990807	5.52E-16	1	1.353061478	5.376844779	1	0.308752352	0.691238323	4.936044701	39.60994327	0.999990675	2.33E-15	1	1.243716281	5.214008906	1
0	0.07	0.5	0.5	0.009657836	0.990334235	3.879840047	20.13016229	0.999992071	8.14E-16	0.999999991	4.873659783	6.766931458	0.999999991	0.037460551	0.962531856	3.066805791	21.25269785	0.999992407	8.40E-15	0.999999997	3.20865867	6.378323357	0.999999997
0	0.07	0.5	0.75	0.002015734	0.997977779	2.216126357	13.94501636	0.999993513	2.04E-10	0.987594989	26.80052514	12.03328375	0.987594989	0.004747473	0.995244533	1.900883464	14.12504286	0.999992005	5.43E-10	0.987323795	25.4090617	12.00359139	0.987323796
0	0.07	0.5	0.9	0.000976329	0.999017379	1.716289308	11.65302285	0.999993708	3.33E-06	0.753709675	28.69177726	15.4914527	0.753713005	0.001534564	0.998459478	1.51941703	11.44731464	0.999994042	8.13E-06	0.714698183	28.18368091	16.19745782	0.714706312
0	0.07	0.5	1	0.000634921	0.999355267	1.505001609	10.4683733	0.999990188	0.000130087	0.434496286	26.00300798	15.20834858	0.434626373	0.000750765	0.999241727	1.356041549	10.06819039	0.999992492	0.000330122	0.355002014	25.61833145	16.0388877	0.355332136
0	0.07	0.75	0	0.947362083	0.052625241	31.43660595	192.2924057	0.999987325	1.14E-20	1	1.031095153	4.271511507	1	0.993203851	0.006786194	6.368668615	196.5294062	0.999990046	1.14E-20	1	1.031095153	4.271511507	1
0	0.07	0.75	0.1	0.701399981	0.298590174	24.01639884	139.1028463	0.999990156	9.90E-21	1	1.043647769	4.337325192	1	0.918847081	0.081143052	8.531439919	143.8300486	0.999990133	1.63E-20	1	1.033448137	4.292437576	1
0	0.07	0.75	0.25	0.355674673	0.644315521	16.31310231	80.18602631	0.999990194	8.12E-21	1	1.07509531	4.475686916	1	0.666713922	0.333276536	8.997458206	84.64826976	0.999990457	2.76E-20	1	1.043450893	4.36552729	1
0	0.07	0.75	0.5	0.091375069	0.908615573	11.17462715	45.9607906	0.999990642	6.66E-21	1	1.481836516	4.857463929	1	0.226523328	0.773467741	8.441940096	48.90440041	0.999991068	6.88E-20	1	1.178885335	4.666507057	1
0	0.07	0.75	0.75	0.022905241	0.977086158	8.166045482	31.85202958	0.999991399	2.56E-18	1	21.02109824	5.622692824	1	0.04534755	0.954642499	7.134241269	32.96079216	0.999990049	5.53E-18	1	17.31684793	5.446753703	1
0	0.07	0.75	0.9	0.01070589	0.989284771	6.801913466	26.77104057	0.999990661	8.11E-09	0.999828158	64.89006479	6.730681125	0.999828166	0.015015513	0.984975947	6.263929473	27.00122879	0.99999146	9.40E-09	0.999832701	64.80111738	6.752097469	0.999832711
0	0.07	0.75	1	0.006718648	0.993272497	6.018601967	24.07548906	0.999991145	0.000146944	0.985935284	63.103514	8.10594626	0.986082228	0.007016599	0.992974945	5.688632104	23.78962404	0.999991545	0.000212635	0.981661462	62.70246389	8.616749688	0.981874097
0	0.07	1	0	0.938642987	0.061342374	35.15346379	191.3899642	0.999985361	4.28E-25	1	1.004988924	3.850741259	1	0.993860056	0.006129994	5.883993409	196.5463761	0.99999005	4.28E-25	1	1.004988924	3.850741259	1
0	0.07	1	0.1	0.931673243	0.068310596	37.85662087	190.5403629	0.99998384	4.30E-25	1	1.008184928	3.912157034	1	0.98700344	0.012986627	10.53023829	196.0022428	0.999990067	6.47E-25	1	1.005449823	3.867084794	1
0	0.07	1	0.25	0.920846594	0.079134942	41.83115051	189.1940336	0.999981536	4.33E-25	1	1.016514798	4.014486063	1	0.974244095	0.025745916	17.92364978	194.6309607	0.999990011	1.19E-24	1	1.007423465	3.916005435	1
0	0.07	1	0.5	0.90149466	0.098482945	48.35578914	186.7001738	0.999977605	4.50E-25	1	1.077594884	4.216675788	1	0.945852456	0.05413463	31.25445826	191.3400746	0.999987086	3.22E-24	1	1.022975041	4.075632583	1
0	0.07	1	0.75	0.87984632	0.120127185	54.91147724	183.7463808	0.999973506	1.05E-24	1	6.077168935	4.473975434	1	0.907092839	0.092886048	45.74516686	186.6335355	0.999978887	1.11E-23	1	2.852032612	4.364197447	1
0	0.07	1	0.9	0.86529263	0.134678311	58.92840582	181.6281036	0.999970941	6.17E-15	1	79.73932862	4.66721717	1	0.877560506	0.122412737	55.03141341	182.8544552	0.999973243	4.47E-15	1	79.30979189	4.630103463	1
0	0.07	1	1	0.854702428	0.145266754	61.66262049	179.9901637	0.999969182	4.29E-07	0.999999571	206.9183126	4.819481344	1	0.854467966	0.145501248	61.50724393	179.7216154	0.999969214	5.96E-07	0.999999404	206.1661541	4.867324637	1
0	0.08	0	0	0.989995014	0.009995014	8.65126016	196.3594212	0.999990027	0.91996293	0.07996293	42.4750208	189.1886229	0.999925861	0.989995014	0.009995014	8.65126016	196.3594212	0.999990027	0.91996293	0.07996293	42.4750208	189.1886229	0.999925861
0	0.08	0	0.1	0.234048232	0.765945463	1.629513617	15.17390606	0.999993695	0.584627605	5.21E-05	15.49583596	31.23997921	0.584679694	0.234048232	0.765945463	1.629513617	15.17390606	0.999993695	0.61822282	3.97E-05	14.75979752	31.30949078	0.61826255
0	0.08	0	0.25	0.046021761	0.953974938	1.16546878	8.776489912	0.999996699	0.355844569	1.07E-07	11.29581502	18.27434371	0.355844677	0.046021761	0.953974938	1.16546878	8.776489912	0.999996699	0.449397716	3.67E-08	10.29719202	18.33651419	0.449397752
0	0.08	0	0.5	0.004602794	0.9953939	1.025971875	6.245124154	0.999996694	0.175182134	4.78E-10	9.150354335	12.76698342	0.175182134	0.004602794	0.9953939	1.025971875	6.245124154	0.999996694	0.333957109	2.82E-11	7.953919023	12.82000823	0.333957109
0	0.08	0	0.75	0.000535245	0.999462699	1.004202983	5.284158647	0.999997944	0.095539632	4.74E-11	8.385828821	10.87189476	0.095539632	0.000535245	0.999462699	1.004202983	5.284158647	0.999997944	0.288527633	4.55E-13	7.045222449	10.92000941	0.288527633
0	0.08	0	0.9	0.0001519	0.999845028	1.001397931	4.930482043	0.999996927	0.063100345	1.13E-11	7.927410233	9.914059462	0.063100345	0.0001519	0.999845028	1.001397931	4.930482043	0.999996927	0.263541061	3.17E-14	6.568329435	9.954880506	0.263541061
0	0.08	0	1	6.62E-05	0.999932574	1.000669588	4.741037056	0.99999882	0.054936206	1.76E-11	8.007830547	9.909794131	0.054936206	6.62E-05	0.999932574	1.000669588	4.741037056	0.99999882	0.266540008	2.98E-14	6.551018879	9.955183441	0.266540008
0	0.08	0.25	0	0.972452639	0.027537385	19.28961953	194.8140814	0.999990025	5.85E-11	1	1.944578913	6.817974707	1	0.991520453	0.008469606	7.583512566	196.4544557	0.999990059	5.85E-11	1	1.944578913	6.817974707	1
0	0.08	0.25	0.1	0.229301987	0.770688068	5.706915587	38.55977341	0.999990055	3.94E-11	1	2.063300935	7.013541675	1	0.489073787	0.510916725	3.682044986	40.42272233	0.999990512	7.63E-11	1	1.988128463	6.935432085	1
0	0.08	0.25	0.25	0.032889826	0.96710035	2.468747214	18.07866673	0.999990176	3.70E-11	0.999999956	3.482297717	8.588991323	0.999999956	0.105638329	0.894354563	1.976541444	19.02999473	0.999992892	1.59E-10	0.999999987	2.870567164	8.188309171	0.999999987
0	0.08	0.25	0.5	0.004471916	0.99551878	1.278996299	10.14816521	0.999990696	1.50E-08	0.874081098	15.39425584	15.85326854	0.874081113	0.01163458	0.988359635	1.192602156	10.29402924	0.999994215	6.88E-08	0.887520268	14.46909302	16.09846156	0.887520337
0	0.08	0.25	0.75	0.000976317	0.999019016	1.072680484	7.453505675	0.999995334	2.57E-05	0.101732309	16.24173085	15.34651137	0.101758002	0.001706758	0.998283626	1.046845556	7.294786193	0.999990384	9.21E-05	0.058233973	15.01435334	14.71354569	0.058326025
0	0.08	0.25	0.9	0.000417645	0.99957683	1.035778218	6.626723608	0.999994475	0.000179173	0.011513478	14.25135516	13.2652766	0.011692651	0.000569603	0.999420646	1.021352075	6.404526122	0.999990249	0.000637088	0.004016843	13.05587332	12.06098995	0.004653931
0	0.08	0.25	1	0.000240098	0.999756559	1.022926675	6.23229717	0.999996657	0.000460476	0.003043007	13.51169686	12.31874716	0.003503483	0.000277615	0.999717051	1.012827013	5.989000472	0.999994666	0.001633472	0.000854302	12.31350215	10.45899159	0.002487774
0	0.08	0.5	0	0.959553841	0.040436194	25.85118032	193.544136	0.999990036	1.33E-17	1	1.207163533	4.914751833	1	0.992642089	0.007347971	6.778542759	196.5092555	0.99999006	1.33E-17	1	1.207163533	4.914751833	1
0	0.08	0.5	0.1	0.450510661	0.549479906	12.37608799	76.1344091	0.999990567	1.00E-17	1	1.251329198	4.998340986	1	0.774697436	0.225293042	5.884676671	79.5495725	0.999990478	1.84E-17	1	1.218091393	4.949491469	1
0	0.08	0.5	0.25	0.107156057	0.892833954	7.38012819	37.20852325	0.99999001	6.99E-18	1	1.392103252	5.253103661	1	0.33327154	0.666718941	4.843701381	39.91353524	0.999990481	3.08E-17	1	1.274887699	5.106933243	1
0	0.08	0.5	0.5	0.012628526	0.987361952	3.930911382	20.52962203	0.999990478	1.28E-17	0.999999994	5.343827623	6.443801609	0.999999994	0.04527308	0.954718046	3.132811245	21.63922174	0.999991127	1.31E-16	0.999999998	3.501940817	6.10082438	0.999999998
0	0.08	0.5	0.75	0.00271476	0.997277172	2.319317482	14.34653778	0.999991932	3.57E-11	0.990994268	28.30448027	10.94477357	0.990994268	0.006089888	0.9939038	2.006890196	14.55531412	0.999993688	8.02E-11	0.992066796	27.40941317	10.89181413	0.992066796
0	0.08	0.5	0.9	0.001319856	0.998671904	1.808867204	12.06586423	0.99999176	1.22E-06	0.803982721	29.11485272	14.28753961	0.80398394	0.002009386	0.997982601	1.611208948	11.90761235	0.999991987	2.76E-06	0.77387346	28.69532922	14.9203402	0.77387622
0	0.08	0.5	1	0.000859882	0.999132601	1.584874577	10.87424574	0.999992483	7.43E-05	0.521442227	27.09264928	14.58059981	0.521516492	0.0009949	0.998999075	1.433196855	10.5214552	0.999993976	0.000177376	0.446409941	26.75598654	15.42548032	0.446587317
0	0.08	0.75	0	0.94966925	0.050318601	30.41712875	192.5302838	0.999987851	4.39E-23	1	1.035877418	4.200593596	1	0.993501538	0.006488551	6.14963006	196.5401992	0.999990088	4.39E-23	1	1.035877418	4.200593596	1
0	0.08	0.75	0.1	0.716440793	0.28354926	23.0631056	139.5062927	0.999990053	3.85E-23	1	1.049606528	4.26188816	1	0.92357238	0.076417787	8.161257946	143.9428717	0.999990167	6.51E-23	1	1.038447177	4.220544557	1
0	0.08	0.75	0.25	0.384140161	0.615850115	15.65460456	80.79951384	0.999990277	3.20E-23	1	1.083477119	4.386597988	1	0.687526428	0.312463987	8.599330152	84.93578878	0.999990415	1.17E-22	1	1.049360114	4.287657262	1
0	0.08	0.75	0.5	0.11185345	0.888137339	10.79701459	46.74141216	0.999990789	2.70E-23	1	1.51420668	4.717823377	1	0.257217482	0.742773218	8.153519296	49.49035732	0.9999907	3.20E-22	1	1.193683878	4.552366242	1
0	0.08	0.75	0.75	0.031521562	0.968469633	7.999403209	32.63166325	0.999991195	9.60E-20	1	31.45929997	5.346830767	1	0.058912695	0.941077437	7.016690736	33.70399198	0.999990132	1.10E-19	1	24.89219639	5.202233039	1
0	0.08	0.75	0.9	0.01553494	0.984455469	6.738839571	27.54897483	0.999990409	3.74E-09	0.999912212	66.75078558	6.175726192	0.999912215	0.021126131	0.978865153	6.247442826	27.79481213	0.999991284	4.12E-09	0.99991613	66.95901612	6.188508415	0.999916134
0	0.08	0.75	1	0.010016554	0.989974385	6.015428911	24.88155728	0.999990939	7.84E-05	0.992019481	64.38014958	7.199886421	0.992097913	0.010357463	0.989633829	5.734779454	24.64944961	0.999991291	0.0001103	0.989647591	64.07241114	7.58399157	0.989757891
0	0.08	1	0	0.941853505	0.058132575	33.80857065	191.7228989	0.99998608	6.74E-28	1	1.005763483	3.782187352	1	0.994181087	0.005808994	5.644513206	196.5525457	0.999990082	6.74E-28	1	1.005763483	3.782187352	1
0	0.08	1	0.1	0.93604391	0.06394089	36.10866111	191.0107568	0.9999848	6.76E-28	1	1.009225909	3.838653917	1	0.987843137	0.012146885	9.994609831	196.0840786	0.999990022	1.06E-27	1	1.006263541	3.797564914	1
0	0.08	1	0.25	0.927042596	0.072940264	39.50397799	189.8869005	0.999982859	6.82E-28	1	1.018055774	3.93181686	1	0.976291717	0.023698293	16.83020351	194.8710728	0.99999001	2.06E-27	1	1.00839753	3.842695977	1
0	0.08	1	0.5	0.911050469	0.088929072	45.09783889	187.8237356	0.999979541	7.09E-28	1	1.07986137	4.111970303	1	0.951171627	0.048816649	29.01314498	191.9962609	0.999988276	6.13E-27	1	1.024616691	3.987309484	1
0	0.08	1	0.75	0.89335876	0.106617312	50.72448174	185.4208034	0.999976072	1.90E-27	1	7.047483954	4.333243152	1	0.917593137	0.082387879	42.15460999	187.960956	0.999981015	2.37E-26	1	3.01776365	4.241553983	1
0	0.08	1	0.9	0.881617277	0.118356619	54.16769972	183.7337024	0.999973896	1.50E-15	1	82.30213297	4.494110175	1	0.89242308	0.107552932	50.54124325	184.7990763	0.999976012	1.07E-15	1	82.19876119	4.468369993	1
0	0.08	1	1	0.873170463	0.126801936	56.50786293	182.4575798	0.999972399	1.10E-07	0.99999989	208.6580574	4.617557829	1	0.872993081	0.126979339	56.37568594	182.239982	0.99997242	1.51E-07	0.999999849	208.0631369	4.66491601	1
0	0.09	0	0	0.989995014	0.009995014	8.65126016	196.3594212	0.999990027	0.90995875	0.08995875	46.13487837	188.1351321	0.9999175	0.989995014	0.009995014	8.65126016	196.3594212	0.999990027	0.90995875	0.08995875	46.13487837	188.1351321	0.9999175
0	0.09	0	0.1	0.234048232	0.765945463	1.629513617	15.17390606	0.999993695	0.549191988	6.90E-05	16.24251949	31.16397558	0.549260976	0.234048232	0.765945463	1.629513617	15.17390606	0.999993695	0.580995826	5.36E-05	15.57367809	31.23232611	0.581049448
0	0.09	0	0.25	0.046021761	0.953974938	1.16546878	8.776489912	0.999996699	0.320372259	1.65E-07	11.66899784	18.2471734	0.320372424	0.046021761	0.953974938	1.16546878	8.776489912	0.999996699	0.405309473	6.04E-08	10.77205193	18.30864864	0.405309533
0	0.09	0	0.5	0.004602794	0.9953939	1.025971875	6.245124154	0.999996694	0.151330787	8.17E-10	9.347725633	12.75507611	0.151330788	0.004602794	0.9953939	1.025971875	6.245124154	0.999996694	0.289885764	5.70E-11	8.276320796	12.80821851	0.289885764
0	0.09	0	0.75	0.000535245	0.999462699	1.004202983	5.284158647	0.999997944	0.080720811	8.30E-11	8.518046917	10.86431638	0.080720811	0.000535245	0.999462699	1.004202983	5.284158647	0.999997944	0.245789991	1.03E-12	7.315285118	10.91313798	0.245789991
0	0.09	0	0.9	0.0001519	0.999845028	1.001397931	4.930482043	0.999996927	0.052570838	2.02E-11	8.032252055	9.908426954	0.052570838	0.0001519	0.999845028	1.001397931	4.930482043	0.999996927	0.221907505	7.72E-14	6.812008155	9.950245369	0.221907505
0	0.09	0	1	6.62E-05	0.999932574	1.000669588	4.741037056	0.99999882	0.0457895	3.08E-11	8.105639007	9.904097863	0.0457895	6.62E-05	0.999932574	1.000669588	4.741037056	0.99999882	0.224770665	7.24E-14	6.795001906	9.950593103	0.224770665
0	0.09	0.25	0	0.972967977	0.027022031	19.00981482	194.8635018	0.999990007	3.58E-12	1	2.017538385	6.705938414	1	0.991679014	0.008311031	7.470758486	196.4625406	0.999990045	3.58E-12	1	2.017538385	6.705938414	1
0	0.09	0.25	0.1	0.242742643	0.757248747	5.653335079	38.77635007	0.99999139	2.48E-12	1	2.139478452	6.887634522	1	0.502997648	0.496992866	3.653061231	40.57598709	0.999990514	4.81E-12	1	2.063239794	6.814939013	1
0	0.09	0.25	0.25	0.036751601	0.963241074	2.516803008	18.30048124	0.999992675	2.60E-12	0.999999977	3.69015738	8.309667341	0.999999977	0.113670472	0.886321766	2.017415757	19.24173022	0.999992238	1.10E-11	0.99999999	3.039847366	7.934296915	0.99999999
0	0.09	0.25	0.5	0.005064257	0.994930266	1.307281241	10.35156599	0.999994522	3.13E-09	0.908910819	16.29114882	15.46042201	0.908910822	0.012861626	0.987131438	1.216139297	10.51990124	0.999993064	1.26E-08	0.906221978	15.27032322	15.42020361	0.90622199
0	0.09	0.25	0.75	0.001121199	0.998872696	1.08314157	7.605363682	0.999993894	1.09E-05	0.128783923	16.47333001	15.10686185	0.128794865	0.001931925	0.998063028	1.055100466	7.466148937	0.999994953	4.50E-05	0.094471862	16.02380421	15.25231385	0.094516851
0	0.09	0.25	0.9	0.000485069	0.99950737	1.041642389	6.750963698	0.999992439	8.82E-05	0.016844159	14.39956993	13.16914226	0.01693234	0.000655229	0.99934022	1.025721355	6.542277598	0.999995449	0.000409975	0.008247169	14.03027538	13.03232465	0.008657144
0	0.09	0.25	1	0.000281154	0.999714163	1.026965821	6.341886206	0.999995317	0.000243828	0.004741194	13.6375409	12.32404208	0.004985022	0.000322948	0.999669007	1.015694259	6.108835377	0.999991955	0.000817261	0.001389467	12.48601862	10.85501235	0.002206728
0	0.09	0.5	0	0.960849116	0.039140931	25.2261487	193.6735836	0.999990046	1.77E-19	1	1.232862402	4.838550432	1	0.992877603	0.007112479	6.607285964	196.5195793	0.999990082	1.77E-19	1	1.232862402	4.838550432	1
0	0.09	0.5	0.1	0.468858911	0.531131201	12.03586162	76.42206346	0.999990112	1.36E-19	1	1.279958464	4.916111054	1	0.784803654	0.215186603	5.712151595	79.66815428	0.999990257	2.53E-19	1	1.244515206	4.871074222	1
0	0.09	0.5	0.25	0.122168131	0.877822825	7.231665257	37.59190354	0.999990955	9.75E-20	1	1.429591392	5.145869634	1	0.355820446	0.644169912	4.751420539	40.1683458	0.999990359	4.48E-19	1	1.305404401	5.013716906	1
0	0.09	0.5	0.5	0.016024846	0.983967075	3.957719388	20.87768272	0.999991921	2.25E-19	0.999999997	5.830306012	6.180767526	0.999999997	0.053580886	0.946411786	3.174548211	21.97106854	0.999992672	2.26E-18	0.999999999	3.804236602	5.876741346	0.999999999
0	0.09	0.5	0.75	0.003569036	0.996421196	2.40137711	14.68935563	0.999990233	7.99E-12	0.993296402	29.69719214	10.05157634	0.993296402	0.007667153	0.992325163	2.094252123	14.91797028	0.999992316	1.51E-11	0.994211776	29.0325793	9.961121402	0.994211776
0	0.09	0.5	0.9	0.001747564	0.998246387	1.888270478	12.42136819	0.99999395	5.96E-07	0.850310627	30.26426461	13.40184755	0.850311223	0.0025877	0.997406299	1.693033108	12.30066808	0.999993999	1.24E-06	0.827903831	29.89755716	13.98806928	0.827905068
0	0.09	0.5	1	0.001142268	0.998847858	1.656241182	11.22913548	0.999990126	3.57E-05	0.589476616	27.3184309	13.69825961	0.589512314	0.001297622	0.99869418	1.505211414	10.91739257	0.999991802	8.25E-05	0.520794949	27.03045565	14.51062585	0.520877447
0	0.09	0.75	0	0.951782659	0.048205676	29.46881523	192.74785	0.999988335	2.03E-25	1	1.040752036	4.136050771	1	0.993774166	0.006215846	5.947772763	196.5428527	0.999990013	2.03E-25	1	1.040752036	4.136050771	1
0	0.09	0.75	0.1	0.72973464	0.270255464	22.21362831	139.8537921	0.999990104	1.79E-25	1	1.055573888	4.193578096	1	0.927673115	0.072317041	7.833934769	144.0379726	0.999990156	3.11E-25	1	1.043519797	4.155203162	1
0	0.09	0.75	0.25	0.409814288	0.590176106	15.07224281	81.31262233	0.999990394	1.51E-25	1	1.091631103	4.307588984	1	0.705436006	0.294554341	8.249067904	85.17304756	0.999990347	5.90E-25	1	1.055268953	4.21763898	1
0	0.09	0.75	0.5	0.132362162	0.867627873	10.45184321	47.39664442	0.999990036	1.31E-25	1	1.543121386	4.600162325	1	0.285830069	0.714160381	7.887155534	49.97343082	0.99999045	1.76E-24	1	1.207320556	4.454851268	1
0	0.09	0.75	0.75	0.041241395	0.958749905	7.828056269	33.29567012	0.9999913	1.87E-20	1	45.52316363	5.130456987	1	0.073434125	0.926556406	6.885476917	34.32957156	0.999990531	1.18E-20	1	43.46498606	5.009985096	1
0	0.09	0.75	0.9	0.021326137	0.97866437	6.652717468	28.2073097	0.999990507	1.98E-09	0.999952295	68.1038875	5.776351335	0.999952297	0.028271255	0.971720181	6.197505139	28.46115626	0.999991436	2.10E-09	0.999955105	68.46620145	5.787123112	0.999955107
0	0.09	0.75	1	0.014110471	0.985880598	5.97898723	25.55345063	0.999991069	4.56E-05	0.99526667	65.51030979	6.556480188	0.995312265	0.014488188	0.985503189	5.735913954	25.35881759	0.999991377	6.26E-05	0.993898278	65.27281028	6.854873044	0.993960859
0	0.09	1	0	0.944744747	0.055241984	32.57417379	192.0220845	0.999986731	1.38E-30	1	1.006555035	3.722007627	1	0.994470181	0.005519905	5.427464246	196.5544067	0.999990086	1.38E-30	1	1.006555035	3.722007627	1
0	0.09	1	0.1	0.939827481	0.060158159	34.55789042	191.4157489	0.99998564	1.38E-30	1	1.010261843	3.773844109	1	0.98856792	0.011422105	9.524629166	196.1526096	0.999990025	2.25E-30	1	1.007090606	3.736445884	1
0	0.09	1	0.25	0.932224998	0.067758984	37.49534277	190.4620585	0.999983982	1.40E-30	1	1.019529507	3.858835788	1	0.97799679	0.021993242	15.89644942	195.0674298	0.999990032	4.62E-30	1	1.009370325	3.778113981	1
0	0.09	1	0.5	0.918785231	0.081195914	42.34872087	188.7239036	0.999981146	1.45E-30	1	1.081626621	4.020975163	1	0.955460841	0.044528408	27.13742852	192.5205388	0.999989249	1.50E-29	1	1.026138268	3.909908417	1
0	0.09	1	0.75	0.904051232	0.095926946	47.23453749	186.7263814	0.999978178	5.25E-30	1	12.02432771	4.215129177	1	0.925887912	0.074094832	39.17425919	188.9958776	0.999982744	6.46E-29	1	3.292032435	4.137469463	1
0	0.09	1	0.9	0.894372445	0.10560387	50.22081323	185.3466244	0.999976316	4.72E-16	1	83.67431176	4.352699351	1	0.904029008	0.09594926	46.82382634	186.2886937	0.999978268	3.35E-16	1	83.68264525	4.335653467	1
0	0.09	1	1	0.887470292	0.112504741	52.24738937	184.3194841	0.999975033	3.45E-08	0.999999966	209.8996784	4.456175621	1	0.887331445	0.112643603	52.13189166	184.1370024	0.999975048	4.65E-08	0.999999953	209.433687	4.503618842	1
0	0.1	0	0	0.989995014	0.009995014	8.65126016	196.3594212	0.999990027	0.89995467	0.09995467	49.63387443	187.0740138	0.999909341	0.989995014	0.009995014	8.65126016	196.3594212	0.999990027	0.89995467	0.09995467	49.63387443	187.0740138	0.999909341
0	0.1	0	0.1	0.234048232	0.765945463	1.629513617	15.17390606	0.999993695	0.515658431	8.98E-05	16.92554837	31.08894446	0.515748193	0.234048232	0.765945463	1.629513617	15.17390606	0.999993695	0.545754543	7.09E-05	16.31351862	31.15643361	0.545825424
0	0.1	0	0.25	0.046021761	0.953974938	1.16546878	8.776489912	0.999996699	0.288204782	2.48E-07	12.0082324	18.22014361	0.28820503	0.046021761	0.953974938	1.16546878	8.776489912	0.999996699	0.365264958	9.61E-08	11.19652725	18.28116873	0.365265054
0	0.1	0	0.5	0.004602794	0.9953939	1.025971875	6.245124154	0.999996694	0.130579564	1.36E-09	9.527891317	12.74306885	0.130579565	0.004602794	0.9953939	1.025971875	6.245124154	0.999996694	0.251368491	1.10E-10	8.561360256	12.79646466	0.251368491
0	0.1	0	0.75	0.000535245	0.999462699	1.004202983	5.284158647	0.999997944	0.068111546	1.42E-10	8.639608696	10.85659437	0.068111546	0.000535245	0.999462699	1.004202983	5.284158647	0.999997944	0.209140064	2.20E-12	7.552970281	10.90620088	0.209140064
0	0.1	0	0.9	0.0001519	0.999845028	1.001397931	4.930482043	0.999996927	0.043736292	3.53E-11	8.128985548	9.902646687	0.043736292	0.0001519	0.999845028	1.001397931	4.930482043	0.999996927	0.186620969	1.77E-13	7.025914469	9.945511181	0.186620969
0	0.1	0	1	6.62E-05	0.999932574	1.000669588	4.741037056	0.99999882	0.038111743	5.27E-11	8.196177895	9.898252714	0.038111743	6.62E-05	0.999932574	1.000669588	4.741037056	0.99999882	0.18931763	1.65E-13	7.009237587	9.94590605	0.18931763
0	0.1	0.25	0	0.973464431	0.026525656	18.73884895	194.9123757	0.999990087	2.25E-13	1	2.084117955	6.604943755	1	0.991831749	0.008158279	7.361821966	196.4699071	0.999990028	2.25E-13	1	2.084117955	6.604943755	1
0	0.1	0.25	0.1	0.255481919	0.744509295	5.597940994	38.96670127	0.999991214	1.60E-13	1	2.208972487	6.77471596	1	0.515808904	0.484181634	3.621847974	40.70847115	0.999990538	3.11E-13	1	2.131748966	6.706823247	1
0	0.1	0.25	0.25	0.040755391	0.959236559	2.555490452	18.49727482	0.99999195	1.89E-13	0.999999981	3.8927214	8.067192328	0.999999981	0.121701644	0.878289979	2.050917895	19.42700912	0.999991624	7.87E-13	0.999999992	3.203715702	7.716053849	0.999999992
0	0.1	0.25	0.5	0.005708455	0.994285174	1.334090697	10.53369279	0.999993629	6.91E-10	0.921942128	16.93791326	14.87900782	0.921942129	0.014168037	0.985823835	1.238822558	10.7195171	0.999991872	2.49E-09	0.920829728	16.00371941	14.79461922	0.920829731
0	0.1	0.25	0.75	0.001281616	0.998710638	1.093743507	7.746590552	0.999992255	4.83E-06	0.157757457	16.67151507	14.86575481	0.15776229	0.002178083	0.997815263	1.063677216	7.624747282	0.999993346	1.89E-05	0.120979826	16.28377153	15.02949826	0.120998693
0	0.1	0.25	0.9	0.000560525	0.999436186	1.047739996	6.868259009	0.99999671	6.61E-05	0.028935494	15.33759797	13.78443346	0.029001621	0.000750246	0.999243359	1.030403542	6.672055751	0.999993605	0.000200642	0.012380846	14.20741709	13.02212728	0.012581488
0	0.1	0.25	1	0.000327451	0.999666213	1.031225436	6.446024968	0.999993664	0.000131486	0.007068125	13.74505521	12.28624331	0.00719961	0.00037378	0.999622925	1.018822591	6.222799517	0.999996705	0.000630541	0.002846997	13.4312151	11.9772431	0.003477538
0	0.1	0.5	0	0.962063989	0.037926058	24.63371367	193.7946124	0.999990047	2.59E-21	1	1.258487724	4.770271878	1	0.993098495	0.006891598	6.445924604	196.5280978	0.999990093	2.59E-21	1	1.258487724	4.770271878	1
0	0.1	0.5	0.1	0.485647216	0.514343045	11.72472832	76.67387959	0.999990261	2.02E-21	1	1.30817211	4.842552288	1	0.79379434	0.206195671	5.554828806	79.7702039	0.99999001	3.83E-21	1	1.270765699	4.800896077	1
0	0.1	0.5	0.25	0.136959489	0.86303095	7.089423622	37.92591884	0.999990439	1.49E-21	1	1.465696612	5.051406774	1	0.376656863	0.623333426	4.661047025	40.38606407	0.999990289	7.11E-21	1	1.335318809	4.931248741	1
0	0.1	0.5	0.5	0.019826096	0.980164596	3.967499982	21.18530888	0.999990692	4.42E-21	0.999999998	6.341584694	5.961757817	0.999999998	0.062295718	0.937696077	3.198779532	22.2603233	0.999991794	4.27E-20	0.999999999	4.12108469	5.69094001	0.999999999
0	0.1	0.5	0.75	0.004589907	0.995402806	2.466076931	14.98727228	0.999992714	2.39E-12	0.995504279	31.51194948	9.331108821	0.995504279	0.009485768	0.990505098	2.165490122	15.2297454	0.999990865	3.63E-12	0.995670602	30.54619604	9.202424199	0.995670602
0	0.1	0.5	0.9	0.002269122	0.997723484	1.955571569	12.73064133	0.999992606	2.66E-07	0.879288944	30.56594548	12.43124289	0.87928921	0.003279314	0.996713247	1.76469267	12.63980092	0.99999256	5.19E-07	0.861954157	30.25452956	12.95336802	0.861954676
0	0.1	0.5	1	0.001489845	0.998503214	1.719035034	11.54139528	0.999993058	2.38E-05	0.656489971	28.34997467	13.11112471	0.656513786	0.001666491	0.998327587	1.570904796	11.26485062	0.999994077	5.20E-05	0.595480265	28.0889739	13.92001221	0.595532256
0	0.1	0.75	0	0.953725734	0.046263048	28.58415068	192.9475996	0.999988782	1.10E-27	1	1.045721685	4.076735667	1	0.99402486	0.005965159	5.76121637	196.5474449	0.999990019	1.10E-27	1	1.045721685	4.076735667	1
0	0.1	0.75	0.1	0.741626147	0.258363987	21.44761458	140.1575526	0.999990134	9.81E-28	1	1.061564322	4.13095419	1	0.931284262	0.068705847	7.540955997	144.1195296	0.999990108	1.75E-27	1	1.048670815	4.095181902	1
0	0.1	0.75	0.25	0.433145428	0.566844587	14.55078449	81.74973542	0.999990015	8.34E-28	1	1.099612408	4.236211832	1	0.721077757	0.278912499	7.937104067	85.37299337	0.999990255	3.49E-27	1	1.061192425	4.153753487	1
0	0.1	0.75	0.5	0.152653407	0.847337172	10.13518222	47.95554394	0.999990579	7.41E-28	1	1.569359469	4.498395437	1	0.312478734	0.687511556	7.641308314	50.37930182	0.99999029	1.13E-26	1	1.220041099	4.369367805	1
0	0.1	0.75	0.75	0.051873917	0.948116094	7.657886008	33.86934808	0.999990011	8.80E-21	1	49.45748886	4.954566423	1	0.088626013	0.911365127	6.749147161	34.86449307	0.99999114	5.02E-21	1	49.67402925	4.853162375	1
0	0.1	0.75	0.9	0.028010545	0.971980336	6.554176247	28.77525441	0.999990881	1.15E-09	0.999972692	69.17614395	5.47472508	0.999972693	0.036343532	0.963648303	6.1279321	29.03225914	0.999991836	1.19E-09	0.999974608	69.6185169	5.486324046	0.999974609
0	0.1	0.75	1	0.018985601	0.981005862	5.92238119	26.1272457	0.999991462	2.84E-05	0.997076734	66.53795861	6.083508599	0.997105123	0.019393471	0.980598258	5.708687	25.95973774	0.999991729	3.82E-05	0.996256566	66.35256609	6.323353192	0.99629475
0	0.1	1	0	0.947362083	0.052625241	31.43660595	192.2924057	0.999987325	3.57E-33	1	1.007364144	3.668797016	1	0.994731875	0.005258191	5.22982603	196.5523674	0.999990066	3.57E-33	1	1.007364144	3.668797016	1
0	0.1	1	0.1	0.943147538	0.056838845	33.1664319	191.7695077	0.999986383	3.58E-33	1	1.011297232	3.716369615	1	0.989202527	0.010787559	9.107190847	196.2117412	0.999990086	6.02E-33	1	1.007932095	3.68234929	1
0	0.1	1	0.25	0.936643354	0.063341597	35.73434751	190.9493293	0.999984952	3.61E-33	1	1.020954299	3.794020948	1	0.979445525	0.020544567	15.08540864	195.2319219	0.999990092	1.30E-32	1	1.01034539	3.720869753	1
0	0.1	1	0.5	0.925193195	0.074789306	39.98699491	189.4634075	0.9999825	3.77E-33	1	1.083056771	3.940846956	1	0.959003872	0.040986189	25.53727528	192.9502798	0.999990061	4.59E-32	1	1.027573548	3.841452694	1
0	0.1	1	0.75	0.912734412	0.087245525	44.27080115	187.7742476	0.999979937	2.24E-31	1	43.23019194	4.113557054	1	0.932615224	0.067368952	36.65210492	189.8264671	0.999984176	2.74E-31	1	12.02962492	4.047217496	1
0	0.1	1	0.9	0.904618309	0.095360019	46.88634545	186.6225159	0.999978329	1.79E-16	1	84.51490005	4.233536512	1	0.913347541	0.086632597	43.68691772	187.4670525	0.999980138	1.27E-16	1	84.56528809	4.2233691	1
0	0.1	1	1	0.898870619	0.101106602	48.65894864	185.7754331	0.999977222	1.27E-08	0.999999987	210.8002289	4.32238687	1	0.898758996	0.101218236	48.55606811	185.6185399	0.999977232	1.68E-08	0.999999983	210.4337869	4.370148384	1
0	0.15	0	0	0.989995014	0.009995014	8.65126016	196.3594212	0.999990027	0.849935783	0.149935783	65.26462171	181.6494793	0.999871566	0.989995014	0.009995014	8.65126016	196.3594212	0.999990027	0.849935783	0.149935783	65.26462171	181.6494793	0.999871566
0	0.15	0	0.1	0.234048232	0.765945463	1.629513617	15.17390606	0.999993695	0.37351777	0.000276345	19.6507265	30.72041149	0.373794115	0.234048232	0.765945463	1.629513617	15.17390606	0.999993695	0.396215795	0.000230008	19.22779544	30.78647588	0.396445802
0	0.15	0	0.25	0.046021761	0.953974938	1.16546878	8.776489912	0.999996699	0.167679231	1.45E-06	13.33710336	18.08480332	0.167680677	0.046021761	0.953974938	1.16546878	8.776489912	0.999996699	0.214526071	6.85E-07	12.80264841	18.14595549	0.214526757
0	0.15	0	0.5	0.004602794	0.9953939	1.025971875	6.245124154	0.999996694	0.061368909	1.31E-08	10.23829735	12.68093253	0.061368922	0.004602794	0.9953939	1.025971875	6.245124154	0.999996694	0.121244711	1.74E-09	9.612255005	12.73702177	0.121244713
0	0.15	0	0.75	0.000535245	0.999462699	1.004202983	5.284158647	0.999997944	0.028544396	1.60E-09	9.126330814	10.81556944	0.028544398	0.000535245	0.999462699	1.004202983	5.284158647	0.999997944	0.09160868	5.46E-11	8.419962341	10.8700132	0.09160868
0	0.15	0	0.9	0.0001519	0.999845028	1.001397931	4.930482043	0.999996927	0.017048148	4.37E-10	8.519273177	9.871358863	0.017048149	0.0001519	0.999845028	1.001397931	4.930482043	0.999996927	0.077010291	5.84E-12	7.801384586	9.92009032	0.077010291
0	0.15	0	1	6.62E-05	0.999932574	1.000669588	4.741037056	0.99999882	0.014890234	6.04E-10	8.564283511	9.866626315	0.014890235	6.62E-05	0.999932574	1.000669588	4.741037056	0.99999882	0.078748959	5.41E-12	7.786420163	9.920758811	0.078748959
0	0.15	0.25	0	0.975695954	0.024294085	17.50183974	195.1248219	0.999990038	3.23E-19	1	2.347961547	6.206328806	1	0.992518412	0.007471683	6.868193354	196.5055057	0.999990096	3.23E-19	1	2.347961547	6.206328806	1
0	0.15	0.25	0.1	0.31109047	0.688900216	5.32094087	39.66886626	0.999990686	2.62E-19	1	2.486938819	6.334345684	1	0.568012619	0.431978202	3.456994281	41.17929833	0.999990821	5.17E-19	1	2.403922911	6.284323565	1
0	0.15	0.25	0.25	0.062443875	0.937548443	2.656851105	19.2392367	0.999992318	5.92E-19	0.999999995	4.885383534	7.198750145	0.999999995	0.161293576	0.838699084	2.144165561	20.10343332	0.99999266	2.19E-18	0.999999998	3.997386329	6.945763274	0.999999998
0	0.15	0.25	0.5	0.009738138	0.990256279	1.444416564	11.22479214	0.999994416	1.15E-12	0.966006628	19.97280679	12.60518274	0.966006628	0.021862453	0.978130344	1.33566035	11.45555735	0.999992797	2.48E-12	0.967223834	19.30988558	12.39920698	0.967223834
0	0.15	0.25	0.75	0.002347318	0.997645425	1.1457282	8.324846121	0.999992744	1.89E-07	0.34344526	18.15904254	14.20512517	0.343445449	0.003755856	0.996237183	1.108206425	8.266259079	0.999993039	5.69E-07	0.301962661	17.9291236	14.43537115	0.30196323
0	0.15	0.25	0.9	0.001078542	0.998911879	1.079828188	7.365608032	0.999990421	3.38E-06	0.092256573	15.80620908	13.00392081	0.092259957	0.001387377	0.99860528	1.056864214	7.220456659	0.999992657	1.26E-05	0.062613537	15.61229653	13.21756013	0.062626138
0	0.15	0.25	1	0.000652627	0.999341313	1.054542294	6.895902556	0.99999394	1.41E-05	0.037430805	14.9700277	12.49711298	0.037444861	0.000725297	0.99927076	1.037402294	6.714773844	0.999996057	5.73E-05	0.020416197	14.7757137	12.67176953	0.020473476
0	0.15	0.5	0	0.967159194	0.032830836	22.07885527	194.2983799	0.99999003	5.53E-30	1	1.385151029	4.501545787	1	0.99402486	0.005965159	5.76121637	196.5474449	0.999990019	5.53E-30	1	1.385151029	4.501545787	1
0	0.15	0.5	0.1	0.553159492	0.446830944	10.47215627	77.5911214	0.999990436	4.61E-30	1	1.443582327	4.555622052	1	0.827785223	0.172205132	4.928178315	80.13086708	0.999990354	9.47E-30	1	1.399328798	4.526067173	1
0	0.15	0.5	0.25	0.206376134	0.7936143	6.470826904	39.12422653	0.999990434	3.83E-30	1	1.629863499	4.697327069	1	0.461459417	0.53853097	4.256626104	41.13611143	0.999990387	2.22E-29	1	1.477175139	4.617903601	1
0	0.15	0.5	0.5	0.043949052	0.956042829	3.889813399	22.33043606	0.999991881	7.35E-29	1	9.602322807	5.240846274	1	0.109498008	0.8904933	3.183352555	23.30117267	0.999991309	3.71E-28	1	6.231934109	5.079116955	1
0	0.15	0.5	0.75	0.012417808	0.987573422	2.623834083	16.06338821	0.99999123	6.48E-14	0.998723778	36.17431715	7.042289173	0.998723778	0.022187984	0.977805161	2.357542464	16.333147	0.999993145	7.08E-14	0.998970018	36.72454601	6.937391385	0.998970018
0	0.15	0.5	0.9	0.006555003	0.993436016	2.157232162	13.83385766	0.999991019	1.68E-08	0.955995547	32.3667482	9.12888651	0.955995564	0.008689364	0.99130129	1.99585564	13.82548709	0.999990655	2.53E-08	0.950817329	32.20811959	9.439996669	0.950817355
0	0.15	0.5	1	0.004446966	0.995544175	1.925290397	12.66641259	0.999991141	2.30E-06	0.844281799	29.85922334	10.04034171	0.844284098	0.004736774	0.995255093	1.803511457	12.50234454	0.999991868	4.25E-06	0.813499586	29.70325554	10.67223217	0.813503836
0	0.15	0.75	0	0.961485684	0.038504318	24.91645269	193.7365802	0.999990003	3.99E-38	1	1.072096614	3.838115992	1	0.995026074	0.004963962	5.006316191	196.5463299	0.999990036	3.99E-38	1	1.072096614	3.838115992	1
0	0.15	0.75	0.1	0.78692604	0.213064001	18.46480576	141.2581378	0.99999004	3.64E-38	1	1.092257224	3.879107472	1	0.944590703	0.055399324	6.422160354	144.4050693	0.999990027	7.34E-38	1	1.07575666	3.853533424	1
0	0.15	0.75	0.25	0.524686553	0.475303815	12.55163315	83.24987728	0.999990368	3.23E-38	1	1.138271045	3.954541218	1	0.777598657	0.22239138	6.758816957	86.04414525	0.999990037	1.82E-37	1	1.091434921	3.898325409	1
0	0.15	0.75	0.5	0.246756919	0.753233257	8.871870688	49.85773171	0.999990176	3.17E-38	1	1.678602095	4.126548847	1	0.421278589	0.578711662	6.655297075	51.72259617	0.999990251	8.61E-37	1	1.275598863	4.048233113	1
0	0.15	0.75	0.75	0.112993257	0.88699775	6.88993649	35.87504595	0.999991007	9.76E-22	1	51.79226739	4.387379703	1	0.167735058	0.832256327	6.099002777	36.69267595	0.999991385	5.59E-22	1	52.04682151	4.34165059	1
0	0.15	0.75	0.9	0.07154542	0.928446098	6.02567794	30.77303632	0.999991518	1.53E-10	0.999996713	71.91358877	4.62899955	0.999996713	0.086438192	0.913552736	5.687969539	31.01456155	0.999990928	1.46E-10	0.999996855	71.90536886	4.652634636	0.999996856
0	0.15	0.75	1	0.053277013	0.946714974	5.53455706	28.12581834	0.999991987	4.46E-06	0.999569189	69.45290857	4.868386859	0.999573647	0.053748043	0.94624204	5.404163253	28.02562256	0.999990083	5.25E-06	0.999457403	68.64514799	4.990844102	0.999462652
0	0.15	1	0	0.95744163	0.042548013	26.85611026	193.3288487	0.999989643	6.92E-45	1	1.011694726	3.472160666	1	0.995739716	0.004250355	4.458294981	196.5207758	0.999990071	6.92E-45	1	1.011694726	3.472160666	1
0	0.15	1	0.1	0.9552206	0.044768534	27.83350421	193.0440684	0.999989134	6.96E-45	1	1.01657893	3.504069347	1	0.991501635	0.008488408	7.546040835	196.391874	0.999990043	1.35E-44	1	1.012389799	3.482449358	1
0	0.15	1	0.25	0.951814405	0.048173955	29.29506178	192.6014095	0.99998836	7.03E-45	1	1.027748534	3.555207639	1	0.984391023	0.01559905	12.18018745	195.7630144	0.999990073	3.65E-44	1	1.0153456	3.509661921	1
0	0.15	1	0.5	0.945900829	0.054086206	31.73219212	191.8146501	0.999987036	7.34E-45	1	1.088229691	3.649531052	1	0.970395077	0.029594986	20.02409691	194.2754856	0.999990063	1.84E-43	1	1.03414669	3.590921002	1
0	0.15	1	0.75	0.939620061	0.060365596	34.19164293	190.9500361	0.999985658	9.60E-33	1	47.31577093	3.756122179	1	0.953400467	0.046588305	28.13551483	192.343649	0.999988772	3.01E-33	1	47.6532849	3.725397492	1
0	0.15	1	0.9	0.935633218	0.064351581	35.68806521	190.3827489	0.999984799	6.40E-18	1	86.31594027	3.826762116	1	0.941534536	0.058451578	33.17776419	190.9399133	0.999986113	4.67E-18	1	86.397714	3.83660711	1
0	0.15	1	1	0.932867335	0.067116876	36.69769159	189.9792018	0.999984211	3.90E-10	1	212.9728257	3.877061735	1	0.932818861	0.067165352	36.62978304	189.8877473	0.999984214	4.87E-10	1	212.8298113	3.925785108	1
0	0.2	0	0	0.989995014	0.009995014	8.65126016	196.3594212	0.999990027	0.799919414	0.199919414	78.66175972	176.013819	0.999838828	0.989995014	0.009995014	8.65126016	196.3594212	0.999990027	0.799919414	0.199919414	78.66175972	176.013819	0.999838828
0	0.2	0	0.1	0.234048232	0.765945463	1.629513617	15.17390606	0.999993695	0.266973715	0.000688963	21.62839508	30.34967728	0.267662678	0.234048232	0.765945463	1.629513617	15.17390606	0.999993695	0.28390526	0.000591184	21.31170355	30.41715944	0.284496443
0	0.2	0	0.25	0.046021761	0.953974938	1.16546878	8.776489912	0.999996699	0.095391929	6.24E-06	14.27188554	17.94505014	0.095398164	0.046021761	0.953974938	1.16546878	8.776489912	0.999996699	0.123314545	3.33E-06	13.88707769	18.00876979	0.123317872
0	0.2	0	0.5	0.004602794	0.9953939	1.025971875	6.245124154	0.999996694	0.02794586	8.89E-08	10.73968486	12.61402096	0.027945949	0.004602794	0.9953939	1.025971875	6.245124154	0.999996694	0.056809882	1.61E-08	10.29599768	12.67448269	0.056809898
0	0.2	0	0.75	0.000535245	0.999462699	1.004202983	5.284158647	0.999997944	0.011533257	1.28E-08	9.475980896	10.76986276	0.011533269	0.000535245	0.999462699	1.004202983	5.284158647	0.999997944	0.038854687	7.17E-10	8.975365956	10.83041494	0.038854688
0	0.2	0	0.9	0.0001519	0.999845028	1.001397931	4.930482043	0.999996927	0.006386419	3.86E-09	8.802125744	9.835619091	0.006386423	0.0001519	0.999845028	1.001397931	4.930482043	0.999996927	0.03071059	9.63E-11	8.293673432	9.89123986	0.03071059
0	0.2	0	1	6.62E-05	0.999932574	1.000669588	4.741037056	0.99999882	0.005591647	5.05E-09	8.833802357	9.830526945	0.005591652	6.62E-05	0.999932574	1.000669588	4.741037056	0.99999882	0.031675693	8.85E-11	8.280252174	9.892253975	0.031675693
0	0.2	0.25	0	0.977581218	0.022408804	16.43149813	195.3024756	0.999990023	7.89E-25	1	2.547062286	5.908070997	1	0.993098495	0.006891598	6.445924604	196.5280978	0.999990093	7.89E-25	1	2.547062286	5.908070997	1
0	0.2	0.25	0.1	0.357022771	0.64296773	5.066716801	40.13537429	0.999990501	7.30E-25	1	2.703068608	6.010436929	1	0.60743017	0.392561038	3.300479737	41.47742175	0.999991208	1.46E-24	1	2.611291818	5.972265631	1
0	0.2	0.25	0.25	0.085941676	0.914048651	2.67529925	19.74644647	0.999990327	3.76E-24	0.999999997	5.949684725	6.638191947	0.999999997	0.199116367	0.800875046	2.168574716	20.54577545	0.999991413	1.14E-23	0.999999999	4.858672297	6.45145757	0.999999999
0	0.2	0.25	0.5	0.015142093	0.984849676	1.519106251	11.69558981	0.999991769	1.03E-14	0.980105166	22.16498593	10.84761368	0.980105166	0.031359166	0.968635596	1.40441925	11.93974364	0.999994762	1.57E-14	0.984343704	22.16301175	10.67335182	0.984343704
0	0.2	0.25	0.75	0.003923521	0.996071412	1.191289997	8.750388407	0.999994934	1.65E-08	0.518732727	19.42009092	13.4063731	0.518732743	0.005981423	0.994013474	1.149928185	8.729388836	0.999994898	4.07E-08	0.483559451	19.26194828	13.66506161	0.483559492
0	0.2	0.25	0.9	0.001883173	0.998110204	1.11097604	7.749331545	0.999993377	4.83E-07	0.205502657	16.9469083	12.72794306	0.20550314	0.002347877	0.997646558	1.084755074	7.640055521	0.999994435	1.54E-06	0.160196299	16.80814099	13.03924385	0.160197835
0	0.2	0.25	1	0.001174389	0.998821458	1.078491092	7.251737526	0.999995847	2.60E-06	0.104464825	16.07955231	12.40991264	0.104467424	0.001278814	0.998711383	1.058361147	7.102819846	0.999990197	5.09E-06	0.060363474	15.07490035	12.117874	0.060368564
0	0.2	0.5	0	0.971047654	0.02894239	20.04468031	194.6783899	0.999990044	5.32E-38	1	1.508334619	4.296164968	1	0.994731875	0.005258191	5.22982603	196.5523674	0.999990066	5.32E-38	1	1.508334619	4.296164968	1
0	0.2	0.5	0.1	0.603072421	0.396917585	9.539798004	78.18823896	0.999990007	4.68E-38	1	1.57026376	4.339680628	1	0.85102133	0.148969106	4.471596363	80.35625861	0.999990436	1.04E-37	1	1.522891682	4.317580434	1
0	0.2	0.5	0.25	0.267444021	0.732547283	5.978516372	39.8811987	0.999991304	4.35E-38	1	1.774378285	4.446124305	1	0.524270983	0.475719815	3.930412338	41.58740665	0.999990798	3.02E-37	1	1.608292223	4.390028742	1
0	0.2	0.5	0.5	0.073985752	0.926006238	3.740453058	23.09107041	0.999991991	8.66E-33	1	34.03294435	4.817128702	1	0.158357978	0.841634282	3.08271342	23.96019958	0.99999226	3.91E-33	1	34.47494821	4.713953814	1
0	0.2	0.5	0.75	0.024804378	0.975187074	2.644013787	16.76818221	0.999991452	1.41E-14	0.999529082	38.07711845	5.910812287	0.999529082	0.040257909	0.959735581	2.404804857	17.03680542	0.99999349	1.46E-14	0.999628622	38.81745071	5.847691373	0.999628622
0	0.2	0.5	0.9	0.0140311	0.985960365	2.227674181	14.53586298	0.999991465	3.46E-09	0.981054419	33.71125204	7.281368523	0.981054422	0.017644777	0.98234628	2.091603974	14.55982102	0.999991058	4.50E-09	0.979145301	33.62375897	7.488933295	0.979145305
0	0.2	0.5	1	0.009879397	0.990112217	2.01437128	13.37797872	0.999991614	5.34E-07	0.924112768	31.09552055	8.075936411	0.924113302	0.010276527	0.989715554	1.917695768	13.26755855	0.999992081	8.66E-07	0.908783423	30.99043183	8.556947049	0.908784289
0	0.2	0.75	0	0.967016321	0.032973767	22.15217787	194.285028	0.999990088	1.77E-47	1	1.101314753	3.665173652	1	0.995739716	0.004250355	4.458294981	196.5207758	0.999990071	1.77E-47	1	1.101314753	3.665173652	1
0	0.2	0.75	0.1	0.817904307	0.18208572	16.34966638	141.9643906	0.999990027	1.65E-47	1	1.124969905	3.696488607	1	0.95332235	0.046667724	5.653275955	144.5798004	0.999990074	3.72E-47	1	1.105446847	3.678211627	1
0	0.2	0.75	0.25	0.589351929	0.410638331	11.15841356	84.14775015	0.99999026	1.52E-47	1	1.177079313	3.752841867	1	0.813765476	0.186224535	5.958093688	86.4357601	0.999990012	1.12E-46	1	1.123513572	3.713761052	1
0	0.2	0.75	0.5	0.325947882	0.674043006	7.960572938	50.97026166	0.999990888	1.65E-47	1	2.522617215	3.876751069	1	0.500503455	0.499487275	5.94620143	52.48418699	0.99999073	7.32E-46	1	1.329896217	3.826708756	1
0	0.2	0.75	0.75	0.177366191	0.822624618	6.276082922	37.07912993	0.999990809	2.29E-22	1	52.44370478	4.052874178	1	0.24264113	0.757349011	5.561803492	37.7607803	0.999990141	1.34E-22	1	52.65757771	4.034299721	1
0	0.2	0.75	0.9	0.123875188	0.876115656	5.552103644	31.99122357	0.999990844	3.74E-11	0.999999213	72.84463258	4.200697659	0.999999213	0.143727733	0.856262719	5.261954926	32.20445537	0.999990452	3.53E-11	0.999999255	72.85357794	4.23388338	0.999999255
0	0.2	0.75	1	0.098054415	0.901936653	5.14321442	29.34588297	0.999991069	1.14E-06	0.999890509	70.45328914	4.332252436	0.999891651	0.098501095	0.901490124	5.051128207	29.27348782	0.999991219	1.41E-06	0.999866119	70.41782824	4.426656574	0.99986753
0	0.2	1	0	0.964280726	0.035709297	23.53656036	194.014364	0.999990023	3.99E-55	1	1.016565636	3.335177231	1	0.996423575	0.003566432	3.924922288	196.4556616	0.999990008	3.99E-55	1	1.016565636	3.335177231	1
0	0.2	1	0.1	0.962939681	0.037050393	24.1579849	193.8407913	0.999990075	4.01E-55	1	1.022240588	3.358609027	1	0.992967057	0.007022954	6.509015763	196.4761627	0.999990011	8.86E-55	1	1.017348714	3.344014692	1
0	0.2	1	0.25	0.96089085	0.039099217	25.09024316	193.5708461	0.999990067	4.06E-55	1	1.034593617	3.395347605	1	0.987334202	0.012655816	10.33665412	196.0508443	0.999990018	2.88E-54	1	1.020724518	3.365607319	1
0	0.2	1	0.5	0.957361854	0.042627795	26.64944872	193.090846	0.999989648	4.24E-55	1	1.093406021	3.461306552	1	0.97667014	0.023319919	16.69313	194.976949	0.999990059	1.97E-53	1	1.040623882	3.42623118	1
0	0.2	1	0.75	0.953662546	0.046326264	28.22392263	192.5682546	0.99998881	1.40E-33	1	47.87951097	3.5338755	1	0.964234582	0.035755469	23.13781764	193.6127943	0.999990051	4.92E-34	1	48.16594278	3.522670849	1
0	0.2	1	0.9	0.951345719	0.048642571	29.18016519	192.2318268	0.99998829	8.18E-19	1	87.03756735	3.580959937	1	0.955804441	0.044184877	27.0897695	192.6477974	0.999989318	6.16E-19	1	87.11679156	3.600802833	1
0	0.2	1	1	0.949754668	0.050233268	29.82386573	191.9961348	0.999987936	4.56E-11	1	213.8315464	3.613977198	1	0.949727742	0.050260196	29.7724992	191.9319698	0.999987938	5.56E-11	1	213.7499796	3.662604447	1
0	0.25	0	0	0.989995014	0.009995014	8.65126016	196.3594212	0.999990027	0.749905563	0.249905563	90.51408306	170.1473435	0.999811127	0.989995014	0.009995014	8.65126016	196.3594212	0.999990027	0.749905563	0.249905563	90.51408306	170.1473435	0.999811127
0	0.25	0	0.1	0.234048232	0.765945463	1.629513617	15.17390606	0.999993695	0.188030795	0.001503676	23.154371	29.96499203	0.189534471	0.234048232	0.765945463	1.629513617	15.17390606	0.999993695	0.20050928	0.001316767	22.90513034	30.03567077	0.201826047
0	0.25	0	0.25	0.046021761	0.953974938	1.16546878	8.776489912	0.999996699	0.052939837	2.20E-05	14.97322013	17.79685524	0.052961858	0.046021761	0.953974938	1.16546878	8.776489912	0.999996699	0.069225197	1.27E-05	14.68017602	17.86480803	0.069237935
0	0.25	0	0.5	0.004602794	0.9953939	1.025971875	6.245124154	0.999996694	0.012289924	4.73E-07	11.11489785	12.54078939	0.012290398	0.004602794	0.9953939	1.025971875	6.245124154	0.999996694	0.025783834	1.06E-07	10.7819607	12.6070072	0.025783941
0	0.25	0	0.75	0.000535245	0.999462699	1.004202983	5.284158647	0.999997944	0.004475587	8.00E-08	9.740215536	10.71853107	0.004475667	0.000535245	0.999462699	1.004202983	5.284158647	0.999997944	0.0159076	6.36E-09	9.365284228	10.7864494	0.015907606
0	0.25	0	0.9	0.0001519	0.999845028	1.001397931	4.930482043	0.999996927	0.002289653	2.67E-08	9.016862357	9.794687508	0.00228968	0.0001519	0.999845028	1.001397931	4.930482043	0.999996927	0.011796747	1.03E-09	8.636742256	9.858339278	0.011796748
0	0.25	0	1	6.62E-05	0.999932574	1.000669588	4.741037056	0.99999882	0.002009862	3.35E-08	9.03991369	9.789214124	0.002009896	6.62E-05	0.999932574	1.000669588	4.741037056	0.99999882	0.012281722	9.44E-10	8.624632563	9.85978598	0.012281723
0	0.25	0.25	0	0.979195025	0.020795025	15.49549816	195.4533091	0.99999005	2.94E-30	1	2.722491376	5.6622913	1	0.993595016	0.006395016	6.08052053	196.5398369	0.999990032	2.94E-30	1	2.722491376	5.6622913	1
0	0.25	0.25	0.1	0.396239546	0.603750944	4.840121383	40.47722932	0.99999049	3.11E-30	1	2.897812066	5.746926406	1	0.63898165	0.361008423	3.159757426	41.68868022	0.999990073	6.26E-30	1	2.795243706	5.717411725	1
0	0.25	0.25	0.25	0.110270354	0.889722017	2.657283049	20.12489895	0.99999237	5.00E-29	0.999999999	7.185794896	6.226318776	0.999999999	0.234661675	0.76532884	2.161630597	20.86523036	0.999990515	1.09E-28	0.999999999	5.915660344	6.085867687	0.999999999
0	0.25	0.25	0.5	0.021877507	0.978117019	1.567269263	12.04617155	0.999994526	4.26E-16	0.989414353	24.3990858	9.578991747	0.989414353	0.042408265	0.957584833	1.450553656	12.29205157	0.999993098	4.62E-16	0.990247019	24.13757523	9.363373834	0.990247019
0	0.25	0.25	0.75	0.006086548	0.99390577	1.228211897	9.07751237	0.999992318	1.67E-09	0.63414484	19.71437437	12.19870323	0.634144842	0.008920244	0.991071829	1.185317053	9.079799018	0.999992072	3.64E-09	0.606451233	19.60404034	12.45402591	0.606451237
0	0.25	0.25	0.9	0.003039506	0.996956679	1.138501078	8.053488304	0.999996185	1.11E-07	0.338539349	18.02082297	12.30798611	0.338539461	0.00369657	0.99629364	1.110815192	7.96976449	0.99999021	1.72E-07	0.265420786	17.03977686	12.19752949	0.265420958
0	0.25	0.25	1	0.001946637	0.998045989	1.100692974	7.538937825	0.999992625	3.61E-07	0.187107479	16.24823605	11.66382318	0.18710784	0.002086995	0.997907151	1.079065874	7.414781647	0.999994146	1.22E-06	0.137641179	16.14483241	12.0400802	0.137642395
0	0.25	0.5	0	0.97411266	0.025877366	18.38268053	194.9736725	0.999990026	1.47E-45	1	1.626459738	4.123675249	1	0.995289155	0.00470092	4.805299108	196.5416679	0.999990074	1.47E-45	1	1.626459738	4.123675249	1
0	0.25	0.5	0.1	0.642189722	0.357800427	8.801327292	78.61764871	0.999990149	1.37E-45	1	1.688260087	4.15980783	1	0.868289677	0.131700673	4.11778168	80.51400881	0.99999035	3.28E-45	1	1.640387701	4.1430622	1
0	0.25	0.5	0.25	0.320726792	0.679264273	5.576530937	40.41071826	0.999991066	1.41E-45	1	1.90595338	4.24420584	1	0.573170075	0.426821212	3.664997889	41.89412834	0.999991287	1.17E-44	1	1.730161894	4.203603351	1
0	0.25	0.5	0.5	0.106960861	0.893029367	3.583522669	23.63974357	0.999990228	3.57E-33	1	34.8093862	4.518114898	1	0.205572589	0.794418688	2.965754714	24.41990197	0.999991276	1.66E-33	1	35.21029349	4.450930836	1
0	0.25	0.5	0.75	0.041118015	0.958874644	2.612254753	17.28219757	0.999992658	5.88E-15	0.999795864	39.24179792	5.245565603	0.999795864	0.062314744	0.937676644	2.393479848	17.54019514	0.999991388	5.06E-15	0.999819155	39.25843114	5.2158178	0.999819155
0	0.25	0.5	0.9	0.024723936	0.975268971	2.238570265	15.03988011	0.999992907	1.36E-09	0.990770955	34.83997525	6.172394094	0.990770956	0.030002318	0.969990262	2.121105214	15.07809245	0.99999258	1.64E-09	0.98992692	34.78915472	6.330594941	0.989926922
0	0.25	0.5	1	0.018017089	0.981976076	2.044190377	13.88285777	0.999993165	2.15E-07	0.959904254	32.19707444	6.797676379	0.95990447	0.018501718	0.981491738	1.966256492	13.80110227	0.999993457	3.18E-07	0.951763063	32.12292725	7.172323496	0.951763381
0	0.25	0.75	0	0.971157831	0.02883225	19.98590004	194.6895698	0.999990081	4.30E-56	1	1.133856082	3.530008692	1	0.99627407	0.003715931	4.042209803	196.4721386	0.999990001	4.30E-56	1	1.133856082	3.530008692	1
0	0.25	0.75	0.1	0.840736976	0.159253028	14.7392907	142.4629576	0.999990003	4.08E-56	1	1.160565647	3.554545039	1	0.959587653	0.040402386	5.083779883	144.6973583	0.999990039	1.02E-55	1	1.13828498	3.541498462	1
0	0.25	0.75	0.25	0.637977431	0.36201269	10.1062611	84.75493363	0.99999012	3.84E-56	1	1.217932638	3.597957957	1	0.839326869	0.160663416	5.367088225	86.69695353	0.999990285	3.69E-55	1	1.158281335	3.570923399	1
0	0.25	0.75	0.5	0.391590615	0.608400316	7.262041458	51.70507109	0.999990931	1.38E-49	1	32.24490325	3.691187729	1	0.560572713	0.439417536	5.407229833	52.97895589	0.999990249	2.99E-50	1	32.70827844	3.660003244	1
0	0.25	0.75	0.75	0.238198893	0.761792629	5.783614975	37.88135186	0.999991522	7.67E-23	1	52.82852056	3.819029899	1	0.308873777	0.691117517	5.126906343	38.46179764	0.999991294	4.60E-23	1	53.0215825	3.817042702	1
0	0.25	0.75	0.9	0.177534632	0.822456703	5.154611063	32.81134404	0.999991335	1.30E-11	0.999999741	73.60404009	3.920919413	0.999999741	0.200669281	0.799321844	4.895860334	32.99837416	0.999991125	1.22E-11	0.999999755	73.61820435	3.960484845	0.999999755
0	0.25	0.75	1	0.146479194	0.85351222	4.801067096	30.17192181	0.999991414	4.12E-07	0.999962172	71.33008076	4.006293272	0.999962584	0.146872774	0.853118757	4.730722943	30.11496351	0.999991531	5.02E-07	0.999954172	71.30720948	4.090230399	0.999954675
0	0.25	1	0	0.969225797	0.030764259	21.00755586	194.5011652	0.999990055	2.13E-64	1	1.022084883	3.219804659	1	0.99691812	0.003071966	3.534146563	196.3865135	0.999990086	2.13E-64	1	1.022084883	3.219804659	1
0	0.25	1	0.1	0.968348579	0.031641509	21.43046642	194.3844609	0.999990088	2.14E-64	1	1.028494228	3.238571096	1	0.993992846	0.005997224	5.762400645	196.5166246	0.99999007	5.32E-64	1	1.02292977	3.228299589	1
0	0.25	1	0.25	0.967011897	0.032978198	22.06599822	194.2036573	0.999990095	2.17E-64	1	1.041951832	3.267408309	1	0.989315391	0.010674698	9.039724578	196.2295963	0.999990089	2.06E-63	1	1.026664533	3.247480817	1
0	0.25	1	0.5	0.96472166	0.035268399	23.13075779	193.8862586	0.99999006	2.43E-64	1	2.915604726	3.317732415	1	0.980693101	0.019296995	14.41776652	195.4109415	0.999990096	1.87E-62	1	1.05005029	3.297774612	1
0	0.25	1	0.75	0.962340917	0.037649128	24.20643021	193.5464375	0.999990045	3.50E-34	1	48.23064003	3.371481779	1	0.970925602	0.029064431	19.79363732	194.3703891	0.999990033	1.34E-34	1	48.48680425	3.37369098	1
0	0.25	1	0.9	0.960862133	0.039127951	24.85904973	193.3301244	0.999990084	1.89E-19	1	87.45991527	3.405643687	1	0.964444633	0.035545372	23.0557734	193.6512956	0.999990005	1.46E-19	1	87.53511081	3.433389814	1
0	0.25	1	1	0.959852685	0.040137361	25.29775317	193.1790328	0.999990046	1.00E-11	1	214.311131	3.429304546	1	0.959835593	0.040154454	25.25630938	193.1297343	0.999990047	1.21E-11	1	214.2548934	3.479876305	1
0	0.3	0	0	0.989995014	0.009995014	8.65126016	196.3594212	0.999990027	0.699894231	0.299894231	101.2108428	164.0272228	0.999788462	0.989995014	0.009995014	8.65126016	196.3594212	0.999990027	0.699894231	0.299894231	101.2108428	164.0272228	0.999788462
0	0.3	0	0.1	0.234048232	0.765945463	1.629513617	15.17390606	0.999993695	0.130280618	0.00298962	24.38046956	29.55768616	0.133270237	0.234048232	0.765945463	1.629513617	15.17390606	0.999993695	0.139355247	0.002656834	24.17740878	29.63302707	0.142012081
0	0.3	0	0.25	0.046021761	0.953974938	1.16546878	8.776489912	0.999996699	0.028582198	6.74E-05	15.5228133	17.63683703	0.0286496	0.046021761	0.953974938	1.16546878	8.776489912	0.999996699	0.037854691	4.14E-05	15.29074371	17.71052166	0.037896056
0	0.3	0	0.5	0.004602794	0.9953939	1.025971875	6.245124154	0.999996694	0.005199416	2.11E-06	11.40737776	12.45965907	0.005201527	0.004602794	0.9953939	1.025971875	6.245124154	0.999996694	0.01129737	5.54E-07	11.14734959	12.53305933	0.011297923
0	0.3	0	0.75	0.000535245	0.999462699	1.004202983	5.284158647	0.999997944	0.001660556	4.17E-07	9.947249687	10.66047758	0.001660973	0.000535245	0.999462699	1.004202983	5.284158647	0.999997944	0.006263913	4.31E-08	9.655368255	10.7372013	0.006263956
0	0.3	0	0.9	0.0001519	0.999845028	1.001397931	4.930482043	0.999996927	0.000781766	1.53E-07	9.185429484	9.74765464	0.000781919	0.0001519	0.999845028	1.001397931	4.930482043	0.999996927	0.004348367	8.25E-09	8.89030343	9.820721583	0.004348375
0	0.3	0	1	6.62E-05	0.999932574	1.000669588	4.741037056	0.99999882	0.000688098	1.86E-07	9.202600292	9.741775096	0.000688284	6.62E-05	0.999932574	1.000669588	4.741037056	0.99999882	0.004573504	7.49E-09	8.879304639	9.822707795	0.004573511
0	0.3	0.25	0	0.980592029	0.019397999	14.66945584	195.5813242	0.999990027	1.54E-35	1	2.891834216	5.448250542	1	0.99402486	0.005965159	5.76121637	196.5474449	0.999990019	1.54E-35	1	2.891834216	5.448250542	1
0	0.3	0.25	0.1	0.430408227	0.569582349	4.638329491	40.74251309	0.999990576	1.88E-35	1	3.087161632	5.519658776	1	0.665141038	0.334849494	3.034400337	41.8490411	0.999990531	3.79E-35	1	2.973066163	5.496934334	1
0	0.3	0.25	0.25	0.13477931	0.865212112	2.622400553	20.42166904	0.999991421	1.66E-33	0.999999999	8.67859335	5.898013078	0.999999999	0.267815669	0.732177529	2.13969877	21.10982578	0.999993198	2.11E-33	1	7.312322001	5.79158172	1
0	0.3	0.25	0.5	0.029833775	0.970159348	1.5969764	12.32217482	0.999993123	4.64E-17	0.992914901	25.56574148	8.561451254	0.992914901	0.054727993	0.945263486	1.480285222	12.56482458	0.999991479	4.35E-17	0.993537937	25.45065856	8.379043318	0.993537937
0	0.3	0.25	0.75	0.008884009	0.99111183	1.256898099	9.338483635	0.999995839	4.19E-10	0.740509926	20.790659	11.38684954	0.740509926	0.012601606	0.987394046	1.213808277	9.355736711	0.999995651	8.05E-10	0.719845417	20.70297204	11.65568076	0.719845418
0	0.3	0.25	0.9	0.004600815	0.995393551	1.161592226	8.300653131	0.999994366	1.92E-08	0.447673952	18.16913627	11.40394	0.447673971	0.005484375	0.994510454	1.133603373	8.235657909	0.99999483	5.02E-08	0.394938812	18.08527533	11.80450883	0.394938862
0	0.3	0.25	1	0.003017839	0.996978511	1.120112197	7.775505549	0.99999635	1.38E-07	0.299607041	17.26471542	11.36193257	0.299607178	0.003196913	0.996793587	1.09804153	7.670326532	0.9999905	2.00E-07	0.222184005	16.28718385	11.34542745	0.222184204
0	0.3	0.5	0	0.976590746	0.023399256	16.9968118	195.208963	0.999990002	8.50E-53	1	1.737827568	3.973508883	1	0.995739716	0.004250355	4.458294981	196.5207758	0.999990071	8.50E-53	1	1.737827568	3.973508883	1
0	0.3	0.5	0.1	0.67393441	0.326055841	8.194665168	78.94457906	0.999990251	8.27E-53	1	1.797052749	4.003853265	1	0.881766277	0.118223863	3.833131664	80.63176163	0.99999014	2.15E-52	1	1.750504642	3.991342501	1
0	0.3	0.5	0.25	0.367298919	0.632692115	5.240453714	40.80504553	0.999991034	9.58E-53	1	2.030013129	4.072555411	1	0.612543941	0.387446354	3.445025319	42.11796511	0.999990295	9.52E-52	1	1.843566008	4.043429622	1
0	0.3	0.5	0.5	0.140860287	0.859131629	3.435219383	24.05596844	0.999991916	1.76E-33	1	35.12696503	4.284332052	1	0.249786601	0.750204039	2.851479317	24.76035949	0.99999064	8.41E-34	1	35.47536563	4.241685897	1
0	0.3	0.5	0.75	0.060395286	0.939595522	2.560443304	17.67831958	0.999990808	2.68E-15	0.999888202	39.441527	4.79961598	0.999888202	0.086941306	0.913052063	2.357668842	17.92259544	0.999993369	2.75E-15	0.999912964	40.2133582	4.796032246	0.999912964
0	0.3	0.5	0.9	0.038240033	0.961750747	2.221722131	15.42650316	0.99999078	5.42E-10	0.994805533	34.9935926	5.44117219	0.994805533	0.045220284	0.954770115	2.118052861	15.47109092	0.999990399	6.26E-10	0.994350797	34.96246294	5.574786817	0.994350798
0	0.3	0.5	1	0.028713878	0.971277038	2.044013897	14.26727834	0.999990916	8.14E-08	0.976641496	32.33950078	5.909909789	0.976641577	0.029262211	0.970729024	1.979795973	14.20262156	0.999991235	1.14E-07	0.971866117	32.28669987	6.210022097	0.971866232
0	0.3	0.75	0	0.974375178	0.025614847	18.23772433	194.9987728	0.999990025	3.30E-64	1	1.17031366	3.41473362	1	0.996689252	0.003300822	3.715558448	196.4246361	0.999990074	3.30E-64	1	1.17031366	3.41473362	1
0	0.3	0.75	0.1	0.858362098	0.141627919	13.45965657	142.8358428	0.999990017	3.17E-64	1	1.199843791	3.434660271	1	0.964332397	0.035657782	4.642204146	144.7833698	0.999990179	8.83E-64	1	1.174887969	3.425467056	1
0	0.3	0.75	0.25	0.676057351	0.323933095	9.27300159	85.19639208	0.999990446	3.06E-64	1	1.262137333	3.469337704	1	0.858501835	0.141488559	4.908682845	86.88476095	0.999990394	3.83E-63	1	1.196507501	3.451182877	1
0	0.3	0.75	0.5	0.446280515	0.553709553	6.704255526	52.22826879	0.999990069	5.78E-50	1	32.45817541	3.542166172	1	0.607670301	0.392320611	4.980941926	53.3281722	0.999990912	1.36E-50	1	32.89133921	3.524883485	1
0	0.3	0.75	0.75	0.293347757	0.706643384	5.380342377	38.45329793	0.99999114	3.19E-23	1	53.09379238	3.639287728	1	0.366257986	0.633733201	4.76995302	38.9570126	0.999991186	1.96E-23	1	53.27256682	3.649467168	1
0	0.3	0.75	0.9	0.228885796	0.771104755	4.8212148	33.39935564	0.999990551	5.38E-12	0.99999989	73.74198313	3.714178255	0.99999989	0.254015616	0.745974833	4.585592558	33.56446047	0.999990449	5.09E-12	0.999999895	73.75802072	3.75919666	0.999999895
0	0.3	0.75	1	0.194520929	0.805469445	4.508131272	30.76664774	0.999990373	1.70E-07	0.99998391	71.42031362	3.774661545	0.99998408	0.194858466	0.805132018	4.451731443	30.71966005	0.999990484	2.07E-07	0.999980581	71.40379576	3.85453834	0.999980788
0	0.3	1	0	0.972967977	0.027022031	19.00981482	194.8635018	0.999990007	5.04E-73	1	1.028391371	3.112205007	1	0.997292333	0.002697739	3.2354341	196.3008531	0.999990072	5.04E-73	1	1.028391371	3.112205007	1
0	0.3	1	0.1	0.972363543	0.027626553	19.31063624	194.7818666	0.999990096	5.07E-73	1	1.03553553	3.128058778	1	0.994753901	0.005236109	5.196772118	196.5231602	0.99999001	1.42E-72	1	1.029276459	3.120874504	1
0	0.3	1	0.25	0.971444235	0.028545849	19.7630747	194.653978	0.999990084	5.15E-73	1	1.050132491	3.152084913	1	0.99074887	0.009241136	8.069905723	196.3409257	0.999990006	6.53E-72	1	1.033338287	3.139167573	1
0	0.3	1	0.5	0.969874987	0.030115088	20.52177731	194.4310585	0.999990074	5.78E-66	1	29.50955106	3.193098799	1	0.983508283	0.016481749	12.74806722	195.7014047	0.999990032	6.84E-67	1	30.01850587	3.184259905	1
0	0.3	1	0.75	0.968253062	0.031737014	21.28832138	194.1940667	0.999990077	1.19E-34	1	48.47811054	3.235777332	1	0.97548348	0.024506596	17.37615137	194.8755011	0.999990077	4.89E-35	1	48.71317394	3.248934197	1
0	0.3	1	0.9	0.967251176	0.032738907	21.75303171	194.0440061	0.999990083	6.11E-20	1	87.74719688	3.262382018	1	0.970245419	0.02974459	20.16133443	194.3075306	0.999990009	4.85E-20	1	87.8187142	3.298163304	1
0	0.3	1	1	0.966570021	0.033420068	22.06517567	193.9402425	0.999990089	3.13E-12	1	214.6080643	3.280596107	1	0.966558221	0.033431869	22.0304667	193.9002723	0.99999009	3.75E-12	1	214.5653317	3.335803448	1
0	0.4	0	0	0.989995014	0.009995014	8.65126016	196.3594212	0.999990027	0.599879121	0.399879121	120.0495889	150.9142939	0.999758242	0.989995014	0.009995014	8.65126016	196.3594212	0.999990027	0.599879121	0.399879121	120.0495889	150.9142939	0.999758242
0	0.4	0	0.1	0.234048232	0.765945463	1.629513617	15.17390606	0.999993695	0.059058009	0.009733317	26.2534462	28.6428057	0.068791325	0.234048232	0.765945463	1.629513617	15.17390606	0.999993695	0.063639562	0.008826331	26.10856988	28.73195709	0.072465893
0	0.4	0	0.25	0.046021761	0.953974938	1.16546878	8.776489912	0.999996699	0.00756578	0.00046619	16.33610694	17.2670812	0.008031971	0.046021761	0.953974938	1.16546878	8.776489912	0.999996699	0.010330567	0.000310541	16.17820924	17.35724778	0.010641108
0	0.4	0	0.5	0.004602794	0.9953939	1.025971875	6.245124154	0.999996694	0.000812496	2.86E-05	11.83570383	12.2660484	0.000841047	0.004602794	0.9953939	1.025971875	6.245124154	0.999996694	0.001919342	9.34E-06	11.66338344	12.35911818	0.00192868
0	0.4	0	0.75	0.000535245	0.999462699	1.004202983	5.284158647	0.999997944	0.000195318	7.56E-06	10.25099708	10.51845618	0.000202879	0.000535245	0.999462699	1.004202983	5.284158647	0.999997944	0.000848835	1.13E-06	10.05941817	10.6185137	0.000849962
0	0.4	0	0.9	0.0001519	0.999845028	1.001397931	4.930482043	0.999996927	7.68E-05	3.33E-06	9.432514147	9.630360662	8.01E-05	0.0001519	0.999845028	1.001397931	4.930482043	0.999996927	0.000512459	2.86E-07	9.240324424	9.727953	0.000512745
0	0.4	0	1	6.62E-05	0.999932574	1.000669588	4.741037056	0.99999882	6.80E-05	3.83E-06	9.442464639	9.623573004	7.18E-05	6.62E-05	0.999932574	1.000669588	4.741037056	0.99999882	0.000551817	2.57E-07	9.231095677	9.7314558	0.000552074
0	0.4	0.25	0	0.982889766	0.017100292	13.27661737	195.7887131	0.999990058	9.26E-46	1	3.226541037	5.07369601	1	0.994731875	0.005258191	5.22982603	196.5523674	0.999990066	9.26E-46	1	3.226541037	5.07369601	1
0	0.4	0.25	0.1	0.487547034	0.512443859	4.295139961	41.13334777	0.999990893	1.56E-45	1	3.467635527	5.126423774	1	0.706539472	0.293451892	2.822411051	42.07967297	0.999991364	3.09E-45	1	3.327010922	5.114218406	1
0	0.4	0.25	0.25	0.182789473	0.817200528	2.534184925	20.86233597	0.999990001	1.16E-38	1	29.17323185	5.376965141	1	0.327263934	0.67272876	2.078406776	21.46335345	0.999992694	5.70E-39	1	29.92701608	5.317971565	1
0	0.4	0.25	0.5	0.048806835	0.951183542	1.622383289	12.73700853	0.999990377	3.11E-18	0.996475768	26.71461259	7.103773253	0.996475768	0.082100364	0.917893907	1.508559404	12.96726274	0.999994271	3.48E-18	0.99732883	27.48794334	7.00831517	0.99732883
0	0.4	0.25	0.75	0.016437857	0.98355553	1.294621614	9.732970458	0.999993387	2.24E-11	0.848889006	21.07177718	9.442143778	0.848889006	0.022158464	0.977834561	1.253013058	9.766731358	0.999993025	3.79E-11	0.835903063	21.01727545	9.709096665	0.835903063
0	0.4	0.25	0.9	0.009077505	0.990912675	1.195296681	8.679911942	0.99999018	1.01E-09	0.629153115	18.36400927	9.751616185	0.629153116	0.010500154	0.98949048	1.168480677	8.639238259	0.999990634	2.40E-09	0.583023685	18.30800963	10.1835748	0.583023687
0	0.4	0.25	1	0.00620594	0.993787242	1.150031552	8.142801817	0.999993182	7.86E-09	0.489030227	17.43836717	9.858048276	0.489030235	0.006465469	0.993528497	1.128825217	8.064354179	0.999993967	2.23E-08	0.423589798	17.37855324	10.36471427	0.42358982
0	0.4	0.5	0	0.980352147	0.019637861	14.81235858	195.5590327	0.999990007	9.62E-67	1	1.934618915	3.716585323	1	0.996423575	0.003566432	3.924922288	196.4556616	0.999990008	9.62E-67	1	1.934618915	3.716585323	1
0	0.4	0.5	0.1	0.722658185	0.277332153	7.246019462	79.4135573	0.999990337	1.05E-66	1	1.986184661	3.738398806	1	0.901615297	0.098374748	3.400239507	80.79779766	0.999990045	3.21E-66	1	1.944336873	3.732478327	1
0	0.4	0.5	0.25	0.44433596	0.555655322	4.706589731	41.35705824	0.999991282	1.69E-66	1	2.329190807	3.785757787	1	0.67236803	0.327623317	3.100958562	42.42615428	0.999991347	2.31E-65	1	2.052181562	3.773493878	1
0	0.4	0.5	0.5	0.207002247	0.792988337	3.176195815	24.64642375	0.999990584	5.73E-34	1	35.51115324	3.922008649	1	0.327962947	0.672027097	2.648486894	25.2325367	0.999990044	2.86E-34	1	35.81003953	3.912171549	1
0	0.4	0.5	0.75	0.104196245	0.895795968	2.441857329	18.25263082	0.999992212	9.77E-16	0.999963712	40.38982597	4.213861442	0.999963712	0.139553338	0.860438141	2.263045797	18.46809784	0.999991479	8.44E-16	0.999967725	40.41144301	4.244138606	0.999967725
0	0.4	0.5	0.9	0.071456056	0.928536226	2.156100312	15.98832142	0.999992282	2.00E-10	0.998132696	36.01868181	4.557888726	0.998132696	0.081584908	0.91840714	2.071334506	16.03592472	0.999992049	2.24E-10	0.997961634	36.00489793	4.675508075	0.997961634
0	0.4	0.5	1	0.056270428	0.943722054	2.004877792	14.82385661	0.999992482	2.99E-08	0.991043315	33.38137668	4.831922797	0.991043345	0.056883528	0.943109153	1.958716466	14.77813459	0.999992681	3.94E-08	0.989124967	33.35150356	5.055404049	0.989125006
0	0.4	0.75	0	0.979049095	0.020940987	15.58094834	195.4403558	0.999990082	1.33E-79	1	1.258141442	3.205637803	1	0.997292333	0.002697739	3.2354341	196.3008531	0.999990072	1.33E-79	1	1.258141442	3.205637803	1
0	0.4	0.75	0.1	0.883903066	0.116087026	11.53654214	143.358283	0.999990092	1.31E-79	1	1.293053968	3.220079235	1	0.97107542	0.028914652	3.998715123	144.893018	0.999990072	4.65E-79	1	1.262531202	3.216484261	1
0	0.4	0.75	0.25	0.732083428	0.267906994	8.0215306	85.79831805	0.999990423	1.32E-79	1	1.365331436	3.244485487	1	0.885531336	0.114458934	4.238385718	87.13794095	0.99999027	2.99E-78	1	1.286734022	3.239323685	1
0	0.4	0.75	0.5	0.531473623	0.468517195	5.860431423	52.926437	0.999990819	1.49E-50	1	32.75769538	3.293620268	1	0.676802404	0.323188696	4.344827929	53.79002339	0.9999911	3.98E-51	1	33.1431703	3.297429136	1
0	0.4	0.75	0.75	0.3862408	0.613750235	4.757471349	39.21370022	0.999991035	8.08E-24	1	53.45027822	3.355940809	1	0.458715499	0.541275953	4.219142194	39.61039185	0.999991452	5.22E-24	1	53.6094634	3.386693954	1
0	0.4	0.75	0.9	0.319928127	0.680063693	4.296231271	34.18386221	0.99999182	1.40E-12	0.999999973	74.47022616	3.401741952	0.999999973	0.34663831	0.653353569	4.0937129	34.31619806	0.999991879	1.35E-12	0.999999974	74.48759205	3.460196072	0.999999974
0	0.4	0.75	1	0.282705012	0.717286534	4.039365288	31.56268772	0.999991546	4.58E-08	0.999995875	72.26959721	3.437096219	0.999995921	0.282949673	0.717041946	3.999753166	31.52790384	0.99999162	5.57E-08	0.999995004	72.2590128	3.520632632	0.99999506
0	0.4	1	0	0.978255879	0.02173414	16.0424853	195.3655221	0.99999002	3.62E-89	1	1.04415382	2.907097811	1	0.997821104	0.00216893	2.808862335	196.1130405	0.999990033	3.62E-89	1	1.04415382	2.907097811	1
0	0.4	1	0.1	0.977939804	0.022050277	16.20747058	195.3210004	0.999990081	3.66E-89	1	1.052922281	2.91904153	1	0.995810816	0.004179224	4.394128634	196.4974188	0.99999004	1.32E-88	1	1.045049468	2.916488902	1
0	0.4	1	0.25	0.977460332	0.022529743	16.45583148	195.2509027	0.999990074	3.72E-89	1	1.070176626	2.936930241	1	0.992694188	0.007295847	6.707490029	196.4671621	0.999990035	8.88E-88	1	1.049721534	2.934445304	1
0	0.4	1	0.5	0.97664591	0.023344123	16.87262545	195.1288976	0.999990034	1.26E-66	1	29.78763874	2.966812811	1	0.987206881	0.012783137	10.44067203	196.0612704	0.999990018	1.86E-67	1	30.24283138	2.974802823	1
0	0.4	1	0.75	0.975810429	0.024179668	17.29372503	195.0019887	0.999990097	2.33E-35	1	48.81345751	2.99699097	1	0.981310374	0.018679636	14.08396025	195.4979722	0.99999001	1.07E-35	1	49.01991525	3.028482865	1
0	0.4	1	0.9	0.97529792	0.024692177	17.54874344	194.9216798	0.999990097	1.13E-20	1	88.12475879	3.015334796	1	0.977551676	0.022438352	16.25080272	195.112201	0.999990029	9.36E-21	1	88.19032867	3.067356439	1
0	0.4	1	1	0.974951184	0.02503888	17.71984309	194.8660141	0.999990064	5.54E-13	1	214.9730551	3.027692149	1	0.9749446	0.025045464	17.69385542	194.8370686	0.999990065	6.66E-13	1	214.9443311	3.096200758	1
0	0.5	0	0	0.989995014	0.009995014	8.65126016	196.3594212	0.999990027	0.499874084	0.499874084	136.3941133	136.3941133	0.999748169	0.989995014	0.009995014	8.65126016	196.3594212	0.999990027	0.499874084	0.499874084	136.3941133	136.3941133	0.999748169
0	0.5	0	0.1	0.234048232	0.765945463	1.629513617	15.17390606	0.999993695	0.024345072	0.026488953	27.64109945	27.53039189	0.050834025	0.234048232	0.765945463	1.629513617	15.17390606	0.999993695	0.026488953	0.024345072	27.53039189	27.64109945	0.050834025
0	0.5	0	0.25	0.046021761	0.953974938	1.16546878	8.776489912	0.999996699	0.001707174	0.002425849	16.9161808	16.80020328	0.004133023	0.046021761	0.953974938	1.16546878	8.776489912	0.999996699	0.002425849	0.001707174	16.80020328	16.9161808	0.004133023
0	0.5	0	0.5	0.004602794	0.9953939	1.025971875	6.245124154	0.999996694	0.000101392	0.000267067	12.13583866	12.01257585	0.00036846	0.004602794	0.9953939	1.025971875	6.245124154	0.999996694	0.000267067	0.000101392	12.01257585	12.13583866	0.00036846
0	0.5	0	0.75	0.000535245	0.999462699	1.004202983	5.284158647	0.999997944	1.77E-05	9.24E-05	10.46285465	10.32771408	0.000110129	0.000535245	0.999462699	1.004202983	5.284158647	0.999997944	9.24E-05	1.77E-05	10.32771408	10.46285465	0.000110129
0	0.5	0	0.9	0.0001519	0.999845028	1.001397931	4.930482043	0.999996927	5.68E-06	4.80E-05	9.603742763	9.469733357	5.37E-05	0.0001519	0.999845028	1.001397931	4.930482043	0.999996927	4.80E-05	5.68E-06	9.469733357	9.603742763	5.37E-05
0	0.5	0	1	6.62E-05	0.999932574	1.000669588	4.741037056	0.99999882	5.06E-06	5.32E-05	9.609663177	9.461859442	5.82E-05	6.62E-05	0.999932574	1.000669588	4.741037056	0.99999882	5.32E-05	5.06E-06	9.461859442	9.609663177	5.82E-05
0	0.5	0.25	0	0.984700909	0.015289144	12.1461877	195.9464681	0.999990053	1.26E-55	1	3.556907619	4.730461068	1	0.995289155	0.00470092	4.805299108	196.5416679	0.999990074	1.26E-55	1	3.556907619	4.730461068	1
0	0.5	0.25	0.1	0.533779883	0.466211405	4.013832427	41.41137382	0.999991289	3.25E-55	1	3.878827782	4.770481717	1	0.738199846	0.261790787	2.650622187	42.23961141	0.999990633	5.94E-55	1	3.691890705	4.766837708	1
0	0.5	0.25	0.25	0.228121889	0.771870769	2.442232229	21.17709853	0.999992659	5.07E-39	1	30.0952521	4.94424498	1	0.378578685	0.621413808	2.012164615	21.70924882	0.999992493	2.64E-39	1	30.51783142	4.91863602	1
0	0.5	0.25	0.5	0.070802087	0.929191863	1.622919969	13.03932075	0.99999395	8.56E-19	0.998409702	28.00085678	6.095989868	0.998409702	0.111607517	0.888385481	1.513384785	13.2545578	0.999992997	7.28E-19	0.998555891	28.01018405	6.056874196	0.998555891
0	0.5	0.25	0.75	0.026488904	0.973501949	1.314220985	10.02144773	0.999990853	2.39E-12	0.910453503	21.24170219	7.88998627	0.910453503	0.034380034	0.96561032	1.274947914	10.06267057	0.999990354	3.78E-12	0.901512322	21.20337415	8.168571401	0.901512322
0	0.5	0.25	0.9	0.015446501	0.984548445	1.215933949	8.960059707	0.999994946	2.31E-10	0.771326281	19.40296005	8.494664088	0.771326282	0.017489929	0.982505161	1.191165156	8.933728822	0.99999509	4.99E-10	0.735261338	19.35764541	8.976465932	0.735261338
0	0.5	0.25	1	0.010932257	0.989064339	1.169752702	8.416575813	0.999996595	1.94E-09	0.661061529	18.46819589	8.709894118	0.661061531	0.0112692	0.988721251	1.150364079	8.355164821	0.999990451	1.95E-09	0.586198429	17.50365419	9.031850742	0.586198431
0	0.5	0.5	0	0.983071954	0.016918108	13.16425331	195.8049253	0.999990063	1.70E-80	1	2.105088166	3.484912542	1	0.99691812	0.003071966	3.534146563	196.3865135	0.999990086	1.70E-80	1	2.105088166	3.484912542	1
0	0.5	0.5	0.1	0.75849333	0.24149696	6.530848532	79.73597696	0.99999029	2.25E-80	1	2.160814694	3.501124187	1	0.915631176	0.084359113	3.08466692	80.91033903	0.999990289	7.92E-80	1	2.113691593	3.50069256	1
0	0.5	0.5	0.25	0.505130782	0.494859419	4.29840013	41.72714062	0.999990201	9.80E-70	1	25.84403424	3.535133003	1	0.715884612	0.284106222	2.843457196	42.62937734	0.999990834	1.98E-70	1	26.36504072	3.536414993	1
0	0.5	0.5	0.5	0.267698443	0.732294233	2.96353472	25.04574153	0.999992676	2.30E-34	1	35.75909592	3.627944279	1	0.393365122	0.606627601	2.480920161	25.54550391	0.999992723	1.20E-34	1	36.02946518	3.642850804	1
0	0.5	0.5	0.75	0.150540338	0.849450417	2.327805516	18.6493813	0.999990755	3.81E-16	0.99998425	40.48900757	3.809084379	0.99998425	0.192125912	0.807864295	2.166636599	18.8393689	0.999990208	3.35E-16	0.999985733	40.50929966	3.865753607	0.999985733
0	0.5	0.5	0.9	0.109348442	0.890641942	2.080138385	16.37929828	0.999990384	7.26E-11	0.999176676	36.09733394	4.008769111	0.999176676	0.122030752	0.877959436	2.007781233	16.42515312	0.999990188	8.15E-11	0.999087028	36.09027852	4.129790713	0.999087029
0	0.5	0.5	1	0.089185972	0.910804394	1.948554654	15.21145789	0.999990366	1.04E-08	0.995967374	33.46344814	4.172429202	0.995967384	0.089806639	0.910183934	1.913437278	15.17588629	0.999990573	1.35E-08	0.995016922	33.44474716	4.366296984	0.995016935
0	0.5	0.75	0	0.982280722	0.017709294	13.65011603	195.7336632	0.999990016	1.00E-94	1	1.373594901	2.999989878	1	0.997709303	0.002280732	2.899492739	196.1604294	0.999990035	1.00E-94	1	1.373594901	2.999989878	1
0	0.5	0.75	0.1	0.901576488	0.098413557	10.14837235	143.7067609	0.999990045	1.02E-94	1	1.413939236	3.011095365	1	0.975654511	0.024335633	3.55061473	144.9605271	0.999990144	4.88E-94	1	1.376922709	3.011952251	1
0	0.5	0.75	0.25	0.771444239	0.228545975	7.116225917	86.19133845	0.999990213	5.28E-94	1	18.7472405	3.029514238	1	0.903769249	0.096221085	3.768660695	87.30172341	0.999990334	5.15E-93	1	1.565799698	3.034722252	1
0	0.5	0.75	0.5	0.594384227	0.405606331	5.245973658	53.37193092	0.999990558	5.11E-51	1	32.96377422	3.065488467	1	0.725140199	0.274849904	3.889601718	54.08251011	0.999990103	1.52E-51	1	33.31582736	3.086914727	1
0	0.5	0.75	0.75	0.459574322	0.540417009	4.296359758	39.6958069	0.999991331	2.75E-24	1	53.68658208	3.109376016	1	0.528839309	0.471151092	3.812903502	40.02195107	0.999990401	1.86E-24	1	53.8300864	3.160160404	1
0	0.5	0.75	0.9	0.395020738	0.604971074	3.901713831	34.68159899	0.999991813	4.74E-13	0.999999991	74.58591074	3.140503341	0.999999991	0.421622635	0.578367441	3.72265169	34.79117557	0.999990076	4.53E-13	0.99999999	74.05021421	3.216800233	0.99999999
0	0.5	0.75	1	0.357643633	0.64234771	3.682748524	32.06868147	0.999991344	1.54E-08	0.999998582	72.34125972	3.163831745	0.999998597	0.357823914	0.64216749	3.652846182	32.0411047	0.999991403	1.90E-08	0.999998254	72.33355638	3.261368451	0.999998273
0	0.5	1	0	0.981813213	0.018176849	13.93471867	195.6926682	0.999990062	7.77E-105	1	1.066220408	2.715022422	1	0.998176822	0.001813186	2.518878736	195.9168946	0.999990008	7.77E-105	1	1.066220408	2.715022422	1
0	0.5	1	0.1	0.981635707	0.01835436	14.03056908	195.6660183	0.999990068	7.86E-105	1	1.077069812	2.723953028	1	0.996511384	0.003478671	3.850567717	196.4371735	0.999990056	3.93E-104	1	1.066978399	2.724975663	1
0	0.5	1	0.25	0.981366913	0.018623115	14.17491352	195.6241988	0.999990028	8.04E-105	1	1.097938785	2.737305028	1	0.993957617	0.006032394	5.791273591	196.5169984	0.999990011	4.24E-103	1	1.072218463	2.742772479	1
0	0.5	1	0.5	0.980911864	0.019078231	14.41727726	195.5546355	0.999990095	3.86E-67	1	29.98010241	2.7594975	1	0.989538012	0.010452081	8.909259629	196.2682866	0.999990094	6.74E-68	1	30.39544642	2.780230453	1
0	0.5	1	0.75	0.980447112	0.019542951	14.66200668	195.4797573	0.999990064	6.76E-36	1	49.03655973	2.781701687	1	0.984886748	0.015103335	11.92762622	195.8628057	0.999990083	3.39E-36	1	49.22384158	2.827642794	1
0	0.5	1	0.9	0.980163226	0.019826799	14.81011992	195.4326702	0.999990025	3.15E-21	1	88.36938461	2.795070653	1	0.981969982	0.018020077	13.70891555	195.5801586	0.999990059	2.74E-21	1	88.4304219	2.8609868	1
0	0.5	1	1	0.979971753	0.02001828	14.90945597	195.4010862	0.999990033	1.51E-13	1	215.1894638	2.804015517	1	0.979967561	0.020022472	14.88896169	195.3784247	0.999990033	1.85E-13	1	215.167919	2.885312886	1
0	0.6	0	0	0.989995014	0.009995014	8.65126016	196.3594212	0.999990027	0.399879121	0.599879121	150.9142939	120.0495889	0.999758242	0.989995014	0.009995014	8.65126016	196.3594212	0.999990027	0.399879121	0.599879121	150.9142939	120.0495889	0.999758242
0	0.6	0	0.1	0.234048232	0.765945463	1.629513617	15.17390606	0.999993695	0.008826331	0.063639562	28.73195709	26.10856988	0.072465893	0.234048232	0.765945463	1.629513617	15.17390606	0.999993695	0.009733317	0.059058009	28.6428057	26.2534462	0.068791325
0	0.6	0	0.25	0.046021761	0.953974938	1.16546878	8.776489912	0.999996699	0.000310541	0.010330567	17.35724778	16.17820924	0.010641108	0.046021761	0.953974938	1.16546878	8.776489912	0.999996699	0.00046619	0.00756578	17.2670812	16.33610694	0.008031971
0	0.6	0	0.5	0.004602794	0.9953939	1.025971875	6.245124154	0.999996694	9.34E-06	0.001919342	12.35911818	11.66338344	0.00192868	0.004602794	0.9953939	1.025971875	6.245124154	0.999996694	2.86E-05	0.000812496	12.2660484	11.83570383	0.000841047
0	0.6	0	0.75	0.000535245	0.999462699	1.004202983	5.284158647	0.999997944	1.13E-06	0.000848835	10.6185137	10.05941817	0.000849962	0.000535245	0.999462699	1.004202983	5.284158647	0.999997944	7.56E-06	0.000195318	10.51845618	10.25099708	0.000202879
0	0.6	0	0.9	0.0001519	0.999845028	1.001397931	4.930482043	0.999996927	2.86E-07	0.000512459	9.727953	9.240324424	0.000512745	0.0001519	0.999845028	1.001397931	4.930482043	0.999996927	3.33E-06	7.68E-05	9.630360662	9.432514147	8.01E-05
0	0.6	0	1	6.62E-05	0.999932574	1.000669588	4.741037056	0.99999882	2.57E-07	0.000551817	9.7314558	9.231095677	0.000552074	6.62E-05	0.999932574	1.000669588	4.741037056	0.99999882	3.83E-06	6.80E-05	9.623573004	9.442464639	7.18E-05
0	0.6	0.25	0	0.986165233	0.013824807	11.2094092	196.0692401	0.99999004	3.29E-65	1	3.914902597	4.388497089	1	0.995739716	0.004250355	4.458294981	196.5207758	0.999990071	3.29E-65	1	3.914902597	4.388497089	1
0	0.6	0.25	0.1	0.572136475	0.427853703	3.778500496	41.62100894	0.999990179	1.60E-64	1	4.411122868	4.418984741	1	0.763392389	0.236598971	2.508699576	42.35870925	0.99999136	2.41E-64	1	4.124924209	4.4235337	1
0	0.6	0.25	0.25	0.270132806	0.729859463	2.355284287	21.41446805	0.999992269	2.51E-39	1	30.40726314	4.541359657	1	0.423059127	0.576933339	1.948868119	21.8914372	0.999992466	1.35E-39	1	30.7661441	4.543503146	1
0	0.6	0.25	0.5	0.09468061	0.905312231	1.611491603	13.27170606	0.999992842	2.77E-19	0.999115469	28.25355104	5.305712565	0.999115469	0.14189583	0.85809612	1.506567246	13.47213233	0.99999195	2.40E-19	0.999185458	28.26406451	5.329060033	0.999185458
0	0.6	0.25	0.75	0.038720051	0.961275347	1.322691018	10.24442599	0.999995398	8.81E-13	0.951205094	22.2659194	6.691511214	0.951205094	0.048804153	0.951191013	1.285841225	10.2888164	0.999995165	1.32E-12	0.945029779	22.23433046	7.003525501	0.945029779
0	0.6	0.25	0.9	0.023648642	0.976344647	1.227612694	9.17747144	0.999993289	3.36E-11	0.856258653	19.49582455	7.154963645	0.856258653	0.026355278	0.973638136	1.204994001	9.16010798	0.999993414	7.11E-11	0.827622498	19.45932964	7.664328868	0.827622498
0	0.6	0.25	1	0.017234878	0.98276046	1.181974547	8.630051835	0.999995337	2.71E-10	0.777500436	18.55350808	7.381570244	0.777500436	0.017640708	0.982354945	1.16457622	8.580253321	0.999995653	6.94E-10	0.726782961	18.51320366	8.004079263	0.726782962
0	0.6	0.5	0	0.985130151	0.014859881	11.87376037	195.9825312	0.999990032	3.33E-94	1	2.389213021	3.247234269	1	0.997292333	0.002697739	3.2354341	196.3008531	0.999990072	3.33E-94	1	2.389213021	3.247234269	1
0	0.6	0.5	0.1	0.786038484	0.213951645	5.968620617	79.97210552	0.999990129	7.23E-94	1	2.489803419	3.259615877	1	0.926099142	0.073891203	2.843541177	80.99140832	0.999990344	2.25E-93	1	2.396460852	3.264719577	1
0	0.6	0.5	0.25	0.554172083	0.445818664	3.974378447	41.99378123	0.999990746	4.35E-70	1	25.98889442	3.284778164	1	0.749062826	0.250927388	2.64303601	42.77416969	0.999990213	9.60E-71	1	26.47412608	3.299555454	1
0	0.6	0.5	0.5	0.321875691	0.678116775	2.787751134	25.33367381	0.999992466	1.03E-34	1	35.93500688	3.350196066	1	0.448126039	0.551864099	2.342659285	25.76817571	0.999990138	5.63E-35	1	36.18057168	3.389728474	1
0	0.6	0.5	0.75	0.196204149	0.803789377	2.225853848	18.93972273	0.999993526	2.01E-16	0.99999345	41.30067774	3.468264381	0.99999345	0.241898414	0.758094894	2.07856762	19.10843831	0.999993308	1.83E-16	0.999993885	41.32084757	3.553751453	0.999993885
0	0.6	0.5	0.9	0.148759944	0.851233567	2.006973746	16.66745597	0.999993511	4.38E-11	0.999628867	37.00767803	3.590949549	0.999628867	0.163365899	0.836627531	1.943488904	16.71027271	0.99999343	5.03E-11	0.999576162	37.00390086	3.730297157	0.999576162
0	0.6	0.5	1	0.12459521	0.875398448	1.890445161	15.49792634	0.999993658	6.58E-09	0.998111881	34.39299697	3.692676891	0.998111888	0.125192832	0.874800941	1.86264652	15.4687001	0.999993773	8.70E-09	0.997592613	34.38008606	3.88776583	0.997592622
0	0.6	0.75	0	0.984648475	0.015341545	12.17931667	195.9412023	0.99999002	1.60E-110	1	1.532786756	2.791646099	1	0.998014832	0.001975228	2.651269795	196.020774	0.99999006	1.60E-110	1	1.532786756	2.791646099	1
0	0.6	0.75	0.1	0.914555279	0.085434861	9.093244007	143.9563395	0.99999014	1.69E-110	1	1.579355925	2.800094261	1	0.978974204	0.021015942	3.219892402	145.0020235	0.999990146	1.24E-109	1	1.533385705	2.804937322	1
0	0.6	0.75	0.25	0.800664259	0.199326108	6.425779055	86.46912368	0.999990367	1.71E-94	1	23.31751797	2.813969686	1	0.916945643	0.083044526	3.41977415	87.41589421	0.999990169	1.77E-95	1	23.89710875	2.828423986	1
0	0.6	0.75	0.5	0.642580998	0.357409291	4.775142241	53.6814388	0.999990289	2.04E-51	1	33.11741105	2.840607491	1	0.760861495	0.239128596	3.546039127	54.2851478	0.999990091	6.64E-52	1	33.44407272	2.877995961	1
0	0.6	0.75	0.75	0.518131005	0.48185917	3.939567027	40.0283624	0.999990175	1.09E-24	1	53.85649137	2.872320735	1	0.583382014	0.416609039	3.499979634	40.30524753	0.999991053	7.80E-25	1	53.99193961	2.942650183	1
0	0.6	0.75	0.9	0.456644066	0.543346104	3.593796588	35.02465502	0.999990169	1.81E-13	0.999999996	74.11435737	2.894288914	0.999999996	0.482410326	0.517580105	3.432682013	35.11816475	0.999990431	1.86E-13	0.999999996	74.13094732	2.990181952	0.999999996
0	0.6	0.75	1	0.420305626	0.579685827	3.402462928	32.41773056	0.999991454	6.06E-09	0.999999433	72.39176995	2.910437574	0.999999439	0.420442076	0.579549427	3.378858814	32.39490891	0.999991503	7.71E-09	0.999999281	72.38573213	3.026331903	0.999999288
0	0.6	1	0	0.984370022	0.015620022	12.35496845	195.9178227	0.999990044	4.30E-121	1	1.099352964	2.537782712	1	0.998432506	0.001557507	2.308930274	195.7218194	0.999990013	4.30E-121	1	1.099352964	2.537782712	1
0	0.6	1	0.1	0.984267844	0.015722236	12.41160392	195.9026038	0.999990081	4.37E-121	1	1.113196188	2.544181686	1	0.997010407	0.002979681	3.457557687	196.3610212	0.999990088	3.46E-120	1	1.099631168	2.548184074	1
0	0.6	1	0.25	0.984113298	0.015876788	12.49689538	195.8781534	0.999990086	4.50E-114	1	21.1581342	2.553758909	1	0.994846178	0.005143908	5.130917467	196.5326554	0.999990086	2.49E-115	1	21.79748344	2.565792031	1
0	0.6	1	0.5	0.983852167	0.016137861	12.64004114	195.834556	0.999990028	1.43E-67	1	30.12408183	2.569686085	1	0.991145534	0.008844503	7.813080521	196.3900925	0.999990036	2.85E-68	1	30.50934446	2.60076814	1
0	0.6	1	0.75	0.983586383	0.016403687	12.78461585	195.7913199	0.999990071	2.40E-36	1	49.19923075	2.585604533	1	0.987309086	0.012681008	10.39652695	196.0946451	0.999990094	1.31E-36	1	49.3723907	2.643159664	1
0	0.6	1	0.9	0.983424487	0.016565589	12.87206789	195.7639575	0.999990076	1.10E-21	1	88.5448101	2.595168001	1	0.984932036	0.015057975	11.91305017	195.8786033	0.999990011	1.00E-21	1	88.60225534	2.672312406	1
0	0.6	1	1	0.983315462	0.01667455	12.93065482	195.7438416	0.999990013	5.19E-14	1	215.3310798	2.601554134	1	0.983312562	0.01667745	12.91396501	195.7252334	0.999990013	6.55E-14	1	215.3138922	2.693346579	1
0	0.7	0	0	0.989995014	0.009995014	8.65126016	196.3594212	0.999990027	0.299894231	0.699894231	164.0272228	101.2108428	0.999788462	0.989995014	0.009995014	8.65126016	196.3594212	0.999990027	0.299894231	0.699894231	164.0272228	101.2108428	0.999788462
0	0.7	0	0.1	0.234048232	0.765945463	1.629513617	15.17390606	0.999993695	0.002656834	0.139355247	29.63302707	24.17740878	0.142012081	0.234048232	0.765945463	1.629513617	15.17390606	0.999993695	0.00298962	0.130280618	29.55768616	24.38046956	0.133270237
0	0.7	0	0.25	0.046021761	0.953974938	1.16546878	8.776489912	0.999996699	4.14E-05	0.037854691	17.71052166	15.29074371	0.037896056	0.046021761	0.953974938	1.16546878	8.776489912	0.999996699	6.74E-05	0.028582198	17.63683703	15.5228133	0.0286496
0	0.7	0	0.5	0.004602794	0.9953939	1.025971875	6.245124154	0.999996694	5.54E-07	0.01129737	12.53305933	11.14734959	0.011297923	0.004602794	0.9953939	1.025971875	6.245124154	0.999996694	2.11E-06	0.005199416	12.45965907	11.40737776	0.005201527
0	0.7	0	0.75	0.000535245	0.999462699	1.004202983	5.284158647	0.999997944	4.31E-08	0.006263913	10.7372013	9.655368255	0.006263956	0.000535245	0.999462699	1.004202983	5.284158647	0.999997944	4.17E-07	0.001660556	10.66047758	9.947249687	0.001660973
0	0.7	0	0.9	0.0001519	0.999845028	1.001397931	4.930482043	0.999996927	8.25E-09	0.004348367	9.820721583	8.89030343	0.004348375	0.0001519	0.999845028	1.001397931	4.930482043	0.999996927	1.53E-07	0.000781766	9.74765464	9.185429484	0.000781919
0	0.7	0	1	6.62E-05	0.999932574	1.000669588	4.741037056	0.99999882	7.49E-09	0.004573504	9.822707795	8.879304639	0.004573511	6.62E-05	0.999932574	1.000669588	4.741037056	0.99999882	1.86E-07	0.000688098	9.741775096	9.202600292	0.000688284
0	0.7	0.25	0	0.98737366	0.012616378	10.41986257	196.1667197	0.999990037	1.46E-74	1	4.345337022	4.019043856	1	0.996111544	0.003878534	4.169331541	196.4936969	0.999990077	1.46E-74	1	4.345337022	4.019043856	1
0	0.7	0.25	0.1	0.604547936	0.395442718	3.578345831	41.78589735	0.999990654	1.22E-69	1	25.6269532	4.041756506	1	0.784001678	0.215988847	2.389456847	42.45078926	0.999990526	3.56E-70	1	26.12210565	4.05607719	1
0	0.7	0.25	0.25	0.308728492	0.691263554	2.275608035	21.60051245	0.999992047	1.27E-39	1	30.61249641	4.126585548	1	0.461859018	0.538133525	1.890722753	22.03238007	0.999992543	7.10E-40	1	30.93440042	4.157547182	1
0	0.7	0.25	0.5	0.119543049	0.880448847	1.594383021	13.45680621	0.999991896	1.08E-19	0.999514077	28.40004639	4.621321429	0.999514077	0.172062395	0.827928716	1.493999869	13.64340448	0.999991111	9.66E-20	0.999539371	28.4091392	4.708211267	0.999539371
0	0.7	0.25	0.75	0.052724299	0.947270163	1.324384347	10.42311121	0.999994462	2.03E-13	0.972041809	22.35394831	5.569586681	0.972041809	0.064922515	0.935071697	1.289808446	10.46844665	0.999994212	3.06E-13	0.967142374	22.3275745	5.926100832	0.967142374
0	0.7	0.25	0.9	0.033501978	0.96648968	1.233347569	9.352327537	0.999991658	6.06E-12	0.913915319	19.56524522	5.947936437	0.913915319	0.036881409	0.963110359	1.212725302	9.340828196	0.999991768	1.30E-11	0.890984611	19.53388189	6.502554122	0.890984611
0	0.7	0.25	1	0.025034344	0.974959727	1.188961561	8.802239013	0.999994071	4.55E-11	0.862421464	18.61798911	6.147563224	0.862421464	0.025497993	0.974496405	1.173438918	8.760584719	0.999994398	1.20E-10	0.819933228	18.58314243	6.825462258	0.819933228
0	0.7	0.5	0	0.986742017	0.013248041	10.83449261	196.1167906	0.999990058	6.30E-107	1	2.800350883	2.983922967	1	0.997585367	0.002404644	2.999661721	196.2042702	0.999990011	6.30E-107	1	2.800350883	2.983922967	1
0	0.7	0.5	0.1	0.807902057	0.192088413	5.513354057	80.15324341	0.999990469	2.35E-106	1	2.897333197	2.993251247	1	0.934231249	0.065759009	2.652958304	81.05238354	0.999990259	5.71E-106	1	2.810955278	3.004607211	1
0	0.7	0.5	0.25	0.594499312	0.405491969	3.71006801	42.19534784	0.999991281	2.00E-70	1	26.10435036	3.011713468	1	0.775236187	0.224754885	2.482382508	42.8832172	0.999991073	4.79E-71	1	26.56019206	3.041618949	1
0	0.7	0.5	0.5	0.36978217	0.630210263	2.640543846	25.55114734	0.999992433	4.77E-35	1	36.07045412	3.057724274	1	0.494330579	0.505659856	2.227347536	25.93512288	0.999990436	2.76E-35	1	36.29994131	3.125203635	1
0	0.7	0.5	0.75	0.239607169	0.760385945	2.136368446	19.16093505	0.999993115	9.23E-17	0.99999684	41.34538043	3.135285346	0.99999684	0.28783514	0.71215788	2.000461706	19.31207492	0.99999302	8.82E-17	0.999996902	41.36453473	3.256451252	0.999996902
0	0.7	0.5	0.9	0.187764435	0.812228457	1.940081173	16.88824682	0.999992892	1.96E-11	0.999819978	37.03882316	3.210985913	0.999819978	0.203751192	0.796241657	1.883323812	16.92784076	0.999992849	2.36E-11	0.999783547	37.03678597	3.382707672	0.999783547
0	0.7	0.5	1	0.160544419	0.839448508	1.835459461	15.71805775	0.999992927	2.90E-09	0.999076454	34.42487253	3.273382084	0.999076457	0.161104956	0.838888083	1.812806737	15.69320105	0.999993038	4.01E-09	0.998756303	34.41539969	3.492130356	0.998756307
0	0.7	0.75	0	0.986457907	0.013532143	11.01959984	196.0934934	0.99999005	1.24E-127	1	2.069398336	2.579779697	1	0.998248278	0.001741728	2.460331974	195.8677896	0.999990006	1.24E-127	1	2.069398336	2.579779697	1
0	0.7	0.75	0.1	0.924498668	0.075491404	8.261532382	144.1424675	0.999990072	3.78E-127	1	2.190075708	2.585821817	1	0.981493684	0.018496459	2.96549763	145.0278538	0.999990143	1.37E-126	1	2.010832248	2.594818214	1
0	0.7	0.75	0.25	0.823233677	0.17675672	5.879605168	86.67586188	0.999990397	7.38E-95	1	23.42424608	2.595701355	1	0.926925677	0.073064669	3.149863361	87.50077101	0.999990347	8.70E-96	1	23.96896723	2.619691961	1
0	0.7	0.75	0.5	0.680626516	0.319364563	4.401319399	53.90945264	0.999991079	8.68E-52	1	33.23794434	2.614505866	1	0.788345857	0.211645217	3.276825327	54.43428749	0.999991074	3.09E-52	1	33.54430637	2.668273096	1
0	0.7	0.75	0.75	0.565668124	0.434322608	3.654426132	40.27180813	0.999990732	4.62E-25	1	53.98927184	2.636594083	1	0.626847448	0.373142622	3.250996739	40.51183682	0.99999007	3.53E-25	1	54.11393949	2.727472362	1
0	0.7	0.75	0.9	0.507605755	0.492384817	3.346316569	35.27540489	0.999990571	7.62E-14	0.999999998	74.1761031	2.651681866	0.999999998	0.532250376	0.467740501	3.199570527	35.35675027	0.999990877	8.31E-14	0.999999998	74.19223411	2.769147454	0.999999998
0	0.7	0.75	1	0.47279166	0.527200051	3.176168375	32.67265657	0.999991711	2.55E-09	0.999999759	72.42992768	2.662642092	0.999999761	0.472897693	0.527094058	3.15695515	32.65320379	0.999991751	3.42E-09	0.999999677	72.42497258	2.800002404	0.99999968
0	0.7	1	0	0.986296387	0.013693647	11.12445219	196.0798561	0.999990033	2.84E-139	1	1.154903269	2.365953385	1	0.998625147	0.001364873	2.14989323	195.5270994	0.99999002	2.84E-139	1	1.154903269	2.365953385	1
0	0.7	1	0.1	0.986238612	0.01375148	11.15715231	196.0719395	0.999990092	2.90E-139	1	1.173841109	2.370239362	1	0.99738406	0.002605955	3.159932064	196.2646013	0.999990015	4.81E-138	1	1.153677167	2.377913595	1
0	0.7	1	0.25	0.986151246	0.013838785	11.20634523	196.0559886	0.999990031	1.85E-114	1	21.2602826	2.37666451	1	0.995505742	0.004484301	4.631571049	196.5182763	0.999990042	1.22E-115	1	21.86703839	2.396858907	1
0	0.7	1	0.5	0.986003936	0.013986092	11.28896342	196.0311883	0.999990029	5.71E-68	1	30.23731945	2.387370968	1	0.992322542	0.007667501	6.987531971	196.4665007	0.999990043	1.30E-68	1	30.59868311	2.431631643	1
0	0.7	1	0.75	0.985854313	0.014135712	11.3723565	196.0053715	0.999990026	9.39E-37	1	49.32486232	2.398087917	1	0.989059725	0.010930327	9.249291485	196.2489358	0.999990052	5.58E-37	1	49.48699383	2.47111626	1
0	0.7	1	0.9	0.985763384	0.014226679	11.42280419	195.9903409	0.999990064	4.22E-22	1	88.67873366	2.404529497	1	0.987056765	0.012933335	10.57209042	196.0847524	0.9999901	4.14E-22	1	88.7332326	2.497359987	1
0	0.7	1	1	0.98570222	0.014287802	11.45657745	195.9784388	0.999990022	1.98E-14	1	215.4295123	2.408830716	1	0.985700096	0.014289927	11.44267621	195.9626596	0.999990022	2.64E-14	1	215.4152462	2.516001172	1
0	0.8	0	0	0.989995014	0.009995014	8.65126016	196.3594212	0.999990027	0.199919414	0.799919414	176.013819	78.66175972	0.999838828	0.989995014	0.009995014	8.65126016	196.3594212	0.999990027	0.199919414	0.799919414	176.013819	78.66175972	0.999838828
0	0.8	0	0.1	0.234048232	0.765945463	1.629513617	15.17390606	0.999993695	0.000591184	0.28390526	30.41715944	21.31170355	0.284496443	0.234048232	0.765945463	1.629513617	15.17390606	0.999993695	0.000688963	0.266973715	30.34967728	21.62839508	0.267662678
0	0.8	0	0.25	0.046021761	0.953974938	1.16546878	8.776489912	0.999996699	3.33E-06	0.123314545	18.00876979	13.88707769	0.123317872	0.046021761	0.953974938	1.16546878	8.776489912	0.999996699	6.24E-06	0.095391929	17.94505014	14.27188554	0.095398164
0	0.8	0	0.5	0.004602794	0.9953939	1.025971875	6.245124154	0.999996694	1.61E-08	0.056809882	12.67448269	10.29599768	0.056809898	0.004602794	0.9953939	1.025971875	6.245124154	0.999996694	8.89E-08	0.02794586	12.61402096	10.73968486	0.027945949
0	0.8	0	0.75	0.000535245	0.999462699	1.004202983	5.284158647	0.999997944	7.17E-10	0.038854687	10.83041494	8.975365956	0.038854688	0.000535245	0.999462699	1.004202983	5.284158647	0.999997944	1.28E-08	0.011533257	10.76986276	9.475980896	0.011533269
0	0.8	0	0.9	0.0001519	0.999845028	1.001397931	4.930482043	0.999996927	9.63E-11	0.03071059	9.89123986	8.293673432	0.03071059	0.0001519	0.999845028	1.001397931	4.930482043	0.999996927	3.86E-09	0.006386419	9.835619091	8.802125744	0.006386423
0	0.8	0	1	6.62E-05	0.999932574	1.000669588	4.741037056	0.99999882	8.85E-11	0.031675693	9.892253975	8.280252174	0.031675693	6.62E-05	0.999932574	1.000669588	4.741037056	0.99999882	5.05E-09	0.005591647	9.830526945	8.833802357	0.005591652
0	0.8	0.25	0	0.988387888	0.011602173	9.745007632	196.2456393	0.999990061	1.00E-83	1	4.90273336	3.570084928	1	0.996423575	0.003566432	3.924922288	196.4556616	0.999990008	1.00E-83	1	4.90273336	3.570084928	1
0	0.8	0.25	0.1	0.632333012	0.367658093	3.405794439	41.9192745	0.999991105	5.84E-70	1	25.73002796	3.585975343	1	0.801216404	0.198774766	2.287827951	42.52497416	0.99999117	1.79E-70	1	26.20472688	3.615525322	1
0	0.8	0.25	0.25	0.344059131	0.65593281	2.203378568	21.75052876	0.999991941	6.07E-40	1	30.76345024	3.641172014	1	0.495934231	0.504058447	1.838054449	22.14492167	0.999992679	3.55E-40	1	31.05954053	3.712280983	1
0	0.8	0.25	0.5	0.144727085	0.855264022	1.574795312	13.60803951	0.999991107	4.31E-20	0.999753221	28.4936485	3.93800766	0.999753221	0.201537828	0.798452625	1.478739283	13.7820458	0.999990453	4.13E-20	0.999751504	28.501172	4.107700317	0.999751504
0	0.8	0.25	0.75	0.068087773	0.931905823	1.321953515	10.57014194	0.999993596	5.18E-14	0.985354564	22.42122918	4.523316095	0.985354564	0.082259025	0.917734319	1.289442232	10.61522864	0.999993345	8.31E-14	0.98127751	22.39773226	4.964496534	0.98127751
0	0.8	0.25	0.9	0.044764011	0.955226085	1.235170642	9.496638873	0.999990096	1.19E-12	0.953415073	19.6207654	4.788271337	0.953415073	0.048801415	0.951188779	1.216324279	9.489110605	0.999990194	2.77E-12	0.934776473	19.59203189	5.432294245	0.934776473
0	0.8	0.25	1	0.034178468	0.965814367	1.192354585	8.944661527	0.999992834	8.10E-12	0.923737362	18.67021675	4.936260447	0.923737362	0.034688335	0.965304833	1.178505693	8.908981194	0.999993168	2.36E-11	0.888367353	18.63815959	5.714424712	0.888367353
0	0.8	0.5	0	0.988038513	0.011951556	9.978787556	196.2193415	0.999990069	2.06E-119	1	3.079732046	2.676859431	1	0.997821104	0.00216893	2.808862335	196.1130405	0.999990033	2.06E-119	1	3.079732046	2.676859431	1
0	0.8	0.5	0.1	0.825690253	0.174299884	5.136361655	80.29595183	0.999990137	3.96E-111	1	20.84501587	2.683231427	1	0.940737916	0.059252143	2.498382572	81.09963168	0.999990059	4.26E-112	1	21.46719618	2.70346452	1
0	0.8	0.5	0.25	0.628211932	0.371778372	3.489917031	42.352976	0.999990304	8.80E-71	1	26.19935183	2.695617493	1	0.796429597	0.203560731	2.350613513	42.96779513	0.999990328	2.31E-71	1	26.63030851	2.746482003	1
0	0.8	0.5	0.5	0.412080919	0.587911589	2.515636591	25.72118625	0.999992508	2.11E-35	1	36.17928629	2.725529087	1	0.533689465	0.466301321	2.129969138	26.0649263	0.999990786	1.33E-35	1	36.39557879	2.831078622	1
0	0.8	0.5	0.75	0.28009439	0.719898479	2.058012705	19.33493257	0.999992868	4.06E-17	0.999998556	41.37901491	2.773273996	0.999998556	0.329730296	0.670262584	1.931688982	19.47150231	0.999992881	4.25E-17	0.99999845	41.39730998	2.944909985	0.99999845
0	0.8	0.5	0.9	0.225300838	0.774691622	1.879973113	17.06265307	0.99999246	8.45E-12	0.99991745	37.06121347	2.817357462	0.99991745	0.242236287	0.757756168	1.828532923	17.09921015	0.999992454	1.12E-11	0.99989042	37.06022149	3.041680034	0.99989042
0	0.8	0.5	1	0.195834963	0.804157424	1.785012232	15.89237092	0.999992387	1.24E-09	0.999574014	34.4473453	2.853279567	0.999574015	0.196353517	0.803638976	1.766140941	15.87072029	0.999992493	1.89E-09	0.999362556	34.44003345	3.12188039	0.999362558
0	0.8	0.75	0	0.987885647	0.012104397	10.08062119	196.2068769	0.999990044	1.37E-140	1	2.350556299	2.339618066	1	0.998432506	0.001557507	2.308930274	195.7218194	0.999990013	1.37E-140	1	2.350556299	2.339618066	1
0	0.8	0.75	0.1	0.932363319	0.067626736	7.587803144	144.286829	0.999990055	7.04E-139	1	16.94818763	2.343409238	1	0.983472173	0.016518004	2.763625559	145.0441441	0.999990176	2.03E-139	1	5.011576036	2.360329539	1
0	0.8	0.75	0.25	0.841198767	0.15879156	5.435697701	86.83569391	0.999990327	3.08E-95	1	23.51232228	2.349601361	1	0.934752906	0.065237485	2.934596522	87.56567574	0.999990391	4.13E-96	1	24.02767538	2.391610483	1
0	0.8	0.75	0.5	0.711397159	0.288593591	4.09657041	54.08405629	0.99999075	3.59E-52	1	33.3359187	2.36135227	1	0.810152781	0.189838105	3.059840845	54.54807865	0.999990885	1.43E-52	1	33.62546342	2.445888093	1
0	0.8	0.75	0.75	0.60489861	0.395092664	3.420862676	40.45762142	0.999991274	1.91E-25	1	54.09588314	2.375072968	1	0.662226825	0.337763925	3.047879858	40.66952702	0.99999075	1.62E-25	1	54.2137827	2.505195734	1
0	0.8	0.75	0.9	0.550225588	0.449765424	3.14278217	35.46650354	0.999991012	3.13E-14	0.999999999	74.22519028	2.384377523	0.999999999	0.573666942	0.426324401	3.007888629	35.53843047	0.999991343	3.79E-14	0.999999999	74.24085049	2.544329336	0.999999999
0	0.8	0.75	1	0.517091133	0.482900899	2.989461529	32.86683748	0.999992032	1.04E-09	0.9999999	72.46010493	2.391092014	0.999999901	0.517175486	0.48281658	2.973464487	32.84989406	0.999992066	1.56E-09	0.999999851	72.45590925	2.572319735	0.999999853
0	0.8	1	0	0.987799916	0.012190159	10.13765293	196.2011097	0.999990075	5.77E-156	1	2.068837478	2.154713108	1	0.998775526	0.00121455	2.025265928	195.3428481	0.999990076	5.77E-156	1	2.068837478	2.154713108	1
0	0.8	1	0.1	0.987769803	0.012220248	10.15493253	196.1953661	0.999990051	2.63E-155	1	2.087440047	2.157263093	1	0.997674487	0.002315599	2.92671448	196.1768271	0.999990085	6.20E-155	1	2.069714279	2.173591888	1
0	0.8	1	0.25	0.98772434	0.012265675	10.18096257	196.1866156	0.999990015	7.45E-115	1	21.34462055	2.161091671	1	0.99601504	0.003974995	4.240462168	196.4910437	0.999990035	5.75E-116	1	21.91899139	2.20103491	1
0	0.8	1	0.5	0.987647802	0.012342252	10.22469543	196.1744509	0.999990055	2.26E-68	1	30.32955375	2.167484941	1	0.993222137	0.006767936	6.342416575	196.5138923	0.999990074	5.90E-69	1	30.67122808	2.245574024	1
0	0.8	1	0.75	0.987570196	0.012419897	10.26882682	196.1617523	0.999990094	3.65E-37	1	49.42580429	2.173898088	1	0.990384631	0.009605391	8.355840981	196.3556225	0.999990022	2.45E-37	1	49.5789661	2.290174945	1
0	0.8	1	0.9	0.987523065	0.012466992	10.29547907	196.1522047	0.999990057	1.62E-22	1	88.78541775	2.177757731	1	0.9886555	0.011334594	9.530238934	196.2290578	0.999990094	1.78E-22	1	88.83743284	2.317593316	1
0	0.8	1	1	0.987491412	0.012498621	10.3133334	196.1457231	0.999990033	7.55E-15	1	215.4997465	2.180336457	1	0.987489789	0.012500244	10.30155509	196.1320295	0.999990033	1.12E-14	1	215.4875733	2.336317566	1
0	0.9	0	0	0.989995014	0.009995014	8.65126016	196.3594212	0.999990027	0.09995467	0.89995467	187.0740138	49.63387443	0.999909341	0.989995014	0.009995014	8.65126016	196.3594212	0.999990027	0.09995467	0.89995467	187.0740138	49.63387443	0.999909341
0	0.9	0	0.1	0.234048232	0.765945463	1.629513617	15.17390606	0.999993695	7.09E-05	0.545754543	31.15643361	16.31351862	0.545825424	0.234048232	0.765945463	1.629513617	15.17390606	0.999993695	8.98E-05	0.515658431	31.08894446	16.92554837	0.515748193
0	0.9	0	0.25	0.046021761	0.953974938	1.16546878	8.776489912	0.999996699	9.61E-08	0.365264958	18.28116873	11.19652725	0.365265054	0.046021761	0.953974938	1.16546878	8.776489912	0.999996699	2.48E-07	0.288204782	18.22014361	12.0082324	0.28820503
0	0.9	0	0.5	0.004602794	0.9953939	1.025971875	6.245124154	0.999996694	1.10E-10	0.251368491	12.79646466	8.561360256	0.251368491	0.004602794	0.9953939	1.025971875	6.245124154	0.999996694	1.36E-09	0.130579564	12.74306885	9.527891317	0.130579565
0	0.9	0	0.75	0.000535245	0.999462699	1.004202983	5.284158647	0.999997944	2.20E-12	0.209140064	10.90620088	7.552970281	0.209140064	0.000535245	0.999462699	1.004202983	5.284158647	0.999997944	1.42E-10	0.068111546	10.85659437	8.639608696	0.068111546
0	0.9	0	0.9	0.0001519	0.999845028	1.001397931	4.930482043	0.999996927	1.77E-13	0.186620969	9.945511181	7.025914469	0.186620969	0.0001519	0.999845028	1.001397931	4.930482043	0.999996927	3.53E-11	0.043736292	9.902646687	8.128985548	0.043736292
0	0.9	0	1	6.62E-05	0.999932574	1.000669588	4.741037056	0.99999882	1.65E-13	0.18931763	9.94590605	7.009237587	0.18931763	6.62E-05	0.999932574	1.000669588	4.741037056	0.99999882	5.27E-11	0.038111743	9.898252714	8.196177895	0.038111743
0	0.9	0.25	0	0.989251209	0.010738812	9.161275738	196.3077353	0.999990021	1.01E-92	1	5.811336555	2.913187169	1	0.996689252	0.003300822	3.715558448	196.4246361	0.999990074	1.01E-92	1	5.811336555	2.913187169	1
0	0.9	0.25	0.1	0.656434521	0.343557006	3.255358604	42.02959779	0.999991527	2.18E-70	1	25.81304762	2.921933541	1	0.815833811	0.184156418	2.200153578	42.58541687	0.999990229	7.17E-71	1	26.26274448	2.987156498	1
0	0.9	0.25	0.25	0.37637339	0.623618528	2.138082017	21.8741977	0.999991917	2.27E-40	1	30.88149888	2.950482383	1	0.526060002	0.473932847	1.790549726	22.23699889	0.999992848	1.48E-40	1	31.15778706	3.106690301	1
0	0.9	0.25	0.5	0.169766189	0.830224271	1.554411757	13.7340437	0.99999046	1.42E-20	0.999903085	28.55767286	3.090656805	0.999903085	0.229983121	0.770011871	1.462420685	13.89681629	0.999994992	2.45E-20	0.999903488	29.3913542	3.420292169	0.999903488
0	0.9	0.25	0.75	0.084432678	0.915560131	1.317028484	10.69351845	0.99999281	1.17E-14	0.99411067	22.4751586	3.36802175	0.99411067	0.100403091	0.899589478	1.286372315	10.73770726	0.999992569	2.31E-14	0.990599777	22.45308674	4.006453537	0.990599777
0	0.9	0.25	0.9	0.057175375	0.942820618	1.234425473	9.618179344	0.999995993	6.80E-13	0.981951011	20.60304532	3.525688165	0.981951011	0.061839401	0.938156626	1.217134931	9.613414395	0.999996027	1.92E-12	0.967449423	20.57266055	4.4014887	0.967449423
0	0.9	0.25	1	0.044479496	0.955512157	1.19329272	9.064755667	0.999991653	1.22E-12	0.967980995	18.7161179	3.584825248	0.967980995	0.045024611	0.954967378	1.180905206	9.033605225	0.999991989	4.72E-12	0.938483866	18.68419662	4.598252173	0.938483866
0	0.9	0.5	0	0.989103954	0.010886133	9.261506288	196.2992376	0.999990087	6.31E-132	1	3.901012202	2.223851085	1	0.998014832	0.001975228	2.651269795	196.020774	0.99999006	6.31E-132	1	3.901012202	2.223851085	1
0	0.9	0.5	0.1	0.840451386	0.159538946	4.818620675	80.41208976	0.999990332	1.39E-111	1	20.91709829	2.226951306	1	0.946065596	0.053924767	2.370415543	81.13862612	0.999990363	1.68E-112	1	21.50812574	2.274771591	1
0	0.9	0.5	0.25	0.65679607	0.343194782	3.303472448	42.4800877	0.999990852	3.07E-71	1	26.27937833	2.232986349	1	0.813949989	0.18604107	2.240519552	43.03602734	0.99999106	9.28E-72	1	26.68880085	2.346164421	1
0	0.9	0.5	0.5	0.449507329	0.550485317	2.408377997	25.85777162	0.999992646	7.42E-36	1	36.26937286	2.247437848	1	0.567542012	0.432449142	2.046751485	26.16877201	0.999991154	5.62E-36	1	36.47446787	2.459558677	1
0	0.9	0.5	0.75	0.317497278	0.682495462	1.989190185	19.47525789	0.99999274	1.41E-17	0.999999481	41.40557788	2.26982032	0.999999481	0.367749915	0.632242928	1.871092457	19.59964094	0.999992844	1.86E-17	0.9999993	41.42312833	2.579327937	0.9999993
0	0.9	0.5	0.9	0.260845881	0.739146293	1.826222525	17.20375808	0.999992174	2.91E-12	0.999970237	37.07825722	2.289680115	0.999970237	0.278398279	0.721593923	1.77911459	17.23757005	0.999992202	4.95E-12	0.999949172	37.07793816	2.664128576	0.999949172
0	0.9	0.5	1	0.229787812	0.770204191	1.739264172	16.03368165	0.999992002	4.23E-10	0.999845747	34.46412858	2.305681743	0.999845748	0.230264205	0.769727897	1.723267258	16.01449116	0.999992102	8.41E-10	0.999698462	34.45826428	2.728976967	0.999698463
0	0.9	0.75	0	0.989040952	0.010949079	9.304245421	196.2929348	0.99999003	1.08E-155	1	2.713113496	1.945161582	1	0.998581577	0.001408432	2.185920972	195.5741231	0.999990009	1.08E-155	1	2.713113496	1.945161582	1
0	0.9	0.75	0.1	0.938740935	0.06124918	7.03027475	144.4021292	0.999990115	2.17E-139	1	18.33441521	1.946868361	1	0.985067484	0.014922614	2.599473263	145.0507725	0.999990098	1.27E-140	1	19.00166289	1.989752658	1
0	0.9	0.75	0.25	0.855841693	0.14414848	5.067236046	86.9628745	0.999990173	1.03E-95	1	23.58668803	1.949665609	1	0.941059071	0.058931261	2.758786265	87.61664135	0.999990332	1.64E-96	1	24.07674389	2.050962997	1
0	0.9	0.75	0.5	0.736785407	0.263204957	3.842969576	54.22217881	0.999990364	1.19E-52	1	33.41766301	1.954994126	1	0.82787935	0.172111271	2.881054076	54.63792607	0.999990621	5.86E-53	1	33.69290372	2.141938293	1
0	0.9	0.75	0.75	0.637761886	0.362228312	3.225786823	40.60381479	0.999990198	6.32E-26	1	54.18130383	1.9612286	1	0.691550149	0.308441211	2.878858098	40.79372683	0.99999136	6.83E-26	1	54.29612775	2.224642374	1
0	0.9	0.75	0.9	0.586286361	0.413705092	2.972269692	35.61692275	0.999991453	1.04E-14	1	74.26544835	1.965453527	1	0.60853752	0.391454278	2.847365084	35.68135612	0.999991797	1.62E-14	1	74.28065093	2.272536767	1
0	0.9	0.75	1	0.554832366	0.445158003	2.832672019	33.01937228	0.999990369	3.19E-10	0.999999966	71.74588143	1.968496217	0.999999967	0.554900849	0.445089556	2.819117145	33.00436982	0.999990405	6.23E-10	0.999999935	71.74229095	2.304395254	0.999999935
0	0.9	1	0	0.989006038	0.01098406	9.327986726	196.2925176	0.999990099	1.36E-170	1	2.109736063	1.781720032	1	0.998896104	0.001093906	1.924924767	195.1374347	0.999990011	1.36E-170	1	2.109736063	1.781720032	1
0	0.9	1	0.1	0.988993952	0.010996136	9.335013733	196.2900932	0.999990088	6.65E-160	1	16.69209256	1.782859324	1	0.997906647	0.002083385	2.738933771	196.0716594	0.999990032	2.22E-161	1	17.4086814	1.822756941	1
0	0.9	1	0.25	0.988975715	0.011014357	9.345598847	196.286402	0.999990072	2.42E-115	1	21.41586919	1.784572101	1	0.996420325	0.003569773	3.925707679	196.4594787	0.999990099	2.28E-116	1	21.96243439	1.879217039	1
0	0.9	1	0.5	0.988945023	0.011045022	9.363362738	196.2800981	0.999990045	7.22E-69	1	30.40665236	1.78743767	1	0.993932305	0.006057763	5.823900883	196.5393835	0.999990068	2.38E-69	1	30.73165941	1.9623458	1
0	0.9	1	0.75	0.988913945	0.011076073	9.381284428	196.2735913	0.999990018	1.15E-37	1	49.50928654	1.79031809	1	0.991422567	0.00856748	7.639438121	196.4323228	0.999990047	9.96E-38	1	49.65493137	2.035351939	1
0	0.9	1	0.9	0.988895105	0.011094896	9.392115836	196.269583	0.999990001	5.08E-23	1	88.87306266	1.792054059	1	0.989902199	0.01008784	8.696244637	196.3321063	0.999990039	7.24E-23	1	88.92293754	2.075737023	1
0	0.9	1	1	0.988882512	0.011107578	9.399414089	196.2699186	0.99999009	2.35E-15	1	215.5522946	1.793214785	1	0.988881232	0.011108858	9.389297141	196.2578254	0.99999009	4.56E-15	1	215.5416924	2.101626121	1
0	1	0	0	0.989995014	0.009995014	8.651260161	196.3594212	0.999990027	0	1	NA	476.1530612	1	0.989995014	0.009995014	8.651260161	196.3594212	0.999990027	0	1	NA	476.1530612	1
0	1	0	0.1	0.234048232	0.765945463	1.629513617	15.17390606	0.999993695	0	1	NA	14.36363636	1	0.234048232	0.765945463	1.629513617	15.17390606	0.999993695	0	1	NA	14.36363636	1
0	1	0	0.25	0.046021761	0.953974938	1.16546878	8.776489912	0.999996699	0	1	NA	6.818181818	1	0.046021761	0.953974938	1.16546878	8.776489912	0.999996699	0	1	NA	6.818181818	1
0	1	0	0.5	0.004602794	0.9953939	1.025971875	6.245124154	0.999996694	0	1	NA	5.6	1	0.004602794	0.9953939	1.025971875	6.245124154	0.999996694	0	1	NA	5.6	1
0	1	0	0.75	0.000535245	0.999462699	1.004202983	5.284158647	0.999997944	0	1	NA	2	1	0.000535245	0.999462699	1.004202983	5.284158647	0.999997944	0	1	NA	2	1
0	1	0	0.9	0.0001519	0.999845028	1.001397931	4.930482043	0.999996927	0	1	NA	4.4	1	0.0001519	0.999845028	1.001397931	4.930482043	0.999996927	0	1	NA	4.4	1
0	1	0	1	6.62E-05	0.999932574	1.000669588	4.741037056	0.99999882	0	1	NA	2.285714286	1	6.62E-05	0.999932574	1.000669588	4.741037056	0.99999882	0	1	NA	2.285714286	1
0	1	0.25	0	0.989995014	0.009995014	8.651260161	196.3594212	0.999990027	0	1	NA	476.5204082	1	0.989995014	0.009995014	8.651260161	196.3594212	0.999990027	0	1	NA	476.5204082	1
0	1	0.25	0.1	0.677549291	0.322441148	3.12295014	42.12218489	0.999990439	0	1	NA	65.46666667	1	0.677549291	0.322441148	3.12295014	42.12218489	0.999990439	0	1	NA	65.46666667	1
0	1	0.25	0.25	0.405948872	0.59404308	2.079012513	21.97797581	0.999991951	0	1	NA	16.88888889	1	0.405948872	0.59404308	2.079012513	21.97797581	0.999991951	0	1	NA	16.88888889	1
0	1	0.25	0.5	0.194343495	0.805651493	1.534130432	13.84079925	0.999994987	0	1	NA	11.76923077	1	0.194343495	0.805651493	1.534130432	13.84079925	0.999994987	0	1	NA	11.76923077	1
0	1	0.25	0.75	0.101434601	0.898557505	1.310625982	10.79864829	0.999992106	0	1	NA	10.2	1	0.101434601	0.898557505	1.310625982	10.79864829	0.999992106	0	1	NA	10.2	1
0	1	0.25	0.9	0.07048622	0.929509294	1.23200164	9.721979496	0.999995514	0	1	NA	7.333333333	1	0.07048622	0.929509294	1.23200164	9.721979496	0.999995514	0	1	NA	7.333333333	1
0	1	0.25	1	0.055740153	0.944250389	1.192558751	9.167569551	0.999990542	0	1	NA	8.333333333	1	0.055740153	0.944250389	1.192558751	9.167569551	0.999990542	0	1	NA	8.333333333	1
0	1	0.5	0	0.989995014	0.009995014	8.651260161	196.3594212	0.999990027	0	1	NA	472.510101	1	0.989995014	0.009995014	8.651260161	196.3594212	0.999990027	0	1	NA	472.510101	1
0	1	0.5	0.1	0.852900617	0.147089851	4.546933434	80.50815545	0.999990467	0	1	NA	133.8533333	1	0.852900617	0.147089851	4.546933434	80.50815545	0.999990467	0	1	NA	133.8533333	1
0	1	0.5	0.25	0.681329024	0.318662329	3.143405935	42.58466533	0.999991353	0	1	NA	37.85185185	1	0.681329024	0.318662329	3.143405935	42.58466533	0.999991353	0	1	NA	37.85185185	1
0	1	0.5	0.5	0.48274685	0.517243251	2.315296099	25.96969477	0.999990101	0	1	NA	21.96153846	1	0.48274685	0.517243251	2.315296099	25.96969477	0.999990101	0	1	NA	21.96153846	1
0	1	0.5	0.75	0.351890169	0.648102529	1.928436032	19.59075439	0.999992697	0	1	NA	16.93103448	1	0.351890169	0.648102529	1.928436032	19.59075439	0.999992697	0	1	NA	16.93103448	1
0	1	0.5	0.9	0.294192736	0.705799262	1.778142564	17.32017716	0.999991998	0	1	NA	12.83333333	1	0.294192736	0.705799262	1.778142564	17.32017716	0.999991998	0	1	NA	12.83333333	1
0	1	0.5	1	0.262055748	0.737935992	1.697926493	16.15045581	0.99999174	0	1	NA	11.69230769	1	0.262055748	0.737935992	1.697926493	16.15045581	0.99999174	0	1	NA	11.69230769	1
0	1	0.75	0	0.989995014	0.009995014	8.651260161	196.3594212	0.999990027	0	1	NA	476.8469388	1	0.989995014	0.009995014	8.651260161	196.3594212	0.999990027	0	1	NA	476.8469388	1
0	1	0.75	0.1	0.944017604	0.055972486	6.560886052	144.4952614	0.999990089	0	1	NA	211.5180723	1	0.944017604	0.055972486	6.560886052	144.4952614	0.999990089	0	1	NA	211.5180723	1
0	1	0.75	0.25	0.868007816	0.131982645	4.756182218	87.06709223	0.999990461	0	1	NA	79.22807018	1	0.868007816	0.131982645	4.756182218	87.06709223	0.999990461	0	1	NA	79.22807018	1
0	1	0.75	0.5	0.758083644	0.24190738	3.628411733	54.33456821	0.999991024	0	1	NA	73.31578947	1	0.758083644	0.24190738	3.628411733	54.33456821	0.999991024	0	1	NA	73.31578947	1
0	1	0.75	0.75	0.665658725	0.334332031	3.060260312	40.72223173	0.999990756	0	1	NA	32.84782609	1	0.665658725	0.334332031	3.060260312	40.72223173	0.999990756	0	1	NA	32.84782609	1
0	1	0.75	0.9	0.61713571	0.382856167	2.827240362	35.73837608	0.999991877	0	1	NA	5.470588235	1	0.61713571	0.382856167	2.827240362	35.73837608	0.999991877	0	1	NA	5.470588235	1
0	1	0.75	1	0.587292628	0.412698171	2.699065855	33.14263284	0.999990799	0	1	NA	34.17241379	1	0.587292628	0.412698171	2.699065855	33.14263284	0.999990799	0	1	NA	34.17241379	1
0	1	1	0	0.989995014	0.009995014	8.651260161	196.3594212	0.999990027	0	1	NA	476.1530612	1	0.989995014	0.009995014	8.651260161	196.3594212	0.999990027	0	1	NA	476.1530612	1
0	1	1	0.1	0.989995014	0.009995014	8.651260161	196.3594212	0.999990027	0	1	NA	476.1530612	1	0.989995014	0.009995014	8.651260161	196.3594212	0.999990027	0	1	NA	476.1530612	1
0	1	1	0.25	0.989995014	0.009995014	8.651260161	196.3594212	0.999990027	0	1	NA	476.1530612	1	0.989995014	0.009995014	8.651260161	196.3594212	0.999990027	0	1	NA	476.1530612	1
0	1	1	0.5	0.989995014	0.009995014	8.651260161	196.3594212	0.999990027	0	1	NA	476.1530612	1	0.989995014	0.009995014	8.651260161	196.3594212	0.999990027	0	1	NA	476.1530612	1
0	1	1	0.75	0.989995014	0.009995014	8.651260161	196.3594212	0.999990027	0	1	NA	476.1530612	1	0.989995014	0.009995014	8.651260161	196.3594212	0.999990027	0	1	NA	476.1530612	1
0	1	1	0.9	0.989995014	0.009995014	8.651260161	196.3594212	0.999990027	0	1	NA	476.1530612	1	0.989995014	0.009995014	8.651260161	196.3594212	0.999990027	0	1	NA	476.1530612	1
0	1	1	1	0.989995014	0.009995014	8.651260161	196.3594212	0.999990027	0	1	NA	476.1530612	1	0.989995014	0.009995014	8.651260161	196.3594212	0.999990027	0	1	NA	476.1530612	1
0.5	0	0	0	0.989995014	0.009995014	8.651260161	196.3594212	0.999990027	1	0	476.1530612	NA	1	0.989995014	0.009995014	8.651260161	196.3594212	0.999990027	1	0	476.1530612	NA	1
0.5	0	0	0.1	0.234048232	0.765945463	1.629513617	15.17390606	0.999993695	1	0	14.36363636	NA	1	0.234048232	0.765945463	1.629513617	15.17390606	0.999993695	1	1.72E-55	14.36363636	32.25774992	1
0.5	0	0	0.25	0.046021761	0.953974938	1.16546878	8.776489912	0.999996699	1	0	6.818181818	NA	1	0.046021761	0.953974938	1.16546878	8.776489912	0.999996699	1	1.36E-52	6.818181818	18.7290412	1
0.5	0	0	0.5	0.004602794	0.9953939	1.025971875	6.245124154	0.999996694	1	0	5.6	NA	1	0.004602794	0.9953939	1.025971875	6.245124154	0.999996694	1	4.50E-51	5.6	12.97406248	1
0.5	0	0	0.75	0.000535245	0.999462699	1.004202983	5.284158647	0.999997944	1	0	2	NA	1	0.000535245	0.999462699	1.004202983	5.284158647	0.999997944	1	3.45E-50	2	10.99596696	1
0.5	0	0	0.9	0.0001519	0.999845028	1.001397931	4.930482043	0.999996927	1	0	4.4	NA	1	0.0001519	0.999845028	1.001397931	4.930482043	0.999996927	1	1.26E-50	4.4	9.99912902	1
0.5	0	0	1	6.62E-05	0.999932574	1.000669588	4.741037056	0.99999882	1	0	2.285714286	NA	1	6.62E-05	0.999932574	1.000669588	4.741037056	0.99999882	1	1.60E-49	2.285714286	9.999125939	1
0.5	0	0.25	0	0.989995014	0.009995014	8.651260161	196.3594212	0.999990027	1	0	476.1530612	NA	1	0.989995014	0.009995014	8.651260161	196.3594212	0.999990027	1	0	476.1530612	NA	1
0.5	0	0.25	0.1	0.234048232	0.765945463	1.629513617	15.17390606	0.999993695	1	0	14.36363636	NA	1	0.234048232	0.765945463	1.629513617	15.17390606	0.999993695	1	3.29E-49	14.36363636	15.05066152	1
0.5	0	0.25	0.25	0.046021761	0.953974938	1.16546878	8.776489912	0.999996699	1	0	6.818181818	NA	1	0.046021761	0.953974938	1.16546878	8.776489912	0.999996699	1	2.38E-42	6.818181818	18.01016705	1
0.5	0	0.25	0.5	0.004602794	0.9953939	1.025971875	6.245124154	0.999996694	1	0	5.6	NA	1	0.004602794	0.9953939	1.025971875	6.245124154	0.999996694	1	6.82E-44	5.6	12.9635938	1
0.5	0	0.25	0.75	0.000535245	0.999462699	1.004202983	5.284158647	0.999997944	1	0	2	NA	1	0.000535245	0.999462699	1.004202983	5.284158647	0.999997944	1	4.27E-47	2	10.99540397	1
0.5	0	0.25	0.9	0.0001519	0.999845028	1.001397931	4.930482043	0.999996927	1	0	4.4	NA	1	0.0001519	0.999845028	1.001397931	4.930482043	0.999996927	1	2.05E-49	4.4	9.999031348	1
0.5	0	0.25	1	6.62E-05	0.999932574	1.000669588	4.741037056	0.99999882	1	0	2.285714286	NA	1	6.62E-05	0.999932574	1.000669588	4.741037056	0.99999882	1	2.20E-49	2.285714286	9.999042849	1
0.5	0	0.5	0	0.989995014	0.009995014	8.651260161	196.3594212	0.999990027	1	0	476.1530612	NA	1	0.989995014	0.009995014	8.651260161	196.3594212	0.999990027	1	0	476.1530612	NA	1
0.5	0	0.5	0.1	0.234048232	0.765945463	1.629513617	15.17390606	0.999993695	1	0	14.36363636	NA	1	0.234048232	0.765945463	1.629513617	15.17390606	0.999993695	1	2.46E-49	14.36363636	10.3958257	1
0.5	0	0.5	0.25	0.046021761	0.953974938	1.16546878	8.776489912	0.999996699	1	0	6.818181818	NA	1	0.046021761	0.953974938	1.16546878	8.776489912	0.999996699	1	1.45E-41	6.818181818	15.12602919	1
0.5	0	0.5	0.5	0.004602794	0.9953939	1.025971875	6.245124154	0.999996694	1	0	5.6	NA	1	0.004602794	0.9953939	1.025971875	6.245124154	0.999996694	1	9.73E-40	5.6	12.93374828	1
0.5	0	0.5	0.75	0.000535245	0.999462699	1.004202983	5.284158647	0.999997944	1	0	2	NA	1	0.000535245	0.999462699	1.004202983	5.284158647	0.999997944	1	1.54E-44	2	10.99449039	1
0.5	0	0.5	0.9	0.0001519	0.999845028	1.001397931	4.930482043	0.999996927	1	0	4.4	NA	1	0.0001519	0.999845028	1.001397931	4.930482043	0.999996927	1	2.53E-48	4.4	9.99891487	1
0.5	0	0.5	1	6.62E-05	0.999932574	1.000669588	4.741037056	0.99999882	1	0	2.285714286	NA	1	6.62E-05	0.999932574	1.000669588	4.741037056	0.99999882	1	2.69E-49	2.285714286	9.998949318	1
0.5	0	0.75	0	0.989995014	0.009995014	8.651260161	196.3594212	0.999990027	1	0	476.1530612	NA	1	0.989995014	0.009995014	8.651260161	196.3594212	0.999990027	1	0	476.1530612	NA	1
0.5	0	0.75	0.1	0.234048232	0.765945463	1.629513617	15.17390606	0.999993695	1	0	14.36363636	NA	1	0.234048232	0.765945463	1.629513617	15.17390606	0.999993695	1	1.25E-49	14.36363636	8.718416253	1
0.5	0	0.75	0.25	0.046021761	0.953974938	1.16546878	8.776489912	0.999996699	1	0	6.818181818	NA	1	0.046021761	0.953974938	1.16546878	8.776489912	0.999996699	1	8.41E-42	6.818181818	12.31111586	1
0.5	0	0.75	0.5	0.004602794	0.9953939	1.025971875	6.245124154	0.999996694	1	0	5.6	NA	1	0.004602794	0.9953939	1.025971875	6.245124154	0.999996694	1	1.59E-37	5.6	12.86851646	1
0.5	0	0.75	0.75	0.000535245	0.999462699	1.004202983	5.284158647	0.999997944	1	0	2	NA	1	0.000535245	0.999462699	1.004202983	5.284158647	0.999997944	1	1.65E-42	2	10.99308853	1
0.5	0	0.75	0.9	0.0001519	0.999845028	1.001397931	4.930482043	0.999996927	1	0	4.4	NA	1	0.0001519	0.999845028	1.001397931	4.930482043	0.999996927	1	2.04E-47	4.4	9.998767207	1
0.5	0	0.75	1	6.62E-05	0.999932574	1.000669588	4.741037056	0.99999882	1	0	2.285714286	NA	1	6.62E-05	0.999932574	1.000669588	4.741037056	0.99999882	1	2.49E-49	2.285714286	9.998836594	1
0.5	0	1	0	0.989995014	0.009995014	8.651260161	196.3594212	0.999990027	1	0	476.1530612	NA	1	0.989995014	0.009995014	8.651260161	196.3594212	0.999990027	1	0	476.1530612	NA	1
0.5	0	1	0.1	0.234048232	0.765945463	1.629513617	15.17390606	0.999993695	1	0	14.36363636	NA	1	0.234048232	0.765945463	1.629513617	15.17390606	0.999993695	1	0	14.36363636	NA	1
0.5	0	1	0.25	0.046021761	0.953974938	1.16546878	8.776489912	0.999996699	1	0	6.818181818	NA	1	0.046021761	0.953974938	1.16546878	8.776489912	0.999996699	1	0	6.818181818	NA	1
0.5	0	1	0.5	0.004602794	0.9953939	1.025971875	6.245124154	0.999996694	1	0	5.6	NA	1	0.004602794	0.9953939	1.025971875	6.245124154	0.999996694	1	0	5.6	NA	1
0.5	0	1	0.75	0.000535245	0.999462699	1.004202983	5.284158647	0.999997944	1	0	2	NA	1	0.000535245	0.999462699	1.004202983	5.284158647	0.999997944	1	0	2	NA	1
0.5	0	1	0.9	0.0001519	0.999845028	1.001397931	4.930482043	0.999996927	1	0	4.4	NA	1	0.0001519	0.999845028	1.001397931	4.930482043	0.999996927	1	0	4.4	NA	1
0.5	0	1	1	6.62E-05	0.999932574	1.000669588	4.741037056	0.99999882	1	0	2.285714286	NA	1	6.62E-05	0.999932574	1.000669588	4.741037056	0.99999882	1	0	2.285714286	NA	1
0.5	0.01	0	0	0.989995014	0.009995014	8.65126016	196.3594212	0.999990027	0.989995014	0.009995014	8.65126016	196.3594212	0.999990027	0.989995014	0.009995014	8.65126016	196.3594212	0.999990027	0.989995014	0.009995014	8.65126016	196.3594212	0.999990027
0.5	0.01	0	0.1	0.234048232	0.765945463	1.629513617	15.17390606	0.999993695	0.839231656	6.32E-06	8.02119558	31.64863797	0.839237974	0.234048232	0.765945463	1.629513617	15.17390606	0.999993695	0.944909071	8.56E-07	4.36904315	31.97206627	0.944909927
0.5	0.01	0	0.25	0.046021761	0.953974938	1.16546878	8.776489912	0.999996699	0.45209909	1.33E-07	8.948551758	18.22385809	0.452099223	0.046021761	0.953974938	1.16546878	8.776489912	0.999996699	0.919760028	4.25E-11	3.425425002	18.60742755	0.919760028
0.5	0.01	0	0.5	0.004602794	0.9953939	1.025971875	6.245124154	0.999996694	0.099807721	4.10E-08	8.640878366	12.62552126	0.099807762	0.004602794	0.9953939	1.025971875	6.245124154	0.999996694	0.90823881	5.66E-16	2.852021298	12.93590483	0.90823881
0.5	0.01	0	0.75	0.000535245	0.999462699	1.004202983	5.284158647	0.999997944	0.023095919	6.50E-08	8.281910496	10.71520077	0.023095984	0.000535245	0.999462699	1.004202983	5.284158647	0.999997944	0.907604297	5.73E-19	2.59722618	10.98300772	0.907604297
0.5	0.01	0	0.9	0.0001519	0.999845028	1.001397931	4.930482043	0.999996927	0.00956298	6.12E-08	7.884272062	9.768015339	0.009563041	0.0001519	0.999845028	1.001397931	4.930482043	0.999996927	0.90583121	7.32E-21	2.473130182	9.993304656	0.90583121
0.5	0.01	0	1	6.62E-05	0.999932574	1.000669588	4.741037056	0.99999882	0.006451477	1.29E-07	8.057018796	9.747093001	0.006451607	6.62E-05	0.999932574	1.000669588	4.741037056	0.99999882	0.909507724	6.54E-21	2.444535717	9.993426817	0.909507724
0.5	0.01	0.25	0	0.915015848	0.084964752	42.16936344	187.0840419	0.9999806	0.046021761	0.953978239	1.16546878	8.77653031	1	0.991795998	0.00819404	7.692659752	196.9379323	0.999990038	0.046021761	0.953978239	1.16546878	8.77653031	1
0.5	0.01	0.25	0.1	0.0461413	0.953849802	4.19355913	30.5388928	0.999991102	0.023771096	0.976228904	1.168628933	9.437439777	1	0.32870464	0.671285807	3.366103379	36.04840978	0.999990447	0.047742141	0.952257859	1.177061949	9.18671606	1
0.5	0.01	0.25	0.25	0.00925282	0.990738493	1.325783767	13.50511663	0.999991313	0.00925282	0.990738493	1.325783767	13.50511663	0.999991313	0.052781273	0.947209489	1.340096278	14.34235042	0.999990762	0.052781273	0.947209489	1.340096278	14.34235042	0.999990762
0.5	0.01	0.25	0.5	0.001598223	0.998394936	1.044990734	7.829590155	0.999993159	0.003500595	0.44680408	5.071973507	18.52357144	0.450304675	0.005231522	0.99475937	1.039290109	7.180569244	0.999990892	0.106820901	0.066661387	4.342566561	18.03308719	0.173482288
0.5	0.01	0.25	0.75	0.000318529	0.999674411	1.011355775	6.244109123	0.999992939	0.004706454	0.007559263	10.14708841	14.10423607	0.012265717	0.000630594	0.999363827	1.006767604	5.660499862	0.999994421	0.263090323	0.000595816	5.844463562	8.820206523	0.263686139
0.5	0.01	0.25	0.9	0.000123862	0.999870368	1.005456394	5.747211869	0.99999423	0.005727007	0.00075454	10.4383271	11.96844618	0.006481548	0.000183362	0.999811458	1.002408089	5.210729793	0.999994819	0.350789111	0.000166241	5.541768156	8.696408897	0.350955352
0.5	0.01	0.25	1	6.64E-05	0.99992795	1.003427284	5.499609309	0.999994373	0.00603275	0.000213882	10.2489203	10.64977596	0.006246632	8.13E-05	0.999910538	1.001210693	4.983880607	0.999991826	0.396073952	6.82E-05	5.251194958	8.522807879	0.396142189
0.5	0.01	0.5	0	0.81752804	0.182434825	71.85708749	176.2154928	0.999962866	0.004602794	0.995397206	1.025971875	6.245150657	1	0.993466777	0.006523285	6.680140846	197.2837816	0.999990061	0.004602794	0.995397206	1.025971875	6.245150657	1
0.5	0.01	0.5	0.1	0.047380907	0.952609308	20.48135859	58.62315153	0.999990215	0.00300424	0.99699576	1.029434938	6.582444423	1	0.644469475	0.355520805	7.788259792	77.00770868	0.999990279	0.004836217	0.995163783	1.028127928	6.347069389	1
0.5	0.01	0.5	0.25	0.003563089	0.996427876	5.490630129	25.77311209	0.999990965	0.001598223	0.998401777	1.044990735	7.829707649	1	0.108603467	0.891387849	4.712898044	34.17462577	0.999991316	0.005231522	0.994768478	1.039290109	7.180713841	1
0.5	0.01	0.5	0.5	0.000620383	0.999372319	1.506629544	13.06133619	0.999992701	0.000620383	0.999372319	1.506629544	13.06133619	0.999992701	0.006518601	0.993472337	1.428688138	14.23107926	0.999990937	0.006518601	0.993472337	1.428688138	14.23107926	0.999990937
0.5	0.01	0.5	0.75	0.000194994	0.999797168	1.095238862	8.680818608	0.999992162	0.000840204	0.714120062	10.26986975	21.45228111	0.714960266	0.000748494	0.999243135	1.042402568	7.683860979	0.999991629	0.023516623	0.333973926	8.328480401	23.89784688	0.357490549
0.5	0.01	0.5	0.9	0.000102447	0.999889844	1.042715317	7.42914884	0.999992292	0.004877892	0.138475126	17.25241585	19.61218069	0.143353017	0.000220771	0.999771319	1.012563887	6.35701115	0.99999209	0.095109457	0.004719216	11.82947515	17.73280956	0.099828673
0.5	0.01	0.5	1	6.73E-05	0.999926093	1.026637408	6.872628787	0.999993345	0.014313348	0.029706095	17.46471387	17.46448847	0.044019443	9.92E-05	0.999893719	1.005981089	5.853665963	0.9999929	0.171314334	0.000280066	11.08460984	11.35131511	0.1715944
0.5	0.01	0.75	0	0.740832346	0.259119809	90.43023111	167.345205	0.999952155	0.000535245	0.999464755	1.004202983	5.284172773	1	0.99441214	0.00557796	6.038219234	197.3841412	0.9999901	0.000535245	0.999464755	1.004202983	5.284172773	1
0.5	0.01	0.75	0.1	0.186478753	0.813511281	60.17890049	111.0327386	0.999990034	0.000434427	0.999565573	1.006088654	5.562492887	1	0.881507981	0.11848217	11.49898005	142.640137	0.999990151	0.000571705	0.999428295	1.00467994	5.341571969	1
0.5	0.01	0.75	0.25	0.015483485	0.984506551	28.42866391	54.8007685	0.999990035	0.000318529	0.999681471	1.011355775	6.244189138	1	0.403265088	0.596725171	13.4433788	79.26202726	0.999990258	0.000630594	0.999369406	1.006767604	5.660548894	1
0.5	0.01	0.75	0.5	0.000871496	0.999119136	11.35005349	27.41192255	0.999990632	0.000194994	0.999805006	1.095238923	8.681022402	1	0.024225462	0.975765315	9.204899716	37.07695282	0.999990777	0.000748494	0.999251506	1.04240263	7.684070399	1
0.5	0.01	0.75	0.75	0.000190496	0.999799829	4.462626798	16.31045818	0.999990325	0.000190496	0.999799829	4.462626798	16.31045818	0.999990325	0.001270023	0.998721285	3.606081686	17.7307199	0.999991307	0.001270023	0.998721285	3.606081686	17.7307199	0.999991307
0.5	0.01	0.75	0.9	0.000108872	0.999882669	2.720075114	12.28928066	0.999991541	0.002047578	0.892505933	26.38663491	29.09471662	0.894553511	0.000305048	0.999685339	1.966061501	11.01073518	0.999990387	0.012294503	0.768939053	22.19837964	35.12984864	0.781233556
0.5	0.01	0.75	1	8.05E-05	0.999910905	2.084745009	10.42120816	0.99999144	0.054307482	0.340295396	38.72017197	27.36120722	0.394602878	0.000129506	0.999860884	1.469251419	8.607778491	0.999990391	0.156822107	0.109040886	31.52881969	30.83944193	0.265862993
0.5	0.01	1	0	0.68204584	0.317900043	102.8828812	160.2011421	0.999945883	6.62E-05	0.999933754	1.000669588	4.741044573	1	0.995020251	0.004969787	5.598391883	197.4146359	0.999990037	6.62E-05	0.999933754	1.000669588	4.741044573	1
0.5	0.01	1	0.1	0.640389557	0.359553451	109.9946163	153.9940833	0.999943008	6.63E-05	0.99993371	1.001334788	5.001743301	1	0.982241315	0.017748692	13.81560481	195.3589441	0.999990007	7.20E-05	0.999928036	1.000767986	4.78442728	1
0.5	0.01	1	0.25	0.574872797	0.425067799	119.7584111	143.3160874	0.999940595	6.64E-05	0.999933577	1.003427284	5.499659115	1	0.942621475	0.05736498	32.16812532	190.2050663	0.999986455	8.13E-05	0.999918712	1.001210693	4.983931159	1
0.5	0.01	1	0.5	0.454597458	0.545345147	133.8577938	120.3718835	0.999942605	6.73E-05	0.999932748	1.026637448	6.872750619	1	0.803097418	0.196864712	72.45364476	170.422411	0.99996213	9.92E-05	0.999900818	1.005981242	5.853767341	1
0.5	0.01	1	0.75	0.316753215	0.683200789	144.4525637	88.07302903	0.999954004	8.05E-05	0.999919465	2.084755387	10.42163805	1	0.54265963	0.457286549	115.1044335	126.1436546	0.999946179	0.000129506	0.999870494	1.469266799	8.608230819	1
0.5	0.01	1	0.9	0.226622819	0.773342893	147.6851168	63.82836605	0.999965712	0.000432457	0.999567543	18.80794474	18.90726448	1	0.324361118	0.675596276	135.8353134	81.17979478	0.999957394	0.000517425	0.999482575	15.93949098	16.63487521	1
0.5	0.01	1	1	0.16815193	0.831822637	147.6872512	47.67776048	0.999974567	0.16815193	0.831822637	147.6872512	47.67776048	0.999974567	0.179855845	0.820117978	144.2638	49.17871116	0.999973824	0.179855845	0.820117978	144.2638	49.17871116	0.999973824
0.5	0.02	0	0	0.989995014	0.009995014	8.65126016	196.3594212	0.999990027	0.979990128	0.019990128	15.01992934	195.3560532	0.999980256	0.989995014	0.009995014	8.65126016	196.3594212	0.999990027	0.979990128	0.019990128	15.01992934	195.3560532	0.999980256
0.5	0.02	0	0.1	0.234048232	0.765945463	1.629513617	15.17390606	0.999993695	0.77378627	1.20E-05	10.24004642	31.54462547	0.773798296	0.234048232	0.765945463	1.629513617	15.17390606	0.999993695	0.89251126	2.30E-06	6.809849808	31.86112105	0.892513565
0.5	0.02	0	0.25	0.046021761	0.953974938	1.16546878	8.776489912	0.999996699	0.370229198	2.62E-07	10.10642138	18.18716297	0.370229461	0.046021761	0.953974938	1.16546878	8.776489912	0.999996699	0.845519349	1.83E-10	5.102137555	18.5665875	0.845519349
0.5	0.02	0	0.5	0.004602794	0.9953939	1.025971875	6.245124154	0.999996694	0.069386035	7.40E-08	9.1966961	12.60900923	0.069386109	0.004602794	0.9953939	1.025971875	6.245124154	0.999996694	0.824405842	4.08E-15	4.091454212	12.92328965	0.824405842
0.5	0.02	0	0.75	0.000535245	0.999462699	1.004202983	5.284158647	0.999997944	0.014614884	1.07E-07	8.60213699	10.70368762	0.014614991	0.000535245	0.999462699	1.004202983	5.284158647	0.999997944	0.82321519	5.42E-18	3.653155176	10.97794658	0.82321519
0.5	0.02	0	0.9	0.0001519	0.999845028	1.001397931	4.930482043	0.999996927	0.005798214	9.75E-08	8.114751957	9.75871916	0.005798312	0.0001519	0.999845028	1.001397931	4.930482043	0.999996927	0.820006357	8.60E-20	3.441253739	9.990831213	0.820006357
0.5	0.02	0	1	6.62E-05	0.999932574	1.000669588	4.741037056	0.99999882	0.003910361	1.99E-07	8.254069532	9.737567124	0.00391056	6.62E-05	0.999932574	1.000669588	4.741037056	0.99999882	0.826693895	7.43E-20	3.395263952	9.991120044	0.826693895
0.5	0.02	0.25	0	0.913995591	0.08598488	42.2063329	186.5518589	0.999980472	0.00220905	0.99779095	1.314387168	8.133312052	1	0.992592446	0.007397588	7.205291998	197.104798	0.999990034	0.00220905	0.99779095	1.314387168	8.133312052	1
0.5	0.02	0.25	0.1	0.060075524	0.939915364	4.865960654	32.29799339	0.999990888	0.00112439	0.99887561	1.296595331	8.659958794	1	0.383286602	0.616704803	3.723379623	38.7059174	0.999991404	0.002375279	0.997624721	1.335216149	8.41660895	1
0.5	0.02	0.25	0.25	0.010923932	0.989066536	1.481529801	14.60615229	0.999990468	0.000445353	0.999552618	1.524877377	11.95588629	0.999997971	0.060440756	0.93955109	1.516129372	16.28642788	0.999991846	0.002902338	0.997096625	1.643812408	12.17160909	0.999998963
0.5	0.02	0.25	0.5	0.001862349	0.998131159	1.064268702	8.350080824	0.999993508	0.000239744	0.633303499	6.791807928	18.1120325	0.633543243	0.005930333	0.994061623	1.057194729	7.898215364	0.999991956	0.012682855	0.252622056	6.937326598	19.28944562	0.265304911
0.5	0.02	0.25	0.75	0.000380033	0.999614538	1.016254521	6.522850492	0.999994571	0.000746267	0.02426724	12.13832244	14.77980122	0.025013507	0.000738439	0.999252553	1.01019883	5.960281998	0.999990992	0.08066503	0.000784852	8.43224264	8.466113996	0.081449883
0.5	0.02	0.25	0.9	0.000150343	0.999846077	1.007922548	5.95861034	0.99999642	0.001316338	0.002926972	12.04879174	13.10564751	0.00424331	0.000219697	0.999775826	1.003809923	5.429449215	0.999995523	0.144810981	0.000218365	7.803690084	8.188291105	0.145029346
0.5	0.02	0.25	1	8.16E-05	0.999915439	1.005032779	5.681145674	0.999997024	0.001666137	0.000828301	11.69482457	12.11373019	0.002494438	9.89E-05	0.999896858	1.001987258	5.172687783	0.999995783	0.185738255	9.70E-05	7.332784387	8.147838848	0.185835259
0.5	0.02	0.5	0	0.842371044	0.157596176	64.45922054	178.1569335	0.99996722	2.53E-05	0.999974736	1.051937139	5.794566567	1	0.994360721	0.005629289	6.055632821	197.3677175	0.99999001	2.53E-05	0.999974736	1.051937139	5.794566567	1
0.5	0.02	0.5	0.1	0.090264743	0.909725646	19.16728697	62.85641014	0.999990389	1.68E-05	0.99998321	1.055998556	6.044584834	1	0.720106838	0.279883579	7.037106734	79.11683752	0.999990417	2.78E-05	0.999972195	1.056000133	5.873277116	1
0.5	0.02	0.5	0.25	0.007774096	0.992216523	6.939842675	28.67398558	0.999990618	9.21E-06	0.999990791	1.079497267	6.869658686	1	0.169091631	0.830898667	5.332668239	37.06078923	0.999990298	3.24E-05	0.999967624	1.077000091	6.392797628	1
0.5	0.02	0.5	0.5	0.001017229	0.998974554	2.084522936	15.25942716	0.999991783	4.00E-06	0.999994954	1.822310632	10.55174613	0.99999895	0.009699687	0.9902914	2.021220831	17.28662622	0.999991088	4.98E-05	0.999949684	1.825910519	10.89805494	0.999999461
0.5	0.02	0.5	0.75	0.000296484	0.999694737	1.247560706	10.22898986	0.999991221	1.47E-05	0.885121444	14.27007993	18.79095372	0.885136184	0.001048208	0.998945259	1.154412392	9.528357158	0.999993467	0.000784232	0.710707942	13.34124082	23.13395814	0.711492174
0.5	0.02	0.5	0.9	0.000155546	0.999835185	1.116753699	8.605083131	0.999990731	0.000374868	0.336151948	21.10493221	19.02226762	0.336526816	0.00031545	0.999677828	1.051431728	7.472410832	0.999993278	0.015300023	0.052408896	17.45215393	20.42267425	0.067708919
0.5	0.02	0.5	1	0.000102753	0.999889073	1.074264664	7.854570873	0.999991827	0.002289836	0.108974656	20.67015261	17.4451889	0.111264492	0.000144891	0.999849573	1.025700839	6.686803514	0.999994464	0.054205184	0.003895318	16.16648541	16.56328996	0.058100502
0.5	0.02	0.75	0	0.794857055	0.205102739	76.94862236	172.6327842	0.999959794	4.23E-07	0.999999577	1.008482112	4.912088092	1	0.995276354	0.004713706	5.390221674	197.4143822	0.99999006	4.23E-07	0.999999577	1.008482112	4.912088092	1
0.5	0.02	0.75	0.1	0.292695188	0.707294911	49.5142216	119.4854882	0.999990099	3.48E-07	0.999999652	1.011786825	5.105438525	1	0.91292133	0.087068764	9.45843352	144.1628958	0.999990095	4.80E-07	0.99999952	1.009378768	4.960608508	1
0.5	0.02	0.75	0.25	0.048525398	0.951464897	25.69777102	63.0493776	0.999990295	2.61E-07	0.999999739	1.020701397	5.522221772	1	0.537807703	0.462182665	11.58466781	82.74697987	0.999990369	5.78E-07	0.999999422	1.013275635	5.189384313	1
0.5	0.02	0.75	0.5	0.003879381	0.996111545	12.99245922	33.72462512	0.999990927	1.68E-07	0.999999832	1.158529653	6.834641017	1	0.062998666	0.93699238	10.02819827	42.7903368	0.999991046	8.00E-07	0.9999992	1.077279187	6.318603447	1
0.5	0.02	0.75	0.75	0.000676847	0.999314514	6.98423758	22.17403855	0.999991361	2.56E-07	0.999999368	6.855180526	10.64487927	0.999999624	0.003633316	0.996357995	6.08847253	24.40149666	0.999991311	2.32E-06	0.999997439	5.98758983	11.31685893	0.999999761
0.5	0.02	0.75	0.9	0.00032394	0.999666981	4.798321261	17.60268019	0.999990922	3.33E-05	0.982227924	37.00307256	18.33953439	0.98226126	0.000748784	0.999242146	3.917561867	16.6106119	0.99999093	0.000322644	0.956790871	33.4164206	24.65976255	0.957113515
0.5	0.02	0.75	1	0.00021723	0.999772885	3.768874311	15.09341609	0.999990115	0.008683892	0.698402946	48.33288345	20.68572527	0.707086838	0.000290741	0.999700556	2.855242218	12.6400298	0.999991297	0.041479201	0.414175066	43.37081654	27.2132678	0.455654266
0.5	0.02	1	0	0.76210597	0.237849303	84.87265047	168.8328651	0.999955273	8.61E-09	0.999999991	1.001352815	4.426027761	1	0.995842703	0.004147322	4.951861704	197.3929958	0.999990026	8.61E-09	0.999999991	1.001352815	4.426027761	1
0.5	0.02	1	0.1	0.743002318	0.256950803	88.72561793	166.0551359	0.999953121	8.62E-09	0.999999991	1.002560724	4.585261502	1	0.987237492	0.012752596	10.94727619	196.595479	0.999990088	1.00E-08	0.99999999	1.001534648	4.459893393	1
0.5	0.02	1	0.25	0.712304105	0.287646025	94.50025227	161.4032822	0.99995013	8.65E-09	0.999999991	1.006196322	4.872854139	1	0.963356418	0.036633598	23.65981401	193.5500611	0.999990016	1.26E-08	0.999999987	1.002342393	4.603050059	1
0.5	0.02	1	0.5	0.654022195	0.345923872	104.1592544	151.817885	0.999946066	8.83E-09	0.999999991	1.044036014	5.532117309	1	0.885966255	0.114008658	52.08263354	183.4799038	0.999974912	1.83E-08	0.999999982	1.010472007	5.164910928	1
0.5	0.02	1	0.75	0.581831947	0.418112154	113.8049049	138.0273532	0.999944101	1.22E-08	0.999999988	2.913113185	6.690996066	1	0.743055747	0.256898796	86.04305894	162.7829234	0.999954542	2.99E-08	0.99999997	1.825078205	6.409584101	1
0.5	0.02	1	0.9	0.526550593	0.47339447	119.2702429	125.2870922	0.999945063	4.94E-07	0.999999506	29.70690161	8.307694746	1	0.606547044	0.393399664	107.3172243	138.0223149	0.999946708	6.52E-07	0.999999348	26.69189568	8.403185488	1
0.5	0.02	1	1	0.480958718	0.518988801	122.3433743	113.0367468	0.999947519	0.012654267	0.987343102	177.1628443	12.61658125	0.999997369	0.481320094	0.518628795	120.117325	110.4141943	0.999948889	0.01819917	0.981797189	173.4472576	15.07466679	0.99999636
0.5	0.03	0	0	0.989995014	0.009995014	8.65126016	196.3594212	0.999990027	0.969985343	0.029985343	20.59432452	194.3458549	0.999970687	0.989995014	0.009995014	8.65126016	196.3594212	0.999990027	0.969985343	0.029985343	20.59432452	194.3458549	0.999970687
0.5	0.03	0	0.1	0.234048232	0.765945463	1.629513617	15.17390606	0.999993695	0.717139793	1.96E-05	11.93137667	31.45260344	0.717159416	0.234048232	0.765945463	1.629513617	15.17390606	0.999993695	0.842691005	4.52E-06	8.70777423	31.76226119	0.842695524
0.5	0.03	0	0.25	0.046021761	0.953974938	1.16546878	8.776489912	0.999996699	0.308851305	4.56E-07	10.96912712	18.15421113	0.308851761	0.046021761	0.953974938	1.16546878	8.776489912	0.999996699	0.77686154	5.18E-10	6.351894821	18.53279796	0.776861541
0.5	0.03	0	0.5	0.004602794	0.9953939	1.025971875	6.245124154	0.999996694	0.049530842	1.23E-07	9.636773047	12.59338669	0.049530965	0.004602794	0.9953939	1.025971875	6.245124154	0.999996694	0.747858073	1.68E-14	4.988953126	12.91269553	0.747858073
0.5	0.03	0	0.75	0.000535245	0.999462699	1.004202983	5.284158647	0.999997944	0.009423149	1.67E-07	8.87515568	10.69245429	0.009423316	0.000535245	0.999462699	1.004202983	5.284158647	0.999997944	0.746190879	2.72E-17	4.40986289	10.97345916	0.746190879
0.5	0.03	0	0.9	0.0001519	0.999845028	1.001397931	4.930482043	0.999996927	0.003556937	1.48E-07	8.316758226	9.749508987	0.003557086	0.0001519	0.999845028	1.001397931	4.930482043	0.999996927	0.741836476	5.02E-19	4.131096339	9.988593064	0.741836476
0.5	0.03	0	1	6.62E-05	0.999932574	1.000669588	4.741037056	0.99999882	0.002391067	2.94E-07	8.429024892	9.728064946	0.002391361	6.62E-05	0.999932574	1.000669588	4.741037056	0.99999882	0.75094967	4.22E-19	4.074083753	9.989052902	0.75094967
0.5	0.03	0.25	0	0.921875938	0.078106168	39.4088192	187.3813072	0.999982106	0.000110358	0.999889642	1.448397065	7.741358541	1	0.993127939	0.00686213	6.856191301	197.1898761	0.999990069	0.000110358	0.999889642	1.448397065	7.741358541	1
0.5	0.03	0.25	0.1	0.075050416	0.924939753	5.23447318	33.47284322	0.999990169	5.53E-05	0.999944715	1.415090666	8.17608502	1	0.423914972	0.576075672	3.84061734	39.63602205	0.999990644	0.000122899	0.999877101	1.476577878	7.96609394	1
0.5	0.03	0.25	0.25	0.012850946	0.987140038	1.631454218	15.36887323	0.999990984	2.22E-05	0.999977051	1.713760377	10.96063824	0.999999283	0.06871807	0.9312739	1.671559123	17.30704687	0.99999197	0.000165976	0.999833773	1.917669712	10.8840851	0.999999749
0.5	0.03	0.25	0.5	0.002161019	0.997833891	1.086733026	8.766561412	0.99999491	1.75E-05	0.755077174	8.373543365	17.63709176	0.755094668	0.006704149	0.993287318	1.079018875	8.481838763	0.999991467	0.001658139	0.432054357	8.921150561	19.26997952	0.433712496
0.5	0.03	0.25	0.75	0.000450491	0.999540008	1.022170942	6.75818605	0.999990499	0.000118665	0.043315665	13.12782117	14.54914539	0.04343433	0.000859874	0.999131149	1.014566515	6.221751377	0.999991022	0.028159817	0.001201595	10.18378644	9.394061801	0.029361412
0.5	0.03	0.25	0.9	0.000181118	0.999812557	1.010950637	6.139259815	0.999993675	0.000278332	0.006141381	12.6774644	13.04599752	0.006419713	0.000261412	0.999735386	1.005651355	5.617356048	0.999996798	0.068098984	0.000266163	9.352063335	7.880003751	0.068365147
0.5	0.03	0.25	1	9.94E-05	0.999895401	1.00702715	5.83684148	0.999994795	0.000399162	0.001845219	12.18875971	12.18495769	0.002244382	0.000119463	0.999878403	1.003035036	5.332606661	0.999997866	0.099267664	0.000119462	8.780819323	7.816221688	0.099387127
0.5	0.03	0.5	0	0.870682233	0.129289854	56.67334821	181.671481	0.999972087	1.63E-07	0.999999837	1.077888581	5.540076132	1	0.994910967	0.005079057	5.647036759	197.3921201	0.999990024	1.63E-07	0.999999837	1.077888581	5.540076132	1
0.5	0.03	0.5	0.1	0.135087621	0.864902518	18.11635552	66.11543329	0.99999014	1.10E-07	0.99999989	1.082036613	5.729839878	1	0.760742857	0.239247494	6.496048657	79.77596326	0.999990351	1.87E-07	0.999999813	1.083638702	5.608213469	1
0.5	0.03	0.5	0.25	0.014021063	0.98596979	7.48816281	30.6930635	0.999990853	6.20E-08	0.999999938	1.111890693	6.33259932	1	0.222829987	0.777160031	5.424730015	38.45025565	0.999990018	2.34E-07	0.999999766	1.113340924	6.009439961	1
0.5	0.03	0.5	0.5	0.001642077	0.998348087	2.595981454	16.69159108	0.999990164	2.98E-08	0.99999964	2.11096779	9.089907457	0.99999967	0.014190254	0.985801648	2.508794044	18.87991613	0.999991902	4.40E-07	0.999999465	2.200993833	9.214443235	0.999999905
0.5	0.03	0.5	0.75	0.000446578	0.999546812	1.44002182	11.38643943	0.999993389	3.38E-07	0.948817509	17.57375485	16.44980044	0.948817847	0.001468016	0.998525654	1.321605698	10.95181391	0.999993669	3.61E-05	0.862858791	16.81402574	20.95206436	0.86289486
0.5	0.03	0.5	0.9	0.000232406	0.999760537	1.221896973	9.554952114	0.999992943	4.29E-05	0.522339442	24.26473192	18.16517007	0.522382304	0.000445442	0.999546933	1.122816191	8.448071191	0.999992375	0.003108874	0.15189902	20.61738247	20.6514135	0.155007894
0.5	0.03	0.5	1	0.000153852	0.999839862	1.14580691	8.67487629	0.999993713	0.000553699	0.227216445	23.37386232	17.15791311	0.227770144	0.000207776	0.99978563	1.065773604	7.430070734	0.999993406	0.01967891	0.018476371	18.94270734	17.70918625	0.03815528
0.5	0.03	0.75	0	0.839675452	0.160291109	65.97305388	178.4387135	0.99996656	4.72E-10	1	1.012839457	4.698181817	1	0.995795393	0.00419462	4.978597432	197.3977667	0.999990013	4.72E-10	1	1.012839457	4.698181817	1
0.5	0.03	0.75	0.1	0.383233449	0.616756594	43.13726006	125.6168043	0.999990043	3.94E-10	1	1.017327334	4.838702175	1	0.928020347	0.071969755	8.339275247	144.6020034	0.999990101	5.65E-10	0.999999999	1.014108355	4.741171516	1
0.5	0.03	0.75	0.25	0.090562861	0.909427283	23.60964806	68.3282777	0.999990144	3.01E-10	1	1.029150024	5.131889977	1	0.614605644	0.385384689	10.33668164	84.1720607	0.999990333	7.38E-10	0.999999999	1.019591077	4.931910452	1
0.5	0.03	0.75	0.5	0.010246003	0.989744347	13.0268729	37.49240812	0.99999035	2.02E-10	1	1.208453909	5.982984902	1	0.109218148	0.890772754	9.791047346	45.59339831	0.999990903	1.17E-09	0.999999999	1.10650077	5.766044071	1
0.5	0.03	0.75	0.75	0.001886447	0.998105081	7.952607122	25.52148336	0.999991528	4.89E-10	0.999999956	9.050925044	8.155820751	0.999999957	0.008431939	0.991559374	7.046480621	27.80688071	0.999991313	6.04E-09	0.999999969	8.300235584	8.724818314	0.999999975
0.5	0.03	0.75	0.9	0.00086049	0.999131287	5.948720619	20.97875343	0.999991777	1.15E-06	0.995875375	46.69120447	12.42160589	0.995876528	0.001761145	0.998229558	5.201070375	20.46706963	0.999990703	1.62E-05	0.988769683	41.35387896	17.10211817	0.988785916
0.5	0.03	0.75	1	0.000552087	0.999438938	4.910167561	18.42430987	0.999991024	0.002006238	0.872444421	54.47553518	15.31034013	0.874450659	0.000662256	0.999329864	4.096361119	16.16291761	0.99999212	0.013123213	0.668488841	50.20707155	22.19967463	0.681612054
0.5	0.03	1	0	0.819271681	0.180691448	71.75690987	176.3865472	0.999963129	1.98E-12	1	1.002050103	4.254452446	1	0.996312537	0.00367748	4.557723379	197.3384155	0.999990017	1.98E-12	1	1.002050103	4.254452446	1
0.5	0.03	1	0.1	0.80718548	0.192775869	74.62989044	174.7340915	0.999961349	1.99E-12	1	1.003710105	4.362920978	1	0.989533225	0.010456805	9.483119312	196.8561304	0.99999003	2.47E-12	1	1.002303704	4.284267186	1
0.5	0.03	1	0.25	0.787937623	0.21202108	78.97635668	172.0266714	0.999958703	2.00E-12	1	1.008516445	4.55280402	1	0.971885087	0.028104946	19.58269756	194.7034055	0.999990033	3.40E-12	1	1.003418569	4.400698843	1
0.5	0.03	1	0.5	0.752052883	0.247901528	86.37652306	166.6797936	0.99995441	2.05E-12	1	1.055619507	4.963544777	1	0.917672044	0.082309006	42.06077293	187.8682926	0.999981051	5.74E-12	1	1.013977509	4.839328998	1
0.5	0.03	1	0.75	0.70917266	0.2907778	94.05471019	159.5674286	0.999950461	3.18E-12	1	3.587414977	5.56864915	1	0.821480287	0.178483787	69.66791057	174.9629674	0.999964075	1.13E-11	1	2.104322398	5.702494293	1
0.5	0.03	1	0.9	0.677900376	0.322048141	98.78844352	153.5376846	0.999948517	1.43E-09	0.999999999	39.24132373	6.146048666	1	0.732551187	0.267402347	88.10699856	161.0004795	0.999953534	2.09E-09	0.999999998	35.87211827	6.697680068	1
0.5	0.03	1	1	0.653056567	0.346891102	101.9131364	147.825793	0.999947669	0.000818263	0.999181543	190.3947964	6.948048658	0.999999805	0.65093112	0.34901748	100.6896348	145.0776687	0.9999486	0.001758618	0.998240979	186.5198466	8.451972205	0.999999598
0.5	0.04	0	0	0.989995014	0.009995014	8.65126016	196.3594212	0.999990027	0.959980659	0.039980659	25.62572046	193.3287209	0.999961319	0.989995014	0.009995014	8.65126016	196.3594212	0.999990027	0.959980659	0.039980659	25.62572046	193.3287209	0.999961319
0.5	0.04	0	0.1	0.234048232	0.765945463	1.629513617	15.17390606	0.999993695	0.667018642	2.94E-05	13.28143247	31.36744646	0.66704807	0.234048232	0.765945463	1.629513617	15.17390606	0.999993695	0.795337043	7.70E-06	10.25902541	31.67135508	0.795344741
0.5	0.04	0	0.25	0.046021761	0.953974938	1.16546878	8.776489912	0.999996699	0.261585448	7.29E-07	11.62876573	18.1234497	0.261586177	0.046021761	0.953974938	1.16546878	8.776489912	0.999996699	0.713396912	1.20E-09	7.337777147	18.50262913	0.713396914
0.5	0.04	0	0.5	0.004602794	0.9953939	1.025971875	6.245124154	0.999996694	0.036327283	1.92E-07	9.984365255	12.57831803	0.036327476	0.004602794	0.9953939	1.025971875	6.245124154	0.999996694	0.678001313	5.29E-14	5.680782047	12.90302671	0.678001313
0.5	0.04	0	0.75	0.000535245	0.999462699	1.004202983	5.284158647	0.999997944	0.006218522	2.49E-07	9.108507881	10.68137619	0.006218771	0.000535245	0.999462699	1.004202983	5.284158647	0.999997944	0.675935789	1.01E-16	4.988825403	10.96920952	0.675935789
0.5	0.04	0	0.9	0.0001519	0.999845028	1.001397931	4.930482043	0.999996927	0.002217957	2.18E-07	8.495883512	9.740314244	0.002218175	0.0001519	0.999845028	1.001397931	4.930482043	0.999996927	0.670683856	2.09E-18	4.656501708	9.986436282	0.670683856
0.5	0.04	0	1	6.62E-05	0.999932574	1.000669588	4.741037056	0.99999882	0.001481129	4.21E-07	8.586618354	9.718527283	0.00148155	6.62E-05	0.999932574	1.000669588	4.741037056	0.99999882	0.68171047	1.71E-18	4.592323763	9.987072723	0.68171047
0.5	0.04	0.25	0	0.929474266	0.070509407	36.76831215	188.4161644	0.999983673	5.73E-06	0.999994273	1.569027712	7.468938618	1	0.993539412	0.006450664	6.57741837	197.242085	0.999990076	5.73E-06	0.999994273	1.569027712	7.468938618	1
0.5	0.04	0.25	0.1	0.090133992	0.909856096	5.443400798	34.38608259	0.999990088	2.82E-06	0.999997179	1.525039225	7.836091768	1	0.456786943	0.543203334	3.874069866	40.19294056	0.999990276	6.60E-06	0.9999934	1.603070126	7.661277186	1
0.5	0.04	0.25	0.25	0.015016755	0.984975355	1.767940111	15.95566055	0.999992111	1.15E-06	0.999998543	1.893916794	10.23874942	0.999999692	0.077445456	0.922547519	1.802827725	17.97373622	0.999992975	9.86E-06	0.999990058	2.167197647	10.04521352	0.999999913
0.5	0.04	0.25	0.5	0.002496926	0.997495817	1.111548994	9.117971167	0.999992743	1.36E-06	0.806482151	9.747632268	16.82165988	0.806483507	0.007556929	0.992435879	1.103812058	8.966454502	0.999992808	0.000239031	0.585814758	10.53017404	19.08924537	0.58605379
0.5	0.04	0.25	0.75	0.000530773	0.999463621	1.029038451	6.966297947	0.999994395	2.60E-05	0.082878105	14.63655037	15.00427022	0.082904098	0.000996016	0.998996882	1.019880676	6.457087638	0.999992898	0.010983432	0.002457187	11.5823503	11.49045403	0.013440619
0.5	0.04	0.25	0.9	0.000216662	0.999780143	1.014532108	6.300819527	0.999996805	9.40E-05	0.014694379	13.98760083	13.67290281	0.014788358	0.000309034	0.999683495	1.007962149	5.786440455	0.999992529	0.030098616	0.000327218	10.00991902	7.758759513	0.030425834
0.5	0.04	0.25	1	0.00012017	0.999871585	1.009414014	5.976558231	0.999991756	0.000107817	0.00357632	12.56647412	12.1358591	0.003684137	0.000143228	0.999851927	1.004380796	5.475109076	0.999995155	0.048700887	0.000144478	9.369396159	7.570651961	0.048845365
0.5	0.04	0.5	0	0.890186231	0.109789406	50.9978756	184.3108757	0.999975637	1.22E-09	0.999999999	1.103818673	5.359679641	1	0.995312162	0.004677875	5.338167661	197.3976215	0.999990037	1.22E-09	0.999999999	1.103818673	5.359679641	1
0.5	0.04	0.5	0.1	0.177508114	0.822482054	17.18569668	68.37964003	0.999990168	8.34E-10	0.999999999	1.107625425	5.512218928	1	0.7879437	0.212046395	6.085802969	80.16497142	0.999990095	1.46E-09	0.999999999	1.111060821	5.422033657	1
0.5	0.04	0.5	0.25	0.022133393	0.977857356	7.677325049	32.1585268	0.999990749	4.82E-10	1	1.142520053	5.98100951	1	0.270010824	0.729979818	5.367059312	39.32770274	0.999990642	1.94E-09	0.999999998	1.148484745	5.760669075	1
0.5	0.04	0.5	0.5	0.002552306	0.997440211	2.985523641	17.70501435	0.999992517	2.55E-10	0.999999911	2.378938041	8.125066124	0.999999911	0.019944504	0.980046861	2.851962746	19.90904738	0.999991365	4.45E-09	0.999999964	2.561843246	8.217088802	0.999999969
0.5	0.04	0.5	0.75	0.000661582	0.999331849	1.63831723	12.26923285	0.999993431	1.03E-08	0.971933775	20.43626048	14.40603004	0.971933786	0.002040333	0.997952433	1.508223892	12.04011457	0.999992765	2.25E-06	0.924462423	19.40402989	18.67142138	0.924464673
0.5	0.04	0.5	0.9	0.000341206	0.999651493	1.342965332	10.32863569	0.999992699	6.86E-06	0.651879113	26.34637745	16.8213126	0.651885969	0.000621818	0.999372245	1.218444194	9.2953283	0.999994062	0.000813174	0.285201625	23.20627773	20.5904043	0.286014799
0.5	0.04	0.5	1	0.000225909	0.999767297	1.232946192	9.366817855	0.999993205	0.000162633	0.346591233	24.93348639	16.29361887	0.346753866	0.000293268	0.999697046	1.12475796	8.102051139	0.999990314	0.007620173	0.047976121	20.58024026	17.72809566	0.055596295
0.5	0.04	0.75	0	0.867483699	0.132487575	58.4602741	182.1120776	0.999971273	7.15E-13	1	1.017277167	4.552710777	1	0.996161184	0.003828832	4.676400979	197.3664733	0.999990017	7.15E-13	1	1.017277167	4.552710777	1
0.5	0.04	0.75	0.1	0.452116507	0.547873617	38.73573856	129.3686707	0.999990125	6.02E-13	1	1.022754275	4.660571228	1	0.937484013	0.062505999	7.586283768	144.8493382	0.999990012	8.99E-13	1	1.018878493	4.591468689	1
0.5	0.04	0.75	0.25	0.134715056	0.865275398	21.92564456	71.71500013	0.999990454	4.68E-13	1	1.036913758	4.882705909	1	0.665820773	0.334169479	9.434599105	84.98540938	0.999990251	1.26E-12	1	1.025765399	4.75652294	1
0.5	0.04	0.75	0.5	0.020165141	0.979825452	12.70744071	40.02573078	0.999990593	3.27E-13	1	1.248411972	5.497329417	1	0.156356558	0.843633559	9.384048767	47.34246231	0.999990117	2.28E-12	1	1.131416793	5.440411372	1
0.5	0.04	0.75	0.75	0.004178129	0.995811959	8.274828012	27.66684089	0.999990088	1.32E-12	0.999999991	11.17493746	6.892818314	0.999999991	0.015991564	0.983998507	7.357908171	29.91798449	0.999990071	2.24E-11	0.999999995	10.65498385	7.471413745	0.999999995
0.5	0.04	0.75	0.9	0.001928042	0.998062793	6.487812285	23.14463107	0.999990836	1.04E-07	0.998689475	55.64005628	9.360053483	0.998689578	0.003623755	0.996367412	5.853878075	22.99673526	0.999991168	1.49E-06	0.996421239	48.28116988	12.74148774	0.996422725
0.5	0.04	0.75	1	0.001227737	0.998762332	5.52996395	20.65857449	0.999990069	0.000603252	0.943719347	57.87882394	11.64162934	0.9443226	0.001385611	0.998604456	4.872578963	18.85268117	0.999990067	0.00450681	0.817618008	53.91901885	17.74645123	0.822124817
0.5	0.04	1	0	0.852848067	0.147120497	63.04452736	180.7406044	0.999968564	7.49E-16	1	1.002761891	4.12640371	1	0.996642398	0.003347651	4.270426608	197.2858755	0.999990049	7.49E-16	1	1.002761891	4.12640371	1
0.5	0.04	1	0.1	0.844298248	0.155668885	65.3088876	179.6056155	0.999967132	7.50E-16	1	1.004805276	4.211237613	1	0.990949539	0.009040519	8.52960443	196.9969189	0.999990058	9.85E-16	1	1.003077984	4.154745153	1
0.5	0.04	1	0.25	0.830796666	0.1691683	68.73944877	177.7729997	0.999964966	7.55E-16	1	1.010522182	4.353660409	1	0.976779926	0.023210144	17.04426454	195.3372632	0.99999007	1.47E-15	1	1.004455754	4.258729019	1
0.5	0.04	1	0.5	0.80605183	0.193909478	74.59187581	174.2622453	0.999961308	7.77E-16	1	1.063456343	4.646370261	1	0.934865324	0.065119331	35.86109485	190.1432779	0.999984654	2.85E-15	1	1.016814718	4.63104348	1
0.5	0.04	1	0.75	0.777412999	0.222544618	80.69022116	169.8654751	0.999957617	1.33E-15	1	4.172636483	5.042822976	1	0.862710573	0.137260057	59.19781613	180.8068232	0.99997063	6.65E-15	1	2.331558322	5.320619036	1
0.5	0.04	1	0.9	0.757425552	0.242529882	84.50141359	166.4605757	0.999955434	1.13E-11	1	51.81982997	5.367305611	1	0.798050079	0.201910726	75.09390094	171.4952694	0.999960805	1.84E-11	1	46.38263376	6.010302985	1
0.5	0.04	1	1	0.742310579	0.257643468	87.10201951	163.5494713	0.999954047	6.24E-05	0.999937556	198.0603186	5.670947606	0.999999984	0.740776267	0.259178225	86.37887322	161.7862701	0.999954493	0.000199369	0.999800582	194.1782605	6.818203755	0.999999951
0.5	0.05	0	0	0.989995014	0.009995014	8.65126016	196.3594212	0.999990027	0.949976076	0.049976076	30.25565087	192.3045429	0.999952152	0.989995014	0.009995014	8.65126016	196.3594212	0.999990027	0.949976076	0.049976076	30.25565087	192.3045429	0.999952152
0.5	0.05	0	0.1	0.234048232	0.765945463	1.629513617	15.17390606	0.999993695	0.621874141	4.18E-05	14.40080187	31.28654719	0.621915976	0.234048232	0.765945463	1.629513617	15.17390606	0.999993695	0.750342279	1.21E-05	11.57113249	31.58597691	0.750354348
0.5	0.05	0	0.25	0.046021761	0.953974938	1.16546878	8.776489912	0.999996699	0.224170736	1.10E-06	12.14844704	18.094001	0.22417184	0.046021761	0.953974938	1.16546878	8.776489912	0.999996699	0.654760929	2.46E-09	8.147753748	18.47465712	0.654760931
0.5	0.05	0	0.5	0.004602794	0.9953939	1.025971875	6.245124154	0.999996694	0.027334189	2.88E-07	10.2583552	12.5635735	0.027334477	0.004602794	0.9953939	1.025971875	6.245124154	0.999996694	0.614286751	1.41E-13	6.239275709	12.893874	0.614286751
0.5	0.05	0	0.75	0.000535245	0.999462699	1.004202983	5.284158647	0.999997944	0.004214813	3.60E-07	9.30662783	10.67036377	0.004215173	0.000535245	0.999462699	1.004202983	5.284158647	0.999997944	0.611897726	3.09E-16	5.453993504	10.96507607	0.611897726
0.5	0.05	0	0.9	0.0001519	0.999845028	1.001397931	4.930482043	0.999996927	0.001412634	3.11E-07	8.655244218	9.731084943	0.001412945	0.0001519	0.999845028	1.001397931	4.930482043	0.999996927	0.605959039	7.04E-18	5.077252577	9.984303944	0.605959039
0.5	0.05	0	1	6.62E-05	0.999932574	1.000669588	4.741037056	0.99999882	0.000933807	5.89E-07	8.72964502	9.708913039	0.000934396	6.62E-05	0.999932574	1.000669588	4.741037056	0.99999882	0.618453371	5.64E-18	5.008363244	9.98512337	0.618453371
0.5	0.05	0.25	0	0.935612393	0.064372564	34.57901593	189.3126676	0.999984957	3.08E-07	0.999999692	1.67769876	7.259676256	1	0.993875212	0.006114789	6.343311142	197.2732722	0.999990001	3.08E-07	0.999999692	1.67769876	7.259676256	1
0.5	0.05	0.25	0.1	0.105146862	0.894843563	5.560723541	35.11202993	0.999990424	1.49E-07	0.999999851	1.627278482	7.576212591	1	0.484484158	0.51550595	3.869614518	40.58705174	0.999990108	3.67E-07	0.999999633	1.716438138	7.431099543	1
0.5	0.05	0.25	0.25	0.017413189	0.982576994	1.888856872	16.4276056	0.999990182	6.14E-08	0.999999722	2.066694299	9.676703034	0.999999783	0.086503397	0.913488019	1.911630986	18.46258778	0.999991416	6.07E-07	0.999999339	2.39710135	9.446153562	0.999999946
0.5	0.05	0.25	0.5	0.002872632	0.997117693	1.137921805	9.422758991	0.999990325	1.13E-07	0.842638098	11.03560553	16.08284496	0.842638211	0.008491803	0.991502868	1.130601872	9.374629183	0.999994671	3.79E-05	0.703840558	11.88506306	18.79865986	0.703878479
0.5	0.05	0.25	0.75	0.000621774	0.999370076	1.036755311	7.155137554	0.999991849	5.74E-06	0.114423221	15.28393959	14.72503712	0.114428958	0.001147999	0.998847107	1.026100103	6.67182576	0.999995107	0.004712869	0.005682565	12.80531652	13.39496759	0.010395434
0.5	0.05	0.25	0.9	0.000257469	0.999737757	1.018638758	6.449240336	0.999995227	2.81E-05	0.023281681	14.37024939	13.4944467	0.023309822	0.000363116	0.999632747	1.010752679	5.942193482	0.999995863	0.016915513	0.000440719	11.12269414	8.207511214	0.017356232
0.5	0.05	0.25	1	0.000144252	0.999852238	1.012183837	6.105652279	0.999996491	5.63E-05	0.008327232	13.71315119	12.78398539	0.008383527	0.000170562	0.999819977	1.006040875	5.605822808	0.99999054	0.024517062	0.000175066	9.775309423	7.41849885	0.024692128
0.5	0.05	0.5	0	0.903891081	0.096087187	46.7143763	186.1488524	0.999978268	1.04E-11	1	1.129719565	5.217841857	1	0.995627491	0.004362535	5.088774074	197.3918548	0.999990027	1.04E-11	1	1.129719565	5.217841857	1
0.5	0.05	0.5	0.1	0.216716931	0.783273141	16.36850565	70.01350747	0.999990072	7.22E-12	1	1.132829301	5.345802852	1	0.80799755	0.191992757	5.757738142	80.42935242	0.999990306	1.30E-11	1	1.138279642	5.276444655	1
0.5	0.05	0.5	0.25	0.031839594	0.968151798	7.70553091	33.28297627	0.999991392	4.27E-12	1	1.171670511	5.726940922	1	0.311500476	0.688489626	5.259186066	39.94441756	0.999990102	1.84E-11	1	1.182572987	5.576166172	1
0.5	0.05	0.5	0.5	0.003796896	0.996195741	3.265677768	18.47252198	0.999992637	2.48E-12	0.999999963	2.631374398	7.44240619	0.999999963	0.02686233	0.973129279	3.081778767	20.65881606	0.99999161	5.12E-11	0.999999988	2.915530749	7.561307014	0.999999988
0.5	0.05	0.5	0.75	0.000958895	0.999031753	1.821502883	12.9574462	0.999990649	4.43E-10	0.981453938	23.18536799	12.7137218	0.981453938	0.002795067	0.997197878	1.688028566	12.88285785	0.999992945	1.88E-07	0.956114752	21.56525019	16.72475643	0.95611494
0.5	0.05	0.5	0.9	0.000491203	0.99950224	1.466465946	10.96192091	0.999993442	1.66E-06	0.746626405	28.04026577	15.54742098	0.746628062	0.00085662	0.999136973	1.326046036	10.02379668	0.999993594	0.000238365	0.4067011	24.85988632	19.8204973	0.406939465
0.5	0.05	0.5	1	0.000325161	0.99966859	1.326581542	9.950978883	0.999993752	6.34E-05	0.459235669	26.24456566	15.42491946	0.459299048	0.000407656	0.999586159	1.196880608	8.706824339	0.999993814	0.003961441	0.09991611	22.71159958	18.16592466	0.103877551
0.5	0.05	0.75	0	0.886195863	0.113778842	52.93673218	184.5109311	0.999974705	1.42E-15	1	1.021797467	4.442047483	1	0.99644133	0.00354874	4.437669384	197.3326385	0.999990069	1.42E-15	1	1.021797467	4.442047483	1
0.5	0.05	0.75	0.1	0.50590942	0.49408071	35.42822806	131.8531935	0.99999013	1.21E-15	1	1.028102348	4.52909191	1	0.944158574	0.055831446	7.02784477	145.0119407	0.999990021	1.87E-15	1	1.023697458	4.477921285	1
0.5	0.05	0.75	0.25	0.177769023	0.822221453	20.54052709	74.06690861	0.999990476	9.54E-16	1	1.04414998	4.705646968	1	0.703028792	0.296961288	8.741764171	85.52213815	0.99999008	2.81E-15	1	1.031838934	4.624919245	1
0.5	0.05	0.75	0.5	0.033211548	0.966779356	12.30033739	41.89078564	0.999990904	6.88E-16	1	1.280840909	5.178615842	1	0.201493315	0.79849681	8.967947664	48.55479236	0.999990125	5.70E-15	1	1.153018705	5.214358141	1
0.5	0.05	0.75	0.75	0.007799099	0.992192244	8.330066951	29.21451702	0.999991343	4.96E-15	0.999999998	13.3273585	6.158791566	0.999999998	0.026203647	0.973786411	7.407419106	31.41276036	0.999990058	1.21E-13	0.999999999	13.11630248	6.758269115	0.999999999
0.5	0.05	0.75	0.9	0.00372393	0.996266988	6.719362098	24.65992617	0.999990918	2.23E-08	0.999518834	61.58034202	7.697104926	0.999518856	0.006557011	0.993434014	6.161600429	24.74330641	0.999991024	2.33E-07	0.998626341	54.39724286	10.24662012	0.998626574
0.5	0.05	0.75	1	0.002395422	0.997595016	5.844796445	22.21882196	0.999990438	0.000237917	0.97375319	60.5280842	9.344871089	0.973991107	0.002608341	0.997383548	5.311906299	20.83561268	0.999991889	0.001937796	0.900685374	57.68876484	14.57904724	0.902623169
0.5	0.05	1	0	0.874934479	0.125038018	56.73184514	183.5004921	0.999972498	4.34E-19	1	1.003488636	4.020212697	1	0.99689883	0.003091209	4.041802951	197.2323847	0.999990039	4.34E-19	1	1.003488636	4.020212697	1
0.5	0.05	1	0.1	0.86850252	0.131468816	58.57551961	182.6590999	0.999971336	4.35E-19	1	1.005862208	4.091317114	1	0.991945063	0.008044943	7.833146982	197.0801975	0.999990005	6.00E-19	1	1.003859721	4.047812712	1
0.5	0.05	1	0.25	0.858410837	0.141558731	61.36887557	181.3141385	0.999969568	4.37E-19	1	1.012303131	4.207235625	1	0.980028736	0.019961291	15.26101776	195.7417007	0.999990027	9.68E-19	1	1.005465959	4.145017256	1
0.5	0.05	1	0.5	0.84015251	0.159814031	66.13053934	178.7904716	0.999966541	4.52E-19	1	1.068834912	4.434718545	1	0.945781558	0.054205483	31.55872161	191.5515819	0.999987041	2.11E-18	1	1.019188987	4.478403534	1
0.5	0.05	1	0.75	0.819497415	0.180465989	71.08252114	175.7519791	0.999963404	8.45E-19	1	4.716798366	4.725280843	1	0.888176641	0.111798568	51.85621799	184.2393308	0.999975209	5.71E-18	1	2.524401569	5.067268957	1
0.5	0.05	1	0.9	0.805489552	0.194471918	74.17584892	173.5286948	0.999961471	3.01E-13	1	67.24059003	4.946419084	1	0.837719393	0.162247128	65.78876608	177.3197885	0.999966521	4.95E-13	1	59.99629116	5.613129862	1
0.5	0.05	1	1	0.795210556	0.204749613	76.29718591	171.7600181	0.999960169	6.43E-06	0.999993565	202.9661058	5.126973923	0.999999998	0.794217376	0.205743018	75.80827875	170.6237517	0.999960393	2.85E-05	0.999971463	199.2643434	6.150451603	0.999999993
0.5	0.06	0	0	0.989995014	0.009995014	8.65126016	196.3594212	0.999990027	0.939971593	0.059971593	34.5712903	191.2732102	0.999943187	0.989995014	0.009995014	8.65126016	196.3594212	0.999990027	0.939971593	0.059971593	34.5712903	191.2732102	0.999943187
0.5	0.06	0	0.1	0.234048232	0.765945463	1.629513617	15.17390606	0.999993695	0.580669833	5.73E-05	15.3570531	31.20846049	0.580727137	0.234048232	0.765945463	1.629513617	15.17390606	0.999993695	0.707603644	1.79E-05	12.70780887	31.50458925	0.70762154
0.5	0.06	0	0.25	0.046021761	0.953974938	1.16546878	8.776489912	0.999996699	0.193794404	1.61E-06	12.57088681	18.06534471	0.193796013	0.046021761	0.953974938	1.16546878	8.776489912	0.999996699	0.60061271	4.62E-09	8.832715327	18.44814305	0.600612715
0.5	0.06	0	0.5	0.004602794	0.9953939	1.025971875	6.245124154	0.999996694	0.021036571	4.18E-07	10.47493604	12.5489949	0.021036989	0.004602794	0.9953939	1.025971875	6.245124154	0.999996694	0.556207733	3.34E-13	6.705337479	12.8850329	0.556207733
0.5	0.06	0	0.75	0.000535245	0.999462699	1.004202983	5.284158647	0.999997944	0.002939174	5.07E-07	9.472502194	10.65935406	0.002939681	0.000535245	0.999462699	1.004202983	5.284158647	0.999997944	0.553565187	8.33E-16	5.841101906	10.96099902	0.553565187
0.5	0.06	0	0.9	0.0001519	0.999845028	1.001397931	4.930482043	0.999996927	0.000923001	4.35E-07	8.796050035	9.721787508	0.000923436	0.0001519	0.999845028	1.001397931	4.930482043	0.999996927	0.547117849	2.06E-17	5.426588615	9.982167501	0.547117849
0.5	0.06	0	1	6.62E-05	0.999932574	1.000669588	4.741037056	0.99999882	0.000602057	8.07E-07	8.859193262	9.699195979	0.000602865	6.62E-05	0.999932574	1.000669588	4.741037056	0.99999882	0.560694517	1.62E-17	5.354609666	9.983176873	0.560694517
0.5	0.06	0.25	0	0.940546781	0.059439226	32.75438111	190.0388343	0.999986006	1.72E-08	0.999999983	1.775723615	7.08893052	1	0.99415922	0.00583085	6.14084254	197.3009959	0.999990069	1.72E-08	0.999999983	1.775723615	7.08893052	1
0.5	0.06	0.25	0.1	0.119998796	0.879992214	5.622085453	35.70496749	0.99999101	8.15E-09	0.999999992	1.722565746	7.366509603	1	0.508413806	0.491576248	3.845924036	40.88704765	0.999990054	2.11E-08	0.999999979	1.818262702	7.245514989	1
0.5	0.06	0.25	0.25	0.020031511	0.979960581	1.994306727	16.81929332	0.999992092	3.39E-09	0.99999989	2.233334799	9.22109322	0.999999893	0.095800189	0.904193058	2.001036593	18.84606197	0.999993247	3.87E-08	0.999999936	2.611400153	8.99086726	0.999999975
0.5	0.06	0.25	0.5	0.003290521	0.996703373	1.16514472	9.690889857	0.999993894	1.04E-08	0.888830294	12.45831598	15.63907875	0.888830305	0.009511169	0.990481503	1.15851488	9.722760687	0.999992672	6.54E-06	0.757998566	12.9341341	18.07128766	0.75800511
0.5	0.06	0.25	0.75	0.000724404	0.9992713	1.045198715	7.328724048	0.999995703	2.00E-06	0.172568777	16.57024434	15.08116362	0.17257078	0.001316961	0.998674819	1.03314561	6.869218945	0.99999178	0.001907061	0.009584818	13.30949928	13.738554	0.011491879
0.5	0.06	0.25	0.9	0.000304058	0.999689205	1.023227588	6.587371337	0.999993263	9.73E-06	0.034202808	14.63656522	13.30909692	0.034212539	0.000424226	0.999568371	1.014015351	6.087243027	0.999992597	0.008286447	0.000602247	11.48995098	8.665645651	0.008888694
0.5	0.06	0.25	1	0.000171997	0.99982301	1.015316336	6.226429107	0.999995007	2.17E-05	0.013051994	13.91367959	12.64107861	0.013073689	0.000201825	0.999794191	1.008021056	5.727764051	0.999996016	0.016620948	0.000220185	10.7737565	7.517824004	0.016841133
0.5	0.06	0.5	0	0.914111826	0.085868483	43.32255841	187.4907286	0.999980309	1.01E-13	1	1.155583076	5.100676143	1	0.995886205	0.004103826	4.87954271	197.3805637	0.999990031	1.01E-13	1	1.155583076	5.100676143	1
0.5	0.06	0.5	0.1	0.252681302	0.747308957	15.64982495	71.2542598	0.999990259	7.08E-14	1	1.157702851	5.210894231	1	0.823639096	0.176351323	5.485744243	80.62233402	0.999990419	1.30E-13	1	1.165304957	5.156394015	1
0.5	0.06	0.5	0.25	0.042839719	0.957151335	7.655189205	34.18488684	0.999991054	4.27E-14	1	1.199577546	5.530568271	1	0.348176492	0.651814869	5.135207523	40.40620905	0.999991361	1.96E-13	1	1.215722564	5.428955726	1
0.5	0.06	0.5	0.5	0.005413485	0.994576938	3.462332016	19.08628553	0.999990423	2.70E-14	0.999999977	2.872608346	6.936214124	0.999999977	0.034811595	0.965180734	3.23230472	21.24421488	0.999992329	6.62E-13	0.999999995	3.268781946	7.09679504	0.999999995
0.5	0.06	0.5	0.75	0.00135621	0.998635972	1.980751482	13.50827334	0.999992182	3.24E-11	0.988674563	26.55607375	11.41661558	0.988674563	0.003758624	0.996231428	1.848006116	13.5499794	0.999990052	2.04E-08	0.969903457	23.250996	15.00805378	0.969903477
0.5	0.06	0.5	0.9	0.000692427	0.999298329	1.583546662	11.48470196	0.999990756	4.52E-07	0.805390229	28.64272379	14.15670794	0.805390682	0.001162374	0.998831606	1.435183008	10.64795381	0.999993981	8.21E-05	0.516687415	26.31198911	19.01793541	0.516769556
0.5	0.06	0.5	1	0.00045857	0.999532108	1.419596921	10.44514563	0.999990678	2.30E-05	0.548033199	26.57731958	14.29604493	0.548056152	0.0005579	0.999435952	1.275527997	9.248121642	0.999993852	0.001999165	0.161165012	23.9828749	17.90542553	0.163164178
0.5	0.06	0.75	0	0.899771554	0.100205772	48.64454683	186.208711	0.999977327	3.60E-18	1	1.026402664	4.350769445	1	0.996667747	0.003322276	4.240054917	197.2891042	0.999990023	3.60E-18	1	1.026402664	4.350769445	1
0.5	0.06	0.75	0.1	0.549179696	0.450810464	32.81496502	133.6298312	0.999990159	3.09E-18	1	1.033399405	4.423994151	1	0.949211013	0.050779025	6.588489366	145.1285875	0.999990038	4.95E-18	1	1.0285724	4.384774106	1
0.5	0.06	0.75	0.25	0.218373465	0.781616938	19.37722913	75.80310111	0.999990403	2.47E-18	1	1.050977787	4.569782935	1	0.731591617	0.268398727	8.186302256	85.90777675	0.999990345	7.92E-18	1	1.037843871	4.519141164	1
0.5	0.06	0.75	0.5	0.048720364	0.951270532	11.88305458	43.33981153	0.999990896	1.84E-18	1	1.307520912	4.949568028	1	0.243521584	0.756469001	8.57960532	49.44970957	0.999990585	1.79E-17	1	1.172047096	5.043058766	1
0.5	0.06	0.75	0.75	0.012854887	0.987136744	8.265388812	30.41848435	0.999991631	2.69E-17	0.999999999	15.79762127	5.683858454	0.999999999	0.038706331	0.961284545	7.342287494	32.55343068	0.999990876	9.96E-16	1	15.69374156	6.298428441	1
0.5	0.06	0.75	0.9	0.006396327	0.993595327	6.79424786	25.80787722	0.999991654	7.88E-09	0.999802206	64.97601321	6.715108722	0.999802214	0.010686412	0.989305276	6.288336685	26.03279505	0.999991688	5.85E-08	0.999413635	59.6363653	8.757502966	0.999413693
0.5	0.06	0.75	1	0.004188054	0.99580346	5.990979412	23.37977151	0.999991514	0.000113881	0.986953876	62.75197663	7.889065583	0.987067757	0.004458985	0.995531473	5.548729953	22.3174932	0.999990458	0.000862664	0.943355896	59.62352416	12.19569997	0.94421856
0.5	0.06	1	0	0.890719535	0.109255947	51.87740343	185.4226382	0.999975483	3.65E-22	1	1.004230814	3.929368305	1	0.997109482	0.002880557	3.850969221	197.1815416	0.999990039	3.65E-22	1	1.004230814	3.929368305	1
0.5	0.06	1	0.1	0.885679845	0.11429468	53.41421885	184.7681446	0.999974526	3.66E-22	1	1.006892657	3.990823884	1	0.992699303	0.007290771	7.289574007	197.1382552	0.999990075	5.29E-22	1	1.004650737	3.956330602	1
0.5	0.06	1	0.25	0.877811983	0.122161082	55.74199609	183.7295576	0.999973065	3.69E-22	1	1.013920859	4.089380164	1	0.982374024	0.017616015	13.91624933	196.023912	0.999990039	9.14E-22	1	1.006458161	4.048850841	1
0.5	0.06	1	0.5	0.863716133	0.13625442	59.70480352	181.8094815	0.999970553	3.82E-22	1	1.072578555	4.276440198	1	0.953378267	0.046610481	28.35812754	192.5144692	0.999988747	2.23E-21	1	1.021237155	4.356958413	1
0.5	0.06	1	0.75	0.848033166	0.15193476	63.81353358	179.5591558	0.999967926	7.76E-22	1	5.263329275	4.504674726	1	0.905503421	0.094475134	46.37732288	186.5022429	0.999978555	6.87E-21	1	2.696847192	4.880247161	1
0.5	0.06	1	0.9	0.837601966	0.162364321	66.37204859	177.9702106	0.999966287	2.45E-14	1	77.05160907	4.670573512	1	0.864286398	0.135684504	58.79046166	181.0144909	0.999970902	3.90E-14	1	71.94228168	5.341910588	1
0.5	0.06	1	1	0.83008721	0.169877957	68.12460615	176.7577727	0.999965167	9.29E-07	0.999999071	206.2030183	4.798846019	1	0.829412451	0.170552841	67.75804244	175.9585929	0.999965292	5.23E-06	0.999994771	202.8524527	5.760964958	0.999999999
0.5	0.07	0	0	0.989995014	0.009995014	8.65126016	196.3594212	0.999990027	0.929967212	0.069967212	38.63069436	190.2346091	0.999934423	0.989995014	0.009995014	8.65126016	196.3594212	0.999990027	0.929967212	0.069967212	38.63069436	190.2346091	0.999934423
0.5	0.07	0	0.1	0.234048232	0.765945463	1.629513617	15.17390606	0.999993695	0.542709111	7.64E-05	16.19282596	31.13231703	0.542785465	0.234048232	0.765945463	1.629513617	15.17390606	0.999993695	0.667021974	2.55E-05	13.70968495	31.42615775	0.667047451
0.5	0.07	0	0.25	0.046021761	0.953974938	1.16546878	8.776489912	0.999996699	0.168599946	2.27E-06	12.92462759	18.03716252	0.16860222	0.046021761	0.953974938	1.16546878	8.776489912	0.999996699	0.55063362	8.17E-09	9.424236278	18.42264782	0.550633629
0.5	0.07	0	0.5	0.004602794	0.9953939	1.025971875	6.245124154	0.999996694	0.016495359	5.91E-07	10.64792584	12.53447344	0.01649595	0.004602794	0.9953939	1.025971875	6.245124154	0.999996694	0.503296731	7.28E-13	7.10370809	12.87638407	0.503296731
0.5	0.07	0	0.75	0.000535245	0.999462699	1.004202983	5.284158647	0.999997944	0.002107994	7.00E-07	9.609047913	10.64830372	0.002108695	0.000535245	0.999462699	1.004202983	5.284158647	0.999997944	0.500464802	2.04E-15	6.171484083	10.95694369	0.500464802
0.5	0.07	0	0.9	0.0001519	0.999845028	1.001397931	4.930482043	0.999996927	0.000620581	5.97E-07	8.918416033	9.712400782	0.000621178	0.0001519	0.999845028	1.001397931	4.930482043	0.999996927	0.493658497	5.40E-17	5.724232525	9.980010083	0.493658497
0.5	0.07	0	1	6.62E-05	0.999932574	1.000669588	4.741037056	0.99999882	0.000398552	1.09E-06	8.975064451	9.689361366	0.000399641	6.62E-05	0.999932574	1.000669588	4.741037056	0.99999882	0.507986585	4.16E-17	5.650268247	9.981216817	0.507986585
0.5	0.07	0.25	0	0.944605959	0.055380924	31.20081262	190.6300932	0.999986883	9.87E-10	0.999999999	1.864313027	6.944116863	1	0.994405097	0.005584996	5.962121308	197.3192534	0.999990094	9.87E-10	0.999999999	1.864313027	6.944116863	1
0.5	0.07	0.25	0.1	0.134626913	0.865363293	5.647581971	36.20159408	0.999990206	4.61E-10	1	1.811584373	7.19087339	1	0.529453041	0.47053703	3.811959905	41.12571145	0.999990071	1.26E-09	0.999999999	1.909972376	7.089523691	1
0.5	0.07	0.25	0.25	0.022862031	0.977128696	2.08539375	17.15235598	0.999990727	1.93E-10	0.999999918	2.395001977	8.841891625	0.999999918	0.105262958	0.894729352	2.074183044	19.15979755	0.999992309	2.55E-09	0.999999979	2.813542881	8.629531166	0.999999982
0.5	0.07	0.25	0.5	0.003752785	0.996239706	1.1926256	9.92867165	0.999992491	1.06E-09	0.906584865	13.77515799	14.99294186	0.906584866	0.010616766	0.989373711	1.186823394	10.02326578	0.999990478	1.23E-06	0.79893736	13.83384794	17.39514224	0.798938593
0.5	0.07	0.25	0.75	0.000839583	0.999154746	1.05423664	7.489065166	0.999994329	6.43E-07	0.210881652	16.92587835	14.78195792	0.210882295	0.001504031	0.998491206	1.040913469	7.051725263	0.999995236	0.000950032	0.019363081	14.35107836	14.79970887	0.020313113
0.5	0.07	0.25	0.9	0.000356961	0.999633939	1.0282456	6.716640822	0.999990901	3.76E-06	0.047412276	14.81704215	13.12140639	0.047416038	0.000492948	0.999503404	1.017727525	6.223310675	0.999996352	0.005345997	0.001010914	12.47973325	10.11170751	0.006356912
0.5	0.07	0.25	1	0.000203776	0.999789417	1.018783114	6.340123228	0.999993193	9.18E-06	0.019211588	14.0492714	12.49122462	0.019220771	0.000237389	0.999755961	1.010317414	5.842450633	0.99999335	0.00913303	0.000277949	11.02949266	7.651221506	0.00941098
0.5	0.07	0.5	0	0.922090586	0.077891362	40.5415167	188.5197367	0.999981948	1.10E-15	1	1.181400686	5.001110007	1	0.996104561	0.003885511	4.699504439	197.3674009	0.999990072	1.10E-15	1	1.181400686	5.001110007	1
0.5	0.07	0.5	0.1	0.285604682	0.714385332	15.01331025	72.23365996	0.999990013	7.78E-16	1	1.182292741	5.097666685	1	0.836306006	0.163684452	5.254385902	80.77001885	0.999990458	1.47E-15	1	1.192143727	5.054374602	1
0.5	0.07	0.5	0.25	0.054846837	0.945144243	7.564804469	34.9307222	0.999991081	4.78E-16	1	1.226437583	5.371739999	1	0.380799483	0.619191753	5.008558098	40.76675016	0.999991236	2.34E-15	1	1.248030618	5.306252769	1
0.5	0.07	0.5	0.5	0.007427289	0.992564041	3.598263301	19.59691886	0.99999133	3.28E-16	0.999999989	3.10642302	6.546843131	0.999999989	0.043646323	0.956344398	3.328654145	21.72118609	0.999990721	9.58E-15	0.999999997	3.628429265	6.748823716	0.999999997
0.5	0.07	0.5	0.75	0.001870722	0.998119318	2.114454832	13.96093397	0.99999004	4.22E-12	0.991887896	29.33940224	10.33741654	0.991887896	0.004953084	0.995038623	1.984115834	14.09121611	0.999991707	2.88E-09	0.980994984	24.99422226	13.67585835	0.980994987
0.5	0.07	0.5	0.9	0.000955341	0.999037522	1.689596327	11.92197125	0.999992863	1.91E-07	0.856100209	29.88992832	13.12887872	0.8561004	0.001551628	0.998439536	1.538973705	11.18354203	0.999991164	2.87E-05	0.59541823	26.91745816	17.83682036	0.595446975
0.5	0.07	0.5	1	0.000633625	0.999359217	1.507428948	10.86592544	0.999992842	1.28E-05	0.632111443	27.67571016	13.52244145	0.632124265	0.000751435	0.99923868	1.355183793	9.731148376	0.999990115	0.000924062	0.221631809	24.38795649	17.13404935	0.222555871
0.5	0.07	0.75	0	0.910144854	0.08983455	45.17855062	187.4823984	0.999979404	1.14E-20	1	1.031095153	4.271511507	1	0.996857705	0.003132302	4.071281508	197.2477628	0.999990007	1.14E-20	1	1.031095153	4.271511507	1
0.5	0.07	0.75	0.1	0.584833223	0.415156779	30.67727253	134.9700901	0.999990001	9.85E-21	1	1.038668222	4.335072727	1	0.953220788	0.046769328	6.228767951	145.2177681	0.999990117	1.63E-20	1	1.033509636	4.304295867	1
0.5	0.07	0.75	0.25	0.256074325	0.743915738	18.3821332	77.1412779	0.999990063	7.97E-21	1	1.057488964	4.45923562	1	0.754381027	0.245608992	7.726812909	86.19994793	0.999990019	2.76E-20	1	1.043806352	4.429717483	1
0.5	0.07	0.75	0.5	0.066013988	0.933976335	11.48131993	44.50435235	0.999990322	6.07E-21	1	1.329773921	4.77413924	1	0.282168141	0.717822049	8.226030023	50.13935342	0.99999019	6.91E-20	1	1.189063487	4.905870864	1
0.5	0.07	0.75	0.75	0.019329345	0.980661543	8.144196011	31.39825053	0.999990888	2.70E-19	1	23.9209804	5.350532563	1	0.053042663	0.946947926	7.224776873	33.46314009	0.999990589	1.34E-17	1	18.47813957	5.973706181	1
0.5	0.07	0.75	0.9	0.010029801	0.98996121	6.785611619	26.72759577	0.999991011	3.46E-09	0.999905293	66.66364179	6.085800449	0.999905296	0.016043641	0.983947431	6.316961666	27.0391476	0.999991072	2.03E-08	0.999709417	63.19859099	7.809720098	0.999709437
0.5	0.07	0.75	1	0.006703151	0.993287818	6.041767059	24.29332229	0.999990969	5.79E-05	0.993012392	63.97490639	6.929630496	0.993070295	0.007031163	0.992960621	5.665887433	23.46093865	0.999991784	0.000460539	0.966936537	61.99434686	10.54010516	0.967397075
0.5	0.07	1	0	0.902647182	0.097330651	47.988016	186.848232	0.999977833	4.28E-25	1	1.004988924	3.850741259	1	0.997288227	0.002701847	3.687070031	197.1352351	0.999990074	4.28E-25	1	1.004988924	3.850741259	1
0.5	0.07	1	0.1	0.898581496	0.101395536	49.29206682	186.3218013	0.999977033	4.30E-25	1	1.007905508	3.904643361	1	0.993298634	0.006691387	6.846777396	197.1719	0.99999002	6.47E-25	1	1.005452566	3.877010679	1
0.5	0.07	1	0.25	0.892259232	0.107716578	51.26658751	185.4910552	0.99997581	4.33E-25	1	1.015418844	3.990352606	1	0.98416259	0.015827491	12.85357588	196.2316979	0.999990081	1.19E-24	1	1.007439242	3.965621034	1
0.5	0.07	1	0.5	0.881018973	0.11895473	54.62360238	183.9722223	0.999973704	4.48E-25	1	1.075224997	4.149589258	1	0.958994102	0.04099593	25.8631177	193.2164003	0.999990032	3.22E-24	1	1.023052718	4.255349686	1
0.5	0.07	1	0.75	0.868669961	0.131301534	58.09408505	182.2265341	0.999971496	9.94E-25	1	5.862941865	4.337358234	1	0.918074761	0.081906336	42.10504328	188.1085729	0.999981098	1.12E-23	1	2.86197511	4.732724278	1
0.5	0.07	1	0.9	0.860570308	0.139399805	60.24797094	181.0232332	0.999970113	3.98E-15	1	81.20073278	4.469372515	1	0.883324124	0.116650187	53.31452593	183.5690694	0.999974311	6.46E-15	1	78.56621996	5.13882986	1
0.5	0.07	1	1	0.854806401	0.145162763	61.71999595	180.1280167	0.999969164	1.84E-07	0.999999816	208.3479864	4.568409036	1	0.854321186	0.145648055	61.42602165	179.5218288	0.999969241	1.21E-06	0.99999879	205.4556366	5.490643614	1
0.5	0.08	0	0	0.989995014	0.009995014	8.65126016	196.3594212	0.999990027	0.91996293	0.07996293	42.4750208	189.1886229	0.999925861	0.989995014	0.009995014	8.65126016	196.3594212	0.999990027	0.91996293	0.07996293	42.4750208	189.1886229	0.999925861
0.5	0.08	0	0.1	0.234048232	0.765945463	1.629513617	15.17390606	0.999993695	0.507512914	9.96E-05	16.93602012	31.05754983	0.507612478	0.234048232	0.765945463	1.629513617	15.17390606	0.999993695	0.628501876	3.52E-05	14.60434882	31.34995222	0.628537027
0.5	0.08	0	0.25	0.046021761	0.953974938	1.16546878	8.776489912	0.999996699	0.147347807	3.14E-06	13.22861027	18.00925256	0.14735095	0.046021761	0.953974938	1.16546878	8.776489912	0.999996699	0.50452593	1.38E-08	9.943183076	18.39788558	0.504525944
0.5	0.08	0	0.5	0.004602794	0.9953939	1.025971875	6.245124154	0.999996694	0.013126357	8.18E-07	10.78862298	12.51993391	0.013127175	0.004602794	0.9953939	1.025971875	6.245124154	0.999996694	0.455122525	1.48E-12	7.450346214	12.86785069	0.455122525
0.5	0.08	0	0.75	0.000535245	0.999462699	1.004202983	5.284158647	0.999997944	0.001551327	9.52E-07	9.719844049	10.63718319	0.001552279	0.000535245	0.999462699	1.004202983	5.284158647	0.999997944	0.452158901	4.63E-15	6.458737487	10.95288764	0.452158901
0.5	0.08	0	0.9	0.0001519	0.999845028	1.001397931	4.930482043	0.999996927	0.00042982	8.08E-07	9.022331633	9.702912217	0.000430628	0.0001519	0.999845028	1.001397931	4.930482043	0.999996927	0.445118767	1.31E-16	5.982682231	9.977820589	0.445118767
0.5	0.08	0	1	6.62E-05	0.999932574	1.000669588	4.741037056	0.99999882	0.00027158	1.45E-06	9.07646595	9.679402526	0.00027303	6.62E-05	0.999932574	1.000669588	4.741037056	0.99999882	0.459916333	9.89E-17	5.90750372	9.979232462	0.459916333
0.5	0.08	0.25	0	0.948022548	0.051965082	29.8526556	191.1212986	0.99998763	5.85E-11	1	1.944578913	6.817974707	1	0.994621636	0.005368447	5.802044771	197.3303092	0.999990083	5.85E-11	1	1.944578913	6.817974707	1
0.5	0.08	0.25	0.1	0.148986451	0.851004678	5.649284542	36.62635211	0.999991129	2.69E-11	1	1.894949642	7.039745424	1	0.548194509	0.451795624	3.772469097	41.32150572	0.999990132	7.70E-11	1	1.992854819	6.954598955	1
0.5	0.08	0.25	0.25	0.025894267	0.974098586	2.163600849	17.44145112	0.999992853	1.13E-11	0.999999957	2.552806591	8.520078038	0.999999957	0.114832732	0.885158695	2.133863618	19.42412396	0.999991426	1.73E-10	0.999999986	3.006504533	8.333408661	0.999999986
0.5	0.08	0.25	0.5	0.004261414	0.995729591	1.219890893	10.14108634	0.999991005	1.26E-10	0.920476577	15.13285791	14.39858539	0.920476577	0.011809739	0.988184356	1.214952848	10.28560825	0.999994095	2.57E-07	0.854400415	14.79140949	17.05250694	0.854400672
0.5	0.08	0.25	0.75	0.000968237	0.999024534	1.063736799	7.637700445	0.999992771	2.32E-07	0.249453029	17.17491417	14.4881104	0.249453261	0.00171032	0.998282756	1.04928702	7.220984428	0.999993076	0.000427908	0.028149468	14.69262517	14.78098295	0.028577376
0.5	0.08	0.25	0.9	0.000416728	0.999579327	1.03363404	6.838040273	0.999996056	2.71E-06	0.074625073	15.80642459	13.57911884	0.074627785	0.000569881	0.999424466	1.021855021	6.351355751	0.999994347	0.002853534	0.00150159	12.72780726	10.6729333	0.004355123
0.5	0.08	0.25	1	0.000239978	0.999751058	1.022550183	6.44744699	0.999991036	4.15E-06	0.026885533	14.14709033	12.33830319	0.026889685	0.000277645	0.999719646	1.012917737	5.951013576	0.999997291	0.006976868	0.000394865	11.96840508	8.452423687	0.007371734
0.5	0.08	0.5	0	0.928529885	0.071453416	38.20242522	189.3385024	0.999983301	1.33E-17	1	1.207163533	4.914751833	1	0.996292636	0.003697427	4.541695048	197.34742	0.999990063	1.33E-17	1	1.207163533	4.914751833	1
0.5	0.08	0.5	0.1	0.315763511	0.684226978	14.4449566	73.02971866	0.999990489	9.49E-18	1	1.206639048	5.000369852	1	0.846846681	0.153143759	5.053791129	80.88698902	0.99999044	1.84E-17	1	1.21880051	4.965853487	1
0.5	0.08	0.5	0.25	0.067605876	0.932385502	7.453973995	35.56092266	0.999991377	5.93E-18	1	1.252416056	5.239142506	1	0.410000916	0.589990282	4.884873924	41.05724142	0.999991198	3.09E-17	1	1.279578221	5.201037196	1
0.5	0.08	0.5	0.5	0.0098515	0.990140864	3.690498004	20.03361802	0.999992364	4.41E-18	0.999999995	3.336276733	6.238118646	0.999999995	0.053219874	0.946772264	3.387851033	22.12124195	0.999992138	1.54E-16	0.999999998	4.001892089	6.476633986	0.999999998
0.5	0.08	0.5	0.75	0.00251843	0.997473845	2.224415137	14.34228343	0.999992275	1.03E-12	0.994730181	31.99703465	9.488048286	0.994730181	0.006395694	0.993597685	2.09694586	14.54046139	0.999993379	5.15E-10	0.987626523	26.65858364	12.56406816	0.987626524
0.5	0.08	0.5	0.9	0.001290474	0.998700466	1.782911033	12.29294391	0.99999094	7.67E-08	0.886895631	30.20710875	12.06194798	0.886895707	0.002036526	0.997956396	1.633713336	11.64559674	0.999992922	1.28E-05	0.674160148	28.13823733	17.08426724	0.674172947
0.5	0.08	0.5	1	0.000858129	0.999132477	1.587640403	11.22724842	0.999990606	5.94E-06	0.693569514	27.87037865	12.58601019	0.693575452	0.000995951	0.99899593	1.432000354	10.1620705	0.999991881	0.000553645	0.293455817	25.4965602	16.82462464	0.294009462
0.5	0.08	0.75	0	0.91837234	0.081608757	42.29985246	188.4783592	0.999981097	4.39E-23	1	1.035877418	4.200593596	1	0.997021306	0.002968733	3.923919438	197.2112442	0.999990039	4.39E-23	1	1.035877418	4.200593596	1
0.5	0.08	0.75	0.1	0.614789347	0.385200659	28.88320225	136.02143	0.999990005	3.83E-23	1	1.04392776	4.257007618	1	0.956511974	0.043478133	5.92571237	145.2876614	0.999990106	6.51E-23	1	1.038514854	4.232536578	1
0.5	0.08	0.75	0.25	0.290834927	0.70915548	17.51773564	78.2066352	0.999990407	3.13E-23	1	1.06375545	4.365317706	1	0.773091193	0.226898962	7.337620534	86.43065035	0.999990156	1.17E-22	1	1.049747952	4.351423324	1
0.5	0.08	0.75	0.5	0.084500144	0.915489984	11.10343804	45.46294763	0.999990128	2.44E-23	1	1.348595888	4.633152262	1	0.317524492	0.682466583	7.905979046	50.68828203	0.999991075	3.21E-22	1	1.204499486	4.791613857	1
0.5	0.08	0.75	0.75	0.027122029	0.972868507	7.996561568	32.21857908	0.999990536	2.53E-20	1	45.52723236	5.101707081	1	0.068756855	0.931233862	7.083801695	34.20992188	0.999990717	3.36E-19	1	23.32733942	5.728825518	1
0.5	0.08	0.75	0.9	0.014648198	0.985342547	6.73088784	27.49241609	0.999990745	1.76E-09	0.99995113	67.86908207	5.653440841	0.999951131	0.02258598	0.977404898	6.290487232	27.85713438	0.999990878	8.99E-09	0.999845021	65.71483787	7.169632848	0.99984503
0.5	0.08	0.75	1	0.009997044	0.989993762	6.036875997	25.04309829	0.999990805	3.26E-05	0.996039564	65.04631834	6.277558063	0.996072146	0.01037829	0.989613203	5.710891867	24.37378468	0.999991493	0.000255066	0.979738632	63.41806449	9.32883677	0.979993698
0.5	0.08	1	0	0.912025806	0.087953932	44.77728758	187.9533314	0.999979738	6.74E-28	1	1.005763483	3.782187352	1	0.997443011	0.002547048	3.543643947	197.0844641	0.999990059	6.74E-28	1	1.005763483	3.782187352	1
0.5	0.08	1	0.1	0.908672726	0.091306333	45.89945439	187.519293	0.99997906	6.76E-28	1	1.008907644	3.829864502	1	0.993790809	0.006199265	6.475465466	197.1974613	0.999990074	1.06E-27	1	1.006266538	3.807696988	1
0.5	0.08	1	0.25	0.903475226	0.096502797	47.59799026	186.837331	0.999978023	6.81E-28	1	1.016828556	3.905342393	1	0.985580246	0.014409851	11.98556491	196.3893043	0.999990097	2.06E-27	1	1.008414607	3.892714285	1
0.5	0.08	1	0.5	0.89429129	0.105684948	50.48237623	185.6012635	0.999976238	7.06E-28	1	1.077132041	4.043751214	1	0.963327146	0.036662943	23.85096298	193.7412721	0.999990089	6.13E-27	1	1.024701014	4.167689399	1
0.5	0.08	1	0.75	0.88430072	0.115673645	53.45661767	184.2014075	0.999974366	1.73E-27	1	6.633330475	4.203075652	1	0.927623299	0.072359795	38.66390413	189.3090134	0.999983094	2.38E-26	1	3.036050864	4.610971746	1
0.5	0.08	1	0.9	0.877816753	0.12215644	55.29703135	183.2530763	0.999973193	9.65E-16	1	83.08748332	4.312358781	1	0.897640157	0.102336865	48.89680157	185.4422304	0.999977022	1.66E-15	1	81.77471284	4.977585079	1
0.5	0.08	1	1	0.873242991	0.126729397	56.55197879	182.5592758	0.999972388	4.74E-08	0.999999953	209.783744	4.392698532	1	0.872877713	0.127094726	56.30564116	182.0741383	0.999972439	3.44E-07	0.999999656	207.3708663	5.285376551	1
0.5	0.09	0	0	0.989995014	0.009995014	8.65126016	196.3594212	0.999990027	0.90995875	0.08995875	46.13487837	188.1351321	0.9999175	0.989995014	0.009995014	8.65126016	196.3594212	0.999990027	0.90995875	0.08995875	46.13487837	188.1351321	0.9999175
0.5	0.09	0	0.1	0.234048232	0.765945463	1.629513617	15.17390606	0.999993695	0.474739267	0.000127574	17.60561317	30.98376085	0.474866842	0.234048232	0.765945463	1.629513617	15.17390606	0.999993695	0.59195161	4.73E-05	15.41149829	31.27543631	0.591998912
0.5	0.09	0	0.25	0.046021761	0.953974938	1.16546878	8.776489912	0.999996699	0.129191481	4.27E-06	13.49543006	17.98148026	0.129195746	0.046021761	0.953974938	1.16546878	8.776489912	0.999996699	0.462011554	2.23E-08	10.40409207	18.3736576	0.462011576
0.5	0.09	0	0.5	0.004602794	0.9953939	1.025971875	6.245124154	0.999996694	0.010562588	1.12E-06	10.90578317	12.50532315	0.010563704	0.004602794	0.9953939	1.025971875	6.245124154	0.999996694	0.411287557	2.87E-12	7.756139377	12.85937974	0.411287557
0.5	0.09	0	0.75	0.000535245	0.999462699	1.004202983	5.284158647	0.999997944	0.001167159	1.28E-06	9.809126139	10.62597161	0.001168435	0.000535245	0.999462699	1.004202983	5.284158647	0.999997944	0.408243207	9.89E-15	6.712050968	10.94881514	0.408243207
0.5	0.09	0	0.9	0.0001519	0.999845028	1.001397931	4.930482043	0.999996927	0.000306317	1.08E-06	9.108464416	9.693314465	0.000307397	0.0001519	0.999845028	1.001397931	4.930482043	0.999996927	0.401073311	2.95E-16	6.21034522	9.9755911	0.401073311
0.5	0.09	0	1	6.62E-05	0.999932574	1.000669588	4.741037056	0.99999882	0.000190582	1.91E-06	9.162834635	9.669317629	0.00019249	6.62E-05	0.999932574	1.000669588	4.741037056	0.99999882	0.416102236	2.20E-16	6.134503455	9.977216177	0.416102236
0.5	0.09	0.25	0	0.950952496	0.049035782	28.66496198	191.5374667	0.999988278	3.58E-12	1	2.017538385	6.705938414	1	0.994814847	0.005175198	5.657059928	197.3356597	0.999990045	3.58E-12	1	2.017538385	6.705938414	1
0.5	0.09	0.25	0.1	0.163046463	0.836944131	5.634818973	36.99526938	0.999990594	1.61E-12	1	1.973214373	6.907033764	1	0.565061198	0.434929025	3.730134932	41.48585105	0.999990223	4.86E-12	1	2.068067347	6.835439412	1
0.5	0.09	0.25	0.25	0.029117173	0.970874734	2.230477075	17.69623397	0.999991907	6.83E-13	0.999999965	2.707829615	8.242688975	0.999999965	0.124461329	0.875529268	2.182434068	19.65155942	0.999990597	1.22E-11	0.999999989	3.192867905	8.084609525	0.999999989
0.5	0.09	0.25	0.5	0.004818187	0.995176572	1.246577063	10.33215022	0.99999476	1.82E-11	0.94221874	16.74299127	13.99837681	0.942218741	0.013090694	0.986902158	1.242469673	10.51676524	0.999992852	5.75E-08	0.876250085	15.51106609	16.43975803	0.876250142
0.5	0.09	0.25	0.75	0.001111287	0.998879753	1.073572879	7.775815513	0.999991039	9.11E-08	0.287660973	17.36029318	14.19987023	0.287661064	0.001936918	0.99805351	1.058145781	7.37848717	0.999990428	0.000200098	0.038817413	14.97437216	14.71218604	0.039017511
0.5	0.09	0.25	0.9	0.000483921	0.999511054	1.039331889	6.952131758	0.999994975	1.26E-06	0.093907294	15.91239628	13.37169841	0.093908555	0.000655631	0.99933608	1.026355624	6.472225022	0.999991711	0.00156024	0.002208368	12.93093073	11.09228437	0.003768608
0.5	0.09	0.25	1	0.000281005	0.999715519	1.026580215	6.549008562	0.999996524	3.90E-06	0.043464525	15.10209687	12.83059497	0.043468426	0.000322991	0.999672924	1.015803221	6.054042365	0.999995915	0.004125248	0.000534967	12.15270723	8.886311249	0.004660215
0.5	0.09	0.5	0	0.933859146	0.066125294	36.19642375	190.0083164	0.999984439	1.77E-19	1	1.232862402	4.838550432	1	0.996457224	0.00353279	4.401419423	197.3219178	0.999990014	1.77E-19	1	1.232862402	4.838550432	1
0.5	0.09	0.5	0.1	0.343442944	0.656547498	13.93347407	73.69111659	0.999990443	1.28E-19	1	1.230776318	4.915205905	1	0.855802215	0.14418816	4.877261279	80.98212843	0.999990375	2.54E-19	1	1.245277796	4.887738747	1
0.5	0.09	0.5	0.25	0.080899516	0.919090863	7.333294353	36.10198958	0.999990378	8.09E-20	1	1.277653571	5.12580542	1	0.436298203	0.563693018	4.766494722	41.29697535	0.99999122	4.50E-19	1	1.310433274	5.108976076	1
0.5	0.09	0.5	0.5	0.012688624	0.987302274	3.751174899	20.41451696	0.999990898	6.51E-20	0.999999996	3.565511194	5.9870392	0.999999996	0.063393287	0.936597741	3.421275457	22.46346965	0.999991028	2.74E-18	0.999999999	4.397747316	6.256347898	0.999999999
0.5	0.09	0.5	0.75	0.003313602	0.996677085	2.313670887	14.67016198	0.999990688	3.47E-13	0.996025488	33.3432735	8.773640415	0.996025488	0.008098703	0.991893165	2.188997243	14.92095686	0.999991869	1.12E-10	0.990635104	27.94680809	11.60169231	0.990635104
0.5	0.09	0.5	0.9	0.001708089	0.998285415	1.863485304	12.61247519	0.999993504	4.57E-08	0.914625015	31.29444697	11.25949734	0.91462506	0.002628445	0.997362299	1.717913786	12.04682681	0.999990744	5.48E-06	0.726420535	28.54534703	16.06923554	0.726426013
0.5	0.09	0.5	1	0.001139977	0.998853437	1.659266159	11.54082092	0.999993414	4.20E-06	0.750708224	28.88946908	11.92417698	0.750712426	0.001299185	0.998694531	1.503658185	10.54690555	0.999993716	0.000357346	0.364914942	26.56472991	16.48360246	0.365272288
0.5	0.09	0.75	0	0.925084029	0.074898478	39.85697343	189.2815976	0.999982507	2.03E-25	1	1.040752036	4.136050771	1	0.997164854	0.002825176	3.793135745	197.1717017	0.999990031	2.03E-25	1	1.040752036	4.136050771	1
0.5	0.09	0.75	0.1	0.640365146	0.359625021	27.34751048	136.8707657	0.999990167	1.78E-25	1	1.049194078	4.186893212	1	0.959281649	0.040708378	5.664902382	145.343767	0.999990027	3.11E-25	1	1.043593274	4.167358908	1
0.5	0.09	0.75	0.25	0.322802683	0.677187657	16.75719181	79.07601203	0.99999034	1.47E-25	1	1.069834536	4.283081478	1	0.788793774	0.211196467	7.00185234	86.61783704	0.99999024	5.90E-25	1	1.055686762	4.281257588	1
0.5	0.09	0.75	0.5	0.103699045	0.896291184	10.75117825	46.26655591	0.999990228	1.17E-25	1	1.364746937	4.51555187	1	0.349828563	0.650162417	7.61604162	51.1358385	0.99999098	1.77E-24	1	1.218691088	4.693609999	1
0.5	0.09	0.75	0.75	0.036084049	0.963906478	7.837765491	32.91877365	0.999990527	1.12E-20	1	49.65160571	4.906896203	1	0.085440895	0.914550249	6.933725101	34.83565177	0.999991144	2.67E-20	1	37.02609773	5.535010386	1
0.5	0.09	0.75	0.9	0.020226345	0.979764467	6.650383614	28.14445324	0.999990813	9.91E-10	0.999973172	68.84372581	5.338177035	0.999973173	0.030220357	0.969770678	6.232386991	28.54140658	0.999991035	4.67E-09	0.999912144	67.52751028	6.71237602	0.999912148
0.5	0.09	0.75	1	0.01408724	0.985903726	5.998718278	25.6770973	0.999990966	1.98E-05	0.997640222	66.02292929	5.813814117	0.997660043	0.014516018	0.985475529	5.711332324	25.12496492	0.999991548	0.00015315	0.987125966	64.68144243	8.445921388	0.987279116
0.5	0.09	1	0	0.91962323	0.080358088	42.06596216	188.8384961	0.999981318	1.38E-30	1	1.006555035	3.722007627	1	0.997578933	0.002411069	3.416509204	197.0290979	0.999990002	1.38E-30	1	1.006555035	3.722007627	1
0.5	0.09	1	0.1	0.916809496	0.083171241	43.04265133	188.4737181	0.999980736	1.38E-30	1	1.009904518	3.764432737	1	0.994204561	0.005785495	6.157412625	197.2099293	0.999990056	2.25E-30	1	1.007093839	3.746717034	1
0.5	0.09	1	0.25	0.912459526	0.087520322	44.52051865	187.9025954	0.999979848	1.39E-30	1	1.018173293	3.831434006	1	0.986736437	0.013253577	11.25890225	196.5096037	0.999990014	4.62E-30	1	1.009388594	3.828317904	1
0.5	0.09	1	0.5	0.904811768	0.09516655	47.0275842	186.8745748	0.999978318	1.45E-30	1	1.078541628	3.953319727	1	0.966779816	0.033210214	22.18668473	194.1518628	0.99999003	1.50E-29	1	1.026228645	4.090585204	1
0.5	0.09	1	0.75	0.896558236	0.10341848	49.60707421	185.7237412	0.999976716	4.63E-30	1	12.48658595	4.091320984	1	0.935129085	0.064855617	35.82240999	190.2407828	0.999984702	6.49E-29	1	3.317031465	4.507198929	1
0.5	0.09	1	0.9	0.891245697	0.108730016	51.19915355	184.9542579	0.999975714	3.03E-16	1	84.13446557	4.184277331	1	0.908800437	0.091178786	45.24630962	186.875351	0.999979222	5.58E-16	1	83.46263126	4.844239071	1
0.5	0.09	1	1	0.887523029	0.112451997	52.28260311	184.3979706	0.999975026	1.51E-08	0.999999985	210.7713476	4.251626017	1	0.887238113	0.112736948	52.0699117	183.9948037	0.999975061	1.16E-07	0.999999884	208.7952251	5.120746107	1
0.5	0.1	0	0	0.989995014	0.009995014	8.65126016	196.3594212	0.999990027	0.89995467	0.09995467	49.63387443	187.0740138	0.999909341	0.989995014	0.009995014	8.65126016	196.3594212	0.999990027	0.89995467	0.09995467	49.63387443	187.0740138	0.999909341
0.5	0.1	0	0.1	0.234048232	0.765945463	1.629513617	15.17390606	0.999993695	0.444132725	0.000161091	18.21503129	30.91065326	0.444293816	0.234048232	0.765945463	1.629513617	15.17390606	0.999993695	0.557282969	6.24E-05	16.1457592	31.20220261	0.557345328
0.5	0.1	0	0.25	0.046021761	0.953974938	1.16546878	8.776489912	0.999996699	0.113534469	5.70E-06	13.73356235	17.95375021	0.113540167	0.046021761	0.953974938	1.16546878	8.776489912	0.999996699	0.422830857	3.50E-08	10.81752521	18.34981864	0.422830892
0.5	0.1	0	0.5	0.004602794	0.9953939	1.025971875	6.245124154	0.999996694	0.008569645	1.50E-06	11.005868	12.49060192	0.008571144	0.004602794	0.9953939	1.025971875	6.245124154	0.999996694	0.37142548	5.32E-12	8.028864303	12.85093278	0.37142548
0.5	0.1	0	0.75	0.000535245	0.999462699	1.004202983	5.284158647	0.999997944	0.000893917	1.69E-06	9.881318356	10.6146531	0.000895607	0.000535245	0.999462699	1.004202983	5.284158647	0.999997944	0.368344632	2.01E-14	6.937942627	10.94471451	0.368344632
0.5	0.1	0	0.9	0.0001519	0.999845028	1.001397931	4.930482043	0.999996927	0.000223944	1.43E-06	9.178479685	9.683602632	0.000225371	0.0001519	0.999845028	1.001397931	4.930482043	0.999996927	0.361131055	6.32E-16	6.413167075	9.973315596	0.361131055
0.5	0.1	0	1	6.62E-05	0.999932574	1.000669588	4.741037056	0.99999882	0.0001375	2.49E-06	9.234462654	9.659106981	0.000139988	6.62E-05	0.999932574	1.000669588	4.741037056	0.99999882	0.376192249	4.63E-16	6.337064561	9.975162166	0.376192249
0.5	0.1	0.25	0	0.95350296	0.046485887	27.60598201	191.8958848	0.999988847	2.25E-13	1	2.084117955	6.604943755	1	0.994989091	0.005000992	5.524615118	197.3423438	0.999990083	2.25E-13	1	2.084117955	6.604943755	1
0.5	0.1	0.25	0.1	0.176786563	0.823203556	5.609195925	37.3198767	0.99999012	9.98E-14	1	2.046874381	6.788632734	1	0.580367353	0.419622979	3.686542199	41.62627865	0.999990332	3.15E-13	1	2.136646814	6.728524744	1
0.5	0.1	0.25	0.25	0.03251934	0.967471615	2.287490283	17.92372835	0.999990954	4.25E-14	0.999999972	2.861143285	8.000475693	0.999999972	0.134109192	0.865883972	2.221835539	19.85050518	0.999993164	8.82E-13	0.999999994	3.374893032	7.87135355	0.999999994
0.5	0.1	0.25	0.5	0.005424671	0.994569278	1.27241626	10.50491045	0.99999395	3.14E-12	0.949899636	17.99376298	13.47550524	0.949899636	0.014459753	0.985531797	1.26906108	10.72234772	0.999991551	1.39E-08	0.893612389	16.1601027	15.87145731	0.893612403
0.5	0.1	0.25	0.75	0.001269643	0.998726134	1.083628513	7.904508423	0.999995777	5.79E-08	0.355569787	18.3432329	14.43956513	0.355569845	0.002184878	0.997810255	1.067372057	7.525521547	0.999995133	0.000118864	0.062363513	15.91171912	15.39445241	0.062482377
0.5	0.1	0.25	0.9	0.000559108	0.999434646	1.045278561	7.059575272	0.999993755	6.15E-07	0.114819507	16.00000336	13.16630405	0.114820123	0.00075081	0.999245506	1.03118224	6.586639054	0.999996316	0.001178111	0.004028945	13.85223246	12.35391675	0.005207056
0.5	0.1	0.25	1	0.000327269	0.999668358	1.030834412	6.64512154	0.999995627	2.02E-06	0.055649397	15.17211292	12.65824481	0.055651416	0.00037384	0.999620273	1.018950175	6.152083407	0.999994113	0.002482557	0.000732451	12.30635521	9.305553061	0.003215008
0.5	0.1	0.5	0	0.938357582	0.061627832	34.44943653	190.568234	0.999985414	2.59E-21	1	1.258487724	4.770271878	1	0.996603169	0.003386863	4.275369128	197.3001527	0.999990032	2.59E-21	1	1.258487724	4.770271878	1
0.5	0.1	0.5	0.1	0.368911051	0.631079399	13.46987843	74.25063616	0.999990451	1.88E-21	1	1.254734384	4.839476666	1	0.863537497	0.136452772	4.720042035	81.0611818	0.999990269	3.83E-21	1	1.271576285	4.817781978	1
0.5	0.1	0.5	0.25	0.094547502	0.905443581	7.208736941	36.57270561	0.999991082	1.21E-21	1	1.302270689	5.027098232	1	0.460114419	0.539876864	4.654265551	41.49864047	0.999991283	7.15E-21	1	1.340652804	5.027147794	1
0.5	0.1	0.5	0.5	0.015932244	0.984060069	3.78886453	20.75186915	0.999992312	1.05E-21	0.999999998	3.797583594	5.778403433	0.999999998	0.074039829	0.925952906	3.436595929	22.76088465	0.999992735	5.39E-20	0.999999999	4.826464737	6.073147639	0.999999999
0.5	0.1	0.5	0.75	0.0042684	0.995724672	2.38544057	14.95717323	0.999993072	1.73E-13	0.997304472	34.91687594	8.196842511	0.997304472	0.01006951	0.989920754	2.263287804	15.24898031	0.999990264	2.95E-11	0.992745651	29.13192256	10.80332932	0.992745651
0.5	0.1	0.5	0.9	0.002217879	0.997774322	1.932179061	12.89134237	0.999992201	2.34E-08	0.931367885	31.49052028	10.4499537	0.931367908	0.003337685	0.996655504	1.791430001	12.3981394	0.999993189	2.98E-06	0.779139807	29.65259821	15.3963856	0.779142786
0.5	0.1	0.5	1	0.001486938	0.998504997	1.72224727	11.81561071	0.999991935	2.31E-06	0.791182316	29.02025952	11.1604279	0.791184621	0.001668719	0.998322925	1.568990496	10.89138857	0.999991644	0.00019885	0.423565565	26.79719914	15.78234187	0.423764415
0.5	0.1	0.75	0	0.930680818	0.069302885	37.74846956	189.9451067	0.999983703	1.10E-27	1	1.045721685	4.076735667	1	0.997292629	0.002697461	3.675697076	197.1393603	0.999990089	1.10E-27	1	1.045721685	4.076735667	1
0.5	0.1	0.75	0.1	0.662494677	0.337495448	26.01222462	137.5724125	0.999990125	9.74E-28	1	1.054480999	4.123038377	1	0.961657455	0.038332619	5.436751297	145.3913629	0.999990074	1.75E-27	1	1.048749766	4.107513205	1
0.5	0.1	0.75	0.25	0.352196713	0.647793634	16.08080076	79.79991375	0.999990347	8.13E-28	1	1.075772543	4.209588639	1	0.802203628	0.197786654	6.707899513	86.77305239	0.999990282	3.49E-27	1	1.061638185	4.217410305	1
0.5	0.1	0.75	0.5	0.123238797	0.876751746	10.42376583	46.95021334	0.999990544	6.56E-28	1	1.378814058	4.414625956	1	0.379364037	0.620626925	7.352524172	51.50807086	0.999990962	1.14E-26	1	1.231903016	4.607618551	1
0.5	0.1	0.75	0.75	0.046045525	0.953945269	7.675926807	33.52488333	0.999990794	6.14E-21	1	50.45623496	4.748564938	1	0.102750988	0.897239174	6.781989768	35.36809491	0.999990163	8.63E-21	1	47.55214094	5.375918481	1
0.5	0.1	0.75	0.9	0.026704154	0.973286995	6.555662548	28.71005477	0.999991148	6.00E-10	0.999984491	69.69261452	5.096872903	0.999984491	0.038824818	0.96116664	6.156087862	29.12574874	0.999991458	2.71E-09	0.99994759	68.907256	6.369679647	0.999947593
0.5	0.1	0.75	1	0.018959097	0.981032285	5.940478113	26.22463567	0.999991382	1.28E-05	0.998531175	66.9378527	5.469726259	0.998543997	0.019428754	0.980563118	5.683736112	25.75850118	0.999991872	9.83E-05	0.991539326	65.82582888	7.786930356	0.9916376
0.5	0.1	1	0	0.925921789	0.074060863	39.73527634	189.5655915	0.999982653	3.57E-33	1	1.007364144	3.668797016	1	0.997699557	0.002290454	3.302779835	196.9804786	0.999990011	3.57E-33	1	1.007364144	3.668797016	1
0.5	0.1	1	0.1	0.923527291	0.076454858	40.59339641	189.2542975	0.999982149	3.58E-33	1	1.010900552	3.706741218	1	0.994558656	0.005431423	5.880675696	197.2173089	0.999990079	6.02E-33	1	1.007935551	3.692696773	1
0.5	0.1	1	0.25	0.919833669	0.080147711	41.89147799	188.7683303	0.99998138	3.61E-33	1	1.019470659	3.766573844	1	0.987700444	0.01228961	10.63904062	196.6076132	0.999990054	1.30E-32	1	1.010364765	3.771030816	1
0.5	0.1	1	0.5	0.913367067	0.08661299	44.09157834	187.8985414	0.999980057	3.74E-33	1	1.079619641	3.874862448	1	0.969600576	0.030389503	20.7824785	194.4833571	0.999990079	4.59E-32	1	1.027669489	4.021875642	1
0.5	0.1	1	0.75	0.906433763	0.093544911	46.35098921	186.9338868	0.999978674	2.41E-31	1	43.90849006	3.996081818	1	0.941188687	0.058797338	33.42942918	190.9853865	0.999986025	2.72E-31	1	11.58122779	4.416656843	1
0.5	0.1	1	0.9	0.902000597	0.097977212	47.74249426	186.2954733	0.999977809	1.14E-16	1	84.81150392	4.076662761	1	0.917747045	0.082233996	42.17131359	188.0076459	0.999981041	2.25E-16	1	84.47007986	4.730638245	1
0.5	0.1	1	1	0.898910239	0.101066978	48.68783363	185.8380434	0.999977217	5.71E-09	0.999999994	211.4777565	4.134423417	1	0.89868174	0.101295503	48.50021959	185.4937198	0.999977242	4.55E-08	0.999999954	209.8680254	4.983678776	1
0.5	0.15	0	0	0.989995014	0.009995014	8.65126016	196.3594212	0.999990027	0.849935783	0.149935783	65.26462171	181.6494793	0.999871566	0.989995014	0.009995014	8.65126016	196.3594212	0.999990027	0.849935783	0.149935783	65.26462171	181.6494793	0.999871566
0.5	0.15	0	0.1	0.234048232	0.765945463	1.629513617	15.17390606	0.999993695	0.317694195	0.000441433	20.63527931	30.54852196	0.318135628	0.234048232	0.765945463	1.629513617	15.17390606	0.999993695	0.409309786	0.000200092	19.04356635	30.84600747	0.409509878
0.5	0.15	0	0.25	0.046021761	0.953974938	1.16546878	8.776489912	0.999996699	0.060549586	2.04E-05	14.64911085	17.81362819	0.060570035	0.046021761	0.953974938	1.16546878	8.776489912	0.999996699	0.269000166	2.36E-07	12.39641	18.23329158	0.269000402
0.5	0.15	0	0.5	0.004602794	0.9953939	1.025971875	6.245124154	0.999996694	0.003206317	5.65E-06	11.36943248	12.41441541	0.003211965	0.004602794	0.9953939	1.025971875	6.245124154	0.999996694	0.220794575	7.31E-11	9.057773563	12.80822766	0.220794575
0.5	0.15	0	0.75	0.000535245	0.999462699	1.004202983	5.284158647	0.999997944	0.000271397	6.04E-06	10.10417186	10.55598325	0.00027744	0.000535245	0.999462699	1.004202983	5.284158647	0.999997944	0.217979625	4.09E-13	7.790312507	10.92351866	0.217979625
0.5	0.15	0	0.9	0.0001519	0.999845028	1.001397931	4.930482043	0.999996927	5.92E-05	5.11E-06	9.375365182	9.633142426	6.43E-05	0.0001519	0.999845028	1.001397931	4.930482043	0.999996927	0.211379167	1.58E-14	7.176796449	9.96110142	0.211379167
0.5	0.15	0	1	6.62E-05	0.999932574	1.000669588	4.741037056	0.99999882	3.55E-05	8.42E-06	9.434143329	9.606130776	4.39E-05	6.62E-05	0.999932574	1.000669588	4.741037056	0.99999882	0.224688606	1.08E-14	7.102735902	9.964183524	0.224688606
0.5	0.15	0.25	0	0.962645753	0.037344313	23.59623136	193.1423088	0.999990066	3.23E-19	1	2.347961547	6.206328806	1	0.995665262	0.004324756	4.994379326	197.3318952	0.999990018	3.23E-19	1	2.347961547	6.206328806	1
0.5	0.15	0.25	0.1	0.240437014	0.759553234	5.402783658	38.50766345	0.999990248	1.35E-19	1	2.360134994	6.332412614	1	0.640367953	0.359623034	3.473092935	42.10957955	0.999990987	5.27E-19	1	2.409033392	6.310696334	1
0.5	0.15	0.25	0.25	0.051815893	0.948174852	2.465591731	18.7904743	0.999990745	6.00E-20	0.999999992	3.640927369	7.127548244	0.999999992	0.181681902	0.818309127	2.327549498	20.5720297	0.99999103	2.70E-18	0.999999998	4.283311352	7.121715377	0.999999998
0.5	0.15	0.25	0.5	0.009242777	0.990751996	1.384299959	11.17364272	0.999994773	5.87E-15	0.977192425	22.47106327	11.44130783	0.977192425	0.022602884	0.977389369	1.383019945	11.49012349	0.999992253	3.55E-11	0.952150133	18.97102324	13.70044585	0.952150133
0.5	0.15	0.25	0.75	0.002321601	0.99766961	1.134004909	8.43341876	0.999991211	1.95E-09	0.521028098	18.82776149	13.01521821	0.5210281	0.003778954	0.996215677	1.115518477	8.133815523	0.999994631	7.04E-06	0.176435228	17.51286797	15.28974259	0.176442273
0.5	0.15	0.25	0.9	0.0010752	0.998919898	1.076853302	7.51400903	0.999995098	6.10E-08	0.256418501	17.17090077	12.68067196	0.256418562	0.001389569	0.998606052	1.058504726	7.077620806	0.999995621	0.000142667	0.020828576	15.25407427	13.42352656	0.020971244
0.5	0.15	0.25	1	0.000652217	0.999344462	1.054165556	7.057479455	0.999996679	2.72E-07	0.151937584	16.29857464	12.34926606	0.151937856	0.000725525	0.999267781	1.037619339	6.579863989	0.999993306	0.000393066	0.004031723	13.61478306	11.4123116	0.004424789
0.5	0.15	0.5	0	0.953460667	0.046528112	28.16770788	192.411397	0.999988779	5.53E-30	1	1.385151029	4.501545787	1	0.997149704	0.002840374	3.788917266	197.1794245	0.999990078	5.53E-30	1	1.385151029	4.501545787	1
0.5	0.15	0.5	0.1	0.47061061	0.52937971	11.66212609	76.12895725	0.99999032	4.12E-30	1	1.372621683	4.547347149	1	0.890865566	0.109124936	4.126389182	81.31942721	0.999990502	9.48E-30	1	1.400311261	4.543604506	1
0.5	0.15	0.5	0.25	0.163878857	0.836111148	6.608998698	38.24167491	0.999990005	2.78E-30	1	1.419275381	4.664809761	1	0.552225201	0.447765197	4.182042037	42.1684461	0.999990399	2.24E-29	1	1.483657777	4.713821787	1
0.5	0.15	0.5	0.5	0.037622602	0.962367564	3.795002377	22.01115557	0.999990166	3.68E-30	1	5.385738645	5.096092354	1	0.130919956	0.86907247	3.379193802	23.81801451	0.999992426	7.56E-28	1	8.097812744	5.463411165	1
0.5	0.15	0.5	0.75	0.011700068	0.988291575	2.571230749	16.01188939	0.999991644	1.98E-14	0.999200132	37.2799969	6.381233458	0.999200132	0.023915497	0.976077041	2.457500183	16.41057477	0.999992538	4.29E-13	0.997982236	34.79167056	8.333426029	0.997982236
0.5	0.15	0.5	0.9	0.006424004	0.99356692	2.140806189	13.90303932	0.999990924	3.01E-09	0.974781979	32.91477225	7.806410982	0.974781982	0.008908185	0.99108277	2.026611148	13.65610472	0.999990955	1.97E-07	0.902141538	31.58729695	12.01577786	0.902141735
0.5	0.15	0.5	1	0.004440079	0.995550498	1.928694731	12.81276333	0.999990577	3.57E-07	0.909933393	30.30515902	8.513098778	0.90993375	0.004745125	0.995247893	1.799997739	12.17339734	0.999993018	3.08E-05	0.665392838	29.21695403	13.37738966	0.665423604
0.5	0.15	0.75	0	0.949012732	0.050975016	30.30624059	192.0784708	0.999987748	3.99E-38	1	1.072096614	3.838115992	1	0.99777439	0.00221565	3.22394047	196.9480871	0.999990041	3.99E-38	1	1.072096614	3.838115992	1
0.5	0.15	0.75	0.1	0.740240873	0.259749268	21.22613801	139.8247985	0.999990141	3.60E-38	1	1.081606083	3.869427235	1	0.969943449	0.030046666	4.605445282	145.5398243	0.999990116	7.35E-38	1	1.075859466	3.866538726	1
0.5	0.15	0.75	0.25	0.468460564	0.531529842	13.54532561	82.14911514	0.999990406	3.11E-38	1	1.104480774	3.92603187	1	0.848252991	0.151737033	5.638760593	87.27115704	0.999990024	1.83E-37	1	1.09199956	3.962554154	1
0.5	0.15	0.75	0.5	0.2185205	0.781470118	9.094725374	49.25417151	0.999990617	2.68E-38	1	1.430989222	4.052177182	1	0.494685209	0.505305148	6.327427295	52.70912984	0.999990357	8.67E-37	1	1.289404991	4.284465666	1
0.5	0.15	0.75	0.75	0.105214152	0.894777239	6.920984319	35.64836654	0.99999139	7.09E-22	1	51.86530707	4.236875272	1	0.190798924	0.809191785	6.085407161	37.16596653	0.999990708	1.02E-21	1	52.17659768	4.850760578	1
0.5	0.15	0.75	0.9	0.069460756	0.93053091	6.033958848	30.71654184	0.999991666	8.79E-11	0.999998055	72.0682789	4.399554973	0.999998055	0.091786691	0.908203884	5.695561529	31.13716975	0.999990574	3.87E-10	0.999991914	71.68439468	5.425191692	0.999991915
0.5	0.15	0.75	1	0.053242026	0.946749923	5.546301755	28.16588198	0.999991949	2.26E-06	0.999772126	69.60241689	4.551186633	0.999774391	0.053819579	0.946170624	5.379843295	27.91014725	0.999990203	1.67E-05	0.998391801	68.36643032	6.091289322	0.998408473
0.5	0.15	1	0	0.946307707	0.053679418	31.57849275	191.8776834	0.999987125	6.92E-45	1	1.011694726	3.472160666	1	0.998144646	0.001845408	2.874015766	196.7355035	0.999990054	6.92E-45	1	1.011694726	3.472160666	1
0.5	0.15	1	0.1	0.9450745	0.054912351	32.07488097	191.7134803	0.999986851	6.95E-45	1	1.015978987	3.495472781	1	0.99577855	0.004211545	4.890158794	197.1828764	0.999990096	1.35E-44	1	1.012394223	3.492579117	1
0.5	0.15	1	0.25	0.943186157	0.056800278	32.82495521	191.4595166	0.999986434	7.02E-45	1	1.025634509	3.531984626	1	0.990852302	0.009137762	8.507634327	196.8769512	0.999990064	3.65E-44	1	1.015369664	3.557285084	1
0.5	0.15	1	0.5	0.939924964	0.060060757	34.09231608	191.0130081	0.999985721	7.29E-45	1	1.083063659	3.597154219	1	0.978443069	0.021547025	16.06966835	195.480489	0.999990094	1.84E-43	1	1.034265667	3.762474695	1
0.5	0.15	1	0.75	0.936499951	0.06348503	35.38578679	190.5316742	0.999984981	8.64E-33	1	47.21361978	3.668210859	1	0.959715223	0.040274785	25.44188861	193.2169291	0.999990008	3.69E-33	1	48.07090245	4.082699952	1
0.5	0.15	1	0.9	0.934353877	0.065630645	36.17683029	190.2224707	0.999984522	4.06E-18	1	86.4051983	3.714019946	1	0.944710796	0.055276018	31.91283785	191.3349112	0.999986814	1.08E-17	1	86.5139442	4.328080509	1
0.5	0.15	1	1	0.932880336	0.067103874	36.71129735	190.0062236	0.999984209	1.96E-10	1	213.2323961	3.746039657	1	0.932781392	0.067202825	36.59129641	189.8084945	0.999984217	1.73E-09	0.999999998	212.5858014	4.516776516	1
0.5	0.2	0	0	0.989995014	0.009995014	8.65126016	196.3594212	0.999990027	0.799919414	0.199919414	78.66175972	176.013819	0.999838828	0.989995014	0.009995014	8.65126016	196.3594212	0.999990027	0.799919414	0.199919414	78.66175972	176.013819	0.999838828
0.5	0.2	0	0.1	0.234048232	0.765945463	1.629513617	15.17390606	0.999993695	0.225453185	0.001014427	22.39614861	30.18074899	0.226467612	0.234048232	0.765945463	1.629513617	15.17390606	0.999993695	0.296982876	0.000509899	21.12160165	30.49178702	0.297492775
0.5	0.2	0	0.25	0.046021761	0.953974938	1.16546878	8.776489912	0.999996699	0.032528233	6.05E-05	15.29424246	17.66747004	0.032588726	0.046021761	0.953974938	1.16546878	8.776489912	0.999996699	0.168372544	1.10E-06	13.4780167	18.11635877	0.168373643
0.5	0.2	0	0.5	0.004602794	0.9953939	1.025971875	6.245124154	0.999996694	0.001247905	1.78E-05	11.62454067	12.33225219	0.001265751	0.004602794	0.9953939	1.025971875	6.245124154	0.999996694	0.128879422	6.12E-10	9.751876291	12.76348686	0.128879423
0.5	0.2	0	0.75	0.000535245	0.999462699	1.004202983	5.284158647	0.999997944	8.80E-05	1.84E-05	10.24231802	10.49252563	0.000106367	0.000535245	0.999462699	1.004202983	5.284158647	0.999997944	0.126651302	4.67E-12	8.365428279	10.90069752	0.126651302
0.5	0.2	0	0.9	0.0001519	0.999845028	1.001397931	4.930482043	0.999996927	1.77E-05	1.57E-05	9.47578015	9.578680597	3.34E-05	0.0001519	0.999845028	1.001397931	4.930482043	0.999996927	0.121301945	2.12E-13	7.690617993	9.947207591	0.121301945
0.5	0.2	0	1	6.62E-05	0.999932574	1.000669588	4.741037056	0.99999882	1.08E-05	2.48E-05	9.526238427	9.54938346	3.56E-05	6.62E-05	0.999932574	1.000669588	4.741037056	0.99999882	0.131562239	1.37E-13	7.621153036	9.951732591	0.131562239
0.5	0.2	0.25	0	0.968438566	0.031551499	20.85715611	193.8957768	0.999990065	7.89E-25	1	2.547062286	5.908070997	1	0.996142158	0.003847916	4.604451326	197.3042234	0.999990074	7.89E-25	1	2.547062286	5.908070997	1
0.5	0.2	0.25	0.1	0.295931606	0.704059532	5.162392512	39.27560121	0.999991139	3.30E-25	1	2.608939319	6.001867541	1	0.682911035	0.317079083	3.284721508	42.39804949	0.999990118	1.49E-24	1	2.616741435	6.002073318	1
0.5	0.2	0.25	0.25	0.073929209	0.926062563	2.536403195	19.38866225	0.999991771	1.73E-25	0.999999997	4.5516901	6.56504815	0.999999997	0.226717741	0.773275242	2.350516653	21.03656502	0.999992983	1.64E-23	0.999999999	5.321537089	6.641872395	0.999999999
0.5	0.2	0.25	0.5	0.014420862	0.98557142	1.465623732	11.63999587	0.999992282	1.67E-16	0.986204073	24.47761854	9.90781934	0.986204073	0.032766518	0.967227722	1.464003558	12.0016461	0.99999424	4.22E-13	0.975470561	21.2016021	12.07984518	0.975470561
0.5	0.2	0.25	0.75	0.003878969	0.996115348	1.179401499	8.826140146	0.999994317	2.83E-10	0.667938436	19.95976735	12.08689008	0.667938436	0.006037179	0.993958688	1.160850417	8.5895316	0.999995866	8.40E-07	0.314898839	18.81444692	14.98347311	0.314899679
0.5	0.2	0.25	0.9	0.001876898	0.998114402	1.107838736	7.864000907	0.9999913	6.20E-09	0.382864419	17.33625165	11.68135034	0.382864425	0.002353797	0.997642729	1.087349238	7.465902213	0.999996526	2.95E-05	0.059951957	16.44062089	13.76720018	0.059981446
0.5	0.2	0.25	1	0.001173641	0.998820188	1.078166257	7.38150886	0.999993828	3.14E-08	0.256858519	16.43603604	11.47724968	0.25685855	0.001279419	0.998715414	1.058647314	6.926386361	0.999994833	0.000101671	0.015027591	14.74944908	12.31378759	0.015129262
0.5	0.2	0.5	0	0.962249712	0.037740319	24.1540557	193.4494648	0.99999003	5.32E-38	1	1.508334619	4.296164968	1	0.997519544	0.002470517	3.447413683	197.0521307	0.999990062	5.32E-38	1	1.508334619	4.296164968	1
0.5	0.2	0.5	0.1	0.543111523	0.456878929	10.39014668	77.21391407	0.999990452	4.01E-38	1	1.488619838	4.330007159	1	0.907942901	0.092047392	3.722046981	81.4637659	0.999990294	1.04E-37	1	1.523958385	4.335748733	1
0.5	0.2	0.5	0.25	0.229266032	0.770724356	6.099293983	39.26708528	0.999990388	2.77E-38	1	1.532102666	4.413030602	1	0.615601379	0.384389817	3.82550262	42.55063895	0.999991197	3.06E-37	1	1.615518233	4.485723625	1
0.5	0.2	0.5	0.5	0.066165508	0.933827185	3.68370657	22.8498102	0.999992692	7.24E-33	1	34.39858766	4.69769368	1	0.188137137	0.811853751	3.246790971	24.47214153	0.999990888	6.34E-33	1	31.63953822	5.093598173	1
0.5	0.2	0.5	0.75	0.023680822	0.976310963	2.608246543	16.7170544	0.999991785	6.66E-15	0.999696145	38.49122387	5.474888775	0.999696145	0.043624282	0.956368588	2.499248736	17.14603919	0.999992871	6.11E-14	0.999170392	37.72254918	7.075420519	0.999170392
0.5	0.2	0.5	0.9	0.013802821	0.986188655	2.216155426	14.56716758	0.999991477	1.01E-09	0.988898997	34.04065708	6.391915444	0.988898998	0.01815309	0.98183802	2.122275853	14.44743199	0.99999111	3.65E-08	0.950512071	33.04133274	9.907032718	0.950512108
0.5	0.2	0.5	1	0.009867978	0.990123384	2.01738837	13.46160629	0.999991362	1.26E-07	0.956299883	31.40104312	6.951174609	0.956300008	0.010296063	0.989696771	1.913131153	13.00253415	0.999992834	7.68E-06	0.797870934	30.51067989	11.39236653	0.797878618
0.5	0.2	0.75	0	0.959348701	0.040641314	25.66220195	193.2534155	0.999990014	1.77E-47	1	1.101314753	3.665173652	1	0.998097477	0.001892527	2.912545833	196.7583344	0.999990004	1.77E-47	1	1.101314753	3.665173652	1
0.5	0.2	0.75	0.1	0.78771124	0.212278873	18.18044713	141.0586295	0.999990113	1.63E-47	1	1.110654432	3.687644596	1	0.975006799	0.024983328	4.065379301	145.6083408	0.999990128	3.72E-47	1	1.105569974	3.691332686	1
0.5	0.2	0.75	0.25	0.549469187	0.45052107	11.84510722	83.44585421	0.999990257	1.44E-47	1	1.13346606	3.727676429	1	0.875683414	0.124306872	4.946710131	87.53770875	0.999990286	1.12E-46	1	1.124177686	3.776993362	1
0.5	0.2	0.75	0.5	0.301948819	0.698042225	8.128103955	50.57357366	0.999991044	1.34E-47	1	2.470462847	3.814524064	1	0.573578506	0.426411575	5.615939265	53.36154031	0.999990081	7.38E-46	1	1.344988519	4.057754316	1
0.5	0.2	0.75	0.75	0.169371362	0.830619666	6.304847199	36.92266943	0.999991028	1.65E-22	1	52.47919411	3.935533685	1	0.271416993	0.728574309	5.526913589	38.19569332	0.999991301	2.80E-22	1	52.86702445	4.528462591	1
0.5	0.2	0.75	0.9	0.121488372	0.878502568	5.560448183	31.94814496	0.99999094	2.24E-11	0.99999952	72.9262486	4.034205774	0.99999952	0.151603205	0.848386955	5.259812994	32.3309976	0.99999016	1.08E-10	0.999997732	72.76934398	4.954697361	0.999997732
0.5	0.2	0.75	1	0.098020406	0.901970636	5.15109125	29.36789265	0.999991042	6.18E-07	0.999939399	70.53331741	4.118860205	0.999940017	0.098597781	0.901393527	5.028845767	29.19157811	0.999991308	5.28E-06	0.999517452	70.25944862	5.380843069	0.999522734
0.5	0.2	1	0	0.957617445	0.042372261	26.54697611	193.1336884	0.999989706	3.99E-55	1	1.016565636	3.335177231	1	0.998429112	0.001560904	2.590446871	196.4814991	0.999990016	3.99E-55	1	1.016565636	3.335177231	1
0.5	0.2	1	0.1	0.956882116	0.043107422	26.86624282	193.0327065	0.999989538	4.00E-55	1	1.021422963	3.351249054	1	0.996504558	0.003485513	4.268111189	197.0924762	0.999990071	8.86E-55	1	1.017353981	3.35364573	1
0.5	0.2	1	0.25	0.955760815	0.044228468	27.34832534	192.8773134	0.999989283	4.05E-55	1	1.031832622	3.376169992	1	0.992618465	0.007371617	7.227999295	196.9762133	0.999990082	2.88E-54	1	1.020752587	3.409717073	1
0.5	0.2	1	0.5	0.953838832	0.046150016	28.16138846	192.606685	0.999988848	4.20E-55	1	1.086501219	3.420004402	1	0.983139946	0.01685014	13.32636859	195.9718242	0.999990086	1.97E-53	1	1.040761986	3.583941182	1
0.5	0.2	1	0.75	0.951842392	0.048146008	28.98837171	192.3191532	0.9999884	1.15E-33	1	47.82930341	3.466958389	1	0.969224143	0.030765931	20.8332937	194.3090421	0.999990074	7.44E-34	1	48.55331314	3.856173075	1
0.5	0.2	1	0.9	0.950604296	0.049383827	29.492255	192.1370903	0.999988123	5.20E-19	1	87.09858168	3.496771799	1	0.958287361	0.041702525	26.00722313	192.9636344	0.999989886	1.72E-18	1	87.27966101	4.063834512	1
0.5	0.2	1	1	0.949760445	0.050227491	29.83173892	192.0111492	0.999987936	2.46E-11	1	213.9859146	3.517388355	1	0.94970528	0.050282659	29.74263788	191.8727337	0.999987939	2.37E-10	1	213.6568504	4.221280466	1
0.5	0.25	0	0	0.989995014	0.009995014	8.65126016	196.3594212	0.999990027	0.749905563	0.249905563	90.51408306	170.1473435	0.999811127	0.989995014	0.009995014	8.65126016	196.3594212	0.999990027	0.749905563	0.249905563	90.51408306	170.1473435	0.999811127
0.5	0.25	0	0.1	0.234048232	0.765945463	1.629513617	15.17390606	0.999993695	0.158117149	0.00208206	23.7647903	29.79700972	0.160199209	0.234048232	0.765945463	1.629513617	15.17390606	0.999993695	0.212609657	0.001127947	22.71408368	30.1273112	0.213737604
0.5	0.25	0	0.25	0.046021761	0.953974938	1.16546878	8.776489912	0.999996699	0.017341092	0.000157464	15.7865129	17.51167145	0.017498556	0.046021761	0.953974938	1.16546878	8.776489912	0.999996699	0.103530459	4.08E-06	14.27842473	17.9950361	0.103534543
0.5	0.25	0	0.5	0.004602794	0.9953939	1.025971875	6.245124154	0.999996694	0.000491275	5.01E-05	11.82238626	12.24249723	0.000541419	0.004602794	0.9953939	1.025971875	6.245124154	0.999996694	0.073768493	3.78E-09	10.26008648	12.71569399	0.073768497
0.5	0.25	0	0.75	0.000535245	0.999462699	1.004202983	5.284158647	0.999997944	2.85E-05	5.00E-05	10.35226663	10.42237708	7.85E-05	0.000535245	0.999462699	1.004202983	5.284158647	0.999997944	0.072121385	3.72E-11	8.786144163	10.8757714	0.072121385
0.5	0.25	0	0.9	0.0001519	0.999845028	1.001397931	4.930482043	0.999996927	5.23E-06	4.33E-05	9.55237793	9.518658989	4.85E-05	0.0001519	0.999845028	1.001397931	4.930482043	0.999996927	0.068122877	1.93E-12	8.066101559	9.93128158	0.068122877
0.5	0.25	0	1	6.62E-05	0.999932574	1.000669588	4.741037056	0.99999882	3.25E-06	6.57E-05	9.59410356	9.487469262	6.90E-05	6.62E-05	0.999932574	1.000669588	4.741037056	0.99999882	0.075425088	1.20E-12	8.002184433	9.937419401	0.075425088
0.5	0.25	0.25	0	0.972516899	0.02747319	18.81961543	194.4108945	0.999990088	2.94E-30	1	2.722491376	5.6622913	1	0.996503969	0.003486083	4.298997072	197.2579585	0.999990052	2.94E-30	1	2.722491376	5.6622913	1
0.5	0.25	0.25	0.1	0.344257865	0.655732981	4.931607681	39.82012458	0.999990846	1.30E-30	1	2.820012725	5.735444837	1	0.715159969	0.284830855	3.122754862	42.59127332	0.999990824	6.48E-30	1	2.801202699	5.749987385	1
0.5	0.25	0.25	0.25	0.097709555	0.902283708	2.553879981	19.8358895	0.999993263	1.06E-30	0.999999999	5.7449953	6.154664441	0.999999999	0.268390351	0.731601967	2.33720863	21.36548979	0.999992318	2.08E-28	0.999999999	6.653664842	6.286693297	0.999999999
0.5	0.25	0.25	0.5	0.02094443	0.979050406	1.521448071	11.99239824	0.999994837	2.41E-17	0.992493468	26.15517847	8.801036846	0.992493468	0.044667605	0.955324699	1.518210775	12.37532536	0.999992304	1.54E-14	0.983716999	22.71783145	10.79153705	0.983716999
0.5	0.25	0.25	0.75	0.006019705	0.993972058	1.216978799	9.130945988	0.999991763	4.15E-11	0.752796532	20.129507	10.92430643	0.752796532	0.009029531	0.990963757	1.199389124	8.944612579	0.999993289	1.20E-07	0.420208067	19.17066065	14.09682286	0.420208187
0.5	0.25	0.25	0.9	0.003029413	0.996965966	1.135437496	8.14226475	0.999995379	2.26E-09	0.518088984	18.35338208	11.11438863	0.518088986	0.003709334	0.996284195	1.114318817	7.781381433	0.999993529	5.75E-06	0.108157657	16.69378825	13.26375287	0.108163409
0.5	0.25	0.25	1	0.001945458	0.998044794	1.100429518	7.642759513	0.999990253	5.08E-09	0.363956179	16.52846049	10.66141496	0.363956184	0.002088288	0.997908505	1.079395131	7.213746513	0.999996793	3.76E-05	0.038445467	15.80602017	12.76164264	0.038483021
0.5	0.25	0.5	0	0.968094733	0.031895303	21.30103832	194.1159261	0.999990035	1.47E-45	1	1.626459738	4.123675249	1	0.997793345	0.002196682	3.188641387	196.9248356	0.999990027	1.47E-45	1	1.626459738	4.123675249	1
0.5	0.25	0.5	0.1	0.597568412	0.402421621	9.429218711	77.92785945	0.999990032	1.11E-45	1	1.603387612	4.150117074	1	0.919893633	0.080096772	3.421796018	81.55646975	0.999990405	3.28E-45	1	1.6414744	4.161879175	1
0.5	0.25	0.5	0.25	0.287907744	0.712083637	5.675785831	39.96430975	0.99999138	7.79E-46	1	1.646225977	4.212866643	1	0.662244517	0.33774596	3.546568471	42.79858164	0.999990477	1.19E-44	1	1.737947088	4.299760052	1
0.5	0.25	0.5	0.5	0.098539299	0.901451542	3.546606479	23.45393186	0.99999084	3.00E-33	1	34.86071379	4.416858485	1	0.241830088	0.758162626	3.106500465	24.91867599	0.999992714	2.45E-33	1	35.39402088	4.825705294	1
0.5	0.25	0.5	0.75	0.039671374	0.96032151	2.586769368	17.23677993	0.999992884	3.27E-15	0.999865492	39.45436539	4.931252758	0.999865492	0.067563994	0.932426578	2.481357993	17.66693759	0.999990573	1.89E-14	0.999547165	38.63702947	6.323307435	0.999547165
0.5	0.25	0.5	0.9	0.024403998	0.97558894	2.230221181	15.05425954	0.999992938	5.29E-10	0.994468349	35.04803889	5.547608437	0.994468349	0.030909207	0.969083318	2.15053586	15.00440764	0.999992525	1.24E-08	0.972303949	34.27841914	8.528963074	0.972303962
0.5	0.25	0.5	1	0.018001724	0.981991329	2.046701207	13.93431985	0.999993052	6.85E-08	0.976666208	32.41101078	5.969561602	0.976666276	0.018536675	0.981457224	1.961109933	13.58856157	0.999993899	2.99E-06	0.872286861	31.66379987	9.940808484	0.872289856
0.5	0.25	0.75	0	0.966076917	0.033913122	22.41419752	193.9901708	0.999990039	4.30E-56	1	1.133856082	3.530008692	1	0.998328983	0.001661115	2.684022902	196.5876716	0.999990099	4.30E-56	1	1.133856082	3.530008692	1
0.5	0.25	0.75	0.1	0.820039868	0.179950297	16.02220919	141.845664	0.999990165	3.99E-56	1	1.142491576	3.546825899	1	0.978454953	0.021535198	3.680021541	145.6365714	0.99999015	1.02E-55	1	1.138426858	3.554407364	1
0.5	0.25	0.75	0.25	0.608946948	0.391043198	10.60082534	84.2736498	0.999990146	3.60E-56	1	1.164405993	3.576468919	1	0.894064555	0.105925663	4.452564956	87.69835966	0.999990219	3.69E-55	1	1.15903778	3.631932515	1
0.5	0.25	0.75	0.5	0.371979777	0.628011188	7.388837396	51.42824983	0.999990965	1.38E-49	1	32.14678281	3.639684663	1	0.630652699	0.369338269	5.087398666	53.76993483	0.999990968	2.84E-50	1	33.18391775	3.882014462	1
0.5	0.25	0.75	0.75	0.23081344	0.769176575	5.8076121	37.76880202	0.999990015	5.50E-23	1	52.8589439	3.725319047	1	0.340796277	0.659194722	5.081449108	38.86031037	0.999990999	1.09E-22	1	53.25116699	4.292683343	1
0.5	0.25	0.75	0.9	0.175166798	0.824824592	5.161743365	32.77877643	0.99999139	8.00E-12	0.999999839	73.66144878	3.792365651	0.999999839	0.210415029	0.78957589	4.888579932	33.12132219	0.999990918	4.28E-11	0.999999143	73.59039938	4.643764377	0.999999143
0.5	0.25	0.75	1	0.146449827	0.853541569	4.806543816	30.18583879	0.999991396	2.33E-07	0.999978304	71.38396352	3.847301404	0.999978537	0.146982485	0.853009123	4.710614479	30.05031154	0.999991608	2.16E-06	0.999807123	71.20955497	4.964352703	0.999809284
0.5	0.25	1	0	0.964893525	0.03509648	23.05877075	193.9160075	0.999990005	2.13E-64	1	1.022084883	3.219804659	1	0.998625971	0.001364084	2.388957553	196.2501166	0.999990054	2.13E-64	1	1.022084883	3.219804659	1
0.5	0.25	1	0.1	0.964416501	0.035573577	23.27762886	193.8505416	0.999990078	2.14E-64	1	1.027440486	3.231988912	1	0.996989833	0.003000225	3.836215715	196.9851388	0.999990058	5.32E-64	1	1.022935849	3.237586027	1
0.5	0.25	1	0.25	0.963690992	0.036299096	23.60787171	193.7488841	0.999990087	2.16E-64	1	1.038502519	3.250688387	1	0.993760947	0.006229099	6.359796829	197.0043306	0.999990045	2.06E-63	1	1.026696459	3.28898075	1
0.5	0.25	1	0.5	0.962453348	0.037536724	24.16414947	193.5722949	0.999990072	2.42E-64	1	3.116207593	3.283075519	1	0.986078567	0.013911492	11.49999945	196.2559895	0.999990059	1.87E-62	1	1.049328282	3.443638848	1
0.5	0.25	1	0.75	0.961176537	0.038813522	24.72872886	193.3860625	0.999990058	2.74E-34	1	48.20900053	3.317147655	1	0.975035223	0.024954865	17.78742948	194.9567168	0.999990088	2.39E-34	1	48.85268825	3.683098861	1
0.5	0.25	1	0.9	0.960389681	0.039600389	25.07195949	193.2692145	0.999990071	1.21E-19	1	87.51424717	3.338482779	1	0.966475997	0.033514067	22.11191534	193.9109254	0.999990064	4.79E-19	1	87.71365351	3.865501135	1
0.5	0.25	1	1	0.959855711	0.040134334	25.30279662	193.1884927	0.999990046	5.64E-12	1	214.4263403	3.353107734	1	0.959820485	0.040169563	25.23184441	193.0819035	0.999990047	5.95E-11	1	214.2325981	4.003164982	1
0.5	0.3	0	0	0.989995014	0.009995014	8.65126016	196.3594212	0.999990027	0.699894231	0.299894231	101.2108428	164.0272228	0.999788462	0.989995014	0.009995014	8.65126016	196.3594212	0.999990027	0.699894231	0.299894231	101.2108428	164.0272228	0.999788462
0.5	0.3	0	0.1	0.234048232	0.765945463	1.629513617	15.17390606	0.999993695	0.109295871	0.003942911	24.8733348	29.38933071	0.113238782	0.234048232	0.765945463	1.629513617	15.17390606	0.999993695	0.14996337	0.002263106	23.98784171	29.74416146	0.152226476
0.5	0.3	0	0.25	0.046021761	0.953974938	1.16546878	8.776489912	0.999996699	0.009094711	0.00037333	16.18066363	17.34303005	0.009468041	0.046021761	0.953974938	1.16546878	8.776489912	0.999996699	0.062428361	1.30E-05	14.90058884	17.86656602	0.062441341
0.5	0.3	0	0.5	0.004602794	0.9953939	1.025971875	6.245124154	0.999996694	0.000192732	0.000129192	11.98145096	12.14381409	0.000321924	0.004602794	0.9953939	1.025971875	6.245124154	0.999996694	0.041339616	1.89E-08	10.65176574	12.66412758	0.041339635
0.5	0.3	0	0.75	0.000535245	0.999462699	1.004202983	5.284158647	0.999997944	9.12E-06	0.000125277	10.44474519	10.34374517	0.000134394	0.000535245	0.999462699	1.004202983	5.284158647	0.999997944	0.040166009	2.31E-10	9.109899354	10.84829955	0.040166009
0.5	0.3	0	0.9	0.0001519	0.999845028	1.001397931	4.930482043	0.999996927	1.50E-06	0.000109185	9.617137521	9.451313389	0.000110686	0.0001519	0.999845028	1.001397931	4.930482043	0.999996927	0.037378585	1.35E-11	8.355224179	9.912925995	0.037378585
0.5	0.3	0	1	6.62E-05	0.999932574	1.000669588	4.741037056	0.99999882	9.45E-07	0.000160036	9.651564598	9.418606515	0.000160981	6.62E-05	0.999932574	1.000669588	4.741037056	0.99999882	0.042301458	8.09E-12	8.297121843	9.920780893	0.042301458
0.5	0.3	0.25	0	0.975577492	0.024412531	17.2227134	194.786406	0.999990024	1.54E-35	1	2.891834216	5.448250542	1	0.996790542	0.00319946	4.050570872	197.201127	0.999990003	1.54E-35	1	2.891834216	5.448250542	1
0.5	0.3	0.25	0.1	0.386531738	0.613459015	4.719964735	40.22932815	0.999990754	7.45E-36	1	3.012347314	5.507016655	1	0.740665957	0.259325489	2.982918417	42.72917694	0.999991446	3.96E-35	1	2.979588718	5.531817451	1
0.5	0.3	0.25	0.25	0.122291247	0.877700963	2.543732403	20.18612988	0.99999221	1.45E-35	0.999999999	7.484299934	5.829776236	0.999999999	0.306570751	0.693421138	2.307270425	21.61205377	0.999991889	7.13E-33	1	8.434006641	6.000241754	1
0.5	0.3	0.25	0.5	0.028722589	0.971270876	1.558363254	12.27262878	0.999993465	5.86E-18	0.994887011	26.68115829	7.920609809	0.994887011	0.05797781	0.942012602	1.553034629	12.66451778	0.999990412	1.32E-15	0.988527854	23.89360634	9.802066741	0.988527854
0.5	0.3	0.25	0.75	0.008793542	0.99120211	1.246702714	9.376490909	0.999995652	1.78E-11	0.827671011	21.14214276	10.11786748	0.827671011	0.012787888	0.987202435	1.230450876	9.230373776	0.999990323	2.33E-08	0.510243242	19.41727362	13.28206819	0.510243266
0.5	0.3	0.25	0.9	0.004586301	0.995407258	1.158736048	8.369607732	0.999993559	4.99E-10	0.611719021	18.43720061	10.22053471	0.611719021	0.005507994	0.994488442	1.137907811	8.043592926	0.999996436	2.32E-06	0.181378154	17.72067683	13.32308161	0.181380473
0.5	0.3	0.25	1	0.003016169	0.996979334	1.119906282	7.858508569	0.999995504	3.07E-09	0.483719589	17.51460965	10.2299166	0.483719592	0.003199293	0.99679519	1.098391051	7.456717814	0.999994483	1.04E-05	0.0675917	15.9667994	12.39866674	0.067602134
0.5	0.3	0.5	0	0.97230038	0.027689713	19.14050574	194.5860521	0.999990093	8.50E-53	1	1.737827568	3.973508883	1	0.998005896	0.001984141	2.984106967	196.8040302	0.999990037	8.50E-53	1	1.737827568	3.973508883	1
0.5	0.3	0.5	0.1	0.640089542	0.35990066	8.669171248	78.43663926	0.999990203	6.39E-53	1	1.716476161	3.994737818	1	0.928809114	0.071181218	3.187170819	81.61813165	0.999990332	2.15E-52	1	1.751563237	4.010671843	1
0.5	0.3	0.5	0.25	0.339656673	0.660334525	5.320528964	40.47023151	0.999991197	4.48E-53	1	1.765308886	4.043908543	1	0.698152334	0.301838903	3.321211434	42.97148057	0.999991237	9.71E-52	1	1.851940939	4.139946195	1
0.5	0.3	0.5	0.5	0.132475691	0.867516593	3.40973791	23.91070591	0.999992283	1.47E-33	1	35.16118344	4.197463486	1	0.290772696	0.709219635	2.974538588	25.24229112	0.999992331	1.33E-33	1	35.70599642	4.611710967	1
0.5	0.3	0.5	0.75	0.058740885	0.941250144	2.541608921	17.63948949	0.999991029	1.60E-15	0.999925131	39.57241869	4.559311576	0.999925131	0.094106334	0.905886428	2.439382531	18.05877624	0.999992762	9.86E-15	0.999758621	39.81195227	5.818474541	0.999758621
0.5	0.3	0.5	0.9	0.037848445	0.962142378	2.215476186	15.43278136	0.999990824	2.44E-10	0.996821182	35.1326571	4.985716983	0.996821182	0.046596511	0.953393753	2.145997754	15.42361513	0.999990265	4.61E-09	0.982374718	34.53822837	7.548167662	0.982374723
0.5	0.3	0.5	1	0.028695741	0.971295084	2.046052079	14.3009331	0.999990825	3.07E-08	0.986192382	32.49166014	5.29639467	0.986192413	0.029315168	0.970676516	1.974380042	14.0294491	0.999991684	1.14E-06	0.913385267	31.87215516	8.788903741	0.913386403
0.5	0.3	0.75	0	0.970839604	0.029150487	19.98580069	194.5022394	0.999990091	3.30E-64	1	1.17031366	3.41473362	1	0.99850159	0.001488498	2.509630303	196.406513	0.999990088	3.30E-64	1	1.17031366	3.41473362	1
0.5	0.3	0.75	0.1	0.843603028	0.156386988	14.39210208	142.3934829	0.999990016	3.09E-64	1	1.177930447	3.427840215	1	0.980956171	0.019033938	3.389689703	145.6409418	0.999990109	8.83E-64	1	1.175048243	3.438112848	1
0.5	0.3	0.75	0.25	0.654460237	0.345529764	9.639528461	84.85002375	0.999990001	2.82E-64	1	1.198512351	3.450708368	1	0.907284787	0.092705647	4.078664204	87.80302385	0.999990434	3.84E-63	1	1.197356499	3.50981386	1
0.5	0.3	0.75	0.5	0.430469268	0.569520773	6.801311339	52.0269444	0.999990041	5.46E-50	1	32.39418707	3.49873807	1	0.673787924	0.326202804	4.676282708	54.04821525	0.999990728	1.44E-50	1	33.34360561	3.736622088	1
0.5	0.3	0.75	0.75	0.28686211	0.713129098	5.39975238	38.36999039	0.999991208	2.28E-23	1	53.12855	3.562427576	1	0.399606912	0.600384108	4.719294802	39.32360489	0.99999102	5.16E-23	1	53.50950056	4.10436215	1
0.5	0.3	0.75	0.9	0.22669929	0.773291297	4.827030575	33.37446963	0.999990587	3.38E-12	0.99999993	73.78824791	3.611001511	0.99999993	0.265015971	0.734974314	4.575466459	33.68152359	0.999990285	2.00E-11	0.999999586	73.75888258	4.408967941	0.999999586
0.5	0.3	0.75	1	0.194496831	0.805493528	4.512052472	30.77617138	0.999990359	9.93E-08	0.999990507	71.46155679	3.649679149	0.999990606	0.194972658	0.805017905	4.433625769	30.66556218	0.999990563	1.01E-06	0.999906784	71.34018783	4.672165987	0.99990779
0.5	0.3	1	0	0.969995863	0.029994149	20.46946215	194.4528953	0.999990012	5.04E-73	1	1.028391371	3.112205007	1	0.998770708	0.001219361	2.237992371	196.029677	0.999990068	5.04E-73	1	1.028391371	3.112205007	1
0.5	0.3	1	0.1	0.969668988	0.030321021	20.62576026	194.406223	0.999990009	5.07E-73	1	1.034222691	3.122034027	1	0.997339447	0.002650641	3.516527131	196.8779407	0.999990088	1.42E-72	1	1.029283375	3.130018844	1
0.5	0.3	1	0.25	0.969172842	0.030817213	20.86156576	194.3353651	0.999990055	5.13E-73	1	1.045933287	3.136998665	1	0.994566599	0.005423417	5.725793556	196.9998586	0.999990015	6.53E-72	1	1.033374237	3.179176249	1
0.5	0.3	1	0.5	0.968329274	0.031660825	21.25840623	194.2125257	0.999990099	5.90E-66	1	29.42832615	3.162592426	1	0.988101454	0.011888646	10.18355785	196.4375756	0.9999901	4.97E-67	1	30.52182546	3.321987558	1
0.5	0.3	1	0.75	0.967463023	0.032527021	21.66051025	194.0824521	0.999990044	9.06E-35	1	48.47419569	3.189106589	1	0.978964242	0.021025805	15.60517749	195.3813577	0.999990047	1.00E-34	1	49.06209726	3.539309744	1
0.5	0.3	1	0.9	0.966931462	0.033058629	21.90462201	194.0021193	0.999990091	3.95E-20	1	87.79972357	3.205509473	1	0.971958533	0.028031543	19.32686666	194.5310621	0.999990076	1.82E-19	1	88.00274195	3.704020291	1
0.5	0.3	1	1	0.966571777	0.033418312	22.06860721	193.9466633	0.999990089	1.82E-12	1	214.704395	3.216668795	1	0.96654729	0.0334428	22.00977509	193.8598676	0.99999009	2.10E-11	1	214.5808342	3.827938604	1
0.5	0.4	0	0	0.989995014	0.009995014	8.65126016	196.3594212	0.999990027	0.599879121	0.399879121	120.0495889	150.9142939	0.999758242	0.989995014	0.009995014	8.65126016	196.3594212	0.999990027	0.599879121	0.399879121	120.0495889	150.9142939	0.999758242
0.5	0.4	0	0.1	0.234048232	0.765945463	1.629513617	15.17390606	0.999993695	0.049494264	0.011927347	26.5854151	28.47112959	0.06142161	0.234048232	0.765945463	1.629513617	15.17390606	0.999993695	0.070852038	0.007455275	25.92485304	28.892257	0.078307313
0.5	0.4	0	0.25	0.046021761	0.953974938	1.16546878	8.776489912	0.999996699	0.002324786	0.001713665	16.7825233	16.95326506	0.004038452	0.046021761	0.953974938	1.16546878	8.776489912	0.999996699	0.021223218	9.50E-05	15.81490186	17.57818531	0.021318176
0.5	0.4	0	0.5	0.004602794	0.9953939	1.025971875	6.245124154	0.999996694	2.77E-05	0.000704665	12.22396055	11.91265187	0.000732363	0.004602794	0.9953939	1.025971875	6.245124154	0.999996694	0.012082841	3.07E-07	11.22085324	12.54680364	0.012083148
0.5	0.4	0	0.75	0.000535245	0.999462699	1.004202983	5.284158647	0.999997944	8.99E-07	0.000661726	10.59174148	10.15438971	0.000662625	0.000535245	0.999462699	1.004202983	5.284158647	0.999997944	0.011548192	5.33E-09	9.579942431	10.78361445	0.011548198
0.5	0.4	0	0.9	0.0001519	0.999845028	1.001397931	4.930482043	0.999996927	1.13E-07	0.000580524	9.722807404	9.287265177	0.000580637	0.0001519	0.999845028	1.001397931	4.930482043	0.999996927	0.010439604	3.90E-10	8.775943571	9.866912963	0.010439604
0.5	0.4	0	1	6.62E-05	0.999932574	1.000669588	4.741037056	0.99999882	7.06E-08	0.000790856	9.746073425	9.251858866	0.000790926	6.62E-05	0.999932574	1.000669588	4.741037056	0.99999882	0.012428567	2.29E-10	8.728542208	9.878343551	0.012428567
0.5	0.4	0.25	0	0.979915012	0.020075003	14.84550573	195.3020698	0.999990015	9.26E-46	1	3.226541037	5.07369601	1	0.997218769	0.002771259	3.667403992	197.085911	0.999990029	9.26E-46	1	3.226541037	5.07369601	1
0.5	0.4	0.25	0.1	0.45671573	0.543275162	4.355064934	40.80752475	0.999990892	5.55E-46	1	3.385661254	5.113651674	1	0.778757981	0.22123312	2.753884869	42.91019489	0.999991101	3.34E-45	1	3.334708028	5.153039236	1
0.5	0.4	0.25	0.25	0.171588811	0.828401762	2.486483006	20.70340042	0.999990573	1.06E-38	1	29.65058043	5.317519648	1	0.373198731	0.626792762	2.229360559	21.95791295	0.999991493	8.24E-39	1	25.8835854	5.538410938	1
0.5	0.4	0.25	0.5	0.047477659	0.95251307	1.595515095	12.69772522	0.999990729	9.12E-19	0.997394026	27.19483093	6.656323575	0.997394026	0.087559975	0.912433518	1.585982249	13.08920554	0.999993494	5.94E-17	0.994641564	26.11756298	8.399032352	0.994641564
0.5	0.4	0.25	0.75	0.016304368	0.983688905	1.286760043	9.75246049	0.999993273	1.77E-12	0.899731048	21.30201096	8.399814799	0.899731048	0.022570071	0.977423497	1.273233003	9.665590042	0.999993568	2.73E-09	0.669877096	20.5900549	12.18487495	0.669877099
0.5	0.4	0.25	0.9	0.009053822	0.990942487	1.193005622	8.722040566	0.999996309	1.18E-10	0.763312107	19.46818556	8.869685254	0.763312107	0.010559865	0.989433102	1.174010728	8.456455376	0.999992967	2.40E-07	0.308095519	17.96986336	12.26499537	0.308095759
0.5	0.4	0.25	1	0.006203266	0.993789098	1.149913938	8.195924082	0.999992364	2.69E-10	0.646829632	17.61163428	8.77550195	0.646829632	0.006471474	0.9935247	1.129169389	7.847520009	0.999996174	2.26E-06	0.159239259	17.05090985	12.17147972	0.159241516
0.5	0.4	0.5	0	0.977996566	0.021993452	16.04353514	195.2028133	0.999990018	9.62E-67	1	1.934618915	3.716585323	1	0.998312185	0.001677817	2.681652506	196.557466	0.999990002	9.62E-67	1	1.934618915	3.716585323	1
0.5	0.4	0.5	0.1	0.702413961	0.297576469	7.529315046	79.11722218	0.999990431	7.25E-67	1	1.932107776	3.730836589	1	0.941245228	0.058745157	2.840992099	81.68484917	0.999990385	3.22E-66	1	1.945264596	3.7523519	1
0.5	0.4	0.5	0.25	0.425267185	0.574724113	4.758019257	41.15704825	0.999991298	5.15E-67	1	2.156134578	3.76275667	1	0.749883017	0.250108095	2.976844302	43.18976005	0.999991112	2.40E-65	1	2.063468029	3.869222564	1
0.5	0.4	0.5	0.5	0.199712015	0.800278798	3.162555141	24.55478593	0.999990814	4.68E-34	1	35.54558097	3.857055701	1	0.374351078	0.625641027	2.746130334	25.67736456	0.999992105	5.15E-34	1	36.06350419	4.270333187	1
0.5	0.4	0.5	0.75	0.102440214	0.897552112	2.430805038	18.22536289	0.999992326	6.28E-16	0.999975109	40.46115488	4.058105139	0.999975109	0.150161015	0.849829771	2.334274165	18.61046402	0.999990786	3.22E-15	0.999892662	40.20688746	5.150885054	0.999892662
0.5	0.4	0.5	0.9	0.070996365	0.928995946	2.152363752	15.988504	0.999992311	1.07E-10	0.998818471	36.09396886	4.286280574	0.998818471	0.083965191	0.916026707	2.096438882	16.01943918	0.999991898	1.55E-09	0.992084344	35.70751252	6.326411899	0.992084345
0.5	0.4	0.5	1	0.056250449	0.943741997	2.0061872	14.84023659	0.999992446	1.41E-08	0.994540797	33.46814532	4.464960514	0.994540811	0.05697396	0.94301897	1.953268427	14.65625239	0.99999293	3.84E-07	0.956731633	33.01460398	7.290153959	0.956732017
0.5	0.4	0.75	0	0.977174261	0.022815796	16.55578043	195.164518	0.999990058	1.33E-79	1	1.258141442	3.205637803	1	0.998739698	0.001250322	2.262071393	196.0567724	0.999990021	1.33E-79	1	1.258141442	3.205637803	1
0.5	0.4	0.75	0.1	0.87581276	0.12417725	12.06362689	143.1098388	0.99999001	1.26E-79	1	1.26332314	3.214436971	1	0.984340621	0.015649444	2.979773377	145.6170979	0.999990066	4.65E-79	1	1.262730869	3.228947281	1
0.5	0.4	0.75	0.25	0.719562063	0.280428018	8.234117203	85.60269619	0.999990081	1.17E-79	1	1.280830998	3.229492554	1	0.925083071	0.074907325	3.546066526	87.92459817	0.999990396	2.99E-78	1	1.287792512	3.294926333	1
0.5	0.4	0.75	0.5	0.521295726	0.478695026	5.918935732	52.81120222	0.999990751	1.31E-50	1	32.73445466	3.26020843	1	0.734616339	0.265373728	4.073436289	54.40148175	0.999990067	5.08E-51	1	33.55842091	3.492673354	1
0.5	0.4	0.75	0.75	0.381576334	0.618414718	4.769861445	39.16492911	0.999991052	5.79E-24	1	53.49141423	3.299471629	1	0.492054135	0.50793734	4.165631446	39.92554442	0.999991474	1.67E-23	1	53.84629176	3.8042565	1
0.5	0.4	0.75	0.9	0.318248727	0.681743103	4.299945505	34.16878058	0.99999183	9.08E-13	0.999999982	74.50787034	3.328320235	0.999999982	0.358820187	0.641171627	4.081163428	34.42078883	0.999991814	6.52E-12	0.999999872	74.51551415	4.053393301	0.999999872
0.5	0.4	0.75	1	0.282689695	0.717301844	4.041503597	31.56776915	0.999991539	2.80E-08	0.999997461	72.29994106	3.35049056	0.999997489	0.283059528	0.716932151	3.984958674	31.48627965	0.999991679	3.37E-07	0.99996993	72.22969875	4.256377811	0.999970267
0.5	0.4	1	0	0.97671096	0.0232791	16.84318699	195.1428302	0.99999006	3.62E-89	1	1.04415382	2.907097811	1	0.998971782	0.001018275	2.02515705	195.6229226	0.999990058	3.62E-89	1	1.04415382	2.907097811	1
0.5	0.4	1	0.1	0.976541304	0.023448787	16.92933197	195.117849	0.999990091	3.65E-89	1	1.050995229	2.914039313	1	0.997815279	0.002174773	3.0702428	196.6596456	0.999990052	1.32E-88	1	1.045058329	2.925705124	1
0.5	0.4	1	0.25	0.976284394	0.023705692	17.05917966	195.0788703	0.999990086	3.70E-89	1	1.064196378	2.924517239	1	0.995638543	0.004351552	4.851822929	196.9557345	0.999990096	8.88E-88	1	1.049767014	2.973615587	1
0.5	0.4	1	0.5	0.975849447	0.024140565	17.27740549	195.0108602	0.999990012	1.16E-66	1	29.7524253	2.942182343	1	0.990721472	0.009268575	8.393403722	196.6395246	0.999990047	1.71E-67	1	30.70520804	3.104877387	1
0.5	0.4	1	0.75	0.97540555	0.024584488	17.4981589	194.9416738	0.999990039	1.73E-35	1	48.82990289	2.960143999	1	0.983952367	0.016037716	12.65940292	195.8989076	0.999990084	2.79E-35	1	49.34185376	3.296941463	1
0.5	0.4	1	0.9	0.975134572	0.024855462	17.6318806	194.8983907	0.999990034	7.41E-21	1	88.17700592	2.971085192	1	0.978845262	0.021144738	15.57735529	195.2862937	0.999990001	4.43E-20	1	88.37419941	3.440006556	1
0.5	0.4	1	1	0.974951898	0.025038166	17.72160783	194.8693802	0.999990064	3.38E-13	1	215.0519939	2.978455039	1	0.974938033	0.025052032	17.67816637	194.8058148	0.999990065	4.69E-12	1	214.9957172	3.546763777	1
0.5	0.5	0	0	0.989995014	0.009995014	8.65126016	196.3594212	0.999990027	0.499874084	0.499874084	136.3941133	136.3941133	0.999748169	0.989995014	0.009995014	8.65126016	196.3594212	0.999990027	0.499874084	0.499874084	136.3941133	136.3941133	0.999748169
0.5	0.5	0	0.1	0.234048232	0.765945463	1.629513617	15.17390606	0.999993695	0.020453192	0.03075538	27.87066637	27.3532162	0.051208572	0.234048232	0.765945463	1.629513617	15.17390606	0.999993695	0.03075538	0.020453192	27.3532162	27.87066637	0.051208572
0.5	0.5	0	0.25	0.046021761	0.953974938	1.16546878	8.776489912	0.999996699	0.000518405	0.006472464	17.2282714	16.46303232	0.006990869	0.046021761	0.953974938	1.16546878	8.776489912	0.999996699	0.006472464	0.000518405	16.46303232	17.2282714	0.006990869
0.5	0.5	0	0.5	0.004602794	0.9953939	1.025971875	6.245124154	0.999996694	3.34E-06	0.003145791	12.40422951	11.6175915	0.003149128	0.004602794	0.9953939	1.025971875	6.245124154	0.999996694	0.003145791	3.34E-06	11.6175915	12.40422951	0.003149128
0.5	0.5	0	0.75	0.000535245	0.999462699	1.004202983	5.284158647	0.999997944	7.87E-08	0.002956764	10.70096022	9.90894713	0.002956842	0.000535245	0.999462699	1.004202983	5.284158647	0.999997944	0.002956764	7.87E-08	9.90894713	10.70096022	0.002956842
0.5	0.5	0	0.9	0.0001519	0.999845028	1.001397931	4.930482043	0.999996927	7.42E-09	0.002617766	9.804746012	9.070267814	0.002617774	0.0001519	0.999845028	1.001397931	4.930482043	0.999996927	0.002617766	7.42E-09	9.070267814	9.804746012	0.002617774
0.5	0.5	0	1	6.62E-05	0.999932574	1.000669588	4.741037056	0.99999882	4.46E-09	0.003318107	9.820664633	9.030545091	0.003318111	6.62E-05	0.999932574	1.000669588	4.741037056	0.99999882	0.003318107	4.46E-09	9.030545091	9.820664633	0.003318111
0.5	0.5	0.25	0	0.982875453	0.017114612	13.13478036	195.6399638	0.999990065	1.26E-55	1	3.556907619	4.730461068	1	0.997523989	0.002466098	3.38395742	196.9683662	0.999990088	1.26E-55	1	3.556907619	4.730461068	1
0.5	0.5	0.25	0.1	0.512492388	0.487498839	4.055627477	41.19923037	0.999991227	9.65E-56	1	3.783755341	4.758652731	1	0.80601205	0.193978554	2.573693402	43.01937481	0.999990603	6.79E-55	1	3.702049072	4.809670868	1
0.5	0.5	0.25	0.25	0.218922291	0.78107063	2.412309087	21.0692721	0.999992921	4.69E-39	1	30.16952763	4.893641724	1	0.428726069	0.571265389	2.147653362	22.18772134	0.999991458	3.04E-39	1	30.65444444	5.149945693	1
0.5	0.5	0.25	0.5	0.069443945	0.930550162	1.604531034	13.0097652	0.999994107	3.85E-19	0.998804903	28.2610467	5.773454469	0.998804903	0.11933357	0.880658464	1.591440318	13.38930067	0.999992034	8.43E-18	0.996719847	27.04626194	7.390521628	0.996719847
0.5	0.5	0.25	0.75	0.026328083	0.973662712	1.308471989	10.03142101	0.999990795	3.07E-13	0.940131343	21.40098153	7.072656669	0.940131343	0.035100201	0.964890594	1.297206076	9.984761696	0.999990795	3.78E-10	0.760922681	20.806636	10.89899576	0.760922682
0.5	0.5	0.25	0.9	0.015415591	0.984579158	1.214213124	8.985890469	0.999994749	1.88E-11	0.849401049	19.54647455	7.518729495	0.849401049	0.017606079	0.982390013	1.197489367	8.769477907	0.999996091	7.06E-08	0.448362663	19.00912412	11.68625338	0.448362734
0.5	0.5	0.25	1	0.010928807	0.989067555	1.169689652	8.450542273	0.999996363	1.24E-10	0.77542715	18.60633922	7.68395186	0.775427151	0.011280905	0.988712504	1.150672346	8.150294826	0.999993409	3.97E-07	0.256612076	17.19722672	11.35709802	0.256612473
0.5	0.5	0.5	0	0.981704403	0.01828561	13.90274595	195.5893006	0.999990013	1.70E-80	1	2.105088166	3.484912542	1	0.9985161	0.00147399	2.472070835	196.3381176	0.999990091	1.70E-80	1	2.105088166	3.484912542	1
0.5	0.5	0.5	0.1	0.746052457	0.25393805	6.705112133	79.55395713	0.999990507	1.37E-80	1	2.134979195	3.494840723	1	0.949421614	0.050568443	2.597047263	81.70400053	0.999990057	8.02E-80	1	2.114757078	3.521000783	1
0.5	0.5	0.5	0.25	0.492270672	0.507719493	4.33122952	41.60241719	0.999990164	1.01E-69	1	25.79302354	3.516503999	1	0.785229456	0.214761354	2.724278524	43.31359305	0.99999081	1.27E-70	1	26.83903955	3.630827298	1
0.5	0.5	0.5	0.5	0.261972304	0.738017725	2.955554013	24.98649718	0.999990029	1.86E-34	1	35.79628202	3.577921224	1	0.441498298	0.558493951	2.560444537	25.95291549	0.999992249	2.48E-34	1	36.27993685	3.987698171	1
0.5	0.5	0.5	0.75	0.148960426	0.851030411	2.320983203	18.63067223	0.999990837	2.53E-16	0.999989006	40.53808503	3.699618727	0.999989006	0.205346972	0.794646403	2.229279005	18.97989226	0.999993375	1.71E-15	0.999950494	41.13375714	4.695593189	0.999950494
0.5	0.5	0.5	0.9	0.108904656	0.891085752	2.077794504	16.37801697	0.999990408	4.19E-11	0.999465441	36.14596602	3.831112277	0.999465441	0.125338502	0.874655634	2.030399061	16.42491393	0.999994136	8.12E-10	0.995914544	36.73873313	5.564271153	0.995914545
0.5	0.5	0.5	1	0.089167707	0.910822634	1.949384774	15.22032027	0.999990341	5.45E-09	0.997475395	33.51938852	3.936907469	0.997475401	0.089929954	0.910060865	1.908256258	15.08419792	0.999990819	1.38E-07	0.975240064	33.17828263	6.300235609	0.975240201
0.5	0.5	0.75	0	0.981217982	0.018772072	14.22294117	195.5720231	0.999990054	1.00E-94	1	1.373594901	2.999989878	1	0.998896113	0.001093936	2.094767562	195.7597055	0.999990049	1.00E-94	1	1.373594901	2.999989878	1
0.5	0.5	0.75	0.1	0.89689041	0.103099741	10.46090821	143.5587966	0.999990151	9.55E-95	1	1.376603804	3.006348145	1	0.986532552	0.013457569	2.702793423	145.5789788	0.999990122	4.88E-94	1	1.377172616	3.024757586	1
0.5	0.5	0.75	0.25	0.763928778	0.236061696	7.244318568	86.07406917	0.999990474	5.36E-94	1	19.49293407	3.017061719	1	0.936566672	0.063423773	3.18199849	87.98965234	0.999990445	5.14E-93	1	1.47753491	3.090022152	1
0.5	0.5	0.75	0.5	0.587864159	0.412126328	5.281980777	53.30205739	0.999990487	4.34E-51	1	32.96350078	3.038408315	1	0.775481534	0.224508784	3.649176311	54.61563252	0.999990318	2.30E-51	1	33.7013977	3.27453652	1
0.5	0.5	0.75	0.75	0.456373905	0.543617425	4.304191599	39.66584973	0.999991329	1.98E-24	1	53.7325904	3.064895911	1	0.560436513	0.439554049	3.760759884	40.29842449	0.999990562	7.15E-24	1	54.0593652	3.554684865	1
0.5	0.5	0.75	0.9	0.393820349	0.606171467	3.904046612	34.67215911	0.999991815	3.14E-13	0.999999994	74.61985871	3.08383045	0.999999994	0.433941474	0.566048586	3.709593838	34.88487463	0.99999006	2.65E-12	0.999999941	74.08772519	3.772815297	0.999999941
0.5	0.5	0.75	1	0.357634163	0.642357176	3.683972364	32.07164414	0.999991339	9.70E-09	0.9999991	72.36678316	3.098048833	0.99999911	0.357922906	0.642068551	3.64056002	32.00680465	0.999991457	1.41E-07	0.999987082	72.32013513	3.944983219	0.999987223
0.5	0.5	1	0	0.980949022	0.019040992	14.39985831	195.5615301	0.999990014	7.77E-105	1	1.066220408	2.715022422	1	0.999107725	0.000882355	1.880443601	195.2671045	0.999990079	7.77E-105	1	1.066220408	2.715022422	1
0.5	0.5	1	0.1	0.980854213	0.019135853	14.45004937	195.5476223	0.999990066	7.84E-105	1	1.074322711	2.720019804	1	0.99812947	0.001860532	2.769594095	196.4515753	0.999990002	3.93E-104	1	1.066989955	2.734387076	1
0.5	0.5	1	0.25	0.980710858	0.019279236	14.52565967	195.5254189	0.999990094	7.97E-105	1	1.089545325	2.727540942	1	0.996327833	0.003662171	4.27038541	196.8750301	0.999990004	4.24E-103	1	1.072277524	2.782177379	1
0.5	0.5	1	0.5	0.980468798	0.019521275	14.65261195	195.4860932	0.999990074	3.36E-67	1	29.96986679	2.740154085	1	0.992355354	0.007634704	7.220194366	196.7376833	0.999990058	7.62E-68	1	30.82343258	2.908283483	1
0.5	0.5	1	0.75	0.980222636	0.019767417	14.78084144	195.4453444	0.999990054	4.96E-36	1	49.06401625	2.752883044	1	0.986995051	0.012994991	10.74507276	196.1910618	0.999990042	1.10E-35	1	49.52326596	3.08732815	1
0.5	0.5	1	0.9	0.980072873	0.019917208	14.85844638	195.4208881	0.999990081	2.11E-21	1	88.42210559	2.760585153	1	0.982999268	0.01699076	13.14834925	195.7231762	0.999990028	1.61E-20	1	88.60934088	3.218423786	1
0.5	0.5	1	1	0.979972087	0.020017945	14.91043417	195.4030202	0.999990033	9.54E-14	1	215.2605489	2.765749913	1	0.979963137	0.020026896	14.87647035	195.352673	0.999990033	1.61E-12	1	215.2355055	3.315392273	1
0.5	0.6	0	0	0.989995014	0.009995014	8.65126016	196.3594212	0.999990027	0.399879121	0.599879121	150.9142939	120.0495889	0.999758242	0.989995014	0.009995014	8.65126016	196.3594212	0.999990027	0.399879121	0.599879121	150.9142939	120.0495889	0.999758242
0.5	0.6	0	0.1	0.234048232	0.765945463	1.629513617	15.17390606	0.999993695	0.007455275	0.070852038	28.892257	25.92485304	0.078307313	0.234048232	0.765945463	1.629513617	15.17390606	0.999993695	0.011927347	0.049494264	28.47112959	26.5854151	0.06142161
0.5	0.6	0	0.25	0.046021761	0.953974938	1.16546878	8.776489912	0.999996699	9.50E-05	0.021223218	17.57818531	15.81490186	0.021318176	0.046021761	0.953974938	1.16546878	8.776489912	0.999996699	0.001713665	0.002324786	16.95326506	16.7825233	0.004038452
0.5	0.6	0	0.5	0.004602794	0.9953939	1.025971875	6.245124154	0.999996694	3.07E-07	0.012082841	12.54680364	11.22085324	0.012083148	0.004602794	0.9953939	1.025971875	6.245124154	0.999996694	0.000704665	2.77E-05	11.91265187	12.22396055	0.000732363
0.5	0.6	0	0.75	0.000535245	0.999462699	1.004202983	5.284158647	0.999997944	5.33E-09	0.011548192	10.78361445	9.579942431	0.011548198	0.000535245	0.999462699	1.004202983	5.284158647	0.999997944	0.000661726	8.99E-07	10.15438971	10.59174148	0.000662625
0.5	0.6	0	0.9	0.0001519	0.999845028	1.001397931	4.930482043	0.999996927	3.90E-10	0.010439604	9.866912963	8.775943571	0.010439604	0.0001519	0.999845028	1.001397931	4.930482043	0.999996927	0.000580524	1.13E-07	9.287265177	9.722807404	0.000580637
0.5	0.6	0	1	6.62E-05	0.999932574	1.000669588	4.741037056	0.99999882	2.29E-10	0.012428567	9.878343551	8.728542208	0.012428567	6.62E-05	0.999932574	1.000669588	4.741037056	0.99999882	0.000790856	7.06E-08	9.251858866	9.746073425	0.000790926
0.5	0.6	0.25	0	0.98504242	0.014947665	11.83030699	195.8765398	0.999990084	3.29E-65	1	3.914902597	4.388497089	1	0.997747738	0.002242296	3.16764196	196.8346784	0.999990035	3.29E-65	1	3.914902597	4.388497089	1
0.5	0.6	0.25	0.1	0.557845685	0.442144408	3.806506854	41.48332576	0.999990093	3.69E-65	1	4.28205571	4.408514885	1	0.826411708	0.173579792	2.427493805	43.08415927	0.9999915	3.06E-64	1	4.142781548	4.47090138	1
0.5	0.6	0.25	0.25	0.263099247	0.736893192	2.336452625	21.34239815	0.999992438	2.29E-39	1	30.46481451	4.499116136	1	0.475278495	0.52471312	2.070117222	22.34769754	0.999991614	1.68E-39	1	30.95061486	4.786661946	1
0.5	0.6	0.25	0.5	0.093448905	0.906544063	1.599213302	13.2504652	0.999992969	1.50E-19	0.999327269	28.40679373	5.072517732	0.999327269	0.151746882	0.848243982	1.583203708	13.61334671	0.999990864	2.19E-18	0.99788653	27.5783085	6.608461959	0.99788653
0.5	0.6	0.25	0.75	0.038553546	0.961441843	1.318673378	10.24937104	0.999995389	1.84E-13	0.967111575	22.38695609	6.052447541	0.967111575	0.049892365	0.950102917	1.309143577	10.23107577	0.999995282	1.29E-10	0.837464647	21.8365085	9.978771353	0.837464647
0.5	0.6	0.25	0.9	0.023614486	0.976378661	1.22638708	9.193190006	0.999993148	4.01E-12	0.905777369	19.60209117	6.374038114	0.905777369	0.026546493	0.973447998	1.211801093	9.016684337	0.999994492	1.54E-08	0.553469855	19.1306737	10.71537025	0.55346987
0.5	0.6	0.25	1	0.0172311	0.982764059	1.18194287	8.651453441	0.999995158	2.52E-11	0.855110138	18.65700825	6.532440872	0.855110138	0.017660035	0.982330142	1.164839593	8.393362521	0.999990178	8.74E-08	0.357464453	17.30017305	10.56973134	0.35746454
0.5	0.6	0.5	0	0.984323515	0.015666506	12.3203819	195.8514348	0.999990021	3.33E-94	1	2.389213021	3.247234269	1	0.998655686	0.001334396	2.321673825	196.1223546	0.999990082	3.33E-94	1	2.389213021	3.247234269	1
0.5	0.6	0.5	0.1	0.778395109	0.221595343	6.075876342	79.85896575	0.999990452	3.56E-94	1	2.455058068	3.254313052	1	0.955107757	0.044882284	2.41635056	81.69850102	0.999990041	2.37E-93	1	2.400446214	3.286010805	1
0.5	0.6	0.5	0.25	0.545735629	0.454255069	3.994999336	41.91536237	0.999990698	4.26E-70	1	25.96566356	3.269383973	1	0.810739041	0.189251293	2.530397368	43.38667608	0.999990334	7.01E-71	1	26.91168319	3.394740877	1
0.5	0.6	0.5	0.5	0.317691049	0.682301471	2.782924927	25.29565771	0.99999252	8.25E-35	1	35.98218608	3.310547675	1	0.495807351	0.504185194	2.408032205	26.14031752	0.999992545	1.34E-34	1	36.42836779	3.726166401	1
0.5	0.6	0.5	0.75	0.19493059	0.805062971	2.22159908	18.92719703	0.99999356	1.37E-16	0.999995366	41.34073252	3.387311733	0.999995366	0.256882582	0.743110322	2.133864727	19.24336446	0.999992904	8.97E-16	0.999971382	41.23864291	4.331636191	0.999971382
0.5	0.6	0.5	0.9	0.148383202	0.851610319	2.005491764	16.66605254	0.999993522	2.66E-11	0.999754124	37.04377832	3.466870813	0.999754124	0.167430972	0.83256234	1.963895	16.71887201	0.999993312	3.90E-10	0.997565931	36.84230363	5.011741633	0.997565931
0.5	0.6	0.5	1	0.124580416	0.875413232	1.890961906	15.50295616	0.999993648	3.72E-09	0.998791739	34.4334972	3.531830638	0.998791743	0.125341247	0.874652659	1.857829382	15.39629539	0.999993907	9.21E-08	0.985157679	34.16438559	5.614189579	0.985157771
0.5	0.6	0.75	0	0.984032452	0.015957587	12.52044296	195.8440863	0.999990039	1.60E-110	1	1.532786756	2.791646099	1	0.999007542	0.000982475	1.973534256	195.4836218	0.999990017	1.60E-110	1	1.532786756	2.791646099	1
0.5	0.6	0.75	0.1	0.911797351	0.088192671	9.280569851	143.8651955	0.999990022	1.53E-110	1	1.5357656	2.796270102	1	0.988077501	0.011912571	2.502054612	145.5343936	0.999990072	1.24E-109	1	1.533728091	2.818361893	1
0.5	0.6	0.75	0.25	0.796130682	0.203859503	6.503395278	86.39693972	0.999990186	1.71E-94	1	23.29133608	2.803981788	1	0.944623052	0.055367163	2.915856834	88.02627725	0.999990215	9.13E-96	1	24.36114389	2.885077152	1
0.5	0.6	0.75	0.5	0.638468929	0.361521298	4.797240267	53.63836158	0.999990228	1.69E-51	1	33.1315434	2.819096486	1	0.804841582	0.195148807	3.332465037	54.75763203	0.999990389	1.20E-51	1	33.80213172	3.064654666	1
0.5	0.6	0.75	0.75	0.516016289	0.483973878	3.944438449	40.00973917	0.999990166	7.88E-25	1	53.9058663	2.837455103	1	0.612664006	0.387327281	3.450551975	40.55133948	0.999991287	3.62E-24	1	54.21123647	3.327362278	1
0.5	0.6	0.75	0.9	0.455828526	0.544161642	3.595235513	35.01871668	0.999990168	1.22E-13	0.999999997	74.14588002	2.850323709	0.999999997	0.494352322	0.505638138	3.419820337	35.20268725	0.99999046	1.32E-12	0.99999997	74.17329371	3.526948474	0.99999997
0.5	0.6	0.75	1	0.42029989	0.579691561	3.403173372	32.41951155	0.999991451	3.91E-09	0.999999632	72.41471371	2.859835444	0.999999636	0.420529244	0.579462307	3.368496257	32.3656017	0.99999155	6.99E-08	0.999993468	72.38141083	3.681033401	0.999993538
0.5	0.6	1	0	0.983873869	0.016116172	12.6296771	195.8401851	0.999990041	4.30E-121	1	1.099352964	2.537782712	1	0.999206332	0.000783723	1.775286001	194.9326976	0.999990055	4.30E-121	1	1.099352964	2.537782712	1
0.5	0.6	1	0.1	0.983819428	0.01617058	12.65933599	195.8305423	0.999990008	4.35E-121	1	1.109232702	2.541282139	1	0.998353209	0.001636865	2.552685754	196.2717749	0.999990074	3.46E-120	1	1.099647081	2.557697742	1
0.5	0.6	1	0.25	0.983737267	0.016252793	12.70406012	195.8180837	0.99999006	4.51E-114	1	21.13419274	2.546544671	1	0.996808655	0.003181345	3.85453947	196.7874043	0.99999	1.02E-115	1	22.25491444	2.605322213	1
0.5	0.6	1	0.5	0.983598775	0.016391303	12.77909434	195.795253	0.999990078	1.20E-67	1	30.12916146	2.555355856	1	0.993470241	0.006519775	6.389166311	196.7768177	0.999990017	3.99E-68	1	30.90187223	2.727792653	1
0.5	0.6	1	0.75	0.983458285	0.01653181	12.85481434	195.7716306	0.999990095	1.76E-36	1	49.23336584	2.564225113	1	0.989042458	0.010947566	9.395291774	196.3688146	0.999990024	5.26E-36	1	49.65125592	2.898137576	1
0.5	0.6	1	0.9	0.983372954	0.016617092	12.90056344	195.7557537	0.999990046	7.43E-22	1	88.59793558	2.569578385	1	0.985776403	0.014213668	11.43754334	196.0005383	0.999990072	7.27E-21	1	88.77731438	3.021272469	1
0.5	0.6	1	1	0.98331563	0.016674382	12.93121149	195.7449909	0.999990013	3.35E-14	1	215.397748	2.573161735	1	0.983309381	0.016680632	12.90373973	195.7033509	0.999990013	6.96E-13	1	215.3948016	3.111705851	1
0.5	0.7	0	0	0.989995014	0.009995014	8.65126016	196.3594212	0.999990027	0.299894231	0.699894231	164.0272228	101.2108428	0.999788462	0.989995014	0.009995014	8.65126016	196.3594212	0.999990027	0.299894231	0.699894231	164.0272228	101.2108428	0.999788462
0.5	0.7	0	0.1	0.234048232	0.765945463	1.629513617	15.17390606	0.999993695	0.002263106	0.14996337	29.74416146	23.98784171	0.152226476	0.234048232	0.765945463	1.629513617	15.17390606	0.999993695	0.003942911	0.109295871	29.38933071	24.8733348	0.113238782
0.5	0.7	0	0.25	0.046021761	0.953974938	1.16546878	8.776489912	0.999996699	1.30E-05	0.062428361	17.86656602	14.90058884	0.062441341	0.046021761	0.953974938	1.16546878	8.776489912	0.999996699	0.00037333	0.009094711	17.34303005	16.18066363	0.009468041
0.5	0.7	0	0.5	0.004602794	0.9953939	1.025971875	6.245124154	0.999996694	1.89E-08	0.041339616	12.66412758	10.65176574	0.041339635	0.004602794	0.9953939	1.025971875	6.245124154	0.999996694	0.000129192	0.000192732	12.14381409	11.98145096	0.000321924
0.5	0.7	0	0.75	0.000535245	0.999462699	1.004202983	5.284158647	0.999997944	2.31E-10	0.040166009	10.84829955	9.109899354	0.040166009	0.000535245	0.999462699	1.004202983	5.284158647	0.999997944	0.000125277	9.12E-06	10.34374517	10.44474519	0.000134394
0.5	0.7	0	0.9	0.0001519	0.999845028	1.001397931	4.930482043	0.999996927	1.35E-11	0.037378585	9.912925995	8.355224179	0.037378585	0.0001519	0.999845028	1.001397931	4.930482043	0.999996927	0.000109185	1.50E-06	9.451313389	9.617137521	0.000110686
0.5	0.7	0	1	6.62E-05	0.999932574	1.000669588	4.741037056	0.99999882	8.09E-12	0.042301458	9.920780893	8.297121843	0.042301458	6.62E-05	0.999932574	1.000669588	4.741037056	0.99999882	0.000160036	9.45E-07	9.418606515	9.651564598	0.000160981
0.5	0.7	0.25	0	0.986705102	0.013284935	10.79585317	196.0484613	0.999990037	1.46E-74	1	4.345337022	4.019043856	1	0.997905582	0.002084482	3.004495707	196.7051977	0.999990064	1.46E-74	1	4.345337022	4.019043856	1
0.5	0.7	0.25	0.1	0.595442344	0.404548238	3.596072552	41.69973895	0.999990582	1.30E-69	1	25.57991688	4.03282593	1	0.841896615	0.158094192	2.305859421	43.1120583	0.999990806	1.81E-70	1	26.59462497	4.108775519	1
0.5	0.7	0.25	0.25	0.303769855	0.696222293	2.264132322	21.5544098	0.999992148	1.14E-39	1	30.66859615	4.092256935	1	0.514465199	0.485526677	1.998083741	22.45924285	0.999991876	9.75E-40	1	31.12789184	4.413993037	1
0.5	0.7	0.25	0.5	0.118547269	0.88144472	1.586578524	13.44246814	0.999991989	6.47E-20	0.999627008	28.4985332	4.454616758	0.999627008	0.18377905	0.81621595	1.567949752	13.78629188	0.999995	1.05E-18	0.998834289	28.70613002	5.946027679	0.998834289
0.5	0.7	0.25	0.75	0.052574238	0.947420223	1.321744858	10.42538542	0.999994461	5.65E-14	0.980946967	22.44141749	5.110418669	0.980946967	0.066411888	0.93358237	1.313499247	10.42767443	0.999994258	3.34E-11	0.881054955	21.96031756	8.92828029	0.881054955
0.5	0.7	0.25	0.9	0.03346949	0.966522074	1.232530976	9.361542125	0.999991564	1.01E-12	0.943500708	19.64468302	5.359399904	0.943500708	0.037162396	0.96283045	1.21979832	9.217824001	0.999992847	4.00E-09	0.643192356	19.22280549	9.791832545	0.64319236
0.5	0.7	0.25	1	0.025030776	0.974963169	1.188947084	8.815181904	0.999993945	5.96E-12	0.911087886	18.69613273	5.489554552	0.911087886	0.025526477	0.97446919	1.173657837	8.593770749	0.999995667	5.07E-08	0.472634893	18.27901272	10.12532829	0.472634943
0.5	0.7	0.5	0	0.986277254	0.013712769	11.09693688	196.0382178	0.999990024	6.30E-107	1	2.800350883	2.983922967	1	0.998752748	0.001237288	2.211221029	195.9243489	0.999990036	6.30E-107	1	2.800350883	2.983922967	1
0.5	0.7	0.5	0.1	0.803361016	0.196629269	5.577200787	80.08433779	0.999990286	9.09E-107	1	2.859783985	2.988910946	1	0.959203268	0.040787127	2.277992542	81.67996185	0.999990395	6.74E-106	1	2.814907797	3.027667084	1
0.5	0.7	0.5	0.25	0.589236319	0.410754922	3.722485232	42.14744447	0.999991241	1.89E-70	1	26.10025629	2.999291989	1	0.829836197	0.170155053	2.376717207	43.42966637	0.99999125	4.06E-71	1	26.96235124	3.14082993	1
0.5	0.7	0.5	0.5	0.366952919	0.633039542	2.63767046	25.527543	0.999992462	3.81E-35	1	36.12249062	3.026680589	1	0.540223424	0.459766783	2.280955173	26.27313015	0.999990207	7.78E-35	1	36.53105223	3.462151687	1
0.5	0.7	0.5	0.75	0.238679972	0.761313164	2.133791383	19.15293742	0.999993136	6.37E-17	0.999997739	41.37974239	3.075063027	0.999997739	0.3038496	0.696143063	2.049226964	19.43966741	0.999992663	5.15E-16	0.999982423	41.30757715	4.005396229	0.999982423
0.5	0.7	0.5	0.9	0.187479095	0.812513804	1.939173016	16.88712572	0.999992899	1.23E-11	0.999878751	37.0676522	3.122934412	0.999878751	0.208380128	0.791612606	1.901701549	16.9415536	0.999992734	2.12E-10	0.998466164	36.91167131	4.566568322	0.998466164
0.5	0.7	0.5	1	0.160533663	0.839459258	1.835767773	15.72090361	0.999992921	1.71E-09	0.999397986	34.45627622	3.162011578	0.999397988	0.161270428	0.838722739	1.808373079	15.6342585	0.999993167	4.83E-08	0.990393305	34.24084926	5.062249015	0.990393354
0.5	0.7	0.75	0	0.986107645	0.013882357	11.21764763	196.0350047	0.999990002	1.24E-127	1	2.069398336	2.579779697	1	0.999088077	0.000901991	1.883676565	195.2570646	0.999990067	1.24E-127	1	2.069398336	2.579779697	1
0.5	0.7	0.75	0.1	0.922912847	0.077077209	8.370834806	144.088346	0.999990055	1.81E-127	1	2.140390604	2.582981098	1	0.989193868	0.010796282	2.352093983	145.4874775	0.99999015	1.47E-126	1	2.024352153	2.608803126	1
0.5	0.7	0.75	0.25	0.820579157	0.179411118	5.925245232	86.63256294	0.999990275	7.06E-95	1	23.41535644	2.588286802	1	0.950477105	0.049513168	2.714032311	88.04111673	0.999990273	5.35E-96	1	24.3901459	2.677820946	1
0.5	0.7	0.75	0.5	0.678139683	0.321851355	4.414419197	53.88351494	0.999991038	7.10E-52	1	33.261763	2.598578225	1	0.82674756	0.173242752	3.086652229	54.85192937	0.999990312	6.86E-52	1	33.87187614	2.855871768	1
0.5	0.7	0.75	0.75	0.564345417	0.435645306	3.657333499	40.26052874	0.999990723	3.35E-25	1	54.04098873	2.610904199	1	0.653570896	0.346419501	3.204505832	40.73046502	0.999990397	2.01E-24	1	54.32376366	3.107838614	1
0.5	0.7	0.75	0.9	0.507085297	0.492905272	3.347167861	35.27177873	0.999990569	5.20E-14	0.999999999	74.20648809	2.619431139	0.999999999	0.543523616	0.456467319	3.187083432	35.43259058	0.999990935	7.26E-13	0.999999983	74.23893986	3.295108527	0.999999983
0.5	0.7	0.75	1	0.472788325	0.527203384	3.176571311	32.67370999	0.999991709	1.67E-09	0.99999984	72.45127962	2.625667586	0.999999842	0.472973322	0.527018471	3.148139818	32.62785969	0.999991793	3.81E-08	0.999996385	72.42831619	3.437207468	0.999996423
0.5	0.7	1	0	0.98601633	0.013973707	11.28294223	196.0346815	0.999990037	2.84E-139	1	1.154903269	2.365953385	1	0.99927393	0.00071612	1.700384683	194.6444622	0.99999005	2.84E-139	1	1.154903269	2.365953385	1
0.5	0.7	1	0.1	0.985985608	0.014004408	11.30007018	196.0289217	0.999990016	2.88E-139	1	1.167648564	2.368262832	1	0.998507493	0.001482565	2.397362706	196.0897649	0.999990058	4.81E-138	1	1.153704291	2.387248006	1
0.5	0.7	1	0.25	0.985939301	0.014050783	11.3259099	196.0226672	0.999990084	1.78E-114	1	21.2513971	2.371735695	1	0.997142991	0.002847012	3.554663948	196.686756	0.999990003	6.10E-116	1	22.27839975	2.435485438	1
0.5	0.7	1	0.5	0.985861285	0.014128745	11.3691833	196.0077609	0.99999003	4.72E-68	1	30.25254926	2.37754886	1	0.994254276	0.005735808	5.783042423	196.7791625	0.999990084	2.29E-68	1	30.94808022	2.555160219	1
0.5	0.7	1	0.75	0.985782337	0.014207739	11.41286752	195.9949062	0.999990076	6.87E-37	1	49.36334982	2.383396525	1	0.990494829	0.009495195	8.399932411	196.4750932	0.999990024	2.81E-36	1	49.74693212	2.718134623	1
0.5	0.7	1	0.9	0.985734445	0.014255598	11.43923345	195.9854881	0.999990044	2.89E-22	1	88.73210483	2.38692328	1	0.987754311	0.012235729	10.16809828	196.1824553	0.99999004	3.67E-21	1	88.90934964	2.834677584	1
0.5	0.7	1	1	0.985702305	0.014287717	11.45688897	195.9791125	0.999990022	1.30E-14	1	215.4933256	2.389282552	1	0.98569775	0.014292273	11.43426178	195.9440664	0.999990022	3.38E-13	1	215.514615	2.91978997	1
0.5	0.8	0	0	0.989995014	0.009995014	8.65126016	196.3594212	0.999990027	0.199919414	0.799919414	176.013819	78.66175972	0.999838828	0.989995014	0.009995014	8.65126016	196.3594212	0.999990027	0.199919414	0.799919414	176.013819	78.66175972	0.999838828
0.5	0.8	0	0.1	0.234048232	0.765945463	1.629513617	15.17390606	0.999993695	0.000509899	0.296982876	30.49178702	21.12160165	0.297492775	0.234048232	0.765945463	1.629513617	15.17390606	0.999993695	0.001014427	0.225453185	30.18074899	22.39614861	0.226467612
0.5	0.8	0	0.25	0.046021761	0.953974938	1.16546878	8.776489912	0.999996699	1.10E-06	0.168372544	18.11635877	13.4780167	0.168373643	0.046021761	0.953974938	1.16546878	8.776489912	0.999996699	6.05E-05	0.032528233	17.66747004	15.29424246	0.032588726
0.5	0.8	0	0.5	0.004602794	0.9953939	1.025971875	6.245124154	0.999996694	6.12E-10	0.128879422	12.76348686	9.751876291	0.128879423	0.004602794	0.9953939	1.025971875	6.245124154	0.999996694	1.78E-05	0.001247905	12.33225219	11.62454067	0.001265751
0.5	0.8	0	0.75	0.000535245	0.999462699	1.004202983	5.284158647	0.999997944	4.67E-12	0.126651302	10.90069752	8.365428279	0.126651302	0.000535245	0.999462699	1.004202983	5.284158647	0.999997944	1.84E-05	8.80E-05	10.49252563	10.24231802	0.000106367
0.5	0.8	0	0.9	0.0001519	0.999845028	1.001397931	4.930482043	0.999996927	2.12E-13	0.121301945	9.947207591	7.690617993	0.121301945	0.0001519	0.999845028	1.001397931	4.930482043	0.999996927	1.57E-05	1.77E-05	9.578680597	9.47578015	3.34E-05
0.5	0.8	0	1	6.62E-05	0.999932574	1.000669588	4.741037056	0.99999882	1.37E-13	0.131562239	9.951732591	7.621153036	0.131562239	6.62E-05	0.999932574	1.000669588	4.741037056	0.99999882	2.48E-05	1.08E-05	9.54938346	9.526238427	3.56E-05
0.5	0.8	0.25	0	0.988025156	0.011964907	9.951894611	196.1800225	0.999990062	1.00E-83	1	4.90273336	3.570084928	1	0.99799747	0.001992549	2.891884118	196.565823	0.999990019	1.00E-83	1	4.90273336	3.570084928	1
0.5	0.8	0.25	0.1	0.627117595	0.372873461	3.415861165	41.87029793	0.999991056	5.97E-70	1	25.70704925	3.578733022	1	0.853325454	0.146666028	2.20289667	43.10574771	0.999991482	1.02E-70	1	26.6531274	3.675792301	1
0.5	0.8	0.25	0.25	0.340979303	0.659012693	2.197008366	21.72387057	0.999991995	5.40E-40	1	30.82174613	3.614632798	1	0.547295186	0.452697012	1.930536221	22.53240785	0.999992198	5.64E-40	1	31.24724811	3.987191614	1
0.5	0.8	0.25	0.5	0.144035202	0.855955963	1.570325904	13.59939831	0.999991166	2.77E-20	0.999809171	28.56076171	3.824479123	0.999809171	0.214765857	0.785228815	1.54881416	13.92181845	0.999994672	4.56E-19	0.999236812	28.93935317	5.309321297	0.999236812
0.5	0.8	0.25	0.75	0.067973619	0.932019979	1.320403831	10.57103482	0.999993598	1.82E-14	0.989915012	22.4837221	4.218379523	0.989915012	0.084156914	0.915836406	1.313027342	10.58872761	0.999993321	9.79E-12	0.913820902	22.06075901	7.937702908	0.913820902
0.5	0.8	0.25	0.9	0.04473815	0.955251891	1.234685997	9.501553657	0.999990041	2.68E-13	0.96929435	19.67941466	4.384120917	0.96929435	0.049181908	0.950809309	1.223502474	9.385695809	0.999991217	1.14E-09	0.72017997	19.29812665	8.878260519	0.720179971
0.5	0.8	0.25	1	0.034175645	0.965817111	1.192349006	8.951763641	0.999992757	1.46E-12	0.950807193	18.72847266	4.47451417	0.950807193	0.034727008	0.965267457	1.178683482	8.762989084	0.999994465	1.51E-08	0.565162162	18.34909921	9.28431708	0.565162177
0.5	0.8	0.5	0	0.987792964	0.012197107	10.11970154	196.1772257	0.999990072	2.06E-119	1	3.079732046	2.676859431	1	0.998809166	0.00118084	2.136434887	195.7589147	0.999990006	2.06E-119	1	3.079732046	2.676859431	1
0.5	0.8	0.5	0.1	0.823232731	0.17675729	5.170979106	80.25772033	0.999990021	4.11E-111	1	20.8236347	2.680052861	1	0.961965042	0.038025469	2.172919606	81.63790507	0.999990511	1.50E-112	1	21.91205822	2.728494984	1
0.5	0.8	0.5	0.25	0.625253995	0.374736276	3.496693222	42.32625247	0.999990271	8.11E-71	1	26.2090717	2.686594366	1	0.843952503	0.156038021	2.252472002	43.44043855	0.999990524	2.37E-71	1	26.98602812	2.850835111	1
0.5	0.8	0.5	0.5	0.410388634	0.589603887	2.514063481	25.70785496	0.999992521	1.68E-35	1	36.23508402	2.703393032	1	0.57656202	0.423428688	2.172632959	26.36395405	0.999990708	4.62E-35	1	36.61054032	3.172543364	1
0.5	0.8	0.5	0.75	0.279506813	0.720486067	2.056589067	19.33032182	0.99999288	2.83E-17	0.999998957	41.40993412	2.731767569	0.999998957	0.346072776	0.653919806	1.974101425	19.5886738	0.999992583	3.06E-16	0.999989019	41.35943683	3.676224464	0.999989019
0.5	0.8	0.5	0.9	0.2251143	0.774878164	1.87946643	17.06191648	0.999992464	5.42E-12	0.999943634	37.08561483	2.75868909	0.999943634	0.247218637	0.752773713	1.844895267	17.11560194	0.99999235	1.20E-10	0.999019429	36.9647548	4.155388475	0.99901943
0.5	0.8	0.5	1	0.195828178	0.804164205	1.785179018	15.89386733	0.999992383	7.52E-10	0.999717973	34.47314904	2.780551803	0.999717974	0.196527794	0.80346482	1.762098193	15.82269314	0.999992614	2.66E-08	0.993716586	34.30171418	4.571949231	0.993716613
0.5	0.8	0.75	0	0.987702558	0.01228754	10.18596954	196.1775697	0.999990098	1.37E-140	1	2.350556299	2.339618066	1	0.999125983	0.000864018	1.830029795	195.0604186	0.99999	1.37E-140	1	2.350556299	2.339618066	1
0.5	0.8	0.75	0.1	0.931526917	0.068463201	7.646147508	144.2576508	0.999990118	6.94E-139	1	17.69891809	2.341563831	1	0.989830095	0.010159948	2.251861948	145.4067348	0.999990043	2.33E-139	1	3.019452804	2.374125915	1
0.5	0.8	0.75	0.25	0.839779111	0.160211142	5.460199884	86.81187168	0.999990253	2.86E-95	1	23.51574344	2.344781271	1	0.954304275	0.04568577	2.565953579	88.01402293	0.999990046	3.22E-96	1	24.38340524	2.44853478	1
0.5	0.8	0.75	0.5	0.710034109	0.289956613	4.103640805	54.06974452	0.999990722	2.91E-52	1	33.36657451	2.35099453	1	0.842775399	0.157214674	2.893340164	54.89843925	0.999990073	4.03E-52	1	33.91567	2.628031761	1
0.5	0.8	0.75	0.75	0.604154931	0.395836337	3.422436763	40.45137021	0.999991268	1.39E-25	1	54.14923631	2.358384233	1	0.685823922	0.31416717	3.004522108	40.85521253	0.999991092	1.15E-24	1	54.41805484	2.872082146	1
0.5	0.8	0.75	0.9	0.549928487	0.450062523	3.14323913	35.46448175	0.99999101	2.16E-14	1	74.2547917	2.363458934	1	0.583916218	0.416075202	2.995778343	35.60357675	0.99999142	4.08E-13	0.999999991	74.29483076	3.049582162	0.999999991
0.5	0.8	0.75	1	0.517089371	0.48290266	2.989671292	32.86741101	0.999992031	6.97E-10	0.999999933	72.48037309	2.367147382	0.999999934	0.517238876	0.482751148	2.966069366	32.82830461	0.999990023	1.97E-08	0.999997936	71.72977488	3.182292556	0.999997956
0.5	0.8	1	0	0.987654304	0.012335756	10.22149384	196.1764293	0.99999006	5.77E-156	1	2.068837478	2.154713108	1	0.999295405	0.000694655	1.663468539	194.4696003	0.99999006	5.77E-156	1	2.068837478	2.154713108	1
0.5	0.8	1	0.1	0.987638334	0.012351713	10.23056134	196.1732692	0.999990047	1.08E-155	1	2.087159341	2.156073324	1	0.998574548	0.001415477	2.311433638	195.9311072	0.999990025	8.06E-155	1	2.069998324	2.182048147	1
0.5	0.8	1	0.25	0.987614251	0.012375777	10.24421406	196.1684703	0.999990028	6.96E-115	1	21.34638898	2.158119173	1	0.997326769	0.002663301	3.368386286	196.5774268	0.999990071	3.78E-116	1	22.25145887	2.236102707	1
0.5	0.8	1	0.5	0.987573813	0.012416284	10.26715338	196.1630834	0.999990097	1.84E-68	1	30.35188268	2.161544375	1	0.994769944	0.005220076	5.360842489	196.7341516	0.99999002	1.37E-68	1	30.96967874	2.35834384	1
0.5	0.8	1	0.75	0.98753287	0.012457195	10.29022972	196.1547033	0.999990065	2.67E-37	1	49.46726727	2.164990125	1	0.991534772	0.008455297	7.659548735	196.5294888	0.999990068	1.54E-36	1	49.82256043	2.517050427	1
0.5	0.8	1	0.9	0.987508078	0.012481968	10.30416529	196.1495633	0.999990045	1.12E-22	1	88.83889656	2.167068057	1	0.98921459	0.010775498	9.19801232	196.3050351	0.999990088	1.91E-21	1	89.02104458	2.628439683	1
0.5	0.8	1	1	0.987491452	0.01249858	10.31349402	196.1460873	0.999990033	5.04E-15	1	215.5615275	2.168457923	1	0.987488099	0.012501934	10.29484231	196.116888	0.999990033	1.69E-13	1	215.6130747	2.709162556	1
0.5	0.9	0	0	0.989995014	0.009995014	8.65126016	196.3594212	0.999990027	0.09995467	0.89995467	187.0740138	49.63387443	0.999909341	0.989995014	0.009995014	8.65126016	196.3594212	0.999990027	0.09995467	0.89995467	187.0740138	49.63387443	0.999909341
0.5	0.9	0	0.1	0.234048232	0.765945463	1.629513617	15.17390606	0.999993695	6.24E-05	0.557282969	31.20220261	16.1457592	0.557345328	0.234048232	0.765945463	1.629513617	15.17390606	0.999993695	0.000161091	0.444132725	30.91065326	18.21503129	0.444293816
0.5	0.9	0	0.25	0.046021761	0.953974938	1.16546878	8.776489912	0.999996699	3.50E-08	0.422830857	18.34981864	10.81752521	0.422830892	0.046021761	0.953974938	1.16546878	8.776489912	0.999996699	5.70E-06	0.113534469	17.95375021	13.73356235	0.113540167
0.5	0.9	0	0.5	0.004602794	0.9953939	1.025971875	6.245124154	0.999996694	5.32E-12	0.37142548	12.85093278	8.028864303	0.37142548	0.004602794	0.9953939	1.025971875	6.245124154	0.999996694	1.50E-06	0.008569645	12.49060192	11.005868	0.008571144
0.5	0.9	0	0.75	0.000535245	0.999462699	1.004202983	5.284158647	0.999997944	2.01E-14	0.368344632	10.94471451	6.937942627	0.368344632	0.000535245	0.999462699	1.004202983	5.284158647	0.999997944	1.69E-06	0.000893917	10.6146531	9.881318356	0.000895607
0.5	0.9	0	0.9	0.0001519	0.999845028	1.001397931	4.930482043	0.999996927	6.32E-16	0.361131055	9.973315596	6.413167075	0.361131055	0.0001519	0.999845028	1.001397931	4.930482043	0.999996927	1.43E-06	0.000223944	9.683602632	9.178479685	0.000225371
0.5	0.9	0	1	6.62E-05	0.999932574	1.000669588	4.741037056	0.99999882	4.63E-16	0.376192249	9.975162166	6.337064561	0.376192249	6.62E-05	0.999932574	1.000669588	4.741037056	0.99999882	2.49E-06	0.0001375	9.659106981	9.234462654	0.000139988
0.5	0.9	0.25	0	0.989100678	0.010889407	9.248205806	196.281931	0.999990086	1.01E-92	1	5.811336555	2.913187169	1	0.997963218	0.002026847	2.867811656	196.4385006	0.999990065	1.01E-92	1	5.811336555	2.913187169	1
0.5	0.9	0.25	0.1	0.654171433	0.345820069	3.259686646	42.00835311	0.999991502	2.16E-70	1	25.81101307	2.917117032	1	0.859342608	0.140647857	2.117201299	43.03342179	0.999990465	4.95E-71	1	26.62833488	3.056471063	1
0.5	0.9	0.25	0.25	0.374945269	0.62504667	2.135378806	21.86247543	0.999991939	2.00E-40	1	30.94289714	2.933625239	1	0.572937077	0.427055497	1.863225337	22.55516458	0.999992574	2.95E-40	1	31.32296549	3.401365779	1
0.5	0.9	0.25	0.5	0.169413927	0.83057656	1.552469704	13.73011716	0.999990487	9.60E-21	0.9999246	28.60535364	3.027070985	0.9999246	0.244044133	0.755950334	1.526077111	14.02343841	0.999994467	1.98E-19	0.999536633	29.11844974	4.575383878	0.999536633
0.5	0.9	0.25	0.75	0.084369927	0.915622885	1.31634192	10.69375637	0.999992812	4.96E-15	0.995905534	22.51774054	3.206190238	0.995905534	0.102674734	0.897317747	1.309219988	10.72412064	0.99999248	2.68E-12	0.941369257	22.15681966	6.848775557	0.941369257
0.5	0.9	0.25	0.9	0.0571606	0.942835385	1.234208909	9.620185239	0.999995984	2.20E-13	0.988050305	20.64672418	3.300706619	0.988050305	0.062321363	0.937674987	1.224247556	9.532045771	0.99999635	6.67E-10	0.803696275	20.27978544	7.999276763	0.803696276
0.5	0.9	0.25	1	0.044477893	0.955513724	1.193291275	9.067731048	0.999991617	3.02E-13	0.97931619	18.75706571	3.331740995	0.97931619	0.045073749	0.954919471	1.18104375	8.913350169	0.99999322	4.03E-09	0.661197189	18.41650121	8.29396481	0.661197193
0.5	0.9	0.5	0	0.989004244	0.010985855	9.319500776	196.2820269	0.999990098	6.31E-132	1	3.901012202	2.223851085	1	0.998747452	0.001242566	2.14833935	195.6857679	0.999990018	6.31E-132	1	3.901012202	2.223851085	1
0.5	0.9	0.5	0.1	0.839433971	0.160556309	4.832976974	80.39582234	0.99999028	1.39E-111	1	20.9112017	2.225221811	1	0.962033161	0.037956855	2.118422901	81.50647524	0.999990016	7.73E-113	1	21.84297754	2.298339935	1
0.5	0.9	0.5	0.25	0.655534007	0.344456829	3.306292224	42.46866703	0.999990836	2.77E-71	1	26.29942228	2.228096367	1	0.851040884	0.148950165	2.156359778	43.37752469	0.999991049	1.28E-71	1	26.96813335	2.444041417	1
0.5	0.9	0.5	0.5	0.44874854	0.55124411	2.407716023	25.8520193	0.999992651	5.89E-36	1	36.32807386	2.235562594	1	0.604049726	0.395941481	2.07620842	26.40005582	0.999991206	2.54E-35	1	36.67083317	2.778794016	1
0.5	0.9	0.5	0.75	0.317221328	0.682771417	1.988588665	19.4732368	0.999992745	9.96E-18	0.999999622	41.43424069	2.248011873	0.999999622	0.383102197	0.616890428	1.905351658	19.69626257	0.999992626	1.68E-16	0.99999365	41.40476342	3.254690513	0.99999365
0.5	0.9	0.5	0.9	0.260756047	0.739236128	1.826006629	17.20340615	0.999992175	1.89E-12	0.99997944	37.09976749	2.259538822	0.99997944	0.283350319	0.716641799	1.792851417	17.25380554	0.999992118	6.40E-11	0.999418065	37.01184087	3.668051175	0.999418065
0.5	0.9	0.5	1	0.229784646	0.770207355	1.739333023	16.03429182	0.999992001	2.63E-10	0.999896514	34.48626454	2.268861181	0.999896514	0.230433202	0.769559007	1.719726947	15.97803489	0.999992208	1.38E-08	0.996178717	34.35738014	4.017072775	0.996178731
0.5	0.9	0.75	0	0.988967236	0.011022829	9.347263467	196.2812722	0.999990065	1.08E-155	1	2.713113496	1.945161582	1	0.999055478	0.000934564	1.856735913	195.0747186	0.999990042	1.08E-155	1	2.713113496	1.945161582	1
0.5	0.9	0.75	0.1	0.938401791	0.061588271	7.054165308	144.3893318	0.999990062	2.18E-139	1	18.33032214	1.945980572	1	0.989489805	0.0105003	2.23903242	145.2652373	0.999990104	4.81E-141	1	19.2914957	2.000769171	1
0.5	0.9	0.75	0.25	0.855259694	0.144730444	5.07731481	86.95280472	0.999990138	9.37E-96	1	23.59921382	1.947344172	1	0.955032262	0.044957996	2.488415034	87.90882602	0.999990258	1.79E-96	1	24.34054973	2.097439778	1
0.5	0.9	0.75	0.5	0.736215727	0.263774622	3.84588846	54.21611509	0.99999035	9.59E-53	1	33.45331909	1.949998805	1	0.852377325	0.147613372	2.749645619	54.88204939	0.999990697	2.19E-52	1	33.94016344	2.295325164	1
0.5	0.9	0.75	0.75	0.637444816	0.362545378	3.226437311	40.60115719	0.999990194	4.63E-26	1	54.23578422	1.953175449	1	0.710299192	0.289690882	2.841026939	40.92937529	0.999990073	6.03E-25	1	54.4975156	2.541058346	1
0.5	0.9	0.75	0.9	0.586158178	0.413833274	2.972456988	35.61605918	0.999991452	7.22E-15	1	74.29445825	1.955361443	1	0.616985788	0.383006093	2.83613511	35.73031892	0.999991881	2.12E-13	0.999999995	74.34626532	2.713065513	0.999999995
0.5	0.9	0.75	1	0.554831654	0.445158714	2.832756047	33.01961273	0.999990368	2.16E-10	0.999999977	71.76513001	1.956949789	0.999999977	0.554948884	0.445041554	2.813378971	32.98805749	0.999990438	1.02E-08	0.999998923	71.76685262	2.839199938	0.999998933
0.5	0.9	1	0	0.988947648	0.0110424	9.362056074	196.2809557	0.999990048	1.36E-170	1	2.109736063	1.781720032	1	0.999227482	0.000762574	1.69335264	194.5471823	0.999990056	1.36E-170	1	2.109736063	1.781720032	1
0.5	0.9	1	0.1	0.988941247	0.011048795	9.365744544	196.2796223	0.999990042	6.68E-160	1	16.69112829	1.782323373	1	0.998493686	0.001496404	2.334844321	195.8725026	0.99999009	7.47E-162	1	17.66492225	1.828786882	1
0.5	0.9	1	0.25	0.988931599	0.011058434	9.37129719	196.2775988	0.999990033	2.21E-115	1	21.42548151	1.783231065	1	0.99730011	0.002689974	3.334252545	196.4659205	0.999990084	2.12E-116	1	22.2034771	1.905077165	1
0.5	0.9	1	0.5	0.988915392	0.011074627	9.380605839	196.2741607	0.999990019	5.84E-69	1	30.43414482	1.784751259	1	0.995007322	0.004982765	5.130320481	196.6629348	0.999990087	7.45E-69	1	30.97799364	2.0494126	1
0.5	0.9	1	0.75	0.98889902	0.011090985	9.389984107	196.2706355	0.999990005	8.44E-38	1	49.55285105	1.786281044	1	0.992241671	0.007748361	7.132009936	196.5391083	0.999990032	7.83E-37	1	49.8857196	2.217023776	1
0.5	0.9	1	0.9	0.988889166	0.011100931	9.395689135	196.2715297	0.999990096	3.54E-23	1	88.92654343	1.787203709	1	0.990305172	0.009684866	8.450530824	196.3812329	0.999990038	9.24E-22	1	89.1197233	2.329240126	1
0.5	0.9	1	1	0.988882527	0.011107563	9.399477971	196.2700704	0.99999009	1.59E-15	1	215.6125238	1.787820881	1	0.988880132	0.011109958	9.384461644	196.2468522	0.999990091	7.92E-14	1	215.699954	2.409018211	1
0.5	1	0	0	0.989995014	0.009995014	8.651260161	196.3594212	0.999990027	0	1	NA	476.1530612	1	0.989995014	0.009995014	8.651260161	196.3594212	0.999990027	0	1	NA	476.1530612	1
0.5	1	0	0.1	0.234048232	0.765945463	1.629513617	15.17390606	0.999993695	1.00E-54	1	32.25774992	14.36363636	1	0.234048232	0.765945463	1.629513617	15.17390606	0.999993695	0	1	NA	14.36363636	1
0.5	1	0	0.25	0.046021761	0.953974938	1.16546878	8.776489912	0.999996699	2.66E-68	1	18.72813154	6.818181818	1	0.046021761	0.953974938	1.16546878	8.776489912	0.999996699	0	1	NA	6.818181818	1
0.5	1	0	0.5	0.004602794	0.9953939	1.025971875	6.245124154	0.999996694	7.70E-64	1	12.97344119	5.6	1	0.004602794	0.9953939	1.025971875	6.245124154	0.999996694	0	1	NA	5.6	1
0.5	1	0	0.75	0.000535245	0.999462699	1.004202983	5.284158647	0.999997944	3.44E-50	1	10.99596696	2	1	0.000535245	0.999462699	1.004202983	5.284158647	0.999997944	0	1	NA	2	1
0.5	1	0	0.9	0.0001519	0.999845028	1.001397931	4.930482043	0.999996927	1.19E-50	1	9.99912902	4.4	1	0.0001519	0.999845028	1.001397931	4.930482043	0.999996927	0	1	NA	4.4	1
0.5	1	0	1	6.62E-05	0.999932574	1.000669588	4.741037056	0.99999882	1.48E-49	1	9.999125939	2.285714286	1	6.62E-05	0.999932574	1.000669588	4.741037056	0.99999882	0	1	NA	2.285714286	1
0.5	1	0.25	0	0.989995014	0.009995014	8.651260161	196.3594212	0.999990027	0	1	NA	476.5204082	1	0.989995014	0.009995014	8.651260161	196.3594212	0.999990027	0	1	NA	476.5204082	1
0.5	1	0.25	0.1	0.677549291	0.322441148	3.12295014	42.12218489	0.999990439	0	1	NA	65.46666667	1	0.677549291	0.322441148	3.12295014	42.12218489	0.999990439	0	1	NA	65.46666667	1
0.5	1	0.25	0.25	0.405948872	0.59404308	2.079012513	21.97797581	0.999991951	5.01E-89	1	26.75146207	16.88888889	1	0.405948872	0.59404308	2.079012513	21.97797581	0.999991951	0	1	NA	16.88888889	1
0.5	1	0.25	0.5	0.194343495	0.805651493	1.534130432	13.84079925	0.999994987	8.02E-66	1	29.05002742	11.76923077	1	0.194343495	0.805651493	1.534130432	13.84079925	0.999994987	0	1	NA	11.76923077	1
0.5	1	0.25	0.75	0.101434601	0.898557505	1.310625982	10.79864829	0.999992106	3.32E-74	1	22.43982159	10.2	1	0.101434601	0.898557505	1.310625982	10.79864829	0.999992106	0	1	NA	10.2	1
0.5	1	0.25	0.9	0.07048622	0.929509294	1.23200164	9.721979496	0.999995514	3.85E-54	1	20.61572904	7.333333333	1	0.07048622	0.929509294	1.23200164	9.721979496	0.999995514	0	1	NA	7.333333333	1
0.5	1	0.25	1	0.055740153	0.944250389	1.192558751	9.167569551	0.999990542	3.60E-53	1	18.74441124	8.333333333	1	0.055740153	0.944250389	1.192558751	9.167569551	0.999990542	0	1	NA	8.333333333	1
0.5	1	0.5	0	0.989995014	0.009995014	8.651260161	196.3594212	0.999990027	0	1	NA	472.510101	1	0.989995014	0.009995014	8.651260161	196.3594212	0.999990027	0	1	NA	472.510101	1
0.5	1	0.5	0.1	0.852900617	0.147089851	4.546933434	80.50815545	0.999990467	0	1	NA	133.8533333	1	0.852900617	0.147089851	4.546933434	80.50815545	0.999990467	0	1	NA	133.8533333	1
0.5	1	0.5	0.25	0.681329024	0.318662329	3.143405935	42.58466533	0.999991353	5.19E-184	1	18.17671937	37.85185185	1	0.681329024	0.318662329	3.143405935	42.58466533	0.999991353	0	1	NA	37.85185185	1
0.5	1	0.5	0.5	0.48274685	0.517243251	2.315296099	25.96969477	0.999990101	6.51E-84	1	31.94063194	21.96153846	1	0.48274685	0.517243251	2.315296099	25.96969477	0.999990101	0	1	NA	21.96153846	1
0.5	1	0.5	0.75	0.351890169	0.648102529	1.928436032	19.59075439	0.999992697	2.01E-128	1	40.13413977	16.93103448	1	0.351890169	0.648102529	1.928436032	19.59075439	0.999992697	0	1	NA	16.93103448	1
0.5	1	0.5	0.9	0.294192736	0.705799262	1.778142564	17.32017716	0.999991998	2.92E-121	1	36.54930383	12.83333333	1	0.294192736	0.705799262	1.778142564	17.32017716	0.999991998	0	1	NA	12.83333333	1
0.5	1	0.5	1	0.262055748	0.737935992	1.697926493	16.15045581	0.99999174	5.75E-118	1	34.06132962	11.69230769	1	0.262055748	0.737935992	1.697926493	16.15045581	0.99999174	0	1	NA	11.69230769	1
0.5	1	0.75	0	0.989995014	0.009995014	8.651260161	196.3594212	0.999990027	0	1	NA	476.8469388	1	0.989995014	0.009995014	8.651260161	196.3594212	0.999990027	0	1	NA	476.8469388	1
0.5	1	0.75	0.1	0.944017604	0.055972486	6.560886052	144.4952614	0.999990089	0	1	NA	211.5180723	1	0.944017604	0.055972486	6.560886052	144.4952614	0.999990089	0	1	NA	211.5180723	1
0.5	1	0.75	0.25	0.868007816	0.131982645	4.756182218	87.06709223	0.999990461	0	1	NA	79.22807018	1	0.868007816	0.131982645	4.756182218	87.06709223	0.999990461	0	1	NA	79.22807018	1
0.5	1	0.75	0.5	0.758083644	0.24190738	3.628411733	54.33456821	0.999991024	9.93E-122	1	27.06322751	73.31578947	1	0.758083644	0.24190738	3.628411733	54.33456821	0.999991024	0	1	NA	73.31578947	1
0.5	1	0.75	0.75	0.665658725	0.334332031	3.060260312	40.72223173	0.999990756	8.54E-75	1	49.27130181	32.84782609	1	0.665658725	0.334332031	3.060260312	40.72223173	0.999990756	0	1	NA	32.84782609	1
0.5	1	0.75	0.9	0.61713571	0.382856167	2.827240362	35.73837608	0.999991877	1.52E-63	1	72.10182417	5.470588235	1	0.61713571	0.382856167	2.827240362	35.73837608	0.999991877	0	1	NA	5.470588235	1
0.5	1	0.75	1	0.587292628	0.412698171	2.699065855	33.14263284	0.999990799	2.84E-79	1	70.23262045	34.17241379	1	0.587292628	0.412698171	2.699065855	33.14263284	0.999990799	0	1	NA	34.17241379	1
0.5	1	1	0	0.989995014	0.009995014	8.651260161	196.3594212	0.999990027	0	1	NA	476.1530612	1	0.989995014	0.009995014	8.651260161	196.3594212	0.999990027	0	1	NA	476.1530612	1
0.5	1	1	0.1	0.989995014	0.009995014	8.651260161	196.3594212	0.999990027	0	1	NA	476.1530612	1	0.989995014	0.009995014	8.651260161	196.3594212	0.999990027	0	1	NA	476.1530612	1
0.5	1	1	0.25	0.989995014	0.009995014	8.651260161	196.3594212	0.999990027	0	1	NA	476.1530612	1	0.989995014	0.009995014	8.651260161	196.3594212	0.999990027	0	1	NA	476.1530612	1
0.5	1	1	0.5	0.989995014	0.009995014	8.651260161	196.3594212	0.999990027	0	1	NA	476.1530612	1	0.989995014	0.009995014	8.651260161	196.3594212	0.999990027	0	1	NA	476.1530612	1
0.5	1	1	0.75	0.989995014	0.009995014	8.651260161	196.3594212	0.999990027	0	1	NA	476.1530612	1	0.989995014	0.009995014	8.651260161	196.3594212	0.999990027	0	1	NA	476.1530612	1
0.5	1	1	0.9	0.989995014	0.009995014	8.651260161	196.3594212	0.999990027	0	1	NA	476.1530612	1	0.989995014	0.009995014	8.651260161	196.3594212	0.999990027	0	1	NA	476.1530612	1
0.5	1	1	1	0.989995014	0.009995014	8.651260161	196.3594212	0.999990027	0	1	NA	476.1530612	1	0.989995014	0.009995014	8.651260161	196.3594212	0.999990027	0	1	NA	476.1530612	1
0.75	0	0	0	0.989995014	0.009995014	8.651260161	196.3594212	0.999990027	1	0	476.1530612	NA	1	0.989995014	0.009995014	8.651260161	196.3594212	0.999990027	1	0	476.1530612	NA	1
0.75	0	0	0.1	0.234048232	0.765945463	1.629513617	15.17390606	0.999993695	1	0	14.36363636	NA	1	0.234048232	0.765945463	1.629513617	15.17390606	0.999993695	1	3.45E-31	14.36363636	32.46969877	1
0.75	0	0	0.25	0.046021761	0.953974938	1.16546878	8.776489912	0.999996699	1	0	6.818181818	NA	1	0.046021761	0.953974938	1.16546878	8.776489912	0.999996699	1	1.02E-31	6.818181818	18.80653494	1
0.75	0	0	0.5	0.004602794	0.9953939	1.025971875	6.245124154	0.999996694	1	0	5.6	NA	1	0.004602794	0.9953939	1.025971875	6.245124154	0.999996694	1	1.01E-35	5.125	12.9900607	1
0.75	0	0	0.75	0.000535245	0.999462699	1.004202983	5.284158647	0.999997944	1	0	2	NA	1	0.000535245	0.999462699	1.004202983	5.284158647	0.999997944	1	3.32E-39	2.181818182	10.99925033	1
0.75	0	0	0.9	0.0001519	0.999845028	1.001397931	4.930482043	0.999996927	1	0	4.4	NA	1	0.0001519	0.999845028	1.001397931	4.930482043	0.999996927	1	4.23E-42	2.555555556	9.999929182	1
0.75	0	0	1	6.62E-05	0.999932574	1.000669588	4.741037056	0.99999882	1	0	2.285714286	NA	1	6.62E-05	0.999932574	1.000669588	4.741037056	0.99999882	1	5.27E-42	0.444444444	9.999928509	1
0.75	0	0.25	0	0.989995014	0.009995014	8.651260161	196.3594212	0.999990027	1	0	476.1530612	NA	1	0.989995014	0.009995014	8.651260161	196.3594212	0.999990027	1	0	476.1530612	NA	1
0.75	0	0.25	0.1	0.234048232	0.765945463	1.629513617	15.17390606	0.999993695	1	0	14.36363636	NA	1	0.234048232	0.765945463	1.629513617	15.17390606	0.999993695	1	2.03E-24	14.36363636	16.16266286	1
0.75	0	0.25	0.25	0.046021761	0.953974938	1.16546878	8.776489912	0.999996699	1	0	6.818181818	NA	1	0.046021761	0.953974938	1.16546878	8.776489912	0.999996699	1	1.25E-20	6.818181818	18.29171538	1
0.75	0	0.25	0.5	0.004602794	0.9953939	1.025971875	6.245124154	0.999996694	1	0	5.6	NA	1	0.004602794	0.9953939	1.025971875	6.245124154	0.999996694	1	3.97E-28	5.125	12.98520852	1
0.75	0	0.25	0.75	0.000535245	0.999462699	1.004202983	5.284158647	0.999997944	1	0	2	NA	1	0.000535245	0.999462699	1.004202983	5.284158647	0.999997944	1	6.19E-36	2.454545455	10.99910245	1
0.75	0	0.25	0.9	0.0001519	0.999845028	1.001397931	4.930482043	0.999996927	1	0	4.4	NA	1	0.0001519	0.999845028	1.001397931	4.930482043	0.999996927	1	9.36E-41	3.416666667	9.999915445	1
0.75	0	0.25	1	6.62E-05	0.999932574	1.000669588	4.741037056	0.99999882	1	0	2.285714286	NA	1	6.62E-05	0.999932574	1.000669588	4.741037056	0.99999882	1	9.22E-42	1.5	9.999916996	1
0.75	0	0.5	0	0.989995014	0.009995014	8.651260161	196.3594212	0.999990027	1	0	476.1530612	NA	1	0.989995014	0.009995014	8.651260161	196.3594212	0.999990027	1	0	476.1530612	NA	1
0.75	0	0.5	0.1	0.234048232	0.765945463	1.629513617	15.17390606	0.999993695	1	0	14.36363636	NA	1	0.234048232	0.765945463	1.629513617	15.17390606	0.999993695	1	1.53E-24	14.36363636	11.37144368	1
0.75	0	0.5	0.25	0.046021761	0.953974938	1.16546878	8.776489912	0.999996699	1	0	6.818181818	NA	1	0.046021761	0.953974938	1.16546878	8.776489912	0.999996699	1	1.64E-19	6.818181818	15.99761001	1
0.75	0	0.5	0.5	0.004602794	0.9953939	1.025971875	6.245124154	0.999996694	1	0	5.6	NA	1	0.004602794	0.9953939	1.025971875	6.245124154	0.999996694	1	1.63E-23	5.285714286	12.97115263	1
0.75	0	0.5	0.75	0.000535245	0.999462699	1.004202983	5.284158647	0.999997944	1	0	2	NA	1	0.000535245	0.999462699	1.004202983	5.284158647	0.999997944	1	3.51E-33	2.666666667	10.99887178	1
0.75	0	0.5	0.9	0.0001519	0.999845028	1.001397931	4.930482043	0.999996927	1	0	4.4	NA	1	0.0001519	0.999845028	1.001397931	4.930482043	0.999996927	1	1.57E-39	3.666666667	9.999899071	1
0.75	0	0.5	1	6.62E-05	0.999932574	1.000669588	4.741037056	0.99999882	1	0	2.285714286	NA	1	6.62E-05	0.999932574	1.000669588	4.741037056	0.99999882	1	1.43E-41	2.181818182	9.99990349	1
0.75	0	0.75	0	0.989995014	0.009995014	8.651260161	196.3594212	0.999990027	1	0	476.1530612	NA	1	0.989995014	0.009995014	8.651260161	196.3594212	0.999990027	1	0	476.1530612	NA	1
0.75	0	0.75	0.1	0.234048232	0.765945463	1.629513617	15.17390606	0.999993695	1	0	14.36363636	NA	1	0.234048232	0.765945463	1.629513617	15.17390606	0.999993695	1	7.80E-25	14.36363636	9.679476192	1
0.75	0	0.75	0.25	0.046021761	0.953974938	1.16546878	8.776489912	0.999996699	1	0	6.818181818	NA	1	0.046021761	0.953974938	1.16546878	8.776489912	0.999996699	1	1.01E-19	6.818181818	13.26750026	1
0.75	0	0.75	0.5	0.004602794	0.9953939	1.025971875	6.245124154	0.999996694	1	0	5.6	NA	1	0.004602794	0.9953939	1.025971875	6.245124154	0.999996694	1	7.15E-21	5.166666667	12.937462	1
0.75	0	0.75	0.75	0.000535245	0.999462699	1.004202983	5.284158647	0.999997944	1	0	2	NA	1	0.000535245	0.999462699	1.004202983	5.284158647	0.999997944	1	6.40E-31	1.2	10.99848909	1
0.75	0	0.75	0.9	0.0001519	0.999845028	1.001397931	4.930482043	0.999996927	1	0	4.4	NA	1	0.0001519	0.999845028	1.001397931	4.930482043	0.999996927	1	1.81E-38	4	9.999877116	1
0.75	0	0.75	1	6.62E-05	0.999932574	1.000669588	4.741037056	0.99999882	1	0	2.285714286	NA	1	6.62E-05	0.999932574	1.000669588	4.741037056	0.99999882	1	1.74E-41	2.111111111	9.999886366	1
0.75	0	1	0	0.989995014	0.009995014	8.651260161	196.3594212	0.999990027	1	0	476.1530612	NA	1	0.989995014	0.009995014	8.651260161	196.3594212	0.999990027	1	0	476.1530612	NA	1
0.75	0	1	0.1	0.234048232	0.765945463	1.629513617	15.17390606	0.999993695	1	0	14.36363636	NA	1	0.234048232	0.765945463	1.629513617	15.17390606	0.999993695	1	0	14.36363636	NA	1
0.75	0	1	0.25	0.046021761	0.953974938	1.16546878	8.776489912	0.999996699	1	0	6.818181818	NA	1	0.046021761	0.953974938	1.16546878	8.776489912	0.999996699	1	0	6.818181818	NA	1
0.75	0	1	0.5	0.004602794	0.9953939	1.025971875	6.245124154	0.999996694	1	0	5.6	NA	1	0.004602794	0.9953939	1.025971875	6.245124154	0.999996694	1	0	5.6	NA	1
0.75	0	1	0.75	0.000535245	0.999462699	1.004202983	5.284158647	0.999997944	1	0	2	NA	1	0.000535245	0.999462699	1.004202983	5.284158647	0.999997944	1	0	1.5	NA	1
0.75	0	1	0.9	0.0001519	0.999845028	1.001397931	4.930482043	0.999996927	1	0	4.4	NA	1	0.0001519	0.999845028	1.001397931	4.930482043	0.999996927	1	0	4.428571429	NA	1
0.75	0	1	1	6.62E-05	0.999932574	1.000669588	4.741037056	0.99999882	1	0	2.285714286	NA	1	6.62E-05	0.999932574	1.000669588	4.741037056	0.99999882	1	0	2.285714286	NA	1
0.75	0.01	0	0	0.989995014	0.009995014	8.65126016	196.3594212	0.999990027	0.989995014	0.009995014	8.65126016	196.3594212	0.999990027	0.989995014	0.009995014	8.65126016	196.3594212	0.999990027	0.989995014	0.009995014	8.65126016	196.3594212	0.999990027
0.75	0.01	0	0.1	0.234048232	0.765945463	1.629513617	15.17390606	0.999993695	0.725685924	6.29E-05	9.056538137	30.87145398	0.725748853	0.234048232	0.765945463	1.629513617	15.17390606	0.999993695	0.953468125	5.00E-07	4.305293073	32.06550812	0.953468625
0.75	0.01	0	0.25	0.046021761	0.953974938	1.16546878	8.776489912	0.999996699	0.220970726	3.79E-05	8.662226478	17.53047075	0.221008618	0.046021761	0.953974938	1.16546878	8.776489912	0.999996699	0.950980388	6.31E-12	3.318441961	18.62012377	0.950980388
0.75	0.01	0	0.5	0.004602794	0.9953939	1.025971875	6.245124154	0.999996694	0.027894019	7.70E-05	7.645759161	12.04141599	0.027971012	0.004602794	0.9953939	1.025971875	6.245124154	0.999996694	0.955919097	3.09E-17	2.720977003	12.92071731	0.955919097
0.75	0.01	0	0.75	0.000535245	0.999462699	1.004202983	5.284158647	0.999997944	0.005188214	0.0001719	7.582314843	10.16625089	0.005360114	0.000535245	0.999462699	1.004202983	5.284158647	0.999997944	0.959683388	1.39E-20	2.453119376	10.97314801	0.959683388
0.75	0.01	0	0.9	0.0001519	0.999845028	1.001397931	4.930482043	0.999996927	0.001983716	0.000209454	7.360141329	9.25856864	0.00219317	0.0001519	0.999845028	1.001397931	4.930482043	0.999996927	0.959913777	1.08E-22	2.337248928	9.987810897	0.959913777
0.75	0.01	0	1	6.62E-05	0.999932574	1.000669588	4.741037056	0.99999882	0.001260303	0.000334934	7.666778681	9.204369205	0.001595236	6.62E-05	0.999932574	1.000669588	4.741037056	0.99999882	0.962287988	5.43E-23	2.293125919	9.989294069	0.962287988
0.75	0.01	0.25	0	0.798115059	0.201846991	70.44739779	168.7134941	0.99996205	0.046021761	0.953978239	1.16546878	8.77653031	1	0.995464506	0.004525538	5.830849958	198.589597	0.999990044	0.046021761	0.953978239	1.16546878	8.77653031	1
0.75	0.01	0.25	0.1	0.031691202	0.968299646	2.760728136	26.43038635	0.999990848	0.023200275	0.976799725	1.13917925	9.331043058	1	0.372591655	0.627399288	3.966980446	37.69585084	0.999990942	0.047778268	0.952221732	1.178217218	9.295612783	1
0.75	0.01	0.25	0.25	0.008655168	0.991337066	1.195060969	12.18159937	0.999992234	0.008655168	0.991337066	1.195060969	12.18159937	0.999992234	0.053559416	0.946432084	1.40008086	14.9863973	0.9999915	0.053559416	0.946432084	1.40008086	14.9863973	0.9999915
0.75	0.01	0.25	0.5	0.001584258	0.998409479	1.034448536	7.526966223	0.999993737	0.002379842	0.639251389	3.520592406	16.29308235	0.641631232	0.005234006	0.994757654	1.040053664	7.476946082	0.999991659	0.142299587	0.035947864	5.286941217	17.70092238	0.178247451
0.75	0.01	0.25	0.75	0.000318106	0.999677586	1.009966966	6.127925319	0.999995692	0.002016019	0.094662015	9.625437336	13.45742851	0.096678034	0.000630618	0.999363967	1.006808244	5.855459419	0.999994584	0.381083152	0.000593466	6.067480308	8.808687305	0.381676618
0.75	0.01	0.25	0.9	0.000123819	0.999872451	1.005107115	5.664741861	0.99999627	0.002252276	0.031186994	10.69340003	12.07986799	0.03343927	0.000183363	0.999807618	1.002415565	5.359220016	0.999990981	0.494761388	0.000166223	5.550408012	8.69627555	0.494927611
0.75	0.01	0.25	1	6.64E-05	0.999930037	1.003335266	5.428897853	0.999996454	0.002331948	0.01639428	10.75747269	11.35481441	0.018726228	8.13E-05	0.999916335	1.00121249	5.110602104	0.999997623	0.577034529	7.36E-05	5.476643631	8.701963905	0.577108085
0.75	0.01	0.5	0	0.629859941	0.37008486	106.9374861	148.4749841	0.999944801	0.004602794	0.995397206	1.025971875	6.245150657	1	0.997267617	0.002722444	4.450260086	198.506889	0.999990061	0.004602794	0.995397206	1.025971875	6.245150657	1
0.75	0.01	0.5	0.1	0.016678757	0.983311722	18.49243976	47.49084081	0.999990479	0.002995288	0.997004712	1.026351381	6.568729403	1	0.759387097	0.240602965	7.104325873	79.37438818	0.999990062	0.00483653	0.99516347	1.028196703	6.399318	1
0.75	0.01	0.5	0.25	0.002405983	0.997585075	3.796772677	21.57158458	0.999991057	0.001584258	0.998415742	1.034448537	7.52707572	1	0.145201667	0.854788968	5.718742877	36.38847021	0.999990635	0.005234006	0.994765994	1.040053665	7.477075971	1
0.75	0.01	0.5	0.5	0.0005876	0.999403093	1.330467966	11.38000123	0.999990693	0.0005876	0.999403093	1.330467966	11.38000123	0.999990693	0.00673675	0.993254427	1.591549793	15.13963391	0.999991177	0.00673675	0.993254427	1.591549793	15.13963391	0.999991177
0.75	0.01	0.5	0.75	0.00019339	0.999798767	1.077545865	8.086403573	0.999992157	0.000543707	0.817565769	8.726826766	17.73202311	0.818109476	0.000749477	0.999243149	1.047269724	8.185546757	0.999992626	0.035092269	0.24860329	9.387963007	24.78199889	0.283695559
0.75	0.01	0.5	0.9	0.000102232	0.999890493	1.039416726	7.10667807	0.999992725	0.00253564	0.356689007	17.37005403	16.34933449	0.359224648	0.000220804	0.999770605	1.012947649	6.822515315	0.999991409	0.143233492	0.001331684	11.42136426	15.93614116	0.144565176
0.75	0.01	0.5	1	6.72E-05	0.999924077	1.026525125	6.650310771	0.999991303	0.007418742	0.172269401	18.10762539	14.59732495	0.179688143	9.92E-05	0.999893644	1.005989907	6.287873295	0.999992827	0.240454239	0.000129655	10.32697944	8.058008876	0.240583894
0.75	0.01	0.75	0	0.533407547	0.466533267	124.0952212	135.394532	0.999940814	0.000535245	0.999464755	1.004202983	5.284172773	1	0.997882115	0.002107894	3.85831894	198.1429011	0.999990009	0.000535245	0.999464755	1.004202983	5.284172773	1
0.75	0.01	0.75	0.1	0.076089129	0.923901028	72.59775949	87.54105084	0.999990157	0.000434275	0.999565725	1.005738881	5.550287307	1	0.937477768	0.062512364	8.268784688	144.662525	0.999990132	0.000571709	0.999428291	1.004685908	5.369554992	1
0.75	0.01	0.75	0.25	0.005716492	0.994273952	27.84195089	43.36504813	0.999990445	0.000318106	0.999681894	1.009966966	6.127979159	1	0.536959733	0.463030493	12.09161907	82.83562222	0.999990226	0.000630618	0.999369382	1.006808244	5.855505537	1
0.75	0.01	0.75	0.5	0.000560221	0.999430915	9.658922042	22.15969864	0.999991136	0.00019339	0.99980661	1.077545916	8.086612155	1	0.036264775	0.963725443	10.32166556	39.85113623	0.999990217	0.000749477	0.999250523	1.0472698	8.185727542	1
0.75	0.01	0.75	0.75	0.000172073	0.999818958	3.953305195	14.0732588	0.999991031	0.000172073	0.999818958	3.953305195	14.0732588	0.999991031	0.001396634	0.998594406	4.188648852	18.89984309	0.99999104	0.001396634	0.998594406	4.188648852	18.89984309	0.99999104
0.75	0.01	0.75	0.9	0.000106157	0.999885138	2.601980725	11.36526759	0.999991295	0.00145335	0.922719445	25.78870031	23.49633538	0.924172795	0.000309656	0.999681283	2.064426855	11.55277327	0.999990939	0.017278311	0.72425949	22.57584597	37.46438251	0.741537801
0.75	0.01	0.75	1	8.04E-05	0.999910276	2.088363205	10.05906287	0.999990709	0.037661434	0.512715165	39.4297365	20.4468508	0.550376598	0.00012954	0.999861652	1.467967683	9.123914556	0.999991192	0.197301979	0.068323289	30.17987968	32.53271254	0.265625268
0.75	0.01	1	0	0.471252984	0.52868755	134.155614	126.2354241	0.999940534	6.62E-05	0.999933754	1.000669588	4.741044573	1	0.998188694	0.001801384	3.523857959	197.8634515	0.999990078	6.62E-05	0.999933754	1.000669588	4.741044573	1
0.75	0.01	1	0.1	0.43796546	0.561976686	137.4624761	119.4721837	0.999942146	6.63E-05	0.999933711	1.001313879	4.984343863	1	0.991813942	0.008176091	8.640252122	196.6665527	0.999990033	7.20E-05	0.999928036	1.000768269	4.801971232	1
0.75	0.01	1	0.25	0.387987052	0.611958828	141.4362255	108.1000666	0.99994588	6.64E-05	0.999933583	1.003335266	5.428933302	1	0.966896152	0.033093916	22.48011953	193.9085649	0.999990069	8.13E-05	0.999918712	1.00121249	5.110618848	1
0.75	0.01	1	0.5	0.304548286	0.695406755	145.6619739	85.96111503	0.999955041	6.72E-05	0.999932774	1.026525146	6.650481091	1	0.856115035	0.143854866	60.09267789	178.4424118	0.9999699	9.92E-05	0.999900817	1.005990199	6.287964977	1
0.75	0.01	1	0.75	0.226870843	0.773094914	147.4199197	63.22958883	0.999965756	8.04E-05	0.999919567	2.088371396	10.05954204	1	0.604725327	0.395221483	107.2247242	137.5174117	0.99994681	0.00012954	0.99987046	1.467987072	9.124316016	1
0.75	0.01	1	0.9	0.184914605	0.815057454	147.5816325	50.84264945	0.999972059	0.000429646	0.999570354	18.867297	18.18331497	1	0.358716807	0.64123789	132.7998214	88.32233388	0.999954697	0.000519999	0.999480001	15.88091103	16.88609213	1
0.75	0.01	1	1	0.158929361	0.841046715	147.341693	43.4008434	0.999976077	0.158929361	0.841046715	147.341693	43.4008434	0.999976077	0.184306939	0.815666443	143.618197	50.69516863	0.999973382	0.184306939	0.815666443	143.618197	50.69516863	0.999973382
0.75	0.02	0	0	0.989995014	0.009995014	8.65126016	196.3594212	0.999990027	0.979990128	0.019990128	15.01992934	195.3560532	0.999980256	0.989995014	0.009995014	8.65126016	196.3594212	0.999990027	0.979990128	0.019990128	15.01992934	195.3560532	0.999980256
0.75	0.02	0	0.1	0.234048232	0.765945463	1.629513617	15.17390606	0.999993695	0.63409951	0.000114429	11.59996885	30.73835726	0.634213939	0.234048232	0.765945463	1.629513617	15.17390606	0.999993695	0.908844351	1.33E-06	6.676292841	31.96248431	0.90884568
0.75	0.02	0	0.25	0.046021761	0.953974938	1.16546878	8.776489912	0.999996699	0.152193527	6.54E-05	10.01959108	17.47316632	0.152258961	0.046021761	0.953974938	1.16546878	8.776489912	0.999996699	0.904088541	2.72E-11	4.86620882	18.57458403	0.904088541
0.75	0.02	0	0.5	0.004602794	0.9953939	1.025971875	6.245124154	0.999996694	0.015346881	0.00011751	8.282014108	12.01100171	0.015464391	0.004602794	0.9953939	1.025971875	6.245124154	0.999996694	0.913382178	2.52E-16	3.812064904	12.90236671	0.913382178
0.75	0.02	0	0.75	0.000535245	0.999462699	1.004202983	5.284158647	0.999997944	0.002659902	0.000242389	7.947951095	10.14366862	0.002902291	0.000535245	0.999462699	1.004202983	5.284158647	0.999997944	0.920525184	1.62E-19	3.356448072	10.96393411	0.920525184
0.75	0.02	0	0.9	0.0001519	0.999845028	1.001397931	4.930482043	0.999996927	0.000997549	0.00028708	7.630962715	9.239583229	0.001284629	0.0001519	0.999845028	1.001397931	4.930482043	0.999996927	0.920999289	1.61E-21	3.161763033	9.982618921	0.920999289
0.75	0.02	0	1	6.62E-05	0.999932574	1.000669588	4.741037056	0.99999882	0.000640029	0.000448679	7.895883782	9.185190322	0.001088709	6.62E-05	0.999932574	1.000669588	4.741037056	0.99999882	0.925597622	7.50E-22	3.090673244	9.983981455	0.925597622
0.75	0.02	0.25	0	0.814785761	0.185178922	66.2452664	169.8561468	0.999964683	0.00220905	0.99779095	1.314387168	8.133312052	1	0.996410675	0.003579363	5.158189341	198.7849092	0.999990039	0.00220905	0.99779095	1.314387168	8.133312052	1
0.75	0.02	0.25	0.1	0.040307007	0.95968371	3.594765767	28.65380804	0.999990717	0.001075121	0.998924879	1.246775363	8.560783543	1	0.450083176	0.549907579	4.310691614	40.58419776	0.999990755	0.002378869	0.997621131	1.337310692	8.531815562	1
0.75	0.02	0.25	0.25	0.010051587	0.989939186	1.307457694	13.33880112	0.999990774	0.000398264	0.999600104	1.316605219	10.6501316	0.999998368	0.062534982	0.937457275	1.648113175	16.99854489	0.999992258	0.002991105	0.997007935	1.760225951	12.87502182	0.99999904
0.75	0.02	0.25	0.5	0.001841943	0.998152222	1.050222158	7.985404044	0.999994165	0.000131691	0.806927728	4.71685448	15.2428152	0.807059419	0.005938237	0.994054329	1.059659375	8.19312607	0.999992567	0.02322703	0.157539686	8.117253934	19.73572995	0.180766716
0.75	0.02	0.25	0.75	0.000379389	0.999612433	1.014441158	6.378446867	0.999991822	0.000199533	0.17388834	11.23381925	13.00449956	0.174087873	0.000738516	0.999254967	1.010318243	6.205608797	0.999993483	0.164782882	0.000741847	8.351454275	8.229022276	0.165524729
0.75	0.02	0.25	0.9	0.000150275	0.999842791	1.007472885	5.858783788	0.999993066	0.000292727	0.064584571	11.70603644	11.77966916	0.064877297	0.000219702	0.999775546	1.003831189	5.634320822	0.999995248	0.27618231	0.000217866	7.507129443	8.182506205	0.276400176
0.75	0.02	0.25	1	8.16E-05	0.999911965	1.004921474	5.597602989	0.99999354	0.000343883	0.035615774	11.50601473	11.11123208	0.035959658	9.89E-05	0.999894663	1.001992141	5.354858747	0.999993588	0.33984473	9.70E-05	6.979420559	8.147288821	0.339941704
0.75	0.02	0.5	0	0.717830123	0.28212272	88.91812609	157.7453477	0.999952843	2.53E-05	0.999974736	1.051937139	5.794566567	1	0.997815012	0.002175077	3.9263156	198.2820315	0.999990089	2.53E-05	0.999974736	1.051937139	5.794566567	1
0.75	0.02	0.5	0.1	0.042450118	0.957540167	19.33733725	54.81272033	0.999990286	1.67E-05	0.999983307	1.050163539	6.011170869	1	0.827663958	0.17232619	6.138223233	81.41832219	0.999990148	2.78E-05	0.999972192	1.056130546	5.918907553	1
0.75	0.02	0.5	0.25	0.0049283	0.995062564	5.690782807	25.66777743	0.999990864	9.06E-06	0.999990936	1.060891941	6.599150052	1	0.23553623	0.764454081	6.036815263	39.18341817	0.999990311	3.24E-05	0.999967594	1.078429298	6.702626223	1
0.75	0.02	0.5	0.5	0.000925846	0.999065512	1.807213813	14.02470009	0.999991358	3.65E-06	0.999995667	1.532547167	8.8065757	0.999999312	0.010604753	0.989386431	2.385945321	18.10768677	0.999991184	5.33E-05	0.999946154	2.145798949	11.98268799	0.999999444
0.75	0.02	0.5	0.75	0.000291722	0.999699334	1.21143674	9.74357271	0.999991056	6.93E-06	0.949712068	12.50592951	13.8710536	0.949718997	0.001054767	0.998935866	1.177312465	9.827079942	0.999990633	0.00183455	0.580346016	14.11511304	24.44958442	0.582180566
0.75	0.02	0.5	0.9	0.000154906	0.999837104	1.109765676	8.359337028	0.99999201	0.000125308	0.648960859	21.40273908	14.63403903	0.649086166	0.000315705	0.99967727	1.053761834	7.813390026	0.999992976	0.033603741	0.01755544	16.46567242	20.43899568	0.051159181
0.75	0.02	0.5	1	0.000102693	0.999887988	1.074283399	7.703848751	0.999990681	0.000734902	0.409309244	21.33352485	13.76175555	0.410044146	0.0001449	0.999845878	1.025714359	7.057889262	0.999990777	0.091843783	0.000720372	14.34840989	13.87101926	0.092564154
0.75	0.02	0.75	0	0.671599298	0.328349026	99.11868728	152.4323198	0.999948324	4.23E-07	0.999999577	1.008482112	4.912088092	1	0.998291541	0.001698517	3.409986924	197.8085263	0.999990058	4.23E-07	0.999999577	1.008482112	4.912088092	1
0.75	0.02	0.75	0.1	0.178211544	0.821778599	58.00968495	105.5831304	0.999990143	3.48E-07	0.999999652	1.011103987	5.075625689	1	0.956942624	0.043047432	6.644998606	146.1069568	0.999990056	4.80E-07	0.99999952	1.009390038	4.983415428	1
0.75	0.02	0.75	0.25	0.024835008	0.975155029	26.63458657	55.81542386	0.999990037	2.60E-07	0.99999974	1.018134473	5.395405517	1	0.671284436	0.328705664	9.976099298	85.55587962	0.9999901	5.78E-07	0.999999422	1.013350849	5.358571734	1
0.75	0.02	0.75	0.5	0.002519153	0.997471827	12.34955937	30.76166023	0.99999098	1.66E-07	0.999999834	1.128250927	6.274312529	1	0.095773083	0.904216996	10.43789045	45.25288399	0.999990079	8.02E-07	0.999999198	1.085970908	6.930114776	1
0.75	0.02	0.75	0.75	0.000583871	0.999407187	6.592063126	20.9644461	0.999991058	2.10E-07	0.999999563	6.006229258	8.45199857	0.999999773	0.004394451	0.995596522	6.734368594	25.32233857	0.999990973	2.90E-06	0.999996834	7.080076925	12.77076155	0.999999731
0.75	0.02	0.75	0.9	0.000309788	0.999680994	4.671163273	17.31469789	0.999990782	1.65E-05	0.992238399	36.175549	12.35432244	0.992254897	0.000785518	0.999205581	4.128889705	16.60363664	0.999991099	0.000649243	0.938031305	33.12548176	28.59143958	0.938680548
0.75	0.02	0.75	1	0.000216803	0.999773842	3.778536523	15.37428162	0.999990645	0.003570601	0.867659893	48.85464829	13.55685871	0.871230493	0.00029103	0.999700574	2.848329572	12.44785173	0.999991604	0.06493167	0.296744371	41.6211626	30.71390592	0.361676042
0.75	0.02	1	0	0.644744968	0.355200922	105.0956444	149.6836304	0.99994589	8.61E-09	0.999999991	1.001352815	4.426027761	1	0.998554934	0.001435105	3.103306989	197.4507077	0.999990039	8.61E-09	0.999999991	1.001352815	4.426027761	1
0.75	0.02	1	0.1	0.631775614	0.368169763	106.949935	147.2966852	0.999945377	8.62E-09	0.999999991	1.0025197	4.558375089	1	0.994378038	0.00561204	6.769881811	198.0020591	0.999990077	1.00E-08	0.99999999	1.001535173	4.47404264	1
0.75	0.02	1	0.25	0.611307432	0.388637358	109.7168487	143.3647968	0.99994479	8.65E-09	0.999999991	1.006020963	4.783947773	1	0.97967293	0.020317079	16.08774024	196.1675082	0.999990008	1.26E-08	0.999999987	1.00234566	4.707798707	1
0.75	0.02	1	0.5	0.573840933	0.426103491	114.2696711	135.567409	0.999944423	8.82E-09	0.999999991	1.043782275	5.264910508	1	0.918953692	0.081027596	41.8846853	188.1561994	0.999981289	1.83E-08	0.999999982	1.01048866	5.59454196	1
0.75	0.02	1	0.75	0.530797283	0.469147815	118.6905756	125.6454695	0.999945098	1.22E-08	0.999999988	2.916704594	6.052855972	1	0.782305609	0.21765326	78.3569847	168.93641	0.999958869	2.99E-08	0.99999997	1.823266126	7.220100472	1
0.75	0.02	1	0.9	0.501128806	0.498817433	121.2014879	118.2094883	0.999946238	4.73E-07	0.999999527	29.76118859	7.128803621	1	0.632550783	0.367396808	103.6130703	142.5830885	0.99994759	6.72E-07	0.999999328	26.59784487	9.474991281	1
0.75	0.02	1	1	0.478922834	0.52102465	122.7301686	112.2532446	0.999947484	0.009050118	0.990948033	175.5403277	9.813904466	0.999998151	0.482150684	0.517798603	119.4017986	109.910385	0.999949286	0.020872827	0.979123025	172.8039613	17.18330732	0.999995853
0.75	0.03	0	0	0.989995014	0.009995014	8.65126016	196.3594212	0.999990027	0.969985343	0.029985343	20.59432452	194.3458549	0.999970687	0.989995014	0.009995014	8.65126016	196.3594212	0.999990027	0.969985343	0.029985343	20.59432452	194.3458549	0.999970687
0.75	0.03	0	0.1	0.234048232	0.765945463	1.629513617	15.17390606	0.999993695	0.563359241	0.000176469	13.47699323	30.62726803	0.56353571	0.234048232	0.765945463	1.629513617	15.17390606	0.999993695	0.866060183	2.58E-06	8.506239932	31.87020195	0.866062761
0.75	0.03	0	0.25	0.046021761	0.953974938	1.16546878	8.776489912	0.999996699	0.109949409	0.000100031	11.03017912	17.42356885	0.110049439	0.046021761	0.953974938	1.16546878	8.776489912	0.999996699	0.859241199	7.74E-11	5.990147061	18.53683259	0.859241199
0.75	0.03	0	0.5	0.004602794	0.9953939	1.025971875	6.245124154	0.999996694	0.008778823	0.000166786	8.786398521	11.98317453	0.008945609	0.004602794	0.9953939	1.025971875	6.245124154	0.999996694	0.872351945	1.14E-15	4.572152692	12.88713696	0.872351945
0.75	0.03	0	0.75	0.000535245	0.999462699	1.004202983	5.284158647	0.999997944	0.001382494	0.000325437	8.246823169	10.12231769	0.001707931	0.000535245	0.999462699	1.004202983	5.284158647	0.999997944	0.882519649	9.46E-19	3.976517185	10.95605603	0.882519649
0.75	0.03	0	0.9	0.0001519	0.999845028	1.001397931	4.930482043	0.999996927	0.000504184	0.000377734	7.856866231	9.221430393	0.000881918	0.0001519	0.999845028	1.001397931	4.930482043	0.999996927	0.883247913	1.12E-20	3.72373955	9.977946373	0.883247913
0.75	0.03	0	1	6.62E-05	0.999932574	1.000669588	4.741037056	0.99999882	0.000325436	0.000579752	8.08864951	9.166734553	0.000905188	6.62E-05	0.999932574	1.000669588	4.741037056	0.99999882	0.889918388	5.00E-21	3.635171643	9.979194583	0.889918388
0.75	0.03	0.25	0	0.847092429	0.152877067	58.61082899	173.9723388	0.999969496	0.000110358	0.999889642	1.448397065	7.741358541	1	0.996847307	0.00314272	4.791481582	198.7225605	0.999990027	0.000110358	0.999889642	1.448397065	7.741358541	1
0.75	0.03	0.25	0.1	0.050815821	0.949174732	4.18566298	30.40864758	0.999990554	5.18E-05	0.999948226	1.348122152	8.083915039	1	0.504472239	0.495518125	4.362508384	41.51863111	0.999990363	0.000123177	0.999876823	1.479437982	8.081122274	1
0.75	0.03	0.25	0.25	0.011676799	0.988313951	1.429093614	14.28044307	0.99999075	1.90E-05	0.999980482	1.433535921	9.765117093	0.999999471	0.072504051	0.927488179	1.866450488	18.04562278	0.99999223	0.000173897	0.999825865	2.088398435	11.62404387	0.999999763
0.75	0.03	0.25	0.5	0.002132588	0.997858161	1.069128666	8.394567469	0.99999075	7.59E-06	0.872110723	5.825717259	14.07555595	0.872118317	0.006721533	0.993270449	1.08417025	8.730614474	0.999991981	0.004267857	0.299512301	10.0316625	20.07554616	0.303780158
0.75	0.03	0.25	0.75	0.000449554	0.999545316	1.019900279	6.599808757	0.99999487	2.39E-05	0.282545741	13.05385314	13.11651856	0.28256964	0.00086005	0.999134315	1.01481618	6.46702058	0.999994365	0.078915706	0.000902607	9.863252594	8.073934477	0.079818314
0.75	0.03	0.25	0.9	0.000181018	0.999815247	1.010394005	6.029106211	0.999996265	5.08E-05	0.12115872	13.16813534	12.06369967	0.121209524	0.000261422	0.999736255	1.005694574	5.838688305	0.999997677	0.169050743	0.000261493	8.848606597	7.81491956	0.169312236
0.75	0.03	0.25	1	9.94E-05	0.999897489	1.006897888	5.745184955	0.999996868	7.20E-05	0.07143322	12.82465009	11.45612292	0.071505231	0.000119464	0.999878442	1.003044402	5.536077914	0.999997906	0.229705597	0.000119112	8.229002912	7.807930774	0.229824708
0.75	0.03	0.5	0	0.789126213	0.21083418	75.17038102	168.3283682	0.999960393	1.63E-07	0.999999837	1.077888581	5.540076132	1	0.998086733	0.001903285	3.63316556	198.0614386	0.999990018	1.63E-07	0.999999837	1.077888581	5.540076132	1
0.75	0.03	0.5	0.1	0.075624871	0.924365188	18.86428134	60.25352095	0.99999006	1.09E-07	0.999999891	1.073539572	5.692071284	1	0.859425442	0.140564664	5.546032844	81.82571812	0.999990105	1.87E-07	0.999999813	1.083824499	5.648917241	1
0.75	0.03	0.5	0.25	0.009038515	0.990951733	6.659056926	28.45941991	0.999990249	6.06E-08	0.999999939	1.085746615	6.107118081	1	0.309234334	0.69075636	5.911924234	40.44819419	0.999990695	2.34E-07	0.999999766	1.115354402	6.306328908	1
0.75	0.03	0.5	0.5	0.001455708	0.998536388	2.29097972	15.86602788	0.999992096	2.62E-08	0.999999854	1.713780694	7.618788734	0.99999988	0.016286267	0.983705613	2.978663522	19.67348388	0.99999188	4.90E-07	0.999999403	2.67775913	10.36942347	0.999999893
0.75	0.03	0.5	0.75	0.000436034	0.999557242	1.388696253	11.09710106	0.999993277	1.11E-07	0.98351274	15.76622957	11.39650066	0.98351285	0.001489262	0.998501358	1.37143359	11.08236278	0.999990621	0.000136306	0.767734566	17.18793398	23.19203556	0.767870872
0.75	0.03	0.5	0.9	0.000230956	0.999759406	1.211238206	9.450521006	0.999990362	7.38E-06	0.80545433	23.82796275	12.8580796	0.805461712	0.000446407	0.999545545	1.12903848	8.610084091	0.999991951	0.009618225	0.060871948	19.35831589	21.37053452	0.070490173
0.75	0.03	0.5	1	0.000153734	0.999839956	1.146054706	8.645434927	0.99999369	9.54E-05	0.606495094	24.05225623	12.83819516	0.606590517	0.000207807	0.999786473	1.065764112	7.661704591	0.99999428	0.04687471	0.00396399	17.52545317	17.3836127	0.0508387
0.75	0.03	0.75	0	0.763297066	0.236659359	82.58165575	166.6079987	0.999956425	4.72E-10	1	1.012839457	4.698181817	1	0.998514356	0.001475701	3.148430828	197.5549535	0.999990057	4.72E-10	1	1.012839457	4.698181817	1
0.75	0.03	0.75	0.1	0.276809133	0.723181008	49.94775031	117.0400394	0.999990142	3.93E-10	1	1.016316152	4.807975953	1	0.965462374	0.034527671	5.814498366	146.2892548	0.999990045	5.65E-10	0.999999999	1.014124384	4.761328024	1
0.75	0.03	0.75	0.25	0.05574526	0.944245088	24.78807488	63.42884681	0.999990348	3.00E-10	1	1.025490759	5.019344986	1	0.738281356	0.261708895	8.72653788	86.54234572	0.999990251	7.38E-10	0.999999999	1.019696157	5.083046025	1
0.75	0.03	0.75	0.5	0.007111965	0.992878839	12.78405988	35.57844572	0.999990804	1.99E-10	1	1.167589934	5.558520214	1	0.160674077	0.839316548	9.888733506	47.8228277	0.999990625	1.18E-09	0.999999999	1.118239988	6.378208425	1
0.75	0.03	0.75	0.75	0.001625365	0.998365605	7.716701723	24.89369046	0.99999097	3.57E-10	0.999999983	7.893694911	6.652041849	0.999999983	0.010572565	0.989418362	7.550353414	28.65124915	0.999990927	8.97E-09	0.999999959	9.848411072	10.20679977	0.999999968
0.75	0.03	0.75	0.9	0.000818449	0.999173372	5.860673954	20.99627665	0.99999182	3.31E-07	0.998878398	45.02045452	8.340360293	0.99887873	0.001891215	0.998099326	5.41688575	20.27185535	0.999990541	4.56E-05	0.980927668	40.31336644	21.33582327	0.980973265
0.75	0.03	0.75	1	0.000550919	0.999439152	4.923465951	18.91171961	0.999990071	0.000418821	0.964000007	54.7504181	9.64451822	0.964418828	0.000663374	0.999328503	4.082300188	15.46430256	0.999991877	0.025340265	0.52759776	48.27009165	26.85408431	0.552938026
0.75	0.03	1	0	0.74848508	0.251469078	86.84328168	165.8161066	0.999954159	1.98E-12	1	1.002050103	4.254452446	1	0.998734401	0.00125567	2.871653248	197.1452244	0.999990071	1.98E-12	1	1.002050103	4.254452446	1
0.75	0.03	1	0.1	0.740794903	0.259158461	88.31411574	164.6142291	0.999953364	1.99E-12	1	1.003649503	4.337887914	1	0.995449228	0.004540847	5.875964386	197.9553926	0.999990075	2.47E-12	1	1.002304439	4.296253507	1
0.75	0.03	1	0.25	0.728730143	0.271222055	90.54461479	162.6789516	0.999952199	2.00E-12	1	1.008264271	4.476297573	1	0.984598389	0.015391615	13.22198613	196.7612929	0.999990005	3.40E-12	1	1.003423069	4.488955505	1
0.75	0.03	1	0.5	0.706926435	0.293023919	94.33388908	158.9987069	0.999950355	2.05E-12	1	1.055210203	4.752206639	1	0.942106093	0.057880106	33.39453624	191.2983704	0.999986198	5.74E-12	1	1.014000779	5.234246037	1
0.75	0.03	1	0.75	0.682312203	0.317636506	98.21818995	154.4743038	0.99994871	3.16E-12	1	3.586931507	5.116382845	1	0.849491141	0.150477255	62.84453151	179.0097808	0.999968396	1.14E-11	1	2.102664165	6.526391467	1
0.75	0.03	1	0.9	0.665625081	0.334322808	100.585227	151.0882319	0.999947889	1.22E-09	0.999999999	38.84210737	5.42440859	1	0.750663827	0.249291552	84.63533295	163.7285947	0.99995538	2.32E-09	0.999999998	35.69831705	7.857160266	1
0.75	0.03	1	1	0.653337867	0.3466096	102.1611969	148.3396664	0.999947467	0.000372126	0.999627787	188.8337638	5.789972522	0.999999913	0.650301828	0.349647163	100.2095462	143.9846284	0.999948991	0.002423232	0.997576218	185.8935689	10.2048065	0.999999449
0.75	0.04	0	0	0.989995014	0.009995014	8.65126016	196.3594212	0.999990027	0.959980659	0.039980659	25.62572046	193.3287209	0.999961319	0.989995014	0.009995014	8.65126016	196.3594212	0.999990027	0.959980659	0.039980659	25.62572046	193.3287209	0.999961319
0.75	0.04	0	0.1	0.234048232	0.765945463	1.629513617	15.17390606	0.999993695	0.506577604	0.000249039	14.91610502	30.5287291	0.506826642	0.234048232	0.765945463	1.629513617	15.17390606	0.999993695	0.825049271	4.35E-06	9.993869913	31.78512202	0.825053625
0.75	0.04	0	0.25	0.046021761	0.953974938	1.16546878	8.776489912	0.999996699	0.082968376	0.000141619	11.76916217	17.3788346	0.083109994	0.046021761	0.953974938	1.16546878	8.776489912	0.999996699	0.816358288	1.80E-10	6.860927261	18.50313363	0.816358288
0.75	0.04	0	0.5	0.004602794	0.9953939	1.025971875	6.245124154	0.999996694	0.005284705	0.000224739	9.167709076	11.95716975	0.005509444	0.004602794	0.9953939	1.025971875	6.245124154	0.999996694	0.832791402	3.85E-15	5.1440435	12.87333974	0.832791402
0.75	0.04	0	0.75	0.000535245	0.999462699	1.004202983	5.284158647	0.999997944	0.000735131	0.000420836	8.483167162	10.10187363	0.001155966	0.000535245	0.999462699	1.004202983	5.284158647	0.999997944	0.84565917	3.94E-18	4.439020358	10.94873179	0.84565917
0.75	0.04	0	0.9	0.0001519	0.999845028	1.001397931	4.930482043	0.999996927	0.000257462	0.000481287	8.041596222	9.203899902	0.000738749	0.0001519	0.999845028	1.001397931	4.930482043	0.999996927	0.846648337	5.33E-20	4.140813919	9.973448321	0.846648337
0.75	0.04	0	1	6.62E-05	0.999932574	1.000669588	4.741037056	0.99999882	0.000166174	0.000727827	8.249007491	9.148820853	0.000894001	6.62E-05	0.999932574	1.000669588	4.741037056	0.99999882	0.855238185	2.33E-20	4.040409778	9.974607853	0.855238185
0.75	0.04	0.25	0	0.872312903	0.127660514	52.57917727	178.0237934	0.999973417	5.73E-06	0.999994273	1.569027712	7.468938618	1	0.997134406	0.002855672	4.532180353	198.6459555	0.999990078	5.73E-06	0.999994273	1.569027712	7.468938618	1
0.75	0.04	0.25	0.1	0.062267052	0.937724221	4.590735362	31.77917484	0.999991273	2.59E-06	0.999997414	1.443796757	7.750070303	1	0.546106923	0.453883443	4.329402376	42.04173624	0.999990366	6.62E-06	0.99999338	1.606557366	7.77397834	1
0.75	0.04	0.25	0.25	0.01352116	0.9864704	1.549806229	15.03544045	0.99999156	9.36E-07	0.999998846	1.546484109	9.173405036	0.999999782	0.083188224	0.916804898	2.047139576	18.73198218	0.999993122	1.05E-05	0.999989405	2.391339518	10.80508153	0.999999915
0.75	0.04	0.25	0.5	0.002458848	0.997534561	1.090552108	8.768353911	0.999993409	4.59E-07	0.922064252	6.978229857	13.32479144	0.922064711	0.007588835	0.992404282	1.112515918	9.169398737	0.999993116	0.00087834	0.442375235	11.4706616	20.22211336	0.443253574
0.75	0.04	0.25	0.75	0.000529461	0.999462939	1.02629432	6.805188314	0.999992399	2.76E-06	0.360506826	13.91705592	12.67153862	0.360509585	0.00099636	0.998999516	1.020321743	6.68294472	0.999995876	0.041119417	0.001191049	11.09423844	8.654989287	0.042310466
0.75	0.04	0.25	0.9	0.000216518	0.999777946	1.013864831	6.186598361	0.999994464	7.59E-06	0.170434157	13.66558223	11.75084975	0.170441745	0.000309056	0.999686119	1.008037094	6.005228514	0.999995175	0.098509198	0.000310124	9.462280249	7.554115856	0.098819322
0.75	0.04	0.25	1	0.00012015	0.999875234	1.009268606	5.881202938	0.999995383	1.21E-05	0.105426041	13.20142601	11.19686311	0.105438105	0.00014323	0.999852816	1.004396045	5.682328748	0.999996046	0.145667927	0.00014302	8.78774197	7.539892874	0.145810948
0.75	0.04	0.5	0	0.832386044	0.16758011	65.76903309	175.2129145	0.999966154	1.22E-09	0.999999999	1.103818673	5.359679641	1	0.998266663	0.001723344	3.427470545	197.8857967	0.999990008	1.22E-09	0.999999999	1.103818673	5.359679641	1
0.75	0.04	0.5	0.1	0.111875197	0.888115009	18.11989487	63.86358514	0.999990206	8.24E-10	0.999999999	1.096552056	5.474767045	1	0.879063439	0.120926815	5.131432131	82.04135422	0.999990254	1.46E-09	0.999999999	1.111296485	5.459137508	1
0.75	0.04	0.5	0.25	0.014820437	0.985170656	7.123020989	30.36326784	0.999991094	4.68E-10	1	1.109287418	5.790172512	1	0.369361613	0.630628655	5.709298733	41.21104461	0.999990268	1.95E-09	0.999999998	1.15101435	6.040994662	1
0.75	0.04	0.5	0.5	0.002232203	0.997759187	2.694941034	17.10570965	0.99999139	2.16E-10	0.999999959	1.878259452	6.93811289	0.99999996	0.023697969	0.976293311	3.356958701	20.69780303	0.99999128	5.18E-09	0.999999956	3.200886488	9.387569806	0.999999961
0.75	0.04	0.5	0.75	0.000641967	0.999351416	1.577886506	12.11717713	0.999993383	2.19E-09	0.992480026	18.51939711	9.819521907	0.992480029	0.002089941	0.997903093	1.585779714	12.07163696	0.999993033	1.39E-05	0.870723959	19.55301653	21.81992254	0.87073784
0.75	0.04	0.5	0.9	0.000338424	0.999652284	1.329482772	10.3362589	0.999990707	5.82E-07	0.885510326	25.94433315	11.46490443	0.885510908	0.00062437	0.999369174	1.229875019	9.297002847	0.999993543	0.00340561	0.133939191	21.75666921	21.98241884	0.137344801
0.75	0.04	0.5	1	0.000225706	0.999768222	1.233472102	9.440263055	0.999993928	1.47E-05	0.731686141	25.79948502	11.76323612	0.731700804	0.000293344	0.999698224	1.124678078	8.18622028	0.999991568	0.023028338	0.011250952	19.09976055	18.06846184	0.03427929
0.75	0.04	0.75	0	0.814684777	0.185278181	71.56195033	174.3605401	0.999962958	7.15E-13	1	1.017277167	4.552710777	1	0.998660316	0.001329778	2.966461055	197.3436115	0.999990094	7.15E-13	1	1.017277167	4.552710777	1
0.75	0.04	0.75	0.1	0.357824197	0.642165857	44.33274523	123.4473651	0.999990055	6.01E-13	1	1.021417939	4.632639898	1	0.970508459	0.029481696	5.278083722	146.3622421	0.999990155	8.99E-13	1	1.018898835	4.60966284	1
0.75	0.04	0.75	0.25	0.093141805	0.906848427	23.10606557	68.07753159	0.999990231	4.66E-13	1	1.032228664	4.786089013	1	0.779444752	0.220545341	7.87740922	87.06385575	0.999990093	1.26E-12	1	1.025896628	4.893412997	1
0.75	0.04	0.75	0.5	0.014883711	0.985106816	12.64119961	38.56908339	0.999990527	3.19E-13	1	1.198512851	5.166374553	1	0.22185961	0.778130798	9.317653827	49.37273636	0.999990408	2.29E-12	1	1.145616658	6.03041818	1
0.75	0.04	0.75	0.75	0.003644279	0.996346784	8.13197592	27.233526	0.999991063	8.32E-13	0.999999998	9.721539476	5.860685063	0.999999998	0.020224958	0.979766409	7.745869539	30.73914953	0.999991366	4.27E-11	0.999999994	12.56752162	8.904258573	0.999999994
0.75	0.04	0.75	0.9	0.001836125	0.998154863	6.431068337	23.191217	0.999990989	1.57E-08	0.999723204	55.43174128	6.769648816	0.99972322	0.003939432	0.996051361	6.042431542	22.81171358	0.999990792	5.46E-06	0.992887993	46.29890138	16.67132014	0.99289345
0.75	0.04	0.75	1	0.001225311	0.998766441	5.544545971	21.06615257	0.999991753	9.10E-05	0.988000877	59.67127994	7.65907961	0.988091862	0.001388547	0.998602938	4.852686386	17.95565159	0.999991484	0.011094345	0.693712632	52.5650421	23.0395456	0.704806977
0.75	0.04	1	0	0.804559133	0.195402012	74.83787799	173.9229397	0.999961144	7.49E-16	1	1.002761891	4.12640371	1	0.998846338	0.001143665	2.714592705	196.8890853	0.999990003	7.49E-16	1	1.002761891	4.12640371	1
0.75	0.04	1	0.1	0.799325725	0.200634699	76.01270763	173.1628421	0.999960425	7.50E-16	1	1.004725446	4.188172186	1	0.996078596	0.003911459	5.315596419	197.8848031	0.999990054	9.85E-16	1	1.003078905	4.165386166	1
0.75	0.04	1	0.25	0.791174549	0.208784792	77.79696936	171.9569601	0.999959342	7.54E-16	1	1.010198134	4.287655083	1	0.987352201	0.012637829	11.49213637	197.0653915	0.99999003	1.47E-15	1	1.004461305	4.335499504	1
0.75	0.04	1	0.5	0.776652731	0.223304799	80.83792718	169.7317058	0.99995753	7.76E-16	1	1.062885687	4.4772845	1	0.95447247	0.045516496	28.27499715	192.9182806	0.999988966	2.85E-15	1	1.016843706	4.991158314	1
0.75	0.04	1	0.75	0.760655247	0.239300476	83.97742997	167.1339365	0.999955723	1.32E-15	1	4.162825408	4.7089512	1	0.884561728	0.11541278	53.11307665	183.8590344	0.999974507	6.66E-15	1	2.330785327	6.115704781	1
0.75	0.04	1	0.9	0.750120554	0.249834099	85.91446255	165.3041189	0.999954653	7.03E-12	1	49.39360189	4.879127378	1	0.811804108	0.188158615	71.95365752	173.399447	0.999962723	2.35E-11	1	45.92573006	7.145387043	1
0.75	0.04	1	1	0.742581037	0.25737292	87.22772273	163.9045946	0.999953957	1.75E-05	0.999982516	197.7965775	5.018421587	0.999999996	0.740154267	0.259800452	86.07059009	160.9126755	0.999954718	0.000343346	0.99965657	193.5030871	8.350080102	0.999999916
0.75	0.05	0	0	0.989995014	0.009995014	8.65126016	196.3594212	0.999990027	0.949976076	0.049976076	30.25565087	192.3045429	0.999952152	0.989995014	0.009995014	8.65126016	196.3594212	0.999990027	0.949976076	0.049976076	30.25565087	192.3045429	0.999952152
0.75	0.05	0	0.1	0.234048232	0.765945463	1.629513617	15.17390606	0.999993695	0.459417064	0.000332866	16.0632944	30.43787496	0.45974993	0.234048232	0.765945463	1.629513617	15.17390606	0.999993695	0.785747345	6.78E-06	11.24733247	31.70511733	0.785754123
0.75	0.05	0	0.25	0.046021761	0.953974938	1.16546878	8.776489912	0.999996699	0.064939684	0.000190524	12.31016046	17.33722504	0.065130208	0.046021761	0.953974938	1.16546878	8.776489912	0.999996699	0.775362779	3.72E-10	7.568063885	18.47191019	0.775362779
0.75	0.05	0	0.5	0.004602794	0.9953939	1.025971875	6.245124154	0.999996694	0.003378802	0.000291589	9.440046317	11.93242336	0.003670391	0.004602794	0.9953939	1.025971875	6.245124154	0.999996694	0.794663897	1.09E-14	5.599818025	12.86034802	0.794663897
0.75	0.05	0	0.75	0.000535245	0.999462699	1.004202983	5.284158647	0.999997944	0.000404845	0.000528682	8.659379691	10.08207345	0.000933527	0.000535245	0.999462699	1.004202983	5.284158647	0.999997944	0.809934314	1.33E-17	4.806254215	10.94167788	0.809934314
0.75	0.05	0	0.9	0.0001519	0.999845028	1.001397931	4.930482043	0.999996927	0.000133903	0.000597869	8.186765681	9.186814984	0.000731772	0.0001519	0.999845028	1.001397931	4.930482043	0.999996927	0.811186932	2.02E-19	4.470941996	9.969000389	0.811186932
0.75	0.05	0	1	6.62E-05	0.999932574	1.000669588	4.741037056	0.99999882	8.56E-05	0.000892913	8.379016396	9.13129533	0.000978534	6.62E-05	0.999932574	1.000669588	4.741037056	0.99999882	0.82154365	8.67E-20	4.362257898	9.970094212	0.82154365
0.75	0.05	0.25	0	0.89036336	0.109613065	47.95537349	181.1628833	0.999976425	3.08E-07	0.999999692	1.67769876	7.259676256	1	0.997347062	0.002642985	4.330604685	198.5623638	0.999990047	3.08E-07	0.999999692	1.67769876	7.259676256	1
0.75	0.05	0.25	0.1	0.074385415	0.925605593	4.86790101	32.84988568	0.999991008	1.34E-07	0.999999866	1.534323058	7.495444313	1	0.579518697	0.420471832	4.265733875	42.39346983	0.999990529	3.69E-07	0.999999631	1.720443407	7.540847708	1
0.75	0.05	0.25	0.25	0.015583592	0.984409149	1.664355509	15.63952975	0.999992741	4.77E-08	0.999999851	1.656027957	8.732618266	0.999999899	0.094384499	0.905607044	2.192821723	19.23634593	0.999991543	6.59E-07	0.999999285	2.67479283	10.2150766	0.999999945
0.75	0.05	0.25	0.5	0.002823292	0.997167847	1.113847782	9.107539056	0.999991139	2.89E-08	0.941055311	8.032473118	12.53626077	0.941055339	0.008544121	0.991450684	1.143529318	9.540221626	0.999994805	0.000200822	0.568143679	12.63285017	20.25049162	0.568344501
0.75	0.05	0.25	0.75	0.000619994	0.999375868	1.033537273	6.999294698	0.999995862	4.18E-07	0.459909735	15.37861014	12.70404384	0.459910152	0.001148605	0.998843722	1.026798763	6.870651282	0.999992327	0.020745293	0.001582028	11.66975179	9.244575078	0.02232732
0.75	0.05	0.25	0.9	0.000257271	0.999734994	1.017859972	6.336025014	0.999992265	1.22E-06	0.220831362	14.07092206	11.45742056	0.220832582	0.000363155	0.999628064	1.010870316	6.148639708	0.999991219	0.058770841	0.000366405	9.901852796	7.368191004	0.059137246
0.75	0.05	0.25	1	0.000144225	0.999849341	1.012024377	6.010248435	0.999993565	2.17E-06	0.142642228	13.51638395	10.95236333	0.142644396	0.000170566	0.99982267	1.006063328	5.807256718	0.999993237	0.093921214	0.000170536	9.189225207	7.335379305	0.09409175
0.75	0.05	0.5	0	0.860208533	0.139761961	58.89652497	179.4757292	0.999970494	1.04E-11	1	1.129719565	5.217841857	1	0.998400333	0.001589678	3.268784504	197.7372037	0.999990011	1.04E-11	1	1.129719565	5.217841857	1
0.75	0.05	0.5	0.1	0.148653329	0.851337258	17.35036773	66.38480706	0.999990588	7.12E-12	1	1.119262916	5.310032344	1	0.892790696	0.107199461	4.816206754	82.17715609	0.999990158	1.30E-11	1	1.138560275	5.310901321	1
0.75	0.05	0.5	0.25	0.022211063	0.977780194	7.328327476	31.76651943	0.999991257	4.11E-12	1	1.131739896	5.561438238	1	0.419115663	0.580874518	5.500687455	41.72675738	0.999990181	1.84E-11	1	1.185561289	5.840860606	1
0.75	0.05	0.5	0.5	0.003305215	0.996686156	3.005046773	17.99446584	0.999991371	2.02E-12	0.999999984	2.029257489	6.477717994	0.999999984	0.032661714	0.967329798	3.587420172	21.44792667	0.999991512	6.25E-11	0.999999984	3.728231167	8.721565539	0.999999984
0.75	0.05	0.5	0.75	0.000926376	0.9990643	1.757431028	12.87837692	0.999990676	5.44E-11	0.995467528	20.91918989	8.759186244	0.995467528	0.002891024	0.997101975	1.789201189	12.86523557	0.999992999	1.84E-06	0.917461877	21.36646068	20.26882769	0.917463722
0.75	0.05	0.5	0.9	0.000486442	0.999505664	1.45123344	11.03374984	0.999992107	7.02E-08	0.927902419	27.97323079	10.37599527	0.927902489	0.000862098	0.999130661	1.34309064	9.899008001	0.999992759	0.001315772	0.212334357	23.29622886	21.7792749	0.21365013
0.75	0.05	0.5	1	0.000324841	0.999666008	1.327390551	10.08843704	0.999990849	2.55E-06	0.80650075	26.48397277	10.71726687	0.806503303	0.000407815	0.99958222	1.196676254	8.655835025	0.999990034	0.012640187	0.024554939	20.44344255	18.45397163	0.037195126
0.75	0.05	0.75	0	0.846968792	0.152999115	63.61793338	178.923744	0.999967908	1.42E-15	1	1.021797467	4.442047483	1	0.998763916	0.001226086	2.829350536	197.1354481	0.999990002	1.42E-15	1	1.021797467	4.442047483	1
0.75	0.05	0.75	0.1	0.423467855	0.576522308	40.12696877	127.4487118	0.999990163	1.21E-15	1	1.026442861	4.503980176	1	0.973909463	0.026080638	4.892442192	146.3901175	0.999990101	1.87E-15	1	1.023721739	4.494564003	1
0.75	0.05	0.75	0.25	0.132905956	0.867084215	21.65655281	71.22050217	0.999990171	9.48E-16	1	1.038491062	4.622193279	1	0.807717415	0.192272813	7.250614626	87.39036063	0.999990229	2.81E-15	1	1.031993342	4.749844838	1
0.75	0.05	0.75	0.5	0.025764615	0.974225821	12.32233614	40.69870468	0.999990436	6.69E-16	1	1.223125049	4.909870595	1	0.276822496	0.723168372	8.805975911	50.41797488	0.999990867	5.73E-15	1	1.169231289	5.777100648	1
0.75	0.05	0.75	0.75	0.006904737	0.993085806	8.241686842	28.8612724	0.999990542	2.61E-15	0.999999999	11.56873055	5.403654164	0.999999999	0.033045994	0.966945444	7.712915612	32.21951918	0.999991438	3.29E-13	0.999999998	15.20468065	8.127973609	0.999999998
0.75	0.05	0.75	0.9	0.003559217	0.996431895	6.682882902	24.67916918	0.999991112	2.74E-09	0.999907104	63.65002786	5.977423137	0.999907107	0.007167155	0.992823355	6.32206588	24.62357879	0.999990511	1.02E-06	0.996852838	51.472916	13.73225317	0.996853857
0.75	0.05	0.75	1	0.002391264	0.997598868	5.85933824	22.50964267	0.999990132	2.98E-05	0.995006502	61.73739931	6.561548827	0.995036271	0.002614383	0.997376415	5.288002363	19.93048477	0.999990799	0.005367082	0.801149653	55.57719161	19.83183076	0.806516735
0.75	0.05	1	0	0.839446567	0.16051988	66.26447704	178.6337348	0.999966447	4.34E-19	1	1.003488636	4.020212697	1	0.998928251	0.001061794	2.594766893	196.6978115	0.999990044	4.34E-19	1	1.003488636	4.020212697	1
0.75	0.05	1	0.1	0.835614003	0.164351837	67.22409185	178.0967424	0.999965839	4.35E-19	1	1.005763361	4.0699185	1	0.996510029	0.003479985	4.914874212	197.8127251	0.999990014	6.00E-19	1	1.003860809	4.057583696	1
0.75	0.05	1	0.25	0.829676398	0.170288521	68.68077541	177.2525754	0.999964918	4.37E-19	1	1.011910967	4.148407394	1	0.989155986	0.010834053	10.29741741	197.2487812	0.999990039	9.68E-19	1	1.005472424	4.213885515	1
0.75	0.05	1	0.5	0.819205302	0.180758055	71.16108335	175.7227176	0.999963357	4.51E-19	1	1.068101661	4.293023458	1	0.962253458	0.037736627	24.77783227	193.9110079	0.999990085	2.11E-18	1	1.019222955	4.808298531	1
0.75	0.05	1	0.75	0.807860463	0.192101297	73.71889471	173.9920516	0.99996176	8.34E-19	1	4.68991077	4.46144915	1	0.906145304	0.093833349	46.36203995	186.7174734	0.999978653	5.72E-18	1	2.52544326	5.825153992	1
0.75	0.05	1	0.9	0.800527616	0.199433169	75.29707308	172.8195294	0.999960785	1.06E-13	1	64.40578328	4.578545276	1	0.848816206	0.151152114	62.93954982	178.7941487	0.99996832	7.67E-13	1	58.98760059	6.705785013	1
0.75	0.05	1	1	0.795367589	0.20459254	76.36917899	171.9586106	0.99996013	1.25E-06	0.99999875	204.0540771	4.666283659	1	0.793768613	0.206191906	75.59504596	170.0051325	0.999960519	6.21E-05	0.999937898	198.5057149	7.565681774	0.999999984
0.75	0.06	0	0	0.989995014	0.009995014	8.65126016	196.3594212	0.999990027	0.939971593	0.059971593	34.5712903	191.2732102	0.999943187	0.989995014	0.009995014	8.65126016	196.3594212	0.999990027	0.939971593	0.059971593	34.5712903	191.2732102	0.999943187
0.75	0.06	0	0.1	0.234048232	0.765945463	1.629513617	15.17390606	0.999993695	0.419149131	0.000429068	17.01063897	30.35197006	0.419578199	0.234048232	0.765945463	1.629513617	15.17390606	0.999993695	0.748092163	9.99E-06	12.33028312	31.62881693	0.748102153
0.75	0.06	0	0.25	0.046021761	0.953974938	1.16546878	8.776489912	0.999996699	0.052310787	0.000247403	12.71556146	17.2976173	0.05255819	0.046021761	0.953974938	1.16546878	8.776489912	0.999996699	0.736180552	7.05E-10	8.161990153	18.44233658	0.736180553
0.75	0.06	0	0.5	0.004602794	0.9953939	1.025971875	6.245124154	0.999996694	0.002300806	0.000367904	9.626734992	11.90851058	0.002668711	0.004602794	0.9953939	1.025971875	6.245124154	0.999996694	0.757933152	2.74E-14	5.978354351	12.84784981	0.757933152
0.75	0.06	0	0.75	0.000535245	0.999462699	1.004202983	5.284158647	0.999997944	0.000234187	0.000649472	8.779275771	10.06270205	0.000883658	0.000535245	0.999462699	1.004202983	5.284158647	0.999997944	0.775333891	3.89E-17	5.111114671	10.93475599	0.775333891
0.75	0.06	0	0.9	0.0001519	0.999845028	1.001397931	4.930482043	0.999996927	7.17E-05	0.000727961	8.292753326	9.170026413	0.000799698	0.0001519	0.999845028	1.001397931	4.930482043	0.999996927	0.776848081	6.51E-19	4.744488566	9.964541814	0.776848081
0.75	0.06	0	1	6.62E-05	0.999932574	1.000669588	4.741037056	0.99999882	4.48E-05	0.001075468	8.479048899	9.114027074	0.001120312	6.62E-05	0.999932574	1.000669588	4.741037056	0.99999882	0.788820448	2.77E-19	4.629872927	9.965588656	0.788820448
0.75	0.06	0.25	0	0.903580858	0.096397915	44.29588469	183.4696692	0.999978773	1.72E-08	0.999999983	1.775723615	7.08893052	1	0.997514534	0.002475564	4.165837057	198.490366	0.999990098	1.72E-08	0.999999983	1.775723615	7.08893052	1
0.75	0.06	0.25	0.1	0.086976174	0.913014934	5.056826674	33.70880541	0.999991109	7.16E-09	0.999999993	1.620172984	7.290326808	1	0.607177662	0.392813099	4.190946853	42.64970986	0.999990761	2.12E-08	0.999999979	1.822701125	7.352207489	1
[truncated: 2,091 more rows]
