# Supplementary material for: Evolution of resistance under alternative models of selective interference
Source: J Evol Biol. 2021 Sep 25;34(10):1608–23. doi: 10.1111/jeb.13919 (PMC9293239; doi:10.1111/jeb.13919)
Supplement: Supplementary file 1 — Appendix S1 [file JEB-34-1608-s001.zip › SupportingInformation/Datafile11_deterministic_resistive_t1000_n100_d90.csv]

Recombinant Fraction (c)	Starting Frequency of Other Allele (fB)	Selection Coefficient Other Allele (sB)	Selection coefficient of Focal Allele (sA)	P(A_loss_B)	P(A_fix_B)	T(A_loss_B)	T(A_fix_B)	Complete	P(A_loss_b)	P(A_fix_b)	T(A_loss_b)	T(A_fix_b)	Complete
0	0	0	0	0.989995014	0.009995014	8.651260161	196.3594212	0.999990027	0.989995014	0.009995014	8.651260161	196.3594212	0.999990027
0	0	0	0.1	0.234048232	0.765945463	1.629513617	15.17390606	0.999993695	0.234048232	0.765945463	1.629513617	15.17390606	0.999993695
0	0	0	0.25	0.046021761	0.953974938	1.16546878	8.776489912	0.999996699	0.046021761	0.953974938	1.16546878	8.776489912	0.999996699
0	0	0	0.5	0.004602794	0.9953939	1.025971875	6.245124154	0.999996694	0.004602794	0.9953939	1.025971875	6.245124154	0.999996694
0	0	0	0.75	0.000535245	0.999462699	1.004202983	5.284158647	0.999997944	0.000535245	0.999462699	1.004202983	5.284158647	0.999997944
0	0	0	0.9	0.0001519	0.999845028	1.001397931	4.930482043	0.999996927	0.0001519	0.999845028	1.001397931	4.930482043	0.999996927
0	0	0	1	6.62E-05	0.999932574	1.000669588	4.741037056	0.99999882	6.62E-05	0.999932574	1.000669588	4.741037056	0.99999882
0	0	0.25	0	0.989995014	0.009995014	8.651260161	196.3594212	0.999990027	0.989995014	0.009995014	8.651260161	196.3594212	0.999990027
0	0	0.25	0.1	0.234048232	0.765945463	1.629513617	15.17390606	0.999993695	0.234048232	0.765945463	1.629513617	15.17390606	0.999993695
0	0	0.25	0.25	0.046021761	0.953974938	1.16546878	8.776489912	0.999996699	0.046021761	0.953974938	1.16546878	8.776489912	0.999996699
0	0	0.25	0.5	0.004602794	0.9953939	1.025971875	6.245124154	0.999996694	0.004602794	0.9953939	1.025971875	6.245124154	0.999996694
0	0	0.25	0.75	0.000535245	0.999462699	1.004202983	5.284158647	0.999997944	0.000535245	0.999462699	1.004202983	5.284158647	0.999997944
0	0	0.25	0.9	0.0001519	0.999845028	1.001397931	4.930482043	0.999996927	0.0001519	0.999845028	1.001397931	4.930482043	0.999996927
0	0	0.25	1	6.62E-05	0.999932574	1.000669588	4.741037056	0.99999882	6.62E-05	0.999932574	1.000669588	4.741037056	0.99999882
0	0	0.5	0	0.989995014	0.009995014	8.651260161	196.3594212	0.999990027	0.989995014	0.009995014	8.651260161	196.3594212	0.999990027
0	0	0.5	0.1	0.234048232	0.765945463	1.629513617	15.17390606	0.999993695	0.234048232	0.765945463	1.629513617	15.17390606	0.999993695
0	0	0.5	0.25	0.046021761	0.953974938	1.16546878	8.776489912	0.999996699	0.046021761	0.953974938	1.16546878	8.776489912	0.999996699
0	0	0.5	0.5	0.004602794	0.9953939	1.025971875	6.245124154	0.999996694	0.004602794	0.9953939	1.025971875	6.245124154	0.999996694
0	0	0.5	0.75	0.000535245	0.999462699	1.004202983	5.284158647	0.999997944	0.000535245	0.999462699	1.004202983	5.284158647	0.999997944
0	0	0.5	0.9	0.0001519	0.999845028	1.001397931	4.930482043	0.999996927	0.0001519	0.999845028	1.001397931	4.930482043	0.999996927
0	0	0.5	1	6.62E-05	0.999932574	1.000669588	4.741037056	0.99999882	6.62E-05	0.999932574	1.000669588	4.741037056	0.99999882
0	0	0.75	0	0.989995014	0.009995014	8.651260161	196.3594212	0.999990027	0.989995014	0.009995014	8.651260161	196.3594212	0.999990027
0	0	0.75	0.1	0.234048232	0.765945463	1.629513617	15.17390606	0.999993695	0.234048232	0.765945463	1.629513617	15.17390606	0.999993695
0	0	0.75	0.25	0.046021761	0.953974938	1.16546878	8.776489912	0.999996699	0.046021761	0.953974938	1.16546878	8.776489912	0.999996699
0	0	0.75	0.5	0.004602794	0.9953939	1.025971875	6.245124154	0.999996694	0.004602794	0.9953939	1.025971875	6.245124154	0.999996694
0	0	0.75	0.75	0.000535245	0.999462699	1.004202983	5.284158647	0.999997944	0.000535245	0.999462699	1.004202983	5.284158647	0.999997944
0	0	0.75	0.9	0.0001519	0.999845028	1.001397931	4.930482043	0.999996927	0.0001519	0.999845028	1.001397931	4.930482043	0.999996927
0	0	0.75	1	6.62E-05	0.999932574	1.000669588	4.741037056	0.99999882	6.62E-05	0.999932574	1.000669588	4.741037056	0.99999882
0	0	1	0	0.989995014	0.009995014	8.651260161	196.3594212	0.999990027	0.989995014	0.009995014	8.651260161	196.3594212	0.999990027
0	0	1	0.1	0.234048232	0.765945463	1.629513617	15.17390606	0.999993695	0.234048232	0.765945463	1.629513617	15.17390606	0.999993695
0	0	1	0.25	0.046021761	0.953974938	1.16546878	8.776489912	0.999996699	0.046021761	0.953974938	1.16546878	8.776489912	0.999996699
0	0	1	0.5	0.004602794	0.9953939	1.025971875	6.245124154	0.999996694	0.004602794	0.9953939	1.025971875	6.245124154	0.999996694
0	0	1	0.75	0.000535245	0.999462699	1.004202983	5.284158647	0.999997944	0.000535245	0.999462699	1.004202983	5.284158647	0.999997944
0	0	1	0.9	0.0001519	0.999845028	1.001397931	4.930482043	0.999996927	0.0001519	0.999845028	1.001397931	4.930482043	0.999996927
0	0	1	1	6.62E-05	0.999932574	1.000669588	4.741037056	0.99999882	6.62E-05	0.999932574	1.000669588	4.741037056	0.99999882
0	0.01	0	0	0.989995014	0.009995014	8.651260161	196.3594212	0.999990027	0.989995014	0.009995014	8.651260161	196.3594212	0.999990027
0	0.01	0	0.1	0.234048232	0.765945463	1.629513617	15.17390606	0.999993695	0.234048232	0.765945463	1.629513617	15.17390606	0.999993695
0	0.01	0	0.25	0.046021761	0.953974938	1.16546878	8.776489912	0.999996699	0.046021761	0.953974938	1.16546878	8.776489912	0.999996699
0	0.01	0	0.5	0.004602794	0.9953939	1.025971875	6.245124154	0.999996694	0.004602794	0.9953939	1.025971875	6.245124154	0.999996694
0	0.01	0	0.75	0.000535245	0.999462699	1.004202983	5.284158647	0.999997944	0.000535245	0.999462699	1.004202983	5.284158647	0.999997944
0	0.01	0	0.9	0.0001519	0.999845028	1.001397931	4.930482043	0.999996927	0.0001519	0.999845028	1.001397931	4.930482043	0.999996927
0	0.01	0	1	6.62E-05	0.999932574	1.000669588	4.741037056	0.99999882	6.62E-05	0.999932574	1.000669588	4.741037056	0.99999882
0	0.01	0.25	0	0.96821018	0.031779862	21.53672966	194.4016603	0.999990043	0.990215072	0.009774974	8.499078145	196.3746754	0.999990047
0	0.01	0.25	0.1	0.097009895	0.902981645	5.339621345	34.62521859	0.99999154	0.319709675	0.680280677	3.327496508	37.21038096	0.999990352
0	0.01	0.25	0.25	0.010747372	0.989243009	1.437099521	13.50385148	0.999990381	0.051520659	0.948469633	1.253046529	14.13630629	0.999990291
0	0.01	0.25	0.5	0.001620547	0.998374382	1.054349	6.850875715	0.999994929	0.005213592	0.994778104	1.034081446	6.679573139	0.999991695
0	0.01	0.25	0.75	0.000318256	0.999679158	1.009936678	5.563063762	0.999997414	0.000629998	0.999364689	1.005744468	5.426087975	0.999994686
0	0.01	0.25	0.9	0.000123662	0.999874621	1.00366181	5.161146313	0.999998283	0.000183279	0.999811274	1.001945373	5.028775095	0.999994554
0	0.01	0.25	1	6.63E-05	0.999929346	1.00188077	4.95291234	0.999995672	8.13E-05	0.99991685	1.000938688	4.821109392	0.999998116
0	0.01	0.5	0	0.947362083	0.052625241	31.43660595	192.2924057	0.999987325	0.990425653	0.009564409	8.352878404	196.3888602	0.999990061
0	0.01	0.5	0.1	0.205602896	0.794387617	17.07400203	70.19088285	0.999990514	0.598968793	0.401021418	8.134176449	76.72997089	0.999990211
0	0.01	0.5	0.25	0.006735177	0.993256355	6.54652677	28.96657781	0.999991532	0.090194404	0.909796265	4.058418321	33.51981993	0.999990669
0	0.01	0.5	0.5	0.000599176	0.999390881	1.145328735	10.27064279	0.999990057	0.006006587	0.993985272	1.077242844	10.92258175	0.999991859
0	0.01	0.5	0.75	0.000190846	0.999801588	1.021890633	6.181213328	0.999992434	0.000739386	0.999255997	1.011335036	5.980296656	0.999995383
0	0.01	0.5	0.9	0.000100945	0.999895346	1.008254952	5.522388124	0.999996292	0.000219743	0.999775046	1.003974614	5.321417808	0.999994789
0	0.01	0.5	1	6.65E-05	0.999930277	1.00435621	5.239187677	0.999996767	9.89E-05	0.999894126	1.001958733	5.03761111	0.999993049
0	0.01	0.75	0	0.927391911	0.072590974	39.673319	190.2172573	0.999982884	0.990627354	0.009362717	8.212312062	196.4020338	0.999990071
0	0.01	0.75	0.1	0.493567385	0.506422644	36.91316491	132.1061627	0.999990029	0.843073682	0.156916441	13.60179655	141.6220737	0.999990122
0	0.01	0.75	0.25	0.057507736	0.942482488	26.19566492	66.13636426	0.999990225	0.336518878	0.663471365	14.28998651	77.71828435	0.999990243
0	0.01	0.75	0.5	0.00035137	0.999639273	5.217442109	25.46064679	0.999990643	0.010522442	0.989468309	5.010410187	32.71914967	0.999990751
0	0.01	0.75	0.75	0.000116083	0.999874975	1.049620152	7.713654322	0.999991059	0.000871594	0.999119515	1.030811644	8.085464985	0.999991109
0	0.01	0.75	0.9	8.27E-05	0.99991349	1.017090384	6.1230834	0.99999624	0.000262573	0.999732213	1.010207846	6.014032625	0.999994786
0	0.01	0.75	1	6.68E-05	0.99992754	1.008890353	5.641360325	0.999994322	0.000119713	0.999878312	1.005129707	5.472169368	0.999998025
0	0.01	1	0	0.90824629	0.091732528	46.78584597	188.2000074	0.999978818	0.990820726	0.00916935	8.077057051	196.4142498	0.999990077
0	0.01	1	0.1	0.85986784	0.140101697	61.86638846	182.4417646	0.999969537	0.97297525	0.027014824	18.29531116	194.2180848	0.999990075
0	0.01	1	0.25	0.76539097	0.23456404	85.55476437	170.7820144	0.99995501	0.92455697	0.075425609	38.82450673	188.1899403	0.999982578
0	0.01	1	0.5	0.48724824	0.512689965	135.4975512	132.0598455	0.999938204	0.739886178	0.260066867	88.29086724	165.1853245	0.999953044
0	0.01	1	0.75	0.023532157	0.976457856	202.1434992	24.65870495	0.999990013	0.171780376	0.828184138	176.4832024	71.10282733	0.999964514
0	0.01	1	0.9	6.83E-05	0.99992266	1.035799352	7.305565559	0.999990993	0.000315524	0.999674535	1.03390926	8.13546196	0.999990059
0	0.01	1	1	6.73E-05	0.999925545	1.017091595	6.26566908	0.999992824	0.00014468	0.999852351	1.015276369	6.393892299	0.999997031
0	0.02	0	0	0.989995014	0.009995014	8.651260161	196.3594212	0.999990027	0.989995014	0.009995014	8.651260161	196.3594212	0.999990027
0	0.02	0	0.1	0.234048232	0.765945463	1.629513617	15.17390606	0.999993695	0.234048232	0.765945463	1.629513617	15.17390606	0.999993695
0	0.02	0	0.25	0.046021761	0.953974938	1.16546878	8.776489912	0.999996699	0.046021761	0.953974938	1.16546878	8.776489912	0.999996699
0	0.02	0	0.5	0.004602794	0.9953939	1.025971875	6.245124154	0.999996694	0.004602794	0.9953939	1.025971875	6.245124154	0.999996694
0	0.02	0	0.75	0.000535245	0.999462699	1.004202983	5.284158647	0.999997944	0.000535245	0.999462699	1.004202983	5.284158647	0.999997944
0	0.02	0	0.9	0.0001519	0.999845028	1.001397931	4.930482043	0.999996927	0.0001519	0.999845028	1.001397931	4.930482043	0.999996927
0	0.02	0	1	6.62E-05	0.999932574	1.000669588	4.741037056	0.99999882	6.62E-05	0.999932574	1.000669588	4.741037056	0.99999882
0	0.02	0.25	0	0.968894548	0.031095505	21.18073201	194.4687575	0.999990052	0.990425653	0.009564409	8.352878404	196.3888602	0.999990061
0	0.02	0.25	0.1	0.126787147	0.873203366	5.749474038	36.1135024	0.999990514	0.36162886	0.638361464	3.60686541	38.43695585	0.999990324
0	0.02	0.25	0.25	0.013375973	0.986616445	1.69600382	15.38064014	0.999992418	0.05785466	0.942138031	1.374013259	15.93175785	0.999992691
0	0.02	0.25	0.5	0.001914838	0.998078652	1.085431598	7.598597335	0.999993489	0.005881859	0.994113506	1.043529251	7.118577401	0.999995365
0	0.02	0.25	0.75	0.000381312	0.999615194	1.018616975	5.903107058	0.999996506	0.000736742	0.999261205	1.007602984	5.568741299	0.999997947
0	0.02	0.25	0.9	0.000150366	0.999842284	1.007732618	5.417700888	0.999992649	0.00021945	0.999771204	1.002626866	5.12621416	0.999990654
0	0.02	0.25	1	8.15E-05	0.999916526	1.004298462	5.178786615	0.999998064	9.89E-05	0.999898191	1.001279802	4.901318604	0.999997047
0	0.02	0.5	0	0.949535194	0.050452626	30.47680775	192.5164726	0.99998782	0.990820726	0.00916935	8.077057051	196.4142498	0.999990077
0	0.02	0.5	0.1	0.273879933	0.726110439	15.74895449	72.45186127	0.999990372	0.657032015	0.342958406	7.566823249	77.86461218	0.999990421
0	0.02	0.5	0.25	0.017675547	0.982314607	7.845087608	32.12278922	0.999990154	0.136678861	0.863311886	4.891488082	36.01984493	0.999990747
0	0.02	0.5	0.5	0.000983373	0.99900828	1.564831526	14.42849342	0.999991653	0.00798844	0.992002768	1.25953284	14.99502372	0.999991208
0	0.02	0.5	0.75	0.000283576	0.999709457	1.065195418	7.492162343	0.999993033	0.001000795	0.998991961	1.024445488	6.810106746	0.999992756
0	0.02	0.5	0.9	0.00015079	0.999839788	1.027306654	6.288363936	0.999990578	0.000309373	0.999680804	1.008871374	5.739932763	0.999990177
0	0.02	0.5	1	0.000100272	0.999897565	1.015839094	5.830248037	0.999997837	0.00014326	0.999851679	1.004519205	5.343709127	0.999994939
0	0.02	0.75	0	0.931709975	0.068273852	37.97214574	190.6684337	0.999983827	0.991184465	0.00880561	7.821311823	196.4360002	0.999990076
0	0.02	0.75	0.1	0.565460144	0.434529967	32.45589654	134.8932213	0.999990111	0.871904132	0.12808603	11.85244181	142.5598848	0.999990162
0	0.02	0.75	0.25	0.130450908	0.869539258	22.76751631	72.34998319	0.999990166	0.453012365	0.546977936	12.67034386	80.88444667	0.999990301
0	0.02	0.75	0.5	0.003017725	0.996972965	12.27302829	34.62834685	0.999990689	0.032424218	0.967566545	8.886312848	39.84858856	0.999990763
0	0.02	0.75	0.75	0.000239281	0.999751766	1.483098137	14.74142161	0.999991047	0.001430212	0.998560257	1.259048076	15.26135864	0.999990469
0	0.02	0.75	0.9	0.000155777	0.999837691	1.090735556	8.38094082	0.999993468	0.000433583	0.999559216	1.040049726	7.65652098	0.999992799
0	0.02	0.75	1	0.00012426	0.999872632	1.047196907	7.046296651	0.999996892	0.000204038	0.999787621	1.019662388	6.397397988	0.999991659
0	0.02	1	0	0.915244379	0.084735904	44.26116443	188.9405588	0.999980283	0.991520453	0.008469606	7.583512566	196.4544557	0.999990059
0	0.02	1	0.1	0.887156674	0.112817966	53.59988433	185.6078841	0.99997464	0.978440425	0.021549617	15.50989757	194.99022	0.999990042
0	0.02	1	0.25	0.836104775	0.163860712	68.25800751	179.4295892	0.999965488	0.947494918	0.052492568	30.2223375	191.2747039	0.999987486
0	0.02	1	0.5	0.706302822	0.293645568	97.71942798	162.9335941	0.99994839	0.849023844	0.150944355	62.943246	179.3949974	0.999968199
0	0.02	1	0.75	0.435147894	0.564791528	142.6890797	123.4437356	0.999939422	0.597897996	0.402043486	115.7000916	146.7316385	0.999941483
0	0.02	1	0.9	0.082122005	0.917857886	193.3849806	49.43636639	0.99997989	0.18224242	0.817720092	176.2812344	74.66929599	0.999962513
0	0.02	1	1	0.000160475	0.999831856	1.198009475	10.88100494	0.999992331	0.000299698	0.999692868	1.144546903	10.683826	0.999992566
0	0.03	0	0	0.989995014	0.009995014	8.651260161	196.3594212	0.999990027	0.989995014	0.009995014	8.651260161	196.3594212	0.999990027
0	0.03	0	0.1	0.234048232	0.765945463	1.629513617	15.17390606	0.999993695	0.234048232	0.765945463	1.629513617	15.17390606	0.999993695
0	0.03	0	0.25	0.046021761	0.953974938	1.16546878	8.776489912	0.999996699	0.046021761	0.953974938	1.16546878	8.776489912	0.999996699
0	0.03	0	0.5	0.004602794	0.9953939	1.025971875	6.245124154	0.999996694	0.004602794	0.9953939	1.025971875	6.245124154	0.999996694
0	0.03	0	0.75	0.000535245	0.999462699	1.004202983	5.284158647	0.999997944	0.000535245	0.999462699	1.004202983	5.284158647	0.999997944
0	0.03	0	0.9	0.0001519	0.999845028	1.001397931	4.930482043	0.999996927	0.0001519	0.999845028	1.001397931	4.930482043	0.999996927
0	0.03	0	1	6.62E-05	0.999932574	1.000669588	4.741037056	0.99999882	6.62E-05	0.999932574	1.000669588	4.741037056	0.99999882
0	0.03	0.25	0	0.969550064	0.030439994	20.83747538	194.532844	0.999990058	0.990627354	0.009362717	8.212312062	196.4020338	0.999990071
0	0.03	0.25	0.1	0.150637553	0.849353204	5.864766768	36.92764341	0.999990757	0.392765765	0.607225434	3.709314208	39.09403136	0.9999912
0	0.03	0.25	0.25	0.016448705	0.983542887	1.93295237	16.37256698	0.999991593	0.064756999	0.935235042	1.496398353	16.90421985	0.999992042
0	0.03	0.25	0.5	0.00226186	0.997730886	1.125124346	8.293771775	0.999992746	0.006610885	0.993379246	1.054355516	7.553234789	0.999990131
0	0.03	0.25	0.75	0.000455278	0.999540379	1.031343697	6.249238902	0.999995656	0.000856381	0.999138825	1.009791246	5.71237998	0.999995207
0	0.03	0.25	0.9	0.000181835	0.999813472	1.014373512	5.678807507	0.999995307	0.000260876	0.99973702	1.003454648	5.222869491	0.999997896
0	0.03	0.25	1	9.96E-05	0.999893927	1.008545256	5.405891949	0.999993499	0.00011931	0.99987614	1.00170203	4.981234821	0.99999545
0	0.03	0.5	0	0.951535989	0.048452289	29.58023338	192.7224729	0.999988278	0.991184465	0.00880561	7.821311823	196.4360002	0.999990076
0	0.03	0.5	0.1	0.32059971	0.67939047	14.85041451	73.65783424	0.999990179	0.69152765	0.308462848	7.144707116	78.43564347	0.999990498
0	0.03	0.5	0.25	0.031949858	0.968040906	8.049913064	33.8517784	0.999990764	0.178378148	0.821612064	5.114769033	37.3241461	0.999990212
0	0.03	0.5	0.5	0.001728383	0.99826323	2.289538948	16.80537522	0.999991613	0.010855952	0.989135425	1.596220548	17.24045828	0.999991376
0	0.03	0.5	0.75	0.000422678	0.999568693	1.159559779	9.098034045	0.999991371	0.001332716	0.998660173	1.046296579	7.778613593	0.999992889
0	0.03	0.5	0.9	0.000222538	0.999773126	1.069104121	7.213283262	0.999995665	0.000425596	0.999569272	1.0169058	6.200657336	0.999994868
0	0.03	0.5	1	0.000148448	0.999848839	1.042380707	6.530277646	0.999997287	0.000202037	0.999793585	1.008851286	5.665417765	0.999995622
0	0.03	0.75	0	0.935543272	0.064441401	36.42760279	191.0678069	0.999984672	0.991679014	0.008311031	7.470758486	196.4625406	0.999990045
0	0.03	0.75	0.1	0.609007478	0.390982678	29.77659774	136.3768187	0.999990156	0.88781967	0.112170462	10.79871629	143.0278402	0.999990132
0	0.03	0.75	0.25	0.192800865	0.807189561	20.65319119	75.40906543	0.999990426	0.523850033	0.476140277	11.54235818	82.35598722	0.99999031
0	0.03	0.75	0.5	0.011937638	0.98805346	13.03956259	39.05109098	0.999991097	0.065264031	0.934726978	9.532505358	43.24580203	0.999991009
0	0.03	0.75	0.75	0.000700753	0.999290072	4.167566429	22.50826384	0.999990825	0.002714112	0.997277256	2.680835296	22.49461053	0.999991368
0	0.03	0.75	0.9	0.000307812	0.999682612	1.464152355	13.02647119	0.999990424	0.000701229	0.999289518	1.133849163	10.43506578	0.999990747
0	0.03	0.75	1	0.000229892	0.999763677	1.190736625	9.469977456	0.99999357	0.000333754	0.999656841	1.05561431	7.664119591	0.999990595
0	0.03	1	0	0.921250622	0.078730937	42.027343	189.5731938	0.99998156	0.992121026	0.007869058	7.154688663	196.486696	0.999990084
0	0.03	1	0.1	0.902241399	0.097736237	48.63080147	187.3139818	0.999977637	0.981376277	0.018613781	13.89715114	195.3699646	0.999990058
0	0.03	1	0.25	0.86911443	0.130856849	58.94392539	183.3250546	0.999971279	0.957901417	0.042088409	25.81110099	192.6378625	0.999989826
0	0.03	1	0.5	0.793232989	0.206725967	78.75573329	173.923532	0.999958956	0.890481487	0.109494144	51.00447152	184.6150692	0.999975632
0	0.03	1	0.75	0.661652339	0.338292321	105.8797688	156.6579736	0.99994466	0.745019767	0.25493347	88.20901159	166.6516694	0.999953237
0	0.03	1	0.9	0.515412783	0.484525928	130.2261609	135.6681705	0.999938711	0.547038202	0.452901431	124.3414981	139.6710666	0.999939632
0	0.03	1	1	0.338257584	0.661687231	155.6474154	106.6038016	0.999944815	0.250663769	0.749289559	167.0998621	89.78803015	0.999953328
0	0.04	0	0	0.989995014	0.009995014	8.651260161	196.3594212	0.999990027	0.989995014	0.009995014	8.651260161	196.3594212	0.999990027
0	0.04	0	0.1	0.234048232	0.765945463	1.629513617	15.17390606	0.999993695	0.234048232	0.765945463	1.629513617	15.17390606	0.999993695
0	0.04	0	0.25	0.046021761	0.953974938	1.16546878	8.776489912	0.999996699	0.046021761	0.953974938	1.16546878	8.776489912	0.999996699
0	0.04	0	0.5	0.004602794	0.9953939	1.025971875	6.245124154	0.999996694	0.004602794	0.9953939	1.025971875	6.245124154	0.999996694
0	0.04	0	0.75	0.000535245	0.999462699	1.004202983	5.284158647	0.999997944	0.000535245	0.999462699	1.004202983	5.284158647	0.999997944
0	0.04	0	0.9	0.0001519	0.999845028	1.001397931	4.930482043	0.999996927	0.0001519	0.999845028	1.001397931	4.930482043	0.999996927
0	0.04	0	1	6.62E-05	0.999932574	1.000669588	4.741037056	0.99999882	6.62E-05	0.999932574	1.000669588	4.741037056	0.99999882
0	0.04	0.25	0	0.970178516	0.029811543	20.50626317	194.5941045	0.999990059	0.990820726	0.00916935	8.077057051	196.4142498	0.999990077
0	0.04	0.25	0.1	0.170825068	0.829166403	5.883677664	37.47165578	0.999991471	0.418067518	0.581923331	3.745721117	39.53071647	0.99999085
0	0.04	0.25	0.25	0.019788203	0.980204016	2.118230907	17.00106122	0.999992219	0.072050935	0.927941724	1.607493397	17.5497431	0.999992658
0	0.04	0.25	0.5	0.002664897	0.997325344	1.170604356	8.888005232	0.999990241	0.007403852	0.992589455	1.066563606	7.974595056	0.999993307
0	0.04	0.25	0.75	0.000541886	0.999453351	1.048181732	6.586812715	0.999995238	0.000989831	0.999008104	1.012316834	5.856930086	0.999997935
0	0.04	0.25	0.9	0.000218884	0.999777951	1.024063302	5.941782599	0.999996834	0.00030804	0.999688354	1.004438892	5.318806882	0.999996393
0	0.04	0.25	1	0.00012091	0.999875835	1.015171071	5.634408108	0.999996745	0.000142934	0.999850173	1.002213745	5.060584474	0.999993107
0	0.04	0.5	0	0.953384182	0.046604521	28.74056862	192.9125073	0.999988704	0.991520453	0.008469606	7.583512566	196.4544557	0.999990059
0	0.04	0.5	0.1	0.356736063	0.6432541	14.16221318	74.45945389	0.999990162	0.716132959	0.283857523	6.807703164	78.80298382	0.999990482
0	0.04	0.5	0.25	0.047798188	0.952193106	7.990198661	35.00295829	0.999991293	0.215539091	0.784451518	5.146005367	38.17050973	0.999990609
0	0.04	0.5	0.5	0.002997242	0.996994767	2.945200793	18.22086903	0.999992009	0.014734737	0.985257153	1.964964244	18.60235188	0.99999189
0	0.04	0.5	0.75	0.000637622	0.999356134	1.331721836	10.7475989	0.999993755	0.001752	0.998239158	1.080667799	8.859101879	0.999991158
0	0.04	0.5	0.9	0.000327514	0.999664033	1.146274629	8.274515668	0.999991547	0.000573998	0.999421981	1.02892754	6.703855979	0.999995979
0	0.04	0.5	1	0.000217733	0.99977734	1.092844914	7.335307621	0.999995072	0.000278441	0.999717185	1.015434932	6.010138794	0.999995626
0	0.04	0.75	0	0.938969095	0.061016339	35.01805154	191.4238162	0.999985434	0.992121026	0.007869058	7.154688663	196.486696	0.999990084
0	0.04	0.75	0.1	0.640477364	0.359512716	27.83496891	137.3675378	0.999990081	0.898724304	0.101265706	10.03648752	143.3272966	0.99999001
0	0.04	0.75	0.25	0.245146117	0.754844282	19.14149812	77.30721593	0.9999904	0.573649998	0.426340377	10.69883319	83.24864532	0.999990375
0	0.04	0.75	0.5	0.027477717	0.972512778	12.68390295	41.82385337	0.999990495	0.102299063	0.897691323	9.438568079	45.33059136	0.999990387
0	0.04	0.75	0.75	0.00236175	0.997629292	6.767020202	26.62202801	0.999991043	0.005658593	0.994331792	4.577346682	26.37973268	0.999990385
0	0.04	0.75	0.9	0.000745887	0.999245428	3.017407445	19.26806958	0.999991315	0.001155465	0.998835835	1.469541001	14.86083341	0.9999913
0	0.04	0.75	1	0.000460796	0.999532005	1.735305888	13.76027957	0.9999928	0.000533115	0.999460651	1.139028111	9.483734955	0.999993767
0	0.04	1	0	0.92646193	0.073520753	40.03459405	190.1199067	0.999982683	0.992642089	0.007347971	6.778542759	196.5092555	0.99999006
0	0.04	1	0.1	0.912581591	0.087398171	45.0265957	188.4644078	0.999979762	0.983363267	0.016626788	12.75259098	195.6094397	0.999990055
0	0.04	1	0.25	0.889193429	0.110781657	52.74255832	185.6482363	0.999975086	0.964183283	0.035806772	22.94202615	193.4309645	0.999990055
0	0.04	1	0.5	0.839559181	0.160406985	67.01358759	179.5548126	0.999966166	0.912846205	0.087133837	43.70584914	187.3876215	0.999980042
0	0.04	1	0.75	0.764726297	0.235228923	84.98095912	170.06026	0.99995522	0.81362237	0.186340017	72.59728426	175.402925	0.999962387
0	0.04	1	0.9	0.695093811	0.304853825	99.23054692	160.8718982	0.999947636	0.696750825	0.303197289	98.19092898	160.5004657	0.999948114
0	0.04	1	1	0.62804492	0.371897693	111.4250188	151.662996	0.999942613	0.555850612	0.444089179	123.0212994	141.0365673	0.999939791
0	0.05	0	0	0.989995014	0.009995014	8.651260161	196.3594212	0.999990027	0.989995014	0.009995014	8.651260161	196.3594212	0.999990027
0	0.05	0	0.1	0.234048232	0.765945463	1.629513617	15.17390606	0.999993695	0.234048232	0.765945463	1.629513617	15.17390606	0.999993695
0	0.05	0	0.25	0.046021761	0.953974938	1.16546878	8.776489912	0.999996699	0.046021761	0.953974938	1.16546878	8.776489912	0.999996699
0	0.05	0	0.5	0.004602794	0.9953939	1.025971875	6.245124154	0.999996694	0.004602794	0.9953939	1.025971875	6.245124154	0.999996694
0	0.05	0	0.75	0.000535245	0.999462699	1.004202983	5.284158647	0.999997944	0.000535245	0.999462699	1.004202983	5.284158647	0.999997944
0	0.05	0	0.9	0.0001519	0.999845028	1.001397931	4.930482043	0.999996927	0.0001519	0.999845028	1.001397931	4.930482043	0.999996927
0	0.05	0	1	6.62E-05	0.999932574	1.000669588	4.741037056	0.99999882	6.62E-05	0.999932574	1.000669588	4.741037056	0.99999882
0	0.05	0.25	0	0.970781545	0.029208511	20.18644985	194.6527086	0.999990056	0.991006275	0.008983803	7.946815569	196.425557	0.999990078
0	0.05	0.25	0.1	0.188521988	0.811468945	5.862448462	37.87367639	0.999990933	0.439578435	0.560412213	3.75075432	39.85196699	0.999990648
0	0.05	0.25	0.25	0.023260832	0.976729389	2.254055765	17.43978384	0.999990221	0.079619885	0.920370847	1.703904797	18.02540719	0.999990732
0	0.05	0.25	0.5	0.003120907	0.99686967	1.216699171	9.363029739	0.999990577	0.008263756	0.991728583	1.080108191	8.375000144	0.999992339
0	0.05	0.25	0.75	0.000642493	0.999353065	1.068069447	6.898553962	0.999995558	0.001138019	0.998857588	1.015182577	6.001839961	0.999995606
0	0.05	0.25	0.9	0.000262341	0.99972817	1.03667829	6.196154826	0.999990511	0.000361437	0.999632562	1.005587598	5.414324073	0.999993998
0	0.05	0.25	1	0.000146086	0.99984469	1.024381001	5.859782678	0.999990776	0.000170049	0.999828638	1.002822389	5.139296263	0.999998688
0	0.05	0.5	0	0.95509659	0.044892509	27.95233272	193.0883629	0.999989099	0.991831749	0.008158279	7.361821966	196.4699071	0.999990028
0	0.05	0.5	0.1	0.386362896	0.613627327	13.60163539	75.04889538	0.999990223	0.735247821	0.26474258	6.526089407	79.06764992	0.9999904
0	0.05	0.5	0.25	0.064054509	0.935936609	7.852623436	35.83489689	0.999991118	0.248823156	0.751168255	5.103167605	38.77911634	0.99999141
0	0.05	0.5	0.5	0.004852838	0.995138333	3.388737447	19.15902989	0.999991171	0.019616183	0.980374938	2.283252491	19.54090887	0.999991121
0	0.05	0.5	0.75	0.000966489	0.999024984	1.571292177	12.12917276	0.999991473	0.00227976	0.997713579	1.131777711	9.978363821	0.999993339
0	0.05	0.5	0.9	0.000481971	0.999511726	1.265378305	9.374898633	0.999993697	0.00076107	0.999234896	1.045831428	7.247565685	0.999995966
0	0.05	0.5	1	0.000317961	0.999672552	1.173516353	8.205947998	0.999990513	0.000376104	0.99961899	1.024726975	6.378215992	0.999995095
0	0.05	0.75	0	0.942049137	0.057936987	33.72575713	191.743162	0.999986124	0.992518412	0.007471683	6.868193354	196.5055057	0.999990096
0	0.05	0.75	0.1	0.665122007	0.3348681	26.30511617	138.1005676	0.999990107	0.906973552	0.093016541	9.436628502	143.5433503	0.999990093
0	0.05	0.75	0.25	0.28929108	0.710699103	17.97954081	78.61759503	0.999990184	0.611444398	0.388546028	10.03102868	83.86213438	0.999990426
0	0.05	0.75	0.5	0.047493097	0.952497559	12.16462679	43.73379076	0.999990656	0.139866977	0.860123919	9.163101311	46.76287082	0.999990896
0	0.05	0.75	0.75	0.006213135	0.993778147	7.790322911	29.04859538	0.999991282	0.01092012	0.989070953	5.76608468	28.73222652	0.999991073
0	0.05	0.75	0.9	0.00200411	0.997986962	4.935523793	23.12195655	0.999991072	0.002021125	0.997968978	2.348801959	19.40027226	0.999990103
0	0.05	0.75	1	0.001074114	0.998916543	3.125899796	18.81618303	0.999990657	0.000848848	0.999143118	1.336040342	12.11720633	0.999991966
0	0.05	1	0	0.931026321	0.068957356	38.24414631	190.5970934	0.999983677	0.993098495	0.006891598	6.445924604	196.5280978	0.999990093
0	0.05	1	0.1	0.920392343	0.079589063	42.18211233	189.322978	0.999981406	0.984856352	0.015133719	11.86212424	195.7795121	0.999990071
0	0.05	1	0.25	0.90298096	0.096996866	48.19176565	187.2213886	0.999977826	0.968512619	0.031477463	20.8559617	193.9637031	0.999990082
0	0.05	1	0.5	0.868159497	0.131811681	58.94914317	182.9573979	0.999971178	0.927038084	0.072944906	38.65279898	189.1286734	0.999982989
0	0.05	1	0.75	0.820778317	0.179184891	71.65029984	177.0244375	0.999963208	0.852940657	0.147028077	62.35665162	180.2914467	0.999968733
0	0.05	1	0.9	0.781562394	0.218395133	80.95758974	172.0003149	0.999957526	0.773722882	0.226233827	82.13683879	170.4911911	0.999956709
0	0.05	1	1	0.747865501	0.252087788	88.29535625	167.5991926	0.999953288	0.68850668	0.311440657	99.84769025	159.4609649	0.999947337
0	0.06	0	0	0.989995014	0.009995014	8.651260161	196.3594212	0.999990027	0.989995014	0.009995014	8.651260161	196.3594212	0.999990027
0	0.06	0	0.1	0.234048232	0.765945463	1.629513617	15.17390606	0.999993695	0.234048232	0.765945463	1.629513617	15.17390606	0.999993695
0	0.06	0	0.25	0.046021761	0.953974938	1.16546878	8.776489912	0.999996699	0.046021761	0.953974938	1.16546878	8.776489912	0.999996699
0	0.06	0	0.5	0.004602794	0.9953939	1.025971875	6.245124154	0.999996694	0.004602794	0.9953939	1.025971875	6.245124154	0.999996694
0	0.06	0	0.75	0.000535245	0.999462699	1.004202983	5.284158647	0.999997944	0.000535245	0.999462699	1.004202983	5.284158647	0.999997944
0	0.06	0	0.9	0.0001519	0.999845028	1.001397931	4.930482043	0.999996927	0.0001519	0.999845028	1.001397931	4.930482043	0.999996927
0	0.06	0	1	6.62E-05	0.999932574	1.000669588	4.741037056	0.99999882	6.62E-05	0.999932574	1.000669588	4.741037056	0.99999882
0	0.06	0.25	0	0.971360663	0.028629386	19.8774363	194.7088122	0.999990049	0.991184465	0.00880561	7.821311823	196.4360002	0.999990076
0	0.06	0.25	0.1	0.204493347	0.79549717	5.822521916	38.19167773	0.999990516	0.458382209	0.541608326	3.739010072	40.10288213	0.999990535
0	0.06	0.25	0.25	0.026806736	0.973185477	2.352390727	17.76926173	0.999992213	0.087381558	0.912610997	1.785824505	18.39868175	0.999992555
0	0.06	0.25	0.5	0.00362244	0.996370166	1.258502506	9.728431877	0.999992606	0.009193309	0.990799313	1.094889412	8.749529596	0.999992622
0	0.06	0.25	0.75	0.0007576	0.999238931	1.088831762	7.16953219	0.999996531	0.001301876	0.998689439	1.018386932	6.146538972	0.999991315
0	0.06	0.25	0.9	0.000312869	0.999681622	1.051182847	6.428470009	0.999994491	0.000421575	0.999568711	1.006906583	5.509644874	0.999990286
0	0.06	0.25	1	0.000175608	0.999819928	1.035693226	6.072106165	0.999995536	0.00020099	0.999797002	1.003534334	5.217285651	0.999997992
0	0.06	0.5	0	0.956687647	0.04330182	27.21074335	193.2515697	0.999989468	0.992121026	0.007869058	7.154688663	196.486696	0.999990084
0	0.06	0.5	0.1	0.411575994	0.588414328	13.1265511	75.50990929	0.999990322	0.750858078	0.249132192	6.283598712	79.2713667	0.99999027
0	0.06	0.5	0.25	0.080080878	0.919910533	7.693853134	36.46773239	0.99999141	0.278840039	0.721150932	5.029098998	39.24425375	0.999990971
0	0.06	0.5	0.5	0.007245902	0.992745354	3.653455405	19.82690226	0.999991256	0.025429772	0.974561438	2.530990657	20.24560175	0.999991211
0	0.06	0.5	0.75	0.001439582	0.998553229	1.820592419	13.14129925	0.999992811	0.002940985	0.997050433	1.202261984	11.0450464	0.999991418
0	0.06	0.5	0.9	0.000703592	0.999290471	1.413999547	10.37151942	0.999994063	0.000994328	0.999001129	1.068519738	7.827478538	0.999995457
0	0.06	0.5	1	0.000460858	0.999532974	1.280116731	9.058427823	0.999993832	0.000499149	0.999494849	1.037159793	6.767791608	0.999993999
0	0.06	0.75	0	0.944833233	0.055153518	32.5360335	192.0312315	0.999986751	0.992877603	0.007112479	6.607285964	196.5195793	0.999990082
0	0.06	0.75	0.1	0.685348053	0.314642023	25.04014286	138.6759409	0.999990077	0.913581367	0.086408706	8.941031047	143.7090844	0.999990073
0	0.06	0.75	0.25	0.32683501	0.673155122	17.04678862	79.58113833	0.999990133	0.641546832	0.358443615	9.481212157	84.31611813	0.999990447
0	0.06	0.75	0.5	0.069511402	0.9304794	11.66194607	45.10965568	0.999990802	0.17624827	0.82374265	8.848202014	47.81543624	0.999990921
0	0.06	0.75	0.75	0.012517657	0.987472481	8.064446931	30.68441864	0.999990138	0.018678355	0.981311778	6.357120358	30.38171074	0.999990133
0	0.06	0.75	0.9	0.00460841	0.995382209	5.957840595	25.24360422	0.99999062	0.003629154	0.996361029	3.469447944	22.44283176	0.999990183
0	0.06	0.75	1	0.002499435	0.997491148	4.499214104	21.96500547	0.999990584	0.001378147	0.998614241	1.776553518	15.50041435	0.999992388
0	0.06	1	0	0.935057217	0.064927347	36.6253141	191.0172269	0.999984565	0.993501538	0.006488551	6.14963006	196.5401992	0.999990088
0	0.06	1	0.1	0.926623828	0.073358913	39.82897265	190.0014836	0.999982741	0.986046149	0.013943922	11.13288913	195.9078279	0.999990071
0	0.06	1	0.25	0.913129758	0.08685015	44.66156947	188.3664566	0.999979909	0.971736042	0.028253974	19.2364996	194.3508135	0.999990016
0	0.06	1	0.5	0.887340782	0.112634003	53.08593773	185.2058446	0.999974784	0.936935085	0.063050029	34.88751375	190.3330734	0.999985114
0	0.06	1	0.75	0.854786075	0.145182777	62.56154767	181.1482516	0.999968852	0.878382049	0.121591231	55.03338919	183.4082881	0.99997328
0	0.06	1	0.9	0.829913625	0.170051091	69.13604339	177.9985795	0.999964716	0.820003381	0.179959939	71.13757878	176.3103671	0.999963321
0	0.06	1	1	0.809954786	0.190006854	74.07610691	175.4406392	0.99996164	0.761616883	0.238338257	84.87740056	168.9905289	0.99995514
0	0.07	0	0	0.989995014	0.009995014	8.651260161	196.3594212	0.999990027	0.989995014	0.009995014	8.651260161	196.3594212	0.999990027
0	0.07	0	0.1	0.234048232	0.765945463	1.629513617	15.17390606	0.999993695	0.234048232	0.765945463	1.629513617	15.17390606	0.999993695
0	0.07	0	0.25	0.046021761	0.953974938	1.16546878	8.776489912	0.999996699	0.046021761	0.953974938	1.16546878	8.776489912	0.999996699
0	0.07	0	0.5	0.004602794	0.9953939	1.025971875	6.245124154	0.999996694	0.004602794	0.9953939	1.025971875	6.245124154	0.999996694
0	0.07	0	0.75	0.000535245	0.999462699	1.004202983	5.284158647	0.999997944	0.000535245	0.999462699	1.004202983	5.284158647	0.999997944
0	0.07	0	0.9	0.0001519	0.999845028	1.001397931	4.930482043	0.999996927	0.0001519	0.999845028	1.001397931	4.930482043	0.999996927
0	0.07	0	1	6.62E-05	0.999932574	1.000669588	4.741037056	0.99999882	6.62E-05	0.999932574	1.000669588	4.741037056	0.99999882
0	0.07	0.25	0	0.971917266	0.028072773	19.57866565	194.762559	0.999990039	0.991355726	0.008634343	7.700290018	196.4456205	0.999990069
0	0.07	0.25	0.1	0.219232378	0.780757804	5.773289263	38.45550188	0.999990182	0.47513493	0.524855549	3.717690817	40.3068198	0.999990479
0	0.07	0.25	0.25	0.030426222	0.969564833	2.425122888	18.03296797	0.999991056	0.095274918	0.904716472	1.854689052	18.70371674	0.99999139
0	0.07	0.25	0.5	0.004162844	0.995832063	1.293691469	10.00849635	0.999994907	0.010194874	0.989798845	1.110755532	9.095661778	0.999993719
0	0.07	0.25	0.75	0.000886845	0.999106397	1.108053518	7.39250381	0.999993242	0.001482338	0.998513689	1.021924321	6.290542317	0.999996027
0	0.07	0.25	0.9	0.000370804	0.999626268	1.065827477	6.627919832	0.999997073	0.000488975	0.999508461	1.008399542	5.604989757	0.999997436
0	0.07	0.25	1	0.000209857	0.999780549	1.047867323	6.260098813	0.999990406	0.000236101	0.999760878	1.004354796	5.294669172	0.999996979
0	0.07	0.5	0	0.958169811	0.041820001	26.51160723	193.403445	0.999989812	0.992390451	0.007599577	6.960639745	196.4969839	0.999990028
0	0.07	0.5	0.1	0.433640678	0.566349764	12.71203485	75.88670415	0.999990442	0.764032502	0.235957597	6.070366164	79.43513514	0.999990099
0	0.07	0.5	0.25	0.095661163	0.904329344	7.533297705	36.97043982	0.999990507	0.306093317	0.693897354	4.941943132	39.61475028	0.999990671
0	0.07	0.5	0.5	0.010075859	0.989916088	3.80146107	20.32787421	0.999991946	0.032076979	0.967914871	2.71491763	20.80458631	0.999991851
0	0.07	0.5	0.75	0.002065669	0.997926946	2.028871095	13.85054729	0.999992615	0.003762628	0.996229342	1.290873926	11.99296289	0.99999197
0	0.07	0.5	0.9	0.001004321	0.998989558	1.563538173	11.17284003	0.999993879	0.001282387	0.998712428	1.097792361	8.433948765	0.999994814
0	0.07	0.5	1	0.000656186	0.999336595	1.395415443	9.805019987	0.99999278	0.000652226	0.99933999	1.05312877	7.177415217	0.999992216
0	0.07	0.75	0	0.947362083	0.052625241	31.43660595	192.2924057	0.999987325	0.993203851	0.006786194	6.368668615	196.5294062	0.999990046
0	0.07	0.75	0.1	0.702487004	0.297502999	23.95967428	139.1460816	0.999990004	0.919073785	0.080916373	8.518555999	143.8427556	0.999990158
0	0.07	0.75	0.25	0.359187803	0.64080237	16.2728693	80.32350825	0.999990173	0.666338797	0.33365164	9.015695456	84.66901974	0.999990437
0	0.07	0.75	0.5	0.09178855	0.908201959	11.21203502	46.13536865	0.999990509	0.210709924	0.789280288	8.536674599	48.62526195	0.999990212
0	0.07	0.75	0.75	0.020768277	0.97922205	8.056419595	31.85758093	0.999990327	0.028757403	0.971232905	6.616070034	31.63400892	0.999990308
0	0.07	0.75	0.9	0.008654449	0.991335873	6.36701451	26.5988173	0.999990322	0.006263424	0.993726903	4.356789575	24.38668097	0.999990327
0	0.07	0.75	1	0.004973572	0.995016497	5.237061365	23.69552784	0.999990069	0.00228991	0.99770059	2.505372329	18.74842929	0.9999905
0	0.07	1	0	0.938642987	0.061342374	35.15346379	191.3899642	0.999985361	0.993860056	0.006129994	5.883993409	196.5463761	0.99999005
0	0.07	1	0.1	0.93177389	0.068209971	37.82270133	190.5579197	0.99998386	0.987030083	0.012960004	10.51619854	196.0093488	0.999990087
0	0.07	1	0.25	0.92096226	0.079019294	41.81686242	189.241691	0.999981554	0.97426039	0.025729625	17.92423416	194.6485696	0.999990016
0	0.07	1	0.5	0.900958466	0.099018999	48.65031226	186.7831641	0.999977465	0.944277139	0.055709588	31.94178247	191.2206286	0.999986727
0	0.07	1	0.75	0.877005594	0.122967278	56.07677457	183.7987081	0.999972872	0.896191747	0.103784926	49.48914199	185.568702	0.999976673
0	0.07	1	0.9	0.859676728	0.140293023	61.03934908	181.6127586	0.999969752	0.8507313	0.149237028	63.06261983	180.1039413	0.999968328
0	0.07	1	1	0.846365583	0.153601887	64.6553123	179.9188267	0.999967469	0.807546429	0.19241499	74.26237211	174.791632	0.999961418
0	0.08	0	0	0.989995014	0.009995014	8.651260161	196.3594212	0.999990027	0.989995014	0.009995014	8.651260161	196.3594212	0.999990027
0	0.08	0	0.1	0.234048232	0.765945463	1.629513617	15.17390606	0.999993695	0.234048232	0.765945463	1.629513617	15.17390606	0.999993695
0	0.08	0	0.25	0.046021761	0.953974938	1.16546878	8.776489912	0.999996699	0.046021761	0.953974938	1.16546878	8.776489912	0.999996699
0	0.08	0	0.5	0.004602794	0.9953939	1.025971875	6.245124154	0.999996694	0.004602794	0.9953939	1.025971875	6.245124154	0.999996694
0	0.08	0	0.75	0.000535245	0.999462699	1.004202983	5.284158647	0.999997944	0.000535245	0.999462699	1.004202983	5.284158647	0.999997944
0	0.08	0	0.9	0.0001519	0.999845028	1.001397931	4.930482043	0.999996927	0.0001519	0.999845028	1.001397931	4.930482043	0.999996927
0	0.08	0	1	6.62E-05	0.999932574	1.000669588	4.741037056	0.99999882	6.62E-05	0.999932574	1.000669588	4.741037056	0.99999882
0	0.08	0.25	0	0.972452639	0.027537385	19.28961953	194.8140814	0.999990025	0.991520453	0.008469606	7.583512566	196.4544557	0.999990059
0	0.08	0.25	0.1	0.233036974	0.766954503	5.719277596	38.68167627	0.999991478	0.490268873	0.509721589	3.690725268	40.47736138	0.999990462
0	0.08	0.25	0.25	0.034143381	0.965849881	2.480836275	18.25569142	0.999993262	0.103253169	0.896737123	1.912239491	18.96035777	0.999990292
0	0.08	0.25	0.5	0.004740022	0.995253432	1.322615591	10.22954625	0.999993453	0.0112704	0.988719681	1.127513466	9.412792527	0.999990081
0	0.08	0.25	0.75	0.001029607	0.998966606	1.124197465	7.570102875	0.999996212	0.001680338	0.998312366	1.025785461	6.43323052	0.999992704
0	0.08	0.25	0.9	0.000436197	0.99955854	1.078910503	6.790423801	0.999994737	0.000564164	0.999431711	1.010068153	5.700268743	0.999995876
0	0.08	0.25	1	0.000249034	0.999747076	1.059354668	6.416956483	0.99999611	0.00027574	0.999719787	1.005287798	5.371566652	0.999995527
0	0.08	0.5	0	0.959553841	0.040436194	25.85118032	193.544136	0.999990036	0.992642089	0.007347971	6.778542759	196.5092555	0.99999006
0	0.08	0.5	0.1	0.453363352	0.546627222	12.34242372	76.20487393	0.999990574	0.775413088	0.224577408	5.879944411	79.57135574	0.999990496
0	0.08	0.5	0.25	0.110814899	0.889176418	7.377460743	37.38612676	0.999991317	0.330990086	0.669000385	4.850154006	39.9187656	0.999990471
0	0.08	0.5	0.5	0.013265522	0.986724698	3.880106616	20.72308382	0.99999022	0.039448864	0.960541162	2.848077266	21.26443069	0.999990026
0	0.08	0.5	0.75	0.002837864	0.997155616	2.182428365	14.35631057	0.99999348	0.004770823	0.995219555	1.392299506	12.79797965	0.999990378
0	0.08	0.5	0.9	0.001387226	0.998605161	1.690588076	11.77685436	0.999992387	0.001634948	0.998359468	1.134165274	9.05255558	0.999994415
0	0.08	0.5	1	0.000908544	0.999085659	1.500053219	10.40541511	0.999994203	0.00084054	0.999156062	1.072964724	7.604685876	0.999996602
0	0.08	0.75	0	0.94966925	0.050318601	30.41712875	192.5302838	0.999987851	0.993501538	0.006488551	6.14963006	196.5401992	0.999990088
0	0.08	0.75	0.1	0.71735923	0.282630848	23.01455416	139.5421447	0.999990078	0.923757842	0.076232166	8.150516834	143.9522735	0.999990009
0	0.08	0.75	0.25	0.387555866	0.612434401	15.61187912	80.91876134	0.999990267	0.687265197	0.312725202	8.613274067	84.95317053	0.999990399
0	0.08	0.75	0.5	0.113522334	0.886468291	10.81454122	46.92980159	0.999990625	0.243001675	0.756989176	8.241996333	49.26986269	0.999990851
0	0.08	0.75	0.75	0.030279222	0.969712139	7.944842164	32.73753206	0.99999136	0.040800187	0.959191026	6.700085331	32.62909037	0.999991212
0	0.08	0.75	0.9	0.013884319	0.986106928	6.494687457	27.55455217	0.999991247	0.010099299	0.989890848	4.934468974	25.75829412	0.999990146
0	0.08	0.75	1	0.008429782	0.991560681	5.56256377	24.78998104	0.999990463	0.003777229	0.996214445	3.291845448	21.11812612	0.999991674
0	0.08	1	0	0.941853505	0.058132575	33.80857065	191.7228989	0.99998608	0.994181087	0.005808994	5.644513206	196.5525457	0.999990082
0	0.08	1	0.1	0.936139285	0.063845535	36.07490857	191.0265768	0.99998482	0.987864634	0.012125405	9.983120416	196.0898948	0.999990039
0	0.08	1	0.25	0.927238689	0.072744208	39.45250158	189.937198	0.999982897	0.976308489	0.023681527	16.82840886	194.8856191	0.999990016
0	0.08	1	0.5	0.911117732	0.088861799	45.16648795	187.947863	0.999979531	0.94996689	0.050021108	29.55591135	191.9045363	0.999987999
0	0.08	1	0.75	0.892486846	0.107488985	51.23880424	185.6217645	0.99997583	0.909362392	0.090616903	45.11890839	187.1548131	0.999979295
0	0.08	1	0.9	0.879492131	0.120481237	55.19623082	183.9825001	0.999973368	0.872559141	0.127413048	56.84565992	182.7665232	0.999972189
0	0.08	1	1	0.869790141	0.130181452	58.02269774	182.7498819	0.999971593	0.83892629	0.161040046	66.28270061	178.6811229	0.999966335
0	0.09	0	0	0.989995014	0.009995014	8.651260161	196.3594212	0.999990027	0.989995014	0.009995014	8.651260161	196.3594212	0.999990027
0	0.09	0	0.1	0.234048232	0.765945463	1.629513617	15.17390606	0.999993695	0.234048232	0.765945463	1.629513617	15.17390606	0.999993695
0	0.09	0	0.25	0.046021761	0.953974938	1.16546878	8.776489912	0.999996699	0.046021761	0.953974938	1.16546878	8.776489912	0.999996699
0	0.09	0	0.5	0.004602794	0.9953939	1.025971875	6.245124154	0.999996694	0.004602794	0.9953939	1.025971875	6.245124154	0.999996694
0	0.09	0	0.75	0.000535245	0.999462699	1.004202983	5.284158647	0.999997944	0.000535245	0.999462699	1.004202983	5.284158647	0.999997944
0	0.09	0	0.9	0.0001519	0.999845028	1.001397931	4.930482043	0.999996927	0.0001519	0.999845028	1.001397931	4.930482043	0.999996927
0	0.09	0	1	6.62E-05	0.999932574	1.000669588	4.741037056	0.99999882	6.62E-05	0.999932574	1.000669588	4.741037056	0.99999882
0	0.09	0.25	0	0.972967977	0.027022031	19.00981482	194.8635018	0.999990007	0.991679014	0.008311031	7.470758486	196.4625406	0.999990045
0	0.09	0.25	0.1	0.246083494	0.753907791	5.662878904	38.87949889	0.999991285	0.50408622	0.495904252	3.660408946	40.62306088	0.999990472
0	0.09	0.25	0.25	0.037978423	0.962014116	2.524811658	18.45076957	0.999992539	0.111279619	0.888713171	1.960156189	19.18105403	0.99999279
0	0.09	0.25	0.5	0.005356265	0.994635727	1.346918378	10.41293213	0.999991992	0.012421399	0.987571437	1.144944142	9.701979602	0.999992836
0	0.09	0.25	0.75	0.001185721	0.99880879	1.137031959	7.711544251	0.999994511	0.001896801	0.998099727	1.029957683	6.574329692	0.999996528
0	0.09	0.25	0.9	0.000509052	0.999482848	1.089517968	6.919036153	0.9999919	0.000647681	0.999345853	1.011912218	5.795471998	0.999993534
0	0.09	0.25	1	0.000293249	0.999700516	1.069006355	6.542024033	0.999993765	0.000320272	0.999673207	1.006336172	5.448100181	0.999993479
0	0.09	0.5	0	0.960849116	0.039140931	25.2261487	193.6735836	0.999990046	0.992877603	0.007112479	6.607285964	196.5195793	0.999990082
0	0.09	0.5	0.1	0.471264041	0.52872608	12.00763659	76.47977194	0.99999012	0.785415859	0.214574415	5.707876781	79.68655342	0.999990274
0	0.09	0.5	0.25	0.125623257	0.874367499	7.228210655	37.74095311	0.999990757	0.353859482	0.646130863	4.757901412	40.17392324	0.999990345
0	0.09	0.5	0.5	0.016786808	0.983204889	3.918889174	21.05119781	0.999991697	0.04743625	0.952555219	2.942674633	21.652753	0.999991469
0	0.09	0.5	0.75	0.003750364	0.996241226	2.290811574	14.73608077	0.99999159	0.005988495	0.994001615	1.499303072	13.46756267	0.99999011
0	0.09	0.5	0.9	0.001851691	0.998140892	1.788768411	12.23059765	0.999992584	0.002062639	0.99793193	1.177660304	9.666094498	0.999994569
0	0.09	0.5	1	0.001218977	0.998773948	1.58454518	10.87179226	0.999992925	0.001069855	0.998925161	1.096892516	8.045240689	0.999995017
0	0.09	0.75	0	0.951782659	0.048205676	29.46881523	192.74785	0.999988335	0.993774166	0.006215846	5.947772763	196.5428527	0.999990013
0	0.09	0.75	0.1	0.730497528	0.269492599	22.17298137	139.8831616	0.999990127	0.927828278	0.072161897	7.824813929	144.0467265	0.999990175
0	0.09	0.75	0.25	0.412873868	0.587116523	15.03329563	81.4124245	0.999990391	0.705263907	0.294726427	8.259796071	85.18808369	0.999990334
0	0.09	0.75	0.5	0.134548842	0.865442152	10.4601571	47.57089772	0.999990993	0.273106297	0.72688425	7.967717809	49.79611687	0.999990547
0	0.09	0.75	0.75	0.040609059	0.959382254	7.797162741	33.42999223	0.999991313	0.054396427	0.945594578	6.690661171	33.44331658	0.999991005
0	0.09	0.75	0.9	0.020017461	0.979973502	6.499184323	28.27878998	0.999990963	0.015200555	0.984790377	5.281076065	26.81004113	0.999990932
0	0.09	0.75	1	0.012698997	0.98729299	5.688069395	25.57041173	0.999991987	0.005994044	0.993996867	3.925062267	22.72870311	0.999990911
0	0.09	1	0	0.944744747	0.055241984	32.57417379	192.0220845	0.999986731	0.994470181	0.005519905	5.427464246	196.5544067	0.999990086
0	0.09	1	0.1	0.939911294	0.060074363	34.52726389	191.4294023	0.999985658	0.988585695	0.011404345	9.515012855	196.1574929	0.99999004
0	0.09	1	0.25	0.932428379	0.067555644	37.43483637	190.5082504	0.999984023	0.978014139	0.0219759	15.89284204	195.0798734	0.999990039
0	0.09	1	0.5	0.919055345	0.080925839	42.32571158	188.85003	0.999981185	0.954521731	0.045467299	27.57268776	192.4493013	0.99998903
0	0.09	1	0.75	0.90395767	0.096020437	47.45234577	186.9585417	0.999978107	0.919503582	0.080477798	41.56906803	188.3691907	0.999981379
0	0.09	1	0.9	0.893683047	0.106293042	50.73924853	185.6596113	0.999976089	0.888839703	0.111135535	51.88978858	184.7354262	0.999975237
0	0.09	1	1	0.886156167	0.113818483	53.05607597	184.7022221	0.99997465	0.861656844	0.138313378	60.03392921	181.463309	0.999970221
0	0.1	0	0	0.989995014	0.009995014	8.651260161	196.3594212	0.999990027	0.989995014	0.009995014	8.651260161	196.3594212	0.999990027
0	0.1	0	0.1	0.234048232	0.765945463	1.629513617	15.17390606	0.999993695	0.234048232	0.765945463	1.629513617	15.17390606	0.999993695
0	0.1	0	0.25	0.046021761	0.953974938	1.16546878	8.776489912	0.999996699	0.046021761	0.953974938	1.16546878	8.776489912	0.999996699
0	0.1	0	0.5	0.004602794	0.9953939	1.025971875	6.245124154	0.999996694	0.004602794	0.9953939	1.025971875	6.245124154	0.999996694
0	0.1	0	0.75	0.000535245	0.999462699	1.004202983	5.284158647	0.999997944	0.000535245	0.999462699	1.004202983	5.284158647	0.999997944
0	0.1	0	0.9	0.0001519	0.999845028	1.001397931	4.930482043	0.999996927	0.0001519	0.999845028	1.001397931	4.930482043	0.999996927
0	0.1	0	1	6.62E-05	0.999932574	1.000669588	4.741037056	0.99999882	6.62E-05	0.999932574	1.000669588	4.741037056	0.99999882
0	0.1	0.25	0	0.973464431	0.026525656	18.73884895	194.9123757	0.999990087	0.991831749	0.008158279	7.361821966	196.4699071	0.999990028
0	0.1	0.25	0.1	0.258482633	0.741508491	5.605467333	39.05518907	0.999991124	0.516807718	0.483182784	3.628150894	40.74963251	0.999990502
0	0.1	0.25	0.25	0.041938652	0.958053178	2.560099784	18.62567448	0.99999183	0.119325057	0.880667079	1.999932775	19.37377326	0.999992136
0	0.1	0.25	0.5	0.006015815	0.993974678	1.368250384	10.57280048	0.999990494	0.013648931	0.986341146	1.162818994	9.96478061	0.999990077
0	0.1	0.25	0.75	0.001355765	0.99863691	1.147232457	7.828158909	0.999992675	0.002132641	0.997861402	1.034425262	6.713391411	0.999994044
0	0.1	0.25	0.9	0.000589578	0.999407303	1.097675638	7.021376804	0.999996881	0.000740066	0.999250038	1.013929815	5.890463273	0.999990104
0	0.1	0.25	1	0.000342658	0.999648505	1.076470311	6.64022656	0.999991163	0.000370073	0.999620561	1.007501589	5.52436699	0.999990634
0	0.1	0.5	0	0.962063989	0.037926058	24.63371367	193.7946124	0.999990047	0.993098495	0.006891598	6.445924604	196.5280978	0.999990093
0	0.1	0.5	0.1	0.487685827	0.512304443	11.70097918	76.72170843	0.99999027	0.794325928	0.205664099	5.550946583	79.78602336	0.999990027
0	0.1	0.5	0.25	0.140140523	0.859849746	7.08586455	38.05098693	0.999990269	0.374969442	0.625020831	4.667294602	40.39191322	0.999990273
0	0.1	0.5	0.5	0.020641016	0.979349449	3.934490291	21.33524816	0.999990465	0.055935529	0.94405465	3.00842578	21.98673542	0.99999018
0	0.1	0.5	0.75	0.004807448	0.995186068	2.36842086	15.04025119	0.999993516	0.007433976	0.992556874	1.605178577	14.02271718	0.99999085
0	0.1	0.5	0.9	0.002400269	0.997593437	1.863154312	12.58541328	0.999993706	0.002576698	0.99741465	1.227654954	10.25742178	0.999991348
0	0.1	0.5	1	0.00158944	0.998403627	1.649918604	11.24028545	0.999993066	0.001346462	0.998646436	1.124982073	8.493422469	0.999992899
0	0.1	0.75	0	0.953725734	0.046263048	28.58415068	192.9475996	0.999988782	0.99402486	0.005965159	5.76121637	196.5474449	0.999990019
0	0.1	0.75	0.1	0.742259254	0.257730899	21.41369551	140.1817457	0.999990153	0.931416387	0.068573739	7.533084707	144.1270267	0.999990126
0	0.1	0.75	0.25	0.435796264	0.564193753	14.51721852	81.8324602	0.999990017	0.720975686	0.279014559	7.945369953	85.38631567	0.999990245
0	0.1	0.75	0.5	0.154939186	0.845051259	10.1397181	48.10725881	0.999990445	0.301115549	0.698874799	7.713803057	50.23472544	0.999990348
0	0.1	0.75	0.75	0.051576287	0.948415313	7.639014018	34.00139643	0.9999916	0.069153036	0.930838134	6.630439364	34.12378525	0.99999117
0	0.1	0.75	0.9	0.026908219	0.973082925	6.448879609	28.86306622	0.999991144	0.021539129	0.978451214	5.476508388	27.65940358	0.999990343
0	0.1	0.75	1	0.017676975	0.982315069	5.719097745	26.1784525	0.999992044	0.009039813	0.99095102	4.370113487	23.88566132	0.999990833
0	0.1	1	0	0.947362083	0.052625241	31.43660595	192.2924057	0.999987325	0.994731875	0.005258191	5.22982603	196.5523674	0.999990066
0	0.1	1	0.1	0.943219052	0.056767346	33.1396517	191.7811092	0.999986398	0.989217512	0.010772588	9.098998161	196.2159239	0.999990099
0	0.1	1	0.25	0.936828042	0.063156947	35.6761316	190.9895926	0.999984989	0.979463294	0.020526806	15.0804596	195.2428398	0.9999901
0	0.1	1	0.5	0.925504626	0.074477927	39.93207978	189.577983	0.999982553	0.958260695	0.041729192	25.89060137	192.8945025	0.999989887
0	0.1	1	0.75	0.91292368	0.087056257	44.35557504	187.9949416	0.999979937	0.927557198	0.072425878	38.61789268	189.3291459	0.999983076
0	0.1	1	0.9	0.904508115	0.095470124	47.16065834	186.9273816	0.999978239	0.901437635	0.098540061	47.83296416	186.2490516	0.999977695
0	0.1	1	1	0.898424812	0.101552226	49.12004077	186.1514694	0.999977038	0.878847124	0.12112622	54.98965024	183.5483938	0.999973344
0	0.15	0	0	0.989995014	0.009995014	8.651260161	196.3594212	0.999990027	0.989995014	0.009995014	8.651260161	196.3594212	0.999990027
0	0.15	0	0.1	0.234048232	0.765945463	1.629513617	15.17390606	0.999993695	0.234048232	0.765945463	1.629513617	15.17390606	0.999993695
0	0.15	0	0.25	0.046021761	0.953974938	1.16546878	8.776489912	0.999996699	0.046021761	0.953974938	1.16546878	8.776489912	0.999996699
0	0.15	0	0.5	0.004602794	0.9953939	1.025971875	6.245124154	0.999996694	0.004602794	0.9953939	1.025971875	6.245124154	0.999996694
0	0.15	0	0.75	0.000535245	0.999462699	1.004202983	5.284158647	0.999997944	0.000535245	0.999462699	1.004202983	5.284158647	0.999997944
0	0.15	0	0.9	0.0001519	0.999845028	1.001397931	4.930482043	0.999996927	0.0001519	0.999845028	1.001397931	4.930482043	0.999996927
0	0.15	0	1	6.62E-05	0.999932574	1.000669588	4.741037056	0.99999882	6.62E-05	0.999932574	1.000669588	4.741037056	0.99999882
0	0.15	0.25	0	0.975695954	0.024294085	17.50183974	195.1248219	0.999990038	0.992518412	0.007471683	6.868193354	196.5055057	0.999990096
0	0.15	0.25	0.1	0.312963493	0.68702715	5.323885104	39.71616542	0.999990642	0.568712626	0.431278177	3.460341589	41.20361011	0.999990803
0	0.15	0.25	0.25	0.063379101	0.936613178	2.654199225	19.30560249	0.999992279	0.159153447	0.840839447	2.114959135	20.07402004	0.999992894
0	0.15	0.25	0.5	0.010066734	0.989924295	1.454479206	11.20004886	0.999991028	0.02094209	0.979050612	1.251736817	10.9627679	0.999992702
0	0.15	0.25	0.75	0.002455188	0.997537541	1.183694438	8.274421272	0.999992729	0.00363313	0.996361742	1.06047492	7.369715235	0.999994872
0	0.15	0.25	0.9	0.001128068	0.998862923	1.121934446	7.375887234	0.999990991	0.001354174	0.998642756	1.026452794	6.356225724	0.99999693
0	0.15	0.25	1	0.000681347	0.999312499	1.096150879	6.954170991	0.999993847	0.00071168	0.999279883	1.01506968	5.902419662	0.999991563
0	0.15	0.5	0	0.967159194	0.032830836	22.07885527	194.2983799	0.99999003	0.99402486	0.005965159	5.76121637	196.5474449	0.999990019
0	0.15	0.5	0.1	0.554170306	0.445820138	10.46077713	77.61336722	0.999990444	0.828089256	0.171901111	4.925611899	80.13971271	0.999990366
0	0.15	0.5	0.25	0.208373793	0.791616573	6.46878093	39.18300005	0.999990367	0.460667872	0.539322498	4.260888407	41.14250063	0.999990371
0	0.15	0.5	0.5	0.044674258	0.955317547	3.871069821	22.40196423	0.999991804	0.103129079	0.896862789	3.103283496	23.15749732	0.999991869
0	0.15	0.5	0.75	0.012631009	0.98736071	2.555852022	16.08749338	0.999991719	0.018378647	0.98161419	2.008576749	15.76234228	0.999992838
0	0.15	0.5	0.9	0.006698909	0.993294445	2.073939883	13.75055227	0.999993354	0.006819346	0.993174233	1.520231127	12.56143681	0.999993579
0	0.15	0.5	1	0.004570804	0.99542247	1.84444068	12.46410998	0.999993275	0.003682326	0.99630938	1.315741809	10.61382283	0.999991706
0	0.15	0.75	0	0.961485684	0.038504318	24.91645269	193.7365802	0.999990003	0.995026074	0.004963962	5.006316191	196.5463299	0.999990036
0	0.15	0.75	0.1	0.787212878	0.212777174	18.44910813	141.269038	0.999990052	0.944661046	0.055328993	6.417766123	144.4092294	0.999990039
0	0.15	0.75	0.25	0.525993777	0.473996598	12.53600095	83.28663393	0.999990375	0.777677503	0.222312533	6.760702907	86.05300917	0.999990036
0	0.15	0.75	0.5	0.248390651	0.751599467	8.873411695	49.93093127	0.999990119	0.414834347	0.585155882	6.696574893	51.66303812	0.999990229
0	0.15	0.75	0.75	0.113088342	0.886902608	6.889821138	35.95022099	0.99999095	0.150190931	0.849799419	6.105859927	36.34635001	0.99999035
0	0.15	0.75	0.9	0.070751774	0.929239778	6.000318559	30.83241805	0.999991552	0.067712314	0.9322784	5.541841578	30.35765143	0.999990714
0	0.15	0.75	1	0.052065827	0.947924212	5.478896294	28.17017198	0.999990039	0.036941217	0.963049747	5.049872146	27.09221156	0.999990964
0	0.15	1	0	0.95744163	0.042548013	26.85611026	193.3288487	0.999989643	0.995739716	0.004250355	4.458294981	196.5207758	0.999990071
0	0.15	1	0.1	0.955254438	0.044734703	27.81970623	193.0496844	0.999989142	0.991509322	0.00848073	7.541675312	196.3942051	0.999990052
0	0.15	1	0.25	0.951907522	0.048080858	29.26143839	192.6214057	0.99998838	0.984408156	0.015581927	12.17269595	195.7699756	0.999990083
0	0.15	1	0.5	0.946100337	0.053886739	31.67607031	191.8748356	0.999987076	0.970128638	0.029861437	20.16425603	194.2598651	0.999990076
0	0.15	1	0.75	0.93990455	0.060081158	34.14238833	191.0730391	0.999985708	0.951461154	0.048527174	28.99243144	192.1531891	0.999988328
0	0.15	1	0.9	0.935940968	0.064043877	35.66623263	190.5571475	0.999984845	0.937047221	0.062937897	34.99607686	190.479825	0.999985118
0	0.15	1	1	0.933172987	0.066811262	36.70727725	190.1954926	0.999984249	0.925508781	0.074473853	39.42892844	189.1275509	0.999982634
0	0.2	0	0	0.989995014	0.009995014	8.651260161	196.3594212	0.999990027	0.989995014	0.009995014	8.651260161	196.3594212	0.999990027
0	0.2	0	0.1	0.234048232	0.765945463	1.629513617	15.17390606	0.999993695	0.234048232	0.765945463	1.629513617	15.17390606	0.999993695
0	0.2	0	0.25	0.046021761	0.953974938	1.16546878	8.776489912	0.999996699	0.046021761	0.953974938	1.16546878	8.776489912	0.999996699
0	0.2	0	0.5	0.004602794	0.9953939	1.025971875	6.245124154	0.999996694	0.004602794	0.9953939	1.025971875	6.245124154	0.999996694
0	0.2	0	0.75	0.000535245	0.999462699	1.004202983	5.284158647	0.999997944	0.000535245	0.999462699	1.004202983	5.284158647	0.999997944
0	0.2	0	0.9	0.0001519	0.999845028	1.001397931	4.930482043	0.999996927	0.0001519	0.999845028	1.001397931	4.930482043	0.999996927
0	0.2	0	1	6.62E-05	0.999932574	1.000669588	4.741037056	0.99999882	6.62E-05	0.999932574	1.000669588	4.741037056	0.99999882
0	0.2	0.25	0	0.977581218	0.022408804	16.43149813	195.3024756	0.999990023	0.993098495	0.006891598	6.445924604	196.5280978	0.999990093
0	0.2	0.25	0.1	0.358286578	0.641703898	5.06825559	40.16463814	0.999990476	0.607959639	0.392031559	3.302513594	41.49394205	0.999991198
0	0.2	0.25	0.25	0.086663104	0.913327204	2.671910564	19.78640776	0.999990308	0.197307985	0.802683585	2.150962369	20.52849441	0.99999157
0	0.2	0.25	0.5	0.015451782	0.984541234	1.517474939	11.65957986	0.999993017	0.03008747	0.969905695	1.328001595	11.61039158	0.999993165
0	0.2	0.25	0.75	0.004053964	0.995940286	1.214449514	8.644019949	0.99999425	0.005740739	0.994250906	1.090451146	7.943492235	0.999991645
0	0.2	0.25	0.9	0.001950551	0.99804337	1.141378493	7.672014492	0.999993921	0.002271329	0.997724712	1.042309653	6.793363129	0.999996041
0	0.2	0.25	1	0.001216221	0.998780194	1.110599851	7.209015277	0.999996415	0.001244133	0.998748618	1.025271743	6.268593784	0.99999275
0	0.2	0.5	0	0.971047654	0.02894239	20.04468031	194.6783899	0.999990044	0.994731875	0.005258191	5.22982603	196.5523674	0.999990066
0	0.2	0.5	0.1	0.603657731	0.396332283	9.533369234	78.2008034	0.999990014	0.85122205	0.148768395	4.469758109	80.36210702	0.999990445
0	0.2	0.5	0.25	0.268749468	0.731241806	5.977585066	39.91419904	0.999991274	0.523930804	0.476059982	3.933125336	41.5936103	0.999990786
0	0.2	0.5	0.5	0.074538201	0.925453755	3.729985701	23.13111649	0.999991956	0.152826005	0.84716652	3.043298662	23.87580375	0.999992525
0	0.2	0.5	0.75	0.024934335	0.975057403	2.599968196	16.78069793	0.999991738	0.035278781	0.964713058	2.196755056	16.7042518	0.99999184
0	0.2	0.5	0.9	0.014113161	0.98587949	2.166472135	14.48904206	0.999992651	0.014522149	0.985470074	1.756822335	13.86807167	0.999992223
0	0.2	0.5	1	0.009958271	0.990031883	1.947633489	13.25525609	0.999990154	0.008208812	0.991783045	1.522882084	12.14952423	0.999991857
0	0.2	0.75	0	0.967016321	0.032973767	22.15217787	194.285028	0.999990088	0.995739716	0.004250355	4.458294981	196.5207758	0.999990071
0	0.2	0.75	0.1	0.818062364	0.181927671	16.34084657	141.9704688	0.999990035	0.953366583	0.0466235	5.650429059	144.5825522	0.999990082
0	0.2	0.75	0.25	0.590100249	0.409890018	11.14972324	84.16796553	0.999990268	0.813895496	0.186094519	5.957777632	86.44256367	0.999990015
0	0.2	0.75	0.5	0.327075503	0.672915359	7.961473301	51.01215692	0.999990862	0.496774475	0.503216223	5.970272672	52.45664319	0.999990698
0	0.2	0.75	0.75	0.177590149	0.822400617	6.27878869	37.12634136	0.999990766	0.229041759	0.770948628	5.58350827	37.57400625	0.999990387
0	0.2	0.75	0.9	0.123367114	0.876623721	5.545056465	32.03214475	0.999990835	0.126114471	0.873876783	5.224973897	31.83756567	0.999991254
0	0.2	0.75	1	0.097111645	0.902879466	5.123624601	29.37948448	0.999991111	0.080281045	0.91970949	4.930187311	28.74712079	0.999990535
0	0.2	1	0	0.964280726	0.035709297	23.53656036	194.014364	0.999990023	0.996423575	0.003566432	3.924922288	196.4556616	0.999990008
0	0.2	1	0.1	0.962958673	0.037031407	24.14977103	193.8440479	0.999990079	0.992971765	0.007018253	6.506276291	196.4777125	0.999990018
0	0.2	1	0.25	0.960944193	0.039045886	25.06935661	193.5825296	0.999990079	0.987348784	0.012641245	10.32943407	196.0559998	0.999990029
0	0.2	1	0.5	0.95748429	0.042505384	26.60918105	193.1266168	0.999989674	0.976562562	0.023427452	16.75452455	194.9731683	0.999990014
0	0.2	1	0.75	0.95386157	0.046127279	28.17157601	192.6424524	0.99998885	0.963327223	0.036662787	23.57391274	193.5275548	0.99999001
0	0.2	1	0.9	0.951590472	0.048397865	29.1269068	192.3374942	0.999988337	0.953679959	0.046308871	28.03741954	192.430161	0.99998883
0	0.2	1	1	0.95002862	0.049959367	29.77365489	192.1271157	0.999987986	0.946278574	0.053708583	31.24020563	191.5723426	0.999987158
0	0.25	0	0	0.989995014	0.009995014	8.651260161	196.3594212	0.999990027	0.989995014	0.009995014	8.651260161	196.3594212	0.999990027
0	0.25	0	0.1	0.234048232	0.765945463	1.629513617	15.17390606	0.999993695	0.234048232	0.765945463	1.629513617	15.17390606	0.999993695
0	0.25	0	0.25	0.046021761	0.953974938	1.16546878	8.776489912	0.999996699	0.046021761	0.953974938	1.16546878	8.776489912	0.999996699
0	0.25	0	0.5	0.004602794	0.9953939	1.025971875	6.245124154	0.999996694	0.004602794	0.9953939	1.025971875	6.245124154	0.999996694
0	0.25	0	0.75	0.000535245	0.999462699	1.004202983	5.284158647	0.999997944	0.000535245	0.999462699	1.004202983	5.284158647	0.999997944
0	0.25	0	0.9	0.0001519	0.999845028	1.001397931	4.930482043	0.999996927	0.0001519	0.999845028	1.001397931	4.930482043	0.999996927
0	0.25	0	1	6.62E-05	0.999932574	1.000669588	4.741037056	0.99999882	6.62E-05	0.999932574	1.000669588	4.741037056	0.99999882
0	0.25	0.25	0	0.979195025	0.020795025	15.49549816	195.4533091	0.99999005	0.993595016	0.006395016	6.08052053	196.5398369	0.999990032
0	0.25	0.25	0.1	0.397136473	0.602854002	4.841085064	40.49694295	0.999990475	0.639399795	0.360590271	3.161089881	41.70079237	0.999990066
0	0.25	0.25	0.25	0.110823475	0.889168889	2.654479375	20.15130382	0.999992364	0.233177132	0.766813488	2.150524266	20.85481291	0.99999062
0	0.25	0.25	0.5	0.022147401	0.977842837	1.561061741	12.0131399	0.999990238	0.04087359	0.959121253	1.386105404	12.06268027	0.999994843
0	0.25	0.25	0.75	0.006228715	0.993767334	1.240957772	8.958938681	0.999996049	0.0085318	0.991459054	1.121231503	8.426386345	0.999990854
0	0.25	0.25	0.9	0.003121308	0.9968749	1.159181291	7.938332666	0.999996207	0.003554455	0.996441406	1.06023444	7.192221946	0.999995861
0	0.25	0.25	1	0.002000706	0.997992113	1.124206591	7.44403875	0.999992819	0.002016864	0.997977326	1.037467753	6.612925481	0.99999419
0	0.25	0.5	0	0.97411266	0.025877366	18.38268053	194.9736725	0.999990026	0.995289155	0.00470092	4.805299108	196.5416679	0.999990074
0	0.25	0.5	0.1	0.642562582	0.357427572	8.797303538	78.62559786	0.999990155	0.868432919	0.131557439	4.116397111	80.51823664	0.999990358
0	0.25	0.5	0.25	0.321622156	0.678368893	5.576154898	40.43145153	0.999991049	0.573068618	0.426922662	3.666728309	41.89988313	0.999991279
0	0.25	0.5	0.5	0.107367778	0.892622427	3.577607777	23.66492685	0.999990205	0.201046118	0.798945326	2.944216859	24.36707902	0.999991445
0	0.25	0.5	0.75	0.041162528	0.958830286	2.583966169	17.29012935	0.999992814	0.056826918	0.943165639	2.26404173	17.32401787	0.999992557
0	0.25	0.5	0.9	0.024728277	0.97526519	2.196415658	15.01386765	0.999993467	0.02589573	0.974095566	1.894518289	14.65493034	0.999991296
0	0.25	0.5	1	0.018027221	0.981962977	1.995391553	13.81103034	0.999990198	0.015440404	0.984550909	1.67742246	13.12388591	0.999991313
0	0.25	0.75	0	0.971157831	0.02883225	19.98590004	194.6895698	0.999990081	0.99627407	0.003715931	4.042209803	196.4721386	0.999990001
0	0.25	0.75	0.1	0.840834602	0.159155407	14.73374614	142.4667829	0.999990009	0.959618067	0.040371979	5.081780696	144.699353	0.999990046
0	0.25	0.75	0.25	0.638451482	0.361538645	10.1008223	84.76754447	0.999990127	0.839464242	0.160526049	5.365970549	86.70246321	0.999990291
0	0.25	0.75	0.5	0.392400812	0.607590105	7.262586151	51.73194198	0.999990917	0.558372887	0.441617333	5.421761692	52.96588571	0.999990219
0	0.25	0.75	0.75	0.238478154	0.761513339	5.786433503	37.91377266	0.999991493	0.29879624	0.701195141	5.146710835	38.35196509	0.999991381
0	0.25	0.75	0.9	0.177265409	0.822725908	5.153179795	32.84151907	0.999991317	0.185817438	0.81417407	4.889440765	32.77503057	0.999991508
0	0.25	0.75	1	0.14583611	0.854155307	4.793658588	30.1985208	0.999991417	0.130023545	0.869966621	4.683830202	29.78956329	0.999990166
0	0.25	1	0	0.969225797	0.030764259	21.00755586	194.5011652	0.999990055	0.99691812	0.003071966	3.534146563	196.3865135	0.999990086
0	0.25	1	0.1	0.968360407	0.031629685	21.42511878	194.3865597	0.999990091	0.993996018	0.005994057	5.760523386	196.5177529	0.999990075
0	0.25	1	0.25	0.967045443	0.032944562	22.05201136	194.2100224	0.999990004	0.9893274	0.010662699	9.033401398	196.2336562	0.999990099
0	0.25	1	0.5	0.964801307	0.035188773	23.10198349	193.9095564	0.99999008	0.980649657	0.019340417	14.44490972	195.4122541	0.999990074
0	0.25	1	0.75	0.962477094	0.037512982	24.16402816	193.5949841	0.999990076	0.970452983	0.029537094	20.03530572	194.3293659	0.999990077
0	0.25	1	0.9	0.96103641	0.038953611	24.81000453	193.3982497	0.999990021	0.963307216	0.036682788	23.59924813	193.538998	0.999990004
0	0.25	1	1	0.960054014	0.039936073	25.2453744	193.2646289	0.999990087	0.957976664	0.04201315	26.10832274	192.9378815	0.999989813
0	0.3	0	0	0.989995014	0.009995014	8.651260161	196.3594212	0.999990027	0.989995014	0.009995014	8.651260161	196.3594212	0.999990027
0	0.3	0	0.1	0.234048232	0.765945463	1.629513617	15.17390606	0.999993695	0.234048232	0.765945463	1.629513617	15.17390606	0.999993695
0	0.3	0	0.25	0.046021761	0.953974938	1.16546878	8.776489912	0.999996699	0.046021761	0.953974938	1.16546878	8.776489912	0.999996699
0	0.3	0	0.5	0.004602794	0.9953939	1.025971875	6.245124154	0.999996694	0.004602794	0.9953939	1.025971875	6.245124154	0.999996694
0	0.3	0	0.75	0.000535245	0.999462699	1.004202983	5.284158647	0.999997944	0.000535245	0.999462699	1.004202983	5.284158647	0.999997944
0	0.3	0	0.9	0.0001519	0.999845028	1.001397931	4.930482043	0.999996927	0.0001519	0.999845028	1.001397931	4.930482043	0.999996927
0	0.3	0	1	6.62E-05	0.999932574	1.000669588	4.741037056	0.99999882	6.62E-05	0.999932574	1.000669588	4.741037056	0.99999882
0	0.3	0.25	0	0.980592029	0.019397999	14.66945584	195.5813242	0.999990027	0.99402486	0.005965159	5.76121637	196.5474449	0.999990019
0	0.3	0.25	0.1	0.431067646	0.568922921	4.639003424	40.75654664	0.999990566	0.665480379	0.334510148	3.035315044	41.85834773	0.999990527
0	0.3	0.25	0.25	0.135204294	0.864787124	2.62032271	20.44024518	0.999991418	0.266616088	0.733377158	2.132453846	21.10354717	0.999993246
0	0.3	0.25	0.5	0.030055206	0.969938499	1.589558875	12.29528851	0.999993705	0.053022924	0.946970136	1.427588018	12.39900879	0.99999306
0	0.3	0.25	0.75	0.009027275	0.990966429	1.26292296	9.226538047	0.999993703	0.01205091	0.987941425	1.150355288	8.825045136	0.999992335
0	0.3	0.25	0.9	0.004691893	0.995301383	1.174945994	8.175349913	0.999993276	0.005256745	0.994739652	1.078917958	7.548451807	0.999996397
0	0.3	0.25	1	0.003081625	0.996914636	1.136647371	7.658524375	0.99999626	0.003075894	0.996919815	1.050866285	6.930271781	0.999995709
0	0.3	0.5	0	0.976590746	0.023399256	16.9968118	195.208963	0.999990002	0.995739716	0.004250355	4.458294981	196.5207758	0.999990071
0	0.3	0.5	0.1	0.67418735	0.325802904	8.191970097	78.94998647	0.999990255	0.881873567	0.11811658	3.832053009	80.63498822	0.999990147
0	0.3	0.5	0.25	0.367938585	0.632052439	5.24034199	40.81908094	0.999991024	0.612571252	0.387419037	3.446136867	42.12319719	0.999990288
0	0.3	0.5	0.5	0.141161308	0.858830595	3.431835226	24.07313568	0.999991904	0.246186661	0.753804085	2.838848048	24.72592027	0.999990746
0	0.3	0.5	0.75	0.060374987	0.939615949	2.541980787	17.68405862	0.999990936	0.081435303	0.918555159	2.273174972	17.77288619	0.999990462
0	0.3	0.5	0.9	0.038176709	0.961814508	2.192886898	15.41178283	0.999991217	0.040506553	0.959485853	1.962508292	15.18874807	0.999992407
0	0.3	0.5	1	0.028656919	0.971335054	2.009388204	14.22478807	0.999991973	0.025416736	0.974573712	1.772486864	13.76427573	0.999990448
0	0.3	0.75	0	0.974375178	0.025614847	18.23772433	194.9987728	0.999990025	0.996689252	0.003300822	3.715558448	196.4246361	0.999990074
0	0.3	0.75	0.1	0.858426881	0.14156314	13.45591909	142.838438	0.999990021	0.964354497	0.035635508	4.640721816	144.7829197	0.999990005
0	0.3	0.75	0.25	0.676378258	0.323612193	9.269331182	85.20490204	0.999990451	0.858631448	0.141358953	4.907307091	86.8893483	0.999990401
0	0.3	0.75	0.5	0.446882955	0.553107105	6.704580487	52.24678967	0.99999006	0.606363313	0.393627577	4.989934424	53.32236002	0.99999089
0	0.3	0.75	0.75	0.293640003	0.706351115	5.382751652	38.47681613	0.999991118	0.358884406	0.641106809	4.785563264	38.8886589	0.999991215
0	0.3	0.75	0.9	0.228782191	0.771208339	4.821678537	33.42241814	0.99999053	0.242048965	0.757941702	4.588442792	33.42034671	0.999990666
0	0.3	0.75	1	0.194120339	0.805870025	4.505496862	30.78802227	0.999990363	0.180352836	0.819638092	4.432784611	30.506455	0.999990929
0	0.3	1	0	0.972967977	0.027022031	19.00981482	194.8635018	0.999990007	0.997292333	0.002697739	3.2354341	196.3008531	0.999990072
0	0.3	1	0.1	0.97237141	0.027618689	19.30695262	194.7833116	0.999990099	0.99475617	0.005233845	5.195412354	196.5240277	0.999990015
0	0.3	1	0.25	0.971466733	0.028523358	19.75332073	194.6591896	0.999990091	0.990758721	0.009231296	8.064517386	196.3442349	0.999990017
0	0.3	1	0.5	0.969929263	0.030060827	20.50084467	194.4471686	0.999990091	0.983493606	0.016496417	12.75883743	195.7047696	0.999990023
0	0.3	1	0.75	0.968348093	0.031641911	21.25555144	194.226428	0.999990003	0.975221271	0.024768802	17.51703043	194.8546032	0.999990073
0	0.3	1	0.9	0.96737499	0.032615026	21.71327499	194.0906111	0.999990016	0.969588192	0.030401907	20.49232833	194.2457362	0.999990099
0	0.3	1	1	0.966714851	0.033275176	22.02092632	193.9981424	0.999990026	0.965470252	0.034519831	22.55791004	193.7907818	0.999990082
0	0.4	0	0	0.989995014	0.009995014	8.651260161	196.3594212	0.999990027	0.989995014	0.009995014	8.651260161	196.3594212	0.999990027
0	0.4	0	0.1	0.234048232	0.765945463	1.629513617	15.17390606	0.999993695	0.234048232	0.765945463	1.629513617	15.17390606	0.999993695
0	0.4	0	0.25	0.046021761	0.953974938	1.16546878	8.776489912	0.999996699	0.046021761	0.953974938	1.16546878	8.776489912	0.999996699
0	0.4	0	0.5	0.004602794	0.9953939	1.025971875	6.245124154	0.999996694	0.004602794	0.9953939	1.025971875	6.245124154	0.999996694
0	0.4	0	0.75	0.000535245	0.999462699	1.004202983	5.284158647	0.999997944	0.000535245	0.999462699	1.004202983	5.284158647	0.999997944
0	0.4	0	0.9	0.0001519	0.999845028	1.001397931	4.930482043	0.999996927	0.0001519	0.999845028	1.001397931	4.930482043	0.999996927
0	0.4	0	1	6.62E-05	0.999932574	1.000669588	4.741037056	0.99999882	6.62E-05	0.999932574	1.000669588	4.741037056	0.99999882
0	0.4	0.25	0	0.982889766	0.017100292	13.27661737	195.7887131	0.999990058	0.994731875	0.005258191	5.22982603	196.5523674	0.999990066
0	0.4	0.25	0.1	0.487928828	0.512062061	4.295529798	41.14121994	0.999990889	0.706774311	0.293217052	2.822877638	42.08564371	0.999991363
0	0.4	0.25	0.25	0.18304575	0.816947532	2.533177953	20.87283366	0.999993282	0.326502663	0.673490052	2.075112709	21.46134127	0.999992715
0	0.4	0.25	0.5	0.048934773	0.951056066	1.616055054	12.72094889	0.999990839	0.080282885	0.919711993	1.474187028	12.87298262	0.999994878
0	0.4	0.25	0.75	0.016559857	0.983435327	1.29424591	9.650336373	0.999995184	0.021295116	0.978696447	1.198585489	9.422906835	0.999991563
0	0.4	0.25	0.9	0.009170594	0.990824059	1.199896083	8.570453197	0.999994653	0.010063829	0.989930699	1.114452722	8.133879061	0.999994529
0	0.4	0.25	1	0.006278303	0.993711928	1.157346316	8.027153796	0.999990231	0.006202909	0.993790495	1.078314994	7.477655477	0.999993404
0	0.4	0.5	0	0.980352147	0.019637861	14.81235858	195.5590327	0.999990007	0.996423575	0.003566432	3.924922288	196.4556616	0.999990008
0	0.4	0.5	0.1	0.722788945	0.277201395	7.244648524	79.41640979	0.99999034	0.901681106	0.098308944	3.399539826	80.79986638	0.99999005
0	0.4	0.5	0.25	0.444692453	0.555298825	4.706653481	41.36444397	0.999991278	0.67249961	0.327491735	3.101411049	42.43038156	0.999991345
0	0.4	0.5	0.5	0.207179391	0.792811184	3.175107089	24.65573047	0.999990575	0.325772326	0.674217758	2.643528076	25.21681077	0.999990084
0	0.4	0.5	0.75	0.104115962	0.8958763	2.433564488	18.25642302	0.999992262	0.134768528	0.865223339	2.222663287	18.38822175	0.999991867
0	0.4	0.5	0.9	0.071318655	0.928673782	2.142247838	15.98358152	0.999992437	0.076606956	0.923385929	1.99219341	15.88843466	0.999992885
0	0.4	0.5	1	0.056128059	0.94386475	1.987481344	14.80807281	0.99999281	0.052262412	0.94773162	1.848055606	14.5601513	0.999994032
0	0.4	0.75	0	0.979049095	0.020940987	15.58094834	195.4403558	0.999990082	0.997292333	0.002697739	3.2354341	196.3008531	0.999990072
0	0.4	0.75	0.1	0.883935494	0.116054601	11.53462172	143.3596465	0.999990095	0.971088382	0.028901694	3.997828773	144.8940061	0.999990076
0	0.4	0.75	0.25	0.732249324	0.267741102	8.019622067	85.80276932	0.999990426	0.885635448	0.114354829	4.237039016	87.14127796	0.999990277
0	0.4	0.75	0.5	0.531830102	0.468160714	5.860530683	52.93643215	0.999990816	0.676368	0.323623089	4.348357072	53.79022726	0.999991089
0	0.4	0.75	0.75	0.38650144	0.613489582	4.759023863	39.22731578	0.999991022	0.454773058	0.545218385	4.228014314	39.5810341	0.999991443
0	0.4	0.75	0.9	0.319991778	0.680000027	4.297425049	34.19815822	0.999991806	0.339228754	0.660761274	4.099248884	34.24863065	0.999990028
0	0.4	0.75	1	0.282598714	0.717392819	4.039614095	31.57678743	0.999991534	0.273089496	0.72690226	3.997554568	31.42486552	0.999991756
0	0.4	1	0	0.978255879	0.02173414	16.0424853	195.3655221	0.99999002	0.997821104	0.00216893	2.808862335	196.1130405	0.999990033
0	0.4	1	0.1	0.977943727	0.022046356	16.20553579	195.3217712	0.999990083	0.995812114	0.004177929	4.393336232	196.4979839	0.999990043
0	0.4	1	0.25	0.977471634	0.022518445	16.45061035	195.2536846	0.999990079	0.992700942	0.007289102	6.703618522	196.4695035	0.999990044
0	0.4	1	0.5	0.976673632	0.023316413	16.86095644	195.1375011	0.999990045	0.987212458	0.012777564	10.43890519	196.0655911	0.999990022
0	0.4	1	0.75	0.975859945	0.024130071	17.27444064	195.0183337	0.999990016	0.981222758	0.018767306	14.13520356	195.4949289	0.999990064
0	0.4	1	0.9	0.975363322	0.024626699	17.52442699	194.9455527	0.999990021	0.977300861	0.02268916	16.38735453	195.0906357	0.99999002
0	0.4	1	1	0.975028459	0.024961633	17.69202948	194.897322	0.999990092	0.974511838	0.02547826	17.92136575	194.7962969	0.999990098
0	0.5	0	0	0.989995014	0.009995014	8.651260161	196.3594212	0.999990027	0.989995014	0.009995014	8.651260161	196.3594212	0.999990027
0	0.5	0	0.1	0.234048232	0.765945463	1.629513617	15.17390606	0.999993695	0.234048232	0.765945463	1.629513617	15.17390606	0.999993695
0	0.5	0	0.25	0.046021761	0.953974938	1.16546878	8.776489912	0.999996699	0.046021761	0.953974938	1.16546878	8.776489912	0.999996699
0	0.5	0	0.5	0.004602794	0.9953939	1.025971875	6.245124154	0.999996694	0.004602794	0.9953939	1.025971875	6.245124154	0.999996694
0	0.5	0	0.75	0.000535245	0.999462699	1.004202983	5.284158647	0.999997944	0.000535245	0.999462699	1.004202983	5.284158647	0.999997944
0	0.5	0	0.9	0.0001519	0.999845028	1.001397931	4.930482043	0.999996927	0.0001519	0.999845028	1.001397931	4.930482043	0.999996927
0	0.5	0	1	6.62E-05	0.999932574	1.000669588	4.741037056	0.99999882	6.62E-05	0.999932574	1.000669588	4.741037056	0.99999882
0	0.5	0.25	0	0.984700909	0.015289144	12.1461877	195.9464681	0.999990053	0.995289155	0.00470092	4.805299108	196.5416679	0.999990074
0	0.5	0.25	0.1	0.534012374	0.465978912	4.014079099	41.41612727	0.999991287	0.738368676	0.261621956	2.650870488	42.24368133	0.999990633
0	0.5	0.25	0.25	0.228281601	0.771711056	2.441799571	21.18345576	0.999992657	0.378110471	0.621882031	2.010600614	21.70901468	0.999992502
0	0.5	0.25	0.5	0.070861295	0.929132824	1.61853268	13.0302811	0.999994119	0.109876711	0.890116734	1.490854382	13.19657189	0.999993445
0	0.5	0.25	0.75	0.026575154	0.973417255	1.312109908	9.966595562	0.999992409	0.033276641	0.966717154	1.231955727	9.837674008	0.999993795
0	0.5	0.25	0.9	0.015524856	0.984465295	1.216734353	8.879146428	0.999990152	0.016837098	0.983157892	1.143773298	8.574246613	0.99999499
0	0.5	0.25	1	0.010999226	0.988994703	1.172405544	8.324778933	0.999993929	0.010835656	0.989157854	1.103165982	7.913174067	0.99999351
0	0.5	0.5	0	0.983071954	0.016918108	13.16425331	195.8049253	0.999990063	0.99691812	0.003071966	3.534146563	196.3865135	0.999990086
0	0.5	0.5	0.1	0.758566932	0.24142336	6.530083692	79.73763103	0.999990292	0.91567458	0.084315714	3.084186095	80.91176547	0.999990294
0	0.5	0.5	0.25	0.505343655	0.494646545	4.298484676	41.7314413	0.999990199	0.716036821	0.283954013	2.84361435	42.63276272	0.999990834
0	0.5	0.5	0.5	0.267814147	0.732178524	2.963252302	25.0513882	0.999992671	0.392069362	0.607923371	2.478780419	25.53803733	0.999992733
0	0.5	0.5	0.75	0.150459015	0.849531768	2.323902505	18.65222262	0.999990783	0.188351621	0.811638826	2.145154381	18.79276726	0.999990447
0	0.5	0.5	0.9	0.109204411	0.890786065	2.073241632	16.37811305	0.999990476	0.117518189	0.882472574	1.963726538	16.33817313	0.999990763
0	0.5	0.5	1	0.089025542	0.910965005	1.93962929	15.20543603	0.999990547	0.085222795	0.914768706	1.850082754	15.05017993	0.999991501
0	0.5	0.75	0	0.982280722	0.017709294	13.65011603	195.7336632	0.999990016	0.997709303	0.002280732	2.899492739	196.1604294	0.999990035
0	0.5	0.75	0.1	0.901594292	0.098395754	10.14729604	143.7075481	0.999990046	0.975662793	0.024327354	3.550038527	144.9612159	0.999990148
0	0.5	0.75	0.25	0.771537731	0.228452485	7.115138403	86.19390729	0.999990216	0.903850038	0.096140303	3.767520738	87.30424945	0.999990341
0	0.5	0.75	0.5	0.594605022	0.405385535	5.245985808	53.37782981	0.999990557	0.725051716	0.274938382	3.890875236	54.08456561	0.999990098
0	0.5	0.75	0.75	0.459779031	0.540212293	4.297324525	39.70421662	0.999991324	0.526717899	0.473272487	3.817867251	40.00846547	0.999990386
0	0.5	0.75	0.9	0.395131315	0.604860488	3.902710192	34.69080258	0.999991804	0.417101124	0.582888961	3.726866352	34.75636595	0.999990086
0	0.5	0.75	1	0.357662636	0.642328698	3.683448837	32.07808762	0.999991333	0.351374473	0.648616979	3.65384625	31.98585629	0.999991452
0	0.5	1	0	0.981813213	0.018176849	13.93471867	195.6926682	0.999990062	0.998176822	0.001813186	2.518878736	195.9168946	0.999990008
0	0.5	1	0.1	0.981637844	0.018352225	14.02947575	195.6664659	0.999990069	0.9965122	0.003477858	3.850063306	196.4375704	0.999990058
0	0.5	1	0.25	0.981373091	0.01861694	14.1719313	195.6258132	0.999990031	0.99396241	0.006027609	5.788445592	196.5187446	0.999990019
0	0.5	1	0.5	0.980927069	0.019062933	14.41043108	195.5577016	0.999990002	0.989547911	0.010442091	8.904188472	196.2691078	0.999990003
0	0.5	1	0.75	0.980474581	0.019515495	14.65054164	195.4900985	0.999990077	0.984859124	0.015130941	11.94541289	195.8635146	0.999990065
0	0.5	1	0.9	0.980199648	0.019790394	14.7954413	195.4473021	0.999990042	0.981865978	0.018124024	13.76904983	195.5721624	0.999990002
0	0.5	1	1	0.980014868	0.019975185	14.89245909	195.4190757	0.999990052	0.979775246	0.020214794	14.99612005	195.3619656	0.99999004
0	0.6	0	0	0.989995014	0.009995014	8.651260161	196.3594212	0.999990027	0.989995014	0.009995014	8.651260161	196.3594212	0.999990027
0	0.6	0	0.1	0.234048232	0.765945463	1.629513617	15.17390606	0.999993695	0.234048232	0.765945463	1.629513617	15.17390606	0.999993695
0	0.6	0	0.25	0.046021761	0.953974938	1.16546878	8.776489912	0.999996699	0.046021761	0.953974938	1.16546878	8.776489912	0.999996699
0	0.6	0	0.5	0.004602794	0.9953939	1.025971875	6.245124154	0.999996694	0.004602794	0.9953939	1.025971875	6.245124154	0.999996694
0	0.6	0	0.75	0.000535245	0.999462699	1.004202983	5.284158647	0.999997944	0.000535245	0.999462699	1.004202983	5.284158647	0.999997944
0	0.6	0	0.9	0.0001519	0.999845028	1.001397931	4.930482043	0.999996927	0.0001519	0.999845028	1.001397931	4.930482043	0.999996927
0	0.6	0	1	6.62E-05	0.999932574	1.000669588	4.741037056	0.99999882	6.62E-05	0.999932574	1.000669588	4.741037056	0.99999882
0	0.6	0.25	0	0.986165233	0.013824807	11.2094092	196.0692401	0.99999004	0.995739716	0.004250355	4.458294981	196.5207758	0.999990071
0	0.6	0.25	0.1	0.572279825	0.427710353	3.778658803	41.62394994	0.999990177	0.763516167	0.236475193	2.508828685	42.36155749	0.999991361
0	0.6	0.25	0.25	0.270234288	0.729757979	2.355133007	21.41850171	0.999992268	0.422782794	0.577209676	1.948128421	21.89190663	0.99999247
0	0.6	0.25	0.5	0.094698583	0.905294373	1.608705408	13.26686984	0.999992957	0.140349011	0.859643262	1.491558789	13.4345039	0.999992272
0	0.6	0.25	0.75	0.038771197	0.961224681	1.320573154	10.21018657	0.999995877	0.047556092	0.952434564	1.252914819	10.13826122	0.999990656
0	0.6	0.25	0.9	0.023704799	0.976289924	1.227054891	9.122983968	0.999994723	0.025517072	0.974473092	1.165693165	8.906306862	0.999990164
0	0.6	0.25	1	0.017287541	0.982709209	1.182540461	8.564958372	0.99999675	0.017037649	0.982957656	1.12343412	8.254547119	0.999995306
0	0.6	0.5	0	0.985130151	0.014859881	11.87376037	195.9825312	0.999990032	0.997292333	0.002697739	3.2354341	196.3008531	0.999990072
0	0.6	0.5	0.1	0.786081216	0.213908914	5.968178803	79.97309907	0.99999013	0.926129035	0.073861313	2.843198276	80.99242964	0.999990348
0	0.6	0.5	0.25	0.554302107	0.445688638	3.974447483	41.99638393	0.999990745	0.749207661	0.250782554	2.643052076	42.77687623	0.999990215
0	0.6	0.5	0.5	0.321955521	0.678036941	2.787749287	25.33724189	0.999992462	0.447383484	0.552606658	2.341713395	25.76470812	0.999990142
0	0.6	0.5	0.75	0.196143598	0.803849937	2.223996234	18.94186673	0.999993535	0.239054699	0.760938702	2.06632165	19.07966815	0.999993401
0	0.6	0.5	0.9	0.148642641	0.851350901	2.003498846	16.66758701	0.999993542	0.159572447	0.840421213	1.917314354	16.65523613	0.999993659
0	0.6	0.5	1	0.124456918	0.875536796	1.885833259	15.49580521	0.999993714	0.121066292	0.878927843	1.824171719	15.38961656	0.999994135
0	0.6	0.75	0	0.984648475	0.015341545	12.17931667	195.9412023	0.99999002	0.998014832	0.001975228	2.651269795	196.020774	0.99999006
0	0.6	0.75	0.1	0.914565403	0.085424738	9.092621888	143.9568102	0.999990141	0.978979783	0.021010366	3.219498737	145.0025236	0.999990148
0	0.6	0.75	0.25	0.800718581	0.199271788	6.425139901	86.47066119	0.999990369	0.917008318	0.082981858	3.418841408	87.41785401	0.999990176
0	0.6	0.75	0.5	0.642718602	0.357271686	4.775125175	53.68502994	0.999990289	0.760915559	0.239074532	3.546304869	54.28768445	0.99999009
0	0.6	0.75	0.75	0.518279777	0.481710394	3.940156414	40.03364696	0.999990171	0.582251379	0.417739661	3.502744478	40.29906049	0.99999104
0	0.6	0.75	0.9	0.456750502	0.54323966	3.594498428	35.03059903	0.999990162	0.479654098	0.520336328	3.435495766	35.09910542	0.999990426
0	0.6	0.75	1	0.420365006	0.579626441	3.403087728	32.42394435	0.999991447	0.416260394	0.583731122	3.380221755	32.36323379	0.999991516
0	0.6	1	0	0.984370022	0.015620022	12.35496845	195.9178227	0.999990044	0.998432506	0.001557507	2.308930274	195.7218194	0.999990013
0	0.6	1	0.1	0.984269049	0.015721033	12.41097053	195.9028718	0.999990081	0.997010951	0.002979139	3.457218397	196.361312	0.99999009
0	0.6	1	0.25	0.984116787	0.015873301	12.49515588	195.8791189	0.999990088	0.994849687	0.005140406	5.128803775	196.5340013	0.999990092
0	0.6	1	0.5	0.983860808	0.016129225	12.63602965	195.8375303	0.999990033	0.991155631	0.008834416	7.807524256	196.3936041	0.999990047
0	0.6	1	0.75	0.983601978	0.016388102	12.77777431	195.7974724	0.999990079	0.987304742	0.012685348	10.40044833	196.0972908	0.99999009
0	0.6	1	0.9	0.983445188	0.016544899	12.86324824	195.7726425	0.999990087	0.984889535	0.015100548	11.93918958	195.8791425	0.999990083
0	0.6	1	1	0.983339981	0.016650045	12.92039534	195.7545001	0.999990026	0.983223473	0.016766588	12.96603713	195.7199272	0.999990061
0	0.7	0	0	0.989995014	0.009995014	8.651260161	196.3594212	0.999990027	0.989995014	0.009995014	8.651260161	196.3594212	0.999990027
0	0.7	0	0.1	0.234048232	0.765945463	1.629513617	15.17390606	0.999993695	0.234048232	0.765945463	1.629513617	15.17390606	0.999993695
0	0.7	0	0.25	0.046021761	0.953974938	1.16546878	8.776489912	0.999996699	0.046021761	0.953974938	1.16546878	8.776489912	0.999996699
0	0.7	0	0.5	0.004602794	0.9953939	1.025971875	6.245124154	0.999996694	0.004602794	0.9953939	1.025971875	6.245124154	0.999996694
0	0.7	0	0.75	0.000535245	0.999462699	1.004202983	5.284158647	0.999997944	0.000535245	0.999462699	1.004202983	5.284158647	0.999997944
0	0.7	0	0.9	0.0001519	0.999845028	1.001397931	4.930482043	0.999996927	0.0001519	0.999845028	1.001397931	4.930482043	0.999996927
0	0.7	0	1	6.62E-05	0.999932574	1.000669588	4.741037056	0.99999882	6.62E-05	0.999932574	1.000669588	4.741037056	0.99999882
0	0.7	0.25	0	0.98737366	0.012616378	10.41986257	196.1667197	0.999990037	0.996111544	0.003878534	4.169331541	196.4936969	0.999990077
0	0.7	0.25	0.1	0.604634003	0.395356651	3.578444106	41.78768139	0.999990654	0.78409317	0.215897356	2.389515863	42.45278802	0.999990526
0	0.7	0.25	0.25	0.308792113	0.691199932	2.275582144	21.60303411	0.999992045	0.461707299	0.538285244	1.890394212	22.03304715	0.999992543
0	0.7	0.25	0.5	0.119541025	0.880450943	1.592742273	13.45441586	0.999991968	0.170733593	0.829257746	1.483846605	13.61799941	0.999991339
0	0.7	0.25	0.75	0.052748492	0.947246296	1.322793501	10.40313045	0.999994788	0.063617111	0.936378006	1.264842444	10.36566652	0.999995117
0	0.7	0.25	0.9	0.033536061	0.966456664	1.232523113	9.318552512	0.999992725	0.035907946	0.964086662	1.180990551	9.161361016	0.999994608
0	0.7	0.25	1	0.025069681	0.974925516	1.188755482	8.760268065	0.999995197	0.024749566	0.975241756	1.138858274	8.522743805	0.999991323
0	0.7	0.5	0	0.986742017	0.013248041	10.83449261	196.1167906	0.999990058	0.997585367	0.002404644	2.999661721	196.2042702	0.999990011
0	0.7	0.5	0.1	0.807926489	0.192063981	5.513102197	80.15383228	0.99999047	0.934252396	0.065737865	2.652707611	81.05312743	0.999990261
0	0.7	0.5	0.25	0.594577038	0.405414243	3.710115713	42.19690396	0.999991281	0.775364972	0.224626103	2.482328794	42.88537691	0.999991075
0	0.7	0.5	0.5	0.369836585	0.630155846	2.640620505	25.55336951	0.999992431	0.493929742	0.506060694	2.226949925	25.93368733	0.999990436
0	0.7	0.5	0.75	0.239569964	0.760423155	2.135511451	19.16247057	0.999993119	0.285747453	0.714245623	1.993162753	19.2935965	0.999993076
0	0.7	0.5	0.9	0.187683368	0.81230954	1.938372244	16.88877838	0.999992908	0.200692212	0.799300791	1.867047019	16.89135172	0.999993003
0	0.7	0.5	1	0.160443927	0.839549031	1.833135751	15.71752805	0.999992957	0.15758597	0.842407321	1.788391917	15.64059838	0.99999329
0	0.7	0.75	0	0.986457907	0.013532143	11.01959984	196.0934934	0.99999005	0.998248278	0.001741728	2.460331974	195.8677896	0.999990006
0	0.7	0.75	0.1	0.924504353	0.075485719	8.261178347	144.1427451	0.999990072	0.98149757	0.018492574	2.965219771	145.0282248	0.999990145
0	0.7	0.75	0.25	0.823264738	0.17672566	5.879235853	86.67677033	0.999990398	0.926974692	0.07301566	3.149104799	87.50231521	0.999990352
0	0.7	0.75	0.5	0.680709568	0.319281511	4.401297363	53.91160316	0.999991079	0.788456664	0.211534412	3.276624082	54.43680432	0.999991076
0	0.7	0.75	0.75	0.565768045	0.434222684	3.654772742	40.2750474	0.999990729	0.626272272	0.373717789	3.252494331	40.50925407	0.999990061
0	0.7	0.75	0.9	0.507688756	0.492301811	3.346766827	35.27911948	0.999990567	0.530579503	0.469411366	3.2013558	35.34597192	0.999990869
0	0.7	0.75	1	0.472852119	0.527139588	3.176614209	32.67660036	0.999991707	0.470195555	0.529796197	3.158066447	32.63420945	0.999991752
0	0.7	1	0	0.986296387	0.013693647	11.12445219	196.0798561	0.999990033	0.998625147	0.001364873	2.14989323	195.5270994	0.99999002
0	0.7	1	0.1	0.986239283	0.01375081	11.15679202	196.0720976	0.999990093	0.997384436	0.002605581	3.159695409	196.2648193	0.999990017
0	0.7	1	0.25	0.986153191	0.013836841	11.2053511	196.0565572	0.999990033	0.995508378	0.00448167	4.629957672	196.5193362	0.999990048
0	0.7	1	0.5	0.986008759	0.013981273	11.28665452	196.0329359	0.999990032	0.992331645	0.00765841	6.982300828	196.4694881	0.999990055
0	0.7	1	0.75	0.985863022	0.014127009	11.36839334	196.0089765	0.999990031	0.989064806	0.01092525	9.247190039	196.2521229	0.999990056
0	0.7	1	0.9	0.985774945	0.014215126	11.41767682	195.9954199	0.999990071	0.98704224	0.012947848	10.58181369	196.0855747	0.999990088
0	0.7	1	1	0.985715911	0.01427412	11.45059939	195.9846629	0.999990031	0.98565982	0.014330275	11.4673223	195.9626373	0.999990094
0	0.8	0	0	0.989995014	0.009995014	8.651260161	196.3594212	0.999990027	0.989995014	0.009995014	8.651260161	196.3594212	0.999990027
0	0.8	0	0.1	0.234048232	0.765945463	1.629513617	15.17390606	0.999993695	0.234048232	0.765945463	1.629513617	15.17390606	0.999993695
0	0.8	0	0.25	0.046021761	0.953974938	1.16546878	8.776489912	0.999996699	0.046021761	0.953974938	1.16546878	8.776489912	0.999996699
0	0.8	0	0.5	0.004602794	0.9953939	1.025971875	6.245124154	0.999996694	0.004602794	0.9953939	1.025971875	6.245124154	0.999996694
0	0.8	0	0.75	0.000535245	0.999462699	1.004202983	5.284158647	0.999997944	0.000535245	0.999462699	1.004202983	5.284158647	0.999997944
0	0.8	0	0.9	0.0001519	0.999845028	1.001397931	4.930482043	0.999996927	0.0001519	0.999845028	1.001397931	4.930482043	0.999996927
0	0.8	0	1	6.62E-05	0.999932574	1.000669588	4.741037056	0.99999882	6.62E-05	0.999932574	1.000669588	4.741037056	0.99999882
0	0.8	0.25	0	0.988387888	0.011602173	9.745007632	196.2456393	0.999990061	0.996423575	0.003566432	3.924922288	196.4556616	0.999990008
0	0.8	0.25	0.1	0.632380255	0.36761085	3.405849813	41.92026807	0.999991105	0.801283967	0.198707204	2.287843597	42.52634915	0.999991171
0	0.8	0.25	0.25	0.344096009	0.655895931	2.20339646	21.75197812	0.99999194	0.495862837	0.504129841	1.837933521	22.14553748	0.999992678
0	0.8	0.25	0.5	0.144719	0.855272147	1.573935259	13.60702239	0.999991147	0.200426715	0.799563896	1.47179132	13.76433524	0.999990612
0	0.8	0.25	0.75	0.068095203	0.931898585	1.320973966	10.55973877	0.999993788	0.080964068	0.919029957	1.270541252	10.54375309	0.999994025
0	0.8	0.25	0.9	0.044780521	0.955210244	1.234520474	9.478145216	0.999990766	0.047746167	0.952246343	1.191009194	9.361595289	0.999992511
0	0.8	0.25	1	0.03419786	0.965795721	1.192002615	8.920934754	0.999993581	0.033830197	0.966165498	1.149989368	8.736038515	0.999995694
0	0.8	0.5	0	0.988038513	0.011951556	9.978787556	196.2193415	0.999990069	0.997821104	0.00216893	2.808862335	196.1130405	0.999990033
0	0.8	0.5	0.1	0.825703121	0.174287016	5.136229232	80.29627359	0.999990137	0.940753108	0.059236953	2.498196241	81.10017437	0.999990061
0	0.8	0.5	0.25	0.628254507	0.371735797	3.489945379	42.35383389	0.999990304	0.796540744	0.203449586	2.350525237	42.96950975	0.99999033
0	0.8	0.5	0.5	0.412114705	0.587877802	2.515711462	25.72245735	0.999992507	0.533500505	0.46649028	2.129832783	26.06453536	0.999990786
0	0.8	0.5	0.75	0.280075798	0.719917072	2.057655019	19.33591194	0.99999287	0.328226521	0.671766394	1.927218753	19.45927528	0.999992915
0	0.8	0.5	0.9	0.22525375	0.774738718	1.879203167	17.0631695	0.999992468	0.239832366	0.760160192	1.818089269	17.07417738	0.999992558
0	0.8	0.5	1	0.195773734	0.804218667	1.783938582	15.89241756	0.999992402	0.1934502	0.806542469	1.750149504	15.83433577	0.999992668
0	0.8	0.75	0	0.987885647	0.012104397	10.08062119	196.2068769	0.999990044	0.998432506	0.001557507	2.308930274	195.7218194	0.999990013
0	0.8	0.75	0.1	0.932366267	0.067623788	7.587617551	144.28698	0.999990055	0.98347494	0.016515238	2.763425226	145.0444216	0.999990178
0	0.8	0.75	0.25	0.841215121	0.158775207	5.435501472	86.83618891	0.999990328	0.934791602	0.065198794	2.933977949	87.56690316	0.999990396
0	0.8	0.75	0.5	0.711442798	0.288547952	4.096553191	54.08524084	0.99999075	0.81028209	0.189708799	3.05942525	54.55038864	0.999990889
0	0.8	0.75	0.75	0.604957993	0.39503328	3.42104824	40.45943793	0.999991273	0.661970434	0.338020311	3.048625385	40.66878524	0.999990744
0	0.8	0.75	0.9	0.550279739	0.449711271	3.143038083	35.46861669	0.99999101	0.572673577	0.427317759	3.008968736	35.53225771	0.999991336
0	0.8	0.75	1	0.517135825	0.482856205	2.989730971	32.86910634	0.99999203	0.515442156	0.484549907	2.974240452	32.83814713	0.999992062
0	0.8	1	0	0.987799916	0.012190159	10.13765293	196.2011097	0.999990075	0.998775526	0.00121455	2.025265928	195.3428481	0.999990076
0	0.8	1	0.1	0.987770148	0.012219903	10.15474397	196.195452	0.999990051	0.997674753	0.002315334	2.926545402	196.1769923	0.999990087
0	0.8	1	0.25	0.987725341	0.012264674	10.18044052	196.1869241	0.999990016	0.996017061	0.003972978	4.239208625	196.49189	0.99999004
0	0.8	1	0.5	0.987650286	0.01233977	10.22347721	196.1753969	0.999990057	0.993230025	0.006760061	6.337750069	196.5164139	0.999990085
0	0.8	1	0.75	0.987574681	0.012415416	10.26672769	196.1636991	0.999990097	0.990393369	0.009596662	8.351166415	196.3587951	0.999990031
0	0.8	1	0.9	0.987529015	0.012461046	10.29275793	196.154943	0.999990062	0.988654342	0.01133575	9.531751827	196.2309588	0.999990093
0	0.8	1	1	0.987498455	0.012491583	10.31015698	196.1490749	0.999990038	0.987473984	0.012516036	10.31175192	196.1319073	0.99999002
0	0.9	0	0	0.989995014	0.009995014	8.651260161	196.3594212	0.999990027	0.989995014	0.009995014	8.651260161	196.3594212	0.999990027
0	0.9	0	0.1	0.234048232	0.765945463	1.629513617	15.17390606	0.999993695	0.234048232	0.765945463	1.629513617	15.17390606	0.999993695
0	0.9	0	0.25	0.046021761	0.953974938	1.16546878	8.776489912	0.999996699	0.046021761	0.953974938	1.16546878	8.776489912	0.999996699
0	0.9	0	0.5	0.004602794	0.9953939	1.025971875	6.245124154	0.999996694	0.004602794	0.9953939	1.025971875	6.245124154	0.999996694
0	0.9	0	0.75	0.000535245	0.999462699	1.004202983	5.284158647	0.999997944	0.000535245	0.999462699	1.004202983	5.284158647	0.999997944
0	0.9	0	0.9	0.0001519	0.999845028	1.001397931	4.930482043	0.999996927	0.0001519	0.999845028	1.001397931	4.930482043	0.999996927
0	0.9	0	1	6.62E-05	0.999932574	1.000669588	4.741037056	0.99999882	6.62E-05	0.999932574	1.000669588	4.741037056	0.99999882
0	0.9	0.25	0	0.989251209	0.010738812	9.161275738	196.3077353	0.999990021	0.996689252	0.003300822	3.715558448	196.4246361	0.999990074
0	0.9	0.25	0.1	0.656454393	0.343537134	3.255382372	42.03002299	0.999991527	0.815883197	0.184107034	2.200141421	42.58631474	0.999990231
0	0.9	0.25	0.25	0.376389887	0.62360203	2.138101516	21.87483748	0.999991917	0.526039722	0.473953126	1.790530699	22.23743999	0.999992848
0	0.9	0.25	0.5	0.16976013	0.830230347	1.55407165	13.73374024	0.999990476	0.229072811	0.770917244	1.457635509	13.88400004	0.999990056
0	0.9	0.25	0.75	0.084432697	0.915560196	1.316592024	10.68943327	0.999992893	0.099165819	0.900827245	1.272041635	10.68727614	0.999993064
0	0.9	0.25	0.9	0.057180519	0.942815586	1.234093122	9.61058573	0.999996104	0.060750475	0.939240021	1.197044454	9.522384052	0.999990495
0	0.9	0.25	1	0.044486799	0.955505209	1.193067544	9.054750268	0.999992007	0.044095243	0.955898801	1.157622476	8.908170331	0.999994044
0	0.9	0.5	0	0.989103954	0.010886133	9.261506288	196.2992376	0.999990087	0.998014832	0.001975228	2.651269795	196.020774	0.99999006
0	0.9	0.5	0.1	0.840456609	0.159533723	4.818566983	80.41222526	0.999990332	0.94607658	0.053913785	2.370275651	81.13901664	0.999990365
0	0.9	0.5	0.25	0.656813958	0.343176894	3.303484956	42.48045211	0.999990852	0.814044491	0.185946571	2.240414967	43.03737527	0.999991062
0	0.9	0.5	0.5	0.449523222	0.550469424	2.408420293	25.85832945	0.999992646	0.567484499	0.432506655	2.046738709	26.16889946	0.999991154
0	0.9	0.5	0.75	0.317490903	0.682501837	1.989077977	19.47572613	0.999992741	0.366687125	0.63330574	1.868318426	19.59135244	0.999992865
0	0.9	0.5	0.9	0.260826085	0.739166091	1.825956549	17.20406233	0.999992176	0.276543984	0.723448288	1.772276176	17.21992962	0.999992271
0	0.9	0.5	1	0.229760802	0.770231206	1.738882909	16.03382379	0.999992008	0.227921669	0.772070555	1.712559757	15.98856941	0.999992224
0	0.9	0.75	0	0.989040952	0.010949079	9.304245421	196.2929348	0.99999003	0.998581577	0.001408432	2.185920972	195.5741231	0.999990009
0	0.9	0.75	0.1	0.938742115	0.061248	7.030199767	144.4021925	0.999990115	0.985069478	0.014920621	2.599326975	145.0509792	0.999990099
0	0.9	0.75	0.25	0.855848325	0.144141848	5.067155827	86.96308242	0.999990173	0.941089888	0.058900448	2.758279089	87.61762008	0.999990336
0	0.9	0.75	0.5	0.73680457	0.263185794	3.842960627	54.22268084	0.999990364	0.828009723	0.171980903	2.880548261	54.63996663	0.999990626
0	0.9	0.75	0.75	0.637788354	0.362201844	3.225862876	40.60459563	0.999990197	0.691479164	0.308512194	2.879146045	40.79392205	0.999991358
0	0.9	0.75	0.9	0.586312091	0.413679362	2.97237931	35.61784122	0.999991452	0.607973476	0.392018317	2.84796731	35.67783737	0.999991793
0	0.9	0.75	1	0.554855216	0.445135151	2.832792173	33.02036683	0.999990367	0.553808188	0.446182212	2.819599653	32.99694483	0.9999904
0	0.9	1	0	0.989006038	0.01098406	9.327986726	196.2925176	0.999990099	0.998896104	0.001093906	1.924924767	195.1374347	0.999990011
0	0.9	1	0.1	0.98899409	0.010995999	9.33493772	196.2901291	0.999990088	0.997906839	0.002083194	2.73881117	196.0717847	0.999990033
0	0.9	1	0.25	0.988976114	0.011013959	9.34538786	196.286531	0.999990073	0.99642185	0.003568153	3.92468141	196.4522376	0.999990003
0	0.9	1	0.5	0.988946011	0.011044035	9.362868752	196.2804928	0.999990046	0.993939042	0.006051037	5.819825839	196.5415049	0.999990079
0	0.9	1	0.75	0.988915727	0.011074292	9.380431163	196.2744019	0.999990019	0.991432415	0.008557643	7.633797789	196.4352573	0.999990059
0	0.9	1	0.9	0.988897469	0.011092535	9.391008481	196.2707215	0.999990003	0.989907459	0.010082585	8.69359214	196.3343614	0.999990044
0	0.9	1	1	0.988885309	0.011104784	9.398120629	196.2713108	0.999990093	0.988878162	0.011111925	9.391692163	196.2587858	0.999990088
0	1	0	0	0.989995014	0.009995014	8.651260161	196.3594212	0.999990027	0.989995014	0.009995014	8.651260161	196.3594212	0.999990027
0	1	0	0.1	0.234048232	0.765945463	1.629513617	15.17390606	0.999993695	0.234048232	0.765945463	1.629513617	15.17390606	0.999993695
0	1	0	0.25	0.046021761	0.953974938	1.16546878	8.776489912	0.999996699	0.046021761	0.953974938	1.16546878	8.776489912	0.999996699
0	1	0	0.5	0.004602794	0.9953939	1.025971875	6.245124154	0.999996694	0.004602794	0.9953939	1.025971875	6.245124154	0.999996694
0	1	0	0.75	0.000535245	0.999462699	1.004202983	5.284158647	0.999997944	0.000535245	0.999462699	1.004202983	5.284158647	0.999997944
0	1	0	0.9	0.0001519	0.999845028	1.001397931	4.930482043	0.999996927	0.0001519	0.999845028	1.001397931	4.930482043	0.999996927
0	1	0	1	6.62E-05	0.999932574	1.000669588	4.741037056	0.99999882	6.62E-05	0.999932574	1.000669588	4.741037056	0.99999882
0	1	0.25	0	0.989995014	0.009995014	8.651260161	196.3594212	0.999990027	0.989995014	0.009995014	8.651260161	196.3594212	0.999990027
0	1	0.25	0.1	0.677549291	0.322441148	3.12295014	42.12218489	0.999990439	0.677549291	0.322441148	3.12295014	42.12218489	0.999990439
0	1	0.25	0.25	0.405948872	0.59404308	2.079012513	21.97797581	0.999991951	0.405948872	0.59404308	2.079012513	21.97797581	0.999991951
0	1	0.25	0.5	0.194343495	0.805651493	1.534130432	13.84079925	0.999994987	0.194343495	0.805651493	1.534130432	13.84079925	0.999994987
0	1	0.25	0.75	0.101434601	0.898557505	1.310625982	10.79864829	0.999992106	0.101434601	0.898557505	1.310625982	10.79864829	0.999992106
0	1	0.25	0.9	0.07048622	0.929509294	1.23200164	9.721979496	0.999995514	0.07048622	0.929509294	1.23200164	9.721979496	0.999995514
0	1	0.25	1	0.055740153	0.944250389	1.192558751	9.167569551	0.999990542	0.055740153	0.944250389	1.192558751	9.167569551	0.999990542
0	1	0.5	0	0.989995014	0.009995014	8.651260161	196.3594212	0.999990027	0.989995014	0.009995014	8.651260161	196.3594212	0.999990027
0	1	0.5	0.1	0.852900617	0.147089851	4.546933434	80.50815545	0.999990467	0.852900617	0.147089851	4.546933434	80.50815545	0.999990467
0	1	0.5	0.25	0.681329024	0.318662329	3.143405935	42.58466533	0.999991353	0.681329024	0.318662329	3.143405935	42.58466533	0.999991353
0	1	0.5	0.5	0.48274685	0.517243251	2.315296099	25.96969477	0.999990101	0.48274685	0.517243251	2.315296099	25.96969477	0.999990101
0	1	0.5	0.75	0.351890169	0.648102529	1.928436032	19.59075439	0.999992697	0.351890169	0.648102529	1.928436032	19.59075439	0.999992697
0	1	0.5	0.9	0.294192736	0.705799262	1.778142564	17.32017716	0.999991998	0.294192736	0.705799262	1.778142564	17.32017716	0.999991998
0	1	0.5	1	0.262055748	0.737935992	1.697926493	16.15045581	0.99999174	0.262055748	0.737935992	1.697926493	16.15045581	0.99999174
0	1	0.75	0	0.989995014	0.009995014	8.651260161	196.3594212	0.999990027	0.989995014	0.009995014	8.651260161	196.3594212	0.999990027
0	1	0.75	0.1	0.944017604	0.055972486	6.560886052	144.4952614	0.999990089	0.944017604	0.055972486	6.560886052	144.4952614	0.999990089
0	1	0.75	0.25	0.868007816	0.131982645	4.756182218	87.06709223	0.999990461	0.868007816	0.131982645	4.756182218	87.06709223	0.999990461
0	1	0.75	0.5	0.758083644	0.24190738	3.628411733	54.33456821	0.999991024	0.758083644	0.24190738	3.628411733	54.33456821	0.999991024
0	1	0.75	0.75	0.665658725	0.334332031	3.060260312	40.72223173	0.999990756	0.665658725	0.334332031	3.060260312	40.72223173	0.999990756
0	1	0.75	0.9	0.61713571	0.382856167	2.827240362	35.73837608	0.999991877	0.61713571	0.382856167	2.827240362	35.73837608	0.999991877
0	1	0.75	1	0.587292628	0.412698171	2.699065855	33.14263284	0.999990799	0.587292628	0.412698171	2.699065855	33.14263284	0.999990799
0	1	1	0	0.989995014	0.009995014	8.651260161	196.3594212	0.999990027	0.989995014	0.009995014	8.651260161	196.3594212	0.999990027
0	1	1	0.1	0.989995014	0.009995014	8.651260161	196.3594212	0.999990027	0.989995014	0.009995014	8.651260161	196.3594212	0.999990027
0	1	1	0.25	0.989995014	0.009995014	8.651260161	196.3594212	0.999990027	0.989995014	0.009995014	8.651260161	196.3594212	0.999990027
0	1	1	0.5	0.989995014	0.009995014	8.651260161	196.3594212	0.999990027	0.989995014	0.009995014	8.651260161	196.3594212	0.999990027
0	1	1	0.75	0.989995014	0.009995014	8.651260161	196.3594212	0.999990027	0.989995014	0.009995014	8.651260161	196.3594212	0.999990027
0	1	1	0.9	0.989995014	0.009995014	8.651260161	196.3594212	0.999990027	0.989995014	0.009995014	8.651260161	196.3594212	0.999990027
0	1	1	1	0.989995014	0.009995014	8.651260161	196.3594212	0.999990027	0.989995014	0.009995014	8.651260161	196.3594212	0.999990027
0.5	0	0	0	0.989995014	0.009995014	8.651260161	196.3594212	0.999990027	0.989995014	0.009995014	8.651260161	196.3594212	0.999990027
0.5	0	0	0.1	0.234048232	0.765945463	1.629513617	15.17390606	0.999993695	0.234048232	0.765945463	1.629513617	15.17390606	0.999993695
0.5	0	0	0.25	0.046021761	0.953974938	1.16546878	8.776489912	0.999996699	0.046021761	0.953974938	1.16546878	8.776489912	0.999996699
0.5	0	0	0.5	0.004602794	0.9953939	1.025971875	6.245124154	0.999996694	0.004602794	0.9953939	1.025971875	6.245124154	0.999996694
0.5	0	0	0.75	0.000535245	0.999462699	1.004202983	5.284158647	0.999997944	0.000535245	0.999462699	1.004202983	5.284158647	0.999997944
0.5	0	0	0.9	0.0001519	0.999845028	1.001397931	4.930482043	0.999996927	0.0001519	0.999845028	1.001397931	4.930482043	0.999996927
0.5	0	0	1	6.62E-05	0.999932574	1.000669588	4.741037056	0.99999882	6.62E-05	0.999932574	1.000669588	4.741037056	0.99999882
0.5	0	0.25	0	0.989995014	0.009995014	8.651260161	196.3594212	0.999990027	0.989995014	0.009995014	8.651260161	196.3594212	0.999990027
0.5	0	0.25	0.1	0.234048232	0.765945463	1.629513617	15.17390606	0.999993695	0.234048232	0.765945463	1.629513617	15.17390606	0.999993695
0.5	0	0.25	0.25	0.046021761	0.953974938	1.16546878	8.776489912	0.999996699	0.046021761	0.953974938	1.16546878	8.776489912	0.999996699
0.5	0	0.25	0.5	0.004602794	0.9953939	1.025971875	6.245124154	0.999996694	0.004602794	0.9953939	1.025971875	6.245124154	0.999996694
0.5	0	0.25	0.75	0.000535245	0.999462699	1.004202983	5.284158647	0.999997944	0.000535245	0.999462699	1.004202983	5.284158647	0.999997944
0.5	0	0.25	0.9	0.0001519	0.999845028	1.001397931	4.930482043	0.999996927	0.0001519	0.999845028	1.001397931	4.930482043	0.999996927
0.5	0	0.25	1	6.62E-05	0.999932574	1.000669588	4.741037056	0.99999882	6.62E-05	0.999932574	1.000669588	4.741037056	0.99999882
0.5	0	0.5	0	0.989995014	0.009995014	8.651260161	196.3594212	0.999990027	0.989995014	0.009995014	8.651260161	196.3594212	0.999990027
0.5	0	0.5	0.1	0.234048232	0.765945463	1.629513617	15.17390606	0.999993695	0.234048232	0.765945463	1.629513617	15.17390606	0.999993695
0.5	0	0.5	0.25	0.046021761	0.953974938	1.16546878	8.776489912	0.999996699	0.046021761	0.953974938	1.16546878	8.776489912	0.999996699
0.5	0	0.5	0.5	0.004602794	0.9953939	1.025971875	6.245124154	0.999996694	0.004602794	0.9953939	1.025971875	6.245124154	0.999996694
0.5	0	0.5	0.75	0.000535245	0.999462699	1.004202983	5.284158647	0.999997944	0.000535245	0.999462699	1.004202983	5.284158647	0.999997944
0.5	0	0.5	0.9	0.0001519	0.999845028	1.001397931	4.930482043	0.999996927	0.0001519	0.999845028	1.001397931	4.930482043	0.999996927
0.5	0	0.5	1	6.62E-05	0.999932574	1.000669588	4.741037056	0.99999882	6.62E-05	0.999932574	1.000669588	4.741037056	0.99999882
0.5	0	0.75	0	0.989995014	0.009995014	8.651260161	196.3594212	0.999990027	0.989995014	0.009995014	8.651260161	196.3594212	0.999990027
0.5	0	0.75	0.1	0.234048232	0.765945463	1.629513617	15.17390606	0.999993695	0.234048232	0.765945463	1.629513617	15.17390606	0.999993695
0.5	0	0.75	0.25	0.046021761	0.953974938	1.16546878	8.776489912	0.999996699	0.046021761	0.953974938	1.16546878	8.776489912	0.999996699
0.5	0	0.75	0.5	0.004602794	0.9953939	1.025971875	6.245124154	0.999996694	0.004602794	0.9953939	1.025971875	6.245124154	0.999996694
0.5	0	0.75	0.75	0.000535245	0.999462699	1.004202983	5.284158647	0.999997944	0.000535245	0.999462699	1.004202983	5.284158647	0.999997944
0.5	0	0.75	0.9	0.0001519	0.999845028	1.001397931	4.930482043	0.999996927	0.0001519	0.999845028	1.001397931	4.930482043	0.999996927
0.5	0	0.75	1	6.62E-05	0.999932574	1.000669588	4.741037056	0.99999882	6.62E-05	0.999932574	1.000669588	4.741037056	0.99999882
0.5	0	1	0	0.989995014	0.009995014	8.651260161	196.3594212	0.999990027	0.989995014	0.009995014	8.651260161	196.3594212	0.999990027
0.5	0	1	0.1	0.234048232	0.765945463	1.629513617	15.17390606	0.999993695	0.234048232	0.765945463	1.629513617	15.17390606	0.999993695
0.5	0	1	0.25	0.046021761	0.953974938	1.16546878	8.776489912	0.999996699	0.046021761	0.953974938	1.16546878	8.776489912	0.999996699
0.5	0	1	0.5	0.004602794	0.9953939	1.025971875	6.245124154	0.999996694	0.004602794	0.9953939	1.025971875	6.245124154	0.999996694
0.5	0	1	0.75	0.000535245	0.999462699	1.004202983	5.284158647	0.999997944	0.000535245	0.999462699	1.004202983	5.284158647	0.999997944
0.5	0	1	0.9	0.0001519	0.999845028	1.001397931	4.930482043	0.999996927	0.0001519	0.999845028	1.001397931	4.930482043	0.999996927
0.5	0	1	1	6.62E-05	0.999932574	1.000669588	4.741037056	0.99999882	6.62E-05	0.999932574	1.000669588	4.741037056	0.99999882
0.5	0.01	0	0	0.989995014	0.009995014	8.651260161	196.3594212	0.999990027	0.989995014	0.009995014	8.651260161	196.3594212	0.999990027
0.5	0.01	0	0.1	0.234048232	0.765945463	1.629513617	15.17390606	0.999993695	0.234048232	0.765945463	1.629513617	15.17390606	0.999993695
0.5	0.01	0	0.25	0.046021761	0.953974938	1.16546878	8.776489912	0.999996699	0.046021761	0.953974938	1.16546878	8.776489912	0.999996699
0.5	0.01	0	0.5	0.004602794	0.9953939	1.025971875	6.245124154	0.999996694	0.004602794	0.9953939	1.025971875	6.245124154	0.999996694
0.5	0.01	0	0.75	0.000535245	0.999462699	1.004202983	5.284158647	0.999997944	0.000535245	0.999462699	1.004202983	5.284158647	0.999997944
0.5	0.01	0	0.9	0.0001519	0.999845028	1.001397931	4.930482043	0.999996927	0.0001519	0.999845028	1.001397931	4.930482043	0.999996927
0.5	0.01	0	1	6.62E-05	0.999932574	1.000669588	4.741037056	0.99999882	6.62E-05	0.999932574	1.000669588	4.741037056	0.99999882
0.5	0.01	0.25	0	0.906933751	0.09304517	45.05477078	186.3408833	0.999978921	0.991939757	0.00805025	7.623221416	197.0045562	0.999990007
0.5	0.01	0.25	0.1	0.044109222	0.955882341	4.063468792	30.81531811	0.999991564	0.333706861	0.666284293	3.474202317	37.75489393	0.999991154
0.5	0.01	0.25	0.25	0.009021253	0.990969065	1.228359325	12.75249382	0.999990318	0.051792522	0.948197769	1.259297793	14.19954182	0.999990291
0.5	0.01	0.25	0.5	0.001587113	0.998408303	1.033346524	6.85884284	0.999995416	0.005215925	0.994778852	1.034480387	6.698945954	0.999994778
0.5	0.01	0.25	0.75	0.000317474	0.999678446	1.007491037	5.557796914	0.99999592	0.000630022	0.999364896	1.005780247	5.451955894	0.999994918
0.5	0.01	0.25	0.9	0.000123595	0.999874105	1.003122341	5.149734129	0.9999977	0.000183281	0.999810952	1.001951805	5.049186188	0.999994232
0.5	0.01	0.25	1	6.63E-05	0.999928421	1.001739577	4.939204146	0.999994738	8.13E-05	0.999916682	1.000940148	4.838442197	0.999997948
0.5	0.01	0.5	0	0.808716585	0.191244901	74.1059929	175.2392699	0.999961486	0.99358602	0.00640402	6.612682986	197.3213919	0.99999004
0.5	0.01	0.5	0.1	0.041178375	0.958812038	20.55948457	57.95390895	0.999990413	0.65715286	0.342837392	7.810196633	78.14420154	0.999990252
0.5	0.01	0.5	0.25	0.002540454	0.997450596	3.719695351	24.19358381	0.99999105	0.100148523	0.89984195	4.471840636	34.47329697	0.999990472
0.5	0.01	0.5	0.5	0.000558882	0.999433104	1.060453142	9.334021567	0.999991986	0.006021112	0.993971345	1.078829693	10.96329751	0.999992457
0.5	0.01	0.5	0.75	0.000189238	0.99980118	1.013301847	6.054137722	0.999990419	0.000739546	0.999257367	1.01152628	6.077244722	0.999996913
0.5	0.01	0.5	0.9	0.000100745	0.999894692	1.006269966	5.44634533	0.999995437	0.000219751	0.999774912	1.004010609	5.414709561	0.999994664
0.5	0.01	0.5	1	6.65E-05	0.999929795	1.003837501	5.177088184	0.99999625	9.89E-05	0.999892656	1.001966661	5.122115232	0.99999158
0.5	0.01	0.75	0	0.732416359	0.267534764	92.30440869	166.4184339	0.999951123	0.99450527	0.005484795	5.98071007	197.3941611	0.999990065
0.5	0.01	0.75	0.1	0.166973839	0.833016224	62.78126575	109.17477	0.999990062	0.886158391	0.113831713	11.30209256	143.3742736	0.999990103
0.5	0.01	0.75	0.25	0.006790266	0.993200145	29.29626225	50.61395277	0.999990411	0.402502571	0.597487934	13.71888549	79.94220963	0.999990505
0.5	0.01	0.75	0.5	0.000218958	0.999771131	2.049759582	18.66007777	0.999990089	0.011417308	0.988572801	5.606934595	34.00646673	0.999990109
0.5	0.01	0.75	0.75	0.00011355	0.999877252	1.024741651	7.038046708	0.999990802	0.000872357	0.99911849	1.031459617	8.279549079	0.999990847
0.5	0.01	0.75	0.9	8.23E-05	0.999909902	1.011810551	5.869042999	0.999992229	0.000262615	0.999732433	1.010341113	6.212423323	0.999995049
0.5	0.01	0.75	1	6.67E-05	0.999928886	1.007568967	5.471874177	0.999995581	0.000119717	0.999877808	1.005155686	5.660728377	0.999997525
0.5	0.01	1	0	0.672982661	0.326962356	104.7434711	159.1719001	0.999945017	0.995094734	0.004895351	5.550404544	197.4291626	0.999990085
0.5	0.01	1	0.1	0.617811305	0.382129993	114.5443852	151.4407749	0.999941298	0.982875792	0.01711423	13.54200347	196.0662696	0.999990022
0.5	0.01	1	0.25	0.505259189	0.494678992	132.6199704	134.8882365	0.999938181	0.944382177	0.055604583	31.82200263	191.1591835	0.99998676
0.5	0.01	1	0.5	0.229426506	0.770529164	171.0318623	85.19602287	0.99995567	0.777640401	0.222316984	80.74039182	170.6384986	0.999957385
0.5	0.01	1	0.75	0.003351353	0.996638667	203.2250049	11.63532898	0.999990021	0.209037391	0.790921176	172.8583183	80.75326631	0.999958567
0.5	0.01	1	0.9	6.75E-05	0.999924575	1.021925725	6.532193282	0.999992107	0.000315744	0.999674661	1.034602952	8.613617341	0.999990405
0.5	0.01	1	1	6.71E-05	0.999923683	1.013948528	5.859561537	0.99999077	0.000144698	0.999850408	1.015377608	6.740142461	0.999995106
0.5	0.02	0	0	0.989995014	0.009995014	8.651260161	196.3594212	0.999990027	0.989995014	0.009995014	8.651260161	196.3594212	0.999990027
0.5	0.02	0	0.1	0.234048232	0.765945463	1.629513617	15.17390606	0.999993695	0.234048232	0.765945463	1.629513617	15.17390606	0.999993695
0.5	0.02	0	0.25	0.046021761	0.953974938	1.16546878	8.776489912	0.999996699	0.046021761	0.953974938	1.16546878	8.776489912	0.999996699
0.5	0.02	0	0.5	0.004602794	0.9953939	1.025971875	6.245124154	0.999996694	0.004602794	0.9953939	1.025971875	6.245124154	0.999996694
0.5	0.02	0	0.75	0.000535245	0.999462699	1.004202983	5.284158647	0.999997944	0.000535245	0.999462699	1.004202983	5.284158647	0.999997944
0.5	0.02	0	0.9	0.0001519	0.999845028	1.001397931	4.930482043	0.999996927	0.0001519	0.999845028	1.001397931	4.930482043	0.999996927
0.5	0.02	0	1	6.62E-05	0.999932574	1.000669588	4.741037056	0.99999882	6.62E-05	0.999932574	1.000669588	4.741037056	0.99999882
0.5	0.02	0.25	0	0.912450263	0.087529938	42.57820627	186.1517676	0.999980201	0.992679429	0.007310618	7.160181903	197.13989	0.999990048
0.5	0.02	0.25	0.1	0.061359955	0.938630584	4.926664727	32.61310258	0.999990539	0.38695114	0.613039928	3.779860822	39.12758828	0.999991068
0.5	0.02	0.25	0.25	0.010943263	0.989048688	1.444749535	14.57675248	0.999991951	0.058628022	0.941364242	1.3954928	16.09314636	0.999992264
0.5	0.02	0.25	0.5	0.001864341	0.998128417	1.059641982	7.706975836	0.999992758	0.005887928	0.994106208	1.044417087	7.100127023	0.999994136
0.5	0.02	0.25	0.75	0.000379879	0.999611378	1.014999088	5.944636428	0.999991257	0.000736812	0.999261624	1.007687947	5.594468832	0.999998435
0.5	0.02	0.25	0.9	0.000150228	0.999847437	1.00685684	5.431385547	0.999997665	0.000219453	0.999771593	1.002642571	5.152332458	0.999991047
0.5	0.02	0.25	1	8.15E-05	0.999915218	1.004071464	5.179545604	0.999996737	9.89E-05	0.999898157	1.001283323	4.926114466	0.999997014
0.5	0.02	0.5	0	0.844010036	0.155957439	64.09333814	178.4033455	0.999967474	0.994437561	0.005552483	6.010998076	197.3901896	0.999990044
0.5	0.02	0.5	0.1	0.089011271	0.910979038	19.34227337	63.08824006	0.999990309	0.725793035	0.274197468	7.016752205	79.31220376	0.999990503
0.5	0.02	0.5	0.25	0.006503799	0.993486876	6.364281023	28.31386997	0.999990675	0.161491929	0.838498532	5.295925461	37.12967105	0.999990461
0.5	0.02	0.5	0.5	0.000860372	0.999131887	1.356027847	13.19172662	0.999992259	0.008059534	0.991931554	1.268160359	15.14437558	0.999991088
0.5	0.02	0.5	0.75	0.000278694	0.999714306	1.04838242	7.380229011	0.999993	0.001001466	0.998991287	1.024919962	6.835482925	0.999992753
0.5	0.02	0.5	0.9	0.000150128	0.999844138	1.023308375	6.234389601	0.999994266	0.000309413	0.999683784	1.008969503	5.818731073	0.999993197
0.5	0.02	0.5	1	0.000100166	0.999895732	1.014991949	5.785670973	0.999995898	0.000143264	0.999852297	1.004537769	5.432322302	0.999995561
0.5	0.02	0.75	0	0.798293345	0.201666818	76.42286067	173.3604677	0.999960162	0.995331495	0.00465858	5.354926666	197.4224283	0.999990076
0.5	0.02	0.75	0.1	0.286953735	0.713036286	50.36120123	119.5593745	0.999990021	0.914668713	0.085321384	9.363486783	144.2652127	0.999990097
0.5	0.02	0.75	0.25	0.03659478	0.963395281	26.68452389	61.54175259	0.999990061	0.537722197	0.462268073	11.69386841	82.95662092	0.999990271
0.5	0.02	0.75	0.5	0.001181583	0.998808804	9.760055348	29.54143584	0.999990387	0.039845729	0.960145182	9.486860809	41.25569666	0.999990911
0.5	0.02	0.75	0.75	0.000221842	0.999769274	1.311979808	12.48570925	0.999991117	0.001431488	0.998559811	1.23621879	15.26682379	0.999991299
0.5	0.02	0.75	0.9	0.000153556	0.99983866	1.076140459	7.893185161	0.999992217	0.000433769	0.999559783	1.039692207	7.730407911	0.999993552
0.5	0.02	0.75	1	0.000123913	0.999872717	1.045421837	6.793173878	0.99999663	0.000204045	0.999790012	1.019499361	6.537522829	0.999994057
0.5	0.02	1	0	0.766451006	0.233504609	84.343562	169.8544366	0.999955615	0.995904575	0.004085497	4.915369057	197.4221034	0.999990071
0.5	0.02	1	0.1	0.737841286	0.262110962	90.34998247	165.9934292	0.999952249	0.987501022	0.012489067	10.80936118	196.6556463	0.999990089
0.5	0.02	1	0.25	0.6832876	0.316659412	100.8785813	158.422702	0.999947012	0.963743986	0.036246021	23.55441375	193.6973209	0.999990007
0.5	0.02	1	0.5	0.540309758	0.459630498	124.4754517	137.2868913	0.999940256	0.87592871	0.124044135	55.6849466	183.044002	0.999972845
0.5	0.02	1	0.75	0.255557223	0.744396896	163.7930407	87.840651	0.999954119	0.629696647	0.370246091	110.9750234	151.8756775	0.999942739
0.5	0.02	1	0.9	0.009170119	0.990819933	209.0979423	20.37953744	0.999990052	0.197466659	0.802493193	175.362722	79.02655017	0.999959852
0.5	0.02	1	1	0.000158249	0.999834387	1.163263888	9.189034024	0.999992636	0.000299099	0.999691339	1.134536018	10.90021814	0.999990437
0.5	0.03	0	0	0.989995014	0.009995014	8.651260161	196.3594212	0.999990027	0.989995014	0.009995014	8.651260161	196.3594212	0.999990027
0.5	0.03	0	0.1	0.234048232	0.765945463	1.629513617	15.17390606	0.999993695	0.234048232	0.765945463	1.629513617	15.17390606	0.999993695
0.5	0.03	0	0.25	0.046021761	0.953974938	1.16546878	8.776489912	0.999996699	0.046021761	0.953974938	1.16546878	8.776489912	0.999996699
0.5	0.03	0	0.5	0.004602794	0.9953939	1.025971875	6.245124154	0.999996694	0.004602794	0.9953939	1.025971875	6.245124154	0.999996694
0.5	0.03	0	0.75	0.000535245	0.999462699	1.004202983	5.284158647	0.999997944	0.000535245	0.999462699	1.004202983	5.284158647	0.999997944
0.5	0.03	0	0.9	0.0001519	0.999845028	1.001397931	4.930482043	0.999996927	0.0001519	0.999845028	1.001397931	4.930482043	0.999996927
0.5	0.03	0	1	6.62E-05	0.999932574	1.000669588	4.741037056	0.99999882	6.62E-05	0.999932574	1.000669588	4.741037056	0.99999882
0.5	0.03	0.25	0	0.922821376	0.077160917	39.12618043	187.5436031	0.999982293	0.993195188	0.006794876	6.82030017	197.2144106	0.999990064
0.5	0.03	0.25	0.1	0.078290348	0.921700828	5.339004787	33.91534724	0.999991176	0.427052879	0.572937538	3.879395405	39.86656301	0.999990417
0.5	0.03	0.25	0.25	0.013276025	0.986714608	1.671832626	15.71371808	0.999990633	0.066281134	0.933710128	1.539264156	17.13002171	0.999991262
0.5	0.03	0.25	0.5	0.002193906	0.997797332	1.099672537	8.57734092	0.999991237	0.006622435	0.993372482	1.055801992	7.490974762	0.999994918
0.5	0.03	0.25	0.75	0.00045305	0.999541758	1.027172043	6.403361676	0.999994808	0.000856525	0.999140348	1.009937622	5.726824223	0.999996873
0.5	0.03	0.25	0.9	0.000181606	0.999815454	1.013310055	5.766578221	0.999997059	0.000260884	0.99973742	1.003482465	5.246705076	0.999998304
0.5	0.03	0.25	1	9.95E-05	0.999897763	1.008310594	5.462664247	0.999997305	0.000119311	0.99987651	1.001708168	5.007070985	0.999995821
0.5	0.03	0.5	0	0.87338734	0.126585152	56.12849656	182.3129468	0.999972492	0.994970575	0.005019465	5.611475863	197.4034998	0.99999004
0.5	0.03	0.5	0.1	0.137860874	0.862129625	18.20339778	66.61411293	0.999990499	0.764397608	0.235592831	6.474481297	79.87966837	0.999990439
0.5	0.03	0.5	0.25	0.01347163	0.986519425	7.379941589	30.87862861	0.999991055	0.216691901	0.783298137	5.437779771	38.49585224	0.999990038
0.5	0.03	0.5	0.5	0.001460329	0.998529828	2.089956452	16.2159809	0.999990157	0.011120098	0.98887065	1.641642021	17.49521881	0.999990748
0.5	0.03	0.5	0.75	0.000414179	0.999576488	1.157711189	9.455791273	0.999990667	0.001334429	0.998656436	1.046700398	7.684790838	0.999990864
0.5	0.03	0.5	0.9	0.000221521	0.999773468	1.070005845	7.455796291	0.99999499	0.000425704	0.999564523	1.017013166	6.227887454	0.999990227
0.5	0.03	0.5	1	0.000148438	0.999847216	1.044917658	6.694312563	0.999995654	0.000202046	0.999795242	1.008852039	5.725445053	0.999997288
0.5	0.03	0.75	0	0.842758733	0.157208216	65.45449105	179.1988074	0.999966949	0.995846398	0.004143634	4.947537371	197.4145834	0.999990032
0.5	0.03	0.75	0.1	0.383471563	0.616518592	43.41400242	126.0452015	0.999990155	0.929202303	0.070787771	8.270085119	144.6639965	0.999990074
0.5	0.03	0.75	0.25	0.082409334	0.917581086	24.16657489	68.03755473	0.99999042	0.614860602	0.385129686	10.39261309	84.27753413	0.999990288
0.5	0.03	0.75	0.5	0.005878065	0.994112459	12.5494222	36.0188416	0.999990523	0.083136366	0.916853805	9.847470635	44.68486959	0.999990171
0.5	0.03	0.75	0.75	0.00067101	0.99932012	4.410749137	21.95881927	0.999991129	0.002709374	0.997282141	2.580170909	22.63153764	0.999991515
0.5	0.03	0.75	0.9	0.000315074	0.999676367	1.685217063	13.94093736	0.999991441	0.000700184	0.999289893	1.121954812	10.1409363	0.999990077
0.5	0.03	0.75	1	0.000233989	0.999757855	1.262264796	10.08726414	0.999991844	0.000333516	0.999663137	1.053019453	7.63786374	0.999996653
0.5	0.03	1	0	0.822341495	0.177621978	71.29005231	177.1473831	0.999963473	0.996377552	0.003612539	4.519335365	197.3637854	0.999990091
0.5	0.03	1	0.1	0.805867797	0.194093189	75.31259355	175.0175649	0.999960986	0.98971339	0.01027671	9.381225126	196.8846329	0.999990099
0.5	0.03	1	0.25	0.776774811	0.223182141	82.00961053	171.2015096	0.999956952	0.972059798	0.027930292	19.52199603	194.7551042	0.99999009
0.5	0.03	1	0.5	0.71010037	0.289849025	95.79283836	162.189963	0.999949395	0.912192332	0.08778753	44.19953785	187.5385732	0.999979862
0.5	0.03	1	0.75	0.599591765	0.40035005	115.2782777	146.4031187	0.999941815	0.768054213	0.231901648	83.63556828	170.0271455	0.999955862
0.5	0.03	1	0.9	0.4853883	0.514551769	132.6328841	128.8434326	0.999940069	0.558834279	0.441105173	123.2351876	142.1374277	0.999939452
0.5	0.03	1	1	0.357940506	0.642004442	150.2170676	107.4638339	0.999944949	0.22893469	0.771020766	171.247832	86.32350745	0.999955456
0.5	0.04	0	0	0.989995014	0.009995014	8.651260161	196.3594212	0.999990027	0.989995014	0.009995014	8.651260161	196.3594212	0.999990027
0.5	0.04	0	0.1	0.234048232	0.765945463	1.629513617	15.17390606	0.999993695	0.234048232	0.765945463	1.629513617	15.17390606	0.999993695
0.5	0.04	0	0.25	0.046021761	0.953974938	1.16546878	8.776489912	0.999996699	0.046021761	0.953974938	1.16546878	8.776489912	0.999996699
0.5	0.04	0	0.5	0.004602794	0.9953939	1.025971875	6.245124154	0.999996694	0.004602794	0.9953939	1.025971875	6.245124154	0.999996694
0.5	0.04	0	0.75	0.000535245	0.999462699	1.004202983	5.284158647	0.999997944	0.000535245	0.999462699	1.004202983	5.284158647	0.999997944
0.5	0.04	0	0.9	0.0001519	0.999845028	1.001397931	4.930482043	0.999996927	0.0001519	0.999845028	1.001397931	4.930482043	0.999996927
0.5	0.04	0	1	6.62E-05	0.999932574	1.000669588	4.741037056	0.99999882	6.62E-05	0.999932574	1.000669588	4.741037056	0.99999882
0.5	0.04	0.25	0	0.930620183	0.06936371	36.4479353	188.6960155	0.999983893	0.993596582	0.00639348	6.546365586	197.2606569	0.999990062
0.5	0.04	0.25	0.1	0.094435639	0.905555471	5.541496481	34.81123574	0.99999111	0.459599759	0.540390349	3.903441278	40.35625081	0.999990109
0.5	0.04	0.25	0.25	0.015858137	0.984133079	1.856461865	16.40089617	0.999991215	0.074545729	0.925445995	1.673092032	17.82266545	0.999991724
0.5	0.04	0.25	0.5	0.002580564	0.997413897	1.150110273	9.2848237	0.999994461	0.007423018	0.992569429	1.068621755	7.8723665	0.999992447
0.5	0.04	0.25	0.75	0.000538983	0.999451584	1.045040188	6.88884735	0.999990568	0.000990087	0.999004011	1.01253446	5.854680957	0.999994098
0.5	0.04	0.25	0.9	0.000218586	0.999777437	1.023421919	6.141532762	0.999996023	0.000308055	0.999689364	1.004481326	5.335516341	0.999997419
0.5	0.04	0.25	1	0.000120881	0.999876419	1.01525039	5.779804054	0.9999973	0.000142935	0.999851314	1.002222899	5.083464414	0.999994249
0.5	0.04	0.5	0	0.892106961	0.107868987	50.57662728	184.7852762	0.999975948	0.995361791	0.004628251	5.307909384	197.4036601	0.999990042
0.5	0.04	0.5	0.1	0.182657152	0.817333393	17.20098155	68.85524364	0.999990545	0.790634003	0.209356176	6.066052466	80.23456293	0.999990179
0.5	0.04	0.5	0.25	0.022810867	0.977179516	7.696028419	32.51302383	0.999990382	0.265161344	0.73482927	5.392190549	39.36548662	0.999990615
0.5	0.04	0.5	0.5	0.002487775	0.997502593	2.777795473	17.80194618	0.999990368	0.015428507	0.984562446	2.065700724	18.92502715	0.999990953
0.5	0.04	0.5	0.75	0.000634376	0.999358547	1.411461634	11.60562036	0.999992923	0.001755247	0.998238728	1.079671511	8.630411213	0.999993975
0.5	0.04	0.5	0.9	0.000329551	0.999661462	1.184929652	9.119609313	0.999991013	0.000574195	0.999421535	1.028802277	6.655980724	0.99999573
0.5	0.04	0.5	1	0.000219491	0.999774603	1.117104199	7.986276051	0.999994094	0.000278448	0.999719622	1.015312827	6.023291275	0.99999807
0.5	0.04	0.75	0	0.869473533	0.130498034	58.07013894	182.5933217	0.999971567	0.9962116	0.003778445	4.647189665	197.3913817	0.999990045
0.5	0.04	0.75	0.1	0.454662549	0.545327554	38.76696137	129.755895	0.999990102	0.938404791	0.061585359	7.530858542	144.895888	0.999990151
0.5	0.04	0.75	0.25	0.13132336	0.868667069	22.20147165	71.82059511	0.99999043	0.66634365	0.333646586	9.462514608	85.0458331	0.999990236
0.5	0.04	0.75	0.5	0.015946571	0.98404425	12.71726211	39.56056512	0.999990821	0.131090318	0.868900567	9.56180031	46.74982759	0.999990885
0.5	0.04	0.75	0.75	0.002338835	0.997652086	7.065291347	26.48691117	0.999990921	0.005767352	0.994222755	4.562755183	26.64384409	0.999990106
0.5	0.04	0.75	0.9	0.000912464	0.999078453	4.160148734	20.97542171	0.999990917	0.001138389	0.998852764	1.369813342	13.99689384	0.999991153
0.5	0.04	0.75	1	0.000554239	0.999437227	2.631112295	16.94718488	0.999991466	0.000530639	0.999464777	1.122714909	9.128935882	0.999995416
0.5	0.04	1	0	0.854747802	0.145221025	62.69360036	181.1904614	0.999968828	0.996702297	0.003287729	4.233789753	197.2912234	0.999990026
0.5	0.04	1	0.1	0.843997942	0.155969056	65.60083509	179.82916	0.999966998	0.991085112	0.008904895	8.448198236	197.0046382	0.999990007
0.5	0.04	1	0.25	0.825836747	0.174127306	70.29854827	177.5089743	0.999964053	0.976888199	0.023101816	16.99699882	195.3547258	0.999990015
0.5	0.04	1	0.5	0.788093099	0.211865408	79.33227709	172.6056713	0.999958508	0.93140828	0.068575601	37.29923228	189.9036009	0.999983881
0.5	0.04	1	0.75	0.735164387	0.264787622	90.69254627	165.5452212	0.999952009	0.832002425	0.167962722	68.24658506	177.9980885	0.999965148
0.5	0.04	1	0.9	0.690577525	0.309370131	99.35292462	159.4285653	0.999947656	0.706045331	0.293903414	96.85087736	162.2194925	0.999948744
0.5	0.04	1	1	0.651723288	0.348221387	106.3667364	153.9687747	0.999944675	0.545779694	0.454159417	125.3640986	140.2817476	0.999939111
0.5	0.05	0	0	0.989995014	0.009995014	8.651260161	196.3594212	0.999990027	0.989995014	0.009995014	8.651260161	196.3594212	0.999990027
0.5	0.05	0	0.1	0.234048232	0.765945463	1.629513617	15.17390606	0.999993695	0.234048232	0.765945463	1.629513617	15.17390606	0.999993695
0.5	0.05	0	0.25	0.046021761	0.953974938	1.16546878	8.776489912	0.999996699	0.046021761	0.953974938	1.16546878	8.776489912	0.999996699
0.5	0.05	0	0.5	0.004602794	0.9953939	1.025971875	6.245124154	0.999996694	0.004602794	0.9953939	1.025971875	6.245124154	0.999996694
0.5	0.05	0	0.75	0.000535245	0.999462699	1.004202983	5.284158647	0.999997944	0.000535245	0.999462699	1.004202983	5.284158647	0.999997944
0.5	0.05	0	0.9	0.0001519	0.999845028	1.001397931	4.930482043	0.999996927	0.0001519	0.999845028	1.001397931	4.930482043	0.999996927
0.5	0.05	0	1	6.62E-05	0.999932574	1.000669588	4.741037056	0.99999882	6.62E-05	0.999932574	1.000669588	4.741037056	0.99999882
0.5	0.05	0.25	0	0.936571493	0.06341365	34.30477013	189.563302	0.999985144	0.993925439	0.006064642	6.315825932	197.2938309	0.999990081
0.5	0.05	0.25	0.1	0.109846496	0.890144981	5.64079219	35.48122998	0.999991477	0.487061616	0.512929917	3.89302492	40.71403138	0.999991534
0.5	0.05	0.25	0.25	0.018586765	0.981405801	1.995388089	16.86558271	0.999992565	0.08326758	0.916725275	1.790835829	18.3354201	0.999992854
0.5	0.05	0.25	0.5	0.003019188	0.996971229	1.2009501	9.77090172	0.999990417	0.008293096	0.991698021	1.082823619	8.240784357	0.999991117
0.5	0.05	0.25	0.75	0.000639241	0.999356785	1.067623521	7.320304639	0.999996026	0.001138434	0.998859508	1.015477945	5.980092594	0.999997942
0.5	0.05	0.25	0.9	0.000262082	0.99973323	1.037491311	6.517909687	0.999995313	0.000361462	0.999634682	1.00564646	5.420646094	0.999996144
0.5	0.05	0.25	1	0.000146107	0.999851094	1.02543631	6.117058323	0.999997201	0.000170052	0.99982213	1.002834668	5.156026338	0.999992182
0.5	0.05	0.5	0	0.905267716	0.094710791	46.38495993	186.485203	0.999978507	0.995673733	0.004316298	5.06050069	197.3971192	0.999990031
0.5	0.05	0.5	0.1	0.222951487	0.777039012	16.34564439	70.42504112	0.999990499	0.810157034	0.189833351	5.739876488	80.48254821	0.999990384
0.5	0.05	0.5	0.25	0.033769669	0.966221197	7.748379965	33.67613215	0.999990866	0.307687399	0.692302654	5.286536121	39.97863927	0.999990053
0.5	0.05	0.5	0.5	0.00397357	0.996018844	3.229344459	18.76231237	0.999992415	0.021027583	0.978965057	2.433990656	19.91162643	0.999992641
0.5	0.05	0.5	0.75	0.000975233	0.999017896	1.718106423	12.91671697	0.999993129	0.002284691	0.997707281	1.126839407	9.634890595	0.999991973
0.5	0.05	0.5	0.9	0.000495178	0.99949677	1.375018294	10.56486571	0.999991948	0.000761295	0.999230556	1.044919115	7.107130167	0.999991851
0.5	0.05	0.5	1	0.000326603	0.999666482	1.251079901	9.341904642	0.999993085	0.000376073	0.999616224	1.024245856	6.330370749	0.999992297
0.5	0.05	0.75	0	0.8875733	0.112401629	52.63325279	184.8349809	0.999974929	0.996493928	0.003496086	4.407474229	197.3513664	0.999990014
0.5	0.05	0.75	0.1	0.509470039	0.490520103	35.34619503	132.1866308	0.999990142	0.944944891	0.055045264	6.978704752	145.0469992	0.999990155
0.5	0.05	0.75	0.25	0.178327593	0.821662779	20.65066909	74.32005448	0.999990372	0.703685503	0.296304578	8.755490871	85.56024221	0.999990081
0.5	0.05	0.75	0.5	0.0305408	0.969449354	12.37351057	41.86985365	0.999990154	0.178453079	0.821537464	9.158924481	48.14110126	0.999990543
0.5	0.05	0.75	0.75	0.005915949	0.994075549	7.916938307	28.85485434	0.999991498	0.011493217	0.98849729	5.848176994	29.07370985	0.999990506
0.5	0.05	0.75	0.9	0.002467958	0.997522304	5.755172473	23.98553569	0.999990263	0.001932957	0.998057526	2.036311368	18.47784188	0.999990483
0.5	0.05	0.75	1	0.001463478	0.998527931	4.421703944	21.08517937	0.999991409	0.000834023	0.999157339	1.263490861	11.2045493	0.999991362
0.5	0.05	1	0	0.876220497	0.123752202	56.46041548	183.794691	0.999972699	0.996954713	0.003035305	4.006896034	197.2301925	0.999990019
0.5	0.05	1	0.1	0.868733694	0.131237637	58.6449951	182.8557789	0.999971331	0.992062255	0.007927795	7.760218086	197.0831475	0.999990051
0.5	0.05	1	0.25	0.856428384	0.143540767	62.11184592	181.3029973	0.999969151	0.980103971	0.019886093	15.22233047	195.746992	0.999990064
0.5	0.05	1	0.5	0.832228112	0.167736998	68.53486115	178.2149235	0.99996511	0.943427089	0.056559414	32.58995686	191.3753004	0.999986504
0.5	0.05	1	0.75	0.801369433	0.198590992	76.08871532	174.2127001	0.999960425	0.868448563	0.131522828	58.21611839	182.4482927	0.999971391
0.5	0.05	1	0.9	0.778032748	0.221924475	81.40870474	171.1388748	0.999957224	0.781618647	0.218338961	80.6794216	171.8516802	0.999957608
0.5	0.05	1	1	0.759569008	0.240385888	85.41331485	168.6783075	0.999954896	0.682856968	0.317089609	101.4037552	159.209351	0.999946577
0.5	0.06	0	0	0.989995014	0.009995014	8.651260161	196.3594212	0.999990027	0.989995014	0.009995014	8.651260161	196.3594212	0.999990027
0.5	0.06	0	0.1	0.234048232	0.765945463	1.629513617	15.17390606	0.999993695	0.234048232	0.765945463	1.629513617	15.17390606	0.999993695
0.5	0.06	0	0.25	0.046021761	0.953974938	1.16546878	8.776489912	0.999996699	0.046021761	0.953974938	1.16546878	8.776489912	0.999996699
0.5	0.06	0	0.5	0.004602794	0.9953939	1.025971875	6.245124154	0.999996694	0.004602794	0.9953939	1.025971875	6.245124154	0.999996694
0.5	0.06	0	0.75	0.000535245	0.999462699	1.004202983	5.284158647	0.999997944	0.000535245	0.999462699	1.004202983	5.284158647	0.999997944
0.5	0.06	0	0.9	0.0001519	0.999845028	1.001397931	4.930482043	0.999996927	0.0001519	0.999845028	1.001397931	4.930482043	0.999996927
0.5	0.06	0	1	6.62E-05	0.999932574	1.000669588	4.741037056	0.99999882	6.62E-05	0.999932574	1.000669588	4.741037056	0.99999882
0.5	0.06	0.25	0	0.941324973	0.058661188	32.52365101	190.2449654	0.999986161	0.994204808	0.005785238	6.115642442	197.3145047	0.999990046
0.5	0.06	0.25	0.1	0.124689106	0.875301498	5.684624432	36.01598887	0.999990604	0.510796845	0.489194666	3.865162686	40.99076975	0.999991511
0.5	0.06	0.25	0.25	0.021424587	0.978566525	2.099731048	17.21297082	0.999991113	0.092327942	0.907663368	1.891527704	18.73878291	0.99999131
0.5	0.06	0.25	0.5	0.003500647	0.996492731	1.244923133	10.09643456	0.999993377	0.009235865	0.99075526	1.098312272	8.592341676	0.999991125
0.5	0.06	0.25	0.75	0.000754188	0.999236988	1.091401284	7.643272527	0.999991176	0.001302512	0.998693742	1.018762536	6.103606238	0.999996254
0.5	0.06	0.25	0.9	0.000312785	0.99968323	1.054171087	6.831856327	0.999996015	0.000421615	0.99957272	1.006982636	5.503275381	0.999994335
0.5	0.06	0.25	1	0.000175758	0.999814792	1.038402913	6.420639474	0.99999055	0.000200994	0.999797725	1.003549405	5.225724393	0.999998719
0.5	0.06	0.5	0	0.915148289	0.084832209	43.05628321	187.7406318	0.999980498	0.995926453	0.004063574	4.855060079	197.3875835	0.999990028
0.5	0.06	0.5	0.1	0.259097216	0.740892912	15.61092373	71.59800675	0.999990129	0.825476434	0.174514059	5.46977821	80.66735557	0.999990493
0.5	0.06	0.5	0.25	0.045746819	0.95424367	7.693986458	34.56121323	0.999990488	0.345221042	0.654770269	5.1617738	40.43831947	0.999991311
0.5	0.06	0.5	0.5	0.005897911	0.994094639	3.50090156	19.43380787	0.99999255	0.027853859	0.972138701	2.717620185	20.65259859	0.999992559
0.5	0.06	0.5	0.75	0.001453239	0.998539671	1.974624436	13.70402038	0.99999291	0.002947448	0.99704539	1.190419	10.63553535	0.999992838
0.5	0.06	0.5	0.9	0.000733188	0.999259299	1.571057956	11.47058382	0.999992486	0.000994313	0.999000025	1.065848767	7.583227567	0.999994338
0.5	0.06	0.5	1	0.000481956	0.999513017	1.409572914	10.28583757	0.999994973	0.000498971	0.99949475	1.035899125	6.647176322	0.999993722
0.5	0.06	0.75	0	0.900782534	0.099194969	48.40119761	186.4418183	0.999977502	0.996721048	0.003269033	4.209165524	197.3125259	0.999990081
0.5	0.06	0.75	0.1	0.552988548	0.447001464	32.68719298	133.9111628	0.999990012	0.949887917	0.05010225	6.544148176	145.1533182	0.999990167
0.5	0.06	0.75	0.25	0.221588486	0.778401807	19.39481661	76.09827476	0.999990292	0.73230515	0.267685207	8.190950903	85.93182493	0.999990358
0.5	0.06	0.75	0.5	0.048188835	0.951801989	11.938091	43.5282451	0.999990824	0.223089516	0.776901285	8.754895571	49.14627644	0.999990801
0.5	0.06	0.75	0.75	0.011557064	0.988433582	8.119385956	30.42834002	0.999990646	0.020196463	0.979794575	6.478540277	30.77661051	0.999991038
0.5	0.06	0.75	0.9	0.005291615	0.994699513	6.384437185	25.68111381	0.999991128	0.003399533	0.996590978	3.056026962	21.83260864	0.99999051
0.5	0.06	0.75	1	0.003262976	0.996729046	5.337472744	23.10111618	0.999992022	0.001314676	0.998676126	1.543532776	13.96896496	0.999990802
0.5	0.06	1	0	0.891646551	0.108329088	51.66156393	185.6297867	0.999975639	0.997154899	0.002835197	3.821860712	197.1806702	0.999990095
0.5	0.06	1	0.1	0.886163643	0.113810946	53.36009271	184.9448943	0.999974588	0.992786133	0.007203961	7.233539032	197.1356113	0.999990094
0.5	0.06	1	0.25	0.877342182	0.122630752	56.01611449	183.8377054	0.999972934	0.982441964	0.017548114	13.87735593	196.0236874	0.999990078
0.5	0.06	1	0.5	0.860654072	0.139315852	60.80685431	181.7255721	0.999969925	0.951694215	0.048294142	29.12844216	192.3836124	0.999988357
0.5	0.06	1	0.75	0.84058909	0.159377424	66.21443212	179.1562659	0.999966515	0.891912527	0.108063259	51.08222073	185.2798843	0.999975787
0.5	0.06	1	0.9	0.826292907	0.173671315	69.86393334	177.3063409	0.999964222	0.826972497	0.172991815	69.6258478	177.4603267	0.999964312
0.5	0.06	1	1	0.815514188	0.184448381	72.51601444	175.9011593	0.999962569	0.758187168	0.241767378	85.96442273	168.9257144	0.999954547
0.5	0.07	0	0	0.989995014	0.009995014	8.651260161	196.3594212	0.999990027	0.989995014	0.009995014	8.651260161	196.3594212	0.999990027
0.5	0.07	0	0.1	0.234048232	0.765945463	1.629513617	15.17390606	0.999993695	0.234048232	0.765945463	1.629513617	15.17390606	0.999993695
0.5	0.07	0	0.25	0.046021761	0.953974938	1.16546878	8.776489912	0.999996699	0.046021761	0.953974938	1.16546878	8.776489912	0.999996699
0.5	0.07	0	0.5	0.004602794	0.9953939	1.025971875	6.245124154	0.999996694	0.004602794	0.9953939	1.025971875	6.245124154	0.999996694
0.5	0.07	0	0.75	0.000535245	0.999462699	1.004202983	5.284158647	0.999997944	0.000535245	0.999462699	1.004202983	5.284158647	0.999997944
0.5	0.07	0	0.9	0.0001519	0.999845028	1.001397931	4.930482043	0.999996927	0.0001519	0.999845028	1.001397931	4.930482043	0.999996927
0.5	0.07	0	1	6.62E-05	0.999932574	1.000669588	4.741037056	0.99999882	6.62E-05	0.999932574	1.000669588	4.741037056	0.99999882
0.5	0.07	0.25	0	0.94524685	0.054740162	31.00399695	190.7999234	0.999987013	0.994447438	0.00554263	5.938618328	197.331734	0.999990068
0.5	0.07	0.25	0.1	0.139112214	0.860879211	5.696140785	36.46271185	0.999991425	0.531691004	0.468300538	3.828271419	41.21329371	0.999991541
0.5	0.07	0.25	0.25	0.024375944	0.975617171	2.18055751	17.49351959	0.999993114	0.101633351	0.898359827	1.976338374	19.06915406	0.999993178
0.5	0.07	0.25	0.5	0.00401866	0.995973024	1.280388228	10.32796927	0.999991684	0.010254212	0.989737922	1.114951212	8.924147096	0.999992134
0.5	0.07	0.25	0.75	0.000883206	0.99911151	1.112833195	7.86818135	0.999994716	0.001483265	0.998510213	1.022378351	6.225416191	0.999993478
0.5	0.07	0.25	0.9	0.000370965	0.999621066	1.070854614	7.061225078	0.999992031	0.000489035	0.999502768	1.008492187	5.584213487	0.999991803
0.5	0.07	0.25	1	0.000210198	0.999784259	1.052367391	6.653420772	0.999994457	0.000236107	0.999762133	1.004371728	5.292925951	0.99999824
0.5	0.07	0.5	0	0.922901099	0.077081003	40.32081355	188.7131887	0.999982101	0.99614311	0.00384696	4.676391409	197.3773564	0.999990069
0.5	0.07	0.5	0.1	0.291669388	0.708321135	14.97070193	72.51615582	0.999990523	0.837910458	0.162080071	5.240079291	80.80967819	0.999990529
0.5	0.07	0.5	0.25	0.058333401	0.941657172	7.593965791	35.26585737	0.999990574	0.378552415	0.621438769	5.033213578	40.7969027	0.999991183
0.5	0.07	0.5	0.5	0.008215041	0.991775467	3.660075169	19.94291567	0.999990508	0.035784976	0.964205341	2.92395765	21.23979701	0.999990318
0.5	0.07	0.5	0.75	0.002072751	0.997917321	2.163357212	14.24098463	0.999990072	0.003770994	0.996221474	1.27038573	11.5707718	0.999992468
0.5	0.07	0.5	0.9	0.001051162	0.998940889	1.733890415	12.07312751	0.999992051	0.001281487	0.998713899	1.09194006	8.081453268	0.999995385
0.5	0.07	0.5	1	0.000692902	0.999299965	1.551796354	10.91538114	0.999992867	0.000651655	0.999342692	1.050442307	6.97467672	0.999994347
0.5	0.07	0.75	0	0.910918213	0.089061332	44.97883798	187.6581616	0.999979545	0.996910275	0.003079797	4.040357667	197.2670906	0.999990072
0.5	0.07	0.75	0.1	0.588422663	0.411567383	30.54141497	135.2026197	0.999990045	0.953844063	0.046146003	6.186641247	145.2351747	0.999990066
0.5	0.07	0.75	0.25	0.260580866	0.739409624	18.35576385	77.42427911	0.99999049	0.755072758	0.244917281	7.725935042	86.21442574	0.999990039
0.5	0.07	0.75	0.5	0.06737303	0.932617045	11.51054454	44.77165646	0.999990075	0.264226607	0.735763697	8.380177325	49.90867199	0.999990305
0.5	0.07	0.75	0.75	0.018966986	0.98102393	8.091837894	31.57937973	0.999990916	0.031689357	0.968301725	6.742685285	32.06663127	0.999991082
0.5	0.07	0.75	0.9	0.009414457	0.990576977	6.601950113	26.84278311	0.999991433	0.005862339	0.994129361	3.992392908	24.01126675	0.9999917
0.5	0.07	0.75	1	0.006068774	0.993923138	5.729781379	24.35082663	0.999991913	0.002098225	0.997894276	2.038505673	17.07684538	0.999992501
0.5	0.07	1	0	0.903345781	0.096632177	47.81238817	187.0017875	0.999977958	0.997329384	0.002660641	3.66009573	197.1196961	0.999990026
0.5	0.07	1	0.1	0.899136008	0.100841114	49.18187408	186.4761412	0.999977123	0.993371962	0.006618068	6.798194597	197.1660932	0.99999003
0.5	0.07	1	0.25	0.892470454	0.107505368	51.29899049	185.6405827	0.999975821	0.984215072	0.015774942	12.82184161	196.2282011	0.999990014
0.5	0.07	1	0.5	0.880214033	0.119759463	55.04111601	184.0937093	0.999973496	0.95775529	0.042234451	26.45167939	193.1190554	0.999989741
0.5	0.07	1	0.75	0.866071712	0.133899208	59.14226243	182.2922076	0.99997092	0.908258055	0.091720971	45.70895094	187.2365518	0.999979026
0.5	0.07	1	0.9	0.856382758	0.143586463	61.83255238	181.0479605	0.999969222	0.857014966	0.142954374	61.53140693	181.1121293	0.999969341
0.5	0.07	1	1	0.849289135	0.150678877	63.74609097	180.131939	0.999968012	0.805387354	0.194573632	75.04113014	174.8161104	0.999960986
0.5	0.08	0	0	0.989995014	0.009995014	8.651260161	196.3594212	0.999990027	0.989995014	0.009995014	8.651260161	196.3594212	0.999990027
0.5	0.08	0	0.1	0.234048232	0.765945463	1.629513617	15.17390606	0.999993695	0.234048232	0.765945463	1.629513617	15.17390606	0.999993695
0.5	0.08	0	0.25	0.046021761	0.953974938	1.16546878	8.776489912	0.999996699	0.046021761	0.953974938	1.16546878	8.776489912	0.999996699
0.5	0.08	0	0.5	0.004602794	0.9953939	1.025971875	6.245124154	0.999996694	0.004602794	0.9953939	1.025971875	6.245124154	0.999996694
0.5	0.08	0	0.75	0.000535245	0.999462699	1.004202983	5.284158647	0.999997944	0.000535245	0.999462699	1.004202983	5.284158647	0.999997944
0.5	0.08	0	0.9	0.0001519	0.999845028	1.001397931	4.930482043	0.999996927	0.0001519	0.999845028	1.001397931	4.930482043	0.999996927
0.5	0.08	0	1	6.62E-05	0.999932574	1.000669588	4.741037056	0.99999882	6.62E-05	0.999932574	1.000669588	4.741037056	0.99999882
0.5	0.08	0.25	0	0.948560226	0.051427515	29.68226656	191.2635207	0.999987741	0.994662517	0.005327541	5.779406728	197.3426563	0.999990058
0.5	0.08	0.25	0.1	0.153199125	0.846791733	5.687397781	36.84684477	0.999990857	0.550303202	0.449686864	3.786470497	41.39685506	0.999990066
0.5	0.08	0.25	0.25	0.027460734	0.972531465	2.245695754	17.73305504	0.999992198	0.111108471	0.888883763	2.047124419	19.3471982	0.999992234
0.5	0.08	0.25	0.5	0.004571915	0.995418212	1.308753955	10.50616972	0.999990127	0.011350656	0.988642982	1.132568726	9.234534114	0.999993638
0.5	0.08	0.25	0.75	0.001025592	0.998967167	1.130305283	8.028399159	0.999992759	0.001681638	0.998315849	1.026311806	6.345573712	0.999997488
0.5	0.08	0.25	0.9	0.000436604	0.999559578	1.085393226	7.222999064	0.999996182	0.000564252	0.999433937	1.010175173	5.664054413	0.999998189
0.5	0.08	0.25	1	0.000249593	0.999741072	1.065274588	6.819307062	0.999990665	0.000275749	0.999721855	1.005304911	5.358281885	0.999997604
0.5	0.08	0.5	0	0.929181773	0.070801655	38.01601989	189.492933	0.999983427	0.996332027	0.00365804	4.518427341	197.360337	0.999990068
0.5	0.08	0.5	0.1	0.321250436	0.67873999	14.40428585	73.26070939	0.999990426	0.848324831	0.15166568	5.040319046	80.92289069	0.999990511
0.5	0.08	0.5	0.25	0.071317735	0.928673229	7.474539624	35.84817274	0.999990964	0.408396076	0.591595071	4.907516013	41.08560556	0.999991147
0.5	0.08	0.5	0.5	0.01088115	0.989110504	3.751062781	20.35012351	0.999991654	0.044673681	0.955317661	3.069597946	21.72211136	0.999991342
0.5	0.08	0.5	0.75	0.002828929	0.997163059	2.29398201	14.63587702	0.999991989	0.004783453	0.995210281	1.363721562	12.40238434	0.999993734
0.5	0.08	0.5	0.9	0.00145062	0.998542482	1.856142227	12.50586323	0.999993102	0.001631949	0.998359136	1.123350953	8.595672352	0.999991085
0.5	0.08	0.5	1	0.000962563	0.999030262	1.664114057	11.36782717	0.999992825	0.0008391	0.999155403	1.067963648	7.313257965	0.999994504
0.5	0.08	0.75	0	0.918982405	0.080998807	42.13292521	188.615562	0.999981212	0.997071794	0.002918213	3.893554043	197.2156107	0.999990007
0.5	0.08	0.75	0.1	0.617949746	0.382040307	28.75714574	136.2108382	0.999990053	0.957051138	0.042938909	5.887666646	145.2981068	0.999990047
0.5	0.08	0.75	0.25	0.295625076	0.704365265	17.47600941	78.45408788	0.999990341	0.773892241	0.226097944	7.331417367	86.44001801	0.999990185
0.5	0.08	0.75	0.5	0.087050531	0.912940441	11.11553399	45.73646534	0.999990972	0.301894319	0.698095695	8.038949761	50.50828394	0.999990014
0.5	0.08	0.75	0.75	0.027630036	0.972360273	7.976098865	32.45790189	0.999990309	0.045520576	0.954469699	6.817548284	33.08775668	0.999990275
0.5	0.08	0.75	0.9	0.014610884	0.985379848	6.639929088	27.70054099	0.999990732	0.009553516	0.990437578	4.6586013	25.522931	0.999991095
0.5	0.08	0.75	1	0.009779692	0.990211377	5.873873733	25.22851618	0.99999107	0.003359105	0.996632911	2.697320163	19.78088106	0.999992016
0.5	0.08	1	0	0.912570042	0.087409797	44.63165293	188.0715602	0.999979839	0.997482869	0.002507146	3.517222668	197.0656888	0.999990015
0.5	0.08	1	0.1	0.90919938	0.090779773	45.77415042	187.6498883	0.999979153	0.993858802	0.006131281	6.4298109	197.1902976	0.999990084
0.5	0.08	1	0.25	0.903920718	0.096057373	47.52663285	186.9872771	0.999978092	0.985630976	0.014359056	11.95398822	196.3861577	0.999990032
0.5	0.08	1	0.5	0.894402265	0.105573955	50.58123353	185.7854635	0.999976219	0.962399121	0.037590927	24.30719629	193.6712744	0.999990048
0.5	0.08	1	0.75	0.883723714	0.116250468	53.86134701	184.4265072	0.999974182	0.920287038	0.079694467	41.494474	188.6673196	0.999981505
0.5	0.08	1	0.9	0.876597396	0.123375464	55.97197192	183.513433	0.99997286	0.878300124	0.121673068	55.31596971	183.670262	0.999973193
0.5	0.08	1	1	0.871478486	0.128493443	57.45221678	182.8545632	0.999971928	0.837551412	0.162414617	66.84689271	178.7523853	0.999966029
0.5	0.09	0	0	0.989995014	0.009995014	8.651260161	196.3594212	0.999990027	0.989995014	0.009995014	8.651260161	196.3594212	0.999990027
0.5	0.09	0	0.1	0.234048232	0.765945463	1.629513617	15.17390606	0.999993695	0.234048232	0.765945463	1.629513617	15.17390606	0.999993695
0.5	0.09	0	0.25	0.046021761	0.953974938	1.16546878	8.776489912	0.999996699	0.046021761	0.953974938	1.16546878	8.776489912	0.999996699
0.5	0.09	0	0.5	0.004602794	0.9953939	1.025971875	6.245124154	0.999996694	0.004602794	0.9953939	1.025971875	6.245124154	0.999996694
0.5	0.09	0	0.75	0.000535245	0.999462699	1.004202983	5.284158647	0.999997944	0.000535245	0.999462699	1.004202983	5.284158647	0.999997944
0.5	0.09	0	0.9	0.0001519	0.999845028	1.001397931	4.930482043	0.999996927	0.0001519	0.999845028	1.001397931	4.930482043	0.999996927
0.5	0.09	0	1	6.62E-05	0.999932574	1.000669588	4.741037056	0.99999882	6.62E-05	0.999932574	1.000669588	4.741037056	0.99999882
0.5	0.09	0.25	0	0.951410764	0.04857761	28.51562968	191.6584945	0.999988374	0.994853515	0.005136503	5.635714505	197.3480595	0.999990018
0.5	0.09	0.25	0.1	0.16697897	0.833011384	5.665235185	37.18354278	0.999990354	0.567081605	0.432908563	3.742516415	41.55211647	0.999990168
0.5	0.09	0.25	0.25	0.030696177	0.969295109	2.299912781	17.94544386	0.999991286	0.120692454	0.879298889	2.105862706	19.58608984	0.999991343
0.5	0.09	0.25	0.5	0.005162921	0.994831444	1.332191453	10.65362185	0.999994365	0.012527293	0.987462956	1.150967608	9.522874835	0.999990249
0.5	0.09	0.25	0.75	0.001181208	0.998809753	1.143875564	8.149081028	0.999990961	0.00189857	0.998097206	1.030546216	6.46394943	0.999995776
0.5	0.09	0.25	0.9	0.000509687	0.999485174	1.096920259	7.340444686	0.999994861	0.000647803	0.99934956	1.0120296	5.743007193	0.999997363
0.5	0.09	0.25	1	0.00029403	0.999702286	1.075885041	6.938490545	0.999996316	0.000320284	0.99967648	1.006350898	5.422291982	0.999996764
0.5	0.09	0.5	0	0.9343949	0.065589645	36.03666087	190.1345387	0.999984546	0.996498699	0.00349133	4.377189512	197.3374003	0.999990029
0.5	0.09	0.5	0.1	0.348314263	0.651676136	13.89663262	73.88116666	0.999990399	0.857220588	0.142769862	4.864136409	81.01556009	0.999990449
0.5	0.09	0.5	0.25	0.084604408	0.915385592	7.347619053	36.34434735	0.999990001	0.435151257	0.564839915	4.787039109	41.3237438	0.999991172
0.5	0.09	0.5	0.5	0.01388052	0.986109625	3.801537287	20.69145011	0.999990145	0.054362671	0.945629874	3.169694042	22.12815203	0.999992544
0.5	0.09	0.5	0.75	0.00371805	0.996272174	2.382478376	14.94340907	0.999990225	0.006011174	0.993981794	1.465176064	13.11911428	0.999992968
0.5	0.09	0.5	0.9	0.00193051	0.998060224	1.942874113	12.83156093	0.999990734	0.002055617	0.997937031	1.159991316	9.117781867	0.999992648
0.5	0.09	0.5	1	0.001291174	0.998702809	1.746096911	11.70619638	0.999993983	0.001066723	0.998927629	1.088465544	7.661755157	0.999994352
0.5	0.09	0.75	0	0.925576899	0.074405703	39.71536275	189.3916004	0.999982603	0.99721618	0.002773831	3.761886944	197.1727197	0.999990011
0.5	0.09	0.75	0.1	0.64306125	0.356928783	27.23701768	137.0244911	0.999990033	0.959789288	0.040200862	5.62810411	145.3520035	0.99999015
0.5	0.09	0.75	0.25	0.327337045	0.672653249	16.71390828	79.28375444	0.999990294	0.789500007	0.210490263	6.994168914	86.62268898	0.99999027
0.5	0.09	0.75	0.5	0.106775041	0.893216047	10.75479107	46.51397432	0.999991087	0.336279196	0.663711791	7.729953757	50.9930684	0.999990988
0.5	0.09	0.75	0.75	0.037173223	0.96281701	7.828129683	33.15761802	0.999990233	0.06115646	0.938833569	6.793575996	33.91938006	0.999990028
0.5	0.09	0.75	0.9	0.020641813	0.979348815	6.598182501	28.3689688	0.999990628	0.014584739	0.98540679	5.082711137	26.66340603	0.999991529
0.5	0.09	0.75	1	0.014231362	0.985759575	5.90153462	25.89275984	0.999990937	0.005268254	0.994723369	3.34228607	21.75741977	0.999991623
0.5	0.09	1	0	0.920058294	0.079923107	41.94329331	188.9322214	0.999981402	0.997619022	0.002371047	3.389885129	197.0195522	0.999990069
0.5	0.09	1	0.1	0.917270466	0.082710357	42.92218897	188.5822758	0.999980822	0.994271572	0.005718499	6.112314117	197.2027837	0.999990072
0.5	0.09	1	0.25	0.91293538	0.08704455	44.41656273	188.0364541	0.999979931	0.986792358	0.013197698	11.22402664	196.5105696	0.999990056
0.5	0.09	1	0.5	0.905218283	0.094760088	46.99812812	187.0597422	0.999978371	0.96608422	0.03390581	22.53894207	194.1006484	0.99999003
0.5	0.09	1	0.75	0.896721745	0.10325495	49.7332843	185.9768349	0.999976695	0.929506353	0.070477107	38.08725368	189.7577865	0.999983459
0.5	0.09	1	0.9	0.891150362	0.108825258	51.4707658	185.2624865	0.999975619	0.894131842	0.105844374	50.37485774	185.5573287	0.999976216
0.5	0.09	1	1	0.887198577	0.11277629	52.67799114	184.753778	0.999974868	0.860789068	0.13918094	60.44359813	181.5594875	0.999970009
0.5	0.1	0	0	0.989995014	0.009995014	8.651260161	196.3594212	0.999990027	0.989995014	0.009995014	8.651260161	196.3594212	0.999990027
0.5	0.1	0	0.1	0.234048232	0.765945463	1.629513617	15.17390606	0.999993695	0.234048232	0.765945463	1.629513617	15.17390606	0.999993695
0.5	0.1	0	0.25	0.046021761	0.953974938	1.16546878	8.776489912	0.999996699	0.046021761	0.953974938	1.16546878	8.776489912	0.999996699
0.5	0.1	0	0.5	0.004602794	0.9953939	1.025971875	6.245124154	0.999996694	0.004602794	0.9953939	1.025971875	6.245124154	0.999996694
0.5	0.1	0	0.75	0.000535245	0.999462699	1.004202983	5.284158647	0.999997944	0.000535245	0.999462699	1.004202983	5.284158647	0.999997944
0.5	0.1	0	0.9	0.0001519	0.999845028	1.001397931	4.930482043	0.999996927	0.0001519	0.999845028	1.001397931	4.930482043	0.999996927
0.5	0.1	0	1	6.62E-05	0.999932574	1.000669588	4.741037056	0.99999882	6.62E-05	0.999932574	1.000669588	4.741037056	0.99999882
0.5	0.1	0.25	0	0.953898626	0.046090304	27.47379058	192.0002802	0.99998893	0.995026427	0.004963629	5.504062427	197.3546825	0.999990056
0.5	0.1	0.25	0.1	0.180453076	0.819538402	5.633888759	37.48255485	0.999991479	0.582287904	0.417702382	3.697505211	41.68529605	0.999990286
0.5	0.1	0.25	0.25	0.034089283	0.965901087	2.34585932	18.13792248	0.99999037	0.130335565	0.86965494	2.154380863	19.79457358	0.999990505
0.5	0.1	0.25	0.5	0.005795848	0.994197781	1.352573993	10.78284051	0.999993629	0.01378577	0.986207314	1.169937091	9.789676086	0.999993085
0.5	0.1	0.25	0.75	0.001350659	0.998645271	1.154468113	8.246158837	0.999995929	0.002134987	0.99785817	1.035062353	6.580587856	0.999993157
0.5	0.1	0.25	0.9	0.000590426	0.99940322	1.105631041	7.430090572	0.999993646	0.00074023	0.999255984	1.014051653	5.821263132	0.999996214
0.5	0.1	0.25	1	0.00034366	0.999651629	1.083948269	7.027164348	0.999995288	0.000370088	0.99962558	1.007510362	5.485169072	0.999995667
0.5	0.1	0.5	0	0.938805516	0.061179989	34.31088242	190.6733476	0.999985505	0.996646701	0.003343358	4.2502028	197.3183491	0.999990058
0.5	0.1	0.5	0.1	0.373213514	0.626776907	13.43708239	74.40866635	0.999990421	0.864904888	0.135085461	4.706878094	81.09067375	0.999990349
0.5	0.1	0.5	0.25	0.098124615	0.901866182	7.218843466	36.77687314	0.999990797	0.459379511	0.540611729	4.672725989	41.52356734	0.99999124
0.5	0.1	0.5	0.5	0.017219088	0.982772681	3.827805004	20.98943852	0.999991769	0.064703017	0.935288367	3.236476066	22.47604793	0.999991384
0.5	0.1	0.5	0.75	0.004745308	0.995247428	2.443741093	15.1975169	0.999992736	0.007476765	0.992516253	1.568908988	13.72808065	0.999993017
0.5	0.1	0.5	0.9	0.002493346	0.997499896	2.004231966	13.09068333	0.999993243	0.002562982	0.997431086	1.201478539	9.638016139	0.999994068
0.5	0.1	0.5	1	0.001680362	0.998311199	1.804473585	11.97093422	0.999991561	0.001340343	0.998653641	1.111861467	8.018052091	0.999993984
0.5	0.1	0.75	0	0.931086689	0.068897095	37.62684806	190.0351984	0.999983784	0.997341042	0.002649026	3.645874359	197.1365355	0.999990068
0.5	0.1	0.75	0.1	0.664774093	0.335216076	25.91721775	137.6985122	0.999990169	0.962148394	0.037841626	5.400591915	145.3954911	0.99999002
0.5	0.1	0.75	0.25	0.356278738	0.643711578	16.04107383	79.97218115	0.999990317	0.802918964	0.197071352	6.697998658	86.77522705	0.999990316
0.5	0.1	0.75	0.5	0.126416777	0.873573562	10.42398595	47.16297212	0.999990339	0.367619066	0.63237188	7.450448843	51.3933082	0.999990946
0.5	0.1	0.75	0.75	0.047431817	0.952558704	7.670509086	33.73984361	0.99999052	0.078088761	0.921901461	6.717404293	34.61057997	0.999990222
0.5	0.1	0.75	0.9	0.027389042	0.972601892	6.521180379	28.91806249	0.999990935	0.02095697	0.979033796	5.335729273	27.57414272	0.999990765
0.5	0.1	0.75	1	0.019334507	0.980656756	5.874607495	26.42889409	0.999991263	0.007953334	0.992038434	3.860596589	23.16617247	0.999991768
0.5	0.1	1	0	0.92627684	0.073705883	39.63058805	189.6416338	0.999982723	0.997732058	0.002257995	3.281410761	196.9731609	0.999990053
0.5	0.1	1	0.1	0.923918305	0.07606392	40.48472227	189.3442775	0.999982224	0.994617798	0.00537229	5.841298668	197.2131846	0.999990088
0.5	0.1	1	0.25	0.920267658	0.079713801	41.78494418	188.8827388	0.999981459	0.987764811	0.012225195	10.59905817	196.6079931	0.999990005
0.5	0.1	1	0.5	0.913824696	0.086155434	44.01849135	188.0643053	0.99998013	0.969066108	0.030923901	21.06233576	194.4468654	0.999990009
0.5	0.1	1	0.75	0.906821719	0.093156994	46.3639384	187.1690566	0.999978712	0.936789922	0.063195115	35.27026462	190.6159005	0.999985037
0.5	0.1	1	0.9	0.902285294	0.097692516	47.84087634	186.5859726	0.99997781	0.9063492	0.093629442	46.34081728	187.0041502	0.999978642
0.5	0.1	1	1	0.899095616	0.100881567	48.86052687	186.1745166	0.999977183	0.878318892	0.121654308	55.28508944	183.657243	0.9999732
0.5	0.15	0	0	0.989995014	0.009995014	8.651260161	196.3594212	0.999990027	0.989995014	0.009995014	8.651260161	196.3594212	0.999990027
0.5	0.15	0	0.1	0.234048232	0.765945463	1.629513617	15.17390606	0.999993695	0.234048232	0.765945463	1.629513617	15.17390606	0.999993695
0.5	0.15	0	0.25	0.046021761	0.953974938	1.16546878	8.776489912	0.999996699	0.046021761	0.953974938	1.16546878	8.776489912	0.999996699
0.5	0.15	0	0.5	0.004602794	0.9953939	1.025971875	6.245124154	0.999996694	0.004602794	0.9953939	1.025971875	6.245124154	0.999996694
0.5	0.15	0	0.75	0.000535245	0.999462699	1.004202983	5.284158647	0.999997944	0.000535245	0.999462699	1.004202983	5.284158647	0.999997944
0.5	0.15	0	0.9	0.0001519	0.999845028	1.001397931	4.930482043	0.999996927	0.0001519	0.999845028	1.001397931	4.930482043	0.999996927
0.5	0.15	0	1	6.62E-05	0.999932574	1.000669588	4.741037056	0.99999882	6.62E-05	0.999932574	1.000669588	4.741037056	0.99999882
0.5	0.15	0.25	0	0.962862015	0.037128003	23.51668862	193.1984302	0.999990018	0.995699687	0.004290409	4.975583552	197.3495674	0.999990096
0.5	0.15	0.25	0.1	0.243052325	0.75693782	5.413430319	38.59615784	0.999990146	0.641984978	0.358005992	3.480001861	42.14722572	0.99999097
0.5	0.15	0.25	0.25	0.05322777	0.946762695	2.491101587	18.90284303	0.999990466	0.178244432	0.821746878	2.291873668	20.54734444	0.99999131
0.5	0.15	0.25	0.5	0.009691929	0.990302904	1.434674451	11.30476713	0.999994833	0.021331465	0.978662612	1.266317177	10.8404572	0.999994078
0.5	0.15	0.25	0.75	0.00244587	0.997546669	1.191117052	8.609198882	0.999992539	0.003640433	0.996355358	1.061081271	7.137406235	0.999995791
0.5	0.15	0.25	0.9	0.00113002	0.998866015	1.130672608	7.730867271	0.999996035	0.00135468	0.998641676	1.026445645	6.201804696	0.999996356
0.5	0.15	0.25	1	0.000683606	0.999307165	1.104505478	7.300252584	0.99999077	0.0007117	0.999285736	1.014956298	5.790723186	0.999997437
0.5	0.15	0.5	0	0.953677752	0.046311073	28.0910526	192.4620687	0.999988825	0.997193801	0.002796229	3.763613593	197.1902358	0.99999003
0.5	0.15	0.5	0.1	0.473025546	0.526964775	11.64349704	76.20286582	0.99999032	0.891966787	0.108023799	4.114889723	81.3381182	0.999990586
0.5	0.15	0.5	0.25	0.166502764	0.833488667	6.611605983	38.33847173	0.999991431	0.552899951	0.447090431	4.192190333	42.18469615	0.999990383
0.5	0.15	0.5	0.5	0.038945195	0.961047475	3.804282204	22.12476766	0.999992671	0.121857687	0.878132493	3.309856708	23.67998512	0.999990179
0.5	0.15	0.5	0.75	0.012331221	0.987660257	2.582725462	16.12445999	0.999991478	0.018810242	0.981183119	1.99580857	15.67876858	0.999993361
0.5	0.15	0.5	0.9	0.006842116	0.993149402	2.158434734	13.98940927	0.999991518	0.006721769	0.993270941	1.450611619	11.920051	0.99999271
0.5	0.15	0.5	1	0.004761191	0.995231716	1.953200319	12.86532285	0.999992907	0.003619806	0.996371923	1.263203452	9.811974119	0.999991729
0.5	0.15	0.75	0	0.949198883	0.050788905	30.24153452	192.1194771	0.999987788	0.997809562	0.002180536	3.20116673	196.9427144	0.999990099
0.5	0.15	0.75	0.1	0.741321314	0.258668858	21.17844205	139.8803551	0.999990172	0.970251825	0.029738212	4.581005711	145.5385554	0.999990038
0.5	0.15	0.75	0.25	0.47067462	0.529315787	13.52437842	82.22488781	0.999990407	0.848905874	0.151084192	5.626913556	87.27335202	0.999990066
0.5	0.15	0.75	0.5	0.220840288	0.779150252	9.093933186	49.35216011	0.99999054	0.488946077	0.511044227	6.376158898	52.66950262	0.999990304
0.5	0.15	0.75	0.75	0.106608108	0.893383165	6.92178759	35.75260313	0.999991273	0.169569723	0.830421505	6.130088556	36.83634318	0.999991227
0.5	0.15	0.75	0.9	0.07031167	0.929679888	6.025610046	30.81908399	0.999991558	0.068837513	0.931153121	5.514455389	30.4199033	0.999990634
0.5	0.15	0.75	1	0.053798688	0.946193179	5.527325721	28.26655597	0.999991867	0.034122129	0.965869733	4.845386494	26.81413396	0.999991863
0.5	0.15	1	0	0.946465675	0.053521484	31.52403252	191.9112775	0.999987158	0.998168227	0.001821852	2.859843952	196.7462273	0.999990079
0.5	0.15	1	0.1	0.94525448	0.054732409	32.01516646	191.7541045	0.999986889	0.99582458	0.004165422	4.86284032	197.1940074	0.999990002
0.5	0.15	1	0.25	0.943400381	0.056586097	32.75866547	191.513005	0.999986478	0.99092468	0.009065361	8.467430299	196.895289	0.999990041
0.5	0.15	1	0.5	0.940196776	0.059788998	34.02042803	191.0949503	0.999985774	0.978332506	0.021657537	16.13868258	195.4782207	0.999990044
0.5	0.15	1	0.75	0.936825703	0.063159336	35.31829982	190.6529639	0.99998504	0.958173571	0.041816273	26.18502131	193.1057959	0.999989844
0.5	0.15	1	0.9	0.934708527	0.065276055	36.11850315	190.374265	0.999984582	0.940649094	0.059336798	33.66352459	191.0183274	0.999985892
0.5	0.15	1	1	0.933252492	0.066731778	36.66238919	190.1820934	0.99998427	0.9256244	0.074358242	39.45282335	189.2333066	0.999982642
0.5	0.2	0	0	0.989995014	0.009995014	8.651260161	196.3594212	0.999990027	0.989995014	0.009995014	8.651260161	196.3594212	0.999990027
0.5	0.2	0	0.1	0.234048232	0.765945463	1.629513617	15.17390606	0.999993695	0.234048232	0.765945463	1.629513617	15.17390606	0.999993695
0.5	0.2	0	0.25	0.046021761	0.953974938	1.16546878	8.776489912	0.999996699	0.046021761	0.953974938	1.16546878	8.776489912	0.999996699
0.5	0.2	0	0.5	0.004602794	0.9953939	1.025971875	6.245124154	0.999996694	0.004602794	0.9953939	1.025971875	6.245124154	0.999996694
0.5	0.2	0	0.75	0.000535245	0.999462699	1.004202983	5.284158647	0.999997944	0.000535245	0.999462699	1.004202983	5.284158647	0.999997944
0.5	0.2	0	0.9	0.0001519	0.999845028	1.001397931	4.930482043	0.999996927	0.0001519	0.999845028	1.001397931	4.930482043	0.999996927
0.5	0.2	0	1	6.62E-05	0.999932574	1.000669588	4.741037056	0.99999882	6.62E-05	0.999932574	1.000669588	4.741037056	0.99999882
0.5	0.2	0.25	0	0.968573356	0.031416648	20.80418077	193.9305005	0.999990004	0.996175559	0.0038145	4.585850307	197.3126077	0.999990059
0.5	0.2	0.25	0.1	0.297843215	0.702147872	5.168109703	39.33069476	0.999991087	0.68436098	0.315629136	3.289604439	42.42611495	0.999990116
0.5	0.2	0.25	0.25	0.075124244	0.924867395	2.548802703	19.45608914	0.999991638	0.223871276	0.776121809	2.331777794	21.02793425	0.999993085
0.5	0.2	0.25	0.5	0.014898018	0.985094475	1.495636336	11.70688123	0.999992492	0.030922897	0.969070985	1.352149467	11.54899177	0.999993882
0.5	0.2	0.25	0.75	0.004038077	0.995957335	1.221042612	8.906779648	0.999995412	0.005757902	0.994235391	1.090609022	7.644705893	0.999993293
0.5	0.2	0.25	0.9	0.001953916	0.99803959	1.149993091	7.974673924	0.999993506	0.002272325	0.997724348	1.041812154	6.560318963	0.999996673
0.5	0.2	0.25	1	0.00122029	0.998775223	1.118996374	7.514807914	0.999995513	0.001244027	0.998746897	1.024789507	6.084398838	0.999990925
0.5	0.2	0.5	0	0.962374484	0.037615577	24.10606478	193.4788261	0.999990061	0.997561491	0.002428538	3.422405065	197.0529984	0.999990029
0.5	0.2	0.5	0.1	0.544594721	0.455395737	10.37857289	77.25552063	0.999990458	0.908864043	0.091126341	3.711037184	81.47355647	0.999990384
0.5	0.2	0.5	0.25	0.231117498	0.768872829	6.10055718	39.32108728	0.999990328	0.616770634	0.383220569	3.830709985	42.5615373	0.999991203
0.5	0.2	0.5	0.5	0.067293237	0.932699349	3.686437606	22.91239093	0.999992585	0.180707234	0.819283898	3.221689214	24.3999741	0.999991132
0.5	0.2	0.5	0.75	0.024308214	0.975683509	2.607188016	16.77738109	0.999991723	0.036737581	0.963254254	2.214933027	16.72569037	0.999991836
0.5	0.2	0.5	0.9	0.014256314	0.985735471	2.215381088	14.61072848	0.999991786	0.014311163	0.985680846	1.678416527	13.42752839	0.999992009
0.5	0.2	0.5	1	0.01023678	0.989755798	2.018773322	13.48116557	0.999992578	0.007979358	0.992015113	1.433900661	11.35835447	0.99999447
0.5	0.2	0.75	0	0.959452098	0.04053794	25.6227424	193.2764093	0.999990037	0.998127599	0.001862463	2.89350222	196.7595616	0.999990062
0.5	0.2	0.75	0.1	0.78831584	0.211674295	18.15246606	141.0890358	0.999990136	0.975292576	0.024697484	4.044105163	145.6168986	0.99999006
0.5	0.2	0.75	0.25	0.55078103	0.449209234	11.83280221	83.48692299	0.999990265	0.876542125	0.123448224	4.931731417	87.5467046	0.999990349
0.5	0.2	0.75	0.5	0.303528542	0.696462468	8.127853302	50.6274193	0.99999101	0.571042866	0.428947171	5.641733468	53.35297765	0.999990037
0.5	0.2	0.75	0.75	0.170464913	0.829526051	6.306946635	36.98118895	0.999990965	0.255852241	0.744139215	5.573740247	38.03653678	0.999991456
0.5	0.2	0.75	0.9	0.122202514	0.877788361	5.558813588	32.00610699	0.999990874	0.130181105	0.869809962	5.218087783	31.95078509	0.999991067
0.5	0.2	0.75	1	0.098499832	0.901491155	5.144691051	29.42464834	0.999990988	0.076746474	0.923244546	4.831902498	28.59409404	0.999991019
0.5	0.2	1	0	0.957703684	0.042286041	26.51420175	193.1522381	0.999989725	0.998462048	0.001527974	2.571031378	196.4986437	0.999990022
0.5	0.2	1	0.1	0.956981251	0.043008308	26.82971778	193.0553084	0.99998956	0.99656635	0.003423694	4.232343079	197.1210084	0.999990044
0.5	0.2	1	0.25	0.955881217	0.044108092	27.30626973	192.9074535	0.999989309	0.992710612	0.007279392	7.176130479	196.998668	0.999990004
0.5	0.2	1	0.5	0.953999401	0.045989481	28.11092063	192.6537613	0.999988882	0.983159578	0.016830519	13.32211333	195.9773902	0.999990097
0.5	0.2	1	0.75	0.952048594	0.047939848	28.93143532	192.3897198	0.999988441	0.968589459	0.031400616	21.17072729	194.2726571	0.999990075
0.5	0.2	1	0.9	0.950840484	0.049147685	29.43283779	192.2256514	0.99998817	0.956498804	0.04349066	26.86779262	192.8482234	0.999989465
0.5	0.2	1	1	0.950017801	0.049970184	29.77140496	192.1136806	0.999987985	0.946503533	0.053483668	31.18546899	191.6563259	0.999987201
0.5	0.25	0	0	0.989995014	0.009995014	8.651260161	196.3594212	0.999990027	0.989995014	0.009995014	8.651260161	196.3594212	0.999990027
0.5	0.25	0	0.1	0.234048232	0.765945463	1.629513617	15.17390606	0.999993695	0.234048232	0.765945463	1.629513617	15.17390606	0.999993695
0.5	0.25	0	0.25	0.046021761	0.953974938	1.16546878	8.776489912	0.999996699	0.046021761	0.953974938	1.16546878	8.776489912	0.999996699
0.5	0.25	0	0.5	0.004602794	0.9953939	1.025971875	6.245124154	0.999996694	0.004602794	0.9953939	1.025971875	6.245124154	0.999996694
0.5	0.25	0	0.75	0.000535245	0.999462699	1.004202983	5.284158647	0.999997944	0.000535245	0.999462699	1.004202983	5.284158647	0.999997944
0.5	0.25	0	0.9	0.0001519	0.999845028	1.001397931	4.930482043	0.999996927	0.0001519	0.999845028	1.001397931	4.930482043	0.999996927
0.5	0.25	0	1	6.62E-05	0.999932574	1.000669588	4.741037056	0.99999882	6.62E-05	0.999932574	1.000669588	4.741037056	0.99999882
0.5	0.25	0.25	0	0.972607373	0.027382645	18.7822351	194.4339457	0.999990019	0.996536962	0.003453083	4.280673419	197.2683092	0.999990045
0.5	0.25	0.25	0.1	0.345685218	0.654305595	4.935105084	39.85724654	0.999990813	0.716533657	0.283457173	3.126670992	42.61513362	0.99999083
0.5	0.25	0.25	0.25	0.09868994	0.901303259	2.560526994	19.87982776	0.999993199	0.266159366	0.733832995	2.327820819	21.36592906	0.999992361
0.5	0.25	0.25	0.5	0.0214127	0.978582285	1.539068238	12.02912157	0.999994986	0.042356286	0.957633805	1.419822841	12.05124279	0.99999009
0.5	0.25	0.25	0.75	0.00620368	0.993789598	1.246320128	9.162148207	0.999993278	0.008566303	0.991425862	1.120831407	8.095500887	0.999992165
0.5	0.25	0.25	0.9	0.003126233	0.996863953	1.167230714	8.191118393	0.999990186	0.003555859	0.996441316	1.058873437	6.89475311	0.999997175
0.5	0.25	0.25	1	0.00200716	0.997985975	1.132289414	7.708531377	0.999993135	0.002016193	0.997978689	1.036301514	6.362955812	0.999994882
0.5	0.25	0.5	0	0.968173691	0.031816367	21.26875007	194.1347828	0.999990058	0.997831185	0.002158913	3.165524856	196.9301602	0.999990098
0.5	0.25	0.5	0.1	0.598543221	0.40144682	9.421506894	77.95400692	0.999990041	0.920711371	0.079279127	3.411356535	81.56322049	0.999990498
0.5	0.25	0.5	0.25	0.28922701	0.710764341	5.676673349	39.99788815	0.999991351	0.663554123	0.336436376	3.548564124	42.80634085	0.999990499
0.5	0.25	0.5	0.5	0.09943527	0.900555497	3.547752252	23.49211809	0.999990767	0.236227732	0.763762329	3.099024396	24.88080847	0.999990061
0.5	0.25	0.5	0.75	0.040219408	0.959773458	2.583297031	17.27269104	0.999992865	0.059855983	0.940136303	2.301862079	17.40063721	0.999992286
0.5	0.25	0.5	0.9	0.024825627	0.975167462	2.225097366	15.0798064	0.99999309	0.025661686	0.974331747	1.82959335	14.37339692	0.999993434
0.5	0.25	0.5	1	0.018360018	0.981633594	2.041655746	13.94425462	0.999993612	0.014950857	0.98504362	1.577685816	12.49791125	0.999994477
0.5	0.25	0.75	0	0.966140855	0.033849201	22.38813345	194.004635	0.999990056	0.998357878	0.001632192	2.66660307	196.5900576	0.99999007
0.5	0.25	0.75	0.1	0.820415257	0.179574745	16.00412665	141.8640212	0.999990003	0.978731782	0.021258312	3.661452814	145.6611413	0.999990094
0.5	0.25	0.75	0.25	0.6097886	0.390201554	10.59287676	84.29891038	0.999990154	0.894945204	0.105045086	4.439649424	87.71787829	0.99999029
0.5	0.25	0.75	0.5	0.373082844	0.626908104	7.388810735	51.46165229	0.999990948	0.629938075	0.370052872	5.100620432	53.77511749	0.999990946
0.5	0.25	0.75	0.75	0.231650144	0.768341457	5.80977318	37.80587027	0.999991601	0.330027874	0.669963154	5.11933408	38.78192197	0.999991028
0.5	0.25	0.75	0.9	0.175739341	0.82425201	5.162263258	32.81569188	0.999991351	0.192675255	0.807316062	4.886193078	32.90664861	0.999991316
0.5	0.25	0.75	1	0.146841958	0.853149403	4.804674029	30.22210273	0.999991361	0.126607771	0.87338268	4.627489296	29.69633232	0.999990451
0.5	0.25	1	0	0.964946263	0.035043756	23.03730887	193.9275708	0.999990019	0.998670669	0.001319409	2.362026892	196.2640574	0.999990078
0.5	0.25	1	0.1	0.964477419	0.035512674	23.25349488	193.8646988	0.999990093	0.997068337	0.002921679	3.789473027	197.0118628	0.999990016
0.5	0.25	1	0.25	0.963765707	0.036224298	23.57949912	193.7668101	0.999990006	0.993866114	0.006123897	6.297638224	197.0241255	0.999990012
0.5	0.25	1	0.5	0.96255545	0.037434646	24.12854226	193.6023209	0.999990096	0.986137016	0.013852985	11.46795755	196.2546789	0.999990001
0.5	0.25	1	0.75	0.961311512	0.038678576	24.68574846	193.4313315	0.999990088	0.974768682	0.025221403	17.94038096	194.9442786	0.999990084
0.5	0.25	1	0.9	0.960547195	0.03944281	25.02460054	193.32505	0.999990005	0.965602127	0.034387885	22.57029648	193.8734754	0.999990012
0.5	0.25	1	1	0.960029637	0.039960446	25.25268593	193.2542607	0.999990082	0.958203996	0.041785866	26.03085474	193.004493	0.999989862
0.5	0.3	0	0	0.989995014	0.009995014	8.651260161	196.3594212	0.999990027	0.989995014	0.009995014	8.651260161	196.3594212	0.999990027
0.5	0.3	0	0.1	0.234048232	0.765945463	1.629513617	15.17390606	0.999993695	0.234048232	0.765945463	1.629513617	15.17390606	0.999993695
0.5	0.3	0	0.25	0.046021761	0.953974938	1.16546878	8.776489912	0.999996699	0.046021761	0.953974938	1.16546878	8.776489912	0.999996699
0.5	0.3	0	0.5	0.004602794	0.9953939	1.025971875	6.245124154	0.999996694	0.004602794	0.9953939	1.025971875	6.245124154	0.999996694
0.5	0.3	0	0.75	0.000535245	0.999462699	1.004202983	5.284158647	0.999997944	0.000535245	0.999462699	1.004202983	5.284158647	0.999997944
0.5	0.3	0	0.9	0.0001519	0.999845028	1.001397931	4.930482043	0.999996927	0.0001519	0.999845028	1.001397931	4.930482043	0.999996927
0.5	0.3	0	1	6.62E-05	0.999932574	1.000669588	4.741037056	0.99999882	6.62E-05	0.999932574	1.000669588	4.741037056	0.99999882
0.5	0.3	0.25	0	0.975641208	0.02434884	17.19539467	194.8038723	0.999990048	0.996826214	0.003163798	4.030858833	197.2153921	0.999990012
0.5	0.3	0.25	0.1	0.387616681	0.612374052	4.722288834	40.2556752	0.999990732	0.741986835	0.258004621	2.986279558	42.75116193	0.999991457
0.5	0.3	0.25	0.25	0.123082049	0.876910113	2.547619056	20.21641677	0.999992163	0.304913364	0.695078531	2.303450452	21.61792322	0.999991895
0.5	0.3	0.25	0.5	0.029157094	0.970836539	1.568627198	12.29405532	0.999993633	0.055329856	0.944663209	1.469677067	12.42636499	0.999993065
0.5	0.3	0.25	0.75	0.008990802	0.990999974	1.26697943	9.382532621	0.999990775	0.012113543	0.98787919	1.149632108	8.488921724	0.999992734
0.5	0.3	0.25	0.9	0.004698231	0.995297026	1.18216369	8.383543592	0.999995257	0.005258216	0.994733321	1.076450401	7.204391128	0.999991537
0.5	0.3	0.25	1	0.003090865	0.996899241	1.14416022	7.883451219	0.999990106	0.003073722	0.996923373	1.048725277	6.624414727	0.999997095
0.5	0.3	0.5	0	0.972353454	0.027636556	19.11769489	194.5975873	0.999990011	0.998039549	0.001950456	2.963072551	196.7934304	0.999990005
0.5	0.3	0.5	0.1	0.640762566	0.359227645	8.663767097	78.45428672	0.99999021	0.929496377	0.070494044	3.178042141	81.6254657	0.999990421
0.5	0.3	0.5	0.25	0.340615865	0.659375315	5.32123568	40.49268655	0.999991179	0.699497644	0.300493618	3.321869441	42.98037351	0.999991262
0.5	0.3	0.5	0.5	0.13316747	0.866824776	3.410470513	23.93576637	0.999992246	0.28680818	0.713184181	2.974921554	25.22429577	0.999992361
0.5	0.3	0.5	0.75	0.059185023	0.940805999	2.538264757	17.66247972	0.999991022	0.086330489	0.913663159	2.321905049	17.8811511	0.999993648
0.5	0.3	0.5	0.9	0.038204256	0.96178669	2.210082238	15.44921661	0.999990946	0.04040293	0.95959063	1.914745792	15.00776461	0.99999356
0.5	0.3	0.5	1	0.029008066	0.970983181	2.039974222	14.30735855	0.999991247	0.024642199	0.975348758	1.678730915	13.29763082	0.999990957
0.5	0.3	0.75	0	0.970881864	0.02910814	19.96762476	194.5106868	0.999990004	0.998536634	0.001453385	2.488723197	196.4072758	0.99999002
0.5	0.3	0.75	0.1	0.843852416	0.156137613	14.37968782	142.4060873	0.999990029	0.981280616	0.018709476	3.368487432	145.6774236	0.999990092
0.5	0.3	0.75	0.25	0.655032075	0.344957933	9.634052728	84.86685828	0.999990008	0.908273916	0.091716095	4.064818625	87.82775669	0.999990011
0.5	0.3	0.75	0.5	0.431264149	0.568725881	6.801349564	52.049365	0.999990031	0.674322665	0.325668066	4.680984838	54.05913029	0.999990731
0.5	0.3	0.75	0.75	0.287507221	0.712483963	5.40164839	38.39514566	0.999991184	0.392478899	0.607512101	4.748353064	39.28672975	0.999990999
0.5	0.3	0.75	0.9	0.227158428	0.77283213	4.828206394	33.39986387	0.999990558	0.251101435	0.748889044	4.585214329	33.5565784	0.999990479
0.5	0.3	0.75	1	0.194818617	0.805171713	4.511949258	30.80125516	0.99999033	0.17742297	0.822568116	4.396519062	30.44644782	0.999991086
0.5	0.3	1	0	0.970030491	0.029959532	20.45462686	194.4606649	0.999990023	0.99882253	0.001167561	2.205777034	196.0219706	0.999990091
0.5	0.3	1	0.1	0.969709104	0.030280917	20.6089845	194.4157667	0.999990021	0.997422673	0.002567426	3.464963385	196.8954646	0.9999901
0.5	0.3	1	0.25	0.969222379	0.030767691	20.84165362	194.348253	0.99999007	0.994666299	0.005323799	5.66355801	197.0134871	0.999990098
0.5	0.3	1	0.5	0.968397758	0.03159226	21.23267058	194.2317623	0.999990019	0.98817852	0.011811545	10.13623753	196.4314091	0.999990065
0.5	0.3	1	0.75	0.96755496	0.032435109	21.62845026	194.1134053	0.999990069	0.978854528	0.021135568	15.67284845	195.3777044	0.999990096
0.5	0.3	1	0.9	0.967039698	0.032950322	21.86843728	194.0398018	0.99999002	0.971511846	0.028478174	19.57943594	194.5244353	0.99999002
0.5	0.3	1	1	0.966691958	0.033298062	22.02961096	193.9904151	0.99999002	0.965677367	0.03431267	22.47624345	193.844031	0.999990037
0.5	0.4	0	0	0.989995014	0.009995014	8.651260161	196.3594212	0.999990027	0.989995014	0.009995014	8.651260161	196.3594212	0.999990027
0.5	0.4	0	0.1	0.234048232	0.765945463	1.629513617	15.17390606	0.999993695	0.234048232	0.765945463	1.629513617	15.17390606	0.999993695
0.5	0.4	0	0.25	0.046021761	0.953974938	1.16546878	8.776489912	0.999996699	0.046021761	0.953974938	1.16546878	8.776489912	0.999996699
0.5	0.4	0	0.5	0.004602794	0.9953939	1.025971875	6.245124154	0.999996694	0.004602794	0.9953939	1.025971875	6.245124154	0.999996694
0.5	0.4	0	0.75	0.000535245	0.999462699	1.004202983	5.284158647	0.999997944	0.000535245	0.999462699	1.004202983	5.284158647	0.999997944
0.5	0.4	0	0.9	0.0001519	0.999845028	1.001397931	4.930482043	0.999996927	0.0001519	0.999845028	1.001397931	4.930482043	0.999996927
0.5	0.4	0	1	6.62E-05	0.999932574	1.000669588	4.741037056	0.99999882	6.62E-05	0.999932574	1.000669588	4.741037056	0.99999882
0.5	0.4	0.25	0	0.979949417	0.020040613	14.82987088	195.3118256	0.999990031	0.997258329	0.002731739	3.645400075	197.1054375	0.999990068
0.5	0.4	0.25	0.1	0.45736781	0.542623072	4.356250913	40.82215232	0.999990882	0.780068724	0.219922398	2.756563442	42.92893309	0.999991122
0.5	0.4	0.25	0.25	0.172091717	0.827898829	2.48813677	20.71948368	0.999990546	0.372510208	0.627481249	2.231505519	21.96922448	0.999991457
0.5	0.4	0.25	0.5	0.047810805	0.952180089	1.598863951	12.70621496	0.999990894	0.084606527	0.915388064	1.528494102	12.95321598	0.999994592
0.5	0.4	0.25	0.75	0.016497045	0.983497033	1.296110753	9.74134979	0.999994078	0.021459814	0.978536304	1.198493068	9.121806962	0.999996118
0.5	0.4	0.25	0.9	0.009178294	0.990813332	1.205197207	8.707351	0.999991627	0.010064428	0.9899319	1.109757408	7.747321921	0.999996328
0.5	0.4	0.25	1	0.006293238	0.993701102	1.163327377	8.183986527	0.99999434	0.00619268	0.993803481	1.073755963	7.09612769	0.999996161
0.5	0.4	0.5	0	0.978023465	0.021966565	16.03120664	195.2096417	0.99999003	0.998350866	0.001639164	2.657893949	196.56	0.99999003
0.5	0.4	0.5	0.1	0.702767618	0.297222819	7.526388989	79.12638505	0.999990437	0.94206494	0.057925567	2.8312161	81.70601961	0.999990507
0.5	0.4	0.5	0.25	0.425804892	0.574186399	4.758492019	41.16858362	0.999991291	0.751569111	0.24842204	2.976497677	43.20431481	0.999991151
0.5	0.4	0.5	0.5	0.20011809	0.799872704	3.163111544	24.5673122	0.999990794	0.372792052	0.627200035	2.752016711	25.6806601	0.999992087
0.5	0.4	0.5	0.75	0.102699334	0.897292994	2.428802541	18.23636477	0.999992328	0.143477728	0.856513589	2.279901111	18.52620738	0.999991317
0.5	0.4	0.5	0.9	0.071208306	0.928784053	2.148731105	15.99657667	0.999992358	0.077178695	0.922814631	1.970817694	15.81287314	0.999993326
0.5	0.4	0.5	1	0.056442716	0.943549862	2.001695074	14.84405374	0.999992578	0.051038229	0.948953697	1.778124788	14.29421881	0.999991926
0.5	0.4	0.75	0	0.977195212	0.022794854	16.54614403	195.1695948	0.999990066	0.998789011	0.001201002	2.231623272	196.0477164	0.999990013
0.5	0.4	0.75	0.1	0.87593734	0.124052679	12.0570921	143.1163194	0.999990019	0.984750892	0.015239249	2.951153923	145.6565583	0.999990141
0.5	0.4	0.75	0.25	0.71985701	0.280133077	8.231194767	85.61132869	0.999990087	0.926145769	0.073844242	3.528590085	87.94176387	0.99999001
0.5	0.4	0.75	0.5	0.521740787	0.478249961	5.918963702	52.82285704	0.999990748	0.735914434	0.264075669	4.070409804	54.40941235	0.999990103
0.5	0.4	0.75	0.75	0.381976544	0.618014496	4.771137035	39.17834286	0.99999104	0.489347089	0.510644353	4.181463447	39.92163635	0.999991442
0.5	0.4	0.75	0.9	0.31855486	0.681436957	4.301150855	34.18257531	0.999991817	0.350877302	0.649114525	4.094106908	34.37894927	0.999991827
0.5	0.4	0.75	1	0.282917164	0.717074361	4.042309604	31.58156728	0.999991524	0.271297853	0.728693962	3.978974003	31.39721243	0.999991816
0.5	0.4	1	0	0.976727934	0.023262133	16.83536465	195.1468382	0.999990067	0.999020664	0.000969376	1.993235819	195.5612797	0.99999004
0.5	0.4	1	0.1	0.97656103	0.023429068	16.92042953	195.122793	0.999990098	0.997887104	0.002102979	3.023084909	196.650753	0.999990083
0.5	0.4	1	0.25	0.976308909	0.023681187	17.04847997	195.0855874	0.999990096	0.995715852	0.004274222	4.799419445	196.9439342	0.999990074
0.5	0.4	1	0.5	0.975883798	0.024106227	17.26323428	195.0216042	0.999990026	0.990787589	0.009202431	8.346133775	196.6208255	0.99999002
0.5	0.4	1	0.75	0.975452238	0.024537817	17.47991052	194.9579565	0.999990056	0.98395002	0.016040063	12.66141235	195.8952019	0.999990083
0.5	0.4	1	0.9	0.97518997	0.024800084	17.61088766	194.9188233	0.999990054	0.978737015	0.021253033	15.65182373	195.3023157	0.999990048
0.5	0.4	1	1	0.975013688	0.024976398	17.69865747	194.892964	0.999990086	0.974673923	0.025316135	17.84721382	194.8340646	0.999990058
0.5	0.5	0	0	0.989995014	0.009995014	8.651260161	196.3594212	0.999990027	0.989995014	0.009995014	8.651260161	196.3594212	0.999990027
0.5	0.5	0	0.1	0.234048232	0.765945463	1.629513617	15.17390606	0.999993695	0.234048232	0.765945463	1.629513617	15.17390606	0.999993695
0.5	0.5	0	0.25	0.046021761	0.953974938	1.16546878	8.776489912	0.999996699	0.046021761	0.953974938	1.16546878	8.776489912	0.999996699
0.5	0.5	0	0.5	0.004602794	0.9953939	1.025971875	6.245124154	0.999996694	0.004602794	0.9953939	1.025971875	6.245124154	0.999996694
0.5	0.5	0	0.75	0.000535245	0.999462699	1.004202983	5.284158647	0.999997944	0.000535245	0.999462699	1.004202983	5.284158647	0.999997944
0.5	0.5	0	0.9	0.0001519	0.999845028	1.001397931	4.930482043	0.999996927	0.0001519	0.999845028	1.001397931	4.930482043	0.999996927
0.5	0.5	0	1	6.62E-05	0.999932574	1.000669588	4.741037056	0.99999882	6.62E-05	0.999932574	1.000669588	4.741037056	0.99999882
0.5	0.5	0.25	0	0.982895221	0.017094854	13.12541328	195.6457778	0.999990076	0.997568653	0.002421414	3.358208495	196.9754651	0.999990066
0.5	0.5	0.25	0.1	0.512896325	0.487094897	4.05629522	41.2079569	0.999991222	0.807487022	0.192503622	2.575873708	43.03534949	0.999990644
0.5	0.5	0.25	0.25	0.219238156	0.780754754	2.413180734	21.07861164	0.99999291	0.428771482	0.571219924	2.15248207	22.20166876	0.999991406
0.5	0.5	0.25	0.5	0.069672923	0.930321252	1.605469158	13.01377303	0.999994175	0.116439329	0.883553539	1.552400023	13.30902965	0.999992868
0.5	0.5	0.25	0.75	0.026488886	0.973502633	1.312606382	10.01919725	0.999991519	0.033618634	0.966372206	1.233890917	9.59227036	0.99999084
0.5	0.5	0.25	0.9	0.015531342	0.984464209	1.220299882	8.96660922	0.999995551	0.016838519	0.983157458	1.1376206	8.193404488	0.999995977
0.5	0.5	0.25	1	0.011018264	0.988972749	1.176785091	8.429689541	0.999991014	0.010808139	0.989187999	1.096304012	7.501580839	0.999996138
0.5	0.5	0.5	0	0.981719197	0.018270823	13.89564084	195.593231	0.99999002	0.998563257	0.00142675	2.443601126	196.3321258	0.999990007
0.5	0.5	0.5	0.1	0.746252653	0.253737858	6.703409564	79.55919558	0.999990511	0.950346699	0.049643518	2.586968726	81.74061838	0.999990217
0.5	0.5	0.5	0.25	0.492588838	0.507401322	4.331539079	41.60899807	0.99999016	0.787153823	0.212837039	2.723666555	43.33135469	0.999990863
0.5	0.5	0.5	0.5	0.262215115	0.737774903	2.956014158	24.9935661	0.999990018	0.441503056	0.558489163	2.567557779	25.96465508	0.999992219
0.5	0.5	0.5	0.75	0.149100962	0.850889877	2.319953786	18.63672298	0.999990839	0.200301389	0.799692165	2.203243128	18.94031128	0.999993554
0.5	0.5	0.5	0.9	0.109012647	0.890977791	2.075706065	16.38259307	0.999990438	0.119057992	0.880933	1.957759252	16.31130888	0.999990992
0.5	0.5	0.5	1	0.089264119	0.910726295	1.946663795	15.22296259	0.999990414	0.083795616	0.916197057	1.800161019	14.88375645	0.999992674
0.5	0.5	0.75	0	0.981229341	0.018760718	14.21745574	195.574917	0.99999006	0.998947201	0.001042816	2.06188418	195.7097276	0.999990017
0.5	0.5	0.75	0.1	0.896958578	0.103031579	10.45719041	143.5624778	0.999990157	0.986929014	0.013061038	2.673047948	145.599295	0.999990053
0.5	0.5	0.75	0.25	0.764094091	0.235896387	7.242625145	86.07897965	0.999990478	0.937555198	0.062434885	3.163097009	87.993894	0.999990083
0.5	0.5	0.75	0.5	0.588128783	0.411861703	5.281978217	53.30877368	0.999990486	0.776910586	0.223079792	3.641403037	54.61429637	0.999990378
0.5	0.5	0.75	0.75	0.456631642	0.543359681	4.305003324	39.67374634	0.999991323	0.559938937	0.440051606	3.768646802	40.30318544	0.999990544
0.5	0.5	0.75	0.9	0.394030772	0.605961035	3.904938905	34.68041064	0.999991807	0.429725942	0.570264089	3.719861851	34.87480644	0.999990032
0.5	0.5	0.75	1	0.357800447	0.642190883	3.684744092	32.0799939	0.99999133	0.350459993	0.649531489	3.642380804	31.9718656	0.999991482
0.5	0.5	1	0	0.980958167	0.019031851	14.39542903	195.5638067	0.999990018	0.999157875	0.00083218	1.84661494	195.1521596	0.999990055
0.5	0.5	1	0.1	0.980864857	0.019125214	14.44499094	195.550438	0.999990071	0.998202567	0.001787531	2.719677343	196.4227215	0.999990098
0.5	0.5	1	0.25	0.980724077	0.019265923	14.51949404	195.5273569	0.99999	0.996398384	0.003591714	4.219744792	196.8558892	0.999990099
0.5	0.5	1	0.5	0.980487493	0.01950259	14.64440437	195.4922553	0.999990083	0.992387601	0.007602402	7.191022514	196.7100124	0.999990003
0.5	0.5	1	0.75	0.98024817	0.019741895	14.77012745	195.4546882	0.999990066	0.987014979	0.012975079	10.73084446	196.1861059	0.999990058
0.5	0.5	1	0.9	0.980103244	0.019886851	14.84601849	195.4326024	0.999990095	0.982995062	0.016994962	13.16070722	195.741447	0.999990024
0.5	0.5	1	1	0.980006009	0.019984039	14.89677274	195.4165259	0.999990048	0.979903302	0.020086798	14.93272592	195.3927239	0.9999901
0.5	0.6	0	0	0.989995014	0.009995014	8.651260161	196.3594212	0.999990027	0.989995014	0.009995014	8.651260161	196.3594212	0.999990027
0.5	0.6	0	0.1	0.234048232	0.765945463	1.629513617	15.17390606	0.999993695	0.234048232	0.765945463	1.629513617	15.17390606	0.999993695
0.5	0.6	0	0.25	0.046021761	0.953974938	1.16546878	8.776489912	0.999996699	0.046021761	0.953974938	1.16546878	8.776489912	0.999996699
0.5	0.6	0	0.5	0.004602794	0.9953939	1.025971875	6.245124154	0.999996694	0.004602794	0.9953939	1.025971875	6.245124154	0.999996694
0.5	0.6	0	0.75	0.000535245	0.999462699	1.004202983	5.284158647	0.999997944	0.000535245	0.999462699	1.004202983	5.284158647	0.999997944
0.5	0.6	0	0.9	0.0001519	0.999845028	1.001397931	4.930482043	0.999996927	0.0001519	0.999845028	1.001397931	4.930482043	0.999996927
0.5	0.6	0	1	6.62E-05	0.999932574	1.000669588	4.741037056	0.99999882	6.62E-05	0.999932574	1.000669588	4.741037056	0.99999882
0.5	0.6	0.25	0	0.985053997	0.014936095	11.82464361	195.8800751	0.999990092	0.997797514	0.00219254	3.138381537	196.8454516	0.999990054
0.5	0.6	0.25	0.1	0.55809664	0.44189345	3.8068953	41.48866161	0.99999009	0.827965046	0.172024963	2.429028455	43.10125461	0.99999001
0.5	0.6	0.25	0.25	0.263295087	0.736697345	2.336968655	21.3480352	0.999992432	0.475978725	0.524012838	2.076707566	22.36332197	0.999991563
0.5	0.6	0.25	0.5	0.093593065	0.906399953	1.599345244	13.25265288	0.999993019	0.149132219	0.850859234	1.557024901	13.56663152	0.999991453
0.5	0.6	0.25	0.75	0.038672173	0.961323447	1.320384441	10.24000944	0.99999562	0.048151917	0.951841777	1.257473675	9.947564065	0.999993694
0.5	0.6	0.25	0.9	0.023708178	0.976285659	1.229285164	9.176989342	0.999993837	0.025527297	0.974469395	1.159093214	8.557029829	0.999996691
0.5	0.6	0.25	1	0.017307786	0.982688059	1.185528175	8.632329094	0.999995845	0.016983892	0.983012966	1.11493104	7.846574157	0.999996858
0.5	0.6	0.5	0	0.984331909	0.015658117	12.31620833	195.85377	0.999990026	0.998715854	0.001274179	2.28417001	196.1003386	0.999990033
0.5	0.6	0.5	0.1	0.778511527	0.221478928	6.074862168	79.86207444	0.999990455	0.956196076	0.043794185	2.40297364	81.7328488	0.999990261
0.5	0.6	0.5	0.25	0.545927559	0.454063138	3.995194894	41.91927989	0.999990697	0.812760126	0.187230288	2.52816787	43.39817833	0.999990414
0.5	0.6	0.5	0.5	0.31783885	0.682153665	2.78327603	25.29987234	0.999992515	0.497090631	0.502901894	2.415740502	26.15240872	0.999992525
0.5	0.6	0.5	0.75	0.195004817	0.804988744	2.221109	18.93078088	0.999993561	0.253431147	0.746561837	2.122249473	19.22710548	0.999992984
0.5	0.6	0.5	0.9	0.148431605	0.851561927	2.004358412	16.66884944	0.999993532	0.162115211	0.837878494	1.920132456	16.65379297	0.999993704
0.5	0.6	0.5	1	0.124619456	0.875374215	1.889419663	15.50482999	0.999993671	0.119637914	0.88035252	1.788234029	15.27671787	0.999990433
0.5	0.6	0.75	0	0.984038834	0.015951209	12.51724922	195.8457955	0.999990043	0.999060079	0.000929978	1.938385352	195.4054217	0.999990057
0.5	0.6	0.75	0.1	0.911835983	0.088154043	9.278398812	143.8673684	0.999990026	0.988458635	0.011531396	2.471317776	145.5359392	0.999990032
0.5	0.6	0.75	0.25	0.796226219	0.20376397	6.502387765	86.39984737	0.999990189	0.945394826	0.05459553	2.898151444	88.01670814	0.999990356
0.5	0.6	0.75	0.5	0.63862912	0.361361108	4.797222583	53.64238631	0.999990228	0.805899023	0.194091427	3.323770788	54.7480867	0.99999045
0.5	0.6	0.75	0.75	0.516182778	0.483807384	3.944940201	40.01455635	0.999990162	0.613090945	0.386900343	3.453444875	40.55651636	0.999991288
0.5	0.6	0.75	0.9	0.455972235	0.544017927	3.59583553	35.02381753	0.999990162	0.492334134	0.507656294	3.427119852	35.20546285	0.999990429
0.5	0.6	0.75	1	0.420419705	0.57957174	3.403748251	32.42472394	0.999991445	0.41592895	0.584062585	3.372230291	32.35584675	0.999991535
0.5	0.6	1	0	0.983878984	0.01611106	12.62710796	195.841527	0.999990044	0.999229426	0.000760622	1.760146869	194.8786336	0.999990048
0.5	0.6	1	0.1	0.983825388	0.016164624	12.65639568	195.8322049	0.999990012	0.998382697	0.001607356	2.532928706	196.2530422	0.999990053
0.5	0.6	1	0.25	0.983744708	0.016245356	12.70048969	195.8203557	0.999990064	0.996834128	0.003155952	3.835547549	196.780593	0.999990081
0.5	0.6	1	0.5	0.983609285	0.016380798	12.77427143	195.7989074	0.999990084	0.993495249	0.006494808	6.365834549	196.7568064	0.999990057
0.5	0.6	1	0.75	0.98347262	0.016517384	12.84842832	195.7750013	0.999990003	0.989069348	0.010920701	9.375701024	196.3650804	0.999990049
0.5	0.6	1	0.9	0.983390077	0.016599978	12.89317922	195.7626945	0.999990055	0.985805085	0.014185005	11.42815857	196.0201558	0.99999009
0.5	0.6	1	1	0.983334761	0.016655262	12.92307342	195.752986	0.999990023	0.983327324	0.016662695	12.91184817	195.7432141	0.99999002
0.5	0.7	0	0	0.989995014	0.009995014	8.651260161	196.3594212	0.999990027	0.989995014	0.009995014	8.651260161	196.3594212	0.999990027
0.5	0.7	0	0.1	0.234048232	0.765945463	1.629513617	15.17390606	0.999993695	0.234048232	0.765945463	1.629513617	15.17390606	0.999993695
0.5	0.7	0	0.25	0.046021761	0.953974938	1.16546878	8.776489912	0.999996699	0.046021761	0.953974938	1.16546878	8.776489912	0.999996699
0.5	0.7	0	0.5	0.004602794	0.9953939	1.025971875	6.245124154	0.999996694	0.004602794	0.9953939	1.025971875	6.245124154	0.999996694
0.5	0.7	0	0.75	0.000535245	0.999462699	1.004202983	5.284158647	0.999997944	0.000535245	0.999462699	1.004202983	5.284158647	0.999997944
0.5	0.7	0	0.9	0.0001519	0.999845028	1.001397931	4.930482043	0.999996927	0.0001519	0.999845028	1.001397931	4.930482043	0.999996927
0.5	0.7	0	1	6.62E-05	0.999932574	1.000669588	4.741037056	0.99999882	6.62E-05	0.999932574	1.000669588	4.741037056	0.99999882
0.5	0.7	0.25	0	0.986711738	0.013278304	10.79252445	196.0505654	0.999990042	0.997968947	0.002021118	2.96654833	196.7178462	0.999990065
0.5	0.7	0.25	0.1	0.595593452	0.404397129	3.596294731	41.70294081	0.999990581	0.843714651	0.156276222	2.306770307	43.13630962	0.999990873
0.5	0.7	0.25	0.25	0.303887237	0.696104907	2.26444619	21.55778255	0.999992144	0.515811897	0.484179925	2.005952114	22.477916	0.999991822
0.5	0.7	0.25	0.5	0.118629932	0.88136209	1.586486805	13.44376851	0.999992022	0.181579598	0.81841074	1.551111689	13.76138705	0.999990338
0.5	0.7	0.25	0.75	0.05265177	0.947342852	1.322367431	10.41932853	0.999994622	0.064533355	0.935457252	1.272127722	10.22265968	0.999990606
0.5	0.7	0.25	0.9	0.033535958	0.966456124	1.233808996	9.35020096	0.999992081	0.035942258	0.964051093	1.174820563	8.855591362	0.999993351
0.5	0.7	0.25	1	0.025088002	0.974906485	1.190638491	8.801094573	0.999994487	0.024664819	0.975327707	1.129555374	8.14129895	0.999992527
0.5	0.7	0.5	0	0.986281951	0.013708076	11.09453808	196.0395854	0.999990027	0.998810365	0.001179639	2.173583589	195.8733063	0.999990004
0.5	0.7	0.5	0.1	0.803427575	0.196562713	5.576608865	80.08616144	0.999990288	0.960153622	0.039836403	2.264064864	81.69316832	0.999990024
0.5	0.7	0.5	0.25	0.589349681	0.410641559	3.72260232	42.14975612	0.99999124	0.831615753	0.168375584	2.372590745	43.42978284	0.999991337
0.5	0.7	0.5	0.5	0.367041784	0.632950675	2.637914306	25.53005254	0.999992458	0.542039193	0.457951006	2.287178501	26.28244181	0.999990198
0.5	0.7	0.5	0.75	0.238718603	0.761274533	2.133580507	19.1550875	0.999993136	0.30178336	0.698209324	2.045569235	19.43646189	0.999992684
0.5	0.7	0.5	0.9	0.187497761	0.812495143	1.938593826	16.88885768	0.999992904	0.204158701	0.795834285	1.875148751	16.90449772	0.999992986
0.5	0.7	0.5	1	0.160544328	0.839448606	1.834945093	15.72219157	0.999992933	0.15629642	0.843697274	1.762338091	15.56037396	0.999993694
0.5	0.7	0.75	0	0.986111189	0.013878815	11.21582427	196.0360018	0.999990004	0.999120386	0.000869639	1.862353296	195.1932778	0.999990025
0.5	0.7	0.75	0.1	0.922934477	0.077055581	8.369590064	144.0896147	0.999990058	0.989418786	0.01057139	2.334295239	145.4967585	0.999990176
0.5	0.7	0.75	0.25	0.820633533	0.179356744	5.924657505	86.63426698	0.999990277	0.951001664	0.048988714	2.701865061	88.03718619	0.999990378
0.5	0.7	0.75	0.5	0.678234369	0.321756669	4.414398972	53.88589906	0.999991038	0.827938944	0.172051444	3.076275222	54.84318634	0.999990388
0.5	0.7	0.75	0.75	0.56444922	0.435541502	3.657630037	40.26342525	0.999990721	0.654438832	0.345551578	3.204746911	40.73727726	0.99999041
0.5	0.7	0.75	0.9	0.507179112	0.492811454	3.347543063	35.27487953	0.999990566	0.542831331	0.45715958	3.192136277	35.44185167	0.999990911
0.5	0.7	0.75	1	0.472870005	0.527121701	3.176951824	32.67690425	0.999991706	0.470253463	0.529738303	3.152133666	32.63080986	0.999991766
0.5	0.7	1	0	0.986019162	0.013970877	11.28147963	196.0354635	0.999990039	0.999294646	0.00069539	1.686774121	194.596919	0.999990037
0.5	0.7	1	0.1	0.98598891	0.014001108	11.2983939	196.0298918	0.999990018	0.998535028	0.001455014	2.379391991	196.086709	0.999990041
0.5	0.7	1	0.25	0.985943427	0.01404666	11.32386937	196.0239949	0.999990087	0.997168482	0.002821609	3.537787066	196.703021	0.999990091
0.5	0.7	1	0.5	0.985867122	0.014122912	11.36641506	196.0098992	0.999990034	0.994277258	0.005712766	5.766003442	196.7762207	0.999990024
0.5	0.7	1	0.75	0.98579033	0.014199751	11.40921362	195.9981476	0.999990082	0.990544159	0.009445916	8.368875933	196.4826349	0.999990075
0.5	0.7	1	0.9	0.985743961	0.014246089	11.43496864	195.9895453	0.99999005	0.987810207	0.012179876	10.14097074	196.2049368	0.999990083
0.5	0.7	1	1	0.985712937	0.014277093	11.45218245	195.9837826	0.999990029	0.985746485	0.014243567	11.42037302	195.9818797	0.999990053
0.5	0.8	0	0	0.989995014	0.009995014	8.651260161	196.3594212	0.999990027	0.989995014	0.009995014	8.651260161	196.3594212	0.999990027
0.5	0.8	0	0.1	0.234048232	0.765945463	1.629513617	15.17390606	0.999993695	0.234048232	0.765945463	1.629513617	15.17390606	0.999993695
0.5	0.8	0	0.25	0.046021761	0.953974938	1.16546878	8.776489912	0.999996699	0.046021761	0.953974938	1.16546878	8.776489912	0.999996699
0.5	0.8	0	0.5	0.004602794	0.9953939	1.025971875	6.245124154	0.999996694	0.004602794	0.9953939	1.025971875	6.245124154	0.999996694
0.5	0.8	0	0.75	0.000535245	0.999462699	1.004202983	5.284158647	0.999997944	0.000535245	0.999462699	1.004202983	5.284158647	0.999997944
0.5	0.8	0	0.9	0.0001519	0.999845028	1.001397931	4.930482043	0.999996927	0.0001519	0.999845028	1.001397931	4.930482043	0.999996927
0.5	0.8	0	1	6.62E-05	0.999932574	1.000669588	4.741037056	0.99999882	6.62E-05	0.999932574	1.000669588	4.741037056	0.99999882
0.5	0.8	0.25	0	0.988028648	0.011961417	9.950106682	196.181172	0.999990065	0.998083204	0.001906846	2.838942101	196.5740058	0.999990049
0.5	0.8	0.25	0.1	0.627200581	0.372790474	3.415977985	41.87206383	0.999991055	0.855674555	0.144315498	2.202088356	43.12706146	0.999990053
0.5	0.8	0.25	0.25	0.341043698	0.658948295	2.197187	21.72573797	0.999991993	0.549508165	0.450483991	1.939589819	22.55091585	0.999992156
0.5	0.8	0.25	0.5	0.144076542	0.855914643	1.570217523	13.60015883	0.999991185	0.213123736	0.786871027	1.539619546	13.91280145	0.999994763
0.5	0.8	0.25	0.75	0.068016817	0.931976878	1.320573283	10.56768402	0.999993695	0.082261035	0.917734013	1.280649648	10.44334928	0.999995048
0.5	0.8	0.25	0.9	0.044778066	0.955212303	1.235173189	9.494936528	0.999990369	0.047829679	0.952166477	1.186073269	9.10707619	0.999996156
0.5	0.8	0.25	1	0.034211624	0.965781491	1.193051549	8.943148615	0.999993116	0.033717876	0.966277653	1.140776778	8.398540591	0.999995529
0.5	0.8	0.5	0	0.98779539	0.012194684	10.11843593	196.1779641	0.999990074	0.998867942	0.001122064	2.097494342	195.7071815	0.999990007
0.5	0.8	0.5	0.1	0.823267762	0.176722261	5.170662014	80.25870812	0.999990023	0.962994236	0.036995943	2.157223231	81.65738758	0.999990179
0.5	0.8	0.5	0.25	0.625315445	0.374674826	3.496756381	42.32751353	0.999990271	0.846323572	0.15366709	2.245736255	43.44343459	0.999990662
0.5	0.8	0.5	0.5	0.410438115	0.589554405	2.514211772	25.70924184	0.999992519	0.57890741	0.421083307	2.177375217	26.37491126	0.999990717
0.5	0.8	0.5	0.75	0.279526006	0.720466873	2.05651419	19.33152904	0.999992879	0.345335315	0.654657253	1.97578966	19.59449153	0.999992568
0.5	0.8	0.5	0.9	0.225119998	0.774872469	1.879201521	17.06291897	0.999992466	0.244129801	0.755862694	1.829699094	17.09699763	0.999992495
0.5	0.8	0.5	1	0.195827903	0.804164487	1.784784879	15.89466943	0.99999239	0.192422048	0.807570929	1.731720627	15.77717155	0.999992977
0.5	0.8	0.75	0	0.987704379	0.012285721	10.1850126	196.1781067	0.9999901	0.999171254	0.000818771	1.799831517	195.0055876	0.999990025
0.5	0.8	0.75	0.1	0.931538105	0.068452015	7.645491269	144.2583351	0.99999012	0.990175497	0.009814518	2.225305185	145.4516103	0.999990015
0.5	0.8	0.75	0.25	0.839807628	0.160182626	5.459885199	86.81279427	0.999990254	0.955130308	0.0448599	2.550567616	88.04806608	0.999990209
0.5	0.8	0.75	0.5	0.710085351	0.289905371	4.103624942	54.0710476	0.999990722	0.844355711	0.155634447	2.883692294	54.91299346	0.999990157
0.5	0.8	0.75	0.75	0.604213642	0.395777625	3.422595689	40.45297349	0.999991267	0.687584859	0.31240626	3.002586346	40.87074057	0.999991119
0.5	0.8	0.75	0.9	0.549983581	0.450007427	3.143448786	35.46621375	0.999991009	0.584199727	0.415791677	2.999261762	35.61873709	0.999991404
0.5	0.8	0.75	1	0.517139017	0.482853012	2.989891926	32.86920713	0.999992029	0.515814848	0.484177225	2.969822731	32.83796927	0.999992073
0.5	0.8	1	0	0.987655755	0.012334306	10.22072796	196.1768501	0.999990061	0.999351216	0.000638861	1.625366785	194.3310466	0.999990077
0.5	0.8	1	0.1	0.987640026	0.012350022	10.22968269	196.1737918	0.999990048	0.998659791	0.00133024	2.254227676	195.9164957	0.999990032
0.5	0.8	1	0.25	0.987616367	0.012373663	10.24314267	196.1691864	0.99999003	0.997426558	0.002563485	3.302762149	196.6003672	0.999990044
0.5	0.8	1	0.5	0.987576808	0.012413291	10.26569578	196.1642376	0.999990099	0.994863333	0.005126763	5.301258509	196.7624714	0.999990096
0.5	0.8	1	0.75	0.987536972	0.012453095	10.28830102	196.1564524	0.999990068	0.991626535	0.00836354	7.604713416	196.549807	0.999990074
0.5	0.8	1	0.9	0.987512961	0.012477088	10.30191129	196.1517512	0.999990049	0.989294384	0.010695675	9.15550502	196.3280891	0.999990059
0.5	0.8	1	1	0.987496906	0.012493131	10.31100474	196.1486043	0.999990037	0.987546858	0.012443218	10.27079314	196.149321	0.999990076
0.5	0.9	0	0	0.989995014	0.009995014	8.651260161	196.3594212	0.999990027	0.989995014	0.009995014	8.651260161	196.3594212	0.999990027
0.5	0.9	0	0.1	0.234048232	0.765945463	1.629513617	15.17390606	0.999993695	0.234048232	0.765945463	1.629513617	15.17390606	0.999993695
0.5	0.9	0	0.25	0.046021761	0.953974938	1.16546878	8.776489912	0.999996699	0.046021761	0.953974938	1.16546878	8.776489912	0.999996699
0.5	0.9	0	0.5	0.004602794	0.9953939	1.025971875	6.245124154	0.999996694	0.004602794	0.9953939	1.025971875	6.245124154	0.999996694
0.5	0.9	0	0.75	0.000535245	0.999462699	1.004202983	5.284158647	0.999997944	0.000535245	0.999462699	1.004202983	5.284158647	0.999997944
0.5	0.9	0	0.9	0.0001519	0.999845028	1.001397931	4.930482043	0.999996927	0.0001519	0.999845028	1.001397931	4.930482043	0.999996927
0.5	0.9	0	1	6.62E-05	0.999932574	1.000669588	4.741037056	0.99999882	6.62E-05	0.999932574	1.000669588	4.741037056	0.99999882
0.5	0.9	0.25	0	0.989102092	0.010887995	9.247469625	196.2824137	0.999990087	0.998108802	0.001881295	2.772282955	196.4271366	0.999990097
0.5	0.9	0.25	0.1	0.654206317	0.345785186	3.259733892	42.00910231	0.999991502	0.863108992	0.136881675	2.110668133	43.06705834	0.999990666
0.5	0.9	0.25	0.25	0.374972462	0.625019476	2.135457319	21.86327423	0.999991938	0.576951262	0.423041288	1.873120797	22.58134201	0.99999255
0.5	0.9	0.25	0.5	0.169429223	0.830561272	1.552409718	13.73047125	0.999990495	0.243429469	0.756564984	1.525478283	14.03192123	0.999994453
0.5	0.9	0.25	0.75	0.084387375	0.915605479	1.316358017	10.69239484	0.999992855	0.10091693	0.899076853	1.285476564	10.62883719	0.999993783
0.5	0.9	0.25	0.9	0.057177911	0.942818129	1.23433999	9.617346736	0.99999604	0.060924256	0.93906982	1.194245358	9.327490853	0.999994076
0.5	0.9	0.25	1	0.044494182	0.955497606	1.193505572	9.063933158	0.999991788	0.043971856	0.956020078	1.149468849	8.631290775	0.999991934
0.5	0.9	0.5	0	0.989005211	0.010984888	9.318987243	196.2823343	0.999990099	0.998882972	0.001107075	2.056779711	195.614366	0.999990048
0.5	0.9	0.5	0.1	0.839448175	0.160542106	4.832846437	80.39623522	0.999990281	0.964388984	0.035601598	2.082300422	81.60148392	0.999990582
0.5	0.9	0.5	0.25	0.6555596	0.344431236	3.306318131	42.46919814	0.999990836	0.855185379	0.144805854	2.145468973	43.42280523	0.999991233
0.5	0.9	0.5	0.5	0.448769841	0.551222809	2.407783224	25.85261199	0.99999265	0.609346776	0.390644458	2.081630424	26.42986257	0.999991234
0.5	0.9	0.5	0.75	0.317229059	0.682763686	1.988572142	19.47376307	0.999992745	0.384240335	0.615752241	1.911950834	19.71510565	0.999992577
0.5	0.9	0.5	0.9	0.260757113	0.739235063	1.82591544	17.2038556	0.999992176	0.281606145	0.718386032	1.786490398	17.24978271	0.999992176
0.5	0.9	0.5	1	0.229782511	0.770209492	1.73918992	16.0346708	0.999992003	0.227312521	0.772679916	1.700922378	15.95121401	0.999992437
0.5	0.9	0.75	0	0.988967959	0.011022107	9.346876838	196.2814953	0.999990066	0.99919573	0.000794305	1.759213918	194.8356128	0.999990035
0.5	0.9	0.75	0.1	0.93840626	0.061583803	7.05389899	144.3896167	0.999990063	0.990472381	0.009517777	2.157832296	145.3392143	0.999990158
0.5	0.9	0.75	0.25	0.855271223	0.144718916	5.077185348	86.95319027	0.999990139	0.957116717	0.042873467	2.444887884	87.95916744	0.999990184
0.5	0.9	0.75	0.5	0.736236998	0.263753352	3.845880049	54.21666421	0.99999035	0.855723665	0.144267209	2.728483295	54.91344728	0.999990874
0.5	0.9	0.75	0.75	0.637470101	0.362520093	3.226502371	40.6018401	0.999990194	0.713426457	0.286563681	2.834959726	40.95301588	0.999990138
0.5	0.9	0.75	0.9	0.586182648	0.413808804	2.972545671	35.61680258	0.999991452	0.618558559	0.381433324	2.837169829	35.74936832	0.999991883
0.5	0.9	0.75	1	0.554854317	0.445136051	2.832851867	33.0203879	0.999990367	0.554456439	0.445533973	2.816349571	32.99885669	0.999990412
0.5	0.9	1	0	0.988948223	0.011041825	9.361747199	196.2811305	0.999990048	0.999378145	0.000611867	1.587452741	194.0804513	0.999990012
0.5	0.9	1	0.1	0.988941918	0.011048125	9.365389928	196.2798396	0.999990042	0.998700404	0.001289647	2.190199285	195.7419206	0.999990051
0.5	0.9	1	0.25	0.988932438	0.011057596	9.370864261	196.2778968	0.999990034	0.997505799	0.002484268	3.190443617	196.4447571	0.999990068
0.5	0.9	1	0.5	0.98891658	0.011073441	9.380015704	196.2746413	0.99999002	0.995145242	0.004844823	5.033405847	196.660927	0.999990064
0.5	0.9	1	0.75	0.988900647	0.011089359	9.389201993	196.2713636	0.999990006	0.992354032	0.007636044	7.058385583	196.5497834	0.999990076
0.5	0.9	1	0.9	0.988891101	0.011098997	9.394774414	196.2724399	0.999990098	0.990402109	0.009587927	8.393190578	196.3985576	0.999990036
0.5	0.9	1	1	0.988884689	0.011105403	9.39846735	196.271117	0.999990092	0.988932385	0.01105765	9.359472155	196.2664188	0.999990035
0.5	1	0	0	0.989995014	0.009995014	8.651260161	196.3594212	0.999990027	0.989995014	0.009995014	8.651260161	196.3594212	0.999990027
0.5	1	0	0.1	0.234048232	0.765945463	1.629513617	15.17390606	0.999993695	0.234048232	0.765945463	1.629513617	15.17390606	0.999993695
0.5	1	0	0.25	0.046021761	0.953974938	1.16546878	8.776489912	0.999996699	0.046021761	0.953974938	1.16546878	8.776489912	0.999996699
0.5	1	0	0.5	0.004602794	0.9953939	1.025971875	6.245124154	0.999996694	0.004602794	0.9953939	1.025971875	6.245124154	0.999996694
0.5	1	0	0.75	0.000535245	0.999462699	1.004202983	5.284158647	0.999997944	0.000535245	0.999462699	1.004202983	5.284158647	0.999997944
0.5	1	0	0.9	0.0001519	0.999845028	1.001397931	4.930482043	0.999996927	0.0001519	0.999845028	1.001397931	4.930482043	0.999996927
0.5	1	0	1	6.62E-05	0.999932574	1.000669588	4.741037056	0.99999882	6.62E-05	0.999932574	1.000669588	4.741037056	0.99999882
0.5	1	0.25	0	0.989995014	0.009995014	8.651260161	196.3594212	0.999990027	0.989995014	0.009995014	8.651260161	196.3594212	0.999990027
0.5	1	0.25	0.1	0.677549291	0.322441148	3.12295014	42.12218489	0.999990439	0.677549291	0.322441148	3.12295014	42.12218489	0.999990439
0.5	1	0.25	0.25	0.405948872	0.59404308	2.079012513	21.97797581	0.999991951	0.405948872	0.59404308	2.079012513	21.97797581	0.999991951
0.5	1	0.25	0.5	0.194343495	0.805651493	1.534130432	13.84079925	0.999994987	0.194343495	0.805651493	1.534130432	13.84079925	0.999994987
0.5	1	0.25	0.75	0.101434601	0.898557505	1.310625982	10.79864829	0.999992106	0.101434601	0.898557505	1.310625982	10.79864829	0.999992106
0.5	1	0.25	0.9	0.07048622	0.929509294	1.23200164	9.721979496	0.999995514	0.07048622	0.929509294	1.23200164	9.721979496	0.999995514
0.5	1	0.25	1	0.055740153	0.944250389	1.192558751	9.167569551	0.999990542	0.055740153	0.944250389	1.192558751	9.167569551	0.999990542
0.5	1	0.5	0	0.989995014	0.009995014	8.651260161	196.3594212	0.999990027	0.989995014	0.009995014	8.651260161	196.3594212	0.999990027
0.5	1	0.5	0.1	0.852900617	0.147089851	4.546933434	80.50815545	0.999990467	0.852900617	0.147089851	4.546933434	80.50815545	0.999990467
0.5	1	0.5	0.25	0.681329024	0.318662329	3.143405935	42.58466533	0.999991353	0.681329024	0.318662329	3.143405935	42.58466533	0.999991353
0.5	1	0.5	0.5	0.48274685	0.517243251	2.315296099	25.96969477	0.999990101	0.48274685	0.517243251	2.315296099	25.96969477	0.999990101
0.5	1	0.5	0.75	0.351890169	0.648102529	1.928436032	19.59075439	0.999992697	0.351890169	0.648102529	1.928436032	19.59075439	0.999992697
0.5	1	0.5	0.9	0.294192736	0.705799262	1.778142564	17.32017716	0.999991998	0.294192736	0.705799262	1.778142564	17.32017716	0.999991998
0.5	1	0.5	1	0.262055748	0.737935992	1.697926493	16.15045581	0.99999174	0.262055748	0.737935992	1.697926493	16.15045581	0.99999174
0.5	1	0.75	0	0.989995014	0.009995014	8.651260161	196.3594212	0.999990027	0.989995014	0.009995014	8.651260161	196.3594212	0.999990027
0.5	1	0.75	0.1	0.944017604	0.055972486	6.560886052	144.4952614	0.999990089	0.944017604	0.055972486	6.560886052	144.4952614	0.999990089
0.5	1	0.75	0.25	0.868007816	0.131982645	4.756182218	87.06709223	0.999990461	0.868007816	0.131982645	4.756182218	87.06709223	0.999990461
0.5	1	0.75	0.5	0.758083644	0.24190738	3.628411733	54.33456821	0.999991024	0.758083644	0.24190738	3.628411733	54.33456821	0.999991024
0.5	1	0.75	0.75	0.665658725	0.334332031	3.060260312	40.72223173	0.999990756	0.665658725	0.334332031	3.060260312	40.72223173	0.999990756
0.5	1	0.75	0.9	0.61713571	0.382856167	2.827240362	35.73837608	0.999991877	0.61713571	0.382856167	2.827240362	35.73837608	0.999991877
0.5	1	0.75	1	0.587292628	0.412698171	2.699065855	33.14263284	0.999990799	0.587292628	0.412698171	2.699065855	33.14263284	0.999990799
0.5	1	1	0	0.989995014	0.009995014	8.651260161	196.3594212	0.999990027	0.989995014	0.009995014	8.651260161	196.3594212	0.999990027
0.5	1	1	0.1	0.989995014	0.009995014	8.651260161	196.3594212	0.999990027	0.989995014	0.009995014	8.651260161	196.3594212	0.999990027
0.5	1	1	0.25	0.989995014	0.009995014	8.651260161	196.3594212	0.999990027	0.989995014	0.009995014	8.651260161	196.3594212	0.999990027
0.5	1	1	0.5	0.989995014	0.009995014	8.651260161	196.3594212	0.999990027	0.989995014	0.009995014	8.651260161	196.3594212	0.999990027
0.5	1	1	0.75	0.989995014	0.009995014	8.651260161	196.3594212	0.999990027	0.989995014	0.009995014	8.651260161	196.3594212	0.999990027
0.5	1	1	0.9	0.989995014	0.009995014	8.651260161	196.3594212	0.999990027	0.989995014	0.009995014	8.651260161	196.3594212	0.999990027
0.5	1	1	1	0.989995014	0.009995014	8.651260161	196.3594212	0.999990027	0.989995014	0.009995014	8.651260161	196.3594212	0.999990027
0.75	0	0	0	0.989995014	0.009995014	8.651260161	196.3594212	0.999990027	0.989995014	0.009995014	8.651260161	196.3594212	0.999990027
0.75	0	0	0.1	0.234048232	0.765945463	1.629513617	15.17390606	0.999993695	0.234048232	0.765945463	1.629513617	15.17390606	0.999993695
0.75	0	0	0.25	0.046021761	0.953974938	1.16546878	8.776489912	0.999996699	0.046021761	0.953974938	1.16546878	8.776489912	0.999996699
0.75	0	0	0.5	0.004602794	0.9953939	1.025971875	6.245124154	0.999996694	0.004602794	0.9953939	1.025971875	6.245124154	0.999996694
0.75	0	0	0.75	0.000535245	0.999462699	1.004202983	5.284158647	0.999997944	0.000535245	0.999462699	1.004202983	5.284158647	0.999997944
0.75	0	0	0.9	0.0001519	0.999845028	1.001397931	4.930482043	0.999996927	0.0001519	0.999845028	1.001397931	4.930482043	0.999996927
0.75	0	0	1	6.62E-05	0.999932574	1.000669588	4.741037056	0.99999882	6.62E-05	0.999932574	1.000669588	4.741037056	0.99999882
0.75	0	0.25	0	0.989995014	0.009995014	8.651260161	196.3594212	0.999990027	0.989995014	0.009995014	8.651260161	196.3594212	0.999990027
0.75	0	0.25	0.1	0.234048232	0.765945463	1.629513617	15.17390606	0.999993695	0.234048232	0.765945463	1.629513617	15.17390606	0.999993695
0.75	0	0.25	0.25	0.046021761	0.953974938	1.16546878	8.776489912	0.999996699	0.046021761	0.953974938	1.16546878	8.776489912	0.999996699
0.75	0	0.25	0.5	0.004602794	0.9953939	1.025971875	6.245124154	0.999996694	0.004602794	0.9953939	1.025971875	6.245124154	0.999996694
0.75	0	0.25	0.75	0.000535245	0.999462699	1.004202983	5.284158647	0.999997944	0.000535245	0.999462699	1.004202983	5.284158647	0.999997944
0.75	0	0.25	0.9	0.0001519	0.999845028	1.001397931	4.930482043	0.999996927	0.0001519	0.999845028	1.001397931	4.930482043	0.999996927
0.75	0	0.25	1	6.62E-05	0.999932574	1.000669588	4.741037056	0.99999882	6.62E-05	0.999932574	1.000669588	4.741037056	0.99999882
0.75	0	0.5	0	0.989995014	0.009995014	8.651260161	196.3594212	0.999990027	0.989995014	0.009995014	8.651260161	196.3594212	0.999990027
0.75	0	0.5	0.1	0.234048232	0.765945463	1.629513617	15.17390606	0.999993695	0.234048232	0.765945463	1.629513617	15.17390606	0.999993695
0.75	0	0.5	0.25	0.046021761	0.953974938	1.16546878	8.776489912	0.999996699	0.046021761	0.953974938	1.16546878	8.776489912	0.999996699
0.75	0	0.5	0.5	0.004602794	0.9953939	1.025971875	6.245124154	0.999996694	0.004602794	0.9953939	1.025971875	6.245124154	0.999996694
0.75	0	0.5	0.75	0.000535245	0.999462699	1.004202983	5.284158647	0.999997944	0.000535245	0.999462699	1.004202983	5.284158647	0.999997944
0.75	0	0.5	0.9	0.0001519	0.999845028	1.001397931	4.930482043	0.999996927	0.0001519	0.999845028	1.001397931	4.930482043	0.999996927
0.75	0	0.5	1	6.62E-05	0.999932574	1.000669588	4.741037056	0.99999882	6.62E-05	0.999932574	1.000669588	4.741037056	0.99999882
0.75	0	0.75	0	0.989995014	0.009995014	8.651260161	196.3594212	0.999990027	0.989995014	0.009995014	8.651260161	196.3594212	0.999990027
0.75	0	0.75	0.1	0.234048232	0.765945463	1.629513617	15.17390606	0.999993695	0.234048232	0.765945463	1.629513617	15.17390606	0.999993695
0.75	0	0.75	0.25	0.046021761	0.953974938	1.16546878	8.776489912	0.999996699	0.046021761	0.953974938	1.16546878	8.776489912	0.999996699
0.75	0	0.75	0.5	0.004602794	0.9953939	1.025971875	6.245124154	0.999996694	0.004602794	0.9953939	1.025971875	6.245124154	0.999996694
0.75	0	0.75	0.75	0.000535245	0.999462699	1.004202983	5.284158647	0.999997944	0.000535245	0.999462699	1.004202983	5.284158647	0.999997944
0.75	0	0.75	0.9	0.0001519	0.999845028	1.001397931	4.930482043	0.999996927	0.0001519	0.999845028	1.001397931	4.930482043	0.999996927
0.75	0	0.75	1	6.62E-05	0.999932574	1.000669588	4.741037056	0.99999882	6.62E-05	0.999932574	1.000669588	4.741037056	0.99999882
0.75	0	1	0	0.989995014	0.009995014	8.651260161	196.3594212	0.999990027	0.989995014	0.009995014	8.651260161	196.3594212	0.999990027
0.75	0	1	0.1	0.234048232	0.765945463	1.629513617	15.17390606	0.999993695	0.234048232	0.765945463	1.629513617	15.17390606	0.999993695
0.75	0	1	0.25	0.046021761	0.953974938	1.16546878	8.776489912	0.999996699	0.046021761	0.953974938	1.16546878	8.776489912	0.999996699
0.75	0	1	0.5	0.004602794	0.9953939	1.025971875	6.245124154	0.999996694	0.004602794	0.9953939	1.025971875	6.245124154	0.999996694
0.75	0	1	0.75	0.000535245	0.999462699	1.004202983	5.284158647	0.999997944	0.000535245	0.999462699	1.004202983	5.284158647	0.999997944
0.75	0	1	0.9	0.0001519	0.999845028	1.001397931	4.930482043	0.999996927	0.0001519	0.999845028	1.001397931	4.930482043	0.999996927
0.75	0	1	1	6.62E-05	0.999932574	1.000669588	4.741037056	0.99999882	6.62E-05	0.999932574	1.000669588	4.741037056	0.99999882
0.75	0.01	0	0	0.989995014	0.009995014	8.651260161	196.3594212	0.999990027	0.989995014	0.009995014	8.651260161	196.3594212	0.999990027
0.75	0.01	0	0.1	0.234048232	0.765945463	1.629513617	15.17390606	0.999993695	0.234048232	0.765945463	1.629513617	15.17390606	0.999993695
0.75	0.01	0	0.25	0.046021761	0.953974938	1.16546878	8.776489912	0.999996699	0.046021761	0.953974938	1.16546878	8.776489912	0.999996699
0.75	0.01	0	0.5	0.004602794	0.9953939	1.025971875	6.245124154	0.999996694	0.004602794	0.9953939	1.025971875	6.245124154	0.999996694
0.75	0.01	0	0.75	0.000535245	0.999462699	1.004202983	5.284158647	0.999997944	0.000535245	0.999462699	1.004202983	5.284158647	0.999997944
0.75	0.01	0	0.9	0.0001519	0.999845028	1.001397931	4.930482043	0.999996927	0.0001519	0.999845028	1.001397931	4.930482043	0.999996927
0.75	0.01	0	1	6.62E-05	0.999932574	1.000669588	4.741037056	0.99999882	6.62E-05	0.999932574	1.000669588	4.741037056	0.99999882
0.75	0.01	0.25	0	0.775238816	0.224719939	76.33330631	166.5862336	0.999958756	0.995933175	0.004056917	5.581003629	198.9044442	0.999990092
0.75	0.01	0.25	0.1	0.030149581	0.969840932	2.570561689	26.03668659	0.999990513	0.382327765	0.617663667	4.150028476	39.70700362	0.999991432
0.75	0.01	0.25	0.25	0.008516277	0.991474874	1.137354037	10.91246409	0.999991151	0.052048722	0.947943282	1.270404723	14.85567663	0.999992004
0.75	0.01	0.25	0.5	0.001575448	0.998416418	1.025501656	6.607405685	0.999991866	0.005217158	0.994775199	1.034700845	6.982126073	0.999992357
0.75	0.01	0.25	0.75	0.000317154	0.999679368	1.006475993	5.457915661	0.999996523	0.000630034	0.99936756	1.005798479	5.559199206	0.999997594
0.75	0.01	0.25	0.9	0.000123565	0.999874474	1.002878681	5.077432002	0.999998039	0.000183281	0.999814462	1.001955055	5.11279945	0.999997743
0.75	0.01	0.25	1	6.63E-05	0.999929216	1.00167196	4.878273781	0.999995529	8.13E-05	0.999913743	1.000940885	4.88028248	0.999995009
0.75	0.01	0.5	0	0.614100094	0.385843687	109.9272924	146.592106	0.999943781	0.997462073	0.002528015	4.319901313	198.5321433	0.999990088
0.75	0.01	0.5	0.1	0.012481139	0.987508978	17.14251506	45.03267946	0.999990117	0.775491495	0.224498853	7.034529749	80.78528287	0.999990348
0.75	0.01	0.5	0.25	0.001866416	0.998124519	2.056044918	17.4137305	0.999990934	0.13466429	0.865326484	5.700002455	36.81027097	0.999990774
0.75	0.01	0.5	0.5	0.0005484	0.99944168	1.03408914	7.740941211	0.99999008	0.006030897	0.993961475	1.080408213	11.96756029	0.999992372
0.75	0.01	0.5	0.75	0.000188674	0.999806848	1.010174878	5.736275227	0.999995523	0.000739629	0.999257296	1.011629094	6.606478292	0.999996925
0.75	0.01	0.5	0.9	0.000100661	0.999896651	1.005429505	5.258919009	0.999997312	0.000219756	0.999772992	1.004029228	5.773996724	0.999992748
0.75	0.01	0.5	1	6.64E-05	0.999931147	1.003593403	5.031870681	0.999997586	9.89E-05	0.999899595	1.001970747	5.392136496	0.999998519
0.75	0.01	0.75	0	0.520547085	0.479393317	126.527279	133.9062901	0.999940402	0.998023648	0.001966443	3.760833741	198.1434907	0.999990091
0.75	0.01	0.75	0.1	0.052895707	0.947094361	78.462093	80.59939019	0.999990069	0.941521121	0.05846904	8.024771168	145.6844632	0.999990162
0.75	0.01	0.75	0.25	0.001441153	0.99854927	22.60704066	32.63101304	0.999990424	0.541189239	0.458800866	12.20874723	83.38678741	0.999990105
0.75	0.01	0.75	0.5	0.000197389	0.99979332	1.242302034	10.88432298	0.99999071	0.015202629	0.98478809	7.774307136	37.16581012	0.999990718
0.75	0.01	0.75	0.75	0.000112767	0.999878478	1.016580172	6.188221345	0.999991246	0.000872805	0.99911787	1.031904871	9.542332176	0.999990675
0.75	0.01	0.75	0.9	8.22E-05	0.999909831	1.009663073	5.487938012	0.999991991	0.000262638	0.9997345	1.01041489	7.043215334	0.999997138
0.75	0.01	0.75	1	6.67E-05	0.999931517	1.006945657	5.206027149	0.999998171	0.000119719	0.999872935	1.00516972	6.334929649	0.999992655
0.75	0.01	1	0	0.459230339	0.540709972	136.6304691	125.0042231	0.999940311	0.99829909	0.001690913	3.442801414	197.7859592	0.999990003
0.75	0.01	1	0.1	0.368630418	0.631314209	148.1012138	108.8782923	0.999944627	0.992286131	0.00770392	8.377884015	197.9170382	0.999990051
0.75	0.01	1	0.25	0.221329524	0.778629397	166.4059274	79.44031234	0.999958921	0.967885092	0.032104921	22.18326818	194.6833419	0.999990013
0.75	0.01	1	0.5	0.040615893	0.959374087	193.9768059	29.26390007	0.99998998	0.837681099	0.162284989	66.70765623	178.6499724	0.999966089
0.75	0.01	1	0.75	0.00031769	0.999672359	159.5959359	7.202440736	0.999990049	0.317546834	0.68239856	160.5357381	104.5466238	0.999945394
0.75	0.01	1	0.9	6.72E-05	0.999922862	1.016690095	5.788544974	0.999990097	0.000316163	0.999673934	1.130936705	10.58329979	0.999990097
0.75	0.01	1	1	6.70E-05	0.999924087	1.012488975	5.407866652	0.999991085	0.000144708	0.9998492	1.015436178	7.984948912	0.999993908
0.75	0.02	0	0	0.989995014	0.009995014	8.651260161	196.3594212	0.999990027	0.989995014	0.009995014	8.651260161	196.3594212	0.999990027
0.75	0.02	0	0.1	0.234048232	0.765945463	1.629513617	15.17390606	0.999993695	0.234048232	0.765945463	1.629513617	15.17390606	0.999993695
0.75	0.02	0	0.25	0.046021761	0.953974938	1.16546878	8.776489912	0.999996699	0.046021761	0.953974938	1.16546878	8.776489912	0.999996699
0.75	0.02	0	0.5	0.004602794	0.9953939	1.025971875	6.245124154	0.999996694	0.004602794	0.9953939	1.025971875	6.245124154	0.999996694
0.75	0.02	0	0.75	0.000535245	0.999462699	1.004202983	5.284158647	0.999997944	0.000535245	0.999462699	1.004202983	5.284158647	0.999997944
0.75	0.02	0	0.9	0.0001519	0.999845028	1.001397931	4.930482043	0.999996927	0.0001519	0.999845028	1.001397931	4.930482043	0.999996927
0.75	0.02	0	1	6.62E-05	0.999932574	1.000669588	4.741037056	0.99999882	6.62E-05	0.999932574	1.000669588	4.741037056	0.99999882
0.75	0.02	0.25	0	0.816168552	0.183796343	65.98061276	169.9499142	0.999964895	0.996606779	0.003383311	5.038847085	198.8363029	0.999990089
0.75	0.02	0.25	0.1	0.04118236	0.958807861	3.682890475	29.0880808	0.999990221	0.45866859	0.541321742	4.411685406	41.08081015	0.999990333
0.75	0.02	0.25	0.25	0.010131692	0.989860548	1.308084235	12.97181643	0.99999224	0.059581988	0.940411084	1.446166454	16.79631734	0.999993072
0.75	0.02	0.25	0.5	0.001845014	0.998150085	1.048458667	7.256160471	0.999995099	0.005891217	0.994103522	1.044929681	7.414005102	0.999994739
0.75	0.02	0.25	0.75	0.000379264	0.999613575	1.013400915	5.756517724	0.999992839	0.000736847	0.999258544	1.007731921	5.76441415	0.99999539
0.75	0.02	0.25	0.9	0.000150165	0.999847935	1.006450403	5.296072015	0.999998101	0.000219455	0.99977661	1.002650599	5.260824326	0.999996066
0.75	0.02	0.25	1	8.15E-05	0.999915905	1.00396242	5.064667749	0.999997415	9.89E-05	0.999899943	1.001285123	5.004435371	0.999998799
0.75	0.02	0.5	0	0.72734839	0.272604789	88.17879943	160.2795285	0.999953179	0.997943176	0.002046908	3.841223635	198.2869278	0.999990084
0.75	0.02	0.5	0.1	0.039543606	0.960446925	19.43990365	55.05087429	0.999990531	0.834559688	0.165430785	6.064634264	81.54235901	0.999990472
0.75	0.02	0.5	0.25	0.00412621	0.995863944	4.866126765	24.80097832	0.999990154	0.229636182	0.770354015	6.13384319	39.29315832	0.999990196
0.75	0.02	0.5	0.5	0.000816125	0.99917649	1.238021257	10.29861478	0.999992615	0.008140723	0.991851044	1.295345162	16.018931	0.999991767
0.75	0.02	0.5	0.75	0.000276666	0.999715323	1.040187186	6.634191367	0.999991988	0.001001835	0.998988571	1.025210359	7.401388497	0.999990406
0.75	0.02	0.5	0.9	0.000149825	0.999841157	1.021330632	5.82838081	0.999990982	0.000309434	0.999684536	1.00902453	6.277307323	0.99999397
0.75	0.02	0.5	1	0.000100114	0.999897666	1.014560303	5.485594487	0.99999778	0.000143266	0.999851806	1.004548528	5.810258245	0.999995072
0.75	0.02	0.75	0	0.682903678	0.317044577	98.6327049	155.8931587	0.999948254	0.998384137	0.001605874	3.344827267	197.7548137	0.999990011
0.75	0.02	0.75	0.1	0.1657925	0.834197631	60.23645918	105.4235355	0.99999013	0.958394152	0.041595877	6.530936324	146.143279	0.999990029
0.75	0.02	0.75	0.25	0.014930935	0.985059552	27.2432093	52.45912282	0.999990488	0.672549936	0.327440169	9.993412686	85.62766655	0.999990105
0.75	0.02	0.75	0.5	0.000723355	0.999267769	7.315290942	22.20848928	0.999991124	0.063648153	0.93634194	10.60470429	43.98494967	0.999990093
0.75	0.02	0.75	0.75	0.000213725	0.999777859	1.197431359	8.817166813	0.999991585	0.001433191	0.99855759	1.223142009	16.56164386	0.999990781
0.75	0.02	0.75	0.9	0.000152428	0.999839202	1.066276938	6.739284871	0.999991631	0.000433884	0.999556829	1.039578846	8.586198363	0.999990713
0.75	0.02	0.75	1	0.000123715	0.999868139	1.043915403	6.102457742	0.999991854	0.000204051	0.999789079	1.019436695	7.305803171	0.99999313
0.75	0.02	1	0	0.655921934	0.344023633	104.8087294	153.3262797	0.999945567	0.998627713	0.001362332	3.055520941	197.4689614	0.999990045
0.75	0.02	1	0.1	0.618281376	0.381662266	110.7805265	147.3165086	0.999943641	0.994604577	0.005385501	6.631339973	198.0671065	0.999990078
0.75	0.02	1	0.25	0.545999949	0.453942049	121.1087998	135.1281375	0.999941998	0.979823832	0.020166254	15.99462004	196.1282571	0.999990086
0.75	0.02	1	0.5	0.354821442	0.64512773	143.5612925	99.30398344	0.999949172	0.911202494	0.088777143	44.78979834	187.5213224	0.999979637
0.75	0.02	1	0.75	0.058248725	0.941738626	180.2463328	32.47075136	0.999987351	0.689754634	0.31019223	100.7127483	160.7107526	0.999946864
0.75	0.02	1	0.9	0.000305047	0.999685002	97.218321	9.212253457	0.999990048	0.259581922	0.740369051	168.952129	93.83492906	0.999950973
0.75	0.02	1	1	0.000156803	0.999834392	1.138935186	7.204196311	0.999991195	0.000298676	0.999694742	1.127347932	12.4685089	0.999993418
0.75	0.03	0	0	0.989995014	0.009995014	8.651260161	196.3594212	0.999990027	0.989995014	0.009995014	8.651260161	196.3594212	0.999990027
0.75	0.03	0	0.1	0.234048232	0.765945463	1.629513617	15.17390606	0.999993695	0.234048232	0.765945463	1.629513617	15.17390606	0.999993695
0.75	0.03	0	0.25	0.046021761	0.953974938	1.16546878	8.776489912	0.999996699	0.046021761	0.953974938	1.16546878	8.776489912	0.999996699
0.75	0.03	0	0.5	0.004602794	0.9953939	1.025971875	6.245124154	0.999996694	0.004602794	0.9953939	1.025971875	6.245124154	0.999996694
0.75	0.03	0	0.75	0.000535245	0.999462699	1.004202983	5.284158647	0.999997944	0.000535245	0.999462699	1.004202983	5.284158647	0.999997944
0.75	0.03	0	0.9	0.0001519	0.999845028	1.001397931	4.930482043	0.999996927	0.0001519	0.999845028	1.001397931	4.930482043	0.999996927
0.75	0.03	0	1	6.62E-05	0.999932574	1.000669588	4.741037056	0.99999882	6.62E-05	0.999932574	1.000669588	4.741037056	0.99999882
0.75	0.03	0.25	0	0.854034167	0.145936135	57.57843352	175.8925947	0.999970302	0.996992655	0.002997435	4.701488639	198.7539956	0.99999009
0.75	0.03	0.25	0.1	0.053474696	0.9465165	4.372570092	31.18514824	0.999991195	0.512193979	0.487796163	4.428345023	41.77243943	0.999990142
0.75	0.03	0.25	0.25	0.012153019	0.987839654	1.520044578	14.85904435	0.999992673	0.068427609	0.931564119	1.647352417	17.87160161	0.999991728
0.75	0.03	0.25	0.5	0.002166656	0.997825871	1.088259739	8.136422376	0.999992527	0.006628859	0.993362568	1.056675496	7.78561779	0.999991427
0.75	0.03	0.25	0.75	0.000452075	0.999542607	1.02532115	6.178645535	0.999994682	0.000856598	0.99913571	1.010014762	5.930406427	0.999992308
0.75	0.03	0.25	0.9	0.000181501	0.999815777	1.012838591	5.592007253	0.999997278	0.000260888	0.999733435	1.003496894	5.38509384	0.999994323
0.75	0.03	0.25	1	9.95E-05	0.999898162	1.008216244	5.310911386	0.999997689	0.000119311	0.999878945	1.001711364	5.112591357	0.999998256
0.75	0.03	0.5	0	0.797999133	0.201961854	74.30126078	171.1253635	0.999960987	0.998194337	0.00179575	3.563832033	198.0791796	0.999990087
0.75	0.03	0.5	0.1	0.076526597	0.923463744	19.04275037	61.12965659	0.999990342	0.863859222	0.136131171	5.487455971	81.8639234	0.999990393
0.75	0.03	0.5	0.25	0.008774732	0.991215699	6.530618854	28.78994726	0.999990431	0.306429122	0.693561493	5.991943475	40.49199928	0.999990615
0.75	0.03	0.5	0.5	0.00136014	0.99863147	1.983033864	15.34481823	0.99999161	0.011539227	0.98845195	1.782108905	18.31804565	0.999991177
0.75	0.03	0.5	0.75	0.000410729	0.999582068	1.160633848	8.554650452	0.999992798	0.001335438	0.99865814	1.047081599	8.169721191	0.999993578
0.75	0.03	0.5	0.9	0.000221116	0.999773802	1.071585369	6.918598631	0.999994918	0.000425763	0.999568837	1.017093727	6.699050315	0.9999946
0.75	0.03	0.5	1	0.000148476	0.99984749	1.046979325	6.288497527	0.999995967	0.000202052	0.999795852	1.008860316	6.143422308	0.999997904
0.75	0.03	0.75	0	0.771044866	0.228911946	81.93165136	169.0511096	0.999956812	0.998596813	0.001393208	3.092357901	197.5114572	0.999990021
0.75	0.03	0.75	0.1	0.274693061	0.725297108	50.73969119	117.914064	0.999990168	0.966679893	0.033310141	5.718538236	146.3218964	0.999990034
0.75	0.03	0.75	0.25	0.047603026	0.952387452	25.41681888	62.89635442	0.999990477	0.738971942	0.261018341	8.721084546	86.52762879	0.999990283
0.75	0.03	0.75	0.5	0.004047682	0.995942558	11.94939383	33.74229061	0.999990239	0.129495688	0.870494707	10.23579434	47.09948723	0.999990395
0.75	0.03	0.75	0.75	0.000676327	0.999315268	4.74264599	20.65004402	0.999991595	0.002745119	0.997245146	2.612480426	23.57962788	0.999990265
0.75	0.03	0.75	0.9	0.000327034	0.999664199	1.99771726	12.52350241	0.999991233	0.000699687	0.999291395	1.115396178	10.68869845	0.999991082
0.75	0.03	0.75	1	0.000238206	0.999753887	1.342461462	9.110129807	0.999992093	0.000333412	0.99966223	1.051798646	8.317799213	0.999995643
0.75	0.03	1	0	0.755098384	0.244856056	86.32526663	167.8598088	0.99995444	0.998825193	0.001164808	2.813783177	197.1349655	0.999990001
0.75	0.03	1	0.1	0.738551735	0.261400857	89.67591426	165.5233774	0.999952592	0.995655489	0.00433454	5.746565348	197.9957405	0.999990029
0.75	0.03	1	0.25	0.709569924	0.290379793	95.24657158	161.34323	0.999949717	0.984635428	0.015354609	13.17445621	196.6779743	0.999990037
0.75	0.03	1	0.5	0.645011572	0.354933373	106.4947135	151.6123661	0.999944945	0.937599315	0.062385894	35.16556956	190.7430648	0.999985209
0.75	0.03	1	0.75	0.54479251	0.455149304	121.4655211	135.2535505	0.999941814	0.805887175	0.19407379	75.21849239	175.1108825	0.999960965
0.75	0.03	1	0.9	0.448323055	0.551620331	133.7462605	117.9390207	0.999943386	0.592953872	0.406986169	118.6937192	148.0181545	0.999940041
0.75	0.03	1	1	0.349626126	0.650323007	144.9092914	98.7713447	0.999949133	0.228040599	0.771914084	173.4798483	87.87833201	0.999954682
0.75	0.04	0	0	0.989995014	0.009995014	8.651260161	196.3594212	0.999990027	0.989995014	0.009995014	8.651260161	196.3594212	0.999990027
0.75	0.04	0	0.1	0.234048232	0.765945463	1.629513617	15.17390606	0.999993695	0.234048232	0.765945463	1.629513617	15.17390606	0.999993695
0.75	0.04	0	0.25	0.046021761	0.953974938	1.16546878	8.776489912	0.999996699	0.046021761	0.953974938	1.16546878	8.776489912	0.999996699
0.75	0.04	0	0.5	0.004602794	0.9953939	1.025971875	6.245124154	0.999996694	0.004602794	0.9953939	1.025971875	6.245124154	0.999996694
0.75	0.04	0	0.75	0.000535245	0.999462699	1.004202983	5.284158647	0.999997944	0.000535245	0.999462699	1.004202983	5.284158647	0.999997944
0.75	0.04	0	0.9	0.0001519	0.999845028	1.001397931	4.930482043	0.999996927	0.0001519	0.999845028	1.001397931	4.930482043	0.999996927
0.75	0.04	0	1	6.62E-05	0.999932574	1.000669588	4.741037056	0.99999882	6.62E-05	0.999932574	1.000669588	4.741037056	0.99999882
0.75	0.04	0.25	0	0.878204421	0.121769734	51.66416474	179.946755	0.999974155	0.997263597	0.002726434	4.452808372	198.6642651	0.999990031
0.75	0.04	0.25	0.1	0.066097939	0.933892416	4.780324658	32.52321048	0.999990355	0.553186756	0.446803501	4.376093746	42.2059837	0.999990257
0.75	0.04	0.25	0.25	0.014419045	0.985573749	1.699652426	15.80681686	0.999992794	0.078303243	0.921688642	1.840341708	18.59424874	0.999991885
0.75	0.04	0.25	0.5	0.002547143	0.997446555	1.142905096	9.068302675	0.999993698	0.007433941	0.992561151	1.069921396	8.129010652	0.999995092
0.75	0.04	0.25	0.75	0.0005378	0.999457429	1.044242838	6.721238533	0.999995228	0.00099022	0.9990077	1.012651563	6.073858578	0.999997919
0.75	0.04	0.25	0.9	0.000218469	0.999776404	1.023371374	5.984089082	0.999994873	0.000308062	0.999684165	1.004503748	5.493634279	0.999992227
0.75	0.04	0.25	1	0.000120874	0.999876067	1.015428405	5.628853796	0.999996941	0.000142936	0.999854751	1.002227791	5.208239398	0.999997687
0.75	0.04	0.5	0	0.838002184	0.161964532	65.04396817	176.9667109	0.999966716	0.998364258	0.00162582	3.364494699	197.8872554	0.999990078
0.75	0.04	0.5	0.1	0.115986402	0.884004014	18.22390714	64.70349096	0.999990416	0.882320197	0.117670311	5.083144149	82.05443487	0.999990508
0.75	0.04	0.5	0.25	0.015602686	0.984387821	7.195512988	30.92602133	0.999990506	0.36822378	0.631766449	5.766551155	41.22514716	0.999990228
0.75	0.04	0.5	0.5	0.00230025	0.997690852	2.696478077	17.45905559	0.999991102	0.016676776	0.983314227	2.360601978	19.74459256	0.999991003
0.75	0.04	0.5	0.75	0.000639687	0.999352843	1.500386879	11.7824738	0.999992531	0.001757335	0.998233252	1.079531906	8.969299069	0.999990587
0.75	0.04	0.5	0.9	0.000333206	0.999659521	1.236891112	9.148078975	0.999992728	0.000574317	0.999420203	1.028821346	7.094405015	0.99999452
0.75	0.04	0.5	1	0.000221475	0.999770856	1.14649993	7.89875275	0.999992331	0.000278456	0.999715726	1.015279458	6.443297002	0.999994182
0.75	0.04	0.75	0	0.819280001	0.180683383	70.99818618	175.7138227	0.999963385	0.998731513	0.001258517	2.920624856	197.3322522	0.99999003
0.75	0.04	0.75	0.1	0.360467749	0.639522393	44.55446853	124.2339403	0.999990143	0.971468693	0.028521419	5.207363076	146.4150693	0.999990112
0.75	0.04	0.75	0.25	0.089592184	0.910398052	23.45448591	68.27107664	0.999990236	0.780212423	0.219777729	7.854763454	87.01204345	0.999990152
0.75	0.04	0.75	0.5	0.012065135	0.987925528	12.56824809	38.19010297	0.999990662	0.19505302	0.804937772	9.620629714	48.89643453	0.999990791
0.75	0.04	0.75	0.75	0.002403405	0.9975873	7.309537901	26.3487622	0.999990704	0.006204244	0.993786006	4.907497358	27.51715476	0.999990251
0.75	0.04	0.75	0.9	0.001092523	0.998899004	5.066392047	21.80788786	0.999991528	0.001127825	0.998862277	1.306065147	13.79768111	0.999990102
0.75	0.04	0.75	1	0.000693049	0.999298019	3.825257396	19.03097793	0.999991067	0.000529435	0.999461215	1.114577924	9.530678289	0.99999065
0.75	0.04	1	0	0.808400167	0.191561322	74.37679622	175.0103368	0.999961488	0.998944194	0.001045882	2.651457493	196.8592409	0.999990075
0.75	0.04	1	0.1	0.799201895	0.200758274	76.52911353	173.7783963	0.999960169	0.996264653	0.00372538	5.194630454	197.8990667	0.999990033
0.75	0.04	1	0.25	0.784123749	0.21583436	79.94482203	171.7399296	0.999958109	0.987364812	0.012625238	11.45375326	196.9716545	0.99999005
0.75	0.04	1	0.5	0.754436531	0.245517889	86.30199114	167.6554797	0.999954419	0.951427455	0.048560828	29.51937379	192.457065	0.999988283
0.75	0.04	1	0.75	0.716269528	0.283680852	93.85726987	162.2625799	0.99995038	0.859381958	0.140587756	61.06732744	181.5339838	0.999969714
0.75	0.04	1	0.9	0.687162824	0.312784997	99.22221077	158.0401441	0.999947822	0.728369321	0.271581445	92.94482285	165.7049528	0.999950766
0.75	0.04	1	1	0.664022766	0.335923337	103.2745539	154.6138655	0.999946104	0.54517613	0.45476224	126.6845019	141.3357	0.999938371
0.75	0.05	0	0	0.989995014	0.009995014	8.651260161	196.3594212	0.999990027	0.989995014	0.009995014	8.651260161	196.3594212	0.999990027
0.75	0.05	0	0.1	0.234048232	0.765945463	1.629513617	15.17390606	0.999993695	0.234048232	0.765945463	1.629513617	15.17390606	0.999993695
0.75	0.05	0	0.25	0.046021761	0.953974938	1.16546878	8.776489912	0.999996699	0.046021761	0.953974938	1.16546878	8.776489912	0.999996699
0.75	0.05	0	0.5	0.004602794	0.9953939	1.025971875	6.245124154	0.999996694	0.004602794	0.9953939	1.025971875	6.245124154	0.999996694
0.75	0.05	0	0.75	0.000535245	0.999462699	1.004202983	5.284158647	0.999997944	0.000535245	0.999462699	1.004202983	5.284158647	0.999997944
0.75	0.05	0	0.9	0.0001519	0.999845028	1.001397931	4.930482043	0.999996927	0.0001519	0.999845028	1.001397931	4.930482043	0.999996927
0.75	0.05	0	1	6.62E-05	0.999932574	1.000669588	4.741037056	0.99999882	6.62E-05	0.999932574	1.000669588	4.741037056	0.99999882
0.75	0.05	0.25	0	0.894709115	0.105267912	47.20653491	182.6401391	0.999977027	0.997461796	0.002528284	4.260629128	198.5896683	0.999990081
0.75	0.05	0.25	0.1	0.078796223	0.921193966	5.028967119	33.48174369	0.999990188	0.586077018	0.413913467	4.300771895	42.51047497	0.999990486
0.75	0.05	0.25	0.25	0.016829422	0.983161318	1.836847294	16.36952067	0.99999074	0.08895946	0.911033374	2.010647148	19.13003027	0.999992834
0.75	0.05	0.25	0.5	0.002979285	0.997014792	1.197248353	9.723760636	0.999994077	0.008310219	0.991684216	1.084613501	8.452927439	0.999994435
0.75	0.05	0.25	0.75	0.000638211	0.999353909	1.069515109	7.283197861	0.99999212	0.001138653	0.99885803	1.015640735	6.203504387	0.999996683
0.75	0.05	0.25	0.9	0.000262059	0.999728803	1.038859117	6.44343016	0.999990862	0.000361475	0.999637104	1.005678289	5.591312766	0.99999858
0.75	0.05	0.25	1	0.000146152	0.999848934	1.026506369	6.022492205	0.999995086	0.000170053	0.999826977	1.002841474	5.29449948	0.99999703
0.75	0.05	0.5	0	0.863948113	0.136022849	58.30689023	180.5953269	0.999970962	0.998497735	0.001492296	3.205805809	197.7128609	0.999990031
0.75	0.05	0.5	0.1	0.154604645	0.84538561	17.3940215	67.09730972	0.999990255	0.895435255	0.104555143	4.773941307	82.18060587	0.999990398
0.75	0.05	0.5	0.25	0.024121168	0.97586929	7.433230703	32.34753627	0.999990458	0.419252756	0.58073743	5.539496096	41.72142501	0.999990187
0.75	0.05	0.5	0.5	0.0036497	0.996340515	3.152919601	18.51081113	0.999990215	0.023686847	0.976305611	2.850286072	20.73988212	0.999992458
0.75	0.05	0.5	0.75	0.000992709	0.99899743	1.84238107	13.2597481	0.999990139	0.002288205	0.997705425	1.124721763	9.799729632	0.99999363
0.75	0.05	0.5	0.9	0.000510171	0.999483823	1.494790164	11.14891308	0.999993994	0.000761479	0.999232346	1.044654485	7.482405013	0.999993825
0.75	0.05	0.5	1	0.000336247	0.999656862	1.348174915	9.953499878	0.999993109	0.00037607	0.999621126	1.024079526	6.726939882	0.999997197
0.75	0.05	0.75	0	0.849978736	0.149989536	63.15620424	179.7652525	0.999968272	0.998838644	0.001151368	2.782577671	197.1448209	0.999990013
0.75	0.05	0.75	0.1	0.428019587	0.571970542	40.1145456	128.0919492	0.999990129	0.974813975	0.025176104	4.827423605	146.4495391	0.999990079
0.75	0.05	0.75	0.25	0.133387903	0.866602109	21.81676509	71.61721992	0.999990011	0.808652303	0.191338004	7.219641754	87.32413333	0.999990308
0.75	0.05	0.75	0.5	0.024348542	0.975642098	12.37161386	40.81282669	0.99999064	0.254540657	0.745450386	9.044596003	50.06561401	0.999991043
0.75	0.05	0.75	0.75	0.005919684	0.994071781	8.02210742	28.7644741	0.999991466	0.013180097	0.986810214	6.351722178	29.9463385	0.999990311
0.75	0.05	0.75	0.9	0.002862029	0.997128632	6.244172352	24.44450613	0.999990661	0.001866279	0.998125069	1.770458286	17.68219703	0.999991349
0.75	0.05	0.75	1	0.001844869	0.998145345	5.255015149	22.14686423	0.999990214	0.000826399	0.999168482	1.226168553	11.05957841	0.999994882
0.75	0.05	1	0	0.841944163	0.158022581	65.88584713	179.3047072	0.999966744	0.999027648	0.000962357	2.529935615	196.6027482	0.999990005
0.75	0.05	1	0.1	0.836233463	0.163732351	67.36446116	178.5592504	0.999965813	0.996696286	0.00329377	4.791511148	197.8119137	0.999990056
0.75	0.05	1	0.25	0.827111454	0.172852911	69.672986	177.3622167	0.999964365	0.989140174	0.01084986	10.27437599	197.1516564	0.999990034
0.75	0.05	1	0.5	0.81013499	0.189826803	73.80737974	175.1137788	0.999961794	0.96003391	0.039956146	25.70723533	193.5244394	0.999990056
0.75	0.05	1	0.75	0.790299446	0.209659547	78.39753525	172.4522354	0.999958992	0.8898574	0.110117956	51.93085582	185.1657782	0.999975356
0.75	0.05	1	0.9	0.776588397	0.223368786	81.43437154	170.5906248	0.999957183	0.798092641	0.201867125	77.20419574	174.2837405	0.999959765
0.75	0.05	1	1	0.766486242	0.233469674	83.6066702	169.207481	0.999955916	0.683165686	0.316780513	102.0997291	159.9903744	0.999946199
0.75	0.06	0	0	0.989995014	0.009995014	8.651260161	196.3594212	0.999990027	0.989995014	0.009995014	8.651260161	196.3594212	0.999990027
0.75	0.06	0	0.1	0.234048232	0.765945463	1.629513617	15.17390606	0.999993695	0.234048232	0.765945463	1.629513617	15.17390606	0.999993695
0.75	0.06	0	0.25	0.046021761	0.953974938	1.16546878	8.776489912	0.999996699	0.046021761	0.953974938	1.16546878	8.776489912	0.999996699
0.75	0.06	0	0.5	0.004602794	0.9953939	1.025971875	6.245124154	0.999996694	0.004602794	0.9953939	1.025971875	6.245124154	0.999996694
0.75	0.06	0	0.75	0.000535245	0.999462699	1.004202983	5.284158647	0.999997944	0.000535245	0.999462699	1.004202983	5.284158647	0.999997944
0.75	0.06	0	0.9	0.0001519	0.999845028	1.001397931	4.930482043	0.999996927	0.0001519	0.999845028	1.001397931	4.930482043	0.999996927
0.75	0.06	0	1	6.62E-05	0.999932574	1.000669588	4.741037056	0.99999882	6.62E-05	0.999932574	1.000669588	4.741037056	0.99999882
0.75	0.06	0.25	0	0.906816172	0.09316309	43.67820403	184.5654097	0.999979262	0.997622816	0.002367219	4.09979585	198.5016197	0.999990035
0.75	0.06	0.25	0.1	0.091549762	0.908440678	5.185444461	34.23005964	0.99999044	0.613161864	0.386828893	4.217491616	42.73714619	0.999990757
0.75	0.06	0.25	0.25	0.019351355	0.980641173	1.941350965	16.76613207	0.999992528	0.100187429	0.899803742	2.154399215	19.55072505	0.999991171
0.75	0.06	0.25	0.5	0.003452555	0.996539217	1.24247767	10.10737954	0.999991772	0.009261263	0.99073324	1.100660577	8.760346663	0.999994503
0.75	0.06	0.25	0.75	0.000753463	0.99923984	1.095927702	7.700885473	0.999993303	0.00130285	0.998692023	1.018975335	6.324090698	0.999994873
0.75	0.06	0.25	0.9	0.000312983	0.999677087	1.057603842	6.861530898	0.99999007	0.000421637	0.999576457	1.007024966	5.681236089	0.999998094
0.75	0.06	0.25	1	0.000175925	0.999817938	1.041037025	6.420982283	0.999993863	0.000200996	0.999795258	1.003558207	5.37347268	0.999996254
0.75	0.06	0.5	0	0.882286362	0.117687852	53.12089835	183.0892088	0.999974214	0.998588237	0.001401818	3.086234479	197.5813697	0.999990055
0.75	0.06	0.5	0.1	0.191208875	0.808781132	16.63048275	68.83769746	0.999990006	0.905363798	0.094626328	4.527019456	82.27378842	0.999990127
0.75	0.06	0.5	0.25	0.033884565	0.966106676	7.486941285	33.39987166	0.999991241	0.461760778	0.538229525	5.33134243	42.08382289	0.999990303
0.75	0.06	0.5	0.5	0.005387011	0.994603423	3.422746291	19.20458994	0.999990434	0.032473823	0.967518425	3.205067669	21.48944678	0.999992248
0.75	0.06	0.5	0.75	0.00147801	0.998512937	2.092137349	13.97771252	0.999990948	0.002952548	0.997038311	1.184153789	10.63614199	0.999990859
0.75	0.06	0.5	0.9	0.000761127	0.999232464	1.710566201	12.01704082	0.999993591	0.000994479	0.998998049	1.064882238	7.87098068	0.999992528
0.75	0.06	0.5	1	0.000502202	0.999492216	1.540302618	10.95310952	0.999994418	0.000498919	0.999493525	1.035433766	7.001872841	0.999992443
0.75	0.06	0.75	0	0.871361564	0.128610436	57.18849919	182.5075039	0.999972	0.99892278	0.001067287	2.670116238	196.9739284	0.999990067
0.75	0.06	0.75	0.1	0.482288847	0.51770122	36.71828814	130.7141676	0.999990067	0.977246601	0.022743401	4.533991182	146.4510227	0.999990003
0.75	0.06	0.75	0.25	0.175904266	0.824085766	20.46090003	73.93749228	0.999990032	0.829191405	0.170798864	6.734170006	87.54210844	0.99999027
0.75	0.06	0.75	0.5	0.039764631	0.96022636	11.9996189	42.63729149	0.999990991	0.307185371	0.692805312	8.54152209	50.88982998	0.999990683
0.75	0.06	0.75	0.75	0.011278942	0.988711856	8.163577384	30.30715685	0.999990798	0.024097986	0.975892732	6.978881549	31.65157694	0.999990719
0.75	0.06	0.75	0.9	0.005820782	0.994169415	6.634956406	25.9361284	0.999990198	0.0031988	0.996791571	2.608369967	21.1316415	0.999990372
0.75	0.06	0.75	1	0.003877042	0.996114829	5.797116812	23.67210241	0.99999187	0.001279632	0.998713631	1.412939062	12.9895283	0.999993263
0.75	0.06	1	0	0.865114826	0.134855918	59.46818555	182.1861186	0.999970744	0.999081463	0.000908618	2.439030156	196.4242271	0.99999008
0.75	0.06	1	0.1	0.861343857	0.138626222	60.52316532	181.7005281	0.999970079	0.996974062	0.00301597	4.509659882	197.7304813	0.999990032
0.75	0.06	1	0.25	0.855404412	0.144564636	62.15674268	180.9329921	0.999969048	0.990448856	0.00954124	9.374452878	197.276519	0.999990096
0.75	0.06	1	0.5	0.844638735	0.155328496	65.03508222	179.5333221	0.999967231	0.965923329	0.034066738	22.9399904	194.2473716	0.999990068
0.75	0.06	1	0.75	0.832561837	0.167403434	68.14661427	177.9502203	0.999965271	0.909485448	0.090493804	45.47164675	187.4972829	0.999979251
0.75	0.06	1	0.9	0.824544482	0.175419533	70.14887755	176.8917107	0.999964015	0.839990905	0.159975436	66.48993915	179.3186123	0.999966341
0.75	0.06	1	1	0.818819114	0.181144027	71.54967853	176.132121	0.999963141	0.758896909	0.24105749	86.31280918	169.5276076	0.9999544
0.75	0.07	0	0	0.989995014	0.009995014	8.651260161	196.3594212	0.999990027	0.989995014	0.009995014	8.651260161	196.3594212	0.999990027
0.75	0.07	0	0.1	0.234048232	0.765945463	1.629513617	15.17390606	0.999993695	0.234048232	0.765945463	1.629513617	15.17390606	0.999993695
0.75	0.07	0	0.25	0.046021761	0.953974938	1.16546878	8.776489912	0.999996699	0.046021761	0.953974938	1.16546878	8.776489912	0.999996699
0.75	0.07	0	0.5	0.004602794	0.9953939	1.025971875	6.245124154	0.999996694	0.004602794	0.9953939	1.025971875	6.245124154	0.999996694
0.75	0.07	0	0.75	0.000535245	0.999462699	1.004202983	5.284158647	0.999997944	0.000535245	0.999462699	1.004202983	5.284158647	0.999997944
0.75	0.07	0	0.9	0.0001519	0.999845028	1.001397931	4.930482043	0.999996927	0.0001519	0.999845028	1.001397931	4.930482043	0.999996927
0.75	0.07	0	1	6.62E-05	0.999932574	1.000669588	4.741037056	0.99999882	6.62E-05	0.999932574	1.000669588	4.741037056	0.99999882
0.75	0.07	0.25	0	0.916146185	0.083834873	40.78894644	186.0202374	0.999981058	0.997755719	0.002234292	3.962990241	198.4176156	0.999990011
0.75	0.07	0.25	0.1	0.104388758	0.895602182	5.285035063	34.84753439	0.99999094	0.636125974	0.363865071	4.13350832	42.91205173	0.999991045
0.75	0.07	0.25	0.25	0.021991121	0.978000187	2.023828104	17.07777333	0.999991309	0.111820119	0.888172893	2.273019376	19.89390212	0.999993012
0.75	0.07	0.25	0.5	0.003960891	0.996034089	1.277868567	10.35577732	0.99999498	0.010290389	0.98970472	1.117936465	9.052013191	0.999995109
0.75	0.07	0.25	0.75	0.000882667	0.999113439	1.118912999	7.95951594	0.999996107	0.001483764	0.998508516	1.022643868	6.438175729	0.999992281
0.75	0.07	0.25	0.9	0.000371417	0.999622314	1.075942758	7.14429563	0.999993731	0.000489068	0.99950841	1.008545659	5.765206098	0.999997478
0.75	0.07	0.25	1	0.000210532	0.999785079	1.05653711	6.720847939	0.999995611	0.000236111	0.999759217	1.004382416	5.44690854	0.999995328
0.75	0.07	0.5	0	0.896005277	0.103971506	48.97025103	184.9182369	0.999976783	0.998669076	0.001320971	2.981405813	197.4539481	0.999990046
0.75	0.07	0.5	0.1	0.225489911	0.774500159	15.94149559	70.17386334	0.99999007	0.913052787	0.086937533	4.323706128	82.34141157	0.99999032
0.75	0.07	0.5	0.25	0.044573464	0.955417562	7.455902184	34.23015045	0.999991026	0.497518657	0.502471841	5.142334515	42.35989265	0.999990499
0.75	0.07	0.5	0.5	0.007483904	0.992507331	3.581950195	19.72301795	0.999991235	0.04281567	0.957176984	3.443879387	22.08154015	0.999992655
0.75	0.07	0.5	0.75	0.002097284	0.99789531	2.261373858	14.44432424	0.999992594	0.003778039	0.996211966	1.258008938	11.44636066	0.999990005
0.75	0.07	0.5	0.9	0.001090945	0.998900004	1.86763385	12.52377258	0.999990949	0.001281392	0.998709215	1.089612654	8.262852253	0.999990607
0.75	0.07	0.5	1	0.000724379	0.999266687	1.687364398	11.49789628	0.999991065	0.000651459	0.999344341	1.049417232	7.272803408	0.999995799
0.75	0.07	0.75	0	0.887171467	0.112803459	52.45640182	184.4949743	0.999974926	0.998989031	0.001000974	2.577104874	196.7894084	0.999990005
0.75	0.07	0.75	0.1	0.526668593	0.473321457	34.01257167	132.6168865	0.99999005	0.979177614	0.020812545	4.294590504	146.4524952	0.99999016
0.75	0.07	0.75	0.25	0.215665336	0.784325139	19.32592473	75.64304632	0.999990475	0.845026905	0.154963198	6.340917132	87.70229592	0.999990103
0.75	0.07	0.75	0.5	0.057135035	0.942854976	11.60260934	44.0011203	0.999990011	0.353095016	0.646895543	8.110235171	51.50603756	0.999990559
0.75	0.07	0.75	0.75	0.018280712	0.981710441	8.114382144	31.43942364	0.999991153	0.038544256	0.961446513	7.186222344	32.9349289	0.999990769
0.75	0.07	0.75	0.9	0.009978876	0.99001203	6.741610064	26.99076639	0.999990907	0.005497713	0.994494106	3.565982361	23.58834814	0.999991819
0.75	0.07	0.75	1	0.006857626	0.993133018	5.996298296	24.70305218	0.999990643	0.001977205	0.99801461	1.707232907	15.30112084	0.999991815
0.75	0.07	1	0	0.882137474	0.1178364	54.40561727	184.2609384	0.999973875	0.999133606	0.000856464	2.357287467	196.234556	0.99999007
0.75	0.07	1	0.1	0.879479392	0.120493988	55.196789	183.9209467	0.99997338	0.997214506	0.002775551	4.267568312	197.6557029	0.999990057
0.75	0.07	1	0.25	0.875335715	0.124636902	56.41375178	183.3894924	0.999972617	0.99139374	0.008596281	8.699489529	197.361934	0.999990021
0.75	0.07	1	0.5	0.867959783	0.132011501	58.53273995	182.4391324	0.999971284	0.970256058	0.029734009	20.79889809	194.7704757	0.999990067
0.75	0.07	1	0.75	0.859894303	0.14007556	60.78455189	181.393569	0.999969863	0.923159016	0.076823072	40.63189815	189.1189717	0.999982088
0.75	0.07	1	0.9	0.854663526	0.145305435	62.21062761	180.7119423	0.999968961	0.867757128	0.132214065	58.67345664	182.6153997	0.999971193
0.75	0.07	1	1	0.850989341	0.148978996	63.19693771	180.2314964	0.999968337	0.806252848	0.193708118	75.19051061	175.3014312	0.999960967
0.75	0.08	0	0	0.989995014	0.009995014	8.651260161	196.3594212	0.999990027	0.989995014	0.009995014	8.651260161	196.3594212	0.999990027
0.75	0.08	0	0.1	0.234048232	0.765945463	1.629513617	15.17390606	0.999993695	0.234048232	0.765945463	1.629513617	15.17390606	0.999993695
0.75	0.08	0	0.25	0.046021761	0.953974938	1.16546878	8.776489912	0.999996699	0.046021761	0.953974938	1.16546878	8.776489912	0.999996699
0.75	0.08	0	0.5	0.004602794	0.9953939	1.025971875	6.245124154	0.999996694	0.004602794	0.9953939	1.025971875	6.245124154	0.999996694
0.75	0.08	0	0.75	0.000535245	0.999462699	1.004202983	5.284158647	0.999997944	0.000535245	0.999462699	1.004202983	5.284158647	0.999997944
0.75	0.08	0	0.9	0.0001519	0.999845028	1.001397931	4.930482043	0.999996927	0.0001519	0.999845028	1.001397931	4.930482043	0.999996927
0.75	0.08	0	1	6.62E-05	0.999932574	1.000669588	4.741037056	0.99999882	6.62E-05	0.999932574	1.000669588	4.741037056	0.99999882
0.75	0.08	0.25	0	0.923595139	0.076387398	38.36307548	187.1639623	0.999982537	0.997870901	0.002119136	3.843123779	198.3476597	0.999990037
0.75	0.08	0.25	0.1	0.117313845	0.882676182	5.346862716	35.37463386	0.999990027	0.655958875	0.344032457	4.051864584	43.05137366	0.999991332
0.75	0.08	0.25	0.25	0.024768613	0.975221491	2.09182901	17.3407816	0.999990104	0.123717555	0.876274464	2.369290102	20.18114174	0.999992019
0.75	0.08	0.25	0.5	0.004503447	0.99549071	1.305610747	10.53755566	0.999994157	0.011400585	0.988591139	1.136285228	9.327836853	0.999991724
0.75	0.08	0.25	0.75	0.001025086	0.998969957	1.137099263	8.127787005	0.999995043	0.001682347	0.998315329	1.026631043	6.547301298	0.999997677
0.75	0.08	0.25	0.9	0.000437282	0.999553922	1.091437784	7.321522395	0.999991204	0.000564299	0.999432399	1.010239862	5.844998008	0.999996698
0.75	0.08	0.25	1	0.000250096	0.999743063	1.070456525	6.910007574	0.999993159	0.000275753	0.999718473	1.005317125	5.51587916	0.999994227
0.75	0.08	0.5	0	0.906692444	0.09328642	45.55184823	186.3218972	0.999978864	0.998741712	0.001248296	2.888286875	197.3268794	0.999990009
0.75	0.08	0.5	0.1	0.257483923	0.742506406	15.31982714	71.24063187	0.999990329	0.919481566	0.080508877	4.148599659	82.39127516	0.999990444
0.75	0.08	0.5	0.25	0.055980226	0.944010933	7.383243306	34.91417824	0.999991159	0.52854647	0.471444275	4.970567019	42.57439542	0.999990745
0.75	0.08	0.5	0.5	0.009914028	0.990078271	3.675470822	20.13782346	0.999992299	0.054441399	0.945549527	3.597420126	22.56446197	0.999990926
0.75	0.08	0.5	0.75	0.002847486	0.997143415	2.373508873	14.7887768	0.999990901	0.004794076	0.99519704	1.344660275	12.20261141	0.999991116
0.75	0.08	0.5	0.9	0.00150085	0.998492431	1.976643244	12.87599382	0.999993281	0.001631077	0.998364256	1.118758565	8.658358534	0.999995333
0.75	0.08	0.5	1	0.001005264	0.998988045	1.792635103	11.86254851	0.999993309	0.000838569	0.999158853	1.066010222	7.542034471	0.999997423
0.75	0.08	0.75	0	0.899369145	0.100608138	48.5890029	186.0057477	0.999977283	0.999043171	0.000946888	2.497991957	196.6383726	0.999990059
0.75	0.08	0.75	0.1	0.563633221	0.436356819	31.78853166	134.0648866	0.999990039	0.980646044	0.019344121	4.100575125	146.4361855	0.999990165
0.75	0.08	0.75	0.25	0.252272767	0.747717366	18.35988296	76.95155399	0.999990133	0.858146638	0.141843746	6.00750608	87.83211853	0.999990384
0.75	0.08	0.75	0.5	0.075457036	0.924533703	11.22190145	45.06002592	0.999990738	0.393674926	0.606315658	7.731899444	51.98405674	0.999990584
0.75	0.08	0.75	0.75	0.026511826	0.973478768	7.991557782	32.31240563	0.999990594	0.055756557	0.944233464	7.197222096	33.94078292	0.999990021
0.75	0.08	0.75	0.9	0.015147295	0.984843083	6.72696591	27.79116386	0.999990378	0.009085776	0.9909045	4.352252365	25.30760698	0.999990275
0.75	0.08	0.75	1	0.010691103	0.989299059	6.044122252	25.47160647	0.999990163	0.003049121	0.99694275	2.127233345	17.76136371	0.999991871
0.75	0.08	1	0	0.895204653	0.104771735	50.28492918	185.8302217	0.999976388	0.999181861	0.000808185	2.284231996	196.049535	0.999990047
0.75	0.08	1	0.1	0.893198736	0.106777264	50.91332151	185.5742163	0.999976	0.997421283	0.002568742	4.058906758	197.5775128	0.999990025
0.75	0.08	1	0.25	0.890094999	0.109880406	51.87488263	185.177194	0.999975405	0.992167513	0.007822536	8.132910307	197.4230076	0.999990049
0.75	0.08	1	0.5	0.884640633	0.115333738	53.53419733	184.4768116	0.999974371	0.973511858	0.02647822	19.12491551	195.1676196	0.999990079
0.75	0.08	1	0.75	0.878780365	0.121192916	55.27573569	183.7205116	0.999973281	0.933228183	0.066756061	36.84599109	190.308927	0.999984244
0.75	0.08	1	0.9	0.875038486	0.124934109	56.36644967	183.2355479	0.999972595	0.887436339	0.112538538	52.68845281	184.934333	0.999974877
0.75	0.08	1	1	0.87243809	0.127534034	57.11503237	182.8975841	0.999972124	0.838465575	0.161500505	66.87682349	179.1592338	0.99996608
0.75	0.09	0	0	0.989995014	0.009995014	8.651260161	196.3594212	0.999990027	0.989995014	0.009995014	8.651260161	196.3594212	0.999990027
0.75	0.09	0	0.1	0.234048232	0.765945463	1.629513617	15.17390606	0.999993695	0.234048232	0.765945463	1.629513617	15.17390606	0.999993695
0.75	0.09	0	0.25	0.046021761	0.953974938	1.16546878	8.776489912	0.999996699	0.046021761	0.953974938	1.16546878	8.776489912	0.999996699
0.75	0.09	0	0.5	0.004602794	0.9953939	1.025971875	6.245124154	0.999996694	0.004602794	0.9953939	1.025971875	6.245124154	0.999996694
0.75	0.09	0	0.75	0.000535245	0.999462699	1.004202983	5.284158647	0.999997944	0.000535245	0.999462699	1.004202983	5.284158647	0.999997944
0.75	0.09	0	0.9	0.0001519	0.999845028	1.001397931	4.930482043	0.999996927	0.0001519	0.999845028	1.001397931	4.930482043	0.999996927
0.75	0.09	0	1	6.62E-05	0.999932574	1.000669588	4.741037056	0.99999882	6.62E-05	0.999932574	1.000669588	4.741037056	0.99999882
0.75	0.09	0.25	0	0.929703065	0.070280715	36.28674026	188.0900605	0.99998378	0.997962633	0.002027444	3.74203331	198.2873349	0.999990077
0.75	0.09	0.25	0.1	0.130289781	0.869701089	5.382087758	35.83430129	0.99999087	0.673392589	0.326597488	3.974034882	43.16491861	0.999990077
0.75	0.09	0.25	0.25	0.027701642	0.972290913	2.149908175	17.57303796	0.999992555	0.135772988	0.864218113	2.446826965	20.42633229	0.999991101
0.75	0.09	0.25	0.5	0.005082912	0.994910477	1.328234344	10.68468884	0.99999339	0.012594454	0.987399235	1.155527852	9.587973054	0.999993689
0.75	0.09	0.25	0.75	0.001180626	0.998813512	1.150928308	8.24861375	0.999994138	0.001899546	0.998096981	1.03091847	6.65225365	0.999996527
0.75	0.09	0.25	0.9	0.00051056	0.999485744	1.103440009	7.441496002	0.999996304	0.000647869	0.999347848	1.012104929	5.921657304	0.999995717
0.75	0.09	0.25	1	0.000294692	0.999696505	1.081622959	7.033832463	0.999991197	0.000320291	0.999672621	1.006363977	5.581536945	0.999992912
0.75	0.09	0.5	0	0.915274651	0.084705935	42.67414393	187.4358751	0.999980586	0.998806558	0.001183481	2.805241131	197.216632	0.999990039
0.75	0.09	0.5	0.1	0.287334455	0.712655661	14.75613122	72.11718717	0.999990116	0.924941952	0.075048559	3.995791456	82.42942213	0.99999051
0.75	0.09	0.5	0.25	0.067980766	0.932010761	7.289455668	35.49622199	0.999991528	0.555814274	0.444176741	4.81476257	42.74654637	0.999991015
0.75	0.09	0.5	0.5	0.012669776	0.98732112	3.729729578	20.48667753	0.999990897	0.067088425	0.932903799	3.692310258	22.9675632	0.999992224
0.75	0.09	0.5	0.75	0.003726557	0.996266667	2.447202951	15.06154767	0.999993224	0.00602978	0.993963472	1.440776477	12.8882709	0.999993253
0.75	0.09	0.5	0.9	0.001990163	0.998001727	2.049908404	13.14180878	0.99999189	0.002053054	0.997940639	1.152038186	9.055892707	0.999993693
0.75	0.09	0.5	1	0.001345096	0.998646513	1.864520882	12.13411456	0.999991609	0.001065518	0.998927711	1.085104461	7.810455575	0.999993229
0.75	0.09	0.75	0	0.90908537	0.090893852	45.35433367	187.1953434	0.999979222	0.999092868	0.000897228	2.426832562	196.4925537	0.999990096
0.75	0.09	0.75	0.1	0.594976491	0.405013531	29.91328873	135.208742	0.999990021	0.981940384	0.018049748	3.930235733	146.4238883	0.999990132
0.75	0.09	0.75	0.25	0.285937179	0.714053288	17.52144342	77.99449832	0.999990467	0.868431841	0.131558195	5.731232172	87.93048134	0.999990036
0.75	0.09	0.75	0.5	0.094205594	0.905785124	10.86713554	45.91334938	0.999990718	0.429070834	0.570919855	7.4035756	52.36779586	0.999990689
0.75	0.09	0.75	0.75	0.035641965	0.964348559	7.841298273	33.01297788	0.999990524	0.07488791	0.925103628	7.115638615	34.75160486	0.999991538
0.75	0.09	0.75	0.9	0.021113999	0.978876398	6.657630385	28.42612838	0.999990397	0.014148728	0.985841448	4.895089237	26.5820317	0.999990176
0.75	0.09	0.75	1	0.015225181	0.984765095	6.019827103	26.07389092	0.999990276	0.004657408	0.995333915	2.637383777	20.00264116	0.999991323
0.75	0.09	1	0	0.905570863	0.094407588	46.84970122	187.0609544	0.999978451	0.999225809	0.000764193	2.21880149	195.8650061	0.999990002
0.75	0.09	1	0.1	0.90396899	0.096009141	47.3737375	186.8563703	0.999978131	0.997599857	0.002390183	3.877572499	197.5058392	0.999990041
0.75	0.09	1	0.25	0.90150315	0.098474493	48.17265832	186.5408053	0.999977643	0.992811955	0.007178141	7.650823335	197.4660174	0.999990096
0.75	0.09	1	0.5	0.897207726	0.102769076	49.54259866	185.9892439	0.999976801	0.97612248	0.023867599	17.73087042	195.4738999	0.999990079
0.75	0.09	1	0.75	0.892647526	0.107328394	50.96795815	185.4010942	0.999975919	0.940928046	0.059057884	33.80358847	191.2188504	0.99998593
0.75	0.09	1	0.9	0.889766114	0.110209254	51.85380558	185.0280886	0.999975369	0.902068796	0.097908953	47.94417087	186.6497422	0.999977748
0.75	0.09	1	1	0.887777875	0.112197117	52.45859993	184.7700844	0.999974992	0.861701847	0.138268252	60.39879071	181.9101372	0.999970099
0.75	0.1	0	0	0.989995014	0.009995014	8.651260161	196.3594212	0.999990027	0.989995014	0.009995014	8.651260161	196.3594212	0.999990027
0.75	0.1	0	0.1	0.234048232	0.765945463	1.629513617	15.17390606	0.999993695	0.234048232	0.765945463	1.629513617	15.17390606	0.999993695
0.75	0.1	0	0.25	0.046021761	0.953974938	1.16546878	8.776489912	0.999996699	0.046021761	0.953974938	1.16546878	8.776489912	0.999996699
0.75	0.1	0	0.5	0.004602794	0.9953939	1.025971875	6.245124154	0.999996694	0.004602794	0.9953939	1.025971875	6.245124154	0.999996694
0.75	0.1	0	0.75	0.000535245	0.999462699	1.004202983	5.284158647	0.999997944	0.000535245	0.999462699	1.004202983	5.284158647	0.999997944
0.75	0.1	0	0.9	0.0001519	0.999845028	1.001397931	4.930482043	0.999996927	0.0001519	0.999845028	1.001397931	4.930482043	0.999996927
0.75	0.1	0	1	6.62E-05	0.999932574	1.000669588	4.741037056	0.99999882	6.62E-05	0.999932574	1.000669588	4.741037056	0.99999882
0.75	0.1	0.25	0	0.934816958	0.065167883	34.48226446	188.8573184	0.999984841	0.998045191	0.001944901	3.6503215	198.2253164	0.999990091
0.75	0.1	0.25	0.1	0.143262995	0.856727221	5.39783352	36.24033571	0.999990216	0.688780398	0.311209994	3.899925042	43.2595071	0.999990392
0.75	0.1	0.25	0.25	0.030798713	0.969193014	2.200483265	17.78317372	0.999991727	0.147906681	0.852083573	2.509181283	20.63867658	0.999990254
0.75	0.1	0.25	0.5	0.00570347	0.99428917	1.347762638	10.81209598	0.99999264	0.013874175	0.986116476	1.175471669	9.832501776	0.999990651
0.75	0.1	0.25	0.75	0.001349932	0.998643393	1.161555955	8.344531902	0.999993325	0.002136295	0.997858625	1.035485316	6.753714029	0.999994921
0.75	0.1	0.25	0.9	0.000591477	0.999404232	1.112359259	7.530196971	0.999995709	0.000740322	0.99925417	1.014136341	5.995573176	0.999994492
0.75	0.1	0.25	1	0.000344475	0.999652252	1.089962096	7.122451302	0.999996727	0.000370097	0.999621256	1.007523297	5.644349999	0.999991353
0.75	0.1	0.5	0	0.922331617	0.077650419	40.20924553	188.3431298	0.999982036	0.998861622	0.00112839	2.73270355	197.1062604	0.999990012
0.75	0.1	0.5	0.1	0.315191543	0.684799052	14.24225275	72.85325135	0.999990594	0.929582152	0.070408372	3.860941006	82.45316605	0.999990524
0.75	0.1	0.5	0.25	0.080476058	0.919514541	7.18487674	36.00273	0.9999906	0.579158047	0.42083323	4.673113614	42.88883509	0.999991278
0.75	0.1	0.5	0.5	0.015760485	0.984231898	3.76026511	20.79223003	0.999992383	0.080461076	0.919530011	3.744501832	23.30946156	0.999991087
0.75	0.1	0.5	0.75	0.004740312	0.995251842	2.496781711	15.29030884	0.999992154	0.007511907	0.992480829	1.54202947	13.49812093	0.999992737
0.75	0.1	0.5	0.9	0.002561631	0.997428898	2.099297261	13.35589415	0.999990529	0.002557323	0.997434482	1.188991891	9.452948901	0.999991806
0.75	0.1	0.5	1	0.001745563	0.998248885	1.912810711	12.34708789	0.999994448	0.00133791	0.998657548	1.106513927	8.07857661	0.999995458
0.75	0.1	0.75	0	0.917019938	0.082960908	42.59894681	188.157806	0.999980846	0.999129778	0.000860237	2.367900249	196.3381124	0.999990015
0.75	0.1	0.75	0.1	0.621962184	0.378027985	28.30025993	136.1390275	0.999990169	0.983047593	0.016942446	3.782171795	146.4120223	0.999990038
0.75	0.1	0.75	0.25	0.317007575	0.682982814	16.78100472	78.85147085	0.999990389	0.877325284	0.122664879	5.488045313	88.01312765	0.999990163
0.75	0.1	0.75	0.5	0.113171618	0.886819326	10.53786957	46.62542875	0.999990944	0.460669117	0.539321732	7.110876829	52.68278364	0.999990849
0.75	0.1	0.75	0.75	0.045519245	0.95447155	7.683014537	33.59903553	0.999990794	0.095262743	0.904727477	6.990562965	35.41833282	0.999990221
0.75	0.1	0.75	0.9	0.027775619	0.972215169	6.564475142	28.95387927	0.999990788	0.020722903	0.979268111	5.236770509	27.58042059	0.999991014
0.75	0.1	0.75	1	0.020380788	0.979609992	5.961786082	26.57044972	0.999990779	0.006959869	0.993030209	3.151715918	21.80911506	0.999990078
0.75	0.1	1	0	0.914007332	0.085972841	43.93141006	188.0534377	0.999980174	0.999245781	0.000744284	2.174514	195.7983527	0.999990065
0.75	0.1	1	0.1	0.912678304	0.087301598	44.38279105	187.8832664	0.999979902	0.997727219	0.002262864	3.738841212	197.4606754	0.999990083
0.75	0.1	1	0.25	0.910639611	0.089339878	45.06923756	187.6217469	0.999979489	0.993356444	0.00663363	7.235535646	197.4921965	0.999990074
0.75	0.1	1	0.5	0.907109565	0.092869213	46.24124046	187.1675322	0.999978778	0.978254744	0.02173534	16.55585116	195.7171235	0.999990084
0.75	0.1	1	0.75	0.903392639	0.096585399	47.45336447	186.6873574	0.999978038	0.947006129	0.052981156	31.29538123	191.935128	0.999987285
0.75	0.1	1	0.9	0.901060956	0.098916623	48.20268315	186.3851293	0.999977578	0.913363807	0.086616238	44.07622539	187.9670262	0.999980044
0.75	0.1	1	1	0.899459882	0.100517382	48.71240962	186.1771505	0.999977265	0.879207593	0.12076572	55.19217009	183.9658954	0.999973313
0.75	0.15	0	0	0.989995014	0.009995014	8.651260161	196.3594212	0.999990027	0.989995014	0.009995014	8.651260161	196.3594212	0.999990027
0.75	0.15	0	0.1	0.234048232	0.765945463	1.629513617	15.17390606	0.999993695	0.234048232	0.765945463	1.629513617	15.17390606	0.999993695
0.75	0.15	0	0.25	0.046021761	0.953974938	1.16546878	8.776489912	0.999996699	0.046021761	0.953974938	1.16546878	8.776489912	0.999996699
0.75	0.15	0	0.5	0.004602794	0.9953939	1.025971875	6.245124154	0.999996694	0.004602794	0.9953939	1.025971875	6.245124154	0.999996694
0.75	0.15	0	0.75	0.000535245	0.999462699	1.004202983	5.284158647	0.999997944	0.000535245	0.999462699	1.004202983	5.284158647	0.999997944
0.75	0.15	0	0.9	0.0001519	0.999845028	1.001397931	4.930482043	0.999996927	0.0001519	0.999845028	1.001397931	4.930482043	0.999996927
0.75	0.15	0	1	6.62E-05	0.999932574	1.000669588	4.741037056	0.99999882	6.62E-05	0.999932574	1.000669588	4.741037056	0.99999882
0.75	0.15	0.25	0	0.951681535	0.048306941	28.03312397	191.3345858	0.999988476	0.998348165	0.001641912	3.298914043	197.9318323	0.999990077
0.75	0.15	0.25	0.1	0.206434407	0.793556835	5.317218202	37.73535816	0.999991242	0.744894168	0.255096037	3.580793169	43.56173712	0.999990205
0.75	0.15	0.25	0.25	0.048621282	0.951370297	2.373442647	18.61962658	0.999991579	0.207504871	0.792486428	2.664500163	21.38792493	0.999991299
0.75	0.15	0.25	0.5	0.009525076	0.990469282	1.426186319	11.32111926	0.999994358	0.0216043	0.978386623	1.278960501	10.84172934	0.999990923
0.75	0.15	0.25	0.75	0.002443684	0.997552132	1.197451313	8.695582874	0.999995816	0.003644733	0.996348663	1.061680911	7.221587226	0.999993396
0.75	0.15	0.25	0.9	0.001131958	0.998861198	1.13727477	7.822058273	0.999993156	0.001354996	0.998642021	1.026533125	6.335697229	0.999997016
0.75	0.15	0.25	1	0.000685256	0.999309468	1.110593248	7.388891913	0.999994724	0.000711724	0.999285165	1.014939512	5.931743635	0.999996889
0.75	0.15	0.5	0	0.944738444	0.055248399	31.67295909	191.1715863	0.999986843	0.999038979	0.000951032	2.474242363	196.6818873	0.999990011
0.75	0.15	0.5	0.1	0.429216871	0.570773265	12.22384086	75.28448519	0.999990136	0.94451641	0.055474032	3.379716178	82.51585426	0.999990442
0.75	0.15	0.5	0.25	0.146739643	0.853251009	6.632653064	37.82475336	0.999990651	0.665019683	0.334971502	4.114272666	43.32171997	0.999991185
0.75	0.15	0.5	0.5	0.036294073	0.963696408	3.757358962	21.96487268	0.99999048	0.152060889	0.84792951	3.723051584	24.45847234	0.999990399
0.75	0.15	0.5	0.75	0.012210008	0.987781256	2.602288223	16.15138206	0.999991264	0.019221223	0.980769504	1.999407913	15.6057943	0.999990727
0.75	0.15	0.5	0.9	0.006940494	0.993049637	2.211901039	14.12525738	0.999990131	0.006664335	0.993328109	1.405359823	11.32502828	0.999992444
0.75	0.15	0.5	1	0.004883533	0.99511071	2.02190306	13.08142141	0.999994242	0.003590896	0.996399297	1.238150266	9.400434205	0.999990193
0.75	0.15	0.75	0	0.941864102	0.058122065	33.16506788	191.1194889	0.999986167	0.999261327	0.000728743	2.147841616	195.7781857	0.99999007
0.75	0.15	0.75	0.1	0.715703532	0.28428658	22.63158157	139.0379455	0.999990112	0.986483537	0.01350659	3.276376143	146.3453046	0.999990127
0.75	0.15	0.75	0.25	0.441775462	0.558214779	14.01989741	81.59673224	0.999990241	0.906815504	0.093174632	4.6294899	88.28214068	0.999990135
0.75	0.15	0.75	0.5	0.207044776	0.792946026	9.192962754	49.02114414	0.999990803	0.576731896	0.423258985	6.025834155	53.67195654	0.999990881
0.75	0.15	0.75	0.75	0.103361759	0.896629688	6.934559138	35.64268002	0.999991446	0.200002157	0.799987997	6.256246759	37.515881	0.999990154
0.75	0.15	0.75	0.9	0.070163689	0.929827865	6.039927092	30.81282325	0.999991554	0.071650594	0.928339651	5.565684787	30.59389174	0.999990245
0.75	0.15	0.75	1	0.054825039	0.945166675	5.55540804	28.32099025	0.999991713	0.031247942	0.968743379	4.526170471	26.41324394	0.999991321
0.75	0.15	1	0	0.940244109	0.059741677	33.99406536	191.0882303	0.999985786	0.999353623	0.000636393	1.98206576	195.2851964	0.999990016
0.75	0.15	1	0.1	0.93958551	0.060400132	34.24987538	191.0017909	0.999985642	0.998176866	0.001813212	3.232468839	197.2229008	0.999990078
0.75	0.15	1	0.25	0.938583734	0.061401689	34.6367446	190.8701307	0.999985424	0.995019924	0.004970099	5.896414764	197.5490493	0.999990023
0.75	0.15	1	0.5	0.936874427	0.063110625	35.29073049	190.6449728	0.999985052	0.984722619	0.015267401	12.74691889	196.4157757	0.99999002
0.75	0.15	1	0.75	0.935110815	0.064873857	35.95758922	190.4119771	0.999984671	0.964837662	0.03515242	23.24256119	193.9916605	0.999990082
0.75	0.15	1	0.9	0.934024118	0.06596032	36.36458634	190.2680588	0.999984438	0.945032133	0.05495472	31.98219821	191.6268244	0.999986853
0.75	0.15	1	1	0.933286906	0.066697374	36.63902623	190.1702709	0.999984279	0.92632092	0.073661851	39.28154297	189.4255487	0.999982771
0.75	0.2	0	0	0.989995014	0.009995014	8.651260161	196.3594212	0.999990027	0.989995014	0.009995014	8.651260161	196.3594212	0.999990027
0.75	0.2	0	0.1	0.234048232	0.765945463	1.629513617	15.17390606	0.999993695	0.234048232	0.765945463	1.629513617	15.17390606	0.999993695
0.75	0.2	0	0.25	0.046021761	0.953974938	1.16546878	8.776489912	0.999996699	0.046021761	0.953974938	1.16546878	8.776489912	0.999996699
0.75	0.2	0	0.5	0.004602794	0.9953939	1.025971875	6.245124154	0.999996694	0.004602794	0.9953939	1.025971875	6.245124154	0.999996694
0.75	0.2	0	0.75	0.000535245	0.999462699	1.004202983	5.284158647	0.999997944	0.000535245	0.999462699	1.004202983	5.284158647	0.999997944
0.75	0.2	0	0.9	0.0001519	0.999845028	1.001397931	4.930482043	0.999996927	0.0001519	0.999845028	1.001397931	4.930482043	0.999996927
0.75	0.2	0	1	6.62E-05	0.999932574	1.000669588	4.741037056	0.99999882	6.62E-05	0.999932574	1.000669588	4.741037056	0.99999882
0.75	0.2	0.25	0	0.961250399	0.038739647	23.95702187	192.6969699	0.999990046	0.998547112	0.001442954	3.052949153	197.6544615	0.999990066
0.75	0.2	0.25	0.1	0.264426514	0.735563663	5.131657966	38.70098223	0.999990177	0.781417882	0.218573513	3.332108169	43.71747037	0.999991395
0.75	0.2	0.25	0.25	0.0695813	0.930411128	2.456932647	19.22671817	0.999992429	0.262675539	0.73731451	2.687193698	21.84476615	0.999990049
0.75	0.2	0.25	0.5	0.014641398	0.985350694	1.485041798	11.71193907	0.999992092	0.031546166	0.968448611	1.374867419	11.56799779	0.999994777
0.75	0.2	0.25	0.75	0.004033078	0.995960837	1.226261637	8.980391889	0.999993915	0.005768398	0.994224218	1.091218652	7.638712886	0.999992616
0.75	0.2	0.25	0.9	0.001956876	0.998033298	1.156045343	8.05605107	0.999990174	0.002273065	0.997718029	1.041779262	6.637603898	0.999991094
0.75	0.2	0.25	1	0.001223066	0.998769439	1.124734177	7.595194805	0.999992506	0.001244041	0.998748274	1.024659657	6.188817566	0.999992315
0.75	0.2	0.5	0	0.956829437	0.043160127	26.49765737	192.6644134	0.999989564	0.999155177	0.000834833	2.294911206	196.2783869	0.99999001
0.75	0.2	0.5	0.1	0.511800037	0.48819013	10.8052887	76.6511303	0.999990167	0.953288172	0.046702178	3.061257157	82.51064045	0.999990349
0.75	0.2	0.5	0.25	0.21222822	0.787762535	6.133557681	38.96055228	0.999990755	0.718682888	0.281308042	3.725042489	43.55158491	0.99999093
0.75	0.2	0.5	0.5	0.063766362	0.936223864	3.654103062	22.78506077	0.999990226	0.22159095	0.778400837	3.554437876	25.11467671	0.999991787
0.75	0.2	0.5	0.75	0.024017806	0.975973868	2.61317289	16.77942884	0.999991674	0.038242721	0.961749008	2.265542519	16.78362066	0.999991729
0.75	0.2	0.5	0.9	0.014355486	0.985635657	2.245836673	14.68454694	0.999991143	0.014152531	0.985839898	1.613455674	12.8178958	0.999992429
0.75	0.2	0.5	1	0.010406704	0.989584266	2.062107752	13.60979652	0.99999097	0.007854244	0.99213885	1.381082888	10.62750246	0.999993094
0.75	0.2	0.75	0	0.955030757	0.044958373	27.52766095	192.6570807	0.99998913	0.999344513	0.00064556	2.002311261	195.367275	0.999990073
0.75	0.2	0.75	0.1	0.7716778	0.228312222	19.12158352	140.5632455	0.999990022	0.988628489	0.011361551	2.948292147	146.3023667	0.99999004
0.75	0.2	0.75	0.25	0.529745549	0.470244486	12.18108629	83.08790487	0.999990035	0.924351796	0.075638246	4.076447677	88.41951423	0.999990043
0.75	0.2	0.75	0.5	0.291319436	0.708670574	8.205978189	50.40700724	0.99999001	0.649943439	0.350047537	5.315394017	54.19140697	0.999990976
0.75	0.2	0.75	0.75	0.166775548	0.833215528	6.318830423	36.89948775	0.999991076	0.292828891	0.707161928	5.634656626	38.61207344	0.999990818
0.75	0.2	0.75	0.9	0.121632012	0.878358882	5.566061088	31.99167581	0.999990894	0.136971841	0.863018803	5.278903382	32.15538671	0.999990644
0.75	0.2	0.75	1	0.099302834	0.900688082	5.157039623	29.44996067	0.999990916	0.073267779	0.92672384	4.691529504	28.41335118	0.999991619
0.75	0.2	1	0	0.954025505	0.045963383	28.09682649	192.6511213	0.999988888	0.999443524	0.000546498	1.838867878	194.7592204	0.999990021
0.75	0.2	1	0.1	0.953638878	0.046349923	28.26043789	192.5987199	0.999988801	0.998479518	0.001510571	2.885989193	196.9617202	0.999990089
0.75	0.2	1	0.25	0.953053087	0.046935581	28.50728823	192.5192324	0.999988668	0.995963509	0.004026498	5.078771804	197.4939618	0.999990007
0.75	0.2	1	0.5	0.952060296	0.047928149	28.92281594	192.3842587	0.999988445	0.988073771	0.011916278	10.58094861	196.714317	0.999990049
0.75	0.2	1	0.75	0.951045397	0.048942819	29.34397245	192.2459358	0.999988217	0.973484712	0.02650538	18.83814738	194.938183	0.999990092
0.75	0.2	1	0.9	0.950425071	0.049563006	29.59961601	192.1612157	0.999988078	0.959632103	0.040357978	25.53636565	193.287846	0.999990081
0.75	0.2	1	1	0.950006511	0.049981473	29.77135753	192.1039757	0.999987984	0.947033465	0.052953845	31.01788381	191.7905757	0.99998731
0.75	0.25	0	0	0.989995014	0.009995014	8.651260161	196.3594212	0.999990027	0.989995014	0.009995014	8.651260161	196.3594212	0.999990027
0.75	0.25	0	0.1	0.234048232	0.765945463	1.629513617	15.17390606	0.999993695	0.234048232	0.765945463	1.629513617	15.17390606	0.999993695
0.75	0.25	0	0.25	0.046021761	0.953974938	1.16546878	8.776489912	0.999996699	0.046021761	0.953974938	1.16546878	8.776489912	0.999996699
0.75	0.25	0	0.5	0.004602794	0.9953939	1.025971875	6.245124154	0.999996694	0.004602794	0.9953939	1.025971875	6.245124154	0.999996694
[truncated: 1,851 more rows]
