# Supplementary material for: Evolution of resistance under alternative models of selective interference
Source: J Evol Biol. 2021 Sep 25;34(10):1608–23. doi: 10.1111/jeb.13919 (PMC9293239; doi:10.1111/jeb.13919)
Supplement: Supplementary file 1 — Appendix S1 [file JEB-34-1608-s001.zip › SupportingInformation/Datafile12_deterministic_resistive_t10000_n1000_d90.csv]

Recombinant Fraction (c)	Starting Frequency of Other Allele (fB)	Selection Coefficient Other Allele (sB)	Selection coefficient of Focal Allele (sA)	P(A_loss_B)	P(A_fix_B)	T(A_loss_B)	T(A_fix_B)	Complete	P(A_loss_b)	P(A_fix_b)	T(A_loss_b)	T(A_fix_b)	Complete
0	0	0	0	0.998995005	0.000995005	13.14728346	1968.889644	0.999990009	0.998995005	0.000995005	13.14728346	1968.889644	0.999990009
0	0	0	0.1	0.232885793	0.767108709	1.616438555	22.37626751	0.999994502	0.232885793	0.767108709	1.616438555	22.37626751	0.999994502
0	0	0	0.25	0.044976433	0.955015245	1.159267036	12.69386773	0.999991677	0.044976433	0.955015245	1.159267036	12.69386773	0.999991677
0	0	0	0.5	0.004223253	0.99576684	1.023535071	8.95155646	0.999990094	0.004223253	0.99576684	1.023535071	8.95155646	0.999990094
0	0	0	0.75	0.000441915	0.999554929	1.003434434	7.532812026	0.999996844	0.000441915	0.999554929	1.003434434	7.532812026	0.999996844
0	0	0	0.9	0.000115433	0.999881115	1.001052082	7.02557688	0.999996548	0.000115433	0.999881115	1.001052082	7.02557688	0.999996548
0	0	0	1	4.73E-05	0.999951639	1.000473231	6.744594477	0.999998902	4.73E-05	0.999951639	1.000473231	6.744594477	0.999998902
0	0	0.25	0	0.998995005	0.000995005	13.14728346	1968.889644	0.999990009	0.998995005	0.000995005	13.14728346	1968.889644	0.999990009
0	0	0.25	0.1	0.232885793	0.767108709	1.616438555	22.37626751	0.999994502	0.232885793	0.767108709	1.616438555	22.37626751	0.999994502
0	0	0.25	0.25	0.044976433	0.955015245	1.159267036	12.69386773	0.999991677	0.044976433	0.955015245	1.159267036	12.69386773	0.999991677
0	0	0.25	0.5	0.004223253	0.99576684	1.023535071	8.95155646	0.999990094	0.004223253	0.99576684	1.023535071	8.95155646	0.999990094
0	0	0.25	0.75	0.000441915	0.999554929	1.003434434	7.532812026	0.999996844	0.000441915	0.999554929	1.003434434	7.532812026	0.999996844
0	0	0.25	0.9	0.000115433	0.999881115	1.001052082	7.02557688	0.999996548	0.000115433	0.999881115	1.001052082	7.02557688	0.999996548
0	0	0.25	1	4.73E-05	0.999951639	1.000473231	6.744594477	0.999998902	4.73E-05	0.999951639	1.000473231	6.744594477	0.999998902
0	0	0.5	0	0.998995005	0.000995005	13.14728346	1968.889644	0.999990009	0.998995005	0.000995005	13.14728346	1968.889644	0.999990009
0	0	0.5	0.1	0.232885793	0.767108709	1.616438555	22.37626751	0.999994502	0.232885793	0.767108709	1.616438555	22.37626751	0.999994502
0	0	0.5	0.25	0.044976433	0.955015245	1.159267036	12.69386773	0.999991677	0.044976433	0.955015245	1.159267036	12.69386773	0.999991677
0	0	0.5	0.5	0.004223253	0.99576684	1.023535071	8.95155646	0.999990094	0.004223253	0.99576684	1.023535071	8.95155646	0.999990094
0	0	0.5	0.75	0.000441915	0.999554929	1.003434434	7.532812026	0.999996844	0.000441915	0.999554929	1.003434434	7.532812026	0.999996844
0	0	0.5	0.9	0.000115433	0.999881115	1.001052082	7.02557688	0.999996548	0.000115433	0.999881115	1.001052082	7.02557688	0.999996548
0	0	0.5	1	4.73E-05	0.999951639	1.000473231	6.744594477	0.999998902	4.73E-05	0.999951639	1.000473231	6.744594477	0.999998902
0	0	0.75	0	0.998995005	0.000995005	13.14728346	1968.889644	0.999990009	0.998995005	0.000995005	13.14728346	1968.889644	0.999990009
0	0	0.75	0.1	0.232885793	0.767108709	1.616438555	22.37626751	0.999994502	0.232885793	0.767108709	1.616438555	22.37626751	0.999994502
0	0	0.75	0.25	0.044976433	0.955015245	1.159267036	12.69386773	0.999991677	0.044976433	0.955015245	1.159267036	12.69386773	0.999991677
0	0	0.75	0.5	0.004223253	0.99576684	1.023535071	8.95155646	0.999990094	0.004223253	0.99576684	1.023535071	8.95155646	0.999990094
0	0	0.75	0.75	0.000441915	0.999554929	1.003434434	7.532812026	0.999996844	0.000441915	0.999554929	1.003434434	7.532812026	0.999996844
0	0	0.75	0.9	0.000115433	0.999881115	1.001052082	7.02557688	0.999996548	0.000115433	0.999881115	1.001052082	7.02557688	0.999996548
0	0	0.75	1	4.73E-05	0.999951639	1.000473231	6.744594477	0.999998902	4.73E-05	0.999951639	1.000473231	6.744594477	0.999998902
0	0	1	0	0.998995005	0.000995005	13.14728346	1968.889644	0.999990009	0.998995005	0.000995005	13.14728346	1968.889644	0.999990009
0	0	1	0.1	0.232885793	0.767108709	1.616438555	22.37626751	0.999994502	0.232885793	0.767108709	1.616438555	22.37626751	0.999994502
0	0	1	0.25	0.044976433	0.955015245	1.159267036	12.69386773	0.999991677	0.044976433	0.955015245	1.159267036	12.69386773	0.999991677
0	0	1	0.5	0.004223253	0.99576684	1.023535071	8.95155646	0.999990094	0.004223253	0.99576684	1.023535071	8.95155646	0.999990094
0	0	1	0.75	0.000441915	0.999554929	1.003434434	7.532812026	0.999996844	0.000441915	0.999554929	1.003434434	7.532812026	0.999996844
0	0	1	0.9	0.000115433	0.999881115	1.001052082	7.02557688	0.999996548	0.000115433	0.999881115	1.001052082	7.02557688	0.999996548
0	0	1	1	4.73E-05	0.999951639	1.000473231	6.744594477	0.999998902	4.73E-05	0.999951639	1.000473231	6.744594477	0.999998902
0	0.001	0	0	0.998995005	0.000995005	13.14728346	1968.889644	0.999990009	0.998995005	0.000995005	13.14728346	1968.889644	0.999990009
0	0.001	0	0.1	0.232885793	0.767108709	1.616438555	22.37626751	0.999994502	0.232885793	0.767108709	1.616438555	22.37626751	0.999994502
0	0.001	0	0.25	0.044976433	0.955015245	1.159267036	12.69386773	0.999991677	0.044976433	0.955015245	1.159267036	12.69386773	0.999991677
0	0.001	0	0.5	0.004223253	0.99576684	1.023535071	8.95155646	0.999990094	0.004223253	0.99576684	1.023535071	8.95155646	0.999990094
0	0.001	0	0.75	0.000441915	0.999554929	1.003434434	7.532812026	0.999996844	0.000441915	0.999554929	1.003434434	7.532812026	0.999996844
0	0.001	0	0.9	0.000115433	0.999881115	1.001052082	7.02557688	0.999996548	0.000115433	0.999881115	1.001052082	7.02557688	0.999996548
0	0.001	0	1	4.73E-05	0.999951639	1.000473231	6.744594477	0.999998902	4.73E-05	0.999951639	1.000473231	6.744594477	0.999998902
0	0.001	0.25	0	0.996752298	0.003237706	36.14237091	1983.587307	0.999990003	0.998997246	0.000992756	13.12174619	1968.825117	0.999990001
0	0.001	0.25	0.1	0.05903387	0.940956403	3.398951721	54.57468112	0.999990273	0.252397096	0.747593628	2.244693483	57.36547791	0.999990724
0	0.001	0.25	0.25	0.009123553	0.990868963	1.254314371	20.72286346	0.999992516	0.045508139	0.954484766	1.168021941	21.3396109	0.999992905
0	0.001	0.25	0.5	0.001388526	0.998605211	1.030649125	9.408665322	0.999993737	0.004279127	0.995714768	1.024437924	9.284543199	0.999993896
0	0.001	0.25	0.75	0.00025298	0.99973903	1.004202322	7.678726741	0.99999201	0.000449705	0.999545425	1.00361023	7.608430015	0.99999513
0	0.001	0.25	0.9	9.24E-05	0.999901208	1.001280167	7.143237893	0.999993573	0.000117806	0.999877816	1.001115304	7.072949081	0.999995622
0	0.001	0.25	1	4.73E-05	0.999950822	1.00057867	6.855596499	0.999998091	4.83E-05	0.999950349	1.000504451	6.781691783	0.999998679
0	0.001	0.5	0	0.994519644	0.005470366	56.01092698	1985.013899	0.99999001	0.998999482	0.000990522	13.09634822	1968.782734	0.999990004
0	0.001	0.5	0.1	0.067368737	0.932621425	16.68654403	121.217911	0.999990162	0.418553549	0.581436528	7.810355975	131.1498968	0.999990077
0	0.001	0.5	0.25	0.002148204	0.997841933	2.384138062	47.09374052	0.999990137	0.049139476	0.950850866	1.674127231	51.19838517	0.999990342
0	0.001	0.5	0.5	0.000458174	0.99953209	1.041059645	16.68675472	0.999990264	0.004342354	0.995647974	1.027422683	17.32928166	0.999990328
0	0.001	0.5	0.75	0.000144898	0.999845711	1.005206633	8.435593419	0.999990609	0.000457726	0.999534027	1.004079168	8.203358058	0.999991753
0	0.001	0.5	0.9	7.39E-05	0.99991923	1.001561423	7.51023619	0.999993144	0.000120229	0.999877349	1.001282458	7.330403172	0.999997578
0	0.001	0.5	1	4.73E-05	0.999945148	1.000702782	7.133158191	0.999992423	4.94E-05	0.999947299	1.000587275	6.959840306	0.999996716
0	0.001	0.75	0	0.992296965	0.007693042	74.06508446	1984.43145	0.999990007	0.999001708	0.000988298	13.07105695	1968.74027	0.999990006
0	0.001	0.75	0.1	0.254030603	0.745959583	43.44328327	293.3090766	0.999990186	0.719129817	0.280860381	17.30479775	310.8686292	0.999990198
0	0.001	0.75	0.25	0.002660485	0.997329563	21.28773847	114.6766447	0.999990048	0.099615534	0.900374731	11.27242759	129.9354598	0.999990265
0	0.001	0.75	0.5	0.000154319	0.999835822	1.234440023	48.98989775	0.999990141	0.004474868	0.995515272	1.189116616	54.58311867	0.99999014
0	0.001	0.75	0.75	8.30E-05	0.999908182	1.006606846	11.76711042	0.999991227	0.000466037	0.999524528	1.004993072	12.05506912	0.999990564
0	0.001	0.75	0.9	5.92E-05	0.999933072	1.00191559	8.430467402	0.999992229	0.000122708	0.999874539	1.001593735	8.221665756	0.999997247
0	0.001	0.75	1	4.73E-05	0.999950599	1.000849769	7.67148057	0.99999788	5.05E-05	0.999944501	1.0007418	7.454107622	0.999995029
0	0.001	1	0	0.990084199	0.009905805	90.8429532	1983.15662	0.999990004	0.999003924	0.000986085	13.04587169	1968.697727	0.999990009
0	0.001	1	0.1	0.971828252	0.028161753	202.5242785	1964.54872	0.999990004	0.994601818	0.005388187	52.61113667	1982.472629	0.999990006
0	0.001	1	0.25	0.921711472	0.078269182	422.023452	1907.31216	0.999980655	0.97454906	0.025440943	180.614831	1961.029083	0.999990003
0	0.001	1	0.5	0.72192158	0.278025466	957.471456	1663.953878	0.999947046	0.856677346	0.14329034	618.9794957	1818.854417	0.999967686
0	0.001	1	0.75	0.101241875	0.898733832	1877.333716	504.592751	0.999975707	0.31130892	0.688635571	1599.000517	1013.775382	0.999944491
0	0.001	1	0.9	4.74E-05	0.999942994	1.002397301	11.30111155	0.999990346	0.000125256	0.999864889	1.002174319	12.45919466	0.999990145
0	0.001	1	1	4.73E-05	0.999942714	1.001029505	8.812019735	0.999990004	5.17E-05	0.999945894	1.001014807	8.820356161	0.999997558
0	0.002	0	0	0.998995005	0.000995005	13.14728346	1968.889644	0.999990009	0.998995005	0.000995005	13.14728346	1968.889644	0.999990009
0	0.002	0	0.1	0.232885793	0.767108709	1.616438555	22.37626751	0.999994502	0.232885793	0.767108709	1.616438555	22.37626751	0.999994502
0	0.002	0	0.25	0.044976433	0.955015245	1.159267036	12.69386773	0.999991677	0.044976433	0.955015245	1.159267036	12.69386773	0.999991677
0	0.002	0	0.5	0.004223253	0.99576684	1.023535071	8.95155646	0.999990094	0.004223253	0.99576684	1.023535071	8.95155646	0.999990094
0	0.002	0	0.75	0.000441915	0.999554929	1.003434434	7.532812026	0.999996844	0.000441915	0.999554929	1.003434434	7.532812026	0.999996844
0	0.002	0	0.9	0.000115433	0.999881115	1.001052082	7.02557688	0.999996548	0.000115433	0.999881115	1.001052082	7.02557688	0.999996548
0	0.002	0	1	4.73E-05	0.999951639	1.000473231	6.744594477	0.999998902	4.73E-05	0.999951639	1.000473231	6.744594477	0.999998902
0	0.002	0.25	0	0.996759562	0.003230443	36.07391408	1983.577266	0.999990006	0.998999482	0.000990522	13.09634822	1968.782734	0.999990004
0	0.002	0.25	0.1	0.065175822	0.934814895	3.884383145	56.0577703	0.999990718	0.263768326	0.73622311	2.50011066	58.78680489	0.999991436
0	0.002	0.25	0.25	0.009330909	0.990661265	1.279139145	22.71757927	0.999992174	0.046061588	0.953931213	1.178897398	23.24598353	0.999992801
0	0.002	0.25	0.5	0.00141241	0.998577636	1.033092108	9.985810397	0.999990046	0.004335578	0.995660135	1.025366386	9.618466524	0.999995714
0	0.002	0.25	0.75	0.000257857	0.999738909	1.004763592	7.865362131	0.999996766	0.000457599	0.999535064	1.003791878	7.684551317	0.999992663
0	0.002	0.25	0.9	9.43E-05	0.999904171	1.001507232	7.271198594	0.999998497	0.000120217	0.999874264	1.001181139	7.119780633	0.999994481
0	0.002	0.25	1	4.83E-05	0.999948416	1.000700536	6.967451929	0.999996755	4.94E-05	0.999949	1.000537143	6.818811817	0.999998415
0	0.002	0.5	0	0.994544061	0.005445944	55.80430616	1985.010332	0.999990004	0.999003924	0.000986085	13.04587169	1968.697727	0.999990009
0	0.002	0.5	0.1	0.094216681	0.905773741	16.89020282	124.1815242	0.999990422	0.465452719	0.534537357	8.079360668	133.1293195	0.999990076
0	0.002	0.5	0.25	0.002661765	0.997328274	3.431547482	49.69780899	0.999990038	0.053888797	0.946101302	2.169027	53.65248076	0.999990099
0	0.002	0.5	0.5	0.000478328	0.999512153	1.054752596	21.97458644	0.999990481	0.004466849	0.995524384	1.033486592	22.4731098	0.999991233
0	0.002	0.5	0.75	0.000150962	0.999840805	1.006786937	9.598529964	0.999991766	0.000473996	0.999517165	1.004816558	8.957695759	0.99999116
0	0.002	0.5	0.9	7.72E-05	0.999919714	1.002151221	8.069791113	0.999996879	0.000125184	0.999872813	1.001549056	7.642848967	0.999997997
0	0.002	0.5	1	4.94E-05	0.999944272	1.001010756	7.528113374	0.99999371	5.16E-05	0.999939199	1.000721209	7.175750368	0.999990848
0	0.002	0.75	0	0.992348233	0.00764177	73.66355627	1984.453368	0.999990003	0.999008322	0.000981681	12.99578471	1968.589949	0.999990003
0	0.002	0.75	0.1	0.3186504	0.681339765	40.3445102	298.0215539	0.999990165	0.759460691	0.240529528	16.03177992	312.8115521	0.999990219
0	0.002	0.75	0.25	0.006977562	0.993012845	23.69721483	121.1122554	0.999990407	0.142426988	0.85756312	13.14163596	135.3461051	0.999990107
0	0.002	0.75	0.5	0.00018324	0.999807558	2.302478064	56.17418986	0.999990799	0.004961323	0.995028898	1.850998414	60.56043962	0.99999022
0	0.002	0.75	0.75	8.87E-05	0.999901482	1.011397666	23.37109769	0.999990217	0.000491437	0.999499128	1.007787276	23.89656903	0.999990565
0	0.002	0.75	0.9	6.32E-05	0.999930951	1.003138005	10.65950713	0.999994156	0.000130362	0.99985973	1.002355769	9.908720507	0.999990093
0	0.002	0.75	1	5.06E-05	0.999939724	1.001444835	8.864095841	0.999990287	5.40E-05	0.999940873	1.001121364	8.285424392	0.999994848
0	0.002	1	0	0.990171818	0.009818184	90.19739255	1983.213972	0.999990002	0.999012685	0.000977322	12.9461457	1968.504232	0.999990007
0	0.002	1	0.1	0.976806597	0.023183403	175.1194983	1970.0397	0.99999	0.995565211	0.004424794	45.06155375	1982.986141	0.999990005
0	0.002	1	0.25	0.944989582	0.054996443	329.9360702	1934.379006	0.999986025	0.982133632	0.017856372	138.6378201	1971.083122	0.999990003
0	0.002	1	0.5	0.840769738	0.159194632	677.2665129	1812.192091	0.99996437	0.916387303	0.083592314	433.6700111	1893.966819	0.999979617
0	0.002	1	0.75	0.55723764	0.442697714	1258.514753	1438.260305	0.999935354	0.686304844	0.313638923	1020.288978	1609.869231	0.999943768
0	0.002	1	0.9	0.07699167	0.922989237	1909.354499	422.9168594	0.999980907	0.184372263	0.815588123	1770.853566	740.455794	0.999960387
0	0.002	1	1	5.17E-05	0.999939658	1.002220789	13.8629367	0.999991375	5.64E-05	0.999936844	1.002147833	13.7431386	0.999993256
0	0.005	0	0	0.998995005	0.000995005	13.14728346	1968.889644	0.999990009	0.998995005	0.000995005	13.14728346	1968.889644	0.999990009
0	0.005	0	0.1	0.232885793	0.767108709	1.616438555	22.37626751	0.999994502	0.232885793	0.767108709	1.616438555	22.37626751	0.999994502
0	0.005	0	0.25	0.044976433	0.955015245	1.159267036	12.69386773	0.999991677	0.044976433	0.955015245	1.159267036	12.69386773	0.999991677
0	0.005	0	0.5	0.004223253	0.99576684	1.023535071	8.95155646	0.999990094	0.004223253	0.99576684	1.023535071	8.95155646	0.999990094
0	0.005	0	0.75	0.000441915	0.999554929	1.003434434	7.532812026	0.999996844	0.000441915	0.999554929	1.003434434	7.532812026	0.999996844
0	0.005	0	0.9	0.000115433	0.999881115	1.001052082	7.02557688	0.999996548	0.000115433	0.999881115	1.001052082	7.02557688	0.999996548
0	0.005	0	1	4.73E-05	0.999951639	1.000473231	6.744594477	0.999998902	4.73E-05	0.999951639	1.000473231	6.744594477	0.999998902
0	0.005	0.25	0	0.996781157	0.003208845	35.87015613	1983.538099	0.999990002	0.999006125	0.000983876	13.02075992	1968.632688	0.999990001
0	0.005	0.25	0.1	0.078730021	0.92126036	4.587682213	57.92910798	0.999990381	0.28839484	0.711596765	2.914985331	60.60035487	0.999991605
0	0.005	0.25	0.25	0.009977712	0.990013762	1.361392384	24.76752016	0.999991474	0.047812996	0.952178844	1.218135286	25.34216216	0.99999184
0	0.005	0.25	0.5	0.001486279	0.998506975	1.040881661	11.51193206	0.999993254	0.004508447	0.995482037	1.028313014	10.60042037	0.999990483
0	0.005	0.25	0.75	0.000272998	0.999719841	1.006723814	8.412399869	0.99999284	0.000481918	0.999514406	1.004372761	7.915409361	0.999996324
0	0.005	0.25	0.9	0.000100424	0.999890745	1.002362548	7.641943065	0.999991169	0.000127684	0.999870982	1.001394837	7.257254409	0.999998667
0	0.005	0.25	1	5.17E-05	0.999946569	1.001185568	7.288185084	0.999998242	5.28E-05	0.999944525	1.000644424	6.929624187	0.999997313
0	0.005	0.5	0	0.99461603	0.005373976	55.19424724	1985.00896	0.999990006	0.999017005	0.000972996	12.89688578	1968.395584	0.999990001
0	0.005	0.5	0.1	0.145821588	0.85416884	16.50784489	127.8213235	0.999990427	0.535668419	0.46432203	8.072153661	135.3731737	0.999990448
0	0.005	0.5	0.25	0.004608565	0.995382783	5.388026732	52.97574778	0.999991347	0.068667237	0.931324378	3.227709804	56.81031821	0.999991615
0	0.005	0.5	0.5	0.000552991	0.999437524	1.171020722	26.81113747	0.999990515	0.004887796	0.995103637	1.080095648	27.18349946	0.999991433
0	0.005	0.5	0.75	0.000170732	0.99981975	1.014583078	13.96615204	0.999990482	0.000525709	0.999466748	1.007757103	11.76515339	0.999992457
0	0.005	0.5	0.9	8.77E-05	0.999904949	1.00509141	10.06923108	0.999992645	0.000141043	0.999850157	1.002609148	8.701917936	0.999991201
0	0.005	0.5	1	5.64E-05	0.999935703	1.002633578	8.889281933	0.999992149	5.88E-05	0.999937406	1.001265845	7.839452198	0.999996248
0	0.005	0.75	0	0.992498028	0.007491982	72.48684885	1984.522589	0.999990009	0.999027648	0.000962352	12.77554801	1968.156099	0.99999
0	0.005	0.75	0.1	0.4118266	0.588163482	35.95880244	303.2944754	0.999990082	0.807902095	0.192088061	14.16532635	314.8616152	0.999990156
0	0.005	0.75	0.25	0.026200817	0.973789501	23.92939569	129.5523965	0.999990317	0.23532948	0.764660614	13.8982618	141.6545802	0.999990094
0	0.005	0.75	0.5	0.000416237	0.999574282	7.071334982	63.52437842	0.999990519	0.007806831	0.992183552	4.736276794	67.2885869	0.999990382
0	0.005	0.75	0.75	0.00011188	0.999879503	1.283223705	40.20651768	0.999991383	0.000584215	0.99940659	1.137292317	40.30949368	0.999990805
0	0.005	0.75	0.9	7.71E-05	0.999913699	1.023399227	27.61159089	0.999990839	0.000155919	0.999834279	1.008953307	22.34112152	0.999990198
0	0.005	0.75	1	6.17E-05	0.999931292	1.007027359	16.29603179	0.999992959	6.55E-05	0.999926548	1.003498783	12.34258162	0.999992072
0	0.005	1	0	0.990425622	0.009564378	88.31929783	1983.378957	0.999990001	0.999038066	0.000951942	12.65670057	1967.937229	0.999990009
0	0.005	1	0.1	0.982176196	0.017813805	143.3432683	1975.69745	0.999990001	0.996597231	0.003392778	36.4542242	1982.770888	0.999990009
0	0.005	1	0.25	0.965735537	0.034254468	234.3575244	1958.038753	0.999990005	0.988849	0.011141003	96.5020117	1979.230152	0.999990003
0	0.005	1	0.5	0.923381059	0.076599963	416.1804746	1909.623496	0.999981022	0.958592775	0.041396579	264.9451572	1946.117393	0.999989354
0	0.005	1	0.75	0.845682413	0.154282839	663.7890266	1818.121801	0.999965252	0.8835705	0.116402115	548.3368921	1859.529802	0.999972615
0	0.005	1	0.9	0.759941692	0.240010059	875.8696936	1712.646111	0.999951751	0.781962014	0.217992923	823.0651928	1738.02008	0.999954938
0	0.005	1	1	0.664445398	0.335495972	1070.907746	1588.29859	0.99994137	0.647289414	0.352650615	1102.445296	1564.805575	0.999940029
0	0.01	0	0	0.998995005	0.000995005	13.14728346	1968.889644	0.999990009	0.998995005	0.000995005	13.14728346	1968.889644	0.999990009
0	0.01	0	0.1	0.232885793	0.767108709	1.616438555	22.37626751	0.999994502	0.232885793	0.767108709	1.616438555	22.37626751	0.999994502
0	0.01	0	0.25	0.044976433	0.955015245	1.159267036	12.69386773	0.999991677	0.044976433	0.955015245	1.159267036	12.69386773	0.999991677
0	0.01	0	0.5	0.004223253	0.99576684	1.023535071	8.95155646	0.999990094	0.004223253	0.99576684	1.023535071	8.95155646	0.999990094
0	0.01	0	0.75	0.000441915	0.999554929	1.003434434	7.532812026	0.999996844	0.000441915	0.999554929	1.003434434	7.532812026	0.999996844
0	0.01	0	0.9	0.000115433	0.999881115	1.001052082	7.02557688	0.999996548	0.000115433	0.999881115	1.001052082	7.02557688	0.999996548
0	0.01	0	1	4.73E-05	0.999951639	1.000473231	6.744594477	0.999998902	4.73E-05	0.999951639	1.000473231	6.744594477	0.999998902
0	0.01	0.25	0	0.996816517	0.003173485	35.53598469	1983.477249	0.999990003	0.999017005	0.000972996	12.89688578	1968.395584	0.999990001
0	0.01	0.25	0.1	0.095264266	0.904726855	5.072576766	59.27041344	0.999991121	0.317579467	0.682411773	3.243359724	61.89811771	0.99999124
0	0.01	0.25	0.25	0.011030571	0.988959833	1.47807396	25.91032272	0.999990404	0.050935093	0.94905811	1.291472891	26.69267078	0.999993204
0	0.01	0.25	0.5	0.001612126	0.998382455	1.051760515	12.94421699	0.999994581	0.004808613	0.995184093	1.033806399	12.05654687	0.999992706
0	0.01	0.25	0.75	0.000299705	0.999695527	1.009890413	9.068497944	0.999995232	0.000524629	0.99947137	1.005465517	8.298876804	0.999995999
0	0.01	0.25	0.9	0.000111295	0.999886748	1.003993169	8.139202021	0.999998043	0.000140934	0.999855032	1.00180801	7.479454362	0.999995966
0	0.01	0.25	1	5.77E-05	0.999940649	1.002232593	7.712012488	0.9999983	5.88E-05	0.999935073	1.000856134	7.109515622	0.999993891
0	0.01	0.5	0	0.994731843	0.005258159	54.20872267	1984.998818	0.999990003	0.999038066	0.000951942	12.65670057	1967.937229	0.999990009
0	0.01	0.5	0.1	0.19830496	0.801685307	15.79757982	130.267439	0.999990267	0.593204478	0.406786192	7.789881033	136.785079	0.999990671
0	0.01	0.5	0.25	0.008603122	0.991387709	6.692547109	55.2879149	0.999990831	0.093144341	0.906845835	4.151638783	59.1286181	0.999990176
0	0.01	0.5	0.5	0.000724318	0.999268128	1.509985796	29.00048195	0.999992446	0.005779013	0.994213352	1.248490043	29.56745584	0.999992365
0	0.01	0.5	0.75	0.000209776	0.999783875	1.044601982	18.68548442	0.999993651	0.000622771	0.999369664	1.017140148	16.65145379	0.999992435
0	0.01	0.5	0.9	0.000108159	0.99988393	1.015337867	13.53922287	0.999992089	0.000171082	0.999821428	1.00559995	10.80964735	0.99999251
0	0.01	0.5	1	7.01E-05	0.999924391	1.008507143	11.31472683	0.999994444	7.26E-05	0.999923546	1.002822722	9.109174516	0.999996171
0	0.01	0.75	0	0.992735051	0.007254957	70.61347606	1984.620868	0.999990008	0.999058232	0.000931769	12.42602265	1967.446669	0.999990001
0	0.01	0.75	0.1	0.485026717	0.514963493	32.5102366	306.5950738	0.99999021	0.840634223	0.159355963	12.66107433	316.0735535	0.999990187
0	0.01	0.75	0.25	0.063481891	0.936508483	22.54980234	135.4912422	0.999990374	0.333903992	0.66608645	13.27579198	145.5650591	0.999990442
0	0.01	0.75	0.5	0.001499833	0.998491394	10.82297531	68.32116204	0.999991227	0.016379092	0.98361132	7.674609824	72.03318676	0.999990412
0	0.01	0.75	0.75	0.000202643	0.999787678	3.139868057	45.46657779	0.999990322	0.000872985	0.999117995	2.225109013	45.70104445	0.999990979
0	0.01	0.75	0.9	0.000114884	0.999875392	1.54264166	37.40190678	0.999990276	0.000213933	0.999777094	1.204497897	36.04565156	0.999991027
0	0.01	0.75	1	8.75E-05	0.999904474	1.182427835	32.6289609	0.999991959	9.00E-05	0.99990219	1.041401896	27.85717454	0.999992169
0	0.01	1	0	0.990820692	0.009169316	85.37117615	1983.629694	0.999990008	0.999077574	0.000912436	12.20438524	1966.993992	0.99999001
0	0.01	1	0.1	0.985564003	0.014425998	121.7781809	1979.019669	0.999990001	0.997245391	0.002744612	30.69115173	1981.880216	0.999990004
0	0.01	1	0.25	0.976199206	0.023790803	178.556904	1969.382224	0.999990009	0.992230092	0.007759918	72.57764634	1982.542908	0.99999001
0	0.01	1	0.5	0.955634598	0.044353991	282.8321428	1946.556699	0.999988589	0.975538019	0.024451988	179.6741379	1966.230604	0.999990007
0	0.01	1	0.75	0.925649493	0.074332046	407.408458	1912.038512	0.999981538	0.941623908	0.058361351	341.9105536	1928.467443	0.999985259
0	0.01	1	0.9	0.900092938	0.099883004	498.3180083	1882.247357	0.999975942	0.905468143	0.094508971	478.8738723	1887.410618	0.999977114
0	0.01	1	1	0.877983802	0.121987602	569.2184146	1856.178964	0.999971404	0.868783614	0.131185987	596.8976581	1845.126114	0.999969601
0	0.02	0	0	0.998995005	0.000995005	13.14728346	1968.889644	0.999990009	0.998995005	0.000995005	13.14728346	1968.889644	0.999990009
0	0.02	0	0.1	0.232885793	0.767108709	1.616438555	22.37626751	0.999994502	0.232885793	0.767108709	1.616438555	22.37626751	0.999994502
0	0.02	0	0.25	0.044976433	0.955015245	1.159267036	12.69386773	0.999991677	0.044976433	0.955015245	1.159267036	12.69386773	0.999991677
0	0.02	0	0.5	0.004223253	0.99576684	1.023535071	8.95155646	0.999990094	0.004223253	0.99576684	1.023535071	8.95155646	0.999990094
0	0.02	0	0.75	0.000441915	0.999554929	1.003434434	7.532812026	0.999996844	0.000441915	0.999554929	1.003434434	7.532812026	0.999996844
0	0.02	0	0.9	0.000115433	0.999881115	1.001052082	7.02557688	0.999996548	0.000115433	0.999881115	1.001052082	7.02557688	0.999996548
0	0.02	0	1	4.73E-05	0.999951639	1.000473231	6.744594477	0.999998902	4.73E-05	0.999951639	1.000473231	6.744594477	0.999998902
0	0.02	0.25	0	0.996884957	0.003105053	34.88720095	1983.359554	0.999990009	0.999038066	0.000951942	12.65670057	1967.937229	0.999990009
0	0.02	0.25	0.1	0.121727165	0.878263089	5.453688112	60.63114305	0.999990254	0.359045446	0.640945792	3.515879104	63.10436277	0.999991238
0	0.02	0.25	0.25	0.013310661	0.986682172	1.683208867	27.00498389	0.999992833	0.057666413	0.942325285	1.436876865	27.93387965	0.999991698
0	0.02	0.25	0.5	0.001881449	0.998113109	1.070822924	14.34451788	0.999994558	0.005456565	0.994534802	1.047230066	14.0501395	0.999991367
0	0.02	0.25	0.75	0.000358388	0.999638351	1.014224201	9.748903868	0.999996739	0.000618676	0.99937751	1.008151794	9.02969641	0.999996186
0	0.02	0.25	0.9	0.00013565	0.999862023	1.006119179	8.607506841	0.999997673	0.000170657	0.999825027	1.002869435	7.920610275	0.999995684
0	0.02	0.25	1	7.12E-05	0.999920792	1.003618712	8.105453653	0.999992003	7.25E-05	0.999923918	1.001419038	7.447605001	0.999996445
0	0.02	0.5	0	0.994949129	0.005040873	52.34692495	1984.969033	0.999990002	0.999077574	0.000912436	12.20438524	1966.993992	0.99999001
0	0.02	0.5	0.1	0.264920162	0.735070436	14.76351806	132.4924311	0.999990598	0.652813179	0.347177458	7.286487679	137.9617507	0.999990637
0	0.02	0.5	0.25	0.018698524	0.981293074	7.456440234	57.59449821	0.999991598	0.138803315	0.861187646	4.830908853	61.32931768	0.999990962
0	0.02	0.5	0.5	0.001235108	0.998757417	2.180380846	30.71399662	0.999992524	0.008328354	0.991662628	1.725967123	31.58871757	0.999990982
0	0.02	0.5	0.75	0.000314282	0.999675937	1.157967153	21.24860541	0.999990219	0.000870188	0.999121609	1.075642601	20.84700893	0.999991797
0	0.02	0.5	0.9	0.000161581	0.999830522	1.053286708	17.08406059	0.999992103	0.000247353	0.999746046	1.021091201	15.26171569	0.999993399
0	0.02	0.5	1	0.000105573	0.999887095	1.028826394	14.46000447	0.999992667	0.000108191	0.999887185	1.010370668	12.08078373	0.999995375
0	0.02	0.75	0	0.993166809	0.006823197	67.16382445	1984.777263	0.999990007	0.999113944	0.000876059	11.78597734	1966.039444	0.999990004
0	0.02	0.75	0.1	0.559853903	0.440136318	28.91825465	309.4261319	0.999990221	0.87050035	0.129489885	11.08285871	317.0529574	0.999990235
0	0.02	0.75	0.25	0.131986824	0.868003328	20.38956749	140.7002571	0.999990152	0.449530626	0.550459482	11.94458926	148.6644868	0.999990108
0	0.02	0.75	0.5	0.007001122	0.992989803	12.17082177	72.77600209	0.999990925	0.04374983	0.95624086	9.220958865	76.6016484	0.99999069
0	0.02	0.75	0.75	0.000733035	0.999258045	6.108608375	49.2666702	0.999991079	0.002380747	0.997609493	4.924946411	49.94477605	0.99999024
0	0.02	0.75	0.9	0.000309573	0.999682117	3.598613382	41.33065469	0.99999169	0.000484238	0.999506013	2.809405403	40.95238769	0.999990251
0	0.02	0.75	1	0.000203238	0.999787648	2.50527301	37.2821352	0.999990886	0.000186224	0.99980485	1.891705301	36.28048991	0.999991074
0	0.02	1	0	0.991520426	0.008469578	80.0716186	1984.035967	0.999990004	0.999147543	0.000842459	11.39781275	1965.100617	0.999990002
0	0.02	1	0.1	0.988528478	0.011461528	101.6681805	1981.652979	0.999990006	0.997812908	0.002177098	25.3565293	1980.212369	0.999990006
0	0.02	1	0.25	0.983587378	0.016402623	134.3370445	1976.932993	0.999990001	0.994644637	0.005345363	53.78097099	1983.929419	0.99999
0	0.02	1	0.5	0.973928519	0.026061487	190.9971454	1966.723575	0.999990006	0.985549825	0.014440183	120.067932	1977.312224	0.999990008
0	0.02	1	0.75	0.961910553	0.038079453	252.8467456	1953.395465	0.999990006	0.969835462	0.030154545	211.7207844	1961.074428	0.999990007
0	0.02	1	0.9	0.953127764	0.04686022	293.8340194	1943.289696	0.999987984	0.955566522	0.044422062	282.1115403	1945.502176	0.999988583
0	0.02	1	1	0.946404677	0.053581692	323.358906	1935.516937	0.999986369	0.943023456	0.056962112	337.6267212	1931.543539	0.999985567
0	0.03	0	0	0.998995005	0.000995005	13.14728346	1968.889644	0.999990009	0.998995005	0.000995005	13.14728346	1968.889644	0.999990009
0	0.03	0	0.1	0.232885793	0.767108709	1.616438555	22.37626751	0.999994502	0.232885793	0.767108709	1.616438555	22.37626751	0.999994502
0	0.03	0	0.25	0.044976433	0.955015245	1.159267036	12.69386773	0.999991677	0.044976433	0.955015245	1.159267036	12.69386773	0.999991677
0	0.03	0	0.5	0.004223253	0.99576684	1.023535071	8.95155646	0.999990094	0.004223253	0.99576684	1.023535071	8.95155646	0.999990094
0	0.03	0	0.75	0.000441915	0.999554929	1.003434434	7.532812026	0.999996844	0.000441915	0.999554929	1.003434434	7.532812026	0.999996844
0	0.03	0	0.9	0.000115433	0.999881115	1.001052082	7.02557688	0.999996548	0.000115433	0.999881115	1.001052082	7.02557688	0.999996548
0	0.03	0	1	4.73E-05	0.999951639	1.000473231	6.744594477	0.999998902	4.73E-05	0.999951639	1.000473231	6.744594477	0.999998902
0	0.03	0.25	0	0.996950504	0.003039497	34.26313473	1983.226657	0.999990002	0.999058232	0.000931769	12.42602265	1967.446669	0.999990001
0	0.03	0.25	0.1	0.143940559	0.856049976	5.587633453	61.42647527	0.999990534	0.39004987	0.609940642	3.619716412	63.75672102	0.999990512
0	0.03	0.25	0.25	0.015880658	0.984112704	1.859681266	27.66454302	0.999993362	0.064831198	0.935160992	1.565388978	28.63240725	0.99999219
0	0.03	0.25	0.5	0.002186296	0.99780796	1.09328091	15.20682662	0.999994256	0.006172016	0.993822124	1.063977785	15.18573201	0.99999414
0	0.03	0.25	0.75	0.000425593	0.999569778	1.019115795	10.3153421	0.999995371	0.000725072	0.999265974	1.011557685	9.707538743	0.999991047
0	0.03	0.25	0.9	0.000163997	0.999827559	1.008400943	8.985740255	0.999991557	0.000205071	0.999790708	1.00427914	8.352423523	0.99999578
0	0.03	0.25	1	8.72E-05	0.99990853	1.005034696	8.408471576	0.999995717	8.87E-05	0.999909214	1.002195349	7.773944848	0.999997883
0	0.03	0.5	0	0.995149187	0.004840817	50.61744695	1984.925504	0.999990004	0.999113944	0.000876059	11.78597734	1966.039444	0.999990004
0	0.03	0.5	0.1	0.311461782	0.688528442	14.01100067	133.7017401	0.999990224	0.688145663	0.311844885	6.898264969	138.5501899	0.999990548
0	0.03	0.5	0.25	0.031069743	0.968921682	7.606754209	58.99421214	0.999991425	0.179577066	0.820413554	5.01133114	62.52398374	0.99999062
0	0.03	0.5	0.5	0.002045046	0.997946752	2.722397208	31.72524887	0.999991798	0.011904699	0.988087698	2.165647729	32.70737548	0.999992397
0	0.03	0.5	0.75	0.00046841	0.999524986	1.331011087	22.32945721	0.999993396	0.001214948	0.998778367	1.198117204	22.27422579	0.999993314
0	0.03	0.5	0.9	0.000237491	0.999752538	1.124115909	18.71400525	0.999990029	0.000351822	0.999638878	1.06169337	17.90911566	0.9999907
0	0.03	0.5	1	0.000155583	0.999836232	1.06796223	16.42988583	0.999991816	0.00015737	0.99983619	1.029755804	14.83841365	0.999993561
0	0.03	0.75	0	0.993550094	0.006439906	64.05914811	1984.88497	0.99999	0.999163399	0.000826601	11.21405402	1964.631936	0.99999
0	0.03	0.75	0.1	0.604724527	0.395265595	26.70900978	310.9173297	0.999990122	0.886845081	0.113145114	10.12357878	317.5366511	0.999990196
0	0.03	0.75	0.25	0.190211939	0.809778521	18.86543316	143.3993628	0.999990461	0.520490912	0.47949954	10.9580201	150.1212683	0.999990452
0	0.03	0.75	0.5	0.017386392	0.98260388	12.08825523	75.42460835	0.999990272	0.078392851	0.921597386	9.307928051	79.10741255	0.999990237
0	0.03	0.75	0.75	0.002104027	0.997886904	7.317357409	51.41148414	0.999990932	0.005731161	0.994260024	6.26654199	52.26620943	0.999991185
0	0.03	0.75	0.9	0.000815586	0.999175067	5.065324078	43.33605357	0.999990653	0.001166555	0.998824056	4.379123474	43.21976369	0.999990611
0	0.03	0.75	1	0.000493012	0.999497091	3.86533806	39.2643612	0.999990103	0.000428212	0.999563495	3.271899516	38.65873726	0.999991707
0	0.03	1	0	0.992120986	0.007869017	75.4384407	1984.346556	0.999990003	0.999207601	0.000782405	10.69991532	1963.259347	0.999990006
0	0.03	1	0.1	0.990107047	0.009882963	90.37888566	1982.885787	0.99999001	0.998114537	0.001875471	22.38897167	1978.750374	0.999990009
0	0.03	1	0.25	0.986877419	0.013112583	112.8155991	1980.021534	0.999990002	0.995721913	0.00426809	44.7491083	1983.921783	0.999990003
0	0.03	1	0.5	0.980858642	0.019131365	150.9781918	1973.953511	0.999990007	0.989395854	0.010594151	94.14624863	1981.057915	0.999990006
0	0.03	1	0.75	0.973847423	0.026142585	191.1848875	1966.39041	0.999990008	0.979321761	0.02066824	159.2195796	1971.465684	0.999990001
0	0.03	1	0.9	0.96902713	0.030962873	216.8567143	1961.045201	0.999990003	0.970802388	0.029187619	207.1097954	1962.594196	0.999990007
0	0.03	1	1	0.965497369	0.034492637	234.8274622	1957.085704	0.999990006	0.963721614	0.036268392	243.5952843	1955.046452	0.999990005
0	0.04	0	0	0.998995005	0.000995005	13.14728346	1968.889644	0.999990009	0.998995005	0.000995005	13.14728346	1968.889644	0.999990009
0	0.04	0	0.1	0.232885793	0.767108709	1.616438555	22.37626751	0.999994502	0.232885793	0.767108709	1.616438555	22.37626751	0.999994502
0	0.04	0	0.25	0.044976433	0.955015245	1.159267036	12.69386773	0.999991677	0.044976433	0.955015245	1.159267036	12.69386773	0.999991677
0	0.04	0	0.5	0.004223253	0.99576684	1.023535071	8.95155646	0.999990094	0.004223253	0.99576684	1.023535071	8.95155646	0.999990094
0	0.04	0	0.75	0.000441915	0.999554929	1.003434434	7.532812026	0.999996844	0.000441915	0.999554929	1.003434434	7.532812026	0.999996844
0	0.04	0	0.9	0.000115433	0.999881115	1.001052082	7.02557688	0.999996548	0.000115433	0.999881115	1.001052082	7.02557688	0.999996548
0	0.04	0	1	4.73E-05	0.999951639	1.000473231	6.744594477	0.999998902	4.73E-05	0.999951639	1.000473231	6.744594477	0.999998902
0	0.04	0.25	0	0.997013353	0.002976656	33.66247426	1983.105913	0.99999001	0.999077574	0.000912436	12.20438524	1966.993992	0.99999001
0	0.04	0.25	0.1	0.163573373	0.836417892	5.63000273	61.98350909	0.999991265	0.415336091	0.584654003	3.659184305	64.19240403	0.999990093
0	0.04	0.25	0.25	0.018710358	0.981281137	2.006205413	28.14015083	0.999991495	0.072290169	0.927699872	1.673989938	29.11978323	0.999990041
0	0.04	0.25	0.5	0.002529919	0.997460722	1.118606284	15.78752898	0.999990642	0.006958872	0.993035905	1.083608589	15.88995476	0.999994777
0	0.04	0.25	0.75	0.000502251	0.999492846	1.02485216	10.81232471	0.999995097	0.000844871	0.999150742	1.015725204	10.3130822	0.999995613
0	0.04	0.25	0.9	0.000196818	0.999797166	1.011127773	9.339812141	0.999993984	0.00024467	0.999751566	1.006070893	8.757240425	0.999996236
0	0.04	0.25	1	0.000105896	0.999891817	1.006749461	8.692740818	0.999997713	0.00010754	0.999885022	1.003213548	8.095940476	0.999992562
0	0.04	0.5	0	0.995333984	0.004656018	49.00626725	1984.86479	0.999990001	0.999147543	0.000842459	11.39781275	1965.100617	0.999990002
0	0.04	0.5	0.1	0.347993049	0.651997033	13.41299535	134.5157495	0.999990082	0.713291725	0.286698665	6.584057722	138.9271436	0.999990389
0	0.04	0.5	0.25	0.044851038	0.955139681	7.576022029	59.9920399	0.999990719	0.215994742	0.783996358	5.031040094	63.31523244	0.9999911
0	0.04	0.5	0.5	0.003215696	0.996776129	3.105962218	32.45690828	0.999991825	0.016466373	0.983525809	2.49614795	33.48904587	0.999992181
0	0.04	0.5	0.75	0.000689899	0.999300584	1.52655756	23.0133062	0.999990483	0.00168741	0.998306161	1.358328301	23.08159109	0.999993571
0	0.04	0.5	0.9	0.000344127	0.999649677	1.222758125	19.6040657	0.999993805	0.000494433	0.99949732	1.132850601	19.20143378	0.999991752
0	0.04	0.5	1	0.000225192	0.999765761	1.128185836	17.60176963	0.999990954	0.000224759	0.99976951	1.06786071	16.66653171	0.999994269
0	0.04	0.75	0	0.993892639	0.006097363	61.24884893	1984.958325	0.999990003	0.999207601	0.000782405	10.69991532	1963.259347	0.999990006
0	0.04	0.75	0.1	0.636978563	0.363011628	25.08576415	311.9090149	0.999990191	0.897986969	0.102003174	9.426439244	317.8448105	0.999990143
0	0.04	0.75	0.25	0.23953838	0.760451947	17.7021319	145.1286525	0.999990328	0.570530731	0.42945957	10.20165604	151.0080323	0.999990301
0	0.04	0.75	0.5	0.031835097	0.968155133	11.746039	77.28816466	0.99999023	0.115302948	0.884687345	9.086151844	80.75250001	0.999990293
0	0.04	0.75	0.75	0.004730471	0.995259615	7.751922236	52.94506291	0.999990086	0.011359095	0.988631063	6.803332482	53.8828561	0.999990157
0	0.04	0.75	0.9	0.001857377	0.998133304	5.830460212	44.73506419	0.999990682	0.002532338	0.997457921	5.286762407	44.74263768	0.999990259
0	0.04	0.75	1	0.001097492	0.998893185	4.736178501	40.60809612	0.999990677	0.000946567	0.999045328	4.301040909	40.16502423	0.999991895
0	0.04	1	0	0.99264206	0.007347942	71.35008087	1984.58036	0.999990002	0.999259711	0.000730299	10.09000333	1961.441004	0.99999001
0	0.04	1	0.1	0.991171367	0.008818639	82.49708184	1983.614692	0.999990006	0.998317563	0.001672445	20.33217623	1977.410047	0.999990008
0	0.04	1	0.25	0.988849738	0.01114027	99.19927581	1981.716431	0.999990009	0.99636695	0.003623051	39.09161582	1983.538135	0.999990001
0	0.04	1	0.5	0.984634882	0.01535512	127.3612312	1977.686101	0.999990002	0.991495698	0.00849431	78.94635012	1982.786603	0.999990008
0	0.04	1	0.75	0.979900636	0.020089366	156.502992	1972.746015	0.999990002	0.984144048	0.015845953	129.7419748	1976.481429	0.99999
0	0.04	1	0.9	0.976752811	0.023237193	174.7457585	1969.33692	0.999990004	0.978189744	0.021800264	166.1538668	1970.558995	0.999990008
0	0.04	1	1	0.974501865	0.025488141	187.3249639	1966.860093	0.999990006	0.973395968	0.026594037	193.3486025	1965.607261	0.999990005
0	0.05	0	0	0.998995005	0.000995005	13.14728346	1968.889644	0.999990009	0.998995005	0.000995005	13.14728346	1968.889644	0.999990009
0	0.05	0	0.1	0.232885793	0.767108709	1.616438555	22.37626751	0.999994502	0.232885793	0.767108709	1.616438555	22.37626751	0.999994502
0	0.05	0	0.25	0.044976433	0.955015245	1.159267036	12.69386773	0.999991677	0.044976433	0.955015245	1.159267036	12.69386773	0.999991677
0	0.05	0	0.5	0.004223253	0.99576684	1.023535071	8.95155646	0.999990094	0.004223253	0.99576684	1.023535071	8.95155646	0.999990094
0	0.05	0	0.75	0.000441915	0.999554929	1.003434434	7.532812026	0.999996844	0.000441915	0.999554929	1.003434434	7.532812026	0.999996844
0	0.05	0	0.9	0.000115433	0.999881115	1.001052082	7.02557688	0.999996548	0.000115433	0.999881115	1.001052082	7.02557688	0.999996548
0	0.05	0	1	4.73E-05	0.999951639	1.000473231	6.744594477	0.999998902	4.73E-05	0.999951639	1.000473231	6.744594477	0.999998902
0	0.05	0.25	0	0.997073653	0.00291635	33.08379181	1982.9702	0.999990003	0.999096125	0.000893878	11.99117544	1966.508966	0.999990004
0	0.05	0.25	0.1	0.181373633	0.818616988	5.629467082	62.40879918	0.999990621	0.436882303	0.563109201	3.667556525	64.51396186	0.999991503
0	0.05	0.25	0.25	0.021775864	0.978217267	2.126341145	28.51339957	0.99999313	0.079955711	0.920036334	1.764299574	29.49364763	0.999992045
0	0.05	0.25	0.5	0.002914981	0.997078525	1.145870284	16.20817229	0.999993506	0.00782009	0.992172134	1.105382899	16.3722323	0.999992224
0	0.05	0.25	0.75	0.000589238	0.999406564	1.031399625	11.24220682	0.999995802	0.000979151	0.99901581	1.020667317	10.84135312	0.999994961
0	0.05	0.25	0.9	0.000234586	0.999761408	1.014300723	9.666654016	0.999995994	0.000289969	0.999706966	1.008267936	9.136574471	0.999996936
0	0.05	0.25	1	0.000127658	0.99986671	1.00877025	8.96032588	0.999994367	0.000129454	0.999866493	1.00449608	8.403317663	0.999995947
0	0.05	0.5	0	0.995505206	0.004484798	47.50137523	1984.79553	0.999990003	0.999178676	0.000811329	11.03671663	1964.181518	0.999990006
0	0.05	0.5	0.1	0.378347747	0.621642306	12.91306294	135.1214811	0.999990053	0.732789752	0.267200423	6.319533648	139.1978937	0.999990174
0	0.05	0.5	0.25	0.059454452	0.940536176	7.478845446	60.75881621	0.999990629	0.248709094	0.751281281	4.987160397	63.89136576	0.999990375
0	0.05	0.5	0.5	0.004791287	0.995201011	3.366124002	33.03358602	0.999992298	0.021941639	0.97805094	2.729609702	34.09045793	0.99999258
0	0.05	0.5	0.75	0.000996957	0.998995214	1.715104128	23.51863692	0.999992171	0.002315306	0.997675814	1.525944485	23.65065349	0.99999112
0	0.05	0.5	0.9	0.000490706	0.999500184	1.335305249	20.18376813	0.999990891	0.000686474	0.999305588	1.226338747	19.95058354	0.999992062
0	0.05	0.5	1	0.000320376	0.999674154	1.203713969	18.33307637	0.99999453	0.000316062	0.999678241	1.125216088	17.75369281	0.999994303
0	0.05	0.75	0	0.994200611	0.005789396	58.69183324	1985.00041	0.999990007	0.999247338	0.000742665	10.23514395	1961.877634	0.999990003
0	0.05	0.75	0.1	0.662209654	0.337780549	23.79115609	312.6427534	0.999990202	0.906387287	0.093602901	8.876050025	318.0659194	0.999990188
0	0.05	0.75	0.25	0.28187997	0.718110593	16.76487101	146.3582778	0.999990563	0.608552628	0.391437541	9.594417874	151.6183822	0.999990169
0	0.05	0.75	0.5	0.049139838	0.950850239	11.35652036	78.69392769	0.999990076	0.151915119	0.848074887	8.791532188	81.93042223	0.999990007
0	0.05	0.75	0.75	0.008855748	0.991134324	7.867460618	54.14067509	0.999990072	0.019319377	0.980670831	6.985609	55.1169628	0.999990207
0	0.05	0.75	0.9	0.003648907	0.996342417	6.199345913	45.81854536	0.999991324	0.004826918	0.995163795	5.754262264	45.89985739	0.999990713
0	0.05	0.75	1	0.002172899	0.997818893	5.228815383	41.63677919	0.999991792	0.001894835	0.9980958	4.923858715	41.28549273	0.999990635
0	0.05	1	0	0.993098452	0.006891556	67.71327866	1984.755046	0.999990008	0.99930535	0.00068466	9.552354506	1959.634292	0.99999001
0	0.05	1	0.1	0.991969334	0.008020671	76.42707197	1984.08986	0.999990005	0.99846961	0.001520395	18.75805846	1976.146523	0.999990006
0	0.05	1	0.25	0.990204326	0.009785683	89.47450208	1982.769967	0.999990009	0.996809468	0.003180538	35.08164623	1983.017282	0.999990005
0	0.05	1	0.5	0.987052379	0.012937628	111.3764622	1979.934987	0.999990007	0.992840132	0.00714987	68.71610359	1983.664865	0.999990003
0	0.05	1	0.75	0.983592366	0.016397643	133.8090211	1976.465478	0.999990009	0.987084538	0.012905469	110.5076883	1979.351789	0.999990007
0	0.05	1	0.9	0.981339529	0.018650481	147.6877313	1974.09456	0.999990009	0.982562309	0.017427697	139.9082619	1975.095788	0.999990006
0	0.05	1	1	0.979752163	0.020237839	157.1713308	1972.387384	0.999990002	0.978998199	0.020991807	161.5754882	1971.548949	0.999990005
0	0.06	0	0	0.998995005	0.000995005	13.14728346	1968.889644	0.999990009	0.998995005	0.000995005	13.14728346	1968.889644	0.999990009
0	0.06	0	0.1	0.232885793	0.767108709	1.616438555	22.37626751	0.999994502	0.232885793	0.767108709	1.616438555	22.37626751	0.999994502
0	0.06	0	0.25	0.044976433	0.955015245	1.159267036	12.69386773	0.999991677	0.044976433	0.955015245	1.159267036	12.69386773	0.999991677
0	0.06	0	0.5	0.004223253	0.99576684	1.023535071	8.95155646	0.999990094	0.004223253	0.99576684	1.023535071	8.95155646	0.999990094
0	0.06	0	0.75	0.000441915	0.999554929	1.003434434	7.532812026	0.999996844	0.000441915	0.999554929	1.003434434	7.532812026	0.999996844
0	0.06	0	0.9	0.000115433	0.999881115	1.001052082	7.02557688	0.999996548	0.000115433	0.999881115	1.001052082	7.02557688	0.999996548
0	0.06	0	1	4.73E-05	0.999951639	1.000473231	6.744594477	0.999998902	4.73E-05	0.999951639	1.000473231	6.744594477	0.999998902
0	0.06	0.25	0	0.997131565	0.002858437	32.52594509	1982.838245	0.999990003	0.999113944	0.000876059	11.78597734	1966.039444	0.999990004
0	0.06	0.25	0.1	0.197765622	0.802224483	5.606342099	62.75076614	0.999990105	0.455744909	0.544246468	3.659046246	64.76539396	0.999991377
0	0.06	0.25	0.25	0.025056332	0.974935573	2.224421977	28.82088424	0.999991905	0.087765291	0.912225489	1.83892406	29.79598606	0.99999078
0	0.06	0.25	0.5	0.003343886	0.996647658	1.17419374	16.53114036	0.999991544	0.008757849	0.991237028	1.128524272	16.72946055	0.999994877
0	0.06	0.25	0.75	0.000687452	0.999304177	1.038693904	11.61138961	0.99999163	0.001129005	0.99886646	1.026365139	11.29487121	0.999995466
0	0.06	0.25	0.9	0.000277798	0.99971316	1.017908317	9.965143735	0.999990958	0.000341509	0.999649516	1.010881993	9.489286446	0.999991026
0	0.06	0.25	1	0.00015281	0.999844421	1.011096376	9.212157182	0.999997231	0.000154743	0.999843059	1.006058651	8.691623757	0.999997802
0	0.06	0.5	0	0.995664293	0.00432571	46.09228726	1984.713376	0.999990002	0.999207601	0.000782405	10.69991532	1963.259347	0.999990006
0	0.06	0.5	0.1	0.404448457	0.59554163	12.48141158	135.599599	0.999990087	0.748687899	0.251302715	6.090667049	139.4062007	0.999990614
0	0.06	0.5	0.25	0.074487924	0.925503027	7.355817332	61.37508851	0.99999095	0.278290516	0.721700988	4.915901936	64.33578682	0.999991504
0	0.06	0.5	0.5	0.006798994	0.993191239	3.539898984	33.51064768	0.999990233	0.028239477	0.971751201	2.890815062	34.57789977	0.999990678
0	0.06	0.5	0.75	0.001407863	0.998582239	1.882524382	23.92253448	0.999990102	0.003123357	0.996869461	1.682447094	24.09434163	0.999992818
0	0.06	0.5	0.9	0.000687223	0.999305833	1.449679004	20.61130742	0.999993056	0.000939924	0.99905365	1.330103006	20.46428408	0.999993574
0	0.06	0.5	1	0.000447859	0.999543595	1.286827885	18.83686206	0.999991454	0.000437843	0.999556091	1.196543216	18.44189741	0.999993933
0	0.06	0.75	0	0.994478989	0.005511017	56.35441038	1985.012241	0.999990006	0.999283259	0.000706746	9.812960603	1960.520848	0.999990005
0	0.06	0.75	0.1	0.682945186	0.317044985	22.70853018	313.2203519	0.999990171	0.91310002	0.086890112	8.420210795	318.2351651	0.999990132
0	0.06	0.75	0.25	0.318760177	0.681230202	15.98137047	147.2902395	0.999990379	0.638854316	0.361135709	9.089806624	152.0704157	0.999990025
0	0.06	0.75	0.5	0.068250747	0.931739898	10.97441274	79.79997874	0.999990644	0.187040309	0.812949941	8.489128775	82.8212172	0.99999025
0	0.06	0.75	0.75	0.014540392	0.985450337	7.841313745	55.11590936	0.999990729	0.0294007	0.970590333	7.00518963	56.10438968	0.999991032
0	0.06	0.75	0.9	0.006348759	0.993641639	6.360231806	46.70446899	0.999990398	0.008216509	0.991775178	5.97904287	46.834457	0.999991687
0	0.06	0.75	1	0.003861241	0.996129904	5.493682647	42.47429513	0.999991144	0.003421167	0.996570842	5.277149875	42.18365823	0.999992009
0	0.06	1	0	0.993501496	0.006488509	64.45512043	1984.875199	0.999990005	0.99934565	0.000644351	9.074785702	1957.82222	0.999990001
0	0.06	1	0.1	0.992604256	0.007385747	71.4891937	1984.4107	0.999990002	0.998590501	0.001399509	17.4848646	1974.946487	0.99999001
0	0.06	1	0.25	0.991211095	0.008778907	82.02030072	1983.467721	0.999990003	0.997138047	0.002851963	32.02693161	1982.431254	0.999990009
0	0.06	1	0.5	0.988751202	0.011238802	99.65479378	1981.405848	0.999990004	0.993784354	0.006205652	61.25122566	1984.111194	0.999990006
0	0.06	1	0.75	0.986093014	0.01389699	117.6023453	1978.862212	0.999990004	0.989073956	0.010916051	96.81443328	1981.145549	0.999990007
0	0.06	1	0.9	0.984386806	0.015603202	128.6229522	1977.129022	0.999990008	0.985457986	0.014532022	121.4704114	1977.965778	0.999990008
0	0.06	1	1	0.983196541	0.016793466	136.1093784	1975.886899	0.999990007	0.982652409	0.017337596	139.462495	1975.294311	0.999990005
0	0.07	0	0	0.998995005	0.000995005	13.14728346	1968.889644	0.999990009	0.998995005	0.000995005	13.14728346	1968.889644	0.999990009
0	0.07	0	0.1	0.232885793	0.767108709	1.616438555	22.37626751	0.999994502	0.232885793	0.767108709	1.616438555	22.37626751	0.999994502
0	0.07	0	0.25	0.044976433	0.955015245	1.159267036	12.69386773	0.999991677	0.044976433	0.955015245	1.159267036	12.69386773	0.999991677
0	0.07	0	0.5	0.004223253	0.99576684	1.023535071	8.95155646	0.999990094	0.004223253	0.99576684	1.023535071	8.95155646	0.999990094
0	0.07	0	0.75	0.000441915	0.999554929	1.003434434	7.532812026	0.999996844	0.000441915	0.999554929	1.003434434	7.532812026	0.999996844
0	0.07	0	0.9	0.000115433	0.999881115	1.001052082	7.02557688	0.999996548	0.000115433	0.999881115	1.001052082	7.02557688	0.999996548
0	0.07	0	1	4.73E-05	0.999951639	1.000473231	6.744594477	0.999998902	4.73E-05	0.999951639	1.000473231	6.744594477	0.999998902
0	0.07	0.25	0	0.997187229	0.00280278	31.98780625	1982.710604	0.999990008	0.999131074	0.000858936	11.58834752	1965.586496	0.99999001
0	0.07	0.25	0.1	0.213021775	0.786969599	5.570546088	63.03551137	0.999991374	0.472567184	0.527424122	3.640749058	64.96997481	0.999991306
0	0.07	0.25	0.25	0.028532715	0.971457974	2.304405688	29.08247682	0.999990689	0.095671512	0.904321571	1.900431576	30.04922781	0.999993084
0	0.07	0.25	0.5	0.003818789	0.996176071	1.202835335	16.7906972	0.99999486	0.009773679	0.990219867	1.152341884	17.00960146	0.999993547
0	0.07	0.25	0.75	0.000797806	0.999196836	1.04664723	11.9282893	0.999994642	0.001295532	0.998695157	1.032769968	11.68116489	0.99999069
0	0.07	0.25	0.9	0.000326969	0.999667918	1.021928074	10.23673817	0.999994887	0.000399848	0.99959433	1.013912987	9.812570804	0.999994177
0	0.07	0.25	1	0.000181708	0.999812615	1.013720195	9.447294267	0.999994322	0.000183757	0.999810733	1.007909898	8.962854446	0.99999449
0	0.07	0.5	0	0.995812495	0.004177514	44.76994346	1984.626953	0.999990009	0.999234546	0.000755458	10.38502703	1962.335849	0.999990004
0	0.07	0.5	0.1	0.427411597	0.572578561	12.10033848	135.9919716	0.999990158	0.762087767	0.237902563	5.888731336	139.5730318	0.99999033
0	0.07	0.5	0.25	0.089688516	0.910303009	7.223745319	61.88568676	0.999991525	0.305208906	0.694782299	4.832957525	64.69192287	0.999991205
0	0.07	0.5	0.5	0.009250157	0.990741265	3.654398169	33.91785516	0.999991422	0.035259598	0.964732343	3.000539976	34.98623761	0.999991941
0	0.07	0.5	0.75	0.00194019	0.998052261	2.024675087	24.2608538	0.999992452	0.004132751	0.995858254	1.819859544	24.45983155	0.999991005
0	0.07	0.5	0.9	0.000944124	0.999047184	1.558128612	20.95165846	0.999991308	0.001267009	0.998724667	1.434355678	20.85585349	0.999991676
0	0.07	0.5	1	0.000614934	0.999378687	1.371035955	19.21541576	0.999993621	0.000597299	0.999393471	1.275004943	18.92292222	0.99999077
0	0.07	0.75	0	0.994731843	0.005258159	54.20872267	1984.998818	0.999990003	0.999315885	0.000674119	9.427727633	1959.167328	0.999990004
0	0.07	0.75	0.1	0.70054076	0.299449346	21.77510675	313.6936947	0.999990106	0.918669685	0.081320319	8.03084676	318.3704988	0.999990005
0	0.07	0.75	0.25	0.35130246	0.648687851	15.30896505	148.028131	0.999990311	0.66382037	0.336170121	8.659657449	152.4223328	0.999990491
0	0.07	0.75	0.5	0.08837567	0.911614794	10.61493468	80.69614452	0.999990464	0.220191026	0.779799774	8.199215756	83.52129192	0.9999908
0	0.07	0.75	0.75	0.021709695	0.978280416	7.748517051	55.93319143	0.99999011	0.041264498	0.958726175	6.945962007	56.91735432	0.999990673
0	0.07	0.75	0.9	0.010043512	0.989948389	6.408942029	47.45262409	0.999991901	0.01277395	0.987217208	6.070140082	47.61596728	0.999991158
0	0.07	0.75	1	0.006269318	0.993721502	5.625295553	43.18139491	0.999990819	0.005644013	0.99434759	5.467457773	42.9345249	0.999991603
0	0.07	1	0	0.993860035	0.006129974	61.51789796	1984.956239	0.99999001	0.999381507	0.000608501	8.647794707	1956.07959	0.999990009
0	0.07	1	0.1	0.993128733	0.00686127	67.33195602	1984.630025	0.999990003	0.998690304	0.001299702	16.41867449	1973.771387	0.999990005
0	0.07	1	0.25	0.991998767	0.007991236	76.03744908	1983.949082	0.999990003	0.997394912	0.002595096	29.58805747	1981.807184	0.999990008
0	0.07	1	0.5	0.990019992	0.009970015	90.59390462	1982.419401	0.999990007	0.994488975	0.005501026	55.50589405	1984.300807	0.999990001
0	0.07	1	0.75	0.987905979	0.012084022	105.3474382	1980.502586	0.999990001	0.990513997	0.009476006	86.49219053	1982.323446	0.999990004
0	0.07	1	0.9	0.986562979	0.013427025	114.360777	1979.194442	0.999990004	0.98751939	0.012470613	107.7180724	1979.897333	0.999990003
0	0.07	1	1	0.985632776	0.01435723	120.4590274	1978.258154	0.999990006	0.985224244	0.014765757	123.0867768	1977.824394	0.999990001
0	0.08	0	0	0.998995005	0.000995005	13.14728346	1968.889644	0.999990009	0.998995005	0.000995005	13.14728346	1968.889644	0.999990009
0	0.08	0	0.1	0.232885793	0.767108709	1.616438555	22.37626751	0.999994502	0.232885793	0.767108709	1.616438555	22.37626751	0.999994502
0	0.08	0	0.25	0.044976433	0.955015245	1.159267036	12.69386773	0.999991677	0.044976433	0.955015245	1.159267036	12.69386773	0.999991677
0	0.08	0	0.5	0.004223253	0.99576684	1.023535071	8.95155646	0.999990094	0.004223253	0.99576684	1.023535071	8.95155646	0.999990094
0	0.08	0	0.75	0.000441915	0.999554929	1.003434434	7.532812026	0.999996844	0.000441915	0.999554929	1.003434434	7.532812026	0.999996844
0	0.08	0	0.9	0.000115433	0.999881115	1.001052082	7.02557688	0.999996548	0.000115433	0.999881115	1.001052082	7.02557688	0.999996548
0	0.08	0	1	4.73E-05	0.999951639	1.000473231	6.744594477	0.999998902	4.73E-05	0.999951639	1.000473231	6.744594477	0.999998902
0	0.08	0.25	0	0.997240763	0.002749237	31.46825478	1982.568111	0.99999	0.999147543	0.000842459	11.39781275	1965.100617	0.999990002
0	0.08	0.25	0.1	0.227331197	0.772659884	5.527429157	63.27830384	0.999991081	0.487774903	0.512216372	3.616574788	65.14118078	0.999991274
0	0.08	0.25	0.25	0.03218731	0.967805711	2.369615302	29.31017582	0.999993021	0.103637228	0.896355109	1.951066688	30.26633245	0.999992337
0	0.08	0.25	0.5	0.0043416	0.995652257	1.231212394	17.00649069	0.999993857	0.010868555	0.989123639	1.176271293	17.23878681	0.999992194
0	0.08	0.25	0.75	0.000921219	0.999070411	1.055156787	12.20094591	0.99999163	0.001479823	0.998514109	1.039809107	12.01008376	0.999993932
0	0.08	0.25	0.9	0.00038263	0.999608049	1.026328386	10.48308322	0.999990679	0.000465559	0.999530896	1.017349558	10.10659907	0.999996455
0	0.08	0.25	1	0.000214722	0.999782677	1.016627939	9.665374286	0.999997399	0.000216861	0.999780401	1.010051443	9.217938513	0.999997262
0	0.08	0.5	0	0.995950884	0.00403912	43.52630009	1984.523987	0.999990004	0.999259711	0.000730299	10.09000333	1961.441004	0.99999001
0	0.08	0.5	0.1	0.447948541	0.552041711	11.75843285	136.3229997	0.999990252	0.773650448	0.22633956	5.707934592	139.7111225	0.999990009
0	0.08	0.5	0.25	0.104878914	0.89511182	7.090240434	62.31812439	0.999990734	0.329846507	0.670144492	4.745786401	64.98557141	0.999990999
0	0.08	0.5	0.5	0.012142881	0.987849768	3.727989235	34.27277379	0.999992649	0.042900379	0.95709018	3.073801268	35.33583875	0.999990558
0	0.08	0.5	0.75	0.002610098	0.99738084	2.142347652	24.5527634	0.999990938	0.005360664	0.994632512	1.936391115	24.77166584	0.999993177
0	0.08	0.5	0.9	0.001271961	0.998721965	1.656654794	21.23620476	0.999993926	0.001679802	0.998314248	1.532915129	21.17437315	0.99999405
0	0.08	0.5	1	0.000829254	0.999162654	1.451928549	19.51830164	0.999991908	0.000802056	0.999191139	1.354793797	19.28833295	0.999993195
0	0.08	0.75	0	0.994962537	0.005027472	52.2315392	1984.970442	0.999990008	0.99934565	0.000644351	9.074785702	1957.82222	0.999990001
0	0.08	0.75	0.1	0.715808007	0.284182007	20.95317801	314.0926142	0.999990014	0.923413054	0.076577019	7.691087813	318.4832683	0.999990072
0	0.08	0.75	0.25	0.380333383	0.619656935	14.72053434	148.631101	0.999990318	0.684900696	0.315089616	8.285846659	152.7056044	0.999990312
0	0.08	0.75	0.5	0.10895052	0.891040092	10.28128664	81.43878339	0.999990612	0.251227628	0.748762728	7.927786251	84.08745565	0.999990356
0	0.08	0.75	0.75	0.0302095	0.969782148	7.623934489	56.63090161	0.999991648	0.054540572	0.945450164	6.847583034	57.60021618	0.999990735
0	0.08	0.75	0.9	0.014752662	0.985239116	6.394942823	48.09735923	0.999991777	0.018491034	0.981499969	6.085438005	48.28408857	0.999991004
0	0.08	0.75	1	0.009460762	0.990530047	5.67758612	43.79230304	0.999990809	0.0086402	0.991351296	5.559374701	43.57903084	0.999991496
0	0.08	1	0	0.994181048	0.005808955	58.85511724	1984.996814	0.999990004	0.999413607	0.000576398	8.263664885	1954.323216	0.999990005
0	0.08	1	0.1	0.993573212	0.006416795	63.74928676	1984.777555	0.999990007	0.998774851	0.001215153	15.50453679	1972.631111	0.999990004
0	0.08	1	0.25	0.9926375	0.007352509	71.07872448	1984.286038	0.999990009	0.997603073	0.002386936	27.57602578	1981.168835	0.999990009
0	0.08	1	0.5	0.991009159	0.00898085	83.32348996	1983.138312	0.99999001	0.995037827	0.004952178	50.9136984	1984.335721	0.999990005
0	0.08	1	0.75	0.989284521	0.010705485	95.69893295	1981.671198	0.999990006	0.991607115	0.00838289	78.38941539	1983.118872	0.999990006
0	0.08	1	0.9	0.988197355	0.011792647	103.232325	1980.661443	0.999990002	0.989062962	0.010927044	97.01816839	1981.253125	0.999990006
0	0.08	1	1	0.98744838	0.012541627	108.3146824	1979.939511	0.999990006	0.987132524	0.012857478	110.4196361	1979.614842	0.999990002
0	0.09	0	0	0.998995005	0.000995005	13.14728346	1968.889644	0.999990009	0.998995005	0.000995005	13.14728346	1968.889644	0.999990009
0	0.09	0	0.1	0.232885793	0.767108709	1.616438555	22.37626751	0.999994502	0.232885793	0.767108709	1.616438555	22.37626751	0.999994502
0	0.09	0	0.25	0.044976433	0.955015245	1.159267036	12.69386773	0.999991677	0.044976433	0.955015245	1.159267036	12.69386773	0.999991677
0	0.09	0	0.5	0.004223253	0.99576684	1.023535071	8.95155646	0.999990094	0.004223253	0.99576684	1.023535071	8.95155646	0.999990094
0	0.09	0	0.75	0.000441915	0.999554929	1.003434434	7.532812026	0.999996844	0.000441915	0.999554929	1.003434434	7.532812026	0.999996844
0	0.09	0	0.9	0.000115433	0.999881115	1.001052082	7.02557688	0.999996548	0.000115433	0.999881115	1.001052082	7.02557688	0.999996548
0	0.09	0	1	4.73E-05	0.999951639	1.000473231	6.744594477	0.999998902	4.73E-05	0.999951639	1.000473231	6.744594477	0.999998902
0	0.09	0.25	0	0.997292302	0.002697707	30.96642918	1982.440411	0.999990009	0.999163399	0.000826601	11.21405402	1964.631936	0.99999
0	0.09	0.25	0.1	0.240832419	0.759158418	5.480082183	63.48931258	0.999990836	0.501666798	0.498324471	3.588829441	65.28752269	0.999991269
0	0.09	0.25	0.25	0.036003575	0.963988654	2.422754146	29.51150617	0.999992229	0.111632728	0.888358905	1.992705371	30.45587221	0.999991634
0	0.09	0.25	0.5	0.004913989	0.995078848	1.258890743	17.1907872	0.999992837	0.012042969	0.987947853	1.199876689	17.43225159	0.999990822
0	0.09	0.25	0.75	0.001058609	0.998936822	1.064112818	12.43689773	0.999995431	0.001682951	0.998307478	1.047393509	12.29096533	0.999990428
0	0.09	0.25	0.9	0.000445328	0.999549976	1.031070715	10.70617269	0.999995304	0.00053923	0.999453783	1.0211703	10.37309187	0.999993013
0	0.09	0.25	1	0.000252238	0.999743139	1.019800752	9.866848285	0.999995377	0.000254435	0.999739888	1.01247828	9.455903077	0.999994323
0	0.09	0.5	0	0.996080413	0.003909595	42.35443032	1984.42	0.999990008	0.999283259	0.000706746	9.812960603	1960.520848	0.999990005
0	0.09	0.5	0.1	0.466542923	0.533447438	11.44789068	136.6080895	0.999990361	0.783803887	0.216186487	5.544232222	139.8285886	0.999990373
0	0.09	0.5	0.25	0.119939217	0.880050821	6.958902616	62.69076026	0.999990038	0.352514564	0.647476299	4.658134884	65.23297369	0.999990863
0	0.09	0.5	0.5	0.015464992	0.984526381	3.772967668	34.58677416	0.999991372	0.051064147	0.948928114	3.121058488	35.64024214	0.999992261
0	0.09	0.5	0.75	0.003431787	0.996561556	2.238286879	24.81015672	0.999993343	0.006820014	0.993171844	2.033203725	25.04388196	0.999991857
0	0.09	0.5	0.9	0.001681054	0.998311751	1.743767747	21.48171484	0.999992805	0.002189842	0.997802994	1.622587979	21.44418871	0.999992836
0	0.09	0.5	1	0.001098623	0.998891542	1.526956087	19.7716908	0.999990165	0.001059951	0.998931477	1.431872007	19.58292397	0.999991428
0	0.09	0.75	0	0.995173852	0.004816153	50.40318136	1984.919138	0.999990005	0.999372921	0.000617089	8.750259983	1956.522781	0.99999001
0	0.09	0.75	0.1	0.729272382	0.270717771	20.21825792	314.4361735	0.999990152	0.927530438	0.072459659	7.389966893	318.5786029	0.999990097
0	0.09	0.75	0.25	0.406470478	0.593519896	14.1978272	149.1357328	0.999990375	0.703037223	0.296952887	7.956099243	152.939907	0.999990109
0	0.09	0.75	0.5	0.12958523	0.870405757	9.972711871	82.06526554	0.999990986	0.280179055	0.71981099	7.675786863	84.55586777	0.999990045
0	0.09	0.75	0.75	0.039849763	0.960140313	7.484982049	57.23425092	0.999990076	0.068878977	0.931112137	6.730121808	58.18250971	0.999991113
0	0.09	0.75	0.9	0.020443379	0.979548553	6.344993654	48.66094705	0.999991932	0.02530081	0.974690369	6.05660792	48.86394667	0.999991178
0	0.09	0.75	1	0.013457823	0.986533256	5.681521416	44.32838333	0.999991079	0.012443917	0.987547744	5.590770882	44.14196971	0.999991661
0	0.09	1	0	0.994470138	0.005519862	56.42907019	1985.008951	0.99999	0.999442516	0.000547489	7.916266017	1952.594173	0.999990005
0	0.09	1	0.1	0.993956956	0.006033052	60.60925196	1984.86853	0.999990009	0.998847827	0.001142182	14.70728331	1971.528257	0.999990009
0	0.09	1	0.25	0.993169259	0.006820744	66.87067109	1984.514417	0.999990003	0.997776281	0.002213728	25.87570327	1980.518823	0.999990009
0	0.09	1	0.5	0.991805265	0.008184743	77.32549134	1983.654392	0.999990008	0.995479174	0.004510827	47.13827481	1984.260812	0.999990001
0	0.09	1	0.75	0.990370361	0.009619641	87.87069279	1982.520154	0.999990002	0.992466687	0.007523319	71.83361027	1983.65818	0.999990006
0	0.09	1	0.9	0.989471288	0.010518712	94.27321477	1981.732149	0.99999	0.990262779	0.009727226	88.4273788	1982.226504	0.999990004
0	0.09	1	1	0.988854461	0.011135548	98.58353944	1981.168208	0.999990008	0.988604626	0.011385384	100.2992672	1980.922703	0.99999001
0	0.1	0	0	0.998995005	0.000995005	13.14728346	1968.889644	0.999990009	0.998995005	0.000995005	13.14728346	1968.889644	0.999990009
0	0.1	0	0.1	0.232885793	0.767108709	1.616438555	22.37626751	0.999994502	0.232885793	0.767108709	1.616438555	22.37626751	0.999994502
0	0.1	0	0.25	0.044976433	0.955015245	1.159267036	12.69386773	0.999991677	0.044976433	0.955015245	1.159267036	12.69386773	0.999991677
0	0.1	0	0.5	0.004223253	0.99576684	1.023535071	8.95155646	0.999990094	0.004223253	0.99576684	1.023535071	8.95155646	0.999990094
0	0.1	0	0.75	0.000441915	0.999554929	1.003434434	7.532812026	0.999996844	0.000441915	0.999554929	1.003434434	7.532812026	0.999996844
0	0.1	0	0.9	0.000115433	0.999881115	1.001052082	7.02557688	0.999996548	0.000115433	0.999881115	1.001052082	7.02557688	0.999996548
0	0.1	0	1	4.73E-05	0.999951639	1.000473231	6.744594477	0.999998902	4.73E-05	0.999951639	1.000473231	6.744594477	0.999998902
0	0.1	0.25	0	0.99734194	0.002648063	30.48131374	1982.298001	0.999990003	0.999178676	0.000811329	11.03671663	1964.181518	0.999990006
0	0.1	0.25	0.1	0.253631033	0.746359598	5.430380735	63.67538412	0.999990631	0.514461757	0.485529527	3.558941511	65.41469777	0.999991284
0	0.1	0.25	0.25	0.039966045	0.960025404	2.465996196	29.69187095	0.999991449	0.119633947	0.880357025	2.026887455	30.6236312	0.999990972
0	0.1	0.25	0.5	0.005537389	0.994454411	1.285562822	17.35148698	0.999991799	0.013296988	0.986697812	1.222837001	17.59957571	0.9999948
0	0.1	0.25	0.75	0.00121089	0.998782888	1.073405373	12.64234767	0.999993778	0.001905965	0.998088776	1.055425457	12.53244347	0.999994741
0	0.1	0.25	0.9	0.00051562	0.999476997	1.036111879	10.90784648	0.999992616	0.000621461	0.999374843	1.025345536	10.61408317	0.999996304
0	0.1	0.25	1	0.000294654	0.999697709	1.02321582	10.05283251	0.999992364	0.000296872	0.999700509	1.015179462	9.676401026	0.999997381
0	0.1	0.5	0	0.996201897	0.003788104	41.24807081	1984.301689	0.999990002	0.99930535	0.00068466	9.552354506	1959.634292	0.99999001
0	0.1	0.5	0.1	0.483539822	0.516450658	11.16312709	136.8575601	0.999990479	0.792841029	0.207148982	5.394683033	139.9295152	0.999990011
0	0.1	0.5	0.25	0.134788528	0.86520261	6.83143332	63.01640405	0.999991138	0.373468032	0.626522748	4.571932514	65.44499905	0.999990779
0	0.1	0.5	0.5	0.019196838	0.980793218	3.797639152	34.86784336	0.999990057	0.059660242	0.94033107	3.149573178	35.90842454	0.999991312
0	0.1	0.5	0.75	0.004417161	0.995575088	2.315719765	25.04047699	0.999992248	0.008519477	0.991470973	2.112592629	25.28561201	0.99999045
0	0.1	0.5	0.9	0.002181185	0.997810429	1.819435335	21.69839156	0.999991614	0.002807811	0.997183736	1.702175924	21.67918945	0.999991547
0	0.1	0.5	1	0.001430786	0.998562808	1.594917784	19.99050689	0.999993594	0.001378822	0.998615468	1.50382151	19.83075278	0.99999429
0	0.1	0.75	0	0.995368136	0.004621868	48.70706034	1984.854011	0.999990004	0.999397985	0.000592015	8.450765	1955.177917	0.999990001
0	0.1	0.75	0.1	0.741294663	0.258695356	19.55348456	314.7360404	0.999990019	0.931156626	0.068833459	7.119920928	318.6605822	0.999990086
0	0.1	0.75	0.25	0.430184232	0.569806231	13.72799504	149.5660286	0.999990464	0.718873659	0.281116853	7.661743467	153.1380917	0.999990512
0	0.1	0.75	0.5	0.150015444	0.849974906	9.687206326	82.60141143	0.99999035	0.307152037	0.692839012	7.442335611	84.95067314	0.999991049
0	0.1	0.75	0.75	0.050433049	0.949557459	7.340810786	57.76178489	0.999990507	0.083972772	0.91601893	6.604266576	58.6850999	0.999991702
0	0.1	0.75	0.9	0.027047064	0.972943319	6.274263362	49.15862824	0.999990383	0.033099773	0.966891835	6.001706102	49.37280546	0.999991609
0	0.1	0.75	1	0.018248322	0.98174325	5.655415528	44.80404935	0.999991572	0.01705232	0.982939732	5.584205282	44.63971151	0.999992052
0	0.1	1	0	0.994731843	0.005258159	54.20872267	1984.998818	0.999990003	0.999468689	0.000521321	7.600568023	1950.902494	0.99999001
0	0.1	1	0.1	0.994292982	0.005697026	57.82179034	1984.914675	0.999990008	0.998911708	0.001078293	14.00283991	1970.417996	0.999990001
0	0.1	1	0.25	0.993620955	0.006369047	63.23486435	1984.668472	0.999990002	0.997923342	0.00206666	24.41217154	1979.857304	0.999990002
0	0.1	1	0.5	0.992461896	0.007528111	72.27001937	1984.026506	0.999990006	0.99584291	0.004147096	43.96606248	1984.11747	0.999990007
0	0.1	1	0.75	0.991249209	0.0087408	81.37002865	1983.150567	0.999990009	0.993161276	0.00682873	66.4036125	1984.018392	0.999990006
0	0.1	1	0.9	0.990493031	0.009496978	86.8843066	1982.531368	0.99999001	0.991222612	0.008767389	81.36012232	1982.934938	0.999990001
0	0.1	1	1	0.989975944	0.010014063	90.59067707	1982.082216	0.999990006	0.989774663	0.010215337	92.00909075	1981.890986	0.99999
0	0.15	0	0	0.998995005	0.000995005	13.14728346	1968.889644	0.999990009	0.998995005	0.000995005	13.14728346	1968.889644	0.999990009
0	0.15	0	0.1	0.232885793	0.767108709	1.616438555	22.37626751	0.999994502	0.232885793	0.767108709	1.616438555	22.37626751	0.999994502
0	0.15	0	0.25	0.044976433	0.955015245	1.159267036	12.69386773	0.999991677	0.044976433	0.955015245	1.159267036	12.69386773	0.999991677
0	0.15	0	0.5	0.004223253	0.99576684	1.023535071	8.95155646	0.999990094	0.004223253	0.99576684	1.023535071	8.95155646	0.999990094
0	0.15	0	0.75	0.000441915	0.999554929	1.003434434	7.532812026	0.999996844	0.000441915	0.999554929	1.003434434	7.532812026	0.999996844
0	0.15	0	0.9	0.000115433	0.999881115	1.001052082	7.02557688	0.999996548	0.000115433	0.999881115	1.001052082	7.02557688	0.999996548
0	0.15	0	1	4.73E-05	0.999951639	1.000473231	6.744594477	0.999998902	4.73E-05	0.999951639	1.000473231	6.744594477	0.999998902
0	0.15	0.25	0	0.997565098	0.002424911	28.2796035	1981.602525	0.999990009	0.999247338	0.000742665	10.23514395	1961.877634	0.999990003
0	0.15	0.25	0.1	0.309503482	0.690488155	5.176061255	64.36517383	0.999991637	0.566696113	0.433295405	3.400647823	65.87105891	0.999991518
0	0.15	0.25	0.25	0.061499388	0.938492489	2.58422445	30.38445728	0.999991877	0.159148517	0.840843644	2.122660647	31.24924436	0.999992161
0	0.15	0.25	0.5	0.009453912	0.990539362	1.399050047	17.94276693	0.999993274	0.02073966	0.979251576	1.32240199	18.205321	0.999991236
0	0.15	0.25	0.75	0.002226383	0.997767087	1.121556987	13.36717025	0.99999347	0.003353425	0.996640104	1.098972576	13.35586306	0.999993529
0	0.15	0.25	0.9	0.001000897	0.998995529	1.064207326	11.66748235	0.999996427	0.001182256	0.998809753	1.05017657	11.51057765	0.999992009
0	0.15	0.25	1	0.000594872	0.999401515	1.04298605	10.78913597	0.999996387	0.000596491	0.999396447	1.032121253	10.54764029	0.999992938
0	0.15	0.5	0	0.996711422	0.003278586	36.5271593	1983.658165	0.999990009	0.999397985	0.000592015	8.450765	1955.177917	0.999990001
0	0.15	0.5	0.1	0.551736412	0.448254038	10.00975614	137.7665649	0.99999045	0.827029316	0.172960792	4.796758371	140.2875876	0.999990108
0	0.15	0.5	0.25	0.204527935	0.795463157	6.265401385	64.18914955	0.999991092	0.458791478	0.541199334	4.18346559	66.17950614	0.999990812
0	0.15	0.5	0.5	0.04305523	0.956936217	3.766364123	35.93791321	0.999991447	0.10655694	0.893433861	3.14606599	36.89152974	0.999990801
0	0.15	0.5	0.75	0.012044118	0.987947015	2.518982536	25.92886356	0.999991133	0.020664568	0.97932858	2.329381812	26.20134161	0.999993149
0	0.15	0.5	0.9	0.006326084	0.993664974	2.058366732	22.51940846	0.999991058	0.007803968	0.992186715	1.96350047	22.55000945	0.999990683
0	0.15	0.5	1	0.004278076	0.995715256	1.830831243	20.79302738	0.999993332	0.004138878	0.995854867	1.766465489	20.70453173	0.999993745
0	0.15	0.75	0	0.996144069	0.003845932	41.77556835	1984.357068	0.999990001	0.999498108	0.000491897	7.244210411	1948.771278	0.999990004
0	0.15	0.75	0.1	0.786932713	0.213057433	16.94550977	315.8238031	0.999990146	0.944517411	0.055472746	6.084632949	318.9489037	0.999990157
0	0.15	0.75	0.25	0.522902713	0.47708782	11.91165231	151.043697	0.999990532	0.776059974	0.223930449	6.544738863	153.8046877	0.999990423
0	0.15	0.75	0.5	0.244774352	0.755216689	8.531144888	84.43927429	0.999991041	0.417270619	0.582720271	6.500172618	86.26338444	0.999990891
0	0.15	0.75	0.75	0.111563963	0.888427583	6.654566215	59.64178152	0.999991546	0.163302642	0.836687588	5.985226951	60.42821786	0.99999023
0	0.15	0.75	0.9	0.070407683	0.929583522	5.82563245	50.976102	0.999991205	0.082614349	0.91737625	5.596005816	51.20347293	0.999990599
0	0.15	0.75	1	0.052298292	0.947691838	5.350770755	46.56366879	0.99999013	0.050503258	0.949487163	5.323564941	46.46890446	0.999990421
0	0.15	1	0	0.995739684	0.004250323	45.42080437	1984.672285	0.999990007	0.99956947	0.000420534	6.373538888	1942.584078	0.999990003
0	0.15	1	0.1	0.995510332	0.004479673	47.39236491	1984.734547	0.999990005	0.999143066	0.000846944	11.39943089	1965.188831	0.99999001
0	0.15	1	0.25	0.995161669	0.004828333	50.34848487	1984.769416	0.999990002	0.99842457	0.001565435	19.27223293	1976.590745	0.999990005
0	0.15	1	0.5	0.994567604	0.005422396	55.2799208	1984.70158	0.99999	0.997007275	0.002982727	33.37973185	1982.801675	0.999990002
0	0.15	1	0.75	0.993956203	0.006033798	60.22957398	1984.502471	0.999990001	0.995292845	0.004697163	48.8495132	1984.406403	0.999990008
0	0.15	1	0.9	0.99358041	0.006409593	63.21414298	1984.330102	0.999990003	0.994106514	0.005883489	58.85229657	1984.404693	0.999990003
0	0.15	1	1	0.993325924	0.006664083	65.21198758	1984.196999	0.999990007	0.993243552	0.006746453	65.84744743	1984.142977	0.999990005
0	0.2	0	0	0.998995005	0.000995005	13.14728346	1968.889644	0.999990009	0.998995005	0.000995005	13.14728346	1968.889644	0.999990009
0	0.2	0	0.1	0.232885793	0.767108709	1.616438555	22.37626751	0.999994502	0.232885793	0.767108709	1.616438555	22.37626751	0.999994502
0	0.2	0	0.25	0.044976433	0.955015245	1.159267036	12.69386773	0.999991677	0.044976433	0.955015245	1.159267036	12.69386773	0.999991677
0	0.2	0	0.5	0.004223253	0.99576684	1.023535071	8.95155646	0.999990094	0.004223253	0.99576684	1.023535071	8.95155646	0.999990094
0	0.2	0	0.75	0.000441915	0.999554929	1.003434434	7.532812026	0.999996844	0.000441915	0.999554929	1.003434434	7.532812026	0.999996844
0	0.2	0	0.9	0.000115433	0.999881115	1.001052082	7.02557688	0.999996548	0.000115433	0.999881115	1.001052082	7.02557688	0.999996548
0	0.2	0	1	4.73E-05	0.999951639	1.000473231	6.744594477	0.999998902	4.73E-05	0.999951639	1.000473231	6.744594477	0.999998902
0	0.2	0.25	0	0.997753623	0.002236382	26.39116507	1980.875126	0.999990005	0.99930535	0.00068466	9.552354506	1959.634292	0.99999001
0	0.2	0.25	0.1	0.355641467	0.644349962	4.938337418	64.82554785	0.999991429	0.606205425	0.393784843	3.249710969	66.162727	0.999990268
0	0.2	0.25	0.25	0.084904574	0.915088599	2.613466295	30.86758519	0.999993173	0.196968858	0.80302196	2.148790825	31.66761475	0.999990818
0	0.2	0.25	0.5	0.014737644	0.98525272	1.478903924	18.34509866	0.999990365	0.030012918	0.969980935	1.393985672	18.60997525	0.999993854
0	0.2	0.25	0.75	0.003737923	0.996257584	1.166509017	13.81447138	0.999995507	0.005430431	0.994564879	1.141583437	13.84140761	0.99999531
0	0.2	0.25	0.9	0.001761009	0.998230367	1.093477602	12.15756418	0.999991376	0.002047121	0.997945484	1.077917722	12.07073975	0.999992605
0	0.2	0.25	1	0.001081741	0.998914984	1.064814266	11.29001995	0.999996725	0.001081366	0.998910915	1.052528118	11.13190114	0.999992281
0	0.2	0.5	0	0.997100265	0.002889739	32.82771994	1982.911754	0.999990004	0.999468689	0.000521321	7.600568023	1950.902494	0.99999001
0	0.2	0.5	0.1	0.602015471	0.397974982	9.144512056	138.3587923	0.999990453	0.850406543	0.149584111	4.359210052	140.5127958	0.999990653
0	0.2	0.5	0.25	0.265874386	0.734115967	5.806512486	64.93319212	0.999990354	0.522010867	0.477980303	3.868065621	66.62414365	0.99999117
0	0.2	0.5	0.5	0.072946927	0.927044666	3.641594799	36.66476646	0.999991593	0.155399599	0.84459224	3.051052607	37.52529813	0.999991838
0	0.2	0.5	0.75	0.02423228	0.97575924	2.564373283	26.55497702	0.99999152	0.038317802	0.961675767	2.38669963	26.82989642	0.999993569
0	0.2	0.5	0.9	0.013632302	0.986359594	2.152964198	23.09529035	0.999991896	0.016350255	0.983641209	2.074211341	23.14696992	0.999991465
0	0.2	0.5	1	0.009563563	0.990430619	1.942313511	21.34450953	0.999994182	0.009324245	0.990670184	1.898474087	21.285503	0.999994429
0	0.2	0.75	0	0.99669713	0.003292875	36.66143443	1983.678025	0.999990005	0.99956947	0.000420534	6.373538888	1942.584078	0.999990003
0	0.2	0.75	0.1	0.818027416	0.181962602	15.07661231	316.5218651	0.999990018	0.953280362	0.046709713	5.369846544	319.1247208	0.999990075
0	0.2	0.75	0.25	0.588134235	0.411855874	10.63213922	151.9295232	0.999990109	0.812610829	0.187379206	5.781407808	154.1946323	0.999990035
0	0.2	0.75	0.5	0.32442545	0.6755651	7.684491972	85.52229849	0.999990549	0.497383223	0.502606872	5.818330847	87.01151254	0.999990095
0	0.2	0.75	0.75	0.176088712	0.823902639	6.086600285	60.79201238	0.999991351	0.238817392	0.761173231	5.465777157	61.46051644	0.999990623
0	0.2	0.75	0.9	0.122757228	0.877233286	5.392718538	52.12161875	0.999990514	0.14007396	0.859916101	5.184296204	52.33514454	0.999990061
0	0.2	0.75	1	0.097028596	0.902962815	4.998626147	47.69408207	0.99999141	0.095125135	0.904866416	4.984715206	47.634534	0.999991551
0	0.2	1	0	0.996423572	0.003566429	39.21070511	1984.056161	0.999990002	0.999637859	0.000352145	5.530460749	1934.660348	0.999990004
0	0.2	1	0.1	0.996285834	0.003704171	40.43328647	1984.174498	0.999990005	0.999290397	0.000699608	9.696231603	1960.195395	0.999990006
0	0.2	1	0.25	0.996077219	0.003912782	42.26716139	1984.309909	0.999990001	0.99872217	0.001267832	16.09362429	1973.373239	0.999990002
0	0.2	1	0.5	0.995723983	0.00426602	45.32640667	1984.461214	0.999990003	0.997645243	0.002344763	27.23967832	1981.087732	0.999990006
0	0.2	1	0.75	0.995363437	0.004626571	48.39341067	1984.528161	0.999990007	0.996395217	0.003594789	39.1035431	1983.756685	0.999990006
0	0.2	1	0.9	0.995143396	0.00484661	50.23940037	1984.53019	0.999990006	0.995554952	0.004435056	46.61652418	1984.363894	0.999990008
0	0.2	1	1	0.994995086	0.004994921	51.47316168	1984.519223	0.999990007	0.994954183	0.005035823	51.80646589	1984.508756	0.999990007
0	0.25	0	0	0.998995005	0.000995005	13.14728346	1968.889644	0.999990009	0.998995005	0.000995005	13.14728346	1968.889644	0.999990009
0	0.25	0	0.1	0.232885793	0.767108709	1.616438555	22.37626751	0.999994502	0.232885793	0.767108709	1.616438555	22.37626751	0.999994502
0	0.25	0	0.25	0.044976433	0.955015245	1.159267036	12.69386773	0.999991677	0.044976433	0.955015245	1.159267036	12.69386773	0.999991677
0	0.25	0	0.5	0.004223253	0.99576684	1.023535071	8.95155646	0.999990094	0.004223253	0.99576684	1.023535071	8.95155646	0.999990094
0	0.25	0	0.75	0.000441915	0.999554929	1.003434434	7.532812026	0.999996844	0.000441915	0.999554929	1.003434434	7.532812026	0.999996844
0	0.25	0	0.9	0.000115433	0.999881115	1.001052082	7.02557688	0.999996548	0.000115433	0.999881115	1.001052082	7.02557688	0.999996548
0	0.25	0	1	4.73E-05	0.999951639	1.000473231	6.744594477	0.999998902	4.73E-05	0.999951639	1.000473231	6.744594477	0.999998902
0	0.25	0.25	0	0.997915005	0.002075005	24.75260648	1980.145279	0.99999001	0.999355003	0.000635003	8.963637129	1957.394059	0.999990006
0	0.25	0.25	0.1	0.395017165	0.604974224	4.724530615	65.16371948	0.999991389	0.637854857	0.362135839	3.113575517	66.37096778	0.999990696
0	0.25	0.25	0.25	0.109180626	0.890811324	2.603026609	31.23188284	0.99999195	0.232550925	0.767442321	2.143186621	31.97352238	0.999993246
0	0.25	0.25	0.5	0.021354556	0.97863919	1.531937825	18.65100965	0.999993746	0.040874166	0.959117841	1.442248413	18.91303759	0.999992006
0	0.25	0.25	0.75	0.005824905	0.994168466	1.2044181	14.12921236	0.999993371	0.008211105	0.991781827	1.178501531	14.17398928	0.999992931
0	0.25	0.25	0.9	0.002861778	0.997133078	1.120613054	12.50017653	0.999994856	0.003284312	0.996710948	1.104734238	12.45061921	0.999995261
0	0.25	0.25	1	0.001809076	0.998184188	1.086124366	11.64691567	0.999993263	0.001805265	0.998189319	1.073550007	11.53835146	0.999994585
0	0.25	0.5	0	0.99740677	0.00258324	29.84533761	1982.115893	0.99999001	0.999524416	0.000465592	6.924324268	1946.699258	0.999990008
0	0.25	0.5	0.1	0.641353444	0.358636997	8.455384639	138.7846915	0.999990441	0.867777081	0.132213268	4.019236594	140.6702605	0.999990349
0	0.25	0.5	0.25	0.319372029	0.680618006	5.428215056	65.45511896	0.999990035	0.571227788	0.428762218	3.610525098	66.9270959	0.999990006
0	0.25	0.5	0.5	0.105854901	0.894137708	3.500334296	37.19506042	0.999992608	0.202723565	0.797267199	2.93764107	37.97120596	0.999990765
0	0.25	0.5	0.75	0.040380188	0.959612608	2.547864784	27.02903007	0.999992796	0.060113781	0.939877692	2.379809442	27.29588206	0.999991473
0	0.25	0.5	0.9	0.024158245	0.975835169	2.179081494	23.53521183	0.999993414	0.02837086	0.971622194	2.110763582	23.59673617	0.999993054
0	0.25	0.5	1	0.017543885	0.982447853	1.986988317	21.76507069	0.999991738	0.017216627	0.982775366	1.956171736	21.72242687	0.999991993
0	0.25	0.75	0	0.99711128	0.002878722	32.72157902	1982.88477	0.999990002	0.999622909	0.000367095	5.715504428	1936.611786	0.999990004
0	0.25	0.75	0.1	0.840902556	0.15908766	13.6424105	317.0159971	0.999990216	0.959564611	0.040425622	4.838901855	319.2458758	0.999990233
0	0.25	0.75	0.25	0.637071985	0.362918329	9.658648324	152.5296715	0.999990314	0.838418647	0.161571419	5.216052288	154.4550604	0.999990066
0	0.25	0.75	0.5	0.39037057	0.609619956	7.029805474	86.24100992	0.999990526	0.558062334	0.441928356	5.298168511	87.49934199	0.99999069
0	0.25	0.75	0.75	0.237068992	0.762921416	5.624645207	61.56563979	0.999990408	0.305638801	0.69435125	5.043390076	62.14184191	0.999990051
0	0.25	0.75	0.9	0.176485746	0.82350531	5.021263786	52.90439285	0.999991056	0.197417616	0.802573164	4.827378013	53.09880475	0.99999078
0	0.25	0.75	1	0.145478243	0.854513535	4.680615885	48.4754765	0.999991778	0.143728263	0.856263595	4.671997272	48.43569574	0.999991858
0	0.25	1	0	0.99691808	0.003071926	34.57216513	1983.293903	0.999990006	0.999687309	0.000302694	4.915379103	1927.043365	0.999990003
0	0.25	1	0.1	0.996828329	0.003161671	35.38885368	1983.421759	0.99999	0.999393451	0.000596555	8.482577797	1955.406218	0.999990005
0	0.25	1	0.25	0.996692712	0.00329729	36.61424403	1983.601487	0.999990003	0.998922167	0.00106784	13.89599762	1970.251249	0.999990008
0	0.25	1	0.5	0.996463945	0.003526061	38.65845921	1983.845719	0.999990006	0.998052939	0.001937067	23.15706425	1979.238997	0.999990006
0	0.25	1	0.75	0.9962316	0.003758403	40.70676908	1984.024506	0.999990003	0.997073084	0.00291692	32.81116582	1982.718841	0.999990004
0	0.25	1	0.9	0.996090401	0.003899606	41.93860566	1984.111158	0.999990006	0.996428116	0.003561891	38.83206335	1983.747349	0.999990007
0	0.25	1	1	0.995995492	0.003994516	42.76127912	1984.1583	0.999990008	0.995972725	0.004017276	42.95352629	1984.159645	0.999990001
0	0.3	0	0	0.998995005	0.000995005	13.14728346	1968.889644	0.999990009	0.998995005	0.000995005	13.14728346	1968.889644	0.999990009
0	0.3	0	0.1	0.232885793	0.767108709	1.616438555	22.37626751	0.999994502	0.232885793	0.767108709	1.616438555	22.37626751	0.999994502
0	0.3	0	0.25	0.044976433	0.955015245	1.159267036	12.69386773	0.999991677	0.044976433	0.955015245	1.159267036	12.69386773	0.999991677
0	0.3	0	0.5	0.004223253	0.99576684	1.023535071	8.95155646	0.999990094	0.004223253	0.99576684	1.023535071	8.95155646	0.999990094
0	0.3	0	0.75	0.000441915	0.999554929	1.003434434	7.532812026	0.999996844	0.000441915	0.999554929	1.003434434	7.532812026	0.999996844
0	0.3	0	0.9	0.000115433	0.999881115	1.001052082	7.02557688	0.999996548	0.000115433	0.999881115	1.001052082	7.02557688	0.999996548
0	0.3	0	1	4.73E-05	0.999951639	1.000473231	6.744594477	0.999998902	4.73E-05	0.999951639	1.000473231	6.744594477	0.999998902
0	0.3	0.25	0	0.998054703	0.0019353	23.31661443	1979.391275	0.999990003	0.999397985	0.000592015	8.450765	1955.177917	0.999990001
0	0.3	0.25	0.1	0.429310476	0.570680968	4.533050179	65.42653077	0.999991444	0.66410544	0.335885674	2.992025851	66.52935037	0.999991114
0	0.3	0.25	0.25	0.133662636	0.866328289	2.573835908	31.51961156	0.999990925	0.265762314	0.734230468	2.122375011	32.20927762	0.999992782
0	0.3	0.25	0.5	0.02919975	0.970792451	1.565750225	18.89704878	0.999992202	0.053042427	0.946947772	1.473461892	19.15369311	0.999990199
0	0.3	0.25	0.75	0.008538653	0.991452463	1.23471609	14.37018459	0.999991116	0.011732571	0.988257865	1.208533209	14.4244078	0.999990436
0	0.3	0.25	0.9	0.004358207	0.995634125	1.144160473	12.75687689	0.999992332	0.004949265	0.995043388	1.128637759	12.72868458	0.999992653
0	0.3	0.25	1	0.00282616	0.997170355	1.105473334	11.91496069	0.999996515	0.002817684	0.997172751	1.093314668	11.83660979	0.999990434
0	0.3	0.5	0	0.997654576	0.002335427	27.38663422	1981.269844	0.999990003	0.99956947	0.000420534	6.373538888	1942.584078	0.999990003
0	0.3	0.5	0.1	0.673242764	0.326747638	7.88684128	139.1091092	0.999990402	0.881330006	0.118660606	3.745218048	140.7886773	0.999990612
0	0.3	0.5	0.25	0.366108252	0.63388333	5.109985745	65.84466389	0.999991582	0.610852738	0.389137811	3.396572774	67.1490595	0.999990549
0	0.3	0.5	0.5	0.139732399	0.860259126	3.363119104	37.59980985	0.999991525	0.247095702	0.752894361	2.82596371	38.30309812	0.999990063
0	0.3	0.5	0.75	0.059530957	0.940460013	2.506169314	27.40211666	0.99999097	0.08460417	0.915389314	2.346166372	27.65674947	0.999993484
0	0.3	0.5	0.9	0.037528014	0.962463458	2.172344466	23.88556536	0.999991472	0.043343352	0.956647679	2.111104751	23.9513345	0.99999103
0	0.3	0.5	1	0.028092314	0.97190168	1.996851451	22.10147557	0.999993994	0.027701616	0.972292518	1.974333586	22.06919431	0.999994134
0	0.3	0.75	0	0.997433017	0.002556984	29.58692764	1982.027363	0.999990002	0.999664424	0.000325582	5.200631379	1930.82962	0.999990006
0	0.3	0.75	0.1	0.858541099	0.141448931	12.49566786	317.3851348	0.99999003	0.96432135	0.035668861	4.426389977	319.3321319	0.999990212
0	0.3	0.75	0.25	0.675342014	0.324648467	8.883392214	152.9663527	0.999990481	0.857762954	0.142227609	4.776504803	154.6431076	0.999990563
0	0.3	0.75	0.5	0.445263607	0.554727117	6.503883716	86.75457026	0.999990725	0.605595128	0.394394992	4.885713988	87.84389099	0.99999012
0	0.3	0.75	0.75	0.292335973	0.707655673	5.243406334	62.12078054	0.999991646	0.363510526	0.636481083	4.695952656	62.62506525	0.99999161
0	0.3	0.75	0.9	0.227907511	0.772082692	4.706398775	53.47049515	0.999990203	0.251185627	0.748804401	4.524037388	53.64643322	0.999990028
0	0.3	0.75	1	0.193562816	0.806427927	4.404548392	49.04445843	0.999990743	0.192056476	0.807934323	4.398468072	49.01656685	0.9999908
0	0.3	1	0	0.997292302	0.002697707	30.96642918	1982.440411	0.999990009	0.999724734	0.000265275	4.446803654	1919.736303	0.999990009
0	0.3	1	0.1	0.997230637	0.002759367	31.53891488	1982.572359	0.999990004	0.999469868	0.000520134	7.570116652	1950.769717	0.999990002
0	0.3	1	0.25	0.997137603	0.002852401	32.39799736	1982.76217	0.999990004	0.9990667	0.000923303	12.27352531	1967.181235	0.999990003
0	0.3	1	0.5	0.996981066	0.003008937	33.83114741	1983.039088	0.999990004	0.998337634	0.001652373	20.2194238	1977.34877	0.999990007
0	0.3	1	0.75	0.996822612	0.003167392	35.26678109	1983.274409	0.999990004	0.997533563	0.002456439	28.37715016	1981.506795	0.999990003
0	0.3	1	0.9	0.996726585	0.003263422	36.12974842	1983.399943	0.999990007	0.99701272	0.00297729	33.4059212	1982.86836	0.99999001
0	0.3	1	1	0.996662153	0.003327849	36.70581706	1983.471049	0.999990003	0.996648493	0.003341509	36.8239759	1983.482247	0.999990002
0	0.4	0	0	0.998995005	0.000995005	13.14728346	1968.889644	0.999990009	0.998995005	0.000995005	13.14728346	1968.889644	0.999990009
0	0.4	0	0.1	0.232885793	0.767108709	1.616438555	22.37626751	0.999994502	0.232885793	0.767108709	1.616438555	22.37626751	0.999994502
0	0.4	0	0.25	0.044976433	0.955015245	1.159267036	12.69386773	0.999991677	0.044976433	0.955015245	1.159267036	12.69386773	0.999991677
0	0.4	0	0.5	0.004223253	0.99576684	1.023535071	8.95155646	0.999990094	0.004223253	0.99576684	1.023535071	8.95155646	0.999990094
0	0.4	0	0.75	0.000441915	0.999554929	1.003434434	7.532812026	0.999996844	0.000441915	0.999554929	1.003434434	7.532812026	0.999996844
0	0.4	0	0.9	0.000115433	0.999881115	1.001052082	7.02557688	0.999996548	0.000115433	0.999881115	1.001052082	7.02557688	0.999996548
0	0.4	0	1	4.73E-05	0.999951639	1.000473231	6.744594477	0.999998902	4.73E-05	0.999951639	1.000473231	6.744594477	0.999998902
0	0.4	0.25	0	0.998284474	0.001705527	20.91692554	1977.879283	0.999990001	0.999468689	0.000521321	7.600568023	1950.902494	0.99999001
0	0.4	0.25	0.1	0.486630157	0.513359921	4.205626775	65.81404788	0.999990077	0.705657851	0.294332447	2.785983964	66.75746616	0.999990298
0	0.4	0.25	0.25	0.181663017	0.818329921	2.493762312	31.94965957	0.999992939	0.325350524	0.674641711	2.062913331	32.5525013	0.999992234
0	0.4	0.25	0.5	0.047983697	0.952010957	1.59726911	19.27619166	0.999994654	0.080208882	0.919784632	1.503437986	19.51842955	0.999993514
0	0.4	0.25	0.75	0.015916186	0.984078477	1.275886531	14.72809212	0.999994663	0.020987567	0.979006659	1.250114376	14.79072733	0.999994226
0	0.4	0.25	0.9	0.008686348	0.991309076	1.179764183	13.12665438	0.999995424	0.009703877	0.990291585	1.165711641	13.12018988	0.999995462
0	0.4	0.25	1	0.005884536	0.994108683	1.136455881	12.2972016	0.999993219	0.005864501	0.994129227	1.12600751	12.25132695	0.999993728
0	0.4	0.5	0	0.998030715	0.001959286	23.5643628	1979.524122	0.999990001	0.999637859	0.000352145	5.530460749	1934.660348	0.999990004
0	0.4	0.5	0.1	0.722141377	0.277848853	6.993603617	139.5748201	0.999990229	0.901283881	0.098706315	3.327728314	140.9547187	0.999990196
0	0.4	0.5	0.25	0.443372727	0.556617456	4.601426931	66.39059223	0.999990184	0.671042656	0.328948896	3.061155358	67.45488529	0.999991552
0	0.4	0.5	0.5	0.205894414	0.79409566	3.119047327	38.17745799	0.999990074	0.325610311	0.674382075	2.626722935	38.76550861	0.999992386
0	0.4	0.5	0.75	0.103178088	0.896814313	2.400215381	27.95219134	0.9999924	0.137176114	0.862815481	2.25342113	28.17914814	0.999991596
0	0.4	0.5	0.9	0.070530709	0.929462228	2.119087606	24.41047385	0.999992937	0.079454553	0.920538086	2.066860295	24.47696206	0.99999264
0	0.4	0.5	1	0.055412354	0.94457881	1.970001416	22.60925123	0.999991164	0.054970218	0.945021069	1.956735707	22.58909013	0.999991287
0	0.4	0.75	0	0.997900405	0.002089595	24.90163274	1980.204979	0.99999	0.999724734	0.000265275	4.446803654	1919.736303	0.999990009
0	0.4	0.75	0.1	0.884078598	0.115911517	10.76032691	317.9040039	0.999990115	0.971077577	0.028912458	3.824053806	319.4445323	0.999990035
0	0.4	0.75	0.25	0.731579688	0.268410378	7.712096428	153.5625945	0.999990067	0.885006228	0.114984378	4.13229084	154.8966689	0.999990606
0	0.4	0.75	0.5	0.530701583	0.469288616	5.70342671	87.44161513	0.999990198	0.675294107	0.324696084	4.268671226	88.3006662	0.99999019
0	0.4	0.75	0.75	0.385390816	0.614600676	4.650443826	62.86282287	0.999991491	0.456663873	0.543326268	4.158799426	63.26415656	0.999990141
0	0.4	0.75	0.9	0.319060482	0.680931068	4.206412501	54.23153625	0.999991551	0.344494994	0.655496562	4.042364337	54.37694213	0.999991556
0	0.4	0.75	1	0.28182731	0.718164595	3.958309647	49.81325139	0.999991906	0.280797838	0.71919409	3.954501517	49.79794022	0.999991928
0	0.4	1	0	0.997821092	0.002168918	25.70871609	1980.587722	0.999990009	0.99977761	0.000212394	3.779980262	1905.716924	0.999990004
0	0.4	1	0.1	0.997788974	0.002201029	26.01606209	1980.706093	0.999990003	0.999575926	0.00041408	6.285391794	1941.929699	0.999990006
0	0.4	1	0.25	0.997740618	0.002249389	26.47734569	1980.891428	0.999990007	0.999262589	0.00072742	10.02421903	1961.290634	0.999990009
0	0.4	1	0.5	0.997659513	0.002330493	27.24682077	1981.170577	0.999990005	0.998710904	0.001279099	16.24159899	1973.551625	0.999990003
0	0.4	1	0.75	0.997577754	0.002412249	28.017367	1981.426429	0.999990003	0.998120813	0.001869188	22.4955299	1978.866184	0.99999
0	0.4	1	0.9	0.997528376	0.002461625	28.48030742	1981.570112	0.999990001	0.997747254	0.002242754	26.28798086	1980.751969	0.999990008
0	0.4	1	1	0.997495325	0.002494683	28.78925118	1981.670827	0.999990009	0.997489643	0.002500363	28.83951982	1981.681163	0.999990006
0	0.5	0	0	0.998995005	0.000995005	13.14728346	1968.889644	0.999990009	0.998995005	0.000995005	13.14728346	1968.889644	0.999990009
0	0.5	0	0.1	0.232885793	0.767108709	1.616438555	22.37626751	0.999994502	0.232885793	0.767108709	1.616438555	22.37626751	0.999994502
0	0.5	0	0.25	0.044976433	0.955015245	1.159267036	12.69386773	0.999991677	0.044976433	0.955015245	1.159267036	12.69386773	0.999991677
0	0.5	0	0.5	0.004223253	0.99576684	1.023535071	8.95155646	0.999990094	0.004223253	0.99576684	1.023535071	8.95155646	0.999990094
0	0.5	0	0.75	0.000441915	0.999554929	1.003434434	7.532812026	0.999996844	0.000441915	0.999554929	1.003434434	7.532812026	0.999996844
0	0.5	0	0.9	0.000115433	0.999881115	1.001052082	7.02557688	0.999996548	0.000115433	0.999881115	1.001052082	7.02557688	0.999996548
0	0.5	0	1	4.73E-05	0.999951639	1.000473231	6.744594477	0.999998902	4.73E-05	0.999951639	1.000473231	6.744594477	0.999998902
0	0.5	0.25	0	0.998465592	0.001524416	18.98959585	1976.37267	0.999990008	0.999524416	0.000465592	6.924324268	1946.699258	0.999990008
0	0.5	0.25	0.1	0.532987154	0.467003328	3.935911351	66.0901966	0.999990483	0.737438535	0.262552555	2.618636677	66.91661916	0.99999109
0	0.5	0.25	0.25	0.227015381	0.772976878	2.407472634	32.25828759	0.99999226	0.376810595	0.623181415	1.998134149	32.79262417	0.99999201
0	0.5	0.25	0.5	0.069837246	0.930156012	1.601959473	19.55895962	0.999993258	0.109610621	0.890381471	1.509070761	19.78526585	0.999992092
0	0.5	0.25	0.75	0.025797066	0.97419568	1.298400412	14.99035199	0.999992746	0.032953242	0.967038933	1.273465567	15.05540298	0.999992175
0	0.5	0.25	0.9	0.014896958	0.98509642	1.202468357	13.3897472	0.999993378	0.016437564	0.983555777	1.189992494	13.39327384	0.999993341
0	0.5	0.25	1	0.010464697	0.989531943	1.157718236	12.56487613	0.999996639	0.01043266	0.989557416	1.14914089	12.53461456	0.999990076
0	0.5	0.5	0	0.998302696	0.001687312	20.72455304	1977.751528	0.999990008	0.999687309	0.000302694	4.915379103	1927.043365	0.999990003
0	0.5	0.5	0.1	0.75807706	0.241913573	6.31694763	139.8957052	0.999990633	0.915367284	0.084622935	3.022858886	141.0672701	0.99999022
0	0.5	0.5	0.25	0.504315015	0.495675607	4.210410032	66.75760538	0.999990621	0.714808632	0.285182315	2.809605128	67.65686923	0.999990947
0	0.5	0.5	0.5	0.266641759	0.733350569	2.916162729	38.57004426	0.999992328	0.39131393	0.608678375	2.461836266	39.07283666	0.999992306
0	0.5	0.5	0.75	0.149456804	0.850534148	2.293834715	28.33705919	0.999990952	0.189857556	0.810132764	2.157821437	28.53848859	0.99999032
0	0.5	0.5	0.9	0.108301224	0.891689962	2.050369471	24.78417276	0.999991186	0.119855065	0.880135838	2.003843478	24.84729162	0.999990903
0	0.5	0.5	1	0.088176182	0.911817549	1.920781027	22.9745579	0.999993731	0.087752539	0.912241249	1.912165099	22.96096147	0.999993788
0	0.5	0.75	0	0.998223572	0.001766429	21.55776114	1978.320079	0.999990002	0.99976643	0.000223573	3.921420753	1909.129649	0.999990003
0	0.5	0.75	0.1	0.901737593	0.098252569	9.498754792	318.2513271	0.999990162	0.975662867	0.024327377	3.403800852	319.5167727	0.999990244
0	0.5	0.75	0.25	0.771051957	0.228938157	6.859743151	153.9529332	0.999990114	0.903370607	0.096619733	3.679873755	155.060265	0.99999034
0	0.5	0.75	0.5	0.59375038	0.406240614	5.117154677	87.8817643	0.999990993	0.723976425	0.276013745	3.826025362	88.59073254	0.99999017
0	0.5	0.75	0.75	0.458825992	0.54116405	4.208749833	63.33553859	0.999990042	0.527231175	0.472759519	3.761922897	63.66812702	0.999990694
0	0.5	0.75	0.9	0.394229083	0.605762427	3.828109857	54.71762183	0.99999151	0.419945618	0.580046002	3.67858242	54.840391	0.99999162
0	0.5	0.75	1	0.356826602	0.643165078	3.616251286	50.30584044	0.99999168	0.356148175	0.643843517	3.613459621	50.29647872	0.999991692
0	0.5	1	0	0.998176819	0.001813183	22.0473322	1978.63697	0.999990002	0.999813186	0.000176824	3.328296579	1892.532915	0.99999001
0	0.5	1	0.1	0.998158836	0.001831168	22.22329988	1978.745995	0.999990004	0.999646183	0.000343826	5.422064488	1933.52879	0.999990009
0	0.5	1	0.25	0.998131789	0.001858219	22.48738043	1978.907333	0.999990008	0.999389651	0.000600351	8.531264378	1955.604395	0.999990002
0	0.5	1	0.5	0.998086511	0.001903498	22.92785847	1979.157149	0.999990009	0.998945727	0.001044282	13.65444566	1969.833357	0.999990009
0	0.5	1	0.75	0.99804098	0.001949023	23.36883212	1979.387305	0.999990004	0.998480492	0.001509514	18.7423395	1976.144794	0.999990006
0	0.5	1	0.9	0.998013541	0.001976464	23.63370605	1979.525072	0.999990005	0.998190564	0.001799445	21.79449044	1978.452519	0.999990009
0	0.5	1	1	0.997995195	0.001994808	23.81040379	1979.611422	0.999990003	0.99799255	0.00199746	23.83376449	1979.630795	0.99999001
0	0.6	0	0	0.998995005	0.000995005	13.14728346	1968.889644	0.999990009	0.998995005	0.000995005	13.14728346	1968.889644	0.999990009
0	0.6	0	0.1	0.232885793	0.767108709	1.616438555	22.37626751	0.999994502	0.232885793	0.767108709	1.616438555	22.37626751	0.999994502
0	0.6	0	0.25	0.044976433	0.955015245	1.159267036	12.69386773	0.999991677	0.044976433	0.955015245	1.159267036	12.69386773	0.999991677
0	0.6	0	0.5	0.004223253	0.99576684	1.023535071	8.95155646	0.999990094	0.004223253	0.99576684	1.023535071	8.95155646	0.999990094
0	0.6	0	0.75	0.000441915	0.999554929	1.003434434	7.532812026	0.999996844	0.000441915	0.999554929	1.003434434	7.532812026	0.999996844
0	0.6	0	0.9	0.000115433	0.999881115	1.001052082	7.02557688	0.999996548	0.000115433	0.999881115	1.001052082	7.02557688	0.999996548
0	0.6	0	1	4.73E-05	0.999951639	1.000473231	6.744594477	0.999998902	4.73E-05	0.999951639	1.000473231	6.744594477	0.999998902
0	0.6	0.25	0	0.998612022	0.00137798	17.40626428	1974.847571	0.999990002	0.99956947	0.000420534	6.373538888	1942.584078	0.999990003
0	0.6	0.25	0.1	0.57143423	0.428556685	3.709509375	66.29883837	0.999990914	0.762725842	0.237264333	2.480167089	67.03464177	0.999990175
0	0.6	0.25	0.25	0.269058819	0.730933014	2.3247512	32.49190527	0.999991832	0.421428016	0.578563958	1.936043151	32.97118204	0.999991974
0	0.6	0.25	0.5	0.093616103	0.90637592	1.59348227	19.77971003	0.999992023	0.139861872	0.860129046	1.502657846	19.99044616	0.999990919
0	0.6	0.25	0.75	0.037877123	0.962113733	1.309140526	15.19531007	0.999990856	0.047176613	0.952813582	1.285124804	15.26019914	0.999990195
0	0.6	0.25	0.9	0.022945359	0.977045948	1.215940962	13.59215884	0.999991307	0.025072252	0.974918956	1.204822398	13.60087823	0.999991208
0	0.6	0.25	1	0.01661823	0.983377184	1.171415377	12.76829155	0.999995414	0.016575993	0.983419569	1.164452442	12.74682299	0.999995562
0	0.6	0.5	0	0.998508514	0.001481487	18.52784048	1975.949381	0.999990002	0.999724734	0.000265275	4.446803654	1919.736303	0.999990009
0	0.6	0.5	0.1	0.785687335	0.214302909	5.783106542	140.1306237	0.999990243	0.925881727	0.074108331	2.789638964	141.1483072	0.999990058
0	0.6	0.5	0.25	0.553459285	0.446531835	3.898832438	67.02225412	0.999991119	0.748165185	0.25182504	2.613548623	67.80091191	0.999990226
0	0.6	0.5	0.5	0.320876175	0.679115913	2.747328406	38.85398495	0.999992088	0.446325152	0.553667276	2.325622673	39.29224345	0.999992427
0	0.6	0.5	0.75	0.19510422	0.804889493	2.197100984	28.62066932	0.999993713	0.239786943	0.760206499	2.070253979	28.80034708	0.999993442
0	0.6	0.5	0.9	0.147653059	0.852341043	1.981986909	25.06290146	0.999994102	0.161249683	0.838744281	1.939578662	25.12157696	0.999993963
0	0.6	0.5	1	0.123499465	0.876493151	1.867285046	23.24896622	0.999992616	0.123127102	0.87686556	1.861292622	23.23928854	0.999992662
0	0.6	0.75	0	0.998460348	0.001529655	19.0458322	1976.415054	0.999990003	0.999796983	0.000193024	3.534324621	1899.036141	0.999990007
0	0.6	0.75	0.1	0.914701122	0.085289127	8.534833323	318.5002903	0.999990249	0.978985595	0.021004612	3.093226032	319.5607657	0.999990207
0	0.6	0.75	0.25	0.800339934	0.199650085	6.206916985	154.2288663	0.999990019	0.916628915	0.083361548	3.343364856	155.1753303	0.999990464
0	0.6	0.75	0.5	0.64203552	0.357955095	4.666109699	88.18806997	0.999990615	0.759924827	0.240065216	3.491411523	88.79166814	0.999990043
0	0.6	0.75	0.75	0.517453143	0.482537371	3.865578759	63.66306389	0.999990514	0.582069761	0.417921547	3.455820116	63.94656433	0.999991308
0	0.6	0.75	0.9	0.455908265	0.544083458	3.531584791	55.05426743	0.999991724	0.481046958	0.518944945	3.394078386	55.16007799	0.999991902
0	0.6	0.75	1	0.419535476	0.580456287	3.34619697	50.6473279	0.999991763	0.419092429	0.580899342	3.343994694	50.64114612	0.99999177
0	0.6	1	0	0.998432502	0.001557502	19.34418437	1976.670514	0.999990004	0.999838751	0.000151253	3.002076727	1879.892348	0.999990004
0	0.6	1	0.1	0.99842217	0.001567838	19.4470081	1976.762018	0.999990008	0.999696203	0.000293803	4.801185253	1925.453622	0.999990006
0	0.6	1	0.25	0.998406636	0.001583364	19.60126141	1976.874984	0.99999	0.999478936	0.000511071	7.465004346	1950.160582	0.999990006
0	0.6	1	0.5	0.998380678	0.001609331	19.85861351	1977.091301	0.999990009	0.99910746	0.00088254	11.8288006	1966.168091	0.999990001
0	0.6	1	0.75	0.998354616	0.001635393	20.11619267	1977.288904	0.999990009	0.998723808	0.001266196	16.1258249	1973.40747	0.999990004
0	0.6	1	0.9	0.998338928	0.001651076	20.2708536	1977.396956	0.999990004	0.998487436	0.001502565	18.68419057	1976.087377	0.999990002
0	0.6	1	1	0.998328448	0.001661553	20.37401953	1977.468411	0.999990001	0.998327147	0.001662857	20.38510155	1977.479385	0.999990004
0	0.7	0	0	0.998995005	0.000995005	13.14728346	1968.889644	0.999990009	0.998995005	0.000995005	13.14728346	1968.889644	0.999990009
0	0.7	0	0.1	0.232885793	0.767108709	1.616438555	22.37626751	0.999994502	0.232885793	0.767108709	1.616438555	22.37626751	0.999994502
0	0.7	0	0.25	0.044976433	0.955015245	1.159267036	12.69386773	0.999991677	0.044976433	0.955015245	1.159267036	12.69386773	0.999991677
0	0.7	0	0.5	0.004223253	0.99576684	1.023535071	8.95155646	0.999990094	0.004223253	0.99576684	1.023535071	8.95155646	0.999990094
0	0.7	0	0.75	0.000441915	0.999554929	1.003434434	7.532812026	0.999996844	0.000441915	0.999554929	1.003434434	7.532812026	0.999996844
0	0.7	0	0.9	0.000115433	0.999881115	1.001052082	7.02557688	0.999996548	0.000115433	0.999881115	1.001052082	7.02557688	0.999996548
0	0.7	0	1	4.73E-05	0.999951639	1.000473231	6.744594477	0.999998902	4.73E-05	0.999951639	1.000473231	6.744594477	0.999998902
0	0.7	0.25	0	0.998732866	0.001257138	16.0816302	1973.342735	0.999990005	0.999606654	0.000383353	5.916249693	1938.594814	0.999990007
0	0.7	0.25	0.1	0.603914812	0.396076528	3.516462314	66.46287591	0.99999134	0.783410981	0.2165799	2.363691433	67.1267128	0.999990881
0	0.7	0.25	0.25	0.307691824	0.69229976	2.248373522	32.67543418	0.999991583	0.460352363	0.539639686	1.878910239	33.10965893	0.999992049
0	0.7	0.25	0.5	0.118412408	0.881578557	1.578566816	19.95733779	0.999990966	0.170035477	0.829959579	1.490309554	20.15368948	0.999995057
0	0.7	0.25	0.75	0.051754539	0.948241172	1.312584248	15.3616516	0.999995711	0.063147074	0.936848358	1.289471026	15.42513612	0.999995432
0	0.7	0.25	0.9	0.032658632	0.967337627	1.223140459	13.7552641	0.999996258	0.035402762	0.964593446	1.213129232	13.7668459	0.999996207
0	0.7	0.25	1	0.024275602	0.975718594	1.179669397	12.93090265	0.999994196	0.024226072	0.975768259	1.17400475	12.91479722	0.999994331
0	0.7	0.5	0	0.998669702	0.001320305	16.77613538	1974.169525	0.999990007	0.999754038	0.000235967	4.077918169	1912.615915	0.999990005
0	0.7	0.5	0.1	0.807596689	0.19239377	5.349642014	140.3109524	0.999990459	0.934047457	0.065942998	2.605148	141.2105643	0.999990455
0	0.7	0.5	0.25	0.593862819	0.406127187	3.643955693	67.22227145	0.999990006	0.774471058	0.225520018	2.45624207	67.9094583	0.999991076
0	0.7	0.5	0.5	0.36883792	0.631154119	2.605328776	39.0688984	0.999992038	0.492734652	0.507257995	2.211937998	39.45685764	0.999992647
0	0.7	0.5	0.75	0.238516818	0.761476484	2.111423285	28.83769389	0.999993302	0.285886392	0.71410676	1.992539276	28.99917915	0.999993152
0	0.7	0.5	0.9	0.186636459	0.81335707	1.91850841	25.27800007	0.999993529	0.201739501	0.798253924	1.879322634	25.33220014	0.999993425
0	0.7	0.5	1	0.159407231	0.840584526	1.815547125	23.46200533	0.999991758	0.159095821	0.840895974	1.811166161	23.45482709	0.999991795
0	0.7	0.75	0	0.998641291	0.001348715	17.08699683	1974.512048	0.999990006	0.999820327	0.000169673	3.237237953	1889.254138	0.99999
0	0.7	0.75	0.1	0.924630739	0.075359441	7.771978957	318.6864679	0.99999018	0.981506538	0.018483695	2.854100262	319.5899873	0.999990233
0	0.7	0.75	0.25	0.822955166	0.177035271	5.688849063	154.434956	0.999990436	0.926665517	0.073324905	3.082766243	155.2601252	0.999990422
0	0.7	0.75	0.5	0.680143065	0.319847129	4.30692783	88.41376485	0.999990193	0.787568101	0.212422919	3.228901864	88.93965676	0.99999102
0	0.7	0.75	0.75	0.565043489	0.434947543	3.590508023	63.90326755	0.999991032	0.625742572	0.37424767	3.212028396	64.14987944	0.999990242
0	0.7	0.75	0.9	0.50691441	0.493075668	3.292541359	55.30073952	0.999990077	0.531104198	0.468886157	3.165217835	55.39351583	0.999990355
0	0.7	0.75	1	0.472060323	0.527931672	3.127488592	50.897587	0.999991995	0.471772499	0.5282195	3.125681851	50.89326456	0.999992
0	0.7	1	0	0.998625141	0.001364867	17.26331876	1974.705087	0.999990007	0.999858017	0.000131992	2.755466857	1867.87838	0.999990009
0	0.7	1	0.1	0.998619303	0.001370702	17.32214194	1974.763895	0.999990005	0.999733649	0.000256355	4.332932013	1917.688143	0.999990004
0	0.7	1	0.25	0.998610535	0.001379467	17.41041149	1974.851672	0.999990001	0.999545172	0.000444836	6.664237868	1944.893821	0.999990008
0	0.7	1	0.5	0.998595896	0.00139411	17.55765701	1975.013851	0.999990007	0.999225784	0.000764226	10.46841313	1962.632505	0.999990009
0	0.7	1	0.75	0.998581214	0.001408788	17.70499442	1975.157407	0.999990003	0.998899519	0.00109049	14.19202548	1970.711354	0.999990009
0	0.7	1	0.9	0.998572387	0.001417614	17.79345969	1975.242853	0.999990001	0.998700247	0.001289754	16.39690922	1973.725094	0.999990001
0	0.7	1	1	0.998566498	0.001423511	17.85249724	1975.316293	0.999990009	0.998565854	0.001424151	17.85746149	1975.313744	0.999990005
0	0.8	0	0	0.998995005	0.000995005	13.14728346	1968.889644	0.999990009	0.998995005	0.000995005	13.14728346	1968.889644	0.999990009
0	0.8	0	0.1	0.232885793	0.767108709	1.616438555	22.37626751	0.999994502	0.232885793	0.767108709	1.616438555	22.37626751	0.999994502
0	0.8	0	0.25	0.044976433	0.955015245	1.159267036	12.69386773	0.999991677	0.044976433	0.955015245	1.159267036	12.69386773	0.999991677
0	0.8	0	0.5	0.004223253	0.99576684	1.023535071	8.95155646	0.999990094	0.004223253	0.99576684	1.023535071	8.95155646	0.999990094
0	0.8	0	0.75	0.000441915	0.999554929	1.003434434	7.532812026	0.999996844	0.000441915	0.999554929	1.003434434	7.532812026	0.999996844
0	0.8	0	0.9	0.000115433	0.999881115	1.001052082	7.02557688	0.999996548	0.000115433	0.999881115	1.001052082	7.02557688	0.999996548
0	0.8	0	1	4.73E-05	0.999951639	1.000473231	6.744594477	0.999998902	4.73E-05	0.999951639	1.000473231	6.744594477	0.999998902
0	0.8	0.25	0	0.998834286	0.001155715	14.95654283	1971.835729	0.999990001	0.999637859	0.000352145	5.530460749	1934.660348	0.999990004
0	0.8	0.25	0.1	0.631754671	0.368235468	3.349708556	66.59536534	0.999990138	0.800687427	0.19930407	2.264332678	67.2006004	0.999991496
0	0.8	0.25	0.25	0.343060913	0.656930548	2.178799688	32.82367476	0.99999146	0.494538965	0.505453224	1.827104736	33.22043058	0.999992189
0	0.8	0.25	0.5	0.143555764	0.856434316	1.560672014	20.10350103	0.999990081	0.199545326	0.800449365	1.475180497	20.28667762	0.999994692
0	0.8	0.25	0.75	0.067015892	0.932979163	1.311517746	15.49986817	0.999995054	0.08038135	0.91961342	1.289262756	15.56132911	0.99999477
0	0.8	0.25	0.9	0.043798713	0.956196866	1.226142228	13.89048262	0.999995578	0.04716446	0.952831055	1.217027219	13.90365833	0.999995515
0	0.8	0.25	1	0.033290692	0.966702324	1.184112794	13.06520379	0.999993015	0.033237004	0.966756135	1.179470231	13.0526465	0.999993139
0	0.8	0.5	0	0.99879935	0.001190655	15.3455371	1972.387538	0.999990005	0.99977761	0.000212394	3.779980262	1905.716924	0.999990004
0	0.8	0.5	0.1	0.825419014	0.174571583	4.989920118	140.45365	0.999990597	0.940579398	0.059410646	2.455416153	141.2578223	0.999990045
0	0.8	0.5	0.25	0.627634646	0.372355922	3.431198672	67.37927737	0.999990569	0.795766037	0.204224192	2.327125631	67.99368392	0.999990229
0	0.8	0.5	0.5	0.411187757	0.588804348	2.484471741	39.23719944	0.999992105	0.532261895	0.467728232	2.115888998	39.58477637	0.999990127
0	0.8	0.5	0.75	0.279027006	0.720966047	2.035980582	29.00890415	0.999993053	0.327934122	0.672058889	1.924107231	29.15518463	0.999993011
0	0.8	0.5	0.9	0.224174834	0.775818293	1.860972065	25.44870385	0.999993128	0.240343584	0.759649474	1.824435999	25.4987546	0.999993058
0	0.8	0.5	1	0.194684882	0.805306239	1.767519424	23.63178109	0.99999112	0.194432657	0.805558493	1.764193202	23.62627958	0.99999115
0	0.8	0.75	0	0.998784067	0.001205942	15.51525589	1972.622214	0.999990008	0.999838751	0.000151253	3.002076727	1879.892348	0.999990004
0	0.8	0.75	0.1	0.932483461	0.067506774	7.152068693	318.831539	0.999990235	0.983485659	0.016504462	2.664204899	319.6062455	0.999990121
0	0.8	0.75	0.25	0.840953422	0.159036711	5.26672977	154.5939882	0.999990133	0.934533725	0.065456525	2.874768882	155.3249071	0.99999025
0	0.8	0.75	0.5	0.710960289	0.289030645	4.013438132	88.58737055	0.999990934	0.809491388	0.190499342	3.01713411	89.05262127	0.99999073
0	0.8	0.75	0.75	0.604316758	0.395674784	3.364680035	64.08694469	0.999991542	0.661273739	0.338717161	3.012995383	64.30522402	0.9999909
0	0.8	0.75	0.9	0.549571736	0.45041879	3.095497286	55.48914923	0.999990526	0.572676786	0.427314052	2.9769341	55.57165824	0.999990837
0	0.8	0.75	1	0.51639367	0.483596498	2.946625726	51.08849049	0.999990168	0.516208755	0.483781418	2.945107137	51.08533212	0.999990172
0	0.8	1	0	0.998775492	0.001214516	15.61033233	1972.747176	0.999990008	0.999873048	0.000116953	2.562466989	1856.200285	0.999990001
0	0.8	1	0.1	0.998772453	0.00121755	15.64124135	1972.779458	0.999990003	0.999762741	0.000227262	3.967078249	1910.193549	0.999990003
0	0.8	1	0.25	0.998767897	0.001222109	15.68765352	1972.846676	0.999990006	0.999596289	0.000393714	6.040290771	1939.756146	0.999990004
0	0.8	1	0.5	0.99876029	0.001229715	15.76502792	1972.945606	0.999990004	0.999316156	0.000673851	9.414037667	1959.153952	0.999990008
0	0.8	1	0.75	0.998752669	0.001237334	15.84245713	1973.043968	0.999990003	0.999032421	0.000957579	12.70194065	1968.025502	0.99999
0	0.8	1	0.9	0.998748092	0.001241914	15.88895484	1973.110183	0.999990006	0.998860317	0.00112969	14.64094123	1971.396971	0.999990008
0	0.8	1	1	0.998745035	0.001244967	15.91994277	1973.141763	0.999990002	0.998744743	0.001245266	15.92173956	1973.158617	0.999990009
0	0.9	0	0	0.998995005	0.000995005	13.14728346	1968.889644	0.999990009	0.998995005	0.000995005	13.14728346	1968.889644	0.999990009
0	0.9	0	0.1	0.232885793	0.767108709	1.616438555	22.37626751	0.999994502	0.232885793	0.767108709	1.616438555	22.37626751	0.999994502
0	0.9	0	0.25	0.044976433	0.955015245	1.159267036	12.69386773	0.999991677	0.044976433	0.955015245	1.159267036	12.69386773	0.999991677
0	0.9	0	0.5	0.004223253	0.99576684	1.023535071	8.95155646	0.999990094	0.004223253	0.99576684	1.023535071	8.95155646	0.999990094
0	0.9	0	0.75	0.000441915	0.999554929	1.003434434	7.532812026	0.999996844	0.000441915	0.999554929	1.003434434	7.532812026	0.999996844
0	0.9	0	0.9	0.000115433	0.999881115	1.001052082	7.02557688	0.999996548	0.000115433	0.999881115	1.001052082	7.02557688	0.999996548
0	0.9	0	1	4.73E-05	0.999951639	1.000473231	6.744594477	0.999998902	4.73E-05	0.999951639	1.000473231	6.744594477	0.999998902
0	0.9	0.25	0	0.998920621	0.001069382	13.98877809	1970.350882	0.999990003	0.999664424	0.000325582	5.200631379	1930.82962	0.999990006
0	0.9	0.25	0.1	0.655900877	0.344089719	3.204093927	66.70522559	0.999990596	0.815355826	0.184634664	2.178556108	67.26084788	0.999990491
0	0.9	0.25	0.25	0.375412995	0.624578431	2.115691137	32.94604049	0.999991426	0.524763878	0.475228488	1.780344196	33.31118352	0.999992366
0	0.9	0.25	0.5	0.168573017	0.83142173	1.541636231	20.2260214	0.999994748	0.228041304	0.771953107	1.45895159	20.39721439	0.999994411
0	0.9	0.25	0.75	0.083281426	0.916713031	1.307674326	15.61682394	0.999994457	0.098460452	0.901533726	1.28622726	15.67598484	0.999994178
0	0.9	0.25	0.9	0.056107518	0.943887422	1.2263481	14.00492916	0.99999494	0.060079527	0.939915343	1.217964138	14.01895828	0.99999487
0	0.9	0.25	1	0.043478718	0.956513175	1.185914013	13.1786408	0.999991893	0.043423724	0.956568282	1.182073922	13.16856193	0.999992006
0	0.9	0.5	0	0.998905894	0.001084112	14.15456761	1970.628951	0.999990007	0.999796983	0.000193024	3.534324621	1899.036141	0.999990007
0	0.9	0.5	0.1	0.840206713	0.159783959	4.686194725	140.5694133	0.999990672	0.94592667	0.054063573	2.331395571	141.2968124	0.999990243
0	0.9	0.5	0.25	0.656266378	0.343724713	3.250700943	67.5057625	0.99999109	0.813366298	0.186624665	2.219188071	68.06165322	0.999990963
0	0.9	0.5	0.5	0.448660704	0.551331537	2.380452358	39.37255334	0.999992241	0.566253957	0.433736559	2.03378061	39.68735306	0.999990515
0	0.9	0.5	0.75	0.316459418	0.683533502	1.969463578	29.14727951	0.999992921	0.366091209	0.633901762	1.863821126	29.28076767	0.999992971
0	0.9	0.5	0.9	0.259735323	0.740257537	1.809234771	25.5872645	0.999992859	0.276624397	0.723368427	1.774947893	25.63358601	0.999992824
0	0.9	0.5	1	0.228642658	0.771348006	1.723649635	23.77001708	0.999990664	0.228443163	0.771547526	1.721048374	23.76568671	0.999990688
0	0.9	0.75	0	0.998899598	0.001090411	14.22536975	1970.747152	0.999990009	0.999853659	0.000136347	2.811296619	1870.819732	0.999990006
0	0.9	0.75	0.1	0.938850845	0.061139346	6.637755296	318.9466849	0.99999019	0.985081152	0.01490899	2.509704975	319.6175781	0.999990142
0	0.9	0.75	0.25	0.855621632	0.144368741	4.915646075	154.7212615	0.999990373	0.940870702	0.059119883	2.704795726	155.3771878	0.999990585
0	0.9	0.75	0.5	0.736385272	0.263605176	3.768755837	88.7245872	0.999990448	0.827306255	0.172684103	2.842526071	89.14184349	0.999990358
0	0.9	0.75	0.75	0.637215901	0.36277449	3.175723696	64.23167183	0.999990391	0.690712288	0.309279205	2.84727133	64.42767504	0.999991493
0	0.9	0.75	0.9	0.58566531	0.414325669	2.930125439	55.63771092	0.999990979	0.607663531	0.392327779	2.81918826	55.71194637	0.999991311
0	0.9	0.75	1	0.554165419	0.445825159	2.79447067	51.23911719	0.999990578	0.554049516	0.445941065	2.793172525	51.23672737	0.999990581
0	0.9	1	0	0.998896103	0.001093905	14.26462885	1970.805693	0.999990007	0.999885109	0.000104893	2.407351333	1845.016438	0.999990002
0	0.9	1	0.1	0.998894885	0.001095122	14.27713403	1970.823918	0.999990006	0.999786001	0.000204007	3.673308155	1902.967924	0.999990007
0	0.9	1	0.25	0.99889306	0.00109695	14.29591334	1970.861516	0.99999001	0.999636952	0.000353057	5.540231783	1934.802385	0.999990008
0	0.9	1	0.5	0.998890008	0.001099994	14.32718333	1970.896643	0.999990002	0.999387466	0.000602541	8.572169662	1955.753765	0.999990006
0	0.9	1	0.75	0.998886959	0.001103046	14.3585039	1970.952206	0.999990005	0.999136497	0.000853505	11.51731097	1965.407468	0.999990003
0	0.9	1	0.9	0.998885129	0.00110488	14.37731156	1970.989564	0.999990008	0.998985105	0.001004896	13.24868101	1969.067463	0.999990001
0	0.9	1	1	0.998883906	0.001106101	14.3898429	1971.007615	0.999990007	0.998883801	0.001106206	14.38986465	1971.00632	0.999990006
0	1	0	0	0.998995005	0.000995005	13.14728346	1968.889644	0.999990009	0.998995005	0.000995005	13.14728346	1968.889644	0.999990009
0	1	0	0.1	0.232885793	0.767108709	1.616438555	22.37626751	0.999994502	0.232885793	0.767108709	1.616438555	22.37626751	0.999994502
0	1	0	0.25	0.044976433	0.955015245	1.159267036	12.69386773	0.999991677	0.044976433	0.955015245	1.159267036	12.69386773	0.999991677
0	1	0	0.5	0.004223253	0.99576684	1.023535071	8.95155646	0.999990094	0.004223253	0.99576684	1.023535071	8.95155646	0.999990094
0	1	0	0.75	0.000441915	0.999554929	1.003434434	7.532812026	0.999996844	0.000441915	0.999554929	1.003434434	7.532812026	0.999996844
0	1	0	0.9	0.000115433	0.999881115	1.001052082	7.02557688	0.999996548	0.000115433	0.999881115	1.001052082	7.02557688	0.999996548
0	1	0	1	4.73E-05	0.999951639	1.000473231	6.744594477	0.999998902	4.73E-05	0.999951639	1.000473231	6.744594477	0.999998902
0	1	0.25	0	0.998995005	0.000995005	13.14728346	1968.889644	0.999990009	0.998995005	0.000995005	13.14728346	1968.889644	0.999990009
0	1	0.25	0.1	0.677052971	0.322938051	3.075758045	66.79776148	0.999991022	0.677052971	0.322938051	3.075758045	66.79776148	0.999991022
0	1	0.25	0.25	0.405024846	0.594966609	2.05845717	33.04883255	0.999991455	0.405024846	0.594966609	2.05845717	33.04883255	0.999991455
0	1	0.25	0.5	0.193142191	0.806852265	1.522455056	20.33004158	0.999994456	0.193142191	0.806852265	1.522455056	20.33004158	0.999994456
0	1	0.25	0.75	0.100223792	0.89977013	1.302144911	15.71716186	0.999993922	0.100223792	0.89977013	1.302144911	15.71716186	0.999993922
0	1	0.25	0.9	0.069334588	0.930659762	1.224698747	14.10326769	0.999994351	0.069334588	0.930659762	1.224698747	14.10326769	0.999994351
0	1	0.25	1	0.054643235	0.945347608	1.1858908	13.276039	0.999990843	0.054643235	0.945347608	1.1858908	13.276039	0.999990843
0	1	0.5	0	0.998995005	0.000995005	13.14728346	1968.889644	0.999990009	0.998995005	0.000995005	13.14728346	1968.889644	0.999990009
0	1	0.5	0.1	0.852677308	0.147313385	4.426105866	140.6652057	0.999990692	0.852677308	0.147313385	4.426105866	140.6652057	0.999990692
0	1	0.5	0.25	0.680838654	0.319152916	3.095517436	67.60988355	0.99999157	0.680838654	0.319152916	3.095517436	67.60988355	0.99999157
0	1	0.5	0.5	0.48194246	0.518049958	2.290018549	39.48376337	0.999992418	0.48194246	0.518049958	2.290018549	39.48376337	0.999992418
0	1	0.5	0.75	0.350884653	0.649108219	1.910581564	29.26135819	0.999992872	0.350884653	0.649108219	1.910581564	29.26135819	0.999992872
0	1	0.5	0.9	0.29310527	0.706887424	1.762777139	25.70185923	0.999992693	0.29310527	0.706887424	1.762777139	25.70185923	0.999992693
0	1	0.5	1	0.260926411	0.73906394	1.683815943	23.88461237	0.999990351	0.260926411	0.73906394	1.683815943	23.88461237	0.999990351
0	1	0.75	0	0.998995005	0.000995005	13.14728346	1968.889644	0.999990009	0.998995005	0.000995005	13.14728346	1968.889644	0.999990009
0	1	0.75	0.1	0.944118737	0.055871327	6.203829483	319.0397588	0.999990064	0.944118737	0.055871327	6.203829483	319.0397588	0.999990064
0	1	0.75	0.25	0.867807787	0.132182753	4.618769812	154.8250999	0.99999054	0.867807787	0.132182753	4.618769812	154.8250999	0.99999054
0	1	0.75	0.5	0.75771353	0.242277563	3.561430219	88.8363257	0.999991093	0.75771353	0.242277563	3.561430219	88.8363257	0.999991093
0	1	0.75	0.75	0.66514367	0.334847257	3.015152921	64.34903318	0.999990927	0.66514367	0.334847257	3.015152921	64.34903318	0.999990927
0	1	0.75	0.9	0.616544001	0.383447417	2.789263016	55.75783244	0.999991417	0.616544001	0.383447417	2.789263016	55.75783244	0.999991417
0	1	0.75	1	0.586653656	0.413337334	2.664625184	51.3608563	0.99999099	0.586653656	0.413337334	2.664625184	51.3608563	0.99999099
0	1	1	0	0.998995005	0.000995005	13.14728346	1968.889644	0.999990009	0.998995005	0.000995005	13.14728346	1968.889644	0.999990009
0	1	1	0.1	0.998995005	0.000995005	13.14728346	1968.889644	0.999990009	0.998995005	0.000995005	13.14728346	1968.889644	0.999990009
0	1	1	0.25	0.998995005	0.000995005	13.14728346	1968.889644	0.999990009	0.998995005	0.000995005	13.14728346	1968.889644	0.999990009
0	1	1	0.5	0.998995005	0.000995005	13.14728346	1968.889644	0.999990009	0.998995005	0.000995005	13.14728346	1968.889644	0.999990009
0	1	1	0.75	0.998995005	0.000995005	13.14728346	1968.889644	0.999990009	0.998995005	0.000995005	13.14728346	1968.889644	0.999990009
0	1	1	0.9	0.998995005	0.000995005	13.14728346	1968.889644	0.999990009	0.998995005	0.000995005	13.14728346	1968.889644	0.999990009
0	1	1	1	0.998995005	0.000995005	13.14728346	1968.889644	0.999990009	0.998995005	0.000995005	13.14728346	1968.889644	0.999990009
0.5	0	0	0	0.998995005	0.000995005	13.14728346	1968.889644	0.999990009	0.998995005	0.000995005	13.14728346	1968.889644	0.999990009
0.5	0	0	0.1	0.232885793	0.767108709	1.616438555	22.37626751	0.999994502	0.232885793	0.767108709	1.616438555	22.37626751	0.999994502
0.5	0	0	0.25	0.044976433	0.955015245	1.159267036	12.69386773	0.999991677	0.044976433	0.955015245	1.159267036	12.69386773	0.999991677
0.5	0	0	0.5	0.004223253	0.99576684	1.023535071	8.95155646	0.999990094	0.004223253	0.99576684	1.023535071	8.95155646	0.999990094
0.5	0	0	0.75	0.000441915	0.999554929	1.003434434	7.532812026	0.999996844	0.000441915	0.999554929	1.003434434	7.532812026	0.999996844
0.5	0	0	0.9	0.000115433	0.999881115	1.001052082	7.02557688	0.999996548	0.000115433	0.999881115	1.001052082	7.02557688	0.999996548
0.5	0	0	1	4.73E-05	0.999951639	1.000473231	6.744594477	0.999998902	4.73E-05	0.999951639	1.000473231	6.744594477	0.999998902
0.5	0	0.25	0	0.998995005	0.000995005	13.14728346	1968.889644	0.999990009	0.998995005	0.000995005	13.14728346	1968.889644	0.999990009
0.5	0	0.25	0.1	0.232885793	0.767108709	1.616438555	22.37626751	0.999994502	0.232885793	0.767108709	1.616438555	22.37626751	0.999994502
0.5	0	0.25	0.25	0.044976433	0.955015245	1.159267036	12.69386773	0.999991677	0.044976433	0.955015245	1.159267036	12.69386773	0.999991677
0.5	0	0.25	0.5	0.004223253	0.99576684	1.023535071	8.95155646	0.999990094	0.004223253	0.99576684	1.023535071	8.95155646	0.999990094
0.5	0	0.25	0.75	0.000441915	0.999554929	1.003434434	7.532812026	0.999996844	0.000441915	0.999554929	1.003434434	7.532812026	0.999996844
0.5	0	0.25	0.9	0.000115433	0.999881115	1.001052082	7.02557688	0.999996548	0.000115433	0.999881115	1.001052082	7.02557688	0.999996548
0.5	0	0.25	1	4.73E-05	0.999951639	1.000473231	6.744594477	0.999998902	4.73E-05	0.999951639	1.000473231	6.744594477	0.999998902
0.5	0	0.5	0	0.998995005	0.000995005	13.14728346	1968.889644	0.999990009	0.998995005	0.000995005	13.14728346	1968.889644	0.999990009
0.5	0	0.5	0.1	0.232885793	0.767108709	1.616438555	22.37626751	0.999994502	0.232885793	0.767108709	1.616438555	22.37626751	0.999994502
0.5	0	0.5	0.25	0.044976433	0.955015245	1.159267036	12.69386773	0.999991677	0.044976433	0.955015245	1.159267036	12.69386773	0.999991677
0.5	0	0.5	0.5	0.004223253	0.99576684	1.023535071	8.95155646	0.999990094	0.004223253	0.99576684	1.023535071	8.95155646	0.999990094
0.5	0	0.5	0.75	0.000441915	0.999554929	1.003434434	7.532812026	0.999996844	0.000441915	0.999554929	1.003434434	7.532812026	0.999996844
0.5	0	0.5	0.9	0.000115433	0.999881115	1.001052082	7.02557688	0.999996548	0.000115433	0.999881115	1.001052082	7.02557688	0.999996548
0.5	0	0.5	1	4.73E-05	0.999951639	1.000473231	6.744594477	0.999998902	4.73E-05	0.999951639	1.000473231	6.744594477	0.999998902
0.5	0	0.75	0	0.998995005	0.000995005	13.14728346	1968.889644	0.999990009	0.998995005	0.000995005	13.14728346	1968.889644	0.999990009
0.5	0	0.75	0.1	0.232885793	0.767108709	1.616438555	22.37626751	0.999994502	0.232885793	0.767108709	1.616438555	22.37626751	0.999994502
0.5	0	0.75	0.25	0.044976433	0.955015245	1.159267036	12.69386773	0.999991677	0.044976433	0.955015245	1.159267036	12.69386773	0.999991677
0.5	0	0.75	0.5	0.004223253	0.99576684	1.023535071	8.95155646	0.999990094	0.004223253	0.99576684	1.023535071	8.95155646	0.999990094
0.5	0	0.75	0.75	0.000441915	0.999554929	1.003434434	7.532812026	0.999996844	0.000441915	0.999554929	1.003434434	7.532812026	0.999996844
0.5	0	0.75	0.9	0.000115433	0.999881115	1.001052082	7.02557688	0.999996548	0.000115433	0.999881115	1.001052082	7.02557688	0.999996548
0.5	0	0.75	1	4.73E-05	0.999951639	1.000473231	6.744594477	0.999998902	4.73E-05	0.999951639	1.000473231	6.744594477	0.999998902
0.5	0	1	0	0.998995005	0.000995005	13.14728346	1968.889644	0.999990009	0.998995005	0.000995005	13.14728346	1968.889644	0.999990009
0.5	0	1	0.1	0.232885793	0.767108709	1.616438555	22.37626751	0.999994502	0.232885793	0.767108709	1.616438555	22.37626751	0.999994502
0.5	0	1	0.25	0.044976433	0.955015245	1.159267036	12.69386773	0.999991677	0.044976433	0.955015245	1.159267036	12.69386773	0.999991677
0.5	0	1	0.5	0.004223253	0.99576684	1.023535071	8.95155646	0.999990094	0.004223253	0.99576684	1.023535071	8.95155646	0.999990094
0.5	0	1	0.75	0.000441915	0.999554929	1.003434434	7.532812026	0.999996844	0.000441915	0.999554929	1.003434434	7.532812026	0.999996844
0.5	0	1	0.9	0.000115433	0.999881115	1.001052082	7.02557688	0.999996548	0.000115433	0.999881115	1.001052082	7.02557688	0.999996548
0.5	0	1	1	4.73E-05	0.999951639	1.000473231	6.744594477	0.999998902	4.73E-05	0.999951639	1.000473231	6.744594477	0.999998902
0.5	0.001	0	0	0.998995005	0.000995005	13.14728346	1968.889644	0.999990009	0.998995005	0.000995005	13.14728346	1968.889644	0.999990009
0.5	0.001	0	0.1	0.232885793	0.767108709	1.616438555	22.37626751	0.999994502	0.232885793	0.767108709	1.616438555	22.37626751	0.999994502
0.5	0.001	0	0.25	0.044976433	0.955015245	1.159267036	12.69386773	0.999991677	0.044976433	0.955015245	1.159267036	12.69386773	0.999991677
0.5	0.001	0	0.5	0.004223253	0.99576684	1.023535071	8.95155646	0.999990094	0.004223253	0.99576684	1.023535071	8.95155646	0.999990094
0.5	0.001	0	0.75	0.000441915	0.999554929	1.003434434	7.532812026	0.999996844	0.000441915	0.999554929	1.003434434	7.532812026	0.999996844
0.5	0.001	0	0.9	0.000115433	0.999881115	1.001052082	7.02557688	0.999996548	0.000115433	0.999881115	1.001052082	7.02557688	0.999996548
0.5	0.001	0	1	4.73E-05	0.999951639	1.000473231	6.744594477	0.999998902	4.73E-05	0.999951639	1.000473231	6.744594477	0.999998902
0.5	0.001	0.25	0	0.986755622	0.013234383	110.611136	1977.503318	0.999990005	0.999055112	0.000934894	12.60796804	1967.794947	0.999990005
0.5	0.001	0.25	0.1	0.029713227	0.970277019	2.110148785	50.33127069	0.999990245	0.253806535	0.746183857	2.273690713	57.54383414	0.999990392
0.5	0.001	0.25	0.25	0.007978509	0.992012781	1.112368433	20.26110507	0.99999129	0.045531083	0.954461854	1.168662301	21.34259291	0.999992937
0.5	0.001	0.25	0.5	0.001370719	0.998624787	1.017642787	9.664754886	0.999995506	0.004279313	0.995715634	1.024481508	9.290369887	0.999994946
0.5	0.001	0.25	0.75	0.00025272	0.999744487	1.003177845	7.793192607	0.999997207	0.000449706	0.999545384	1.003613295	7.626553028	0.999995091
0.5	0.001	0.25	0.9	9.24E-05	0.999906236	1.001138235	7.230593255	0.999998589	0.000117806	0.999877606	1.001115691	7.091279073	0.999995412
0.5	0.001	0.25	1	4.73E-05	0.99994962	1.000572847	6.935593923	0.999996888	4.83E-05	0.999950265	1.000504462	6.80011229	0.999998594
0.5	0.001	0.5	0	0.958920997	0.041068413	265.4241975	1948.854742	0.99998941	0.999162984	0.000827025	11.5762972	1965.250673	0.99999001
0.5	0.001	0.5	0.1	0.006397649	0.993592854	11.0114485	103.4421791	0.999990503	0.44019921	0.55979113	8.017515829	132.2034454	0.99999034
0.5	0.001	0.5	0.25	0.001465744	0.998524901	1.260920359	42.63506817	0.999990645	0.049564972	0.950426229	1.731717358	51.58581711	0.999991201
0.5	0.001	0.5	0.5	0.000446262	0.999546169	1.013795079	16.08421193	0.999992431	0.004343075	0.99564772	1.027596943	17.26248818	0.999990796
0.5	0.001	0.5	0.75	0.000144581	0.999851555	1.003007316	8.606676845	0.999996136	0.000457732	0.999535378	1.004090834	8.254214025	0.99999311
0.5	0.001	0.5	0.9	7.39E-05	0.999923338	1.001240396	7.634034463	0.999997229	0.000120229	0.999877252	1.001283939	7.393843751	0.999997481
0.5	0.001	0.5	1	4.73E-05	0.999950773	1.000689425	7.240535871	0.999998047	4.94E-05	0.999946843	1.000587316	7.027344722	0.99999626
0.5	0.001	0.75	0	0.92592854	0.074053033	407.4291227	1913.925964	0.999981573	0.99924352	0.000746485	10.75853492	1962.765317	0.999990005
0.5	0.001	0.75	0.1	0.009867195	0.990122973	61.06211931	239.4741247	0.999990168	0.755375643	0.244614416	16.31596119	312.7899724	0.999990059
0.5	0.001	0.75	0.25	0.000374615	0.99961586	8.048365526	98.1811202	0.999990476	0.110339969	0.889650209	12.03782926	131.7190427	0.999990178
0.5	0.001	0.75	0.5	0.000145898	0.999844383	1.029280063	42.07810387	0.99999028	0.004483055	0.995507725	1.206151891	55.09153929	0.99999078
0.5	0.001	0.75	0.75	8.27E-05	0.99990903	1.002935283	11.22094692	0.999991777	0.000466051	0.999525626	1.005023169	12.07845205	0.999991676
0.5	0.001	0.75	0.9	5.91E-05	0.999937435	1.001364894	8.430261495	0.999996559	0.000122709	0.999874671	1.001597525	8.330573697	0.99999738
0.5	0.001	0.75	1	4.73E-05	0.99994932	1.000826609	7.716595219	0.9999966	5.05E-05	0.999943641	1.00074189	7.571710787	0.999994169
0.5	0.001	1	0	0.893271648	0.106702742	525.3632943	1879.0534	0.99997439	0.999302552	0.000687449	10.13688065	1960.573697	0.999990001
0.5	0.001	1	0.1	0.853799299	0.14616729	645.2050127	1832.415335	0.999966589	0.995821082	0.004168921	43.20517074	1983.246227	0.999990003
0.5	0.001	1	0.25	0.768665062	0.231287706	859.4446863	1727.414532	0.999952768	0.978470599	0.02151941	159.6255268	1966.401394	0.999990009
0.5	0.001	1	0.5	0.486570458	0.513364225	1367.384633	1330.8423	0.999934683	0.868313502	0.131656324	586.7511332	1834.309249	0.999969825
0.5	0.001	1	0.75	0.016227426	0.983762581	1978.163602	141.4773434	0.999990006	0.33045953	0.669482986	1578.196657	1054.573826	0.999942516
0.5	0.001	1	0.9	4.73E-05	0.999944578	1.001527965	10.24458471	0.999991891	0.000125257	0.999864772	1.002183583	12.76046407	0.999990029
0.5	0.001	1	1	4.73E-05	0.99994777	1.000991337	8.540589022	0.999995057	5.17E-05	0.999945119	1.001015063	9.023246331	0.999996783
0.5	0.002	0	0	0.998995005	0.000995005	13.14728346	1968.889644	0.999990009	0.998995005	0.000995005	13.14728346	1968.889644	0.999990009
0.5	0.002	0	0.1	0.232885793	0.767108709	1.616438555	22.37626751	0.999994502	0.232885793	0.767108709	1.616438555	22.37626751	0.999994502
0.5	0.002	0	0.25	0.044976433	0.955015245	1.159267036	12.69386773	0.999991677	0.044976433	0.955015245	1.159267036	12.69386773	0.999991677
0.5	0.002	0	0.5	0.004223253	0.99576684	1.023535071	8.95155646	0.999990094	0.004223253	0.99576684	1.023535071	8.95155646	0.999990094
0.5	0.002	0	0.75	0.000441915	0.999554929	1.003434434	7.532812026	0.999996844	0.000441915	0.999554929	1.003434434	7.532812026	0.999996844
0.5	0.002	0	0.9	0.000115433	0.999881115	1.001052082	7.02557688	0.999996548	0.000115433	0.999881115	1.001052082	7.02557688	0.999996548
0.5	0.002	0	1	4.73E-05	0.999951639	1.000473231	6.744594477	0.999998902	4.73E-05	0.999951639	1.000473231	6.744594477	0.999998902
0.5	0.002	0.25	0	0.985957626	0.014032377	114.7406308	1975.299256	0.999990004	0.999082608	0.000907393	12.34333083	1967.190651	0.999990001
0.5	0.002	0.25	0.1	0.03171133	0.968279108	2.469273099	51.64846284	0.999990438	0.266689394	0.733301609	2.553686091	59.04405323	0.999991003
0.5	0.002	0.25	0.25	0.008123509	0.991867723	1.127635334	22.09384671	0.999991233	0.046110508	0.953882204	1.180373275	23.28346905	0.999992712
0.5	0.002	0.25	0.5	0.001393332	0.99860085	1.019400193	10.53551676	0.999994182	0.004335964	0.995655056	1.025456143	9.603238383	0.99999102
0.5	0.002	0.25	0.75	0.000257566	0.999739532	1.003638749	8.126197077	0.999997098	0.000457602	0.999535375	1.00379824	7.703095904	0.999992977
0.5	0.002	0.25	0.9	9.43E-05	0.999900846	1.001346891	7.459481442	0.999995157	0.000120217	0.999874141	1.001181947	7.143089091	0.999994358
0.5	0.002	0.25	1	4.83E-05	0.999943276	1.000694563	7.135447656	0.999991615	4.94E-05	0.999948926	1.000537165	6.843552019	0.99999834
0.5	0.002	0.5	0	0.961430112	0.038559893	251.1134584	1949.009329	0.999990004	0.999211269	0.000778737	11.08052554	1963.815282	0.999990006
0.5	0.002	0.5	0.1	0.009716177	0.990274067	14.01411116	107.1876663	0.999990244	0.497227257	0.502763184	8.220016498	134.3579165	0.999990441
0.5	0.002	0.5	0.25	0.001594794	0.99839534	1.643108972	45.54223516	0.999990135	0.055095834	0.944894852	2.308373504	54.16927156	0.999990686
0.5	0.002	0.5	0.5	0.000463655	0.999528851	1.01990107	21.23109812	0.999992506	0.004468558	0.995522746	1.033905215	22.48116153	0.999991304
0.5	0.002	0.5	0.75	0.000150552	0.999841876	1.004057303	10.12986104	0.999992428	0.000474008	0.999520217	1.004843022	8.954176002	0.999994225
0.5	0.002	0.5	0.9	7.71E-05	0.999918246	1.001738978	8.413073786	0.99999538	0.000125184	0.999873095	1.001552442	7.690158653	0.99999828
0.5	0.002	0.5	1	4.94E-05	0.999946178	1.000997659	7.798836829	0.999995615	5.16E-05	0.999938994	1.000721271	7.235588019	0.999990643
0.5	0.002	0.75	0	0.936176447	0.063807549	363.6851473	1921.584847	0.999983996	0.999299488	0.000690519	10.15904452	1960.701104	0.999990007
0.5	0.002	0.75	0.1	0.024486793	0.975503264	60.36447159	251.5623259	0.999990056	0.800430663	0.199559379	14.69699853	314.8106205	0.999990042
0.5	0.002	0.75	0.25	0.000706012	0.999284054	15.34883127	105.7370722	0.999990066	0.164717389	0.835273209	13.73258812	137.4278594	0.999990598
0.5	0.002	0.75	0.5	0.000159074	0.999831287	1.30241056	51.60780525	0.999990361	0.005020746	0.994969862	1.972766113	61.17179894	0.999990609
0.5	0.002	0.75	0.75	8.83E-05	0.999901873	1.005464711	21.75399187	0.999990144	0.000491474	0.999499849	1.00782072	23.64955588	0.999991322
0.5	0.002	0.75	0.9	6.32E-05	0.999930676	1.002323092	10.92890415	0.999993829	0.000130364	0.999862969	1.002365124	9.91812511	0.999993333
0.5	0.002	0.75	1	5.06E-05	0.999940955	1.001426418	9.122707926	0.999991516	5.40E-05	0.999941474	1.001121234	8.36555525	0.99999545
0.5	0.002	1	0	0.913808673	0.086170239	450.396336	1897.632499	0.999978912	0.999361582	0.000628418	9.48528834	1957.965441	0.99999
0.5	0.002	1	0.1	0.890448798	0.109525157	529.1351379	1869.866477	0.999973955	0.996764054	0.003225952	35.31033043	1982.930401	0.999990006
0.5	0.002	1	0.25	0.84478569	0.155179483	664.0330162	1814.614981	0.999965173	0.985527407	0.014462593	118.2797718	1975.546983	0.99999
0.5	0.002	1	0.5	0.715534075	0.284412549	965.3421549	1650.135483	0.999946624	0.924947471	0.075034029	403.0801366	1904.804651	0.9999815
0.5	0.002	1	0.75	0.400021688	0.599916332	1480.83124	1175.444091	0.99993802	0.699032311	0.300912584	997.3976566	1628.686462	0.999944895
0.5	0.002	1	0.9	0.012959477	0.987030528	1987.269143	128.0246219	0.999990005	0.189095381	0.810864106	1768.621106	755.2335324	0.999959487
0.5	0.002	1	1	5.17E-05	0.9999391	1.002172239	13.03209305	0.999990815	5.64E-05	0.999937804	1.002139489	13.81350931	0.999994216
0.5	0.005	0	0	0.998995005	0.000995005	13.14728346	1968.889644	0.999990009	0.998995005	0.000995005	13.14728346	1968.889644	0.999990009
0.5	0.005	0	0.1	0.232885793	0.767108709	1.616438555	22.37626751	0.999994502	0.232885793	0.767108709	1.616438555	22.37626751	0.999994502
0.5	0.005	0	0.25	0.044976433	0.955015245	1.159267036	12.69386773	0.999991677	0.044976433	0.955015245	1.159267036	12.69386773	0.999991677
0.5	0.005	0	0.5	0.004223253	0.99576684	1.023535071	8.95155646	0.999990094	0.004223253	0.99576684	1.023535071	8.95155646	0.999990094
0.5	0.005	0	0.75	0.000441915	0.999554929	1.003434434	7.532812026	0.999996844	0.000441915	0.999554929	1.003434434	7.532812026	0.999996844
0.5	0.005	0	0.9	0.000115433	0.999881115	1.001052082	7.02557688	0.999996548	0.000115433	0.999881115	1.001052082	7.02557688	0.999996548
0.5	0.005	0	1	4.73E-05	0.999951639	1.000473231	6.744594477	0.999998902	4.73E-05	0.999951639	1.000473231	6.744594477	0.999998902
0.5	0.005	0.25	0	0.987658571	0.01233143	103.8828799	1977.300856	0.999990001	0.999136489	0.000853519	11.80688211	1965.900118	0.999990008
0.5	0.005	0.25	0.1	0.036804716	0.963186263	3.14698593	53.81032525	0.999990979	0.29576653	0.704224447	3.019666331	61.00322533	0.999990978
0.5	0.005	0.25	0.25	0.008573445	0.991417381	1.178512581	24.09595791	0.999990825	0.04796057	0.952030932	1.223494153	25.43434081	0.999991502
0.5	0.005	0.25	0.5	0.001463391	0.99852762	1.025443196	12.64514473	0.999991011	0.004509533	0.995483826	1.028557459	10.51962099	0.999993359
0.5	0.005	0.25	0.75	0.000272604	0.999717493	1.005325294	9.165364277	0.999990097	0.000481926	0.999515136	1.004390452	7.91725117	0.999997062
0.5	0.005	0.25	0.9	0.000100402	0.999895454	1.002154955	8.222320029	0.999995856	0.000127684	0.999862433	1.001397117	7.271634067	0.999990118
0.5	0.005	0.25	1	5.17E-05	0.999945073	1.001186655	7.774460393	0.999996746	5.28E-05	0.999944633	1.000644472	6.94885415	0.999997421
0.5	0.005	0.5	0	0.971470292	0.028519709	201.4170867	1961.259457	0.999990001	0.999292591	0.000697417	10.21396847	1960.959775	0.999990009
0.5	0.005	0.5	0.1	0.021050479	0.978939805	17.03488784	113.7827548	0.999990284	0.584012767	0.415977679	8.028613633	136.8040518	0.999990446
0.5	0.005	0.5	0.25	0.002150938	0.99784011	2.982786305	49.4116184	0.999991048	0.073253883	0.926736215	3.550052275	57.5527974	0.999990098
0.5	0.005	0.5	0.5	0.000525132	0.99946649	1.087597376	26.45707606	0.999991622	0.00489674	0.995094329	1.084302112	27.3131245	0.999991069
0.5	0.005	0.5	0.75	0.000169983	0.99982341	1.010939644	16.32939631	0.999993393	0.000525759	0.999467141	1.007845338	11.51937869	0.9999929
0.5	0.005	0.5	0.9	8.76E-05	0.999906389	1.004632653	11.94822727	0.999994026	0.000141045	0.999854102	1.002620457	8.647999461	0.999995148
0.5	0.005	0.5	1	5.64E-05	0.999938377	1.002783048	10.27266201	0.999994825	5.88E-05	0.999938609	1.001265437	7.838755876	0.999997451
0.5	0.005	0.75	0	0.957526822	0.042462246	272.5185809	1947.201164	0.999989068	0.99938827	0.00060174	9.172745752	1956.666325	0.99999001
0.5	0.005	0.75	0.1	0.078423885	0.921566302	55.36352862	271.657749	0.999990187	0.853396144	0.14659391	12.36081304	316.8801327	0.999990055
0.5	0.005	0.75	0.25	0.003191781	0.996798312	22.92367507	116.748004	0.999990094	0.283398438	0.716591817	13.9427545	143.9968186	0.999990255
0.5	0.005	0.75	0.5	0.000262168	0.999728729	4.442125342	60.65419922	0.999990897	0.008430354	0.991559845	5.294645548	68.13572645	0.999990198
0.5	0.005	0.75	0.75	0.000110275	0.999880776	1.259489394	40.34734381	0.999991052	0.000584523	0.999406178	1.137463592	40.39874428	0.999990701
0.5	0.005	0.75	0.9	7.72E-05	0.999913219	1.043285657	31.64909047	0.999990434	0.000155917	0.999835499	1.008566305	21.2544568	0.999991416
0.5	0.005	0.75	1	6.17E-05	0.999930119	1.013167628	23.2621186	0.999991861	6.55E-05	0.999928392	1.003457969	11.9822999	0.999993915
0.5	0.005	1	0	0.946271733	0.053714598	324.4373844	1935.787325	0.999986331	0.999449838	0.00054017	8.469562059	1953.122513	0.999990008
0.5	0.005	1	0.1	0.936436311	0.063547705	365.2281834	1924.373492	0.999984016	0.997746063	0.002243938	26.47694803	1980.974034	0.99999
0.5	0.005	1	0.25	0.919056944	0.08092312	431.7323277	1904.084927	0.999980065	0.991591814	0.008398192	77.60853504	1982.288791	0.999990006
0.5	0.005	1	0.5	0.880053806	0.119918031	562.2625472	1857.935041	0.999971836	0.964217585	0.035772418	238.370675	1953.006486	0.999990003
0.5	0.005	1	0.75	0.818853819	0.181106855	733.251998	1783.612414	0.999960674	0.89010865	0.10986528	528.1088751	1867.796716	0.99997393
0.5	0.005	1	0.9	0.761183517	0.238768544	870.2039638	1711.199387	0.999952062	0.784593403	0.215361868	818.0221747	1742.442094	0.999955272
0.5	0.005	1	1	0.705885307	0.294060188	986.5149914	1639.32481	0.999945495	0.639486939	0.360452396	1118.823727	1556.229397	0.999939335
0.5	0.01	0	0	0.998995005	0.000995005	13.14728346	1968.889644	0.999990009	0.998995005	0.000995005	13.14728346	1968.889644	0.999990009
0.5	0.01	0	0.1	0.232885793	0.767108709	1.616438555	22.37626751	0.999994502	0.232885793	0.767108709	1.616438555	22.37626751	0.999994502
0.5	0.01	0	0.25	0.044976433	0.955015245	1.159267036	12.69386773	0.999991677	0.044976433	0.955015245	1.159267036	12.69386773	0.999991677
0.5	0.01	0	0.5	0.004223253	0.99576684	1.023535071	8.95155646	0.999990094	0.004223253	0.99576684	1.023535071	8.95155646	0.999990094
0.5	0.01	0	0.75	0.000441915	0.999554929	1.003434434	7.532812026	0.999996844	0.000441915	0.999554929	1.003434434	7.532812026	0.999996844
0.5	0.01	0	0.9	0.000115433	0.999881115	1.001052082	7.02557688	0.999996548	0.000115433	0.999881115	1.001052082	7.02557688	0.999996548
0.5	0.01	0	1	4.73E-05	0.999951639	1.000473231	6.744594477	0.999998902	4.73E-05	0.999951639	1.000473231	6.744594477	0.999998902
0.5	0.01	0.25	0	0.989327568	0.010662441	92.89006172	1979.356748	0.999990009	0.999194391	0.000795613	11.20870498	1964.262493	0.999990004
0.5	0.01	0.25	0.1	0.044261439	0.955729358	3.79554846	55.47975809	0.999990798	0.331736191	0.668254236	3.392886058	62.44221426	0.999990426
0.5	0.01	0.25	0.25	0.009310127	0.990680102	1.249392772	25.14243432	0.999990229	0.051314183	0.948678529	1.306807029	26.83877355	0.999992712
0.5	0.01	0.25	0.5	0.001583587	0.998408433	1.034164146	13.91601885	0.99999202	0.004811239	0.995183399	1.034366924	11.90492938	0.999994638
0.5	0.01	0.25	0.75	0.000299151	0.999696007	1.008210371	10.16808198	0.999995158	0.000524652	0.999472827	1.005507124	8.25709842	0.999997479
0.5	0.01	0.25	0.9	0.000111262	0.999883891	1.003769896	9.10498919	0.999995153	0.000140935	0.999856026	1.001813475	7.467305934	0.999996961
0.5	0.01	0.25	1	5.77E-05	0.999939412	1.002286934	8.603786365	0.999997065	5.88E-05	0.999936126	1.000856186	7.109444627	0.999994943
0.5	0.01	0.5	0	0.978399728	0.021590278	163.6042712	1969.504811	0.999990006	0.999367574	0.000622431	9.380459087	1957.66613	0.999990005
0.5	0.01	0.5	0.1	0.042171002	0.957819519	17.91031028	118.9362422	0.99999052	0.65479015	0.345200276	7.545437474	138.3347604	0.999990426
0.5	0.01	0.5	0.25	0.003441308	0.996549081	4.590731523	52.03440367	0.999990388	0.104909655	0.895081927	4.583783172	60.0730053	0.999991582
0.5	0.01	0.5	0.5	0.000657814	0.99933343	1.299471155	28.48587779	0.999991245	0.005828903	0.99416284	1.277293238	29.77761778	0.999991743
0.5	0.01	0.5	0.75	0.000208367	0.999784124	1.043609095	19.8076701	0.999992491	0.00062295	0.999368465	1.017278217	16.22004112	0.999991416
0.5	0.01	0.5	0.9	0.000108132	0.999885697	1.018255787	16.07524888	0.999993829	0.000171088	0.999822709	1.005616406	10.49554993	0.999993797
0.5	0.01	0.5	1	7.01E-05	0.999924767	1.011208382	14.01202163	0.999994886	7.26E-05	0.999920976	1.002812546	8.940492444	0.9999936
0.5	0.01	0.75	0	0.970117945	0.029872059	210.6617572	1961.754107	0.999990004	0.99946459	0.000525412	8.283967319	1952.141083	0.999990002
0.5	0.01	0.75	0.1	0.163538168	0.836451993	49.14112346	285.2113057	0.999990161	0.887514107	0.112476014	10.55375455	318.066144	0.999990121
0.5	0.01	0.75	0.25	0.012491211	0.98749894	24.28203481	124.9121859	0.999990151	0.406014129	0.593976377	12.8451011	147.9494547	0.999990506
0.5	0.01	0.75	0.5	0.000734915	0.999255719	8.889311273	65.78361811	0.999990633	0.019463114	0.980527811	8.357570893	73.12254436	0.999990925
0.5	0.01	0.75	0.75	0.000190961	0.999799783	2.947342451	45.24363585	0.999990744	0.000884109	0.999106482	2.301063717	45.91252433	0.999990591
0.5	0.01	0.75	0.9	0.000117562	0.999873227	1.737155032	38.11463984	0.999990789	0.000213458	0.999778119	1.183884072	35.81007522	0.999991577
0.5	0.01	0.75	1	9.01E-05	0.999901334	1.371247396	34.34313509	0.99999141	8.99E-05	0.999900848	1.033267079	26.17664639	0.999990719
0.5	0.01	1	0	0.963844646	0.036145355	243.7209042	1955.858116	0.999990001	0.999526194	0.000463811	7.55810215	1947.581067	0.999990005
0.5	0.01	1	0.1	0.959080569	0.040908865	266.7194658	1950.443663	0.999989434	0.998328288	0.001661717	20.82862316	1977.979317	0.999990005
0.5	0.01	1	0.25	0.951141205	0.048846296	303.0531704	1941.286936	0.9999875	0.99449974	0.005490261	55.38326499	1984.253949	0.999990001
0.5	0.01	1	0.5	0.935312481	0.064671276	369.5708381	1922.941815	0.999983757	0.97961802	0.020371989	156.6712569	1971.032339	0.99999001
0.5	0.01	1	0.75	0.915032797	0.08494638	446.1139714	1899.246289	0.999979177	0.945844061	0.054142191	324.4069409	1933.632469	0.999986252
0.5	0.01	1	0.9	0.899792211	0.100183682	498.7656511	1881.287248	0.999975893	0.907465248	0.092512287	472.3769151	1890.163428	0.999977534
0.5	0.01	1	1	0.887865273	0.112108144	537.614643	1867.138533	0.999973417	0.866901509	0.133067708	603.1163931	1843.557301	0.999969217
0.5	0.02	0	0	0.998995005	0.000995005	13.14728346	1968.889644	0.999990009	0.998995005	0.000995005	13.14728346	1968.889644	0.999990009
0.5	0.02	0	0.1	0.232885793	0.767108709	1.616438555	22.37626751	0.999994502	0.232885793	0.767108709	1.616438555	22.37626751	0.999994502
0.5	0.02	0	0.25	0.044976433	0.955015245	1.159267036	12.69386773	0.999991677	0.044976433	0.955015245	1.159267036	12.69386773	0.999991677
0.5	0.02	0	0.5	0.004223253	0.99576684	1.023535071	8.95155646	0.999990094	0.004223253	0.99576684	1.023535071	8.95155646	0.999990094
0.5	0.02	0	0.75	0.000441915	0.999554929	1.003434434	7.532812026	0.999996844	0.000441915	0.999554929	1.003434434	7.532812026	0.999996844
0.5	0.02	0	0.9	0.000115433	0.999881115	1.001052082	7.02557688	0.999996548	0.000115433	0.999881115	1.001052082	7.02557688	0.999996548
0.5	0.02	0	1	4.73E-05	0.999951639	1.000473231	6.744594477	0.999998902	4.73E-05	0.999951639	1.000473231	6.744594477	0.999998902
0.5	0.02	0.25	0	0.99116764	0.008822365	80.13290089	1981.366047	0.999990005	0.999269745	0.000720255	10.40165782	1961.728008	0.99999
0.5	0.02	0.25	0.1	0.059073641	0.940916525	4.537391224	57.34510232	0.999990167	0.384532522	0.615457808	3.695170328	63.80640464	0.999990331
0.5	0.02	0.25	0.25	0.010929171	0.989063676	1.389814971	26.21873213	0.999992847	0.058730011	0.941260739	1.47834728	28.15140439	0.999990751
0.5	0.02	0.25	0.5	0.001841364	0.998149778	1.049177986	14.84079293	0.999991142	0.005464057	0.9945288	1.048688315	13.89526477	0.999992857
0.5	0.02	0.25	0.75	0.00035755	0.999635961	1.012197974	10.78744835	0.999993512	0.000618747	0.999373941	1.008261389	8.899521136	0.999992689
0.5	0.02	0.25	0.9	0.000135601	0.999859	1.0058989	9.600407103	0.999994601	0.00017066	0.999826994	1.002884005	7.845251213	0.999997654
0.5	0.02	0.25	1	7.12E-05	0.999925877	1.003755026	9.050873556	0.999997091	7.25E-05	0.999925311	1.00141864	7.399669332	0.999997838
0.5	0.02	0.5	0	0.984361535	0.015628466	127.8255222	1976.189472	0.999990001	0.999453772	0.000536228	8.384489984	1952.833664	0.999990001
0.5	0.02	0.5	0.1	0.087917851	0.912072617	17.50067887	124.2044489	0.999990468	0.72565996	0.27433039	6.818729549	139.5725259	0.99999035
0.5	0.02	0.5	0.25	0.007425793	0.992564717	6.218682923	54.75297487	0.99999051	0.165863418	0.834127203	5.246917326	62.46444668	0.99999062
0.5	0.02	0.5	0.5	0.001040394	0.998951279	1.797192528	30.13580588	0.999991673	0.008627996	0.991364715	1.842875991	31.88955918	0.999992711
0.5	0.02	0.5	0.75	0.000309849	0.99968326	1.149186434	21.49018528	0.99999311	0.000871332	0.999121154	1.076128624	20.70061724	0.999992486
0.5	0.02	0.5	0.9	0.000161721	0.999831284	1.064589776	18.17619358	0.999993006	0.000247357	0.999744493	1.020537382	14.57835073	0.99999185
0.5	0.02	0.5	1	0.000105945	0.999886182	1.039836973	16.24018982	0.999992127	0.00010818	0.999885802	1.010091588	11.47699338	0.999993983
0.5	0.02	0.75	0	0.979810103	0.020179898	156.7767965	1972.388952	0.99999	0.999548001	0.000442	7.27395807	1945.657529	0.999990001
0.5	0.02	0.75	0.1	0.293218747	0.706771289	41.66556028	296.4055021	0.999990036	0.916560621	0.083429476	8.772879641	318.9830721	0.999990097
0.5	0.02	0.75	0.25	0.045161823	0.954828253	22.98425518	132.9616216	0.999990077	0.541753719	0.458236637	11.09833829	150.9307278	0.999990357
0.5	0.02	0.75	0.5	0.003395516	0.996595041	11.51338761	70.51465902	0.999990557	0.056209998	0.943780929	9.641232884	77.92874807	0.999990928
0.5	0.02	0.75	0.75	0.000625514	0.999364718	5.749723288	48.84150973	0.999990232	0.002549978	0.997441291	5.186226014	50.27339938	0.999991269
0.5	0.02	0.75	0.9	0.000314542	0.999676821	3.73816482	41.47023222	0.999991363	0.000482751	0.999507576	2.774941166	40.93743756	0.999990327
0.5	0.02	0.75	1	0.000217576	0.999774389	2.842910613	37.73153374	0.999991965	0.000183132	0.999808598	1.784442543	36.0258317	0.99999173
0.5	0.02	1	0	0.976636252	0.023353749	175.9201076	1969.690751	0.999990001	0.999606387	0.000383622	6.559862859	1939.70756	0.999990009
0.5	0.02	1	0.1	0.974450666	0.025539336	188.1505039	1967.311099	0.999990002	0.998791958	0.001198049	16.01723279	1973.149921	0.999990007
0.5	0.02	1	0.25	0.970952217	0.029037793	207.0638654	1963.458313	0.99999001	0.996467862	0.003522144	38.71464188	1983.910353	0.999990007
0.5	0.02	1	0.5	0.964451725	0.035538281	240.3487118	1956.194252	0.999990007	0.988469811	0.011520197	100.8682024	1980.455397	0.999990007
0.5	0.02	1	0.75	0.956935186	0.043053726	276.3454043	1947.580427	0.999988912	0.972601957	0.027388047	197.2041178	1964.324781	0.999990005
0.5	0.02	1	0.9	0.951821975	0.048165695	299.5641385	1941.646797	0.99998767	0.956971685	0.043017239	275.7823444	1947.293573	0.999988924
0.5	0.02	1	1	0.948112481	0.051874298	315.8510292	1937.333583	0.999986779	0.942566936	0.05741852	339.7405643	1931.238286	0.999985456
0.5	0.03	0	0	0.998995005	0.000995005	13.14728346	1968.889644	0.999990009	0.998995005	0.000995005	13.14728346	1968.889644	0.999990009
0.5	0.03	0	0.1	0.232885793	0.767108709	1.616438555	22.37626751	0.999994502	0.232885793	0.767108709	1.616438555	22.37626751	0.999994502
0.5	0.03	0	0.25	0.044976433	0.955015245	1.159267036	12.69386773	0.999991677	0.044976433	0.955015245	1.159267036	12.69386773	0.999991677
0.5	0.03	0	0.5	0.004223253	0.99576684	1.023535071	8.95155646	0.999990094	0.004223253	0.99576684	1.023535071	8.95155646	0.999990094
0.5	0.03	0	0.75	0.000441915	0.999554929	1.003434434	7.532812026	0.999996844	0.000441915	0.999554929	1.003434434	7.532812026	0.999996844
0.5	0.03	0	0.9	0.000115433	0.999881115	1.001052082	7.02557688	0.999996548	0.000115433	0.999881115	1.001052082	7.02557688	0.999996548
0.5	0.03	0	1	4.73E-05	0.999951639	1.000473231	6.744594477	0.999998902	4.73E-05	0.999951639	1.000473231	6.744594477	0.999998902
0.5	0.03	0.25	0	0.992276447	0.007713554	72.0737769	1982.399518	0.999990001	0.999322176	0.000667833	9.822411745	1959.669152	0.999990009
0.5	0.03	0.25	0.1	0.074080426	0.925910641	4.93963732	58.52193364	0.999991067	0.424567923	0.575423331	3.799761154	64.55067222	0.999991254
0.5	0.03	0.25	0.25	0.012795827	0.987197481	1.531464457	26.90909533	0.999993308	0.066824702	0.933166366	1.634064289	28.90113363	0.999991068
0.5	0.03	0.25	0.5	0.0021318	0.997861039	1.067086128	15.44253954	0.99999284	0.006187571	0.9938072	1.066797499	15.07963203	0.999994771
0.5	0.03	0.25	0.75	0.000424393	0.999570405	1.016737048	11.20952619	0.999994798	0.000725233	0.999270956	1.011763352	9.502666285	0.999996188
0.5	0.03	0.25	0.9	0.000163927	0.999832608	1.008189706	9.91550592	0.999996535	0.000205078	0.999793138	1.004305918	8.214406792	0.999998216
0.5	0.03	0.25	1	8.72E-05	0.999906496	1.005251445	9.311993073	0.99999369	8.87E-05	0.999904413	1.002193026	7.67129611	0.999993082
0.5	0.03	0.5	0	0.987334983	0.012655021	108.4821977	1979.263308	0.999990003	0.999508233	0.000481777	7.732808949	1949.019427	0.99999001
0.5	0.03	0.5	0.1	0.133492889	0.866497278	16.71198389	127.2088245	0.999990166	0.765384815	0.234605222	6.307189184	140.1624495	0.999990037
0.5	0.03	0.5	0.25	0.01346029	0.986530778	6.901179397	56.47941252	0.999991068	0.22041017	0.779580184	5.356552391	63.74210462	0.999990354
0.5	0.03	0.5	0.5	0.001640885	0.998350056	2.290455298	31.16080703	0.999990941	0.012731217	0.987259894	2.359251939	33.06870235	0.999991111
0.5	0.03	0.5	0.75	0.000457127	0.999536117	1.304581495	22.37400422	0.999993244	0.00122028	0.998773154	1.204057334	22.2473581	0.999993434
0.5	0.03	0.5	0.9	0.000237769	0.999753893	1.140943473	19.19840312	0.999991662	0.000351728	0.999638591	1.058665502	17.39558161	0.999990319
0.5	0.03	0.5	1	0.000156585	0.99983519	1.088533545	17.40742204	0.999991775	0.000157281	0.999837093	1.027845991	14.00793474	0.999994374
0.5	0.03	0.75	0	0.98427252	0.015717486	129.3352907	1976.991531	0.999990006	0.99959891	0.000391099	6.637283057	1940.558216	0.999990009
0.5	0.03	0.75	0.1	0.385541242	0.614448848	36.96425238	301.7395264	0.99999009	0.93116345	0.0688267	7.767197898	319.4001124	0.99999015
0.5	0.03	0.75	0.25	0.087532386	0.912458195	21.41313125	137.4701286	0.999990581	0.619409023	0.380581001	9.926608427	152.2539213	0.999990024
0.5	0.03	0.75	0.5	0.009376383	0.990614274	11.93175555	73.41177707	0.999990657	0.10254017	0.897450437	9.521663534	80.51595261	0.999990607
0.5	0.03	0.75	0.75	0.001732173	0.998258127	7.047268967	50.95795125	0.9999903	0.006419427	0.993570727	6.54342406	52.67089874	0.999990154
0.5	0.03	0.75	0.9	0.000807455	0.999183166	5.10115016	43.34445624	0.999990621	0.001177769	0.998812755	4.392078508	43.26477704	0.999990524
0.5	0.03	0.75	1	0.000527345	0.999464387	4.108464561	39.50126591	0.999991732	0.000415513	0.999576572	3.124870847	38.51023089	0.999992085
0.5	0.03	1	0	0.982230977	0.017759027	142.6655671	1975.423979	0.999990004	0.999652753	0.000337256	5.957359572	1933.658706	0.999990009
0.5	0.03	1	0.1	0.980890831	0.019099172	150.8187701	1974.015018	0.999990003	0.99901253	0.000977478	13.59977622	1969.239699	0.999990008
0.5	0.03	1	0.25	0.978783534	0.021206467	163.3063854	1971.76408	0.999990002	0.99730017	0.002689836	31.08313433	1982.588865	0.999990006
0.5	0.03	1	0.5	0.974984891	0.025005119	184.9085678	1967.627008	0.99999001	0.991774052	0.008215952	77.19631202	1983.285926	0.999990004
0.5	0.03	1	0.75	0.970772127	0.029217876	207.6938884	1962.952056	0.999990003	0.981475109	0.018514895	146.512665	1973.91231	0.999990004
0.5	0.03	1	0.9	0.968011846	0.031978157	222.0461861	1959.855232	0.999990003	0.971910109	0.028079901	201.3165851	1963.92905	0.99999001
0.5	0.03	1	1	0.96606127	0.033928735	231.9414085	1957.65399	0.999990005	0.963529984	0.03646002	244.6412656	1954.946518	0.999990004
0.5	0.04	0	0	0.998995005	0.000995005	13.14728346	1968.889644	0.999990009	0.998995005	0.000995005	13.14728346	1968.889644	0.999990009
0.5	0.04	0	0.1	0.232885793	0.767108709	1.616438555	22.37626751	0.999994502	0.232885793	0.767108709	1.616438555	22.37626751	0.999994502
0.5	0.04	0	0.25	0.044976433	0.955015245	1.159267036	12.69386773	0.999991677	0.044976433	0.955015245	1.159267036	12.69386773	0.999991677
0.5	0.04	0	0.5	0.004223253	0.99576684	1.023535071	8.95155646	0.999990094	0.004223253	0.99576684	1.023535071	8.95155646	0.999990094
0.5	0.04	0	0.75	0.000441915	0.999554929	1.003434434	7.532812026	0.999996844	0.000441915	0.999554929	1.003434434	7.532812026	0.999996844
0.5	0.04	0	0.9	0.000115433	0.999881115	1.001052082	7.02557688	0.999996548	0.000115433	0.999881115	1.001052082	7.02557688	0.999996548
0.5	0.04	0	1	4.73E-05	0.999951639	1.000473231	6.744594477	0.999998902	4.73E-05	0.999951639	1.000473231	6.744594477	0.999998902
0.5	0.04	0.25	0	0.993057809	0.006932198	66.20238311	1983.020534	0.999990007	0.999362899	0.000627103	9.362657053	1957.801576	0.999990002
0.5	0.04	0.25	0.1	0.089156691	0.910834311	5.1718024	59.38300545	0.999991003	0.457194519	0.542796399	3.829961891	65.04704537	0.999990918
0.5	0.04	0.25	0.25	0.01490332	0.985087956	1.664731592	27.42187025	0.999991276	0.075408922	0.924583366	1.767223398	29.42890623	0.999992288
0.5	0.04	0.25	0.5	0.002457971	0.997536989	1.087697938	15.88678691	0.99999496	0.006986718	0.993003315	1.088341714	15.82821116	0.999990033
0.5	0.04	0.25	0.75	0.000500585	0.999489853	1.022110541	11.56273587	0.999990437	0.000845179	0.999149206	1.016055591	10.05409958	0.999994385
0.5	0.04	0.25	0.9	0.00019672	0.999796558	1.010939729	10.18907947	0.999993278	0.000244683	0.999748632	1.006111617	8.562044785	0.999993315
0.5	0.04	0.25	1	0.00010591	0.999891077	1.007064613	9.543543759	0.999996987	0.00010754	0.999889484	1.003206335	7.939618487	0.999997024
0.5	0.04	0.5	0	0.989206899	0.010783102	95.64925161	1981.038784	0.99999	0.999547906	0.000442103	7.246146783	1945.683434	0.999990009
0.5	0.04	0.5	0.1	0.176374168	0.823616037	15.94445583	129.2270834	0.999990205	0.79223458	0.207755679	5.917326294	140.5268882	0.999990259
0.5	0.04	0.5	0.25	0.02140537	0.978585742	7.17827549	57.75061809	0.999991112	0.268404536	0.731586459	5.308475949	64.5716588	0.999990995
0.5	0.04	0.5	0.5	0.002517646	0.997473329	2.692800126	31.9185304	0.999990974	0.01812026	0.981870388	2.736379372	33.89633704	0.999990648
0.5	0.04	0.5	0.75	0.000666397	0.999324224	1.482388063	22.98780657	0.99999062	0.001703873	0.998289625	1.375559834	23.10666826	0.999993497
0.5	0.04	0.5	0.9	0.000344241	0.999648375	1.240578336	19.85102862	0.999992616	0.00049418	0.999499561	1.126688817	18.88673155	0.999993741
0.5	0.04	0.5	1	0.000227193	0.999763784	1.156281612	18.14768511	0.999990977	0.000224395	0.999768861	1.062031515	15.93570353	0.999993256
0.5	0.04	0.75	0	0.986943778	0.013046229	111.8335985	1979.570345	0.999990007	0.99963516	0.000354848	6.172535414	1936.119103	0.999990008
0.5	0.04	0.75	0.1	0.454523316	0.545466776	33.59297732	304.9591316	0.999990092	0.940412818	0.059577205	7.080803777	319.6414448	0.999990023
0.5	0.04	0.75	0.25	0.13223395	0.867756384	20.05266243	140.4242348	0.999990334	0.671225723	0.328764594	9.074146282	153.0272476	0.999990317
0.5	0.04	0.75	0.5	0.019008252	0.980982922	11.80812808	75.50483461	0.999991174	0.150690767	0.849300108	9.162233108	82.17647861	0.999990875
0.5	0.04	0.75	0.75	0.003888518	0.996102796	7.572797451	52.4979806	0.999991313	0.013057492	0.986933248	7.04661391	54.34232957	0.99999074
0.5	0.04	0.75	0.9	0.001805637	0.998185168	5.824876386	44.6912885	0.999990805	0.002594972	0.997395073	5.330808399	44.82355669	0.999990044
0.5	0.04	0.75	1	0.001158968	0.998831236	4.886922144	40.75635408	0.999990204	0.000914988	0.999077206	4.173117647	40.05631942	0.999992194
0.5	0.04	1	0	0.98547134	0.014518662	121.9994738	1978.557626	0.999990001	0.999685133	0.000304869	5.524813023	1928.472311	0.999990002
0.5	0.04	1	0.1	0.984542831	0.015447171	127.982964	1977.621399	0.999990003	0.999148937	0.000841063	12.05338597	1965.832989	0.999990001
0.5	0.04	1	0.25	0.983097748	0.016892259	137.0981181	1976.133982	0.999990006	0.997778327	0.002211675	26.48426574	1981.087083	0.999990002
0.5	0.04	1	0.5	0.980537655	0.019452352	152.7149514	1973.427863	0.999990006	0.993539932	0.006450077	63.58095195	1984.351233	0.99999001
0.5	0.04	1	0.75	0.977764335	0.022225672	168.9589686	1970.424119	0.999990007	0.985939226	0.014050783	118.3130595	1978.432021	0.999990009
0.5	0.04	1	0.9	0.975984198	0.02400581	179.0594937	1968.467047	0.999990008	0.979114503	0.020875497	160.8446089	1971.633197	0.99999
0.5	0.04	1	1	0.974743768	0.025246241	185.9601981	1967.092625	0.999990009	0.973297282	0.026692726	193.9496234	1965.571673	0.999990009
0.5	0.05	0	0	0.998995005	0.000995005	13.14728346	1968.889644	0.999990009	0.998995005	0.000995005	13.14728346	1968.889644	0.999990009
0.5	0.05	0	0.1	0.232885793	0.767108709	1.616438555	22.37626751	0.999994502	0.232885793	0.767108709	1.616438555	22.37626751	0.999994502
0.5	0.05	0	0.25	0.044976433	0.955015245	1.159267036	12.69386773	0.999991677	0.044976433	0.955015245	1.159267036	12.69386773	0.999991677
0.5	0.05	0	0.5	0.004223253	0.99576684	1.023535071	8.95155646	0.999990094	0.004223253	0.99576684	1.023535071	8.95155646	0.999990094
0.5	0.05	0	0.75	0.000441915	0.999554929	1.003434434	7.532812026	0.999996844	0.000441915	0.999554929	1.003434434	7.532812026	0.999996844
0.5	0.05	0	0.9	0.000115433	0.999881115	1.001052082	7.02557688	0.999996548	0.000115433	0.999881115	1.001052082	7.02557688	0.999996548
0.5	0.05	0	1	4.73E-05	0.999951639	1.000473231	6.744594477	0.999998902	4.73E-05	0.999951639	1.000473231	6.744594477	0.999998902
0.5	0.05	0.25	0	0.993652894	0.00633711	61.61223602	1983.410071	0.999990005	0.999396306	0.000593698	8.979268198	1956.117741	0.999990004
0.5	0.05	0.25	0.1	0.104179347	0.895811992	5.307247716	60.05909512	0.999991339	0.484792916	0.51519784	3.825404927	65.41127219	0.999990756
0.5	0.05	0.25	0.25	0.017243754	0.982749072	1.785468862	27.83168557	0.999992826	0.084353464	0.915637118	1.878390071	29.83569767	0.999990583
0.5	0.05	0.25	0.5	0.002822514	0.997170831	1.110398835	16.23178505	0.999993345	0.007865429	0.992127037	1.112575736	16.34485488	0.999992466
0.5	0.05	0.25	0.75	0.000586988	0.999407209	1.028282229	11.86502738	0.999994197	0.000979685	0.99901404	1.021151859	10.54851204	0.999993725
0.5	0.05	0.25	0.9	0.000234455	0.999762015	1.014147337	10.43207359	0.99999647	0.000289992	0.999705661	1.008322493	8.889476056	0.999995653
0.5	0.05	0.25	1	0.000127681	0.999867048	1.009200046	9.753036441	0.999994729	0.000129453	0.999862607	1.004479143	8.199894915	0.99999206
0.5	0.05	0.5	0	0.990522849	0.009467156	86.26679071	1982.176245	0.999990005	0.999578961	0.000411047	6.858017237	1942.677785	0.999990008
0.5	0.05	0.5	0.1	0.21591272	0.784077353	15.24999745	130.6998998	0.999990073	0.812099285	0.187891068	5.604568085	140.7808239	0.999990353
0.5	0.05	0.5	0.25	0.030992159	0.968998099	7.266689674	58.75071676	0.999990258	0.310627555	0.689362881	5.207382782	65.16402968	0.999990436
0.5	0.05	0.5	0.5	0.003720588	0.996270874	2.995711681	32.52312838	0.999991462	0.024715219	0.975275758	2.99380977	34.53406067	0.999990977
0.5	0.05	0.5	0.75	0.000954644	0.999037774	1.657893028	23.46191385	0.999992418	0.002353876	0.997636981	1.557130557	23.70617347	0.999990857
0.5	0.05	0.5	0.9	0.000490061	0.999504166	1.350867077	20.32441135	0.999994227	0.000686246	0.999306992	1.218221602	19.75148947	0.999993238
0.5	0.05	0.5	1	0.000323731	0.999668626	1.235994312	18.66374004	0.999992357	0.000315095	0.999675458	1.114060351	17.20514236	0.999990552
0.5	0.05	0.75	0	0.988753588	0.011236421	99.41254469	1981.192976	0.999990008	0.999663018	0.000326984	5.80784327	1932.108957	0.999990003
0.5	0.05	0.75	0.1	0.508188013	0.491802238	31.00051468	307.1428642	0.99999025	0.946952583	0.053037557	6.567940457	319.802383	0.999990139
0.5	0.05	0.75	0.25	0.175794425	0.824195903	18.89946986	142.5240057	0.999990328	0.708751281	0.291239251	8.417452656	153.5427534	0.999990532
0.5	0.05	0.75	0.5	0.031887238	0.968103218	11.52271861	77.11693965	0.999990456	0.197103301	0.802887534	8.772315254	83.34103658	0.999990835
0.5	0.05	0.75	0.75	0.00736627	0.992625003	7.75227465	53.71212799	0.999991273	0.022513941	0.977476759	7.190703027	55.61532055	0.9999907
0.5	0.05	0.75	0.9	0.003513559	0.996477958	6.181911955	45.75042854	0.999991517	0.005006497	0.994983916	5.811145772	46.00647432	0.999990413
0.5	0.05	0.75	1	0.002265312	0.997726177	5.322521346	41.73818553	0.999991489	0.001834049	0.998156886	4.824033806	41.19925737	0.999990934
0.5	0.05	1	0	0.987618418	0.012371589	107.5922453	1980.504881	0.999990007	0.99971027	0.000279737	5.183660789	1923.812086	0.999990007
0.5	0.05	1	0.1	0.986929251	0.013060752	112.2305019	1979.841405	0.999990003	0.999244991	0.000745012	10.93785403	1962.770877	0.999990004
0.5	0.05	1	0.25	0.985863825	0.014126177	119.272682	1978.79027	0.999990002	0.998095549	0.001894453	23.32637206	1979.561746	0.999990001
0.5	0.05	1	0.5	0.983997447	0.015992558	131.2654812	1976.888245	0.999990004	0.994649939	0.005340063	54.57255196	1984.684613	0.999990002
0.5	0.05	1	0.75	0.982005863	0.017984142	143.6317797	1974.793769	0.999990005	0.98863822	0.011351789	100.0563036	1980.941546	0.999990009
0.5	0.05	1	0.9	0.980744076	0.019245926	151.2597566	1973.440158	0.999990003	0.983361088	0.016628916	135.0071026	1975.990617	0.999990004
0.5	0.05	1	1	0.97987252	0.02011748	156.4421777	1972.495531	0.99999	0.978941977	0.021048032	161.9485348	1971.54015	0.999990009
0.5	0.06	0	0	0.998995005	0.000995005	13.14728346	1968.889644	0.999990009	0.998995005	0.000995005	13.14728346	1968.889644	0.999990009
0.5	0.06	0	0.1	0.232885793	0.767108709	1.616438555	22.37626751	0.999994502	0.232885793	0.767108709	1.616438555	22.37626751	0.999994502
0.5	0.06	0	0.25	0.044976433	0.955015245	1.159267036	12.69386773	0.999991677	0.044976433	0.955015245	1.159267036	12.69386773	0.999991677
0.5	0.06	0	0.5	0.004223253	0.99576684	1.023535071	8.95155646	0.999990094	0.004223253	0.99576684	1.023535071	8.95155646	0.999990094
0.5	0.06	0	0.75	0.000441915	0.999554929	1.003434434	7.532812026	0.999996844	0.000441915	0.999554929	1.003434434	7.532812026	0.999996844
0.5	0.06	0	0.9	0.000115433	0.999881115	1.001052082	7.02557688	0.999996548	0.000115433	0.999881115	1.001052082	7.02557688	0.999996548
0.5	0.06	0	1	4.73E-05	0.999951639	1.000473231	6.744594477	0.999998902	4.73E-05	0.999951639	1.000473231	6.744594477	0.999998902
0.5	0.06	0.25	0	0.994128193	0.005861814	57.86582988	1983.659744	0.999990007	0.999424647	0.000565361	8.649540008	1954.554128	0.999990008
0.5	0.06	0.25	0.1	0.119053598	0.880936723	5.383403567	60.61246791	0.999990321	0.508701223	0.491289474	3.80289283	65.69407542	0.999990696
0.5	0.06	0.25	0.25	0.01980836	0.980183026	1.892501836	28.17367718	0.999991386	0.093560749	0.906431914	1.970184011	30.16587918	0.999992663
0.5	0.06	0.25	0.5	0.00322789	0.996763774	1.134546069	16.51069014	0.999991665	0.008826748	0.991168166	1.138646075	16.72840223	0.999994914
0.5	0.06	0.25	0.75	0.000684483	0.999306877	1.035186061	12.12597793	0.99999136	0.00112987	0.998864427	1.027035125	10.98598839	0.999994297
0.5	0.06	0.25	0.9	0.000277626	0.999716687	1.017796001	10.6504449	0.999994313	0.000341547	0.99965571	1.010948384	9.199666525	0.999997257
0.5	0.06	0.25	1	0.000152846	0.999838656	1.011653212	9.943113394	0.999991502	0.000154741	0.999841878	1.00602512	8.446336798	0.999996619
0.5	0.06	0.5	0	0.991510806	0.008479198	78.99796935	1982.941521	0.999990004	0.999604454	0.000385555	6.534770105	1939.907149	0.99999001
0.5	0.06	0.5	0.1	0.252109425	0.747880832	14.62912832	131.8320011	0.999990257	0.827638463	0.172351894	5.344591612	140.9704095	0.999990357
0.5	0.06	0.5	0.25	0.041913848	0.958077708	7.260212866	59.56819513	0.999991556	0.347956433	0.652033678	5.088882635	65.61232996	0.999990111
0.5	0.06	0.5	0.5	0.005289058	0.994703154	3.216224895	33.0276076	0.999992212	0.032394073	0.967597719	3.164875257	35.05071384	0.999991792
0.5	0.06	0.5	0.75	0.001339255	0.99865125	1.817588724	23.85032523	0.999990505	0.003199024	0.996793483	1.727427163	24.17106708	0.999992507
0.5	0.06	0.5	0.9	0.00068495	0.999307705	1.461490596	20.69684169	0.999992655	0.00094029	0.999053908	1.321758751	20.33159639	0.999994198
0.5	0.06	0.5	1	0.000452889	0.999541395	1.320389485	19.05424983	0.999994284	0.000435841	0.999557376	1.180079651	18.03857667	0.999993217
0.5	0.06	0.75	0	0.99007438	0.009915623	90.009913	1982.278695	0.999990003	0.999685534	0.000304471	5.508005885	1928.438343	0.999990005
0.5	0.06	0.75	0.1	0.551275454	0.448714759	28.91616619	308.7335841	0.999990213	0.951902968	0.048087118	6.162294912	319.9162322	0.999990087
0.5	0.06	0.75	0.25	0.216803787	0.783186396	17.91323691	144.0987803	0.999990183	0.737499959	0.262490096	7.889152375	153.9145747	0.999990055
0.5	0.06	0.75	0.5	0.047324509	0.952666013	11.19122506	78.40435132	0.999990522	0.240394509	0.75959557	8.401727049	84.20582204	0.999990079
0.5	0.06	0.75	0.75	0.012289571	0.987700494	7.769154344	54.71091304	0.999990065	0.034483325	0.965508134	7.176245216	56.62944942	0.999991459
0.5	0.06	0.75	0.9	0.006089484	0.993901171	6.341594403	46.62466913	0.999990655	0.008597324	0.991394029	6.039421384	46.96067756	0.999991352
0.5	0.06	0.75	1	0.003984512	0.996006386	5.554131869	42.54756201	0.999990898	0.003322042	0.996667991	5.200392668	42.11220904	0.999990033
0.5	0.06	1	0	0.989160878	0.010829132	96.82368143	1981.80347	0.99999001	0.999730476	0.000259526	4.904865034	1919.462962	0.999990003
0.5	0.06	1	0.1	0.988625994	0.011364011	100.5504801	1981.315555	0.999990005	0.999316999	0.000673002	10.08416364	1959.942832	0.999990002
0.5	0.06	1	0.25	0.987802967	0.012187039	106.1961239	1980.544003	0.999990006	0.99832295	0.001667053	21.00125347	1978.067692	0.999990003
0.5	0.06	1	0.5	0.986372523	0.013617481	115.7717348	1979.146751	0.999990004	0.995417496	0.004572507	48.09381606	1984.657315	0.999990003
0.5	0.06	1	0.75	0.984862041	0.01512796	125.5879165	1977.612814	0.999990001	0.990451006	0.009539001	87.147591	1982.451664	0.999990007
0.5	0.06	1	0.9	0.983913643	0.016076362	131.6104671	1976.627261	0.999990005	0.986163772	0.013826234	116.9137073	1978.723399	0.999990007
0.5	0.06	1	1	0.983262474	0.016727532	135.6869313	1975.941404	0.999990006	0.982618578	0.017371428	139.7044116	1975.297686	0.999990006
0.5	0.07	0	0	0.998995005	0.000995005	13.14728346	1968.889644	0.999990009	0.998995005	0.000995005	13.14728346	1968.889644	0.999990009
0.5	0.07	0	0.1	0.232885793	0.767108709	1.616438555	22.37626751	0.999994502	0.232885793	0.767108709	1.616438555	22.37626751	0.999994502
0.5	0.07	0	0.25	0.044976433	0.955015245	1.159267036	12.69386773	0.999991677	0.044976433	0.955015245	1.159267036	12.69386773	0.999991677
0.5	0.07	0	0.5	0.004223253	0.99576684	1.023535071	8.95155646	0.999990094	0.004223253	0.99576684	1.023535071	8.95155646	0.999990094
0.5	0.07	0	0.75	0.000441915	0.999554929	1.003434434	7.532812026	0.999996844	0.000441915	0.999554929	1.003434434	7.532812026	0.999996844
0.5	0.07	0	0.9	0.000115433	0.999881115	1.001052082	7.02557688	0.999996548	0.000115433	0.999881115	1.001052082	7.02557688	0.999996548
0.5	0.07	0	1	4.73E-05	0.999951639	1.000473231	6.744594477	0.999998902	4.73E-05	0.999951639	1.000473231	6.744594477	0.999998902
0.5	0.07	0.25	0	0.994520336	0.005469667	54.71697939	1983.810862	0.999990003	0.999449228	0.00054078	8.360120892	1953.063557	0.999990008
0.5	0.07	0.25	0.1	0.133710476	0.866280675	5.42133624	61.07843107	0.999991151	0.529763209	0.470227492	3.77064925	65.92219674	0.999990701
0.5	0.07	0.25	0.25	0.022587473	0.977405835	1.986148325	28.46759768	0.999993308	0.102953896	0.89703774	2.045580274	30.44265349	0.999991637
0.5	0.07	0.25	0.5	0.003676372	0.996318679	1.15954196	16.74350977	0.999995051	0.009872951	0.99012052	1.165751567	17.02927057	0.999993471
0.5	0.07	0.25	0.75	0.000793969	0.999201453	1.04273598	12.35331428	0.999995422	0.001296862	0.998698708	1.033659523	11.36938324	0.99999557
0.5	0.07	0.25	0.9	0.000326747	0.999664719	1.021857995	10.84754756	0.999991465	0.000399906	0.999593309	1.013987724	9.490549283	0.999993215
0.5	0.07	0.25	1	0.000181761	0.999814691	1.014411926	10.11715345	0.999996452	0.000183753	0.99980854	1.00785096	8.678947678	0.999992292
0.5	0.07	0.5	0	0.992286006	0.007703996	73.14301257	1983.470637	0.999990002	0.999625925	0.000364079	6.258901985	1937.282414	0.999990005
0.5	0.07	0.5	0.1	0.285193653	0.714796977	14.07310866	132.7342808	0.99999063	0.840242111	0.159748179	5.123077597	141.118523	0.99999029
0.5	0.07	0.5	0.25	0.05387428	0.946117336	7.203544531	60.25314021	0.999991617	0.381184326	0.618807241	4.967127529	65.96546442	0.999991567
0.5	0.07	0.5	0.5	0.007250252	0.992740081	3.374011175	33.46079536	0.999990333	0.041015478	0.958974537	3.276422002	35.4823921	0.999990015
0.5	0.07	0.5	0.75	0.001837288	0.998155511	1.956295265	24.18073319	0.999992799	0.004264225	0.995726293	1.877010776	24.55282086	0.999990518
0.5	0.07	0.5	0.9	0.000939116	0.999051886	1.565904727	21.00544389	0.999991002	0.001269022	0.998723205	1.427244159	20.76427593	0.999992227
0.5	0.07	0.5	1	0.000621918	0.99937081	1.40388935	19.36800839	0.999992728	0.000593756	0.999399711	1.254113611	18.61913956	0.999993467
0.5	0.07	0.75	0	0.991087848	0.00890216	82.57446328	1983.037185	0.999990008	0.999704334	0.000285667	5.25401428	1924.966157	0.999990001
0.5	0.07	0.75	0.1	0.586742206	0.413247984	27.18725747	309.9504471	0.99999019	0.955825468	0.044164694	5.829223935	320.0032755	0.999990162
0.5	0.07	0.75	0.25	0.254813055	0.745177282	17.05875027	145.3266245	0.999990337	0.760393088	0.23959705	7.451060832	154.197897	0.999990138
0.5	0.07	0.75	0.5	0.064611156	0.935379975	10.85487987	79.45794413	0.999991131	0.280187246	0.719803594	8.062024354	84.87513222	0.999990839
0.5	0.07	0.75	0.75	0.018652001	0.981339136	7.705505831	55.55392135	0.999991137	0.048500471	0.951490656	7.088358858	57.45991857	0.999991128
0.5	0.07	0.75	0.9	0.009626914	0.990363236	6.392541455	47.3676691	0.99999015	0.013447195	0.986543557	6.129696021	47.75745877	0.999990752
0.5	0.07	0.75	1	0.006420294	0.99357033	5.665943818	43.23634897	0.999990624	0.005500168	0.994491644	5.407714202	42.87397844	0.999991812
0.5	0.07	1	0	0.990330685	0.009659324	88.38771561	1982.706181	0.999990009	0.999747679	0.000242326	4.665741928	1915.319015	0.999990005
0.5	0.07	1	0.1	0.989902234	0.010087767	91.45975996	1982.33824	0.999990001	0.999374389	0.000615616	9.393019037	1957.278715	0.999990005
0.5	0.07	1	0.25	0.989245277	0.010744731	96.1061884	1981.759692	0.999990008	0.998496405	0.0014936	19.18793164	1976.601796	0.999990005
0.5	0.07	1	0.5	0.988110088	0.011879921	103.9643812	1980.705863	0.999990009	0.995981392	0.004008608	43.18243726	1984.424885	0.99999
0.5	0.07	1	0.75	0.986920587	0.013069422	111.9866017	1979.548546	0.999990009	0.99175452	0.008235489	77.47874945	1983.396716	0.999990009
0.5	0.07	1	0.9	0.98617862	0.013811386	116.8897495	1978.803922	0.999990007	0.988153177	0.011836829	103.4558042	1980.545936	0.999990006
0.5	0.07	1	1	0.985671402	0.014318601	120.1997865	1978.286202	0.999990002	0.985203339	0.014786667	123.2474736	1977.835395	0.999990006
0.5	0.08	0	0	0.998995005	0.000995005	13.14728346	1968.889644	0.999990009	0.998995005	0.000995005	13.14728346	1968.889644	0.999990009
0.5	0.08	0	0.1	0.232885793	0.767108709	1.616438555	22.37626751	0.999994502	0.232885793	0.767108709	1.616438555	22.37626751	0.999994502
0.5	0.08	0	0.25	0.044976433	0.955015245	1.159267036	12.69386773	0.999991677	0.044976433	0.955015245	1.159267036	12.69386773	0.999991677
0.5	0.08	0	0.5	0.004223253	0.99576684	1.023535071	8.95155646	0.999990094	0.004223253	0.99576684	1.023535071	8.95155646	0.999990094
0.5	0.08	0	0.75	0.000441915	0.999554929	1.003434434	7.532812026	0.999996844	0.000441915	0.999554929	1.003434434	7.532812026	0.999996844
0.5	0.08	0	0.9	0.000115433	0.999881115	1.001052082	7.02557688	0.999996548	0.000115433	0.999881115	1.001052082	7.02557688	0.999996548
0.5	0.08	0	1	4.73E-05	0.999951639	1.000473231	6.744594477	0.999998902	4.73E-05	0.999951639	1.000473231	6.744594477	0.999998902
0.5	0.08	0.25	0	0.994851637	0.005138366	52.01315197	1983.896017	0.999990003	0.999470922	0.000519081	8.102020365	1951.624148	0.999990003
0.5	0.08	0.25	0.1	0.148101328	0.851889146	5.433735538	61.47855925	0.999990474	0.548555679	0.45143507	3.733114826	66.11135779	0.999990748
0.5	0.08	0.25	0.25	0.025570669	0.974421637	2.067411124	28.72525778	0.999992306	0.112470779	0.887519887	2.107312159	30.68010478	0.999990666
0.5	0.08	0.25	0.5	0.004170029	0.995824144	1.184869327	16.94265586	0.999994172	0.011005639	0.988986343	1.193211657	17.27525715	0.999991983
0.5	0.08	0.25	0.75	0.00091635	0.999077581	1.050833917	12.55265186	0.999993931	0.001481787	0.998509836	1.040955457	11.70418296	0.999991623
0.5	0.08	0.25	0.9	0.000382347	0.999613778	1.026297029	11.02564292	0.999996124	0.000465645	0.999530577	1.017428342	9.760634135	0.999996223
0.5	0.08	0.25	1	0.000214797	0.999779997	1.017457771	10.27734818	0.999994794	0.000216853	0.999779935	1.009956656	8.900086639	0.999996787
0.5	0.08	0.5	0	0.992914008	0.007075996	68.29202377	1983.841005	0.999990004	0.999644533	0.000345469	6.017491854	1934.786945	0.999990002
0.5	0.08	0.5	0.1	0.315462225	0.684528212	13.57249536	133.4728836	0.999990438	0.850759145	0.149231022	4.930597382	141.2378185	0.999990167
0.5	0.08	0.5	0.25	0.066609814	0.933380556	7.119743848	60.83746776	0.999990371	0.410907366	0.589084147	4.847568478	66.25154729	0.999991513
0.5	0.08	0.5	0.5	0.009619286	0.990372343	3.485323408	33.84042947	0.999991629	0.050431254	0.949560326	3.34692145	35.85097885	0.99999158
0.5	0.08	0.5	0.75	0.002464792	0.997526591	2.073501476	24.4688132	0.999991383	0.005569842	0.9944229	2.003625172	24.87786155	0.999992742
0.5	0.08	0.5	0.9	0.001262917	0.998730876	1.660734383	21.27016073	0.999993793	0.001685061	0.998305107	1.52799634	21.1101562	0.999990168
0.5	0.08	0.5	1	0.000838422	0.999152709	1.48291095	19.63106887	0.999991131	0.000796407	0.999193916	1.330636564	19.05161655	0.999990323
0.5	0.08	0.75	0	0.991894184	0.008095824	76.50533774	1983.57359	0.999990008	0.999720484	0.000269518	5.03353838	1921.68283	0.999990002
0.5	0.08	0.75	0.1	0.616524832	0.383465331	25.719576	310.9150723	0.999990164	0.959040674	0.040949475	5.548024278	320.071293	0.999990149
0.5	0.08	0.75	0.25	0.289804752	0.710185298	16.30916464	146.3124928	0.99999005	0.779115478	0.220874686	7.079553172	154.421342	0.999990163
0.5	0.08	0.75	0.5	0.083129301	0.916861663	10.52938032	80.33623628	0.999990964	0.316545415	0.68344517	7.753159427	85.40887414	0.999990585
0.5	0.08	0.75	0.75	0.026356004	0.973634857	7.600958996	56.27737835	0.999990861	0.06407846	0.935912759	6.966000293	58.15335254	0.999991219
0.5	0.08	0.75	0.9	0.014155884	0.985834123	6.381613247	48.01112466	0.999990006	0.019544275	0.980446284	6.142267699	48.43751558	0.999990559
0.5	0.08	0.75	1	0.009634461	0.990356196	5.705986256	43.83465862	0.999990658	0.008448524	0.991543157	5.511981217	43.52678755	0.999991682
0.5	0.08	1	0	0.991253013	0.008736989	81.55178408	1983.347394	0.999990002	0.99976257	0.000227436	4.457267315	1911.301707	0.999990005
0.5	0.08	1	0.1	0.990901621	0.009088381	84.13352067	1983.069785	0.999990002	0.999421558	0.000568446	8.81711265	1954.718543	0.999990004
0.5	0.08	1	0.25	0.99036426	0.009625745	88.0337195	1982.626856	0.999990005	0.998633881	0.001356124	17.72339868	1975.162006	0.999990005
0.5	0.08	1	0.5	0.989439877	0.010550133	94.61592882	1981.81959	0.99999001	0.996414967	0.00357504	39.30520195	1984.075946	0.999990007
0.5	0.08	1	0.75	0.988476965	0.011513044	101.3148956	1980.927706	0.999990009	0.992738389	0.00725162	69.930368	1983.988581	0.999990009
0.5	0.08	1	0.9	0.987879336	0.012110665	105.397754	1980.351719	0.99999	0.989639028	0.010350982	93.01093316	1981.809812	0.99999001
0.5	0.08	1	1	0.987472142	0.012517863	108.1487322	1979.954622	0.999990005	0.987119553	0.012870448	110.5272645	1979.627567	0.999990001
0.5	0.09	0	0	0.998995005	0.000995005	13.14728346	1968.889644	0.999990009	0.998995005	0.000995005	13.14728346	1968.889644	0.999990009
0.5	0.09	0	0.1	0.232885793	0.767108709	1.616438555	22.37626751	0.999994502	0.232885793	0.767108709	1.616438555	22.37626751	0.999994502
0.5	0.09	0	0.25	0.044976433	0.955015245	1.159267036	12.69386773	0.999991677	0.044976433	0.955015245	1.159267036	12.69386773	0.999991677
0.5	0.09	0	0.5	0.004223253	0.99576684	1.023535071	8.95155646	0.999990094	0.004223253	0.99576684	1.023535071	8.95155646	0.999990094
0.5	0.09	0	0.75	0.000441915	0.999554929	1.003434434	7.532812026	0.999996844	0.000441915	0.999554929	1.003434434	7.532812026	0.999996844
0.5	0.09	0	0.9	0.000115433	0.999881115	1.001052082	7.02557688	0.999996548	0.000115433	0.999881115	1.001052082	7.02557688	0.999996548
0.5	0.09	0	1	4.73E-05	0.999951639	1.000473231	6.744594477	0.999998902	4.73E-05	0.999951639	1.000473231	6.744594477	0.999998902
0.5	0.09	0.25	0	0.995136662	0.004853347	49.65316319	1983.935189	0.999990009	0.999490283	0.000499726	7.869563814	1950.283855	0.999990009
0.5	0.09	0.25	0.1	0.162192894	0.837798639	5.428641247	61.8276788	0.999991533	0.565485876	0.434504947	3.692748415	66.27148997	0.999990823
0.5	0.09	0.25	0.25	0.028746944	0.971244345	2.137548848	28.95464441	0.999991288	0.12206093	0.877932258	2.157742398	30.88741678	0.999993188
0.5	0.09	0.25	0.5	0.004710722	0.995282546	1.210103225	17.11647054	0.999993269	0.012225817	0.987764636	1.220484031	17.48269956	0.999990454
0.5	0.09	0.25	0.75	0.001052533	0.998939744	1.059376789	12.72881473	0.999992277	0.001685756	0.998309073	1.048836376	11.99677171	0.999994829
0.5	0.09	0.25	0.9	0.000444971	0.999549728	1.031070909	11.18694518	0.999994698	0.000539355	0.999453063	1.021248817	10.01035311	0.999992418
0.5	0.09	0.25	1	0.000252341	0.999740363	1.020767519	10.42495044	0.999992705	0.00025442	0.999739166	1.012336076	9.110454243	0.999993586
0.5	0.09	0.5	0	0.993435264	0.006554738	64.18560544	1984.095617	0.999990002	0.999660932	0.000329068	5.802946571	1932.394939	0.99999
0.5	0.09	0.5	0.1	0.34321528	0.656775052	13.11899245	134.0904215	0.999990332	0.859723558	0.140267133	4.760815894	141.336889	0.999990691
0.5	0.09	0.5	0.25	0.079896175	0.920094783	7.021443691	61.34314473	0.999990959	0.437697515	0.562294006	4.732968624	66.48858918	0.99999152
0.5	0.09	0.5	0.5	0.012400341	0.987589722	3.562380153	34.17776919	0.999990063	0.060497606	0.939492739	3.388869249	36.17041961	0.999990344
0.5	0.09	0.5	0.75	0.003236235	0.996757447	2.170869715	24.72473603	0.999993682	0.007131282	0.99285999	2.108482257	25.1611702	0.999991272
0.5	0.09	0.5	0.9	0.001666532	0.998326178	1.744732304	21.50255196	0.99999271	0.002200529	0.99779254	1.620369268	21.39958915	0.999993069
0.5	0.09	0.5	1	0.001110154	0.998884051	1.555499395	19.85844989	0.999994205	0.001051594	0.998941321	1.40556308	19.39268196	0.999992915
0.5	0.09	0.75	0	0.992553564	0.007436445	71.43090404	1983.956903	0.999990009	0.999734494	0.000255512	4.840167668	1918.565501	0.999990006
0.5	0.09	0.75	0.1	0.641945263	0.358044863	24.45113988	311.7007987	0.999990126	0.961734843	0.038255222	5.306119667	320.1258738	0.999990065
0.5	0.09	0.75	0.25	0.321945121	0.678045402	15.64437353	147.122959	0.999990523	0.794826507	0.205163634	6.75848067	154.6033974	0.999990141
0.5	0.09	0.75	0.5	0.102381276	0.897609804	10.22050011	81.07955676	0.99999108	0.349715051	0.650275402	7.472732768	85.84506688	0.999990454
0.5	0.09	0.75	0.75	0.035251577	0.964739334	7.475957649	56.90596238	0.999990911	0.080770979	0.919220639	6.828546236	58.7411318	0.999991618
0.5	0.09	0.75	0.9	0.019654676	0.980335514	6.33465237	48.57566822	0.99999019	0.026810368	0.973180355	6.109960664	49.02665089	0.999990723
0.5	0.09	0.75	1	0.013648549	0.986342415	5.702040839	44.36171422	0.999990964	0.012204322	0.987787499	5.5524311	44.09636307	0.999991821
0.5	0.09	1	0	0.992001764	0.007988245	75.86955994	1983.814519	0.999990008	0.999775628	0.000214375	4.273229521	1907.378159	0.999990003
0.5	0.09	1	0.1	0.991708208	0.008281794	78.07234296	1983.599114	0.999990002	0.99946123	0.000528771	8.326822206	1952.239141	0.99999
0.5	0.09	1	0.25	0.991260255	0.008729746	81.39711559	1983.257095	0.999990001	0.998746002	0.001244001	16.50925173	1973.747862	0.999990003
0.5	0.09	1	0.5	0.990492406	0.009497602	86.99914888	1982.63247	0.999990008	0.996759583	0.003230422	36.15313546	1983.640183	0.999990005
0.5	0.09	1	0.75	0.989696268	0.010293736	92.68717123	1981.935561	0.999990004	0.993507872	0.006482128	63.85582704	1984.344243	0.999990001
0.5	0.09	1	0.9	0.989204095	0.010785908	96.14649348	1981.486678	0.999990003	0.990791407	0.009198598	84.64328084	1982.703026	0.999990006
0.5	0.09	1	1	0.988869616	0.011120386	98.47385542	1981.174345	0.999990002	0.988596741	0.011393262	100.3709149	1980.934801	0.999990003
0.5	0.1	0	0	0.998995005	0.000995005	13.14728346	1968.889644	0.999990009	0.998995005	0.000995005	13.14728346	1968.889644	0.999990009
0.5	0.1	0	0.1	0.232885793	0.767108709	1.616438555	22.37626751	0.999994502	0.232885793	0.767108709	1.616438555	22.37626751	0.999994502
0.5	0.1	0	0.25	0.044976433	0.955015245	1.159267036	12.69386773	0.999991677	0.044976433	0.955015245	1.159267036	12.69386773	0.999991677
0.5	0.1	0	0.5	0.004223253	0.99576684	1.023535071	8.95155646	0.999990094	0.004223253	0.99576684	1.023535071	8.95155646	0.999990094
0.5	0.1	0	0.75	0.000441915	0.999554929	1.003434434	7.532812026	0.999996844	0.000441915	0.999554929	1.003434434	7.532812026	0.999996844
0.5	0.1	0	0.9	0.000115433	0.999881115	1.001052082	7.02557688	0.999996548	0.000115433	0.999881115	1.001052082	7.02557688	0.999996548
0.5	0.1	0	1	4.73E-05	0.999951639	1.000473231	6.744594477	0.999998902	4.73E-05	0.999951639	1.000473231	6.744594477	0.999998902
0.5	0.1	0.25	0	0.995385416	0.004604584	47.56634992	1983.927649	0.999990001	0.999507763	0.000482239	7.657831681	1948.939363	0.999990001
0.5	0.1	0.25	0.1	0.17596345	0.824027633	5.411350108	62.13577985	0.999991083	0.580866939	0.419123978	3.651107138	66.40930695	0.999990917
0.5	0.1	0.25	0.25	0.032104914	0.967885346	2.197856205	29.16125102	0.99999026	0.131682714	0.868309901	2.198820412	31.07059302	0.999992615
0.5	0.1	0.25	0.5	0.005300104	0.994692236	1.234908987	17.27061147	0.99999234	0.013533957	0.986460576	1.247157545	17.66191389	0.999994532
0.5	0.1	0.25	0.75	0.00120342	0.998787065	1.068262071	12.8856784	0.999990485	0.001909861	0.998082165	1.057205838	12.25303651	0.999992026
0.5	0.1	0.25	0.9	0.000515173	0.999477852	1.036133968	11.3337218	0.999993025	0.000621636	0.999374529	1.025420187	10.24110804	0.999996165
0.5	0.1	0.25	1	0.000294791	0.999695378	1.024314541	10.56092744	0.999990169	0.000296847	0.999700546	1.014977729	9.309684944	0.999997394
0.5	0.1	0.5	0	0.993876278	0.006113725	60.65012355	1984.267092	0.999990003	0.999675389	0.000314614	5.611892272	1930.125453	0.999990002
0.5	0.1	0.5	0.1	0.368731587	0.631258702	12.7056935	134.615514	0.999990289	0.86745421	0.13253628	4.609497206	141.4194903	0.999990491
0.5	0.1	0.5	0.25	0.093547827	0.906442232	6.915878293	61.78548834	0.999990058	0.461975054	0.538016516	4.624151427	66.6885812	0.99999157
0.5	0.1	0.5	0.5	0.015588359	0.984403352	3.614093535	34.48097407	0.999991711	0.071082214	0.928910011	3.410712271	36.45080282	0.999992226
0.5	0.1	0.5	0.75	0.004164106	0.995828542	2.250848364	24.95503124	0.999992647	0.008958946	0.991034633	2.194143261	25.41252315	0.999993579
0.5	0.1	0.5	0.9	0.002159663	0.997831891	1.817904838	21.71018118	0.999991554	0.002826689	0.997165045	1.702836761	21.64920516	0.999991734
0.5	0.1	0.5	1	0.001444802	0.998548444	1.620833601	20.05917591	0.999993247	0.001367138	0.998623925	1.476292543	19.67348239	0.999991063
0.5	0.1	0.75	0	0.993104481	0.006885521	67.10722729	1984.224386	0.999990002	0.999746856	0.000243145	4.667961532	1915.517994	0.999990001
0.5	0.1	0.75	0.1	0.66393771	0.336052363	23.33914961	312.3546497	0.999990074	0.964034438	0.035955733	5.094681798	320.1724049	0.999990171
0.5	0.1	0.75	0.25	0.351468419	0.648522039	15.04919263	147.8015988	0.999990458	0.808161673	0.191828402	6.477703419	154.7544033	0.999990075
0.5	0.1	0.75	0.5	0.121983669	0.878006561	9.92986022	81.71649864	0.99999023	0.380000389	0.619990021	7.21743623	86.20843341	0.99999041
0.5	0.1	0.75	0.75	0.045165883	0.954825339	7.341586481	57.45734669	0.999991221	0.098197356	0.901793254	6.685956446	59.24537508	0.99999061
0.5	0.1	0.75	0.9	0.026064561	0.973926075	6.266538204	49.0757438	0.999990637	0.035127298	0.964863869	6.051367474	49.54263373	0.999991166
0.5	0.1	0.75	1	0.018450456	0.98154103	5.670676971	44.83071512	0.999991486	0.016767127	0.983225059	5.552625448	44.59955455	0.999992186
0.5	0.1	1	0	0.992623548	0.007366453	71.05148828	1984.146169	0.999990001	0.999786971	0.000203033	4.11178471	1903.649346	0.999990004
0.5	0.1	1	0.1	0.992374658	0.007615344	72.9542114	1983.983968	0.999990002	0.99949484	0.00049517	7.906640451	1949.915195	0.99999001
0.5	0.1	1	0.25	0.991995516	0.007994485	75.82402663	1983.720099	0.999990002	0.998839248	0.00115076	15.48491481	1972.379129	0.999990008
0.5	0.1	1	0.5	0.991347484	0.008642517	80.65331327	1983.231422	0.999990001	0.997040423	0.002949586	33.5331707	1983.157569	0.999990009
0.5	0.1	1	0.75	0.990678115	0.009311889	85.54778223	1982.686369	0.999990004	0.994126717	0.005863289	58.84842967	1984.545349	0.999990006
0.5	0.1	1	0.9	0.990265624	0.009724383	88.51948248	1982.332949	0.999990006	0.991711422	0.008278586	77.77342423	1983.343439	0.999990008
0.5	0.1	1	1	0.989985877	0.010004129	90.51646895	1982.08616	0.999990006	0.989770167	0.010219839	92.05565244	1981.907469	0.999990006
0.5	0.15	0	0	0.998995005	0.000995005	13.14728346	1968.889644	0.999990009	0.998995005	0.000995005	13.14728346	1968.889644	0.999990009
0.5	0.15	0	0.1	0.232885793	0.767108709	1.616438555	22.37626751	0.999994502	0.232885793	0.767108709	1.616438555	22.37626751	0.999994502
0.5	0.15	0	0.25	0.044976433	0.955015245	1.159267036	12.69386773	0.999991677	0.044976433	0.955015245	1.159267036	12.69386773	0.999991677
0.5	0.15	0	0.5	0.004223253	0.99576684	1.023535071	8.95155646	0.999990094	0.004223253	0.99576684	1.023535071	8.95155646	0.999990094
0.5	0.15	0	0.75	0.000441915	0.999554929	1.003434434	7.532812026	0.999996844	0.000441915	0.999554929	1.003434434	7.532812026	0.999996844
0.5	0.15	0	0.9	0.000115433	0.999881115	1.001052082	7.02557688	0.999996548	0.000115433	0.999881115	1.001052082	7.02557688	0.999996548
0.5	0.15	0	1	4.73E-05	0.999951639	1.000473231	6.744594477	0.999998902	4.73E-05	0.999951639	1.000473231	6.744594477	0.999998902
0.5	0.15	0.25	0	0.996281701	0.003708299	39.81681388	1983.5704	0.99999	0.999575757	0.000414246	6.818169312	1942.906027	0.999990002
0.5	0.15	0.25	0.1	0.239734388	0.760256818	5.236549591	63.27095133	0.999991206	0.641293047	0.358698452	3.446188608	66.89069704	0.999991499
0.5	0.15	0.25	0.25	0.0512161	0.948774007	2.390645535	29.96308844	0.999990107	0.179260232	0.820730022	2.310891647	31.74949027	0.999990254
0.5	0.15	0.25	0.5	0.009020364	0.990973402	1.345834695	17.85489097	0.999993766	0.021380049	0.978610386	1.364016871	18.30881352	0.999990435
0.5	0.15	0.25	0.75	0.002208967	0.997783284	1.114683624	13.47131322	0.999992251	0.003368071	0.996627368	1.103001648	13.15816323	0.999995438
0.5	0.15	0.25	0.9	0.000999719	0.998994036	1.064175609	11.90361991	0.999993755	0.001182977	0.998807196	1.0502309	11.1506062	0.999990173
0.5	0.15	0.25	1	0.000595274	0.999395859	1.044587142	11.10374866	0.999991132	0.00059633	0.999396684	1.031459293	10.13791901	0.999993014
0.5	0.15	0.5	0	0.995363338	0.00462667	48.25474095	1984.400428	0.999990009	0.999730061	0.000259946	4.875796744	1919.601669	0.999990007
0.5	0.15	0.5	0.1	0.47049017	0.529500409	11.07559743	136.3967084	0.999990578	0.894845575	0.10514488	4.034808514	141.6898441	0.999990455
0.5	0.15	0.5	0.25	0.162960276	0.837030349	6.381695654	63.37207276	0.999990625	0.555748083	0.444242507	4.163364017	67.35475144	0.99999059
0.5	0.15	0.5	0.5	0.037034762	0.962957722	3.666790811	35.64344566	0.999992483	0.128152302	0.871839549	3.371304316	37.46392518	0.999991851
0.5	0.15	0.5	0.75	0.011428425	0.988563129	2.470731267	25.8519584	0.999991553	0.022145109	0.977847342	2.425140142	26.36106962	0.99999245
0.5	0.15	0.5	0.9	0.006247654	0.993743454	2.051144709	22.51214232	0.999991108	0.007922627	0.992068	1.976475338	22.55991123	0.999990627
0.5	0.15	0.5	1	0.004304592	0.995688598	1.845668697	20.82138561	0.99999319	0.004101852	0.995892299	1.740351283	20.62483885	0.999994151
0.5	0.15	0.75	0	0.994915504	0.005074506	52.26833399	1984.635017	0.999990009	0.999793018	0.000196991	4.015038626	1901.544403	0.999990008
0.5	0.15	0.75	0.1	0.74121023	0.25877985	19.28411788	314.4820508	0.999990081	0.972028965	0.027961184	4.323697837	320.32092	0.999990149
0.5	0.15	0.75	0.25	0.468036014	0.531954155	12.78710445	150.0289694	0.999990169	0.853870204	0.146120338	5.454320145	155.2464348	0.999990542
0.5	0.15	0.75	0.5	0.217559806	0.782430498	8.726120156	83.89251302	0.999990304	0.497805757	0.50218508	6.222362996	87.38602502	0.999990838
0.5	0.15	0.75	0.75	0.104274947	0.895715288	6.674355125	59.43270376	0.999990235	0.18754794	0.812443159	6.014214377	60.96931376	0.9999911
0.5	0.15	0.75	0.9	0.068632257	0.931359104	5.825410075	50.91083548	0.999991361	0.087649524	0.91234061	5.629806306	51.38849542	0.999990134
0.5	0.15	0.75	1	0.052496845	0.947493249	5.355533449	46.57400575	0.999990095	0.050063086	0.949927421	5.30886058	46.44587786	0.999990507
0.5	0.15	1	0	0.994642213	0.005347794	54.68151733	1984.734712	0.999990008	0.999829141	0.000160867	3.503444329	1886.076358	0.999990007
0.5	0.15	1	0.1	0.994515543	0.005474462	55.71868124	1984.703446	0.999990005	0.999611079	0.000378923	6.416104986	1938.946957	0.999990002
0.5	0.15	1	0.25	0.994323622	0.005666382	57.27987285	1984.64672	0.999990004	0.999143436	0.000846571	12.03332471	1965.894306	0.999990007
0.5	0.15	1	0.5	0.993998487	0.005991514	59.8975095	1984.525091	0.999990001	0.997916776	0.00207323	25.0099626	1980.37297	0.999990006
0.5	0.15	1	0.75	0.993666508	0.006323498	62.53667928	1984.376443	0.999990006	0.996005506	0.003984496	42.83655326	1984.279008	0.999990001
0.5	0.15	1	0.9	0.993463893	0.006526111	64.13144159	1984.270197	0.999990004	0.994463406	0.005526597	55.99430477	1984.543848	0.999990003
0.5	0.15	1	1	0.993327344	0.006662665	65.19966667	1984.196846	0.999990009	0.993245427	0.006744581	65.84065054	1984.156313	0.999990008
0.5	0.2	0	0	0.998995005	0.000995005	13.14728346	1968.889644	0.999990009	0.998995005	0.000995005	13.14728346	1968.889644	0.999990009
0.5	0.2	0	0.1	0.232885793	0.767108709	1.616438555	22.37626751	0.999994502	0.232885793	0.767108709	1.616438555	22.37626751	0.999994502
0.5	0.2	0	0.25	0.044976433	0.955015245	1.159267036	12.69386773	0.999991677	0.044976433	0.955015245	1.159267036	12.69386773	0.999991677
0.5	0.2	0	0.5	0.004223253	0.99576684	1.023535071	8.95155646	0.999990094	0.004223253	0.99576684	1.023535071	8.95155646	0.999990094
0.5	0.2	0	0.75	0.000441915	0.999554929	1.003434434	7.532812026	0.999996844	0.000441915	0.999554929	1.003434434	7.532812026	0.999996844
0.5	0.2	0	0.9	0.000115433	0.999881115	1.001052082	7.02557688	0.999996548	0.000115433	0.999881115	1.001052082	7.02557688	0.999996548
0.5	0.2	0	1	4.73E-05	0.999951639	1.000473231	6.744594477	0.999998902	4.73E-05	0.999951639	1.000473231	6.744594477	0.999998902
0.5	0.2	0.25	0	0.996852836	0.003137166	34.66337911	1982.923499	0.999990002	0.999623842	0.000366167	6.208091356	1937.497167	0.999990009
0.5	0.2	0.25	0.1	0.295298686	0.704691796	5.018041407	64.01098489	0.999990482	0.684251222	0.315739342	3.264242043	67.18393499	0.999990564
0.5	0.2	0.25	0.25	0.073196506	0.926794757	2.472334194	30.52839242	0.999991263	0.224439455	0.775552961	2.338153	32.19710588	0.999992416
0.5	0.2	0.25	0.5	0.014087754	0.985903269	1.42954683	18.26388572	0.999991023	0.031276631	0.968716505	1.448819993	18.73897492	0.999993136
0.5	0.2	0.25	0.75	0.003705701	0.996289438	1.15867975	13.86227845	0.99999514	0.005468874	0.994521474	1.148435063	13.70712647	0.999990348
0.5	0.2	0.25	0.9	0.001758474	0.998237557	1.093208059	12.29511726	0.99999603	0.002049316	0.997947183	1.078080706	11.76369062	0.999996499
0.5	0.2	0.25	1	0.001082557	0.998911812	1.066603006	11.48835713	0.999994369	0.001080813	0.998910623	1.051264713	10.7417796	0.999991437
0.5	0.2	0.5	0	0.996232949	0.003757058	40.60121717	1983.941115	0.999990007	0.999766805	0.000223204	4.366870754	1910.113727	0.999990009
0.5	0.2	0.5	0.1	0.542958513	0.457031988	9.912602599	137.438622	0.999990501	0.911899703	0.088090966	3.641098621	141.8382827	0.999990669
0.5	0.2	0.5	0.25	0.22843288	0.771558115	5.912274518	64.35905564	0.999990995	0.620136392	0.37985498	3.81283489	67.73450703	0.999991372
0.5	0.2	0.5	0.5	0.065410318	0.934582006	3.581342015	36.43838849	0.999992323	0.185976183	0.814013931	3.246471351	38.10069093	0.999990114
0.5	0.2	0.5	0.75	0.023225644	0.97676621	2.529505603	26.48988963	0.999991854	0.041393992	0.958598862	2.483706354	27.00797476	0.999992854
0.5	0.2	0.5	0.9	0.013472566	0.986519397	2.145274692	23.08375367	0.999991963	0.016691456	0.983299843	2.094275781	23.17554679	0.999991299
0.5	0.2	0.5	1	0.009599499	0.990394617	1.950875904	21.35952566	0.999994116	0.009251966	0.990738363	1.877185994	21.23348591	0.999990329
0.5	0.2	0.75	0	0.995940709	0.004049293	43.35044507	1984.283033	0.999990001	0.99982394	0.000166069	3.569382086	1888.645395	0.999990009
0.5	0.2	0.75	0.1	0.788417348	0.211572655	16.6476915	315.6660836	0.999990003	0.976922145	0.023067914	3.820504666	320.3975777	0.999990059
0.5	0.2	0.75	0.25	0.549129685	0.450860609	11.24450381	151.2755779	0.999990294	0.881058957	0.118931555	4.789580474	155.5170229	0.999990511
0.5	0.2	0.75	0.5	0.301171431	0.6988193	7.833693222	85.15745164	0.999990731	0.577972254	0.422018203	5.53047277	88.03039385	0.999990457
0.5	0.2	0.75	0.75	0.16848121	0.831510352	6.107777298	60.64472517	0.999991562	0.269650426	0.730341241	5.46897845	61.96763243	0.999991667
0.5	0.2	0.75	0.9	0.120618027	0.879372594	5.394848183	52.07255808	0.999990621	0.147936117	0.852055588	5.207906881	52.51909216	0.999991704
0.5	0.2	0.75	1	0.097182371	0.902809027	5.000699011	47.6988748	0.999991398	0.094650405	0.905341189	4.976204269	47.62018079	0.999991594
0.5	0.2	1	0	0.995765882	0.004224118	44.97656734	1984.456403	0.999990001	0.9998566	0.000133406	3.099244287	1869.852538	0.999990006
0.5	0.2	1	0.1	0.995690848	0.004299158	45.61966133	1984.48112	0.999990006	0.999681084	0.00030892	5.486398993	1929.008241	0.999990004
0.5	0.2	1	0.25	0.995577473	0.004412534	46.58673796	1984.50697	0.999990007	0.999314507	0.0006755	10.00246203	1959.90914	0.999990007
0.5	0.2	1	0.5	0.995386282	0.004603725	48.2054837	1984.530111	0.999990007	0.998379866	0.001610135	20.23981584	1977.422516	0.99999
0.5	0.2	1	0.75	0.995192214	0.004797793	49.83362109	1984.533625	0.999990007	0.996961627	0.003028382	34.09327722	1983.135051	0.999990009
0.5	0.2	1	0.9	0.995074348	0.004915658	50.81534167	1984.525916	0.999990006	0.995836745	0.004153265	44.2328225	1984.309342	0.99999001
0.5	0.2	1	1	0.994995163	0.004994845	51.47195851	1984.518311	0.999990008	0.994957145	0.005032857	51.78693736	1984.51443	0.999990002
0.5	0.25	0	0	0.998995005	0.000995005	13.14728346	1968.889644	0.999990009	0.998995005	0.000995005	13.14728346	1968.889644	0.999990009
0.5	0.25	0	0.1	0.232885793	0.767108709	1.616438555	22.37626751	0.999994502	0.232885793	0.767108709	1.616438555	22.37626751	0.999994502
0.5	0.25	0	0.25	0.044976433	0.955015245	1.159267036	12.69386773	0.999991677	0.044976433	0.955015245	1.159267036	12.69386773	0.999991677
0.5	0.25	0	0.5	0.004223253	0.99576684	1.023535071	8.95155646	0.999990094	0.004223253	0.99576684	1.023535071	8.95155646	0.999990094
0.5	0.25	0	0.75	0.000441915	0.999554929	1.003434434	7.532812026	0.999996844	0.000441915	0.999554929	1.003434434	7.532812026	0.999996844
0.5	0.25	0	0.9	0.000115433	0.999881115	1.001052082	7.02557688	0.999996548	0.000115433	0.999881115	1.001052082	7.02557688	0.999996548
0.5	0.25	0	1	4.73E-05	0.999951639	1.000473231	6.744594477	0.999998902	4.73E-05	0.999951639	1.000473231	6.744594477	0.999998902
0.5	0.25	0.25	0	0.997256237	0.002733764	30.90469023	1982.145222	0.99999	0.99966041	0.000329596	5.734383163	1932.429464	0.999990005
0.5	0.25	0.25	0.1	0.343662169	0.656327956	4.803731182	64.53874123	0.999990126	0.716880599	0.283110625	3.107224227	67.38412582	0.999991224
0.5	0.25	0.25	0.25	0.096884254	0.903108642	2.497817312	30.95625921	0.999992896	0.266329716	0.733661949	2.32814339	32.51877873	0.999991665
0.5	0.25	0.25	0.5	0.020496983	0.979497143	1.488571463	18.57890413	0.999994127	0.042953193	0.957037745	1.506269788	19.05979649	0.999990938
0.5	0.25	0.25	0.75	0.005774075	0.994219045	1.196360464	14.15128654	0.99999312	0.008291428	0.991702472	1.188236859	14.08420576	0.9999939
0.5	0.25	0.25	0.9	0.00285718	0.997136662	1.120076218	12.58440662	0.999993842	0.003289679	0.996702404	1.105198312	12.19741203	0.999992083
0.5	0.25	0.25	1	0.001810406	0.998180231	1.087864829	11.77611163	0.999990637	0.001803937	0.998189224	1.071720883	11.18914618	0.999993161
0.5	0.25	0.5	0	0.996812868	0.003177136	35.29160789	1983.229993	0.999990004	0.999793657	0.000196343	3.98708137	1901.253635	0.99999
0.5	0.25	0.5	0.1	0.597377337	0.402613168	9.025941108	138.1299141	0.999990505	0.923764096	0.076226523	3.34798871	141.9318407	0.999990619
0.5	0.25	0.5	0.25	0.287136838	0.712853567	5.516689833	65.03490668	0.999990405	0.667350195	0.332640386	3.537302684	67.98195492	0.999990582
0.5	0.25	0.5	0.5	0.097681619	0.902308718	3.460868521	37.01880932	0.999990337	0.240394291	0.759597846	3.110308399	38.53873585	0.999992137
0.5	0.25	0.5	0.75	0.039050794	0.960942229	2.522167574	26.97490308	0.999993023	0.065092222	0.934898287	2.4740776	27.48410618	0.999990509
0.5	0.25	0.5	0.9	0.02391416	0.976079309	2.172255449	23.52330001	0.999993469	0.029054119	0.970938748	2.134494849	23.63622512	0.999992867
0.5	0.25	0.5	1	0.017584556	0.982407126	1.992176371	21.77406419	0.999991682	0.017106904	0.982885328	1.939184677	21.68433448	0.999992232
0.5	0.25	0.75	0	0.996609586	0.00338042	37.27693983	1983.624177	0.999990006	0.999846203	0.000143799	3.243743064	1876.544223	0.999990003
0.5	0.25	0.75	0.1	0.820584898	0.179405283	14.75350744	316.428739	0.999990181	0.980269451	0.01972067	3.45977246	320.4416903	0.999990121
0.5	0.25	0.75	0.25	0.608635971	0.391354531	10.10333693	152.0780008	0.999990501	0.899314279	0.100675888	4.312985034	155.6853778	0.999990167
0.5	0.25	0.75	0.5	0.371306945	0.628683634	7.143931922	85.98387409	0.999990579	0.635916562	0.364073571	5.014625832	88.43525008	0.999990134
0.5	0.25	0.75	0.75	0.229981952	0.770008592	5.643332064	61.45846758	0.999990544	0.340269759	0.659721574	5.032684133	62.61498006	0.999991333
0.5	0.25	0.75	0.9	0.174305954	0.825685167	5.023914764	52.86737297	0.999991121	0.207470881	0.792519578	4.844464992	53.27600981	0.999990459
0.5	0.25	0.75	1	0.145587551	0.854404221	4.68170367	48.47796148	0.999991772	0.143287231	0.856704653	4.666431345	48.42624706	0.999991883
0.5	0.25	1	0	0.996490126	0.003499875	38.43351543	1983.823923	0.99999	0.99987581	0.000114199	2.811449772	1854.893555	0.99999001
0.5	0.25	1	0.1	0.996441642	0.003548361	38.86309958	1983.870141	0.999990004	0.999728093	0.000261912	4.845204351	1919.835394	0.999990005
0.5	0.25	1	0.25	0.99636851	0.003621491	39.50873373	1983.928609	0.999990001	0.999425184	0.000564826	8.645288449	1954.333589	0.99999001
0.5	0.25	1	0.5	0.996245534	0.003744476	40.58844125	1984.023822	0.999990009	0.998668945	0.001321063	17.14173157	1974.513181	0.999990008
0.5	0.25	1	0.75	0.996121147	0.003868858	41.67288376	1984.094836	0.999990005	0.997543015	0.002446994	28.51389096	1981.676268	0.999990009
0.5	0.25	1	0.9	0.996045825	0.003944178	42.32598946	1984.131948	0.999990004	0.996660986	0.003329023	36.78520991	1983.53356	0.999990009
0.5	0.25	1	1	0.995995319	0.003994688	42.7624716	1984.157463	0.999990007	0.995975724	0.004014285	42.93129851	1984.169778	0.999990009
0.5	0.3	0	0	0.998995005	0.000995005	13.14728346	1968.889644	0.999990009	0.998995005	0.000995005	13.14728346	1968.889644	0.999990009
0.5	0.3	0	0.1	0.232885793	0.767108709	1.616438555	22.37626751	0.999994502	0.232885793	0.767108709	1.616438555	22.37626751	0.999994502
0.5	0.3	0	0.25	0.044976433	0.955015245	1.159267036	12.69386773	0.999991677	0.044976433	0.955015245	1.159267036	12.69386773	0.999991677
0.5	0.3	0	0.5	0.004223253	0.99576684	1.023535071	8.95155646	0.999990094	0.004223253	0.99576684	1.023535071	8.95155646	0.999990094
0.5	0.3	0	0.75	0.000441915	0.999554929	1.003434434	7.532812026	0.999996844	0.000441915	0.999554929	1.003434434	7.532812026	0.999996844
0.5	0.3	0	0.9	0.000115433	0.999881115	1.001052082	7.02557688	0.999996548	0.000115433	0.999881115	1.001052082	7.02557688	0.999996548
0.5	0.3	0	1	4.73E-05	0.999951639	1.000473231	6.744594477	0.999998902	4.73E-05	0.999951639	1.000473231	6.744594477	0.999998902
0.5	0.3	0.25	0	0.997559623	0.002430387	28.0043625	1981.315191	0.99999001	0.999689525	0.00030048	5.350909595	1927.655777	0.999990005
0.5	0.3	0.25	0.1	0.385955468	0.614036164	4.605079704	64.93712178	0.999991632	0.742753827	0.257236392	2.971357861	67.52960556	0.999990219
0.5	0.3	0.25	0.25	0.121402599	0.878589165	2.493766916	31.29397766	0.999991764	0.304768337	0.695222833	2.300900712	32.7626245	0.999991169
0.5	0.3	0.25	0.5	0.028163969	0.971828645	1.528604737	18.83403236	0.999992614	0.056084473	0.943909994	1.543603764	19.31358715	0.999994467
0.5	0.3	0.25	0.75	0.00846716	0.991523802	1.226929054	14.37945682	0.999990962	0.011876268	0.988115042	1.220903746	14.36615945	0.99999131
0.5	0.3	0.25	0.9	0.004350911	0.995640524	1.143412971	12.81070514	0.999991435	0.004960345	0.995034977	1.12955133	12.5210971	0.999995322
0.5	0.3	0.25	1	0.002828036	0.997167616	1.107041302	12.00185248	0.999995652	0.00281512	0.997180623	1.091045799	11.53089183	0.999995742
0.5	0.3	0.5	0	0.997230848	0.002759158	31.3445968	1982.399028	0.999990006	0.999814311	0.000175691	3.690410614	1893.001719	0.999990002
0.5	0.3	0.5	0.1	0.639869481	0.360121033	8.319970922	138.6250559	0.999990514	0.932584641	0.067405743	3.118641761	141.9961225	0.999990383
0.5	0.3	0.5	0.25	0.338929827	0.661060333	5.182100134	65.52782506	0.999990159	0.703643231	0.296348111	3.314261727	68.15731394	0.999991343
0.5	0.3	0.5	0.5	0.131559655	0.868432256	3.335756216	37.46117345	0.999991911	0.290030244	0.709961455	2.980709507	38.85844701	0.999991699
0.5	0.3	0.5	0.75	0.057985796	0.942005398	2.486784898	27.35737307	0.999991194	0.091565187	0.908427571	2.436574097	27.85015513	0.999992757
0.5	0.3	0.5	0.9	0.037212634	0.962778901	2.166593339	23.87452753	0.999991535	0.044457106	0.955533646	2.13664397	23.9977548	0.999990752
0.5	0.3	0.5	1	0.028133618	0.97186035	2.000143138	22.10727	0.999993968	0.02755811	0.97243616	1.960675183	22.03937141	0.999994271
0.5	0.3	0.75	0	0.997083691	0.002906318	32.82612733	1982.80685	0.999990009	0.999863128	0.000126881	2.99353512	1865.198921	0.999990009
0.5	0.3	0.75	0.1	0.844041557	0.155948618	13.30876873	316.9631648	0.999990175	0.982722415	0.017267784	3.1854943	320.4636337	0.999990199
0.5	0.3	0.75	0.25	0.654161875	0.345828205	9.214948273	152.6395839	0.99999008	0.912468081	0.087522139	3.950724107	155.7980501	0.999990219
0.5	0.3	0.75	0.5	0.429859184	0.570131529	6.59187197	86.56625029	0.999990713	0.67960674	0.320384254	4.612265154	88.71182358	0.999990994
0.5	0.3	0.75	0.75	0.286079287	0.713910724	5.258987528	62.04051114	0.999990011	0.400082302	0.599909028	4.677131024	63.06719366	0.99999133
0.5	0.3	0.75	0.9	0.225861777	0.774128472	4.708940885	53.44218197	0.999990248	0.262781797	0.737209987	4.536724613	53.81569921	0.999991785
0.5	0.3	0.75	1	0.193637873	0.806352866	4.405187975	49.04584926	0.99999074	0.191675598	0.80831522	4.394536282	49.01010032	0.999990818
0.5	0.3	1	0	0.996998549	0.002991453	33.67769421	1983.01426	0.999990001	0.999889803	0.000100205	2.597916741	1841.124251	0.999990008
0.5	0.3	1	0.1	0.996965425	0.003024577	33.97879198	1983.068029	0.999990002	0.999761622	0.000228385	4.377338936	1911.378073	0.999990007
0.5	0.3	1	0.25	0.996915524	0.003074485	34.43119925	1983.151154	0.999990009	0.999502625	0.000487384	7.671117949	1949.103654	0.999990009
0.5	0.3	1	0.5	0.996831758	0.003158244	35.18718031	1983.263564	0.999990002	0.998867156	0.001122848	14.95270432	1971.65383	0.999990004
0.5	0.3	1	0.75	0.996747242	0.003242758	35.94586154	1983.36995	0.99999	0.997935045	0.002054961	24.61331409	1980.086825	0.999990006
0.5	0.3	1	0.9	0.996696166	0.003293839	36.40244523	1983.43432	0.999990005	0.997210903	0.002779101	31.61318958	1982.510033	0.999990004
0.5	0.3	1	1	0.996661957	0.003328046	36.70739657	1983.470384	0.999990002	0.996651271	0.003338729	36.80195925	1983.482768	0.99999
0.5	0.4	0	0	0.998995005	0.000995005	13.14728346	1968.889644	0.999990009	0.998995005	0.000995005	13.14728346	1968.889644	0.999990009
0.5	0.4	0	0.1	0.232885793	0.767108709	1.616438555	22.37626751	0.999994502	0.232885793	0.767108709	1.616438555	22.37626751	0.999994502
0.5	0.4	0	0.25	0.044976433	0.955015245	1.159267036	12.69386773	0.999991677	0.044976433	0.955015245	1.159267036	12.69386773	0.999991677
0.5	0.4	0	0.5	0.004223253	0.99576684	1.023535071	8.95155646	0.999990094	0.004223253	0.99576684	1.023535071	8.95155646	0.999990094
0.5	0.4	0	0.75	0.000441915	0.999554929	1.003434434	7.532812026	0.999996844	0.000441915	0.999554929	1.003434434	7.532812026	0.999996844
0.5	0.4	0	0.9	0.000115433	0.999881115	1.001052082	7.02557688	0.999996548	0.000115433	0.999881115	1.001052082	7.02557688	0.999996548
0.5	0.4	0	1	4.73E-05	0.999951639	1.000473231	6.744594477	0.999998902	4.73E-05	0.999951639	1.000473231	6.744594477	0.999998902
0.5	0.4	0.25	0	0.99799044	0.00199956	23.7619174	1979.538767	0.99999	0.999733376	0.000256628	4.761795226	1918.742051	0.999990003
0.5	0.4	0.25	0.1	0.45615572	0.543834377	4.259518541	65.50198868	0.999990097	0.781537834	0.218453557	2.748129171	67.72859256	0.999991391
0.5	0.4	0.25	0.25	0.17062992	0.829363427	2.445230664	31.79649544	0.999993347	0.371994227	0.627996457	2.227565488	33.10915927	0.999990683
0.5	0.4	0.25	0.5	0.046721678	0.953273182	1.570927024	19.22916927	0.999994861	0.085434953	0.914557533	1.579961187	19.69556227	0.999992486
0.5	0.4	0.25	0.75	0.015804876	0.984189779	1.26936135	14.72713041	0.999994655	0.021326821	0.978667606	1.266633417	14.7729942	0.999994426
0.5	0.4	0.25	0.9	0.008672613	0.991322583	1.178828484	13.15066009	0.999995196	0.00973689	0.990253244	1.167701977	12.97861706	0.999990134
0.5	0.4	0.25	1	0.005887354	0.994105151	1.137584609	12.33964871	0.999992505	0.005858069	0.994138408	1.123267272	12.01972963	0.999996477
0.5	0.4	0.5	0	0.997797847	0.002192157	25.80145875	1980.554205	0.999990005	0.999844397	0.000145605	3.251970892	1877.608456	0.999990002
0.5	0.4	0.5	0.1	0.702162398	0.297828065	7.253863435	139.2908962	0.999990462	0.944971373	0.055018842	2.779241257	142.0811541	0.999990215
0.5	0.4	0.5	0.25	0.424598635	0.575391579	4.648282168	66.20019455	0.999990214	0.756035607	0.243955545	2.973321153	68.38931079	0.999991153
0.5	0.4	0.5	0.5	0.198753308	0.801237011	3.10433562	38.08925212	0.999990319	0.374889554	0.625101869	2.755430481	39.29280437	0.999991423
0.5	0.4	0.5	0.75	0.101506608	0.89848591	2.388589666	27.92175768	0.999992517	0.147805278	0.852185447	2.335957245	28.3746908	0.999990725
0.5	0.4	0.5	0.9	0.070136385	0.929856589	2.115178217	24.40199525	0.999992974	0.081548849	0.918443537	2.093396557	24.53095512	0.999992386
0.5	0.4	0.5	1	0.055447658	0.944543487	1.971470314	22.61198476	0.999991146	0.054779796	0.945211629	1.947525933	22.56873284	0.999991425
0.5	0.4	0.75	0	0.997715021	0.002274985	26.67571673	1980.939929	0.999990005	0.999887074	0.000102928	2.633884164	1843.980783	0.999990002
0.5	0.4	0.75	0.1	0.876121872	0.123868147	11.22435311	317.6653133	0.999990019	0.986082151	0.013907982	2.792706308	320.4538289	0.999990132
0.5	0.4	0.75	0.25	0.719279152	0.280711225	7.905994356	153.3771207	0.999990377	0.930233309	0.069757178	3.429882179	155.9265266	0.999990487
0.5	0.4	0.75	0.5	0.520756285	0.479233852	5.756958729	87.33282567	0.999990137	0.741108718	0.258881471	4.019327333	89.06239664	0.999990189
0.5	0.4	0.75	0.75	0.380862371	0.61912914	4.660717959	62.81539595	0.999991512	0.493938832	0.506051226	4.132128253	63.65553662	0.999990058
0.5	0.4	0.75	0.9	0.317460105	0.682531462	4.208300819	54.21432538	0.999991567	0.357753235	0.64223817	4.049639075	54.53018916	0.999991405
0.5	0.4	0.75	1	0.281861264	0.718130641	3.958578335	49.81375572	0.999991905	0.280542696	0.71944924	3.952231314	49.7946917	0.999991935
0.5	0.4	1	0	0.997668291	0.002321711	27.16737123	1981.142314	0.999990003	0.999909062	8.09E-05	2.300043383	1816.190895	0.99999
0.5	0.4	1	0.1	0.997651167	0.002338843	27.32900175	1981.206525	0.99999001	0.999806991	0.000183016	3.732155359	1895.919494	0.999990007
0.5	0.4	1	0.25	0.997625395	0.002364606	27.57165883	1981.279341	0.999990001	0.999605307	0.000384698	6.347513726	1939.389609	0.999990006
0.5	0.4	1	0.5	0.997582248	0.002407753	27.97691231	1981.413014	0.999990001	0.99912308	0.000866924	12.03497285	1966.170085	0.999990004
0.5	0.4	1	0.75	0.997538847	0.002451156	28.38317072	1981.543367	0.999990004	0.998430806	0.001559196	19.48576421	1976.790676	0.999990002
0.5	0.4	1	0.9	0.997512683	0.002477325	28.62743198	1981.622145	0.999990008	0.997899655	0.002090352	24.85247908	1980.161118	0.999990007
0.5	0.4	1	1	0.997495187	0.002494822	28.79047396	1981.670433	0.999990008	0.997491921	0.002498085	28.82011161	1981.677726	0.999990005
0.5	0.5	0	0	0.998995005	0.000995005	13.14728346	1968.889644	0.999990009	0.998995005	0.000995005	13.14728346	1968.889644	0.999990009
0.5	0.5	0	0.1	0.232885793	0.767108709	1.616438555	22.37626751	0.999994502	0.232885793	0.767108709	1.616438555	22.37626751	0.999994502
0.5	0.5	0	0.25	0.044976433	0.955015245	1.159267036	12.69386773	0.999991677	0.044976433	0.955015245	1.159267036	12.69386773	0.999991677
0.5	0.5	0	0.5	0.004223253	0.99576684	1.023535071	8.95155646	0.999990094	0.004223253	0.99576684	1.023535071	8.95155646	0.999990094
0.5	0.5	0	0.75	0.000441915	0.999554929	1.003434434	7.532812026	0.999996844	0.000441915	0.999554929	1.003434434	7.532812026	0.999996844
0.5	0.5	0	0.9	0.000115433	0.999881115	1.001052082	7.02557688	0.999996548	0.000115433	0.999881115	1.001052082	7.02557688	0.999996548
0.5	0.5	0	1	4.73E-05	0.999951639	1.000473231	6.744594477	0.999998902	4.73E-05	0.999951639	1.000473231	6.744594477	0.999998902
0.5	0.5	0.25	0	0.998285021	0.001704984	20.76573069	1977.741053	0.999990005	0.999765196	0.000224813	4.325231211	1910.511315	0.999990009
0.5	0.5	0.25	0.1	0.511940129	0.4880503	3.973864548	65.88639803	0.999990429	0.809497685	0.190493143	2.572069055	67.85655096	0.999990827
0.5	0.5	0.25	0.25	0.217936777	0.782055763	2.377053811	32.15399016	0.999992539	0.428207157	0.571783442	2.149928416	33.34356679	0.999990599
0.5	0.5	0.25	0.5	0.068533219	0.931460223	1.583748318	19.5247334	0.999993442	0.117113804	0.882876993	1.587609052	19.97253328	0.999990798
0.5	0.5	0.25	0.75	0.025658206	0.974334561	1.293379321	14.98672761	0.999992767	0.033572322	0.966419859	1.292739237	15.06176497	0.999992182
0.5	0.5	0.25	0.9	0.014877245	0.985115982	1.201573607	13.40118442	0.999993227	0.016509257	0.983485247	1.193012298	13.29463083	0.999994504
0.5	0.5	0.25	1	0.010468011	0.98952845	1.158466077	12.5870717	0.999996461	0.01042089	0.989572502	1.146316192	12.35722285	0.999993393
0.5	0.5	0.5	0	0.998167419	0.001822582	22.05109141	1978.609569	0.999990001	0.999865546	0.000124458	2.939881451	1863.287837	0.999990005
0.5	0.5	0.5	0.1	0.745791492	0.254198792	6.477744831	139.7202753	0.999990284	0.953350593	0.046639806	2.537357346	142.1310543	0.999990399
0.5	0.5	0.5	0.25	0.491642535	0.508348059	4.240512761	66.63836896	0.999990594	0.792221165	0.207769629	2.723089141	68.53185033	0.999990794
0.5	0.5	0.5	0.5	0.26101787	0.738974563	2.907549848	38.51285723	0.999992433	0.443260147	0.556731409	2.572366106	39.5720121	0.999991556
0.5	0.5	0.5	0.75	0.147937241	0.852053797	2.286588037	28.31647399	0.999991038	0.203396512	0.796596861	2.233141084	28.73096668	0.999993373
0.5	0.5	0.5	0.9	0.107907053	0.892084164	2.047760622	24.7780531	0.999991216	0.122913221	0.877077365	2.029948551	24.90450876	0.999990586
0.5	0.5	0.5	1	0.08820227	0.911791455	1.921495936	22.97597457	0.999993725	0.087542673	0.912451188	1.905629489	22.94589836	0.99999386
0.5	0.5	0.75	0	0.998118435	0.001871572	22.58703028	1978.953013	0.999990007	0.999902933	8.71E-05	2.390527411	1825.044093	0.999990001
0.5	0.5	0.75	0.1	0.897125453	0.10286479	9.775652778	318.1084335	0.999990243	0.98826092	0.011729192	2.524827442	320.4136182	0.999990112
0.5	0.5	0.75	0.25	0.763660468	0.236330031	6.977209562	153.8410425	0.999990499	0.941671634	0.058318704	3.071366903	155.9911036	0.999990338
0.5	0.5	0.75	0.5	0.587367244	0.412623688	5.150292127	87.81540686	0.999990932	0.78230534	0.217685043	3.599728775	89.27382616	0.999990383
0.5	0.5	0.75	0.75	0.455707401	0.544282642	4.215356337	63.30620804	0.999990043	0.56319379	0.436796984	3.732308064	64.02082618	0.999990774
0.5	0.5	0.75	0.9	0.393073691	0.606917825	3.829383431	54.70682075	0.999991516	0.433662348	0.566329187	3.682652772	54.98011655	0.999991535
0.5	0.5	0.75	1	0.356841352	0.643150328	3.616380808	50.30604413	0.99999168	0.35599227	0.643999426	3.611981991	50.29480864	0.999991696
0.5	0.5	1	0	0.998091318	0.001898686	22.8834221	1979.127473	0.999990004	0.999922202	6.78E-05	2.096748772	1793.36349	0.999990009
0.5	0.5	1	0.1	0.998081767	0.001908237	22.97590423	1979.178441	0.999990004	0.99983717	0.000152836	3.297820914	1881.556859	0.999990006
0.5	0.5	1	0.25	0.998067415	0.001922594	23.11476579	1979.260927	0.99999001	0.9996716	0.000318409	5.473730755	1930.343622	0.999990009
0.5	0.5	1	0.5	0.998043411	0.001946595	23.34648313	1979.379369	0.999990006	0.999282374	0.000707635	10.15824019	1960.957566	0.999990008
0.5	0.5	1	0.75	0.99801931	0.001970694	23.57862111	1979.496119	0.999990004	0.998731945	0.001258061	16.2426357	1973.502549	0.999990006
0.5	0.5	1	0.9	0.998004801	0.0019852	23.71810375	1979.562792	0.999990001	0.998313812	0.001676191	20.60145374	1977.652758	0.999990004
0.5	0.5	1	1	0.99799511	0.001994893	23.81119181	1979.611186	0.999990003	0.997994425	0.001995584	23.81708352	1979.624089	0.999990009
0.5	0.6	0	0	0.998995005	0.000995005	13.14728346	1968.889644	0.999990009	0.998995005	0.000995005	13.14728346	1968.889644	0.999990009
0.5	0.6	0	0.1	0.232885793	0.767108709	1.616438555	22.37626751	0.999994502	0.232885793	0.767108709	1.616438555	22.37626751	0.999994502
0.5	0.6	0	0.25	0.044976433	0.955015245	1.159267036	12.69386773	0.999991677	0.044976433	0.955015245	1.159267036	12.69386773	0.999991677
0.5	0.6	0	0.5	0.004223253	0.99576684	1.023535071	8.95155646	0.999990094	0.004223253	0.99576684	1.023535071	8.95155646	0.999990094
0.5	0.6	0	0.75	0.000441915	0.999554929	1.003434434	7.532812026	0.999996844	0.000441915	0.999554929	1.003434434	7.532812026	0.999996844
0.5	0.6	0	0.9	0.000115433	0.999881115	1.001052082	7.02557688	0.999996548	0.000115433	0.999881115	1.001052082	7.02557688	0.999996548
0.5	0.6	0	1	4.73E-05	0.999951639	1.000473231	6.744594477	0.999998902	4.73E-05	0.999951639	1.000473231	6.744594477	0.999998902
0.5	0.6	0.25	0	0.998500896	0.001489106	18.51370864	1975.92887	0.999990002	0.999789418	0.000200584	3.986880261	1902.712384	0.999990003
0.5	0.6	0.25	0.1	0.557301332	0.442689512	3.735092714	66.16626659	0.999990845	0.830726739	0.169263379	2.429052334	67.94192197	0.999990118
0.5	0.6	0.25	0.25	0.262109996	0.737882018	2.305624092	32.42201171	0.999992013	0.475566045	0.524424681	2.076355157	33.51169965	0.999990727
0.5	0.6	0.25	0.5	0.0924248	0.907567373	1.581251125	19.75560709	0.999992172	0.149537289	0.850457494	1.581048194	20.18346746	0.999994783
0.5	0.6	0.25	0.75	0.037729865	0.962261024	1.305511831	15.19151302	0.999990889	0.048139428	0.951856653	1.306121709	15.28207081	0.999996081
0.5	0.6	0.25	0.9	0.022922084	0.97706913	1.215200215	13.59770979	0.999991213	0.025199709	0.974792564	1.208697198	13.53132784	0.999992272
0.5	0.6	0.25	1	0.016621516	0.983373775	1.17188481	12.78024388	0.999995291	0.01655816	0.983438577	1.161748969	12.60917542	0.999996737
0.5	0.6	0.5	0	0.99842869	0.001561311	19.3231344	1976.639606	0.99999	0.999880948	0.000109053	2.708936564	1850.04538	0.999990001
0.5	0.6	0.5	0.1	0.778135744	0.221854935	5.88239092	140.0215606	0.999990679	0.959349371	0.040640967	2.355467587	142.1515671	0.999990338
0.5	0.6	0.5	0.25	0.545140676	0.454850403	3.917818866	66.94705986	0.999991079	0.818679482	0.181310798	2.53005301	68.61942043	0.99999028
0.5	0.6	0.5	0.5	0.316759557	0.683232589	2.742126532	38.81707573	0.999992147	0.49885028	0.501141587	2.422512308	39.76276523	0.999991868
0.5	0.6	0.5	0.75	0.193871436	0.806118573	2.192561466	28.60687541	0.999990009	0.255452647	0.744540235	2.139363337	28.98711501	0.999992882
0.5	0.6	0.5	0.9	0.147311084	0.852683031	1.980282291	25.05866714	0.999994115	0.165146515	0.834847244	1.964719179	25.179886	0.999993758
0.5	0.6	0.5	1	0.123516979	0.876475633	1.867646865	23.24972909	0.999992612	0.122918177	0.87707455	1.856486674	23.22766504	0.999992728
0.5	0.6	0.75	0	0.998399384	0.001590621	19.65300363	1976.920879	0.999990005	0.999913835	7.62E-05	2.21899618	1808.564584	0.999990002
0.5	0.6	0.75	0.1	0.911985257	0.088004954	8.701565077	318.4124935	0.999990211	0.989759012	0.010230996	2.33217293	320.3627083	0.999990008
0.5	0.6	0.75	0.25	0.795877378	0.204113095	6.278368324	154.1602551	0.999990473	0.949589805	0.050400694	2.809745936	156.0290747	0.999990499
0.5	0.6	0.75	0.5	0.638004446	0.361986114	4.686527154	88.14699186	0.99999056	0.811790748	0.188199649	3.285980842	89.41588931	0.999990397
0.5	0.6	0.75	0.75	0.515387473	0.484603035	3.869731581	63.64474423	0.999990508	0.615987929	0.384003559	3.42525576	64.26907427	0.999991488
0.5	0.6	0.75	0.9	0.455118388	0.544873338	3.532402873	55.04745895	0.999991725	0.494612999	0.505378868	3.396069801	55.28878752	0.999991867
0.5	0.6	0.75	1	0.419541427	0.580450337	3.34626313	50.64741301	0.999991763	0.419008077	0.580983695	3.342967162	50.64038334	0.999991773
0.5	0.6	1	0	0.998383399	0.001606607	19.83307819	1977.067199	0.999990006	0.99993109	5.89E-05	1.956579072	1773.457985	0.999990001
0.5	0.6	1	0.1	0.998377925	0.001612077	19.88707965	1977.103399	0.999990002	0.999857647	0.000132358	2.997609125	1868.851608	0.999990005
0.5	0.6	1	0.25	0.998369706	0.001620296	19.96815235	1977.165034	0.999990001	0.999716704	0.000273306	4.867431558	1922.089035	0.99999001
0.5	0.6	1	0.5	0.998355979	0.001634029	20.10344073	1977.277035	0.999990007	0.999390616	0.000599388	8.851801823	1955.987679	0.999990004
0.5	0.6	1	0.75	0.998342208	0.001647796	20.23887843	1977.373074	0.999990004	0.99893489	0.001055115	13.99075724	1970.253554	0.999990005
0.5	0.6	1	0.9	0.998333927	0.001656077	20.32023771	1977.433264	0.999990004	0.998590686	0.001399323	17.66420107	1975.122947	0.999990009
0.5	0.6	1	1	0.998328397	0.001661604	20.37450367	1977.46827	0.999990001	0.998328708	0.001661295	20.37075363	1977.469671	0.999990003
0.5	0.7	0	0	0.998995005	0.000995005	13.14728346	1968.889644	0.999990009	0.998995005	0.000995005	13.14728346	1968.889644	0.999990009
0.5	0.7	0	0.1	0.232885793	0.767108709	1.616438555	22.37626751	0.999994502	0.232885793	0.767108709	1.616438555	22.37626751	0.999994502
0.5	0.7	0	0.25	0.044976433	0.955015245	1.159267036	12.69386773	0.999991677	0.044976433	0.955015245	1.159267036	12.69386773	0.999991677
0.5	0.7	0	0.5	0.004223253	0.99576684	1.023535071	8.95155646	0.999990094	0.004223253	0.99576684	1.023535071	8.95155646	0.999990094
0.5	0.7	0	0.75	0.000441915	0.999554929	1.003434434	7.532812026	0.999996844	0.000441915	0.999554929	1.003434434	7.532812026	0.999996844
0.5	0.7	0	0.9	0.000115433	0.999881115	1.001052082	7.02557688	0.999996548	0.000115433	0.999881115	1.001052082	7.02557688	0.999996548
0.5	0.7	0	1	4.73E-05	0.999951639	1.000473231	6.744594477	0.999998902	4.73E-05	0.999951639	1.000473231	6.744594477	0.999998902
0.5	0.7	0.25	0	0.998666674	0.001323331	16.74836454	1974.140921	0.999990005	0.999808258	0.000181745	3.718371219	1895.501652	0.999990003
0.5	0.7	0.25	0.1	0.594907831	0.405083448	3.532720786	66.37977007	0.999991279	0.847391109	0.152599895	2.309764266	67.9965283	0.999991004
0.5	0.7	0.25	0.25	0.302789308	0.697202385	2.236727276	32.63063739	0.999991693	0.515850435	0.484140536	2.008922713	33.63623267	0.999990971
0.5	0.7	0.25	0.5	0.117444423	0.882546652	1.570763842	19.94128718	0.999991075	0.18167671	0.81831754	1.567452544	20.3489742	0.99999425
0.5	0.7	0.25	0.75	0.051619512	0.948376212	1.310143949	15.35856531	0.999995724	0.064493735	0.935501542	1.311491195	15.45737673	0.999995277
0.5	0.7	0.25	0.9	0.032635398	0.967360841	1.222593965	13.75788178	0.999996239	0.035601066	0.964388964	1.217683696	13.71840342	0.99999003
0.5	0.7	0.25	1	0.02427841	0.975715708	1.179946336	12.93726945	0.999994118	0.024202264	0.975793205	1.171524772	12.80802625	0.999995468
0.5	0.7	0.5	0	0.998623697	0.00136631	17.24030667	1974.683368	0.999990007	0.999892235	9.78E-05	2.534756999	1838.302908	0.999990003
0.5	0.7	0.5	0.1	0.803108475	0.196881809	5.408888095	140.2443916	0.999990284	0.963757935	0.036232143	2.213063583	142.1380798	0.999990078
0.5	0.7	0.5	0.25	0.588670846	0.411320734	3.655421552	67.17648747	0.999991581	0.838647359	0.161343918	2.374949785	68.66751811	0.999991277
0.5	0.7	0.5	0.5	0.366051613	0.633940456	2.602238387	39.04592383	0.999992069	0.544502991	0.455489261	2.297063809	39.89831691	0.999992251
0.5	0.7	0.5	0.75	0.237615461	0.762377865	2.108668642	28.82900243	0.999993325	0.303011063	0.696981565	2.056136761	29.17905608	0.999992628
0.5	0.7	0.5	0.9	0.186373613	0.813619925	1.917444456	25.27523305	0.999993538	0.206321555	0.793671656	1.903351263	25.39044683	0.999993211
0.5	0.7	0.5	1	0.15941796	0.840573796	1.815729093	23.46241264	0.999991755	0.158901948	0.841089903	1.807572894	23.44574275	0.999991851
0.5	0.7	0.75	0	0.99860662	0.001383383	17.43696689	1974.883996	0.999990003	0.999922176	6.78E-05	2.087660847	1793.339363	0.999990006
0.5	0.7	0.75	0.1	0.923068465	0.076921774	7.869599314	318.6343392	0.999990239	0.990891513	0.009098687	2.184717018	320.3251427	0.9999902
0.5	0.7	0.75	0.25	0.820340553	0.179649768	5.730984704	154.3933992	0.999990321	0.955528997	0.044461475	2.608530917	156.0548791	0.999990471
0.5	0.7	0.75	0.5	0.677702793	0.322287358	4.319066331	88.38895644	0.999990151	0.834024606	0.165965665	3.041534629	89.51725236	0.999990271
0.5	0.7	0.75	0.75	0.563749222	0.436241803	3.593004185	63.89213426	0.999991024	0.657341091	0.342649439	3.181535714	64.44817799	0.99999053
0.5	0.7	0.75	0.9	0.506408184	0.493581893	3.293037844	55.29657599	0.999990077	0.54421475	0.455775607	3.165794636	55.51298733	0.999990356
0.5	0.7	0.75	1	0.472062354	0.527929641	3.127522434	50.89762136	0.999991995	0.471741334	0.528250667	3.124952962	50.89309197	0.999992001
0.5	0.7	1	0	0.998597418	0.001392589	17.54323465	1975.000628	0.999990007	0.999938108	5.19E-05	1.847122508	1754.410951	0.999990004
0.5	0.7	1	0.1	0.998594333	0.001395672	17.57412629	1975.029099	0.999990005	0.999873422	0.000116582	2.76609519	1856.659268	0.999990004
0.5	0.7	1	0.25	0.998589701	0.001400302	17.62048683	1975.071694	0.999990003	0.999750411	0.000239598	4.408767981	1914.22011	0.99999001
0.5	0.7	1	0.5	0.998581974	0.001408034	17.6978502	1975.159299	0.999990008	0.999468792	0.000521216	7.887860673	1951.285018	0.999990008
0.5	0.7	1	0.75	0.998574227	0.001415777	17.77525872	1975.229558	0.999990003	0.999079481	0.000910528	12.34599524	1967.118003	0.999990009
0.5	0.7	1	0.9	0.998569571	0.00142043	17.82174213	1975.271537	0.999990001	0.998787999	0.001202001	15.51554704	1972.58992	0.99999
0.5	0.7	1	1	0.998566469	0.00142354	17.85278089	1975.31621	0.999990009	0.998567147	0.001422857	17.84522592	1975.301079	0.999990004
0.5	0.8	0	0	0.998995005	0.000995005	13.14728346	1968.889644	0.999990009	0.998995005	0.000995005	13.14728346	1968.889644	0.999990009
0.5	0.8	0	0.1	0.232885793	0.767108709	1.616438555	22.37626751	0.999994502	0.232885793	0.767108709	1.616438555	22.37626751	0.999994502
0.5	0.8	0	0.25	0.044976433	0.955015245	1.159267036	12.69386773	0.999991677	0.044976433	0.955015245	1.159267036	12.69386773	0.999991677
0.5	0.8	0	0.5	0.004223253	0.99576684	1.023535071	8.95155646	0.999990094	0.004223253	0.99576684	1.023535071	8.95155646	0.999990094
0.5	0.8	0	0.75	0.000441915	0.999554929	1.003434434	7.532812026	0.999996844	0.000441915	0.999554929	1.003434434	7.532812026	0.999996844
0.5	0.8	0	0.9	0.000115433	0.999881115	1.001052082	7.02557688	0.999996548	0.000115433	0.999881115	1.001052082	7.02557688	0.999996548
0.5	0.8	0	1	4.73E-05	0.999951639	1.000473231	6.744594477	0.999998902	4.73E-05	0.999951639	1.000473231	6.744594477	0.999998902
0.5	0.8	0.25	0	0.998798365	0.001191642	15.32165628	1972.36987	0.999990007	0.999822868	0.00016714	3.504412537	1889.013242	0.999990008
0.5	0.8	0.25	0.1	0.626594728	0.37339536	3.35896853	66.5480596	0.999990087	0.860702037	0.139288112	2.207936878	68.02622584	0.999990149
0.5	0.8	0.25	0.25	0.340014369	0.65997715	2.17233964	32.7977331	0.999991519	0.550416568	0.449574717	1.947481867	33.72801794	0.999991284
0.5	0.8	0.25	0.5	0.142880753	0.857109397	1.556192814	20.09392048	0.99999015	0.212906327	0.787087518	1.550502581	20.48127588	0.999993844
0.5	0.8	0.25	0.75	0.066911841	0.933083224	1.310060502	15.49778495	0.999995065	0.082131131	0.91786341	1.3118603	15.60118708	0.999994541
0.5	0.8	0.25	0.9	0.043779532	0.956216036	1.225793302	13.89159918	0.999995569	0.04744575	0.952550011	1.222129004	13.87224905	0.999995761
0.5	0.8	0.25	1	0.033292707	0.966700265	1.184259255	13.06834907	0.999992971	0.033208089	0.966786065	1.177267466	12.97164595	0.999994154
0.5	0.8	0.5	0	0.998775037	0.001214967	15.59337433	1972.724744	0.999990004	0.999900232	8.98E-05	2.405248707	1828.557852	0.999990003
0.5	0.8	0.5	0.1	0.822989336	0.177001157	5.022105056	140.4166636	0.999990492	0.967007256	0.032983067	2.099669402	142.1082837	0.999990323
0.5	0.8	0.5	0.25	0.624715513	0.375275026	3.437468875	67.35355022	0.999990539	0.853995381	0.145995188	2.247155446	68.69068313	0.999990569
0.5	0.8	0.5	0.5	0.409519853	0.590472266	2.482783989	39.22419915	0.999992119	0.582431506	0.417561152	2.19006848	39.9968834	0.999992658
0.5	0.8	0.5	0.75	0.278454073	0.721538993	2.034458013	29.00390883	0.999993066	0.345990011	0.654002523	1.982712918	29.32709908	0.999992534
0.5	0.8	0.5	0.9	0.224001179	0.775991953	1.860372162	25.44708094	0.999993133	0.245461784	0.754531061	1.847296924	25.55614502	0.999992845
0.5	0.8	0.5	1	0.194690643	0.805300476	1.767604446	23.63198265	0.999991119	0.194264661	0.805726537	1.761528801	23.61931727	0.999991197
0.5	0.8	0.75	0	0.998765938	0.001224072	15.70028051	1972.873596	0.99999001	0.999928221	6.18E-05	1.989996343	1780.293322	0.999990002
0.5	0.8	0.75	0.1	0.931659211	0.068330912	7.204315756	318.8021846	0.999990123	0.991722159	0.008268021	2.072165099	320.2868594	0.99999018
0.5	0.8	0.75	0.25	0.839554402	0.16043566	5.289400974	154.5710827	0.999990061	0.959927616	0.040062631	2.452265665	156.0688353	0.999990247
0.5	0.8	0.75	0.5	0.70962173	0.290369179	4.020004086	88.57364928	0.999990909	0.851099528	0.148890486	2.846084025	89.58547431	0.999990014
0.5	0.8	0.75	0.75	0.603588124	0.396403412	3.366038371	64.08075848	0.999991537	0.690615713	0.309375519	2.982727963	64.57856104	0.999991232
0.5	0.8	0.75	0.9	0.54928187	0.450708654	3.095768368	55.48682519	0.999990525	0.585162217	0.414828655	2.976266948	55.68128032	0.999990872
0.5	0.8	0.75	1	0.516394105	0.483596064	2.946641862	51.08850262	0.999990168	0.516218588	0.483771585	2.944596231	51.08550484	0.999990173
0.5	0.8	1	0	0.998761073	0.001228928	15.7575064	1972.928902	0.999990001	0.99994337	4.66E-05	1.763309609	1737.371489	0.999990005
0.5	0.8	1	0.1	0.998759475	0.001230533	15.77376627	1972.963473	0.999990008	0.999884992	0.000105012	2.591347206	1845.855896	0.999990004
0.5	0.8	1	0.25	0.998757071	0.001232937	15.79813214	1972.996446	0.999990008	0.999774668	0.000215336	4.06747242	1907.211516	0.999990004
0.5	0.8	1	0.5	0.998753059	0.001236947	15.83875522	1973.045016	0.999990006	0.999525093	0.000464916	7.172208523	1947.003193	0.999990009
0.5	0.8	1	0.75	0.998749042	0.001240962	15.87940891	1973.09344	0.999990004	0.999185812	0.00080419	11.10623521	1964.109309	0.999990002
0.5	0.8	1	0.9	0.99874663	0.001243374	15.90382257	1973.126157	0.999990005	0.998934734	0.00105527	13.88124202	1970.135882	0.999990004
0.5	0.8	1	1	0.99874502	0.001244982	15.92009355	1973.141719	0.999990002	0.998745773	0.001244235	15.91168602	1973.143016	0.999990008
0.5	0.9	0	0	0.998995005	0.000995005	13.14728346	1968.889644	0.999990009	0.998995005	0.000995005	13.14728346	1968.889644	0.999990009
0.5	0.9	0	0.1	0.232885793	0.767108709	1.616438555	22.37626751	0.999994502	0.232885793	0.767108709	1.616438555	22.37626751	0.999994502
0.5	0.9	0	0.25	0.044976433	0.955015245	1.159267036	12.69386773	0.999991677	0.044976433	0.955015245	1.159267036	12.69386773	0.999991677
0.5	0.9	0	0.5	0.004223253	0.99576684	1.023535071	8.95155646	0.999990094	0.004223253	0.99576684	1.023535071	8.95155646	0.999990094
0.5	0.9	0	0.75	0.000441915	0.999554929	1.003434434	7.532812026	0.999996844	0.000441915	0.999554929	1.003434434	7.532812026	0.999996844
0.5	0.9	0	0.9	0.000115433	0.999881115	1.001052082	7.02557688	0.999996548	0.000115433	0.999881115	1.001052082	7.02557688	0.999996548
0.5	0.9	0	1	4.73E-05	0.999951639	1.000473231	6.744594477	0.999998902	4.73E-05	0.999951639	1.000473231	6.744594477	0.999998902
0.5	0.9	0.25	0	0.998905707	0.001084298	14.14151807	1970.612665	0.999990005	0.999833225	0.000156783	3.341867517	1883.748747	0.999990009
0.5	0.9	0.25	0.1	0.653661474	0.346329096	3.208083968	66.68468201	0.99999057	0.871192799	0.12879811	2.118026924	68.01410493	0.999990909
0.5	0.9	0.25	0.25	0.373999774	0.625991676	2.112951643	32.93461977	0.99999145	0.580123688	0.419867971	1.890033017	33.78429788	0.999991658
0.5	0.9	0.25	0.5	0.168228419	0.831766345	1.539686785	20.22169872	0.999994764	0.2428722	0.757121353	1.532147547	20.58711637	0.999993553
0.5	0.9	0.25	0.75	0.083223659	0.916770804	1.307020441	15.61580137	0.999994463	0.100617401	0.899376475	1.309149941	15.7219281	0.999993876
0.5	0.9	0.25	0.9	0.056096244	0.943898693	1.226183434	14.00528629	0.999994937	0.060452973	0.939542049	1.223526894	14.00237645	0.999995022
0.5	0.9	0.25	1	0.04347976	0.956512115	1.18597272	13.17985015	0.999991875	0.043391235	0.956601595	1.180177831	13.11029789	0.999992831
0.5	0.9	0.5	0	0.998896019	0.001093987	14.25609733	1970.795827	0.999990007	0.999905448	8.46E-05	2.313532841	1821.495284	0.999990009
0.5	0.9	0.5	0.1	0.83920057	0.160790054	4.699563071	140.553657	0.999990624	0.969326583	0.030663787	2.009535407	142.0671447	0.99999037
0.5	0.9	0.5	0.25	0.655020485	0.344970591	3.253314347	67.49475224	0.999991076	0.865764198	0.134227133	2.140142306	68.69131672	0.999991331
0.5	0.9	0.5	0.5	0.447912408	0.552079838	2.379743904	39.36693546	0.999992246	0.613972472	0.386017878	2.096100426	40.06061235	0.99999035
0.5	0.9	0.5	0.75	0.316189742	0.683803184	1.968820347	29.14509459	0.999992926	0.384569032	0.615423527	1.916894676	29.44041913	0.999992559
0.5	0.9	0.5	0.9	0.259651031	0.740341831	1.808977591	25.5865436	0.999992862	0.282140357	0.717852264	1.79654394	25.6885597	0.99999262
0.5	0.9	0.5	1	0.228644963	0.771345701	1.723680479	23.77009434	0.999990663	0.228310181	0.771680543	1.719152022	23.76061475	0.999990724
0.5	0.9	0.75	0	0.998892294	0.001097709	14.30053133	1970.856793	0.999990003	0.999932028	5.80E-05	1.92127179	1771.121452	0.99999001
0.5	0.9	0.75	0.1	0.938516546	0.061473594	6.659197925	318.9342744	0.99999014	0.992254702	0.007735432	1.986563815	320.1735002	0.999990134
0.5	0.9	0.75	0.25	0.85504786	0.14494248	4.924988275	154.7115649	0.99999034	0.962922241	0.037068185	2.32720121	156.0027866	0.999990426
0.5	0.9	0.75	0.5	0.735825484	0.264164951	3.771471159	88.71876282	0.999990435	0.863765278	0.136225581	2.682903123	89.58747311	0.999990859
0.5	0.9	0.75	0.75	0.636904932	0.363085456	3.176287156	64.22903651	0.999990387	0.717066128	0.282924064	2.814788998	64.65789977	0.999990192
0.5	0.9	0.75	0.9	0.585539958	0.41445102	2.930237873	55.6367174	0.999990979	0.619223741	0.380767635	2.816455439	55.80607094	0.999991375
0.5	0.9	0.75	1	0.554165372	0.445825206	2.794476654	51.23912012	0.999990578	0.554087371	0.445903211	2.792792508	51.23690056	0.999990582
0.5	0.9	1	0	0.998890322	0.001099683	14.32417859	1970.89755	0.999990005	0.999945392	4.46E-05	1.71862114	1729.938418	0.999990006
0.5	0.9	1	0.1	0.998889683	0.001100326	14.33075775	1970.916798	0.999990009	0.999889929	0.000100076	2.495495971	1840.535372	0.999990004
0.5	0.9	1	0.25	0.998888716	0.001101284	14.34058049	1970.914857	0.999990001	0.999786805	0.000203197	3.867417076	1903.095853	0.999990002
0.5	0.9	1	0.5	0.998887114	0.001102892	14.35702364	1970.952653	0.999990006	0.999560117	0.000429886	6.696297325	1943.777099	0.999990003
0.5	0.9	1	0.75	0.998885505	0.001104497	14.37344323	1970.969904	0.999990002	0.999261866	0.000728142	10.19292661	1961.485969	0.999990008
0.5	0.9	1	0.9	0.998884541	0.001105462	14.38331224	1970.988434	0.999990003	0.999045766	0.000944243	12.61887333	1967.804027	0.999990009
0.5	0.9	1	1	0.9988839	0.001106107	14.38990419	1971.007596	0.999990007	0.998884569	0.001105435	14.38213182	1970.987968	0.999990003
0.5	1	0	0	0.998995005	0.000995005	13.14728346	1968.889644	0.999990009	0.998995005	0.000995005	13.14728346	1968.889644	0.999990009
0.5	1	0	0.1	0.232885793	0.767108709	1.616438555	22.37626751	0.999994502	0.232885793	0.767108709	1.616438555	22.37626751	0.999994502
0.5	1	0	0.25	0.044976433	0.955015245	1.159267036	12.69386773	0.999991677	0.044976433	0.955015245	1.159267036	12.69386773	0.999991677
0.5	1	0	0.5	0.004223253	0.99576684	1.023535071	8.95155646	0.999990094	0.004223253	0.99576684	1.023535071	8.95155646	0.999990094
0.5	1	0	0.75	0.000441915	0.999554929	1.003434434	7.532812026	0.999996844	0.000441915	0.999554929	1.003434434	7.532812026	0.999996844
0.5	1	0	0.9	0.000115433	0.999881115	1.001052082	7.02557688	0.999996548	0.000115433	0.999881115	1.001052082	7.02557688	0.999996548
0.5	1	0	1	4.73E-05	0.999951639	1.000473231	6.744594477	0.999998902	4.73E-05	0.999951639	1.000473231	6.744594477	0.999998902
0.5	1	0.25	0	0.998995005	0.000995005	13.14728346	1968.889644	0.999990009	0.998995005	0.000995005	13.14728346	1968.889644	0.999990009
0.5	1	0.25	0.1	0.677052971	0.322938051	3.075758045	66.79776148	0.999991022	0.677052971	0.322938051	3.075758045	66.79776148	0.999991022
0.5	1	0.25	0.25	0.405024846	0.594966609	2.05845717	33.04883255	0.999991455	0.405024846	0.594966609	2.05845717	33.04883255	0.999991455
0.5	1	0.25	0.5	0.193142191	0.806852265	1.522455056	20.33004158	0.999994456	0.193142191	0.806852265	1.522455056	20.33004158	0.999994456
0.5	1	0.25	0.75	0.100223792	0.89977013	1.302144911	15.71716186	0.999993922	0.100223792	0.89977013	1.302144911	15.71716186	0.999993922
0.5	1	0.25	0.9	0.069334588	0.930659762	1.224698747	14.10326769	0.999994351	0.069334588	0.930659762	1.224698747	14.10326769	0.999994351
0.5	1	0.25	1	0.054643235	0.945347608	1.1858908	13.276039	0.999990843	0.054643235	0.945347608	1.1858908	13.276039	0.999990843
0.5	1	0.5	0	0.998995005	0.000995005	13.14728346	1968.889644	0.999990009	0.998995005	0.000995005	13.14728346	1968.889644	0.999990009
0.5	1	0.5	0.1	0.852677308	0.147313385	4.426105866	140.6652057	0.999990692	0.852677308	0.147313385	4.426105866	140.6652057	0.999990692
0.5	1	0.5	0.25	0.680838654	0.319152916	3.095517436	67.60988355	0.99999157	0.680838654	0.319152916	3.095517436	67.60988355	0.99999157
0.5	1	0.5	0.5	0.48194246	0.518049958	2.290018549	39.48376337	0.999992418	0.48194246	0.518049958	2.290018549	39.48376337	0.999992418
0.5	1	0.5	0.75	0.350884653	0.649108219	1.910581564	29.26135819	0.999992872	0.350884653	0.649108219	1.910581564	29.26135819	0.999992872
0.5	1	0.5	0.9	0.29310527	0.706887424	1.762777139	25.70185923	0.999992693	0.29310527	0.706887424	1.762777139	25.70185923	0.999992693
0.5	1	0.5	1	0.260926411	0.73906394	1.683815943	23.88461237	0.999990351	0.260926411	0.73906394	1.683815943	23.88461237	0.999990351
0.5	1	0.75	0	0.998995005	0.000995005	13.14728346	1968.889644	0.999990009	0.998995005	0.000995005	13.14728346	1968.889644	0.999990009
0.5	1	0.75	0.1	0.944118737	0.055871327	6.203829483	319.0397588	0.999990064	0.944118737	0.055871327	6.203829483	319.0397588	0.999990064
0.5	1	0.75	0.25	0.867807787	0.132182753	4.618769812	154.8250999	0.99999054	0.867807787	0.132182753	4.618769812	154.8250999	0.99999054
0.5	1	0.75	0.5	0.75771353	0.242277563	3.561430219	88.8363257	0.999991093	0.75771353	0.242277563	3.561430219	88.8363257	0.999991093
0.5	1	0.75	0.75	0.66514367	0.334847257	3.015152921	64.34903318	0.999990927	0.66514367	0.334847257	3.015152921	64.34903318	0.999990927
0.5	1	0.75	0.9	0.616544001	0.383447417	2.789263016	55.75783244	0.999991417	0.616544001	0.383447417	2.789263016	55.75783244	0.999991417
0.5	1	0.75	1	0.586653656	0.413337334	2.664625184	51.3608563	0.99999099	0.586653656	0.413337334	2.664625184	51.3608563	0.99999099
0.5	1	1	0	0.998995005	0.000995005	13.14728346	1968.889644	0.999990009	0.998995005	0.000995005	13.14728346	1968.889644	0.999990009
0.5	1	1	0.1	0.998995005	0.000995005	13.14728346	1968.889644	0.999990009	0.998995005	0.000995005	13.14728346	1968.889644	0.999990009
0.5	1	1	0.25	0.998995005	0.000995005	13.14728346	1968.889644	0.999990009	0.998995005	0.000995005	13.14728346	1968.889644	0.999990009
0.5	1	1	0.5	0.998995005	0.000995005	13.14728346	1968.889644	0.999990009	0.998995005	0.000995005	13.14728346	1968.889644	0.999990009
0.5	1	1	0.75	0.998995005	0.000995005	13.14728346	1968.889644	0.999990009	0.998995005	0.000995005	13.14728346	1968.889644	0.999990009
0.5	1	1	0.9	0.998995005	0.000995005	13.14728346	1968.889644	0.999990009	0.998995005	0.000995005	13.14728346	1968.889644	0.999990009
0.5	1	1	1	0.998995005	0.000995005	13.14728346	1968.889644	0.999990009	0.998995005	0.000995005	13.14728346	1968.889644	0.999990009
0.75	0	0	0	0.998995005	0.000995005	13.14728346	1968.889644	0.999990009	0.998995005	0.000995005	13.14728346	1968.889644	0.999990009
0.75	0	0	0.1	0.232885793	0.767108709	1.616438555	22.37626751	0.999994502	0.232885793	0.767108709	1.616438555	22.37626751	0.999994502
0.75	0	0	0.25	0.044976433	0.955015245	1.159267036	12.69386773	0.999991677	0.044976433	0.955015245	1.159267036	12.69386773	0.999991677
0.75	0	0	0.5	0.004223253	0.99576684	1.023535071	8.95155646	0.999990094	0.004223253	0.99576684	1.023535071	8.95155646	0.999990094
0.75	0	0	0.75	0.000441915	0.999554929	1.003434434	7.532812026	0.999996844	0.000441915	0.999554929	1.003434434	7.532812026	0.999996844
0.75	0	0	0.9	0.000115433	0.999881115	1.001052082	7.02557688	0.999996548	0.000115433	0.999881115	1.001052082	7.02557688	0.999996548
0.75	0	0	1	4.73E-05	0.999951639	1.000473231	6.744594477	0.999998902	4.73E-05	0.999951639	1.000473231	6.744594477	0.999998902
0.75	0	0.25	0	0.998995005	0.000995005	13.14728346	1968.889644	0.999990009	0.998995005	0.000995005	13.14728346	1968.889644	0.999990009
0.75	0	0.25	0.1	0.232885793	0.767108709	1.616438555	22.37626751	0.999994502	0.232885793	0.767108709	1.616438555	22.37626751	0.999994502
0.75	0	0.25	0.25	0.044976433	0.955015245	1.159267036	12.69386773	0.999991677	0.044976433	0.955015245	1.159267036	12.69386773	0.999991677
0.75	0	0.25	0.5	0.004223253	0.99576684	1.023535071	8.95155646	0.999990094	0.004223253	0.99576684	1.023535071	8.95155646	0.999990094
0.75	0	0.25	0.75	0.000441915	0.999554929	1.003434434	7.532812026	0.999996844	0.000441915	0.999554929	1.003434434	7.532812026	0.999996844
0.75	0	0.25	0.9	0.000115433	0.999881115	1.001052082	7.02557688	0.999996548	0.000115433	0.999881115	1.001052082	7.02557688	0.999996548
0.75	0	0.25	1	4.73E-05	0.999951639	1.000473231	6.744594477	0.999998902	4.73E-05	0.999951639	1.000473231	6.744594477	0.999998902
0.75	0	0.5	0	0.998995005	0.000995005	13.14728346	1968.889644	0.999990009	0.998995005	0.000995005	13.14728346	1968.889644	0.999990009
0.75	0	0.5	0.1	0.232885793	0.767108709	1.616438555	22.37626751	0.999994502	0.232885793	0.767108709	1.616438555	22.37626751	0.999994502
0.75	0	0.5	0.25	0.044976433	0.955015245	1.159267036	12.69386773	0.999991677	0.044976433	0.955015245	1.159267036	12.69386773	0.999991677
0.75	0	0.5	0.5	0.004223253	0.99576684	1.023535071	8.95155646	0.999990094	0.004223253	0.99576684	1.023535071	8.95155646	0.999990094
0.75	0	0.5	0.75	0.000441915	0.999554929	1.003434434	7.532812026	0.999996844	0.000441915	0.999554929	1.003434434	7.532812026	0.999996844
0.75	0	0.5	0.9	0.000115433	0.999881115	1.001052082	7.02557688	0.999996548	0.000115433	0.999881115	1.001052082	7.02557688	0.999996548
0.75	0	0.5	1	4.73E-05	0.999951639	1.000473231	6.744594477	0.999998902	4.73E-05	0.999951639	1.000473231	6.744594477	0.999998902
0.75	0	0.75	0	0.998995005	0.000995005	13.14728346	1968.889644	0.999990009	0.998995005	0.000995005	13.14728346	1968.889644	0.999990009
0.75	0	0.75	0.1	0.232885793	0.767108709	1.616438555	22.37626751	0.999994502	0.232885793	0.767108709	1.616438555	22.37626751	0.999994502
0.75	0	0.75	0.25	0.044976433	0.955015245	1.159267036	12.69386773	0.999991677	0.044976433	0.955015245	1.159267036	12.69386773	0.999991677
0.75	0	0.75	0.5	0.004223253	0.99576684	1.023535071	8.95155646	0.999990094	0.004223253	0.99576684	1.023535071	8.95155646	0.999990094
0.75	0	0.75	0.75	0.000441915	0.999554929	1.003434434	7.532812026	0.999996844	0.000441915	0.999554929	1.003434434	7.532812026	0.999996844
0.75	0	0.75	0.9	0.000115433	0.999881115	1.001052082	7.02557688	0.999996548	0.000115433	0.999881115	1.001052082	7.02557688	0.999996548
0.75	0	0.75	1	4.73E-05	0.999951639	1.000473231	6.744594477	0.999998902	4.73E-05	0.999951639	1.000473231	6.744594477	0.999998902
0.75	0	1	0	0.998995005	0.000995005	13.14728346	1968.889644	0.999990009	0.998995005	0.000995005	13.14728346	1968.889644	0.999990009
0.75	0	1	0.1	0.232885793	0.767108709	1.616438555	22.37626751	0.999994502	0.232885793	0.767108709	1.616438555	22.37626751	0.999994502
0.75	0	1	0.25	0.044976433	0.955015245	1.159267036	12.69386773	0.999991677	0.044976433	0.955015245	1.159267036	12.69386773	0.999991677
0.75	0	1	0.5	0.004223253	0.99576684	1.023535071	8.95155646	0.999990094	0.004223253	0.99576684	1.023535071	8.95155646	0.999990094
0.75	0	1	0.75	0.000441915	0.999554929	1.003434434	7.532812026	0.999996844	0.000441915	0.999554929	1.003434434	7.532812026	0.999996844
0.75	0	1	0.9	0.000115433	0.999881115	1.001052082	7.02557688	0.999996548	0.000115433	0.999881115	1.001052082	7.02557688	0.999996548
0.75	0	1	1	4.73E-05	0.999951639	1.000473231	6.744594477	0.999998902	4.73E-05	0.999951639	1.000473231	6.744594477	0.999998902
0.75	0.001	0	0	0.998995005	0.000995005	13.14728346	1968.889644	0.999990009	0.998995005	0.000995005	13.14728346	1968.889644	0.999990009
0.75	0.001	0	0.1	0.232885793	0.767108709	1.616438555	22.37626751	0.999994502	0.232885793	0.767108709	1.616438555	22.37626751	0.999994502
0.75	0.001	0	0.25	0.044976433	0.955015245	1.159267036	12.69386773	0.999991677	0.044976433	0.955015245	1.159267036	12.69386773	0.999991677
0.75	0.001	0	0.5	0.004223253	0.99576684	1.023535071	8.95155646	0.999990094	0.004223253	0.99576684	1.023535071	8.95155646	0.999990094
0.75	0.001	0	0.75	0.000441915	0.999554929	1.003434434	7.532812026	0.999996844	0.000441915	0.999554929	1.003434434	7.532812026	0.999996844
0.75	0.001	0	0.9	0.000115433	0.999881115	1.001052082	7.02557688	0.999996548	0.000115433	0.999881115	1.001052082	7.02557688	0.999996548
0.75	0.001	0	1	4.73E-05	0.999951639	1.000473231	6.744594477	0.999998902	4.73E-05	0.999951639	1.000473231	6.744594477	0.999998902
0.75	0.001	0.25	0	0.938242105	0.061742541	340.8978832	1913.145073	0.999984646	0.999428208	0.000561794	9.352734577	1956.183534	0.999990002
0.75	0.001	0.25	0.1	0.023807674	0.976183564	1.35443841	44.87610406	0.999991238	0.262295451	0.737695209	2.555169689	59.10246883	0.99999066
0.75	0.001	0.25	0.25	0.007688094	0.992302554	1.067469421	18.43525971	0.999990648	0.045549661	0.954442426	1.169459118	21.73166563	0.999992088
0.75	0.001	0.25	0.5	0.001364875	0.998625513	1.013246135	9.664843044	0.999990388	0.00427941	0.995713551	1.024505608	9.608973699	0.999992962
0.75	0.001	0.25	0.75	0.000252615	0.999743078	1.002760154	7.795956318	0.999995693	0.000449707	0.999548382	1.003614848	7.815226008	0.999998089
0.75	0.001	0.25	0.9	9.23E-05	0.999905794	1.001073064	7.231526159	0.99999814	0.000117806	0.999880602	1.001115885	7.213585717	0.999998408
0.75	0.001	0.25	1	4.73E-05	0.999948975	1.000569979	6.936106589	0.999996244	4.83E-05	0.999947441	1.000504468	6.894722876	0.999995771
0.75	0.001	0.5	0	0.836602534	0.163361443	676.1915387	1798.039986	0.999963977	0.999633946	0.000356059	7.070225911	1938.197574	0.999990005
0.75	0.001	0.5	0.1	0.003094952	0.99689565	3.045745762	87.44046288	0.999990602	0.551353293	0.448637143	8.804598719	136.7411536	0.999990436
0.75	0.001	0.5	0.25	0.001386367	0.998604381	1.055031623	36.31769304	0.999990748	0.051870348	0.948119914	2.133934099	53.47408618	0.999990262
0.75	0.001	0.5	0.5	0.000443736	0.999547013	1.007745505	13.66428377	0.999990748	0.004343494	0.995648272	1.027711587	18.06970232	0.999991766
0.75	0.001	0.5	0.75	0.000144476	0.999851081	1.002276311	8.412946917	0.999995558	0.000457734	0.999536713	1.004096877	8.88818137	0.999994447
0.75	0.001	0.5	0.9	7.39E-05	0.999922889	1.001104612	7.551833078	0.99999677	0.000120229	0.999877092	1.001284687	7.910296227	0.999997321
0.75	0.001	0.5	1	4.73E-05	0.999950527	1.000682901	7.185943624	0.9999978	4.94E-05	0.999946474	1.000587336	7.472325497	0.999995892
0.75	0.001	0.75	0	0.754602039	0.24534919	882.2097683	1702.509898	0.999951229	0.999715096	0.000274913	6.037715038	1924.715094	0.999990009
0.75	0.001	0.75	0.1	0.000901138	0.999089059	37.33534519	191.9903975	0.999990197	0.861022671	0.138967368	12.83240087	318.0295785	0.999990039
0.75	0.001	0.75	0.25	0.000265143	0.999725048	1.953892126	80.03954273	0.999990191	0.168553623	0.831436506	14.3187258	138.0258937	0.99999013
0.75	0.001	0.75	0.5	0.00014483	0.999845704	1.006443848	28.4430765	0.999990535	0.004525521	0.995464841	1.326429189	57.25898285	0.999990362
0.75	0.001	0.75	0.75	8.27E-05	0.999908466	1.001935615	9.847443712	0.999991132	0.000466058	0.999525541	1.00503995	13.418423	0.999991599
0.75	0.001	0.75	0.9	5.91E-05	0.999934971	1.001149327	8.063422437	0.999994082	0.000122709	0.999872972	1.001599479	9.29518599	0.999995681
0.75	0.001	0.75	1	4.73E-05	0.999950369	1.000815266	7.513058552	0.999997649	5.05E-05	0.999947521	1.000741935	8.435626968	0.999998049
0.75	0.001	1	0	0.691846398	0.308097392	1018.452889	1626.314476	0.999943791	0.999756632	0.000233374	5.456591765	1914.71673	0.999990006
0.75	0.001	1	0.1	0.624274108	0.375664556	1139.146378	1530.360667	0.999938664	0.998154479	0.001835527	23.5245311	1980.131915	0.999990007
0.75	0.001	1	0.25	0.478441791	0.521494073	1360.910621	1302.694704	0.999935864	0.987399845	0.012590165	106.4955126	1977.730927	0.99999001
0.75	0.001	1	0.5	0.131993711	0.86797661	1809.332981	585.4030615	0.999970322	0.900220225	0.099755932	489.0771881	1874.667931	0.999976157
0.75	0.001	1	0.75	0.000891312	0.99909869	1873.389211	23.02518283	0.999990001	0.412071402	0.587865098	1478.13864	1211.190207	0.9999365
0.75	0.001	1	0.9	4.73E-05	0.999945032	1.001213077	8.937034867	0.99999233	0.000125258	0.999864755	1.002513365	15.13881871	0.999990013
0.75	0.001	1	1	4.73E-05	0.99994777	1.000972426	7.969660739	0.999995057	5.17E-05	0.999945703	1.001015181	10.38508194	0.999997368
0.75	0.002	0	0	0.998995005	0.000995005	13.14728346	1968.889644	0.999990009	0.998995005	0.000995005	13.14728346	1968.889644	0.999990009
0.75	0.002	0	0.1	0.232885793	0.767108709	1.616438555	22.37626751	0.999994502	0.232885793	0.767108709	1.616438555	22.37626751	0.999994502
0.75	0.002	0	0.25	0.044976433	0.955015245	1.159267036	12.69386773	0.999991677	0.044976433	0.955015245	1.159267036	12.69386773	0.999991677
0.75	0.002	0	0.5	0.004223253	0.99576684	1.023535071	8.95155646	0.999990094	0.004223253	0.99576684	1.023535071	8.95155646	0.999990094
0.75	0.002	0	0.75	0.000441915	0.999554929	1.003434434	7.532812026	0.999996844	0.000441915	0.999554929	1.003434434	7.532812026	0.999996844
0.75	0.002	0	0.9	0.000115433	0.999881115	1.001052082	7.02557688	0.999996548	0.000115433	0.999881115	1.001052082	7.02557688	0.999996548
0.75	0.002	0	1	4.73E-05	0.999951639	1.000473231	6.744594477	0.999998902	4.73E-05	0.999951639	1.000473231	6.744594477	0.999998902
0.75	0.002	0.25	0	0.942924119	0.057061699	317.3227706	1912.385527	0.999985818	0.999487785	0.000502215	8.719760393	1952.394499	0.99999
0.75	0.002	0.25	0.1	0.024611698	0.975378604	1.51251665	46.7634027	0.999990302	0.282135887	0.717855035	2.987660615	60.84642097	0.999990922
0.75	0.002	0.25	0.25	0.007808721	0.992183189	1.076425778	20.52381945	0.99999191	0.046155492	0.953835966	1.182822061	23.7109898	0.999991458
0.75	0.002	0.25	0.5	0.001386979	0.998607501	1.014668365	10.57640148	0.99999448	0.004336169	0.995654956	1.025506229	9.924958574	0.999991124
0.75	0.002	0.25	0.75	0.000257447	0.999735849	1.003176039	8.165409963	0.999993296	0.000457603	0.999539693	1.00380147	7.935653716	0.999997297
0.75	0.002	0.25	0.9	9.43E-05	0.999897428	1.001273226	7.482797695	0.999991732	0.000120217	0.999877745	1.001182352	7.3138085	0.999997962
0.75	0.002	0.25	1	4.83E-05	0.999949995	1.00069179	7.150985785	0.999998333	4.94E-05	0.999945278	1.000537175	6.990185829	0.999994693
0.75	0.002	0.5	0	0.873097294	0.126873691	565.0211272	1831.794597	0.999970985	0.999681729	0.000308274	6.47154702	1931.015871	0.999990003
0.75	0.002	0.5	0.1	0.003777254	0.996212963	5.736634411	93.83980757	0.999990217	0.627165919	0.372824167	8.548240235	138.7095161	0.999990085
0.75	0.002	0.5	0.25	0.001452906	0.998537493	1.170735152	41.42991572	0.999990399	0.061136205	0.938854657	3.109673572	56.29671254	0.999990863
0.75	0.002	0.5	0.5	0.000460344	0.999532062	1.011097381	18.03119398	0.999992405	0.004469731	0.995522954	1.03434373	23.09034093	0.999992685
0.75	0.002	0.5	0.75	0.000150413	0.999840343	1.003116406	9.791624231	0.999990756	0.000474015	0.999517624	1.004856977	9.569464831	0.999991639
0.75	0.002	0.5	0.9	7.71E-05	0.999915221	1.001562732	8.300360714	0.999992341	0.000125185	0.999865802	1.001554164	8.270038001	0.999990986
0.75	0.002	0.5	1	4.94E-05	0.999943937	1.00099231	7.735552158	0.999993374	5.16E-05	0.999939289	1.000721304	7.745122422	0.999990939
0.75	0.002	0.75	0	0.824722943	0.17523918	706.0522961	1778.520911	0.999962123	0.999754186	0.000235817	5.500871485	1915.418213	0.999990003
0.75	0.002	0.75	0.1	0.002751	0.997239014	54.34803953	213.8692875	0.999990014	0.895777488	0.104212552	11.03943488	319.3943794	0.99999004
0.75	0.002	0.75	0.25	0.000342511	0.999647998	6.07397203	93.55077024	0.999990509	0.26271747	0.737272793	14.7248489	143.5195011	0.999990263
0.75	0.002	0.75	0.5	0.000155001	0.999836231	1.086050638	45.10395351	0.999991232	0.005330615	0.994660326	2.664068723	63.31173181	0.999990941
0.75	0.002	0.75	0.75	8.81E-05	0.999902978	1.003565383	16.13546904	0.999991113	0.000491493	0.999500017	1.00781289	24.66415294	0.99999151
0.75	0.002	0.75	0.9	6.31E-05	0.999928781	1.00198914	10.02710235	0.999991913	0.000130365	0.999864868	1.002369994	10.79335894	0.999995233
0.75	0.002	0.75	1	5.06E-05	0.999943193	1.00142022	8.720188997	0.999993753	5.40E-05	0.999940723	1.001121147	9.232355862	0.999994699
0.75	0.002	1	0	0.790648078	0.209308461	796.1101601	1741.3684	0.99995654	0.999793454	0.000196548	4.939943477	1903.101796	0.999990002
0.75	0.002	1	0.1	0.760253704	0.239698663	863.9493723	1700.862392	0.999952367	0.998656062	0.001333947	18.48271357	1975.98269	0.999990009
0.75	0.002	1	0.25	0.700427575	0.299518105	984.6193302	1618.158992	0.99994568	0.99197223	0.00801777	75.3003249	1982.955858	0.99999
0.75	0.002	1	0.5	0.530198977	0.469738333	1263.326657	1357.883804	0.99993731	0.945060121	0.054925991	324.325173	1929.481037	0.999986111
0.75	0.002	1	0.75	0.131192633	0.868779432	1754.808179	537.9047567	0.999972065	0.739531044	0.26041817	918.050353	1685.143162	0.999949214
0.75	0.002	1	0.9	0.000194356	0.999795646	1398.776728	19.19499525	0.999990001	0.234075886	0.765876459	1722.742727	870.3618537	0.999952345
0.75	0.002	1	1	5.17E-05	0.999942428	1.002135337	10.8196431	0.999994141	5.64E-05	0.999935027	1.002129353	15.21961476	0.999991439
0.75	0.005	0	0	0.998995005	0.000995005	13.14728346	1968.889644	0.999990009	0.998995005	0.000995005	13.14728346	1968.889644	0.999990009
0.75	0.005	0	0.1	0.232885793	0.767108709	1.616438555	22.37626751	0.999994502	0.232885793	0.767108709	1.616438555	22.37626751	0.999994502
0.75	0.005	0	0.25	0.044976433	0.955015245	1.159267036	12.69386773	0.999991677	0.044976433	0.955015245	1.159267036	12.69386773	0.999991677
0.75	0.005	0	0.5	0.004223253	0.99576684	1.023535071	8.95155646	0.999990094	0.004223253	0.99576684	1.023535071	8.95155646	0.999990094
0.75	0.005	0	0.75	0.000441915	0.999554929	1.003434434	7.532812026	0.999996844	0.000441915	0.999554929	1.003434434	7.532812026	0.999996844
0.75	0.005	0	0.9	0.000115433	0.999881115	1.001052082	7.02557688	0.999996548	0.000115433	0.999881115	1.001052082	7.02557688	0.999996548
0.75	0.005	0	1	4.73E-05	0.999951639	1.000473231	6.744594477	0.999998902	4.73E-05	0.999951639	1.000473231	6.744594477	0.999998902
0.75	0.005	0.25	0	0.961283347	0.038706656	241.9289705	1939.370952	0.999990003	0.999571773	0.000418234	7.774091426	1945.394584	0.999990007
0.75	0.005	0.25	0.1	0.02699816	0.972992901	1.917266783	49.82163205	0.999991061	0.32797555	0.672015087	3.677704396	63.11542151	0.999990637
0.75	0.005	0.25	0.25	0.008185227	0.991807972	1.108794452	23.35599228	0.999993199	0.048137663	0.951855176	1.236351953	25.95307076	0.999992839
0.75	0.005	0.25	0.5	0.001455512	0.998534987	1.019908063	13.07870408	0.999990499	0.004510119	0.995480167	1.028697763	10.72620581	0.999990285
0.75	0.005	0.25	0.75	0.000272441	0.999719984	1.004754807	9.585712881	0.999992425	0.000481931	0.999511975	1.004399491	8.198816488	0.999993906
0.75	0.005	0.25	0.9	0.000100392	0.999893344	1.002066928	8.51123387	0.999993736	0.000127685	0.999868822	1.001398267	7.509683562	0.999996506
0.75	0.005	0.25	1	5.17E-05	0.999945138	1.00119216	7.993311805	0.999996811	5.28E-05	0.99993892	1.000644497	7.168309889	0.999991708
0.75	0.005	0.5	0	0.928388836	0.071593488	387.513726	1906.007947	0.999982324	0.999744814	0.000245196	5.63665027	1918.053188	0.99999001
0.75	0.005	0.5	0.1	0.007010158	0.992980027	11.72432105	103.7638468	0.999990184	0.727029113	0.272961176	7.738330585	140.6684394	0.99999029
0.75	0.005	0.5	0.25	0.001747998	0.998243074	1.855661164	46.80529702	0.999991073	0.092995918	0.906995577	4.876042312	59.99731	0.999991494
0.75	0.005	0.5	0.5	0.000517544	0.999474873	1.058830082	26.11207959	0.999992417	0.004910048	0.995082187	1.096868484	27.89415278	0.999992236
0.75	0.005	0.5	0.75	0.000169742	0.999822798	1.010560617	17.6973278	0.99999254	0.000525786	0.999468189	1.00789389	11.70944873	0.999993975
0.75	0.005	0.5	0.9	8.76E-05	0.999905508	1.004810258	13.69073972	0.999993126	0.000141046	0.999851742	1.002626332	9.131827722	0.999992788
0.75	0.005	0.5	1	5.65E-05	0.999937963	1.003038213	11.55490282	0.999994415	5.88E-05	0.999932399	1.00126524	8.353560923	0.999991241
0.75	0.005	0.75	0	0.90849463	0.091483219	464.808247	1887.205687	0.999977849	0.999805772	0.00018423	4.760131501	1898.416088	0.999990002
0.75	0.005	0.75	0.1	0.018302755	0.981687365	60.44245908	246.2848462	0.99999012	0.931896812	0.068093394	8.774464556	320.5838443	0.999990207
0.75	0.005	0.75	0.25	0.001094089	0.998896327	17.9929022	108.8903901	0.999990416	0.434192417	0.565797686	13.31014531	149.1760742	0.999990103
0.75	0.005	0.75	0.5	0.00022355	0.999767542	3.14284996	58.58834401	0.999991092	0.011234254	0.988756464	7.286578517	70.53827322	0.999990718
0.75	0.005	0.75	0.75	0.000109899	0.999880925	1.268211764	40.38210932	0.999990824	0.000585416	0.999406165	1.148507081	40.95425886	0.999991581
0.75	0.005	0.75	0.9	7.75E-05	0.999914347	1.079239686	33.62689526	0.99999184	0.00015591	0.999835012	1.008126017	20.00158513	0.999990922
0.75	0.005	0.75	1	6.19E-05	0.999928918	1.035119392	29.41427877	0.999990852	6.55E-05	0.999928947	1.003426602	12.20541885	0.99999447
0.75	0.005	1	0	0.895464703	0.104510306	512.2808679	1875.200902	0.999975009	0.999836542	0.000153466	4.274339806	1883.772289	0.999990008
0.75	0.005	1	0.1	0.886523612	0.113449561	540.9275915	1864.420514	0.999973173	0.999130342	0.00085966	13.32030989	1967.5031	0.999990002
0.75	0.005	1	0.25	0.871364497	0.12860567	587.2755273	1846.00918	0.999970167	0.995684634	0.004305372	46.3698632	1985.067195	0.999990006
0.75	0.005	1	0.5	0.839904889	0.160059465	675.9956574	1807.246079	0.999964354	0.974908461	0.02508154	183.2107415	1965.38885	0.999990002
0.75	0.005	1	0.75	0.796733436	0.20322386	784.9285398	1752.776615	0.999957296	0.906084328	0.093892946	475.4247127	1886.922448	0.999977274
0.75	0.005	1	0.9	0.761808674	0.23814368	864.6875784	1707.567627	0.999952354	0.796357168	0.20359978	792.1687161	1759.181192	0.999956948
0.75	0.005	1	1	0.732666006	0.26728274	926.6457175	1669.011475	0.999948746	0.631468928	0.368469518	1138.998677	1550.586368	0.999938446
0.75	0.01	0	0	0.998995005	0.000995005	13.14728346	1968.889644	0.999990009	0.998995005	0.000995005	13.14728346	1968.889644	0.999990009
0.75	0.01	0	0.1	0.232885793	0.767108709	1.616438555	22.37626751	0.999994502	0.232885793	0.767108709	1.616438555	22.37626751	0.999994502
0.75	0.01	0	0.25	0.044976433	0.955015245	1.159267036	12.69386773	0.999991677	0.044976433	0.955015245	1.159267036	12.69386773	0.999991677
0.75	0.01	0	0.5	0.004223253	0.99576684	1.023535071	8.95155646	0.999990094	0.004223253	0.99576684	1.023535071	8.95155646	0.999990094
0.75	0.01	0	0.75	0.000441915	0.999554929	1.003434434	7.532812026	0.999996844	0.000441915	0.999554929	1.003434434	7.532812026	0.999996844
0.75	0.01	0	0.9	0.000115433	0.999881115	1.001052082	7.02557688	0.999996548	0.000115433	0.999881115	1.001052082	7.02557688	0.999996548
0.75	0.01	0	1	4.73E-05	0.999951639	1.000473231	6.744594477	0.999998902	4.73E-05	0.999951639	1.000473231	6.744594477	0.999998902
0.75	0.01	0.25	0	0.972612561	0.027377447	188.7074633	1956.309289	0.999990009	0.999637503	0.0003525	6.983908629	1937.799618	0.999990003
0.75	0.01	0.25	0.1	0.03098903	0.969002428	2.445518476	52.05036706	0.999991458	0.384168268	0.61582189	4.160714671	64.73241998	0.999990158
0.75	0.01	0.25	0.25	0.008808929	0.9911839	1.154275728	24.44903615	0.99999283	0.05186606	0.948123964	1.348933165	27.45150845	0.999990024
0.75	0.01	0.25	0.5	0.001573472	0.998419979	1.027676383	14.30822869	0.999993451	0.004812701	0.995180742	1.034704702	11.90436504	0.999993443
0.75	0.01	0.25	0.75	0.000298926	0.999695334	1.007594851	10.87678658	0.999994261	0.000524663	0.999472134	1.005528623	8.518220989	0.999996797
0.75	0.01	0.25	0.9	0.00011125	0.999882225	1.003728665	9.776010068	0.999993475	0.000140935	0.999852201	1.001816245	7.716948666	0.999993137
0.75	0.01	0.25	1	5.77E-05	0.999938591	1.002357353	9.227710506	0.999996245	5.88E-05	0.999939607	1.000856216	7.339489539	0.999998425
0.75	0.01	0.5	0	0.955116228	0.044872296	279.6754118	1940.628011	0.999988524	0.999790076	0.000199929	4.989341048	1904.485875	0.999990005
0.75	0.01	0.5	0.1	0.015343085	0.984647319	15.68281432	110.9560639	0.999990405	0.795056986	0.204933227	6.883005623	141.744154	0.999990212
0.75	0.01	0.5	0.25	0.002472779	0.997518807	3.120541808	49.89291437	0.999991586	0.148182901	0.851808657	5.912143618	62.661128	0.999991557
0.75	0.01	0.5	0.5	0.000637063	0.999355194	1.21432626	28.12883789	0.999992257	0.005933966	0.994058373	1.371287272	30.43756873	0.999992339
0.75	0.01	0.5	0.75	0.000207945	0.999785562	1.046366507	20.38167446	0.999993508	0.000623047	0.999370111	1.017292167	15.66951661	0.999993158
0.75	0.01	0.5	0.9	0.000108205	0.999882719	1.022959278	17.44661007	0.999990924	0.000171092	0.99982368	1.005623374	10.57597281	0.999994771
0.75	0.01	0.5	1	7.02E-05	0.99992374	1.015242722	15.86156383	0.999993942	7.26E-05	0.999921777	1.002807119	9.251529961	0.999994401
0.75	0.01	0.75	0	0.945521207	0.054464979	325.1387017	1932.495559	0.999986186	0.999841713	0.000148295	4.200897627	1880.99438	0.999990008
0.75	0.01	0.75	0.1	0.066877715	0.933112516	55.91440471	268.3895059	0.999990231	0.951630561	0.048359667	7.254043107	321.1061423	0.999990229
0.75	0.01	0.75	0.25	0.004772591	0.995217757	23.16530061	118.7439858	0.999990348	0.576418461	0.42357179	11.46809393	152.2390205	0.999990251
0.75	0.01	0.75	0.5	0.000534209	0.999456328	7.466414034	64.21603973	0.999990538	0.03138055	0.968610415	9.981926474	75.7575645	0.999990965
0.75	0.01	0.75	0.75	0.000186462	0.999804517	2.869809335	45.09493551	0.999990978	0.000919568	0.999071492	2.60455919	46.58213785	0.99999106
0.75	0.01	0.75	0.9	0.000120087	0.999871798	1.902396847	38.52024215	0.999991884	0.000212703	0.999778067	1.150257348	35.33743465	0.99999077
0.75	0.01	0.75	1	9.27E-05	0.999898774	1.562506131	35.16276165	0.999991508	8.98E-05	0.999902329	1.024710974	22.59320043	0.999992089
0.75	0.01	1	0	0.939426245	0.060558475	352.6956493	1927.447169	0.99998472	0.999866039	0.000123968	3.780723458	1864.493527	0.999990007
0.75	0.01	1	0.1	0.935890465	0.064093431	366.9892008	1923.312095	0.999983896	0.999389925	0.000600081	10.2628326	1957.703224	0.999990006
0.75	0.01	1	0.25	0.930242954	0.069739642	389.1973758	1916.692406	0.999982596	0.997330953	0.002659049	31.72907286	1983.311051	0.999990002
0.75	0.01	1	0.5	0.919769683	0.080210551	428.5678763	1904.365936	0.999980234	0.986149282	0.013840721	116.5435895	1978.118359	0.999990002
0.75	0.01	1	0.75	0.907664474	0.092313111	471.528658	1890.034389	0.999977585	0.954288455	0.045699825	287.2607529	1943.385423	0.99998828
0.75	0.01	1	0.9	0.899419773	0.100556056	499.4350503	1880.220004	0.99997583	0.913075807	0.086902938	453.116989	1897.141959	0.999978744
0.75	0.01	1	1	0.893428958	0.106545622	519.097249	1873.060935	0.999974579	0.865401617	0.13456727	608.8259953	1843.063109	0.999968888
0.75	0.02	0	0	0.998995005	0.000995005	13.14728346	1968.889644	0.999990009	0.998995005	0.000995005	13.14728346	1968.889644	0.999990009
0.75	0.02	0	0.1	0.232885793	0.767108709	1.616438555	22.37626751	0.999994502	0.232885793	0.767108709	1.616438555	22.37626751	0.999994502
0.75	0.02	0	0.25	0.044976433	0.955015245	1.159267036	12.69386773	0.999991677	0.044976433	0.955015245	1.159267036	12.69386773	0.999991677
0.75	0.02	0	0.5	0.004223253	0.99576684	1.023535071	8.95155646	0.999990094	0.004223253	0.99576684	1.023535071	8.95155646	0.999990094
0.75	0.02	0	0.75	0.000441915	0.999554929	1.003434434	7.532812026	0.999996844	0.000441915	0.999554929	1.003434434	7.532812026	0.999996844
0.75	0.02	0	0.9	0.000115433	0.999881115	1.001052082	7.02557688	0.999996548	0.000115433	0.999881115	1.001052082	7.02557688	0.999996548
0.75	0.02	0	1	4.73E-05	0.999951639	1.000473231	6.744594477	0.999998902	4.73E-05	0.999951639	1.000473231	6.744594477	0.999998902
0.75	0.02	0.25	0	0.981362202	0.018627803	141.8603356	1968.748683	0.999990005	0.999702613	0.000287388	6.147264584	1927.354031	0.999990001
0.75	0.02	0.25	0.1	0.040101521	0.959889636	3.28775798	54.53954355	0.999991157	0.462537722	0.537452812	4.449625402	66.17941574	0.999990535
0.75	0.02	0.25	0.25	0.010177452	0.989814638	1.25082655	25.56258159	0.99999209	0.060483142	0.93950781	1.594854762	28.87718486	0.999990951
0.75	0.02	0.25	0.5	0.001826546	0.998167892	1.040671473	15.02950353	0.999994437	0.005468507	0.99452187	1.049663176	13.71182752	0.999990377
0.75	0.02	0.25	0.75	0.000357208	0.999638185	1.011475426	11.37413407	0.999995393	0.000618784	0.999376591	1.008319362	9.040912994	0.999995376
0.75	0.02	0.25	0.9	0.000135583	0.999859136	1.005906091	10.21457394	0.999994719	0.000170662	0.999826354	1.002891506	8.051813395	0.999997015
0.75	0.02	0.25	1	7.12E-05	0.999925631	1.003905312	9.648786696	0.999996849	7.25E-05	0.999923632	1.001418479	7.603986379	0.99999616
0.75	0.02	0.5	0	0.972652547	0.027337456	194.8122035	1962.328006	0.999990003	0.999831627	0.000158383	4.347790955	1886.664831	0.99999001
0.75	0.02	0.5	0.1	0.041143539	0.958846766	17.39475613	118.3586991	0.999990305	0.852919803	0.147070281	5.933241428	142.5271882	0.999990084
0.75	0.02	0.5	0.25	0.004880783	0.995110518	4.994801881	52.9937147	0.999991301	0.246747626	0.753243797	6.220652759	65.01523133	0.999991423
0.75	0.02	0.5	0.5	0.000972551	0.99902023	1.610234056	29.75612658	0.999992781	0.009303391	0.99068929	2.189576604	32.65327991	0.999992681
0.75	0.02	0.5	0.75	0.000308153	0.999684302	1.14801819	21.65191931	0.999992456	0.000872096	0.999118452	1.075876793	20.35161081	0.999990548
0.75	0.02	0.5	0.9	0.000161994	0.999831246	1.075451043	18.75909127	0.999993241	0.000247349	0.999745719	1.020036032	13.67154395	0.999993068
0.75	0.02	0.5	1	0.000106285	0.999883996	1.051034877	17.20726448	0.999990281	0.000108174	0.99988573	1.009915893	11.09043196	0.999993904
0.75	0.02	0.75	0	0.968258106	0.031731901	219.8853563	1959.256342	0.999990007	0.999873306	0.0001167	3.659563225	1858.64629	0.999990006
0.75	0.02	0.75	0.1	0.181417966	0.81857211	47.59906119	286.798104	0.999990076	0.966474714	0.033515339	5.909264723	321.4558428	0.999990053
0.75	0.02	0.75	0.25	0.023248192	0.976741918	23.53366886	128.3698427	0.99999011	0.705634083	0.294356455	9.42907446	154.3443841	0.999990538
0.75	0.02	0.75	0.5	0.002328346	0.997662204	10.8343525	69.19728344	0.99999055	0.094342091	0.905648318	10.32455179	80.58508147	0.999990409
0.75	0.02	0.75	0.75	0.000577231	0.999413573	5.534277379	48.57767967	0.999990804	0.003024492	0.996966612	5.94743395	51.05982889	0.999991105
0.75	0.02	0.75	0.9	0.000318838	0.999672318	3.835650479	41.54979554	0.999991157	0.000483015	0.99950722	2.76305903	41.00650282	0.999990235
0.75	0.02	0.75	1	0.000228206	0.999763122	3.07308341	37.99487254	0.999991328	0.000178808	0.999812661	1.610570026	35.42411858	0.999991468
0.75	0.02	1	0	0.965579548	0.034410458	234.68076	1957.403863	0.999990006	0.999894234	9.58E-05	3.284330966	1837.616151	0.999990003
0.75	0.02	1	0.1	0.964153558	0.035836449	241.769486	1955.794351	0.999990007	0.999581713	0.00040829	7.816222042	1943.470398	0.999990004
0.75	0.02	1	0.25	0.961932007	0.038057995	252.6245701	1953.277819	0.999990002	0.998357072	0.001632929	21.60123394	1978.595997	0.999990001
0.75	0.02	1	0.5	0.957988978	0.042000193	271.360431	1948.710484	0.999989171	0.992387825	0.007602175	72.9106642	1983.907665	0.99999
0.75	0.02	1	0.75	0.95370776	0.046280367	291.0113878	1943.726259	0.999988127	0.977209041	0.022780961	171.6894332	1969.386934	0.999990001
0.75	0.02	1	0.9	0.950954911	0.049032551	303.3012617	1940.516041	0.999987462	0.959880638	0.040108999	262.2092095	1950.74956	0.999989637
0.75	0.02	1	1	0.949034666	0.050952335	311.724895	1938.274221	0.999987001	0.942326771	0.057658623	341.0964637	1931.338103	0.999985394
0.75	0.03	0	0	0.998995005	0.000995005	13.14728346	1968.889644	0.999990009	0.998995005	0.000995005	13.14728346	1968.889644	0.999990009
0.75	0.03	0	0.1	0.232885793	0.767108709	1.616438555	22.37626751	0.999994502	0.232885793	0.767108709	1.616438555	22.37626751	0.999994502
0.75	0.03	0	0.25	0.044976433	0.955015245	1.159267036	12.69386773	0.999991677	0.044976433	0.955015245	1.159267036	12.69386773	0.999991677
0.75	0.03	0	0.5	0.004223253	0.99576684	1.023535071	8.95155646	0.999990094	0.004223253	0.99576684	1.023535071	8.95155646	0.999990094
0.75	0.03	0	0.75	0.000441915	0.999554929	1.003434434	7.532812026	0.999996844	0.000441915	0.999554929	1.003434434	7.532812026	0.999996844
0.75	0.03	0	0.9	0.000115433	0.999881115	1.001052082	7.02557688	0.999996548	0.000115433	0.999881115	1.001052082	7.02557688	0.999996548
0.75	0.03	0	1	4.73E-05	0.999951639	1.000473231	6.744594477	0.999998902	4.73E-05	0.999951639	1.000473231	6.744594477	0.999998902
0.75	0.03	0.25	0	0.985393534	0.014596469	117.8816632	1974.129971	0.999990002	0.999739407	0.000250598	5.64573719	1919.456431	0.999990005
0.75	0.03	0.25	0.1	0.050508313	0.949482784	3.890515481	56.11405426	0.999991096	0.517945001	0.482045261	4.484404633	66.91489217	0.999990262
0.75	0.03	0.25	0.25	0.011758634	0.988233868	1.359716307	26.30293648	0.999992502	0.070229686	0.929761214	1.822267726	29.69774751	0.999990901
0.75	0.03	0.25	0.5	0.002110902	0.997881029	1.056187797	15.52338011	0.99999193	0.006197457	0.993794605	1.068902919	14.89864962	0.999992062
0.75	0.03	0.25	0.75	0.000423892	0.999569194	1.015871738	11.68216798	0.999993086	0.000725317	0.99926914	1.01187464	9.512055574	0.999994457
0.75	0.03	0.25	0.9	0.000163902	0.999828034	1.008229538	10.45225833	0.999991936	0.000205081	0.999786469	1.004319967	8.348127622	0.99999155
0.75	0.03	0.25	1	8.72E-05	0.999907949	1.005465976	9.85148557	0.999995151	8.87E-05	0.999902873	1.002192007	7.836432757	0.999991542
0.75	0.03	0.5	0	0.979796596	0.020193404	155.0925071	1970.705882	0.999990001	0.999854677	0.000135324	3.971774723	1872.920771	0.99999
0.75	0.03	0.5	0.1	0.074691257	0.925299124	17.23624238	122.6575169	0.999990382	0.881239341	0.118751202	5.363584362	142.8392208	0.999990543
0.75	0.03	0.5	0.25	0.008855221	0.991136208	6.049846642	54.957785	0.999991428	0.325925563	0.674064786	6.066889784	66.17090482	0.999990349
0.75	0.03	0.5	0.5	0.001491671	0.998500486	2.052107826	30.79958264	0.999992157	0.014561637	0.985429036	2.8810792	33.89579305	0.999990673
0.75	0.03	0.5	0.75	0.000452276	0.999540803	1.293412705	22.41440587	0.99999308	0.001225342	0.998764726	1.21195158	22.1668757	0.999990068
0.75	0.03	0.5	0.9	0.000238218	0.999755712	1.154743978	19.48996051	0.99999393	0.000351572	0.999642154	1.055264699	16.2671705	0.999993726
0.75	0.03	0.5	1	0.000157367	0.999833533	1.105729903	17.94301717	0.9999909	0.000157219	0.999834994	1.026436319	12.92714064	0.999992212
0.75	0.03	0.75	0	0.977101634	0.022888373	172.1461309	1969.115729	0.999990007	0.999890577	9.94E-05	3.347127266	1841.846307	0.999990006
0.75	0.03	0.75	0.1	0.281817396	0.718172802	41.91231109	295.3045984	0.999990198	0.973372413	0.026617659	5.201016952	321.6014178	0.999990072
0.75	0.03	0.75	0.25	0.054296959	0.945693437	22.29222326	133.9109038	0.999990395	0.76905585	0.230934634	8.252471114	155.1863851	0.999990484
0.75	0.03	0.75	0.5	0.006694194	0.99329629	11.64150717	72.26096798	0.999990485	0.164830971	0.83515997	9.783231526	83.00857989	0.999990941
0.75	0.03	0.75	0.75	0.001561515	0.998429457	6.86810727	50.68381827	0.999990972	0.008187156	0.991804196	7.251931836	53.5259073	0.999991352
0.75	0.03	0.75	0.9	0.00080464	0.999185961	5.125789218	43.34542662	0.999990601	0.001211137	0.998778996	4.500695749	43.4254126	0.999990133
0.75	0.03	0.75	1	0.000550261	0.999441101	4.259094142	39.64011819	0.999991363	0.00039803	0.999592616	2.87740673	38.25223106	0.999990646
0.75	0.03	1	0	0.975507118	0.024482887	181.9878974	1968.180907	0.999990005	0.99990961	8.04E-05	2.996795977	1817.001495	0.999990008
0.75	0.03	1	0.1	0.974683919	0.025306085	186.5577199	1967.272558	0.999990004	0.999667026	0.000322978	6.638205096	1932.498179	0.999990004
0.75	0.03	1	0.25	0.973414622	0.026575387	193.5134365	1965.866697	0.99999001	0.998765384	0.001224617	17.2307865	1974.266323	0.999990002
0.75	0.03	1	0.5	0.971201036	0.02878897	205.3958295	1963.396933	0.999990006	0.994652052	0.005337951	55.0170556	1984.993781	0.999990003
0.75	0.03	1	0.75	0.968853645	0.031136356	217.6771654	1960.75883	0.99999	0.984719943	0.015270058	126.3699429	1977.324057	0.999990001
0.75	0.03	1	0.9	0.967374846	0.032615158	225.2574439	1959.089283	0.999990004	0.973914664	0.026075341	190.5163137	1966.196761	0.999990006
0.75	0.03	1	1	0.966357428	0.033632581	230.4062216	1957.937479	0.999990009	0.963464669	0.036525336	245.1395877	1955.069276	0.999990005
0.75	0.04	0	0	0.998995005	0.000995005	13.14728346	1968.889644	0.999990009	0.998995005	0.000995005	13.14728346	1968.889644	0.999990009
0.75	0.04	0	0.1	0.232885793	0.767108709	1.616438555	22.37626751	0.999994502	0.232885793	0.767108709	1.616438555	22.37626751	0.999994502
0.75	0.04	0	0.25	0.044976433	0.955015245	1.159267036	12.69386773	0.999991677	0.044976433	0.955015245	1.159267036	12.69386773	0.999991677
0.75	0.04	0	0.5	0.004223253	0.99576684	1.023535071	8.95155646	0.999990094	0.004223253	0.99576684	1.023535071	8.95155646	0.999990094
[truncated: 2,376 more rows]
