# Supplementary material for: Evolution of resistance under alternative models of selective interference
Source: J Evol Biol. 2021 Sep 25;34(10):1608–23. doi: 10.1111/jeb.13919 (PMC9293239; doi:10.1111/jeb.13919)
Supplement: Supplementary file 1 — Appendix S1 [file JEB-34-1608-s001.zip › SupportingInformation/Script2_simulations_deterministic.R]

########################################################################################################################################################################################

# Deterministic interference simulation 
#   examining the probability of and time to fixation/loss across frequencies of beneficial mutation at other locus 
#   locus B behaves deterministically whilst locus A behaves stochastically 


########################################################################################################################################################################################

# packages and setup for parallelization 
library(foreach)
library(doParallel)
registerDoParallel(20)  # use multicore, set to the number of our cores

# constant parameters 
n = 10^2 # effective population size 
max_t = 10*n # generations of simulation, default 10*n
d = 0.5 # wildtype penalty - NB: ONLY USED IF ADOPT RESISTIVITY FITNESS MODEL 

# parameters 
rset = c(0, 0.5, 0.75, 0.9, 1) # rate of allele disassociation 
sBset = c(0, 0.25, 0.5, 0.75, 1) # selection coefficients at other locus 
sAset = c(0, 0.1, 0.25, 0.5, 0.75, 0.9, 1) # selection coefficients at focal locus 
fBset_n100 = c(seq(0, 0.1, 0.01), seq(0.15, 0.25, 0.05), seq(0.3 ,1 ,0.1)) # starting frequencies at non-focal locus when n = 100
fBset_n1000 = c(0, 0.001, 0.002, 0.005, seq(0.01, 0.1, 0.01), seq(0.15, 0.25, 0.05), seq(0.3, 1, 0.1)) # starting frequencies at non-focal locus when n = 1000

# choose parameters 
# initial frequency of allele B set 
if(n == 100){ifBset = fBset_n100}
if(n == 1000){ifBset = fBset_n1000}
# fitness model 
fit_mod = "resistivity" # multiplicativity, additivity and resistivity   

# data to save 
runs = length(rset)*length(ifBset)*length(sBset)*length(sAset) # number of simulation runs 
savedata = matrix(0,runs,14)
savedata[,1] = rep(rset,each=(runs/length(rset)))
savedata[,2] = rep(rep(ifBset,each=(length(sBset)*length(sAset))),times=length(rset))
savedata[,3] = rep(rep(sBset,each=length(sAset)),times=(length(rset)*length(ifBset)))
savedata[,4] = rep(sAset,times=(length(rset)*length(ifBset)*length(sBset)))
colnames(savedata) = c("Recombinant Fraction (c)", "Starting Frequency of Other Allele (fB)", "Selection Coefficient Other Allele (sB)", "Selection coefficient of Focal Allele (sA)", 
                       "P(A_loss_B)", "P(A_fix_B)", "T(A_loss_B)", "T(A_fix_B)", "Complete",
                       "P(A_loss_b)", "P(A_fix_b)", "T(A_loss_b)", "T(A_fix_b)", "Complete")


########################################################################################################################################################################################

# run loop 

# parallized loop 
#out = foreach(k=1:runs) %dopar% {
out = foreach(c=savedata[,1], ifB=savedata[,2], sB=savedata[,3], sA=savedata[,4]) %dopar% {
  
  # fitness set 
  if(fit_mod == "multiplicativity"){
    wAB = (1 + sA)*(1 + sB)
    wAb = 1 + sA
    waB = 1 + sB
    wab = 1  
  }
  if(fit_mod == "additivity"){
    wAB = 1 + sA + sB
    wAb = 1 + sA
    waB = 1 + sB
    wab = 1 
  }
  if(fit_mod == "resistivity"){
    wAB = 1 - d*(1-sA)*(1-sB)
    wAb = 1 - d*(1-sA)
    waB = 1 - d*(1-sB)
    wab = 1 - d 
  }
  
  
  ######################################################################################################################################################################################
  
  # run simulation with mutation A in background B
  
  # initialize probability distribution of alleles at loci: univariate distribution of A and fixed frequency of B alleles 
  pfA = c(0, 1, rep(0,n-1))
  pfB = ifB
  
  # initialize probability distribution of time to extinction/fixation
  te_A = rep(0,max_t)
  tf_A = rep(0,max_t)
  
  # run loop 
  for(l in 1:max_t){
    
    ############################
    
    # selection changes allele frequency 
    
    # frequency of combinations 
    # allele frequencies 
    fA = seq(0,1,1/n)
    fB = pfB
    # calculate minAB 
    minAB = fA
    minAB[fB<fA] = fB
    # allele combination frequencies 
    fAB = fA*fB + (c^(l-1))*(minAB-fA*fB)
    fAb = fA - fAB
    faB = fB - fAB
    fab = (1-fA) - faB
    
    # calculate frequency after selection 
    wbar = fAB*wAB + fAb*wAb + faB*waB + fab*wab
    fA1 = (fAB*wAB +fAb*wAb)/wbar
    fB1 = (fAB*wAB + faB*waB)/wbar
    
    # sometimes a floating point error occurs which needs correction
    fA1[fA1>1] = 1
    fB1[fB1>1] = 1
    
    # start with empty distribution
    f_dist = rep(0,length(pfA))
    
    # sample post-selection allele frequencies  
    for(i in 1:(n+1)){
      f_dist = f_dist + pfA[i]*dbinom(seq(0,n),n,fA1[i])
    }
    
    # calculate probability of extinction/fixation at current time for A and B alleles 
    te_A[l] = sum(f_dist[1])-sum(pfA[1]) 
    tf_A[l] = sum(f_dist[n+1])-sum(pfA[n+1])
    
    # update new frequency probability distribution
    pfA = f_dist 
    pfB = sum(fB1*f_dist)
    
    # stop simulation if get sufficient frequency probability at extinction and fixation for A allele (which is the one we care about)
    if(sum(pfA[1],pfA[n+1])>0.99999){break}  
    
  }
  
  # output of simulation where A arises on background B
  out_B = c(pfA[1], pfA[n+1], sum(seq(1,max_t)*te_A)/sum(te_A), sum(seq(1,max_t)*tf_A)/sum(tf_A), sum(pfA[1],pfA[n+1]))
  
  
  ######################################################################################################################################################################################
  
  # run simulation with mutation A in background b - everything is the same as above except the frequency calculations 
  
  # initialize probability distribution of alleles at loci: univariate distribution of A and fixed frequency of B alleles 
  pfA = c(0, 1, rep(0,n-1))
  pfB = ifB
  
  # initialize probability distribution of time to extinction/fixation
  te_A = rep(0,max_t)
  tf_A = rep(0,max_t)
  
  # run loop 
  for(l in 1:max_t){
    
    ############################
    
    # selection changes allele frequency 
    
    # frequency of combinations 
    # allele frequencies 
    fA = seq(0,1,1/n)
    fB = pfB
    # calculate minAb
    minAb = fA
    minAb[(1-fB)<fA] = 1-fB
    # allele combination frequencies 
    fAb = fA*(1-fB) + (c^(l-1))*(minAb-fA*(1-fB))
    fAB = fA - fAb
    faB = fB - fAB
    fab = (1-fA) - faB
    
    # calculate frequency after selection 
    wbar = fAB*wAB + fAb*wAb + faB*waB + fab*wab
    fA1 = (fAB*wAB +fAb*wAb)/wbar
    fB1 = (fAB*wAB + faB*waB)/wbar
    
    # sometimes a floating point error occurs which needs correction
    fA1[fA1>1] = 1
    fB1[fB1>1] = 1
    
    # start with empty distribution
    f_dist = rep(0,length(pfA))
    
    # sample post-selection allele frequencies  
    for(i in 1:(n+1)){
      f_dist = f_dist + pfA[i]*dbinom(seq(0,n),n,fA1[i])
    }
    
    # calculate probability of extinction/fixation at current time for A and B alleles 
    te_A[l] = sum(f_dist[1])-sum(pfA[1]) 
    tf_A[l] = sum(f_dist[n+1])-sum(pfA[n+1]) 
    
    # update new frequency probability distribution
    pfA = f_dist 
    pfB = sum(fB1*f_dist)
    
    # stop simulation if get sufficient frequency probability at extinction and fixation for A allele (which is the one we care about)
    if(sum(pfA[1],pfA[n+1])>0.99999){break}  
    
  }
  
  # output of simulation where A arises on background b
  out_b = c(pfA[1], pfA[n+1], sum(seq(1,max_t)*te_A)/sum(te_A), sum(seq(1,max_t)*tf_A)/sum(tf_A), sum(pfA[1],pfA[n+1]))
  
  # give combined output 
  c(c,ifB,sB,sA,out_B,out_b)
  
}


##################################################################################################################################

# format output within savedata
savedata[1:runs,1:14] = t(as.data.frame(out))

# save the data file as .csv 
if(fit_mod!="resistivity"){write.csv(savedata,paste("SimData_deterministic_",fit_mod,"_t",max_t,"_n",n,".csv",sep=""),row.names=F)}
if(fit_mod=="resistivity"){write.csv(savedata,paste("SimData_deterministic_",fit_mod,"_t",max_t,"_n",n,"_d",100*d,".csv",sep=""),row.names=F)}


# END
