# Supplementary material for: Evolution of resistance under alternative models of selective interference
Source: J Evol Biol. 2021 Sep 25;34(10):1608–23. doi: 10.1111/jeb.13919 (PMC9293239; doi:10.1111/jeb.13919)
Supplement: Supplementary file 1 — Appendix S1 [file JEB-34-1608-s001.zip › SupportingInformation/Script3_maintextfigures.R]

# Plots of figures in the main text

#################################### Setup #################################### 

# install colour package 
library("viridis")

# data
# stochastic
sto_add_n100 = read.csv("SimData_stochastic_additive_t1000_n100.csv")
sto_mul_n100 = read.csv("SimData_stochastic_multiplicative_t1000_n100.csv")
det_add_n1000 = read.csv("SimData_deterministic_additive_t10000_n1000.csv")
det_mul_n1000 = read.csv("SimData_deterministic_multiplicative_t10000_n1000.csv")

# variables 
sAset = c(0, 0.1, 0.25, 0.5, 0.75, 0.9, 1) # selection coefficients at focal locus 
sBset = c(0, 0.25, 0.5, 0.75, 1) # selection coefficients at other locus 
rset = c(0, 0.5, 0.75, 0.9, 1) # rate of allele disassociation 
fBset_n100 = c(seq(0, 0.1, 0.01), seq(0.15, 0.25, 0.05), seq(0.3 ,1 ,0.1)) # starting frequencies at non-focal locus 
fBset_n1000 = c(0, 0.001, 0.002, 0.005, seq(0.01, 0.1, 0.01), seq(0.15, 0.25, 0.05), seq(0.3, 1, 0.1))


#################################### Figure 1: relative probability of fixation of allele A interlocus r=0.5 #################################### 

n = 1000 #100
dataa = det_add_n1000 #sto_add_n100
datam = det_mul_n1000 #sto_mul_n100
fBset = fBset_n1000 #fBset_n100
sBset = c(0.25,1)
rset = 0.5
labels = matrix(c("A","B","C","D"),2,2)
yint = matrix(c(0.989,0.89,0.725,0.45),2,2)

pdf(paste("Figure1_relPFIXA_interlocus.pdf",sep=""),width=6*2,height=6*2,family="sans")
par(mfrow=c(length(sBset),2))
par(mar=c(5,5,5,5)) # set margins 
for(i in 1:2){ # choose multiplicative or additive data
  if(i==1){data_i = datam[datam[,1]==0.5,]}
  if(i==2){data_i = dataa[dataa[,1]==0.5,]}
  for(j in 1:length(sBset)){
    data_ij = data_i[data_i[,3]==sBset[j],] # split the data by sB
    # plot figure 
    plot(-1,-1,xlim=c(0,1),ylim=c(yint[j,i],1+0.1*(1-yint[j,i])),xlab=expression('Initial Frequency of Allele '*italic('B')*' ('*italic('f'['B'])*')'),ylab=expression("Relative Probability of Fixation of Allele "*italic("A")),las=1,xaxs="i",yaxs="i",cex.lab=1.5)
    #points(c(0,1),c(1,1),type="l",lwd=6,col=viridis(length(sAset))[1],lty=3)
    text(-0.15,yint[j,i]+1.15*(1+0.1*(1-yint[j,i])-yint[j,i]),eval(labels[j,i]),xpd=NA,font=2,cex=2.5) # plot label 
    # heading detailing parameter space 
    if(i==1){
      grid(nx=10,ny=11,lty=1,col="gray90")
      if(j==1){title(expression("Multiplicative; "*italic("s"["B"])*"=0.25"),cex.main=1.75)}
      if(j==2){title(expression("Multiplicative; "*italic("s"["B"])*"=1"),cex.main=1.75)}
      for(k in 2:length(sAset)){
        #adj_pfix = fBset*data_ij[data_ij[,4]==sAset[k],6] + (1-fBset)*data_ij[data_ij[,4]==sAset[k],16]
        adj_pfix = fBset*data_ij[data_ij[,4]==sAset[k],6] + (1-fBset)*data_ij[data_ij[,4]==sAset[k],11]
        points(fBset,adj_pfix/adj_pfix[length(fBset)],type="l",lwd=6,col=viridis(length(sAset)-1)[k-1])
        box()
      }
      legend(0.75,yint[j,i]+0.45*(1-yint[j,i]),sAset[2:length(sAset)],pch=19,lwd=6,col=viridis(length(sAset)-1),title=expression(italic("s"["A"])),bg="white",box.col="white")
    }
    if(i==2){
      grid(nx=10,ny=12,lty=1,col="gray90")
      if(j==1){
        title(expression("Additive; "*italic("s"["B"])*"=0.25"),cex.main=1.75)
        legend(0.05,yint[j,i]+0.45*(1-yint[j,i]),sAset[2:length(sAset)],pch=19,lwd=6,col=viridis(length(sAset)-1),title=expression(italic("s"["A"])),bg="white",box.col="white")
      }
      if(j==2){
        title(expression("Additive; "*italic("s"["B"])*"=1"),cex.main=1.75)
        legend(0.75,yint[j,i]+0.95*(1-yint[j,i]),sAset[2:length(sAset)],pch=19,lwd=6,col=viridis(length(sAset)-1),title=expression(italic("s"["A"])),bg="white",box.col="white")
      }
      for(k in 2:length(sAset)){
        #adj_pfix = fBset*data_ij[data_ij[,4]==sAset[k],6] + (1-fBset)*data_ij[data_ij[,4]==sAset[k],16]
        adj_pfix = fBset*data_ij[data_ij[,4]==sAset[k],6] + (1-fBset)*data_ij[data_ij[,4]==sAset[k],11]
        points(fBset,adj_pfix/adj_pfix[1],type="l",lwd=6,col=viridis(length(sAset)-1)[k-1])
        box()
      }
    }    
  }
}
dev.off()


#################################### Figure 2: relative probability of fixation of allele A intralocus r=1 #################################### 

n = 1000 #100
dataa = det_add_n1000 #sto_add_n100
datam = det_mul_n1000 #sto_mul_n100
fBset = fBset_n1000 #fBset_n100
sBset = c(0.25,1)
rset = 1
labels = matrix(c("A","B","C","D"),2,2)
yint = matrix(c(0,0,0,0),2,2)

pdf(paste("Figure2_relPFIXA_intralocus.pdf",sep=""),width=6*2,height=6*2,family="sans")
par(mfrow=c(length(sBset),2))
par(mar=c(5,5,5,5)) # set margins 
for(i in 1:2){ # choose multiplicative or additive data
  if(i==1){data_i = datam[datam[,1]==1,]}
  if(i==2){data_i = dataa[dataa[,1]==1,]}
  for(j in 1:length(sBset)){
    data_ij = data_i[data_i[,3]==sBset[j],] # split the data by sB
    # plot figure 
    plot(-1,-1,xlim=c(0,1),ylim=c(yint[j,i],1+0.1*(1-yint[j,i])),xlab=expression('Initial Frequency of Allele '*italic('B')*' ('*italic('f'['B'])*')'),ylab=expression("Relative Probability of Fixation of Allele "*italic("A")),las=1,xaxs="i",yaxs="i",cex.lab=1.5)
    grid(nx=10,ny=11,lty=1,col="gray90")
    #points(c(0,1),c(1,1),type="l",lwd=6,col=viridis(length(sAset))[1],lty=3)
    text(-0.15,yint[j,i]+1.15*(1+0.1*(1-yint[j,i])-yint[j,i]),eval(labels[j,i]),xpd=NA,font=2,cex=2.5) # plot label 
    # heading detailing parameter space 
    if(i==1){
      if(j==1){title(expression("Multiplicative; "*italic("s"["B"])*"=0.25"),cex.main=1.75)}
      if(j==2){title(expression("Multiplicative; "*italic("s"["B"])*"=1"),cex.main=1.75)}
      for(k in 2:length(sAset)){
        #adj_pfix = fBset*data_ij[data_ij[,4]==sAset[k],6] + (1-fBset)*data_ij[data_ij[,4]==sAset[k],16]
        adj_pfix = fBset*data_ij[data_ij[,4]==sAset[k],6] + (1-fBset)*data_ij[data_ij[,4]==sAset[k],11]
        points(fBset,adj_pfix/adj_pfix[length(fBset)],type="l",lwd=6,col=viridis(length(sAset)-1)[k-1])
        box()
      }
    }
    if(i==2){
      if(j==1){
        title(expression("Additive; "*italic("s"["B"])*"=0.25"),cex.main=1.75)
      }
      if(j==2){
        title(expression("Additive; "*italic("s"["B"])*"=1"),cex.main=1.75)
      }
      for(k in 2:length(sAset)){
        #adj_pfix = fBset*data_ij[data_ij[,4]==sAset[k],6] + (1-fBset)*data_ij[data_ij[,4]==sAset[k],16]
        adj_pfix = fBset*data_ij[data_ij[,4]==sAset[k],6] + (1-fBset)*data_ij[data_ij[,4]==sAset[k],11]
        points(fBset,adj_pfix/adj_pfix[1],type="l",lwd=6,col=viridis(length(sAset)-1)[k-1])
        box()
      }
    }
    legend(0.75,yint[j,i]+0.45*(1-yint[j,i]),sAset[2:length(sAset)],pch=19,lwd=6,col=viridis(length(sAset)-1),title=expression(italic("s"["A"])),bg="white",box.col="white")
  }
}
dev.off()


#################################### Figure 3: relative average time to fixation of allele A interlocus r=0.5 #################################### 

n = 1000 #100
dataa = det_add_n1000 #sto_add_n100
datam = det_mul_n1000 #sto_mul_n100
fBset = fBset_n1000 #fBset_n100
sBset = c(0.25,1)
rset = 0.5
labels = matrix(c("A","B","C","D"),2,2)
yint = matrix(c(1.005,1.025,1.25,2),2,2)

pdf(paste("Figure3_relTFIXA_interlocus.pdf",sep=""),width=6*2,height=6*2,family="sans")
par(mfrow=c(length(sBset),2))
par(mar=c(5,5,5,5)) # set margins 
for(i in 1:2){ # choose multiplicative or additive data
  if(i==1){data_i = datam[datam[,1]==0.5,]}
  if(i==2){data_i = dataa[dataa[,1]==0.5,]}
  for(j in 1:length(sBset)){
    data_ij = data_i[data_i[,3]==sBset[j],] # split the data by sB
    # plot figure 
    plot(-1,-1,xlim=c(0,1),ylim=c(1+0.1*(1-yint[j,i]),yint[j,i]),xlab=expression('Initial Frequency of Allele '*italic('B')*' ('*italic('f'['B'])*')'),ylab=expression("Relative Average Time to Fixation of Allele "*italic("A")),las=1,xaxs="i",yaxs="i",cex.lab=1.5)
    grid(nx=10,ny=11,lty=1,col="gray90")
    #points(c(0,1),c(1,1),type="l",lwd=6,col=viridis(length(sAset))[1],lty=3)
    text(-0.15,1+0.1*(1-yint[j,i])+1.15*(yint[j,i]-(1+0.1*(1-yint[j,i]))),eval(labels[j,i]),xpd=NA,font=2,cex=2.5) # plot label 
    # heading detailing parameter space 
    if(i==1){
      if(j==1){title(expression("Multiplicative; "*italic("s"["B"])*"=0.25"),cex.main=1.75)}
      if(j==2){title(expression("Multiplicative; "*italic("s"["B"])*"=1"),cex.main=1.75)}
      for(k in 2:length(sAset)){
        #adj_pfix = fBset*data_ij[data_ij[,4]==sAset[k],8] + (1-fBset)*data_ij[data_ij[,4]==sAset[k],18]
        adj_pfix = fBset*data_ij[data_ij[,4]==sAset[k],8] + (1-fBset)*data_ij[data_ij[,4]==sAset[k],13]
        points(fBset,adj_pfix/adj_pfix[1],type="l",lwd=6,col=viridis(length(sAset)-1)[k-1])
        box()
      }
      legend(0.75,yint[j,i]+0.35*(1-yint[j,i]),sAset[2:length(sAset)],pch=19,lwd=6,col=viridis(length(sAset)-1),title=expression(italic("s"["A"])),bg="white",box.col="white")
    }
    if(i==2){
      if(j==1){
        title(expression("Additive; "*italic("s"["B"])*"=0.25"),cex.main=1.75)
      }
      if(j==2){
        title(expression("Additive; "*italic("s"["B"])*"=1"),cex.main=1.75)
      }
      for(k in 2:length(sAset)){
        #adj_pfix = fBset*data_ij[data_ij[,4]==sAset[k],8] + (1-fBset)*data_ij[data_ij[,4]==sAset[k],18]
        adj_pfix = fBset*data_ij[data_ij[,4]==sAset[k],8] + (1-fBset)*data_ij[data_ij[,4]==sAset[k],13]
        points(fBset,adj_pfix/adj_pfix[1],type="l",lwd=6,col=viridis(length(sAset)-1)[k-1])
        box()
      }
      legend(0.75,yint[j,i]+0.55*(1-yint[j,i]),sAset[2:length(sAset)],pch=19,lwd=6,col=viridis(length(sAset)-1),title=expression(italic("s"["A"])),bg="white",box.col="white")
    }
    
  }
}
dev.off()


#################################### Figure 4: relative average time to fixation of allele A intralocus r=1 #################################### 

n = 1000 #100
dataa = det_add_n1000 #sto_add_n100
datam = det_mul_n1000 #sto_mul_n100
fBset = fBset_n1000 #fBset_n100
sBset = c(0.25,1)
rset = 1
labels = matrix(c("A","B","C","D"),2,2)
yint = matrix(c(1.5,1.5,1.6,2.2),2,2)

pdf(paste("Figure4_relTFIXA_intralocus.pdf",sep=""),width=6*2,height=6*2,family="sans")
par(mfrow=c(length(sBset),2))
par(mar=c(5,5,5,5)) # set margins 
for(i in 1:2){ # choose multiplicative or additive data
  if(i==1){data_i = datam[datam[,1]==1,]}
  if(i==2){data_i = dataa[dataa[,1]==1,]}
  for(j in 1:length(sBset)){
    data_ij = data_i[data_i[,3]==sBset[j],] # split the data by sB
    # heading detailing parameter space 
    if(i==1){
      # plot figure 
      plot(-1,-1,xlim=c(0,1),ylim=c(1+0.1*(1-yint[j,i]),yint[j,i]),xlab=expression('Initial Frequency of Allele '*italic('B')*' ('*italic('f'['B'])*')'),ylab=expression("Relative Average Time to Fixation of Allele "*italic("A")),las=1,xaxs="i",yaxs="i",cex.lab=1.5)
      #points(c(0,1),c(1,1),type="l",lwd=6,col=viridis(length(sAset))[1],lty=3)
      text(-0.15,1+0.1*(1-yint[j,i])+1.15*(yint[j,i]-(1+0.1*(1-yint[j,i]))),eval(labels[j,i]),xpd=NA,font=2,cex=2.5) # plot label 
      grid(nx=10,ny=11,lty=1,col="gray90")
      if(j==1){title(expression("Multiplicative; "*italic("s"["B"])*"=0.25"),cex.main=1.75)}
      if(j==2){title(expression("Multiplicative; "*italic("s"["B"])*"=1"),cex.main=1.75)}
      for(k in 2:length(sAset)){
        #adj_pfix = fBset*data_ij[data_ij[,4]==sAset[k],8] + (1-fBset)*data_ij[data_ij[,4]==sAset[k],18]
        adj_pfix = fBset*data_ij[data_ij[,4]==sAset[k],8] + (1-fBset)*data_ij[data_ij[,4]==sAset[k],13]
        points(fBset,adj_pfix/adj_pfix[1],type="l",lwd=6,col=viridis(length(sAset)-1)[k-1])
        box()
      }
      legend(0.75,yint[j,i]+0.35*(1-yint[j,i]),sAset[2:length(sAset)],pch=19,lwd=6,col=viridis(length(sAset)-1),title=expression(italic("s"["A"])),bg="white",box.col="white")
    }
    if(i==2){
      # plot figure 
      plot(-1,-1,xlim=c(0,1),ylim=c(0.9,yint[j,i]),xlab=expression('Initial Frequency of Allele '*italic('B')*' ('*italic('f'['B'])*')'),ylab=expression("Relative Average Time to Fixation of Allele "*italic("A")),las=1,xaxs="i",yaxs="i",cex.lab=1.5)
      #points(c(0,1),c(1,1),type="l",lwd=6,col=viridis(length(sAset))[1],lty=3)
      text(-0.15,0.9+1.15*(yint[j,i]-0.9),eval(labels[j,i]),xpd=NA,font=2,cex=2.5) # plot label 
      grid(nx=10,ny=13,lty=1,col="gray90")
      if(j==1){
        title(expression("Additive; "*italic("s"["B"])*"=0.25"),cex.main=1.75)
      }
      if(j==2){
        title(expression("Additive; "*italic("s"["B"])*"=1"),cex.main=1.75)
      }
      for(k in 2:length(sAset)){
        #adj_pfix = fBset*data_ij[data_ij[,4]==sAset[k],8] + (1-fBset)*data_ij[data_ij[,4]==sAset[k],18]
        adj_pfix = fBset*data_ij[data_ij[,4]==sAset[k],8] + (1-fBset)*data_ij[data_ij[,4]==sAset[k],13]
        points(fBset,adj_pfix/adj_pfix[1],type="l",lwd=6,col=viridis(length(sAset)-1)[k-1])
        box()
      }
      legend(0.75,0.9+0.35*(yint[j,i]-0.9),sAset[2:length(sAset)],pch=19,lwd=6,col=viridis(length(sAset)-1),title=expression(italic("s"["A"])),bg="white",box.col="white")
    }
    
  }
}
dev.off()


# END
