# Supplementary material for: Evolution of resistance under alternative models of selective interference
Source: J Evol Biol. 2021 Sep 25;34(10):1608–23. doi: 10.1111/jeb.13919 (PMC9293239; doi:10.1111/jeb.13919)
Supplement: Supplementary file 1 — Appendix S1 [file JEB-34-1608-s001.zip › SupportingInformation/Script4_supportinginformationfigures.R]

# Plots of supplementary figures

#################################### Setup #################################### 

# install colour package 
library("viridis")

# data
# multiplicative 
sto_mul_n100 = read.csv("Datafile01_stochastic_multiplicative_t1000_n100.csv")
det_mul_n100 = read.csv("Datafile02_deterministic_multiplicative_t1000_n100.csv")
det_mul_n1000 = read.csv("Datafile03_deterministic_multiplicative_t10000_n1000.csv")
# additive 
sto_add_n100 = read.csv("Datafile04_stochastic_additive_t1000_n100.csv")
det_add_n100 = read.csv("Datafile05_deterministic_additive_t1000_n100.csv")
det_add_n1000 = read.csv("Datafile06_deterministic_additive_t10000_n1000.csv")
# resistive
sto_res_n100_d50 = read.csv("Datafile07_stochastic_resistive_t1000_n100_d50.csv")
det_res_n100_d50 = read.csv("Datafile08_deterministic_resistive_t1000_n100_d50.csv")
det_res_n1000_d50 = read.csv("Datafile09_deterministic_resistive_t10000_n1000_d50.csv")
sto_res_n100_d90 = read.csv("Datafile10_stochastic_resistive_t1000_n100_d90.csv")
det_res_n100_d90 = read.csv("Datafile11_deterministic_resistive_t1000_n100_d90.csv")
det_res_n1000_d90 = read.csv("Datafile12_deterministic_resistive_t10000_n1000_d90.csv")


# variables 
rset = c(0, 0.5, 0.75, 0.9, 1) # rate of allele disassociation 
sBset = c(0, 0.25, 0.5, 0.75, 1) # selection coefficients at other locus 
sAset = c(0, 0.1, 0.25, 0.5, 0.75, 0.9, 1) # selection coefficients at focal locus 
fBset_n100 = c(seq(0, 0.1, 0.01), seq(0.15, 0.25, 0.05), seq(0.3 ,1 ,0.1)) # starting frequencies at non-focal locus 
fBset_n1000 = c(0, 0.001, 0.002, 0.005, seq(0.01, 0.1, 0.01), seq(0.15, 0.25, 0.05), seq(0.3, 1, 0.1))

# panel labels 
panlab = t(matrix(LETTERS[1:25],length(sBset),length(rset)))


#################################### Figure S1 Probability of fixation of allele A with stochastic, multiplicative and n=100 #################################### 

n = 100
data = sto_mul_n100
fBset = fBset_n100

pdf(paste("FigureS01_PFIXA_stochastic_multiplicative_t1000_n100.pdf",sep=""),width=5*length(rset),height=5*length(sBset),family="Times")
par(mfrow=c(length(sBset),length(rset)))
par(mar=c(5,5,5,5)) # set margins 
for(i in 1:length(sBset)){
  data_i = data[data[,3]==sBset[i],] # split the data by c
  for(j in 1:length(rset)){
    data_ij = data_i[data_i[,1]==rset[j],] # split the data by sA
    # plot figure 
    plot(c(-1),c(-1),xlim=c(0,1),ylim=c(0,1),xlab=expression('Initial Frequency of Allele '*italic('B')*' ('*italic('f'['B'])*')'),ylab=expression("Probability of Fixation"),las=1,xaxs="i",yaxs="i",cex.lab=2,cex.axis=1.5)
    text(-0.15,1.15,eval(panlab[i,j]),xpd=NA,font=2,cex=2.5) 
    grid(nx=10,ny=10,lty=1)
    title(paste("r=",rset[j]," ; sB=",sBset[i],sep=""),cex.main=2) # heading detailing parameter space 
    text(1.1,1,"sA",xpd=NA,font=2,cex=2) # column describing values 
    # lines 
    for(k in 1:length(sAset)){
      adj_pfix = fBset*data_ij[data_ij[,4]==sAset[k],6] + (1-fBset)*data_ij[data_ij[,4]==sAset[k],16]
      points(fBset,adj_pfix,type="l",lwd=6,col=viridis(length(sAset))[k])
      text(1.1,adj_pfix[length(fBset)],eval(sAset[k]),col=viridis(length(sAset))[k],xpd=NA,font=2,cex=1.5)
      box()
    }
  }
}
dev.off()


#################################### Figure S2 Probability of fixation of allele A with deterministic, multiplicative and n=100 #################################### 

n = 100
data = det_mul_n100
fBset = fBset_n100

pdf(paste("FigureS02_PFIXA_deterministic_multiplicative_t1000_n100.pdf",sep=""),width=5*length(rset),height=5*length(sBset),family="Times")
par(mfrow=c(length(sBset),length(rset)))
par(mar=c(5,5,5,5)) # set margins 
for(i in 1:length(sBset)){
  data_i = data[data[,3]==sBset[i],] # split the data by c
  for(j in 1:length(rset)){
    data_ij = data_i[data_i[,1]==rset[j],] # split the data by sA
    # plot figure 
    plot(c(-1),c(-1),xlim=c(0,1),ylim=c(0,1),xlab=expression('Initial Frequency of Allele '*italic('B')*' ('*italic('f'['B'])*')'),ylab=expression("Probability of Fixation"),las=1,xaxs="i",yaxs="i",cex.lab=2,cex.axis=1.5)
    text(-0.15,1.15,eval(panlab[i,j]),xpd=NA,font=2,cex=2.5) 
    grid(nx=10,ny=10,lty=1)
    title(paste("r=",rset[j]," ; sB=",sBset[i],sep=""),cex.main=2) # heading detailing parameter space 
    text(1.1,1,"sA",xpd=NA,font=2,cex=2) # column describing values 
    # lines 
    for(k in 1:length(sAset)){
      adj_pfix = fBset*data_ij[data_ij[,4]==sAset[k],6] + (1-fBset)*data_ij[data_ij[,4]==sAset[k],11]
      points(fBset,adj_pfix,type="l",lwd=6,col=viridis(length(sAset))[k])
      text(1.1,adj_pfix[length(fBset)],eval(sAset[k]),col=viridis(length(sAset))[k],xpd=NA,font=2,cex=1.5)
      box()
    }
  }
}
dev.off()


#################################### Figure S3 Probability of fixation of allele A with deterministic, multiplicative and n=1000 #################################### 

n = 1000
data = det_mul_n1000
fBset = fBset_n1000

pdf(paste("FigureS03_PFIXA_deterministic_multiplicative_t10000_n1000.pdf",sep=""),width=5*length(rset),height=5*length(sBset),family="Times")
par(mfrow=c(length(sBset),length(rset)))
par(mar=c(5,5,5,5)) # set margins 
for(i in 1:length(sBset)){
  data_i = data[data[,3]==sBset[i],] # split the data by c
  for(j in 1:length(rset)){
    data_ij = data_i[data_i[,1]==rset[j],] # split the data by sA
    # plot figure 
    plot(c(-1),c(-1),xlim=c(0,1),ylim=c(0,1),xlab=expression('Initial Frequency of Allele '*italic('B')*' ('*italic('f'['B'])*')'),ylab=expression("Probability of Fixation"),las=1,xaxs="i",yaxs="i",cex.lab=2,cex.axis=1.5)
    text(-0.15,1.15,eval(panlab[i,j]),xpd=NA,font=2,cex=2.5) 
    grid(nx=10,ny=10,lty=1)
    title(paste("r=",rset[j]," ; sB=",sBset[i],sep=""),cex.main=2) # heading detailing parameter space 
    text(1.1,1,"sA",xpd=NA,font=2,cex=2) # column describing values 
    # lines 
    for(k in 1:length(sAset)){
      adj_pfix = fBset*data_ij[data_ij[,4]==sAset[k],6] + (1-fBset)*data_ij[data_ij[,4]==sAset[k],11]
      points(fBset,adj_pfix,type="l",lwd=6,col=viridis(length(sAset))[k])
      text(1.1,adj_pfix[length(fBset)],eval(sAset[k]),col=viridis(length(sAset))[k],xpd=NA,font=2,cex=1.5)
      box()
    }
  }
}
dev.off()


#################################### Figure S4 Probability of fixation of allele A with stochastic, additive and n=100 #################################### 

n = 100
data = sto_add_n100
fBset = fBset_n100

pdf(paste("FigureS04_PFIXA_stochastic_additive_t1000_n100.pdf",sep=""),width=5*length(rset),height=5*length(sBset),family="Times")
par(mfrow=c(length(sBset),length(rset)))
par(mar=c(5,5,5,5)) # set margins 
for(i in 1:length(sBset)){
  data_i = data[data[,3]==sBset[i],] # split the data by c
  for(j in 1:length(rset)){
    data_ij = data_i[data_i[,1]==rset[j],] # split the data by sA
    # plot figure 
    plot(c(-1),c(-1),xlim=c(0,1),ylim=c(0,1),xlab=expression('Initial Frequency of Allele '*italic('B')*' ('*italic('f'['B'])*')'),ylab=expression("Probability of Fixation"),las=1,xaxs="i",yaxs="i",cex.lab=2,cex.axis=1.5)
    text(-0.15,1.15,eval(panlab[i,j]),xpd=NA,font=2,cex=2.5) 
    grid(nx=10,ny=10,lty=1)
    title(paste("r=",rset[j]," ; sB=",sBset[i],sep=""),cex.main=2) # heading detailing parameter space 
    text(1.1,1,"sA",xpd=NA,font=2,cex=2) # column describing values 
    # lines 
    for(k in 1:length(sAset)){
      adj_pfix = fBset*data_ij[data_ij[,4]==sAset[k],6] + (1-fBset)*data_ij[data_ij[,4]==sAset[k],16]
      points(fBset,adj_pfix,type="l",lwd=6,col=viridis(length(sAset))[k])
      text(1.1,adj_pfix[length(fBset)],eval(sAset[k]),col=viridis(length(sAset))[k],xpd=NA,font=2,cex=1.5)
      box()
    }
  }
}
dev.off()


#################################### Figure S5 Probability of fixation of allele A with deterministic, additive and n=100 #################################### 

n = 100
data = det_add_n100
fBset = fBset_n100

pdf(paste("FigureS05_PFIXA_deterministic_additive_t1000_n100.pdf",sep=""),width=5*length(rset),height=5*length(sBset),family="Times")
par(mfrow=c(length(sBset),length(rset)))
par(mar=c(5,5,5,5)) # set margins 
for(i in 1:length(sBset)){
  data_i = data[data[,3]==sBset[i],] # split the data by c
  for(j in 1:length(rset)){
    data_ij = data_i[data_i[,1]==rset[j],] # split the data by sA
    # plot figure 
    plot(c(-1),c(-1),xlim=c(0,1),ylim=c(0,1),xlab=expression('Initial Frequency of Allele '*italic('B')*' ('*italic('f'['B'])*')'),ylab=expression("Probability of Fixation"),las=1,xaxs="i",yaxs="i",cex.lab=2,cex.axis=1.5)
    text(-0.15,1.15,eval(panlab[i,j]),xpd=NA,font=2,cex=2.5) 
    grid(nx=10,ny=10,lty=1)
    title(paste("r=",rset[j]," ; sB=",sBset[i],sep=""),cex.main=2) # heading detailing parameter space 
    text(1.1,1,"sA",xpd=NA,font=2,cex=2) # column describing values 
    # lines 
    for(k in 1:length(sAset)){
      adj_pfix = fBset*data_ij[data_ij[,4]==sAset[k],6] + (1-fBset)*data_ij[data_ij[,4]==sAset[k],11]
      points(fBset,adj_pfix,type="l",lwd=6,col=viridis(length(sAset))[k])
      text(1.1,adj_pfix[length(fBset)],eval(sAset[k]),col=viridis(length(sAset))[k],xpd=NA,font=2,cex=1.5)
      box()
    }
  }
}
dev.off()


#################################### Figure S6 Probability of fixation of allele A with deterministic, additive and n=1000 #################################### 

n = 1000
data = det_add_n1000
fBset = fBset_n1000

pdf(paste("FigureS06_PFIXA_deterministic_additive_t10000_n1000.pdf",sep=""),width=5*length(rset),height=5*length(sBset),family="Times")
par(mfrow=c(length(sBset),length(rset)))
par(mar=c(5,5,5,5)) # set margins 
for(i in 1:length(sBset)){
  data_i = data[data[,3]==sBset[i],] # split the data by c
  for(j in 1:length(rset)){
    data_ij = data_i[data_i[,1]==rset[j],] # split the data by sA
    # plot figure 
    plot(c(-1),c(-1),xlim=c(0,1),ylim=c(0,1),xlab=expression('Initial Frequency of Allele '*italic('B')*' ('*italic('f'['B'])*')'),ylab=expression("Probability of Fixation"),las=1,xaxs="i",yaxs="i",cex.lab=2,cex.axis=1.5)
    text(-0.15,1.15,eval(panlab[i,j]),xpd=NA,font=2,cex=2.5) 
    grid(nx=10,ny=10,lty=1)
    title(paste("r=",rset[j]," ; sB=",sBset[i],sep=""),cex.main=2) # heading detailing parameter space 
    text(1.1,1,"sA",xpd=NA,font=2,cex=2) # column describing values 
    # lines 
    for(k in 1:length(sAset)){
      adj_pfix = fBset*data_ij[data_ij[,4]==sAset[k],6] + (1-fBset)*data_ij[data_ij[,4]==sAset[k],11]
      points(fBset,adj_pfix,type="l",lwd=6,col=viridis(length(sAset))[k])
      text(1.1,adj_pfix[length(fBset)],eval(sAset[k]),col=viridis(length(sAset))[k],xpd=NA,font=2,cex=1.5)
      box()
    }
  }
}
dev.off()


#################################### Figure S7 Average time to fixation of allele A with stochastic, multiplicative and n=100 #################################### 

n = 100
data = sto_mul_n100
fBset = fBset_n100

pdf(paste("FigureS07_TFIXA_stochastic_multiplicative_t1000_n100.pdf",sep=""),width=5*length(rset),height=5*length(sBset),family="Times")
par(mfrow=c(length(sBset),length(rset)))
par(mar=c(5,5,5,5)) # set margins 
for(i in 1:length(sBset)){
  data_i = data[data[,3]==sBset[i],] # split the data by c
  for(j in 1:length(rset)){
    data_ij = data_i[data_i[,1]==rset[j],] # split the data by sA
    # plot figure 
    plot(c(-1),c(-1),xlim=c(0,1),ylim=c(0,2*n),xlab=expression('Initial Frequency of Allele '*italic('B')*' ('*italic('f'['B'])*')'),ylab=expression("Average Time to Fixation"),las=1,xaxs="i",yaxs="i",cex.lab=2,cex.axis=1.5)
    text(-0.15,2*n*1.15,eval(panlab[i,j]),xpd=NA,font=2,cex=2.5) 
    grid(nx=10,ny=10,lty=1)
    title(paste("r=",rset[j]," ; sB=",sBset[i],sep=""),cex.main=2) # heading detailing parameter space 
    text(1.1,2*n*1.05,"sA",xpd=NA,font=2,cex=2) # column describing values 
    for(k in 1:length(sAset)){
      adj_tfix = fBset*data_ij[data_ij[,4]==sAset[k],8] + (1-fBset)*data_ij[data_ij[,4]==sAset[k],18]
      points(fBset,adj_tfix,type="l",lwd=6,col=viridis(length(sAset))[k])
      text(1.1,adj_tfix[length(fBset)],eval(sAset[k]),col=viridis(length(sAset))[k],xpd=NA,font=2,cex=1.5)
      #text(1.1,200*(1-(k-1)/(length(sAset)-1)),eval(sAset[k]),col=viridis(length(sAset))[k],xpd=NA,font=2,cex=1.5)
      box()
    }
  }
}
dev.off()


#################################### Figure S8 Average time to fixation of allele A with deterministic, multiplicative and n=100 #################################### 

n = 100
data = det_mul_n100
fBset = fBset_n100

pdf(paste("FigureS08_TFIXA_deterministic_multiplicative_t1000_n100.pdf",sep=""),width=5*length(rset),height=5*length(sBset),family="Times")
par(mfrow=c(length(sBset),length(rset)))
par(mar=c(5,5,5,5)) # set margins 
for(i in 1:length(sBset)){
  data_i = data[data[,3]==sBset[i],] # split the data by c
  for(j in 1:length(rset)){
    data_ij = data_i[data_i[,1]==rset[j],] # split the data by sA
    # plot figure 
    plot(c(-1),c(-1),xlim=c(0,1),ylim=c(0,2*n),xlab=expression('Initial Frequency of Allele '*italic('B')*' ('*italic('f'['B'])*')'),ylab=expression("Average Time to Fixation"),las=1,xaxs="i",yaxs="i",cex.lab=2,cex.axis=1.5)
    text(-0.15,2*n*1.15,eval(panlab[i,j]),xpd=NA,font=2,cex=2.5) 
    grid(nx=10,ny=10,lty=1)
    title(paste("r=",rset[j]," ; sB=",sBset[i],sep=""),cex.main=2) # heading detailing parameter space 
    text(1.1,2*n*1.05,"sA",xpd=NA,font=2,cex=2) # column describing values 
    for(k in 1:length(sAset)){
      adj_tfix = fBset*data_ij[data_ij[,4]==sAset[k],8] + (1-fBset)*data_ij[data_ij[,4]==sAset[k],13]
      points(fBset,adj_tfix,type="l",lwd=6,col=viridis(length(sAset))[k])
      text(1.1,adj_tfix[length(fBset)],eval(sAset[k]),col=viridis(length(sAset))[k],xpd=NA,font=2,cex=1.5)
      #text(1.1,200*(1-(k-1)/(length(sAset)-1)),eval(sAset[k]),col=viridis(length(sAset))[k],xpd=NA,font=2,cex=1.5)
      box()
    }
  }
}
dev.off()


#################################### Figure S9 Average time to fixation of allele A with deterministic, multiplicative and n=1000 #################################### 

n = 1000
data = det_mul_n1000
fBset = fBset_n1000

pdf(paste("FigureS09_TFIXA_deterministic_multiplicative_t10000_n1000.pdf",sep=""),width=5*length(rset),height=5*length(sBset),family="Times")
par(mfrow=c(length(sBset),length(rset)))
par(mar=c(5,5,5,5)) # set margins 
for(i in 1:length(sBset)){
  data_i = data[data[,3]==sBset[i],] # split the data by c
  for(j in 1:length(rset)){
    data_ij = data_i[data_i[,1]==rset[j],] # split the data by sA
    # plot figure 
    plot(c(-1),c(-1),xlim=c(0,1),ylim=c(0,2*n),xlab=expression('Initial Frequency of Allele '*italic('B')*' ('*italic('f'['B'])*')'),ylab=expression("Average Time to Fixation"),las=1,xaxs="i",yaxs="i",cex.lab=2,cex.axis=1.5)
    text(-0.15,2*n*1.15,eval(panlab[i,j]),xpd=NA,font=2,cex=2.5) 
    grid(nx=10,ny=10,lty=1)
    title(paste("r=",rset[j]," ; sB=",sBset[i],sep=""),cex.main=2) # heading detailing parameter space 
    text(1.1,2*n*1.05,"sA",xpd=NA,font=2,cex=2) # column describing values 
    for(k in 1:length(sAset)){
      adj_tfix = fBset*data_ij[data_ij[,4]==sAset[k],8] + (1-fBset)*data_ij[data_ij[,4]==sAset[k],13]
      points(fBset,adj_tfix,type="l",lwd=6,col=viridis(length(sAset))[k])
      text(1.1,adj_tfix[length(fBset)],eval(sAset[k]),col=viridis(length(sAset))[k],xpd=NA,font=2,cex=1.5)
      #text(1.1,200*(1-(k-1)/(length(sAset)-1)),eval(sAset[k]),col=viridis(length(sAset))[k],xpd=NA,font=2,cex=1.5)
      box()
    }
  }
}
dev.off()


#################################### Figure S10 Average time to fixation of allele A with stochastic, additive and n=100 #################################### 

n = 100
data = sto_add_n100
fBset = fBset_n100

pdf(paste("FigureS10_TFIXA_stochastic_additive_t1000_n100.pdf",sep=""),width=5*length(rset),height=5*length(sBset),family="Times")
par(mfrow=c(length(sBset),length(rset)))
par(mar=c(5,5,5,5)) # set margins 
for(i in 1:length(sBset)){
  data_i = data[data[,3]==sBset[i],] # split the data by c
  for(j in 1:length(rset)){
    data_ij = data_i[data_i[,1]==rset[j],] # split the data by sA
    # plot figure 
    plot(c(-1),c(-1),xlim=c(0,1),ylim=c(0,2*n),xlab=expression('Initial Frequency of Allele '*italic('B')*' ('*italic('f'['B'])*')'),ylab=expression("Average Time to Fixation"),las=1,xaxs="i",yaxs="i",cex.lab=2,cex.axis=1.5)
    text(-0.15,2*n*1.15,eval(panlab[i,j]),xpd=NA,font=2,cex=2.5) 
    grid(nx=10,ny=10,lty=1)
    title(paste("r=",rset[j]," ; sB=",sBset[i],sep=""),cex.main=2) # heading detailing parameter space 
    text(1.1,2*n*1.05,"sA",xpd=NA,font=2,cex=2) # column describing values 
    for(k in 1:length(sAset)){
      adj_tfix = fBset*data_ij[data_ij[,4]==sAset[k],8] + (1-fBset)*data_ij[data_ij[,4]==sAset[k],18]
      points(fBset,adj_tfix,type="l",lwd=6,col=viridis(length(sAset))[k])
      text(1.1,adj_tfix[length(fBset)],eval(sAset[k]),col=viridis(length(sAset))[k],xpd=NA,font=2,cex=1.5)
      #text(1.1,200*(1-(k-1)/(length(sAset)-1)),eval(sAset[k]),col=viridis(length(sAset))[k],xpd=NA,font=2,cex=1.5)
      box()
    }
  }
}
dev.off()


#################################### Figure S11 Average time to fixation of allele A with deterministic, additive and n=100 #################################### 

n = 100
data = det_add_n100
fBset = fBset_n100

pdf(paste("FigureS11_TFIXA_deterministic_additive_t1000_n100.pdf",sep=""),width=5*length(rset),height=5*length(sBset),family="Times")
par(mfrow=c(length(sBset),length(rset)))
par(mar=c(5,5,5,5)) # set margins 
for(i in 1:length(sBset)){
  data_i = data[data[,3]==sBset[i],] # split the data by c
  for(j in 1:length(rset)){
    data_ij = data_i[data_i[,1]==rset[j],] # split the data by sA
    # plot figure 
    plot(c(-1),c(-1),xlim=c(0,1),ylim=c(0,2*n),xlab=expression('Initial Frequency of Allele '*italic('B')*' ('*italic('f'['B'])*')'),ylab=expression("Average Time to Fixation"),las=1,xaxs="i",yaxs="i",cex.lab=2,cex.axis=1.5)
    text(-0.15,2*n*1.15,eval(panlab[i,j]),xpd=NA,font=2,cex=2.5) 
    grid(nx=10,ny=10,lty=1)
    title(paste("r=",rset[j]," ; sB=",sBset[i],sep=""),cex.main=2) # heading detailing parameter space 
    text(1.1,2*n*1.05,"sA",xpd=NA,font=2,cex=2) # column describing values 
    for(k in 1:length(sAset)){
      adj_tfix = fBset*data_ij[data_ij[,4]==sAset[k],8] + (1-fBset)*data_ij[data_ij[,4]==sAset[k],13]
      points(fBset,adj_tfix,type="l",lwd=6,col=viridis(length(sAset))[k])
      text(1.1,adj_tfix[length(fBset)],eval(sAset[k]),col=viridis(length(sAset))[k],xpd=NA,font=2,cex=1.5)
      #text(1.1,200*(1-(k-1)/(length(sAset)-1)),eval(sAset[k]),col=viridis(length(sAset))[k],xpd=NA,font=2,cex=1.5)
      box()
    }
  }
}
dev.off()


#################################### Figure S12 Average time to fixation of allele A with deterministic, additive and n=1000 #################################### 

n = 1000
data = det_add_n1000
fBset = fBset_n1000

pdf(paste("FigureS12_TFIXA_deterministic_additive_t10000_n1000.pdf",sep=""),width=5*length(rset),height=5*length(sBset),family="Times")
par(mfrow=c(length(sBset),length(rset)))
par(mar=c(5,5,5,5)) # set margins 
for(i in 1:length(sBset)){
  data_i = data[data[,3]==sBset[i],] # split the data by c
  for(j in 1:length(rset)){
    data_ij = data_i[data_i[,1]==rset[j],] # split the data by sA
    # plot figure 
    plot(c(-1),c(-1),xlim=c(0,1),ylim=c(0,2*n),xlab=expression('Initial Frequency of Allele '*italic('B')*' ('*italic('f'['B'])*')'),ylab=expression("Average Time to Fixation"),las=1,xaxs="i",yaxs="i",cex.lab=2,cex.axis=1.5)
    text(-0.15,2*n*1.15,eval(panlab[i,j]),xpd=NA,font=2,cex=2.5) 
    grid(nx=10,ny=10,lty=1)
    title(paste("r=",rset[j]," ; sB=",sBset[i],sep=""),cex.main=2) # heading detailing parameter space 
    text(1.1,2*n*1.05,"sA",xpd=NA,font=2,cex=2) # column describing values 
    for(k in 1:length(sAset)){
      adj_tfix = fBset*data_ij[data_ij[,4]==sAset[k],8] + (1-fBset)*data_ij[data_ij[,4]==sAset[k],13]
      points(fBset,adj_tfix,type="l",lwd=6,col=viridis(length(sAset))[k])
      text(1.1,adj_tfix[length(fBset)],eval(sAset[k]),col=viridis(length(sAset))[k],xpd=NA,font=2,cex=1.5)
      #text(1.1,200*(1-(k-1)/(length(sAset)-1)),eval(sAset[k]),col=viridis(length(sAset))[k],xpd=NA,font=2,cex=1.5)
      box()
    }
  }
}
dev.off()


#################################### Figure S13 Probability of fixation of allele B with stochastic, multiplicative and n=100 #################################### 

n = 100
data = sto_mul_n100
fBset = fBset_n100

pdf(paste("FigureS13_PFIXB_stochastic_multiplicative_t1000_n100.pdf",sep=""),width=5*length(rset),height=5*length(sBset),family="Times")
par(mfrow=c(length(sBset),length(rset)))
par(mar=c(5,5,5,5)) # set margins 
for(i in 1:length(sBset)){
  data_i = data[data[,3]==sBset[i],] # split the data by c
  for(j in 1:length(rset)){
    data_ij = data_i[data_i[,1]==rset[j],] # split the data by sA
    # plot figure 
    plot(c(-1),c(-1),xlim=c(0,1),ylim=c(0,1),xlab=expression('Initial Frequency of Allele '*italic('B')*' ('*italic('f'['B'])*')'),ylab=expression("Probability of Fixation"),las=1,xaxs="i",yaxs="i",cex.lab=2,cex.axis=1.5)
    text(-0.15,1.15,eval(panlab[i,j]),xpd=NA,font=2,cex=2.5) 
    grid(nx=10,ny=10,lty=1)
    title(paste("r=",rset[j]," ; sB=",sBset[i],sep=""),cex.main=2) # heading detailing parameter space 
    text(1.1,1,"sA",xpd=NA,font=2,cex=2) # column describing values 
    for(k in 1:length(sAset)){
      adj_pfix = fBset*data_ij[data_ij[,4]==sAset[k],11] + (1-fBset)*data_ij[data_ij[,4]==sAset[k],21]
      points(fBset,adj_pfix,type="l",lwd=6,col=viridis(length(sAset))[k])
      text(1.1,adj_pfix[length(fBset)],eval(sAset[k]),col=viridis(length(sAset))[k],xpd=NA,font=2,cex=1.5)
      box()
    }
  }
}
dev.off()


#################################### Figure S14 Probability of fixation of allele B with stochastic, additive and n=100 #################################### 

n = 100
data = sto_add_n100
fBset = fBset_n100

pdf(paste("FigureS14_PFIXB_stochastic_additive_t1000_n100.pdf",sep=""),width=5*length(rset),height=5*length(sBset),family="Times")
par(mfrow=c(length(sBset),length(rset)))
par(mar=c(5,5,5,5)) # set margins 
for(i in 1:length(sBset)){
  data_i = data[data[,3]==sBset[i],] # split the data by c
  for(j in 1:length(rset)){
    data_ij = data_i[data_i[,1]==rset[j],] # split the data by sA
    # plot figure 
    plot(c(-1),c(-1),xlim=c(0,1),ylim=c(0,1),xlab=expression('Initial Frequency of Allele '*italic('B')*' ('*italic('f'['B'])*')'),ylab=expression("Probability of Fixation"),las=1,xaxs="i",yaxs="i",cex.lab=2,cex.axis=1.5)
    text(-0.15,1.15,eval(panlab[i,j]),xpd=NA,font=2,cex=2.5) 
    grid(nx=10,ny=10,lty=1)
    title(paste("r=",rset[j]," ; sB=",sBset[i],sep=""),cex.main=2) # heading detailing parameter space 
    text(1.1,1,"sA",xpd=NA,font=2,cex=2) # column describing values 
    for(k in 1:length(sAset)){
      adj_pfix = fBset*data_ij[data_ij[,4]==sAset[k],11] + (1-fBset)*data_ij[data_ij[,4]==sAset[k],21]
      points(fBset,adj_pfix,type="l",lwd=6,col=viridis(length(sAset))[k])
      text(1.1,adj_pfix[length(fBset)],eval(sAset[k]),col=viridis(length(sAset))[k],xpd=NA,font=2,cex=1.5)
      box()
    }
  }
}
dev.off()


#################################### Figure S15 Average time to fixation of allele B with stochastic, multiplicative and n=100 #################################### 

n = 100
data = sto_mul_n100
fBset = fBset_n100

pdf(paste("FigureS15_TFIXB_stochastic_multiplicative_t1000_n100.pdf",sep=""),width=5*length(rset),height=5*length(sBset),family="Times")
par(mfrow=c(length(sBset),length(rset)))
par(mar=c(5,5,5,5)) # set margins 
for(i in 1:length(sBset)){
  data_i = data[data[,3]==sBset[i],] # split the data by c
  for(j in 1:length(rset)){
    data_ij = data_i[data_i[,1]==rset[j],] # split the data by sA
    # plot figure 
    plot(c(-1),c(-1),xlim=c(0,1),ylim=c(0,2*n),xlab=expression('Initial Frequency of Allele '*italic('B')*' ('*italic('f'['B'])*')'),ylab=expression("Average Time to Fixation"),las=1,xaxs="i",yaxs="i",cex.lab=2,cex.axis=1.5)
    text(-0.15,2*n*1.15,eval(panlab[i,j]),xpd=NA,font=2,cex=2.5) 
    grid(nx=10,ny=10,lty=1)
    title(paste("r=",rset[j]," ; sB=",sBset[i],sep=""),cex.main=2) # heading detailing parameter space 
    text(1.1,2*n*1.05,"sA",xpd=NA,font=2,cex=2) # column describing values 
    for(k in 1:length(sAset)){
      adj_tfix = fBset*data_ij[data_ij[,4]==sAset[k],13] + (1-fBset)*data_ij[data_ij[,4]==sAset[k],23]
      points(fBset,adj_tfix,type="l",lwd=6,col=viridis(length(sAset))[k])
      text(1.1,adj_tfix[length(fBset)],eval(sAset[k]),col=viridis(length(sAset))[k],xpd=NA,font=2,cex=1.5)
      box()
    }
  }
}
dev.off()


#################################### Figure S16 Average time to fixation of allele B with stochastic, additive and n=100 #################################### 

n = 100
data = sto_add_n100
fBset = fBset_n100

pdf(paste("FigureS16_TFIXB_stochastic_additive_t1000_n100.pdf",sep=""),width=5*length(rset),height=5*length(sBset),family="Times")
par(mfrow=c(length(sBset),length(rset)))
par(mar=c(5,5,5,5)) # set margins 
for(i in 1:length(sBset)){
  data_i = data[data[,3]==sBset[i],] # split the data by c
  for(j in 1:length(rset)){
    data_ij = data_i[data_i[,1]==rset[j],] # split the data by sA
    # plot figure 
    plot(c(-1),c(-1),xlim=c(0,1),ylim=c(0,2*n),xlab=expression('Initial Frequency of Allele '*italic('B')*' ('*italic('f'['B'])*')'),ylab=expression("Average Time to Fixation"),las=1,xaxs="i",yaxs="i",cex.lab=2,cex.axis=1.5)
    text(-0.15,2*n*1.15,eval(panlab[i,j]),xpd=NA,font=2,cex=2.5) 
    grid(nx=10,ny=10,lty=1)
    title(paste("r=",rset[j]," ; sB=",sBset[i],sep=""),cex.main=2) # heading detailing parameter space 
    text(1.1,2*n*1.05,"sA",xpd=NA,font=2,cex=2) # column describing values 
    for(k in 1:length(sAset)){
      adj_tfix = fBset*data_ij[data_ij[,4]==sAset[k],13] + (1-fBset)*data_ij[data_ij[,4]==sAset[k],23]
      points(fBset,adj_tfix,type="l",lwd=6,col=viridis(length(sAset))[k])
      text(1.1,adj_tfix[length(fBset)],eval(sAset[k]),col=viridis(length(sAset))[k],xpd=NA,font=2,cex=1.5)
      box()
    }
  }
}
dev.off()


#################################### Figure S17 Comparing probability of fixation of allele A in deterministic and stochastic with additive and n=100 #################################### 

n = 100
datas = sto_add_n100
datad = det_add_n100
fBset = fBset_n100

# plot panel of figures 
pdf(paste("FigureS17_COMPARISON_PFIXA_STOvsDET_additive_t1000_n100.pdf",sep=""),width=5*length(rset),height=5*length(sBset),family="Times")
par(mfrow=c(length(sBset),length(rset)))
par(mar=c(5,5,5,5)) # set margins 
for(i in 1:length(sBset)){
  datas_i = datas[datas[,3]==sBset[i],] # split the data by c
  datad_i = datad[datad[,3]==sBset[i],] # split the data by c
  for(j in 1:length(rset)){
    datas_ij = datas_i[datas_i[,1]==rset[j],] # split the data by sA
    datad_ij = datad_i[datad_i[,1]==rset[j],] # split the data by sA
    # plot figure 
    plot(c(-1),c(-1),xlim=c(0,1),ylim=c(0,1),xlab=expression('Stochastic Probability of Fixation'),ylab=expression("Deterministic Probability of Fixation"),las=1,xaxs="i",yaxs="i",cex.lab=2,cex.axis=1.5)
    points(c(0,1),c(0,1),type="l")
    text(-0.15,1.15,eval(panlab[i,j]),xpd=NA,font=2,cex=2.5) 
    title(paste("r=",rset[j]," ; sB=",sBset[i],sep=""),cex.main=2) # heading detailing parameter space 
    legend(0.8,0.45,sAset,pch=19,col=viridis(length(sAset)),bg="white",box.col="white",cex=1.5)
    # add points 
    for(k in 1:length(sAset)){
      adj_pfix_s = fBset*datas_ij[datas_ij[,4]==sAset[k],6] + (1-fBset)*datas_ij[datas_ij[,4]==sAset[k],16]
      adj_pfix_d = fBset*datad_ij[datad_ij[,4]==sAset[k],6] + (1-fBset)*datad_ij[datad_ij[,4]==sAset[k],11]
      points(adj_pfix_s,adj_pfix_d,pch=19,col=viridis(length(sAset))[k])
      box()
    }
  }
}
dev.off()


#################################### Figure S18 Comparing probability of fixation of allele A in deterministic and stochastic with multiplicative and n=100 #################################### 

n = 100
datas = sto_mul_n100
datad = det_mul_n100
fBset = fBset_n100

# plot panel of figures 
pdf(paste("FigureS18_COMPARISON_PFIXA_STOvsDET_multiplicative_t1000_n100.pdf",sep=""),width=5*length(rset),height=5*length(sBset),family="Times")
par(mfrow=c(length(sBset),length(rset)))
par(mar=c(5,5,5,5)) # set margins 
for(i in 1:length(sBset)){
  datas_i = datas[datas[,3]==sBset[i],] # split the data by c
  datad_i = datad[datad[,3]==sBset[i],] # split the data by c
  for(j in 1:length(rset)){
    datas_ij = datas_i[datas_i[,1]==rset[j],] # split the data by sA
    datad_ij = datad_i[datad_i[,1]==rset[j],] # split the data by sA
    # plot figure 
    plot(c(-1),c(-1),xlim=c(0,1),ylim=c(0,1),xlab=expression('Stochastic Probability of Fixation'),ylab=expression("Deterministic Probability of Fixation"),las=1,xaxs="i",yaxs="i",cex.lab=2,cex.axis=1.5)
    points(c(0,1),c(0,1),type="l")
    text(-0.15,1.15,eval(panlab[i,j]),xpd=NA,font=2,cex=2.5) 
    title(paste("r=",rset[j]," ; sB=",sBset[i],sep=""),cex.main=2) # heading detailing parameter space 
    legend(0.8,0.45,sAset,pch=19,col=viridis(length(sAset)),bg="white",box.col="white",cex=1.5)
    # add points 
    for(k in 1:length(sAset)){
      adj_pfix_s = fBset*datas_ij[datas_ij[,4]==sAset[k],6] + (1-fBset)*datas_ij[datas_ij[,4]==sAset[k],16]
      adj_pfix_d = fBset*datad_ij[datad_ij[,4]==sAset[k],6] + (1-fBset)*datad_ij[datad_ij[,4]==sAset[k],11]
      points(adj_pfix_s,adj_pfix_d,pch=19,col=viridis(length(sAset))[k])
      box()
    }
  }
}
dev.off()


#################################### Figure S19 Comparing average time to fixation of allele A in deterministic and stochastic with additive and n=100 #################################### 

n = 100
datas = sto_add_n100
datad = det_add_n100
fBset = fBset_n100

# plot panel of figures 
pdf(paste("FigureS19_COMPARISON_TFIXA_STOvsDET_additive_t1000_n100.pdf",sep=""),width=5*length(rset),height=5*length(sBset),family="Times")
par(mfrow=c(length(sBset),length(rset)))
par(mar=c(5,5,5,5)) # set margins 
for(i in 1:length(sBset)){
  datas_i = datas[datas[,3]==sBset[i],] # split the data by c
  datad_i = datad[datad[,3]==sBset[i],] # split the data by c
  for(j in 1:length(rset)){
    datas_ij = datas_i[datas_i[,1]==rset[j],] # split the data by sA
    datad_ij = datad_i[datad_i[,1]==rset[j],] # split the data by sA
    # plot figure 
    plot(c(-1),c(-1),xlim=c(0,2*n),ylim=c(0,2*n),xlab=expression('Stochastic Average Time to Fixation'),ylab=expression("Deterministic Average Time to Fixation"),las=1,xaxs="i",yaxs="i",cex.lab=2,cex.axis=1.5)
    points(c(0,2*n),c(0,2*n),type="l")
    text(-0.15*2*n,2*n*1.15,eval(panlab[i,j]),xpd=NA,font=2,cex=2.5) 
    title(paste("r=",rset[j]," ; sB=",sBset[i],sep=""),cex.main=2) # heading detailing parameter space 
    legend(2*n*0.8,2*n*0.45,sAset,pch=19,col=viridis(length(sAset)),bg="white",box.col="white",cex=1.5)
    # add points 
    for(k in 1:length(sAset)){
      adj_tfix_s = fBset*datas_ij[datas_ij[,4]==sAset[k],8] + (1-fBset)*datas_ij[datas_ij[,4]==sAset[k],18]
      adj_tfix_d = fBset*datad_ij[datad_ij[,4]==sAset[k],8] + (1-fBset)*datad_ij[datad_ij[,4]==sAset[k],13]
      points(adj_tfix_s,adj_tfix_d,pch=19,col=viridis(length(sAset))[k])
      box()
    }
  }
}
dev.off()


#################################### Figure S20 Comparing average time to fixation of allele A in deterministic and stochastic with multiplicative and n=100 #################################### 

n = 100
datas = sto_mul_n100
datad = det_mul_n100
fBset = fBset_n100

# plot panel of figures 
pdf(paste("FigureS20_COMPARISON_TFIXA_STOvsDET_multiplicative_t1000_n100.pdf",sep=""),width=5*length(rset),height=5*length(sBset),family="Times")
par(mfrow=c(length(sBset),length(rset)))
par(mar=c(5,5,5,5)) # set margins 
for(i in 1:length(sBset)){
  datas_i = datas[datas[,3]==sBset[i],] # split the data by c
  datad_i = datad[datad[,3]==sBset[i],] # split the data by c
  for(j in 1:length(rset)){
    datas_ij = datas_i[datas_i[,1]==rset[j],] # split the data by sA
    datad_ij = datad_i[datad_i[,1]==rset[j],] # split the data by sA
    # plot figure 
    plot(c(-1),c(-1),xlim=c(0,2*n),ylim=c(0,2*n),xlab=expression('Stochastic Average Time to Fixation'),ylab=expression("Deterministic Average Time to Fixation"),las=1,xaxs="i",yaxs="i",cex.lab=2,cex.axis=1.5)
    points(c(0,2*n),c(0,2*n),type="l")
    text(-0.15*2*n,2*n*1.15,eval(panlab[i,j]),xpd=NA,font=2,cex=2.5) 
    title(paste("r=",rset[j]," ; sB=",sBset[i],sep=""),cex.main=2) # heading detailing parameter space 
    legend(2*n*0.8,2*n*0.45,sAset,pch=19,col=viridis(length(sAset)),bg="white",box.col="white",cex=1.5)
    # add points 
    for(k in 1:length(sAset)){
      adj_tfix_s = fBset*datas_ij[datas_ij[,4]==sAset[k],8] + (1-fBset)*datas_ij[datas_ij[,4]==sAset[k],18]
      adj_tfix_d = fBset*datad_ij[datad_ij[,4]==sAset[k],8] + (1-fBset)*datad_ij[datad_ij[,4]==sAset[k],13]
      points(adj_tfix_s,adj_tfix_d,pch=19,col=viridis(length(sAset))[k])
      box()
    }
  }
}
dev.off()


#################################### Figure S21 Comparison of probability of fixation of allele A and approximation in deterministic, multiplicative and n=100 #################################### 

n = 100
data = det_mul_n100
fBset = fBset_n100

# fit constant 
data_xy = rbind(sto_mul_n100[c(1:9,15:18)],det_mul_n100[,1:13])
y = data_xy[,2]*data_xy[,6]+(1-data_xy[,2])*data_xy[,11]
x = data_xy[,2]*(1-exp(-2*(data_xy[,4]*(1+data_xy[,3]))/(1+data_xy[,2]*data_xy[,3]))) + (1-data_xy[,2])*(1-exp(-2*(data_xy[,4]/(1+data_xy[,2]*data_xy[,3]))))
z = lm(y~0+x)$coefficient # 0.89 approx 

# plot panel of figures 
pdf(paste("FigureS21_COMPARISON_PFIXA_ACTvsAPP_multiplicative_t1000_n100.pdf",sep=""),width=5*length(rset),height=5*length(sBset),family="Times")
par(mfrow=c(length(sBset),length(rset)))
par(mar=c(5,5,5,5)) # set margins 
for(i in 1:length(sBset)){
  data_i = data[data[,3]==sBset[i],] # split the data by c
  for(j in 1:length(rset)){
    data_ij = data_i[data_i[,1]==rset[j],] # split the data by sA
    # plot figure 
    plot(c(-1),c(-1),xlim=c(0,1),ylim=c(0,1),xlab=expression('Actual Probability of Fixation'),ylab=expression("Approx. Probability of Fixation"),las=1,xaxs="i",yaxs="i",cex.lab=2,cex.axis=1.5)
    points(c(0,1),c(0,1),type="l")
    text(-0.15,1.15,eval(panlab[i,j]),xpd=NA,font=2,cex=2.5) 
    title(paste("r=",rset[j]," ; sB=",sBset[i],sep=""),cex.main=2) # heading detailing parameter space 
    legend(0.8,0.45,sAset,pch=19,col=viridis(length(sAset)),bg="white",box.col="white",cex=1.5)
    # add points 
    for(k in 1:length(sAset)){
      # actual
      adj_pfix_act = fBset*data_ij[data_ij[,4]==sAset[k],6] + (1-fBset)*data_ij[data_ij[,4]==sAset[k],11]
      # approx
      if(sAset[k]==0){adj_pfix_app = rep(1/n,length(fBset)) }
      if(sAset[k]>0){adj_pfix_app = fBset*(1-exp(-2*(sAset[k]*(1+sBset[i]))/(1+fBset*sBset[i]))) + (1-fBset)*(1-exp(-2*(sAset[k]/(1+fBset*sBset[i])))) }
      #if(sAset[k]>0){adj_pfix_app = fBset*(1-exp(-2*(sAset[k]*(1+sBset[i])+(1-fBset)*sBset[i])/(1+fBset*sBset[i]))) + (1-fBset)*(1-exp(-2*((sAset[k]-fBset*sBset[i])/(1+fBset*sBset[i])))) }
      # plot
      points(adj_pfix_act,z*adj_pfix_app,pch=19,col=viridis(length(sAset))[k])
      box()
    }
  }
}
dev.off()


#################################### Figure S22 Comparison of probability of fixation of allele A and approximation in deterministic, additive and n=100 #################################### 

n = 100
data = det_add_n100 
fBset = fBset_n100

# fit constant 
data_xy = rbind(sto_add_n100[c(1:9,15:18)],det_add_n100[,1:13])
y = data_xy[,2]*data_xy[,6]+(1-data_xy[,2])*data_xy[,11]
x = data_xy[,2]*(1-exp(-2*((data_xy[,4]+(1-data_xy[,2])*data_xy[,3])/(1+data_xy[,2]*data_xy[,3])))) + (1-data_xy[,2])*(1-exp(-2*((data_xy[,4]-data_xy[,2]*data_xy[,3])/(1+data_xy[,2]*data_xy[,3]))))
z = lm(y~0+x)$coefficient # 0.89 approx 

# plot panel of figures 
pdf(paste("FigureS22_COMPARISON_PFIXA_ACTvsAPP_additive_t1000_n100.pdf",sep=""),width=5*length(rset),height=5*length(sBset),family="Times")
par(mfrow=c(length(sBset),length(rset)))
par(mar=c(5,5,5,5)) # set margins 
for(i in 1:length(sBset)){
  data_i = data[data[,3]==sBset[i],] # split the data by c
  for(j in 1:length(rset)){
    data_ij = data_i[data_i[,1]==rset[j],] # split the data by sA
    # plot figure 
    plot(c(-1),c(-1),xlim=c(0,1),ylim=c(0,1),xlab=expression('Actual Probability of Fixation'),ylab=expression("Approx. Probability of Fixation"),las=1,xaxs="i",yaxs="i",cex.lab=2,cex.axis=1.5)
    points(c(0,1),c(0,1),type="l")
    text(-0.15,1.15,eval(panlab[i,j]),xpd=NA,font=2,cex=2.5) 
    title(paste("r=",rset[j]," ; sB=",sBset[i],sep=""),cex.main=2) # heading detailing parameter space 
    legend(0.8,0.45,sAset,pch=19,col=viridis(length(sAset)),bg="white",box.col="white",cex=1.5)
    # add points 
    for(k in 1:length(sAset)){
      # actual
      adj_pfix_act = fBset*data_ij[data_ij[,4]==sAset[k],6] + (1-fBset)*data_ij[data_ij[,4]==sAset[k],11]
      # approx
      if(sAset[k]==0){adj_pfix_app = rep(1/n,length(fBset)) }
      #if(sAset[k]>0){adj_pfix_app = fBset*(1-exp(-2*((sAset[k]+(1-fBset)*sBset[i])/(1+fBset*sBset[i])))) + (1-fBset)*(1-exp(-2*((sAset[k]-fBset*sBset[i])/(1+fBset*sBset[i])))) }
      if(sAset[k]>0){adj_pfix_app = fBset*(1-exp(-2*((sAset[k]+(1-fBset)*sBset[i])/(1+fBset*sBset[i])))) + (1-fBset)*(1-exp(-2*((sAset[k]-fBset*sBset[i])/(1+fBset*sBset[i])))) }
      # plot
      points(adj_pfix_act,z*adj_pfix_app,pch=19,col=viridis(length(sAset))[k])
      box()
    }
  }
}
dev.off()


#################################### FIgure S23 Comparison of average time to fixation of allele A and approximation in deterministic, multiplicative and n=100 #################################### 

n = 100
data = det_mul_n100
fBset = fBset_n100

pdf(paste("FigureS23_COMPARISON_TFIXA_ACTvsAPP_multiplicative_t1000_n100.pdf",sep=""),width=5*length(rset),height=5*length(sBset),family="Times")
par(mfrow=c(length(sBset),length(rset)))
par(mar=c(5,5,5,5)) # set margins 
for(i in 1:length(sBset)){
  data_i = data[data[,3]==sBset[i],] # split the data by c
  for(j in 1:length(rset)){
    data_ij = data_i[data_i[,1]==rset[j],] # split the data by sA
    # plot figure 
    plot(c(-1),c(-1),xlim=c(0,2*n),ylim=c(0,2*n),xlab=expression('Actual Average Time to Fixation'),ylab=expression("Approx. Average Time to Fixation"),las=1,xaxs="i",yaxs="i",cex.lab=2,cex.axis=1.5)
    points(c(0,2*n),c(0,2*n),type="l")
    text(-0.15*2*n,2*n*1.15,eval(panlab[i,j]),xpd=NA,font=2,cex=2.5) 
    title(paste("r=",rset[j]," ; sB=",sBset[i],sep=""),cex.main=2) # heading detailing parameter space 
    legend(0.8*2*n,0.45*2*n,sAset,pch=19,col=viridis(length(sAset)),bg="white",box.col="white",cex=1.5)
    for(k in 1:length(sAset)){
      # actual
      adj_tfix_act = fBset*data_ij[data_ij[,4]==sAset[k],8] + (1-fBset)*data_ij[data_ij[,4]==sAset[k],13]
      # approx
      if(sAset[k]==0){adj_tfix_app = rep(2*n,length(fBset))}
      if(sAset[k]>0){adj_tfix_app = rep(2*log(4*n*sAset[k])/sAset[k], length(fBset))}
      # plot
      points(adj_tfix_act,adj_tfix_app,pch=19,col=viridis(length(sAset))[k])
      box()
    }
  }
}
dev.off()


#################################### Figure S24 Comparison of average time to fixation of allele A and approximation in deterministic, additive and n=100 #################################### 

n = 100
data = det_add_n100
fBset = fBset_n100

pdf(paste("FigureS24_COMPARISON_TFIXA_ACTvsAPP_additive_t1000_n100.pdf",sep=""),width=5*length(rset),height=5*length(sBset),family="Times")
par(mfrow=c(length(sBset),length(rset)))
par(mar=c(5,5,5,5)) # set margins 
for(i in 1:length(sBset)){
  data_i = data[data[,3]==sBset[i],] # split the data by c
  for(j in 1:length(rset)){
    data_ij = data_i[data_i[,1]==rset[j],] # split the data by sA
    # plot figure 
    plot(c(-1),c(-1),xlim=c(0,2*n),ylim=c(0,2*n),xlab=expression('Actual Average Time to Fixation'),ylab=expression("Approx. Average Time to Fixation"),las=1,xaxs="i",yaxs="i",cex.lab=2,cex.axis=1.5)
    points(c(0,2*n),c(0,2*n),type="l")
    text(-0.15*2*n,2*n*1.15,eval(panlab[i,j]),xpd=NA,font=2,cex=2.5) 
    title(paste("r=",rset[j]," ; sB=",sBset[i],sep=""),cex.main=2) # heading detailing parameter space 
    legend(0.8*2*n,0.45*2*n,sAset,pch=19,col=viridis(length(sAset)),bg="white",box.col="white",cex=1.5)
    for(k in 1:length(sAset)){
      # actual
      adj_tfix_act = fBset*data_ij[data_ij[,4]==sAset[k],8] + (1-fBset)*data_ij[data_ij[,4]==sAset[k],13]
      # approx
      if(sAset[k]==0){adj_tfix_app = rep(2*n,length(fBset))}
      if(sAset[k]>0){adj_tfix_app = c(2*log(4*n*sAset[k])/sAset[k], rep(2*log(4*n*sAset[k]/(1+sBset[i]))/(sAset[k]/(1+sBset[i])), length(fBset)-1))}
      # plot
      points(adj_tfix_act,adj_tfix_app,pch=19,col=viridis(length(sAset))[k])
      box()
    }
  }
}
dev.off()


#################################### Figure S25 Probability of fixation of allele A with stochastic, resistive d=0.5 and n=100 #################################### 

n = 100
d = 0.5
data = sto_res_n100_d50
fBset = fBset_n100

pdf(paste("FigureS25_PFIXA_stochastic_resistive_t1000_n100_d50.pdf",sep=""),width=5*length(rset),height=5*length(sBset),family="Times")
par(mfrow=c(length(sBset),length(rset)))
par(mar=c(5,5,5,5)) # set margins 
for(i in 1:length(sBset)){
  data_i = data[data[,3]==sBset[i],] # split the data by c
  for(j in 1:length(rset)){
    data_ij = data_i[data_i[,1]==rset[j],] # split the data by sA
    # plot figure 
    plot(c(-1),c(-1),xlim=c(0,1),ylim=c(0,1),xlab=expression('Initial Frequency of Allele '*italic('B')*' ('*italic('f'['B'])*')'),ylab=expression("Probability of Fixation"),las=1,xaxs="i",yaxs="i",cex.lab=2,cex.axis=1.5)
    text(-0.15,1.15,eval(panlab[i,j]),xpd=NA,font=2,cex=2.5) 
    grid(nx=10,ny=10,lty=1)
    title(paste("r=",rset[j]," ; sB=",sBset[i],sep=""),cex.main=2) # heading detailing parameter space 
    text(1.1,1,"sA",xpd=NA,font=2,cex=1.5) # column describing values 
    for(k in 1:length(sAset)){
      adj_pfix = fBset*data_ij[data_ij[,4]==sAset[k],6] + (1-fBset)*data_ij[data_ij[,4]==sAset[k],16]
      points(fBset,adj_pfix,type="l",lwd=6,col=viridis(length(sAset))[k])
      text(1.1,adj_pfix[1],eval(sAset[k]),col=viridis(length(sAset))[k],xpd=NA,font=2,cex=1.5)
      box()
    }
  }
}
dev.off()


#################################### Figure S26 Probability of fixation of allele A with deterministic, resistive d=0.5 and n=100 #################################### 

n = 100
d = 0.5
data = det_res_n100_d50
fBset = fBset_n100

pdf(paste("FigureS26_PFIXA_deterministic_resistive_t1000_n100_d50.pdf",sep=""),width=5*length(rset),height=5*length(sBset),family="Times")
par(mfrow=c(length(sBset),length(rset)))
par(mar=c(5,5,5,5)) # set margins 
for(i in 1:length(sBset)){
  data_i = data[data[,3]==sBset[i],] # split the data by c
  for(j in 1:length(rset)){
    data_ij = data_i[data_i[,1]==rset[j],] # split the data by sA
    # plot figure 
    plot(c(-1),c(-1),xlim=c(0,1),ylim=c(0,1),xlab=expression('Initial Frequency of Allele '*italic('B')*' ('*italic('f'['B'])*')'),ylab=expression("Probability of Fixation"),las=1,xaxs="i",yaxs="i",cex.lab=2,cex.axis=1.5)
    text(-0.15,1.15,eval(panlab[i,j]),xpd=NA,font=2,cex=2.5) 
    grid(nx=10,ny=10,lty=1)
    title(paste("r=",rset[j]," ; sB=",sBset[i],sep=""),cex.main=2) # heading detailing parameter space 
    text(1.1,1,"sA",xpd=NA,font=2,cex=1.5) # column describing values 
    for(k in 1:length(sAset)){
      adj_pfix = fBset*data_ij[data_ij[,4]==sAset[k],6] + (1-fBset)*data_ij[data_ij[,4]==sAset[k],11]
      points(fBset,adj_pfix,type="l",lwd=6,col=viridis(length(sAset))[k])
      text(1.1,adj_pfix[1],eval(sAset[k]),col=viridis(length(sAset))[k],xpd=NA,font=2,cex=1.5)
      box()
    }
  }
}
dev.off()


#################################### Figure S27 Probability of fixation of allele A with deterministic, resistive d=0.5 and n=1000 #################################### 

n = 1000
d = 0.5
data = det_res_n1000_d50
fBset = fBset_n1000

pdf(paste("FigureS27_PFIXA_deterministic_resistive_t10000_n1000_d50.pdf",sep=""),width=5*length(rset),height=5*length(sBset),family="Times")
par(mfrow=c(length(sBset),length(rset)))
par(mar=c(5,5,5,5)) # set margins 
for(i in 1:length(sBset)){
  data_i = data[data[,3]==sBset[i],] # split the data by c
  for(j in 1:length(rset)){
    data_ij = data_i[data_i[,1]==rset[j],] # split the data by sA
    # plot figure 
    plot(c(-1),c(-1),xlim=c(0,1),ylim=c(0,1),xlab=expression('Initial Frequency of Allele '*italic('B')*' ('*italic('f'['B'])*')'),ylab=expression("Probability of Fixation"),las=1,xaxs="i",yaxs="i",cex.lab=2,cex.axis=1.5)
    text(-0.15,1.15,eval(panlab[i,j]),xpd=NA,font=2,cex=2.5) 
    grid(nx=10,ny=10,lty=1)
    title(paste("r=",rset[j]," ; sB=",sBset[i],sep=""),cex.main=2) # heading detailing parameter space 
    text(1.1,1,"sA",xpd=NA,font=2,cex=1.5) # column describing values 
    for(k in 1:length(sAset)){
      adj_pfix = fBset*data_ij[data_ij[,4]==sAset[k],6] + (1-fBset)*data_ij[data_ij[,4]==sAset[k],11]
      points(fBset,adj_pfix,type="l",lwd=6,col=viridis(length(sAset))[k])
      text(1.1,adj_pfix[1],eval(sAset[k]),col=viridis(length(sAset))[k],xpd=NA,font=2,cex=1.5)
      box()
    }
  }
}
dev.off()


#################################### Figure S28 Probability of fixation of allele A with stochastic, resistive d=0.9 and n=100 #################################### 

n = 100
d = 0.9
data = sto_res_n100_d90
fBset = fBset_n100

pdf(paste("FigureS28_PFIXA_stochastic_resistive_t1000_n100_d90.pdf",sep=""),width=5*length(rset),height=5*length(sBset),family="Times")
par(mfrow=c(length(sBset),length(rset)))
par(mar=c(5,5,5,5)) # set margins 
for(i in 1:length(sBset)){
  data_i = data[data[,3]==sBset[i],] # split the data by c
  for(j in 1:length(rset)){
    data_ij = data_i[data_i[,1]==rset[j],] # split the data by sA
    # plot figure 
    plot(c(-1),c(-1),xlim=c(0,1),ylim=c(0,1),xlab=expression('Initial Frequency of Allele '*italic('B')*' ('*italic('f'['B'])*')'),ylab=expression("Probability of Fixation"),las=1,xaxs="i",yaxs="i",cex.lab=2,cex.axis=1.5)
    text(-0.15,1.15,eval(panlab[i,j]),xpd=NA,font=2,cex=2.5) 
    grid(nx=10,ny=10,lty=1)
    title(paste("r=",rset[j]," ; sB=",sBset[i],sep=""),cex.main=2) # heading detailing parameter space 
    text(1.1,1,"sA",xpd=NA,font=2,cex=1.5) # column describing values 
    for(k in 1:length(sAset)){
      adj_pfix = fBset*data_ij[data_ij[,4]==sAset[k],6] + (1-fBset)*data_ij[data_ij[,4]==sAset[k],16]
      points(fBset,adj_pfix,type="l",lwd=6,col=viridis(length(sAset))[k])
      text(1.1,adj_pfix[1],eval(sAset[k]),col=viridis(length(sAset))[k],xpd=NA,font=2,cex=1.5)
      box()
    }
  }
}
dev.off()


#################################### Figure S29 Probability of fixation of allele A with deterministic, resistive d=0.9 and n=100 #################################### 

n = 100
d = 0.9
data = det_res_n100_d90
fBset = fBset_n100

pdf(paste("FigureS29_PFIXA_deterministic_resistive_t1000_n100_d90.pdf",sep=""),width=5*length(rset),height=5*length(sBset),family="Times")
par(mfrow=c(length(sBset),length(rset)))
par(mar=c(5,5,5,5)) # set margins 
for(i in 1:length(sBset)){
  data_i = data[data[,3]==sBset[i],] # split the data by c
  for(j in 1:length(rset)){
    data_ij = data_i[data_i[,1]==rset[j],] # split the data by sA
    # plot figure 
    plot(c(-1),c(-1),xlim=c(0,1),ylim=c(0,1),xlab=expression('Initial Frequency of Allele '*italic('B')*' ('*italic('f'['B'])*')'),ylab=expression("Probability of Fixation"),las=1,xaxs="i",yaxs="i",cex.lab=2,cex.axis=1.5)
    text(-0.15,1.15,eval(panlab[i,j]),xpd=NA,font=2,cex=2.5) 
    grid(nx=10,ny=10,lty=1)
    title(paste("r=",rset[j]," ; sB=",sBset[i],sep=""),cex.main=2) # heading detailing parameter space 
    text(1.1,1,"sA",xpd=NA,font=2,cex=1.5) # column describing values 
    for(k in 1:length(sAset)){
      adj_pfix = fBset*data_ij[data_ij[,4]==sAset[k],6] + (1-fBset)*data_ij[data_ij[,4]==sAset[k],11]
      points(fBset,adj_pfix,type="l",lwd=6,col=viridis(length(sAset))[k])
      text(1.1,adj_pfix[1],eval(sAset[k]),col=viridis(length(sAset))[k],xpd=NA,font=2,cex=1.5)
      box()
    }
  }
}
dev.off()


#################################### Figure S30 Probability of fixation of allele A with deterministic, resistive d=0.9 and n=1000 #################################### 

n = 1000
d = 0.9
data = det_res_n1000_d90
fBset = fBset_n1000

pdf(paste("FigureS30_PFIXA_stochastic_resistive_t10000_n1000_d90.pdf",sep=""),width=5*length(rset),height=5*length(sBset),family="Times")
par(mfrow=c(length(sBset),length(rset)))
par(mar=c(5,5,5,5)) # set margins 
for(i in 1:length(sBset)){
  data_i = data[data[,3]==sBset[i],] # split the data by c
  for(j in 1:length(rset)){
    data_ij = data_i[data_i[,1]==rset[j],] # split the data by sA
    # plot figure 
    plot(c(-1),c(-1),xlim=c(0,1),ylim=c(0,1),xlab=expression('Initial Frequency of Allele '*italic('B')*' ('*italic('f'['B'])*')'),ylab=expression("Probability of Fixation"),las=1,xaxs="i",yaxs="i",cex.lab=2,cex.axis=1.5)
    text(-0.15,1.15,eval(panlab[i,j]),xpd=NA,font=2,cex=2.5) 
    grid(nx=10,ny=10,lty=1)
    title(paste("r=",rset[j]," ; sB=",sBset[i],sep=""),cex.main=2) # heading detailing parameter space 
    text(1.1,1,"sA",xpd=NA,font=2,cex=1.5) # column describing values 
    for(k in 1:length(sAset)){
      adj_pfix = fBset*data_ij[data_ij[,4]==sAset[k],6] + (1-fBset)*data_ij[data_ij[,4]==sAset[k],11]
      points(fBset,adj_pfix,type="l",lwd=6,col=viridis(length(sAset))[k])
      text(1.1,adj_pfix[1],eval(sAset[k]),col=viridis(length(sAset))[k],xpd=NA,font=2,cex=1.5)
      box()
    }
  }
}
dev.off()


#################################### FigureS 31 Average time to fixation of allele A with stochastic, resistive d=0.5 and n=100 #################################### 

n = 100
d = 0.5
data = sto_res_n100_d50
fBset = fBset_n100

pdf(paste("FigureS31_TFIXA_stochastic_resistive_t1000_n100_d50.pdf",sep=""),width=5*length(rset),height=5*length(sBset),family="Times")
par(mfrow=c(length(sBset),length(rset)))
par(mar=c(5,5,5,5)) # set margins 
for(i in 1:length(sBset)){
  data_i = data[data[,3]==sBset[i],] # split the data by c
  for(j in 1:length(rset)){
    data_ij = data_i[data_i[,1]==rset[j],] # split the data by sA
    # plot figure 
    plot(c(-1),c(-1),xlim=c(0,1),ylim=c(0,2*n),xlab=expression('Initial Frequency of Allele '*italic('B')*' ('*italic('f'['B'])*')'),ylab=expression("Average Time to Fixation"),las=1,xaxs="i",yaxs="i",cex.lab=2,cex.axis=1.5)
    text(-0.15,2*n*1.15,eval(panlab[i,j]),xpd=NA,font=2,cex=2.5) 
    grid(nx=10,ny=10,lty=1)
    title(paste("r=",rset[j]," ; sB=",sBset[i],sep=""),cex.main=2) # heading detailing parameter space 
    text(1.1,2*n*1.05,"sA",xpd=NA,font=2,cex=1.5) # column describing values 
    for(k in 1:length(sAset)){
      adj_tfix = fBset*data_ij[data_ij[,4]==sAset[k],8] + (1-fBset)*data_ij[data_ij[,4]==sAset[k],18]
      points(fBset,adj_tfix,type="l",lwd=6,col=viridis(length(sAset))[k])
      text(1.1,adj_tfix[length(fBset)],eval(sAset[k]),col=viridis(length(sAset))[k],xpd=NA,font=2,cex=1.5) 
      #text(1.1,200*(1-(k-1)/(length(sAset)-1)),eval(sAset[k]),col=viridis(length(sAset))[k],xpd=NA,font=2,cex=1.5)
      box()
    }
  }
}
dev.off()


#################################### Figure S32 Average time to fixation of allele A with deterministic, resistive d=0.5 and n=100 #################################### 

n = 100
d = 0.5
data = det_res_n100_d50
fBset = fBset_n100

pdf(paste("FigureS32_TFIXA_deterministic_resistive_t1000_n100_d50.pdf",sep=""),width=5*length(rset),height=5*length(sBset),family="Times")
par(mfrow=c(length(sBset),length(rset)))
par(mar=c(5,5,5,5)) # set margins 
for(i in 1:length(sBset)){
  data_i = data[data[,3]==sBset[i],] # split the data by c
  for(j in 1:length(rset)){
    data_ij = data_i[data_i[,1]==rset[j],] # split the data by sA
    # plot figure 
    plot(c(-1),c(-1),xlim=c(0,1),ylim=c(0,2*n),xlab=expression('Initial Frequency of Allele '*italic('B')*' ('*italic('f'['B'])*')'),ylab=expression("Average Time to Fixation"),las=1,xaxs="i",yaxs="i",cex.lab=2,cex.axis=1.5)
    text(-0.15,2*n*1.15,eval(panlab[i,j]),xpd=NA,font=2,cex=2.5) 
    grid(nx=10,ny=10,lty=1)
    title(paste("r=",rset[j]," ; sB=",sBset[i],sep=""),cex.main=2) # heading detailing parameter space 
    text(1.1,2*n*1.05,"sA",xpd=NA,font=2,cex=1.5) # column describing values 
    for(k in 1:length(sAset)){
      adj_tfix = fBset*data_ij[data_ij[,4]==sAset[k],8] + (1-fBset)*data_ij[data_ij[,4]==sAset[k],13]
      points(fBset,adj_tfix,type="l",lwd=6,col=viridis(length(sAset))[k])
      text(1.1,adj_tfix[length(fBset)],eval(sAset[k]),col=viridis(length(sAset))[k],xpd=NA,font=2,cex=1.5) 
      #text(1.1,200*(1-(k-1)/(length(sAset)-1)),eval(sAset[k]),col=viridis(length(sAset))[k],xpd=NA,font=2,cex=1.5)
      box()
    }
  }
}
dev.off()


#################################### Figure S33 Average time to fixation of allele A with deterministic, resistivce d=0.5 and n=1000 #################################### 

n = 1000
d = 0.5
data = det_res_n1000_d50
fBset = fBset_n1000

pdf(paste("FigureS33_TFIXA_deterministic_resistive_t10000_n1000_d50.pdf",sep=""),width=5*length(rset),height=5*length(sBset),family="Times")
par(mfrow=c(length(sBset),length(rset)))
par(mar=c(5,5,5,5)) # set margins 
for(i in 1:length(sBset)){
  data_i = data[data[,3]==sBset[i],] # split the data by c
  for(j in 1:length(rset)){
    data_ij = data_i[data_i[,1]==rset[j],] # split the data by sA
    # plot figure 
    plot(c(-1),c(-1),xlim=c(0,1),ylim=c(0,2*n),xlab=expression('Initial Frequency of Allele '*italic('B')*' ('*italic('f'['B'])*')'),ylab=expression("Average Time to Fixation"),las=1,xaxs="i",yaxs="i",cex.lab=2,cex.axis=1.5)
    text(-0.15,2*n*1.15,eval(panlab[i,j]),xpd=NA,font=2,cex=2.5) 
    grid(nx=10,ny=10,lty=1)
    title(paste("r=",rset[j]," ; sB=",sBset[i],sep=""),cex.main=2) # heading detailing parameter space 
    text(1.1,2*n*1.05,"sA",xpd=NA,font=2,cex=1.5) # column describing values 
    for(k in 1:length(sAset)){
      adj_tfix = fBset*data_ij[data_ij[,4]==sAset[k],8] + (1-fBset)*data_ij[data_ij[,4]==sAset[k],13]
      points(fBset,adj_tfix,type="l",lwd=6,col=viridis(length(sAset))[k])
      text(1.1,adj_tfix[length(fBset)],eval(sAset[k]),col=viridis(length(sAset))[k],xpd=NA,font=2,cex=1.5)
      box()
    }
  }
}
dev.off()


#################################### Figure S34 Average time to fixation of allele A with stochastic, resistive d=0.9 and n=100 #################################### 

n = 100
d = 0.9
data = sto_res_n100_d90
fBset = fBset_n100

pdf(paste("FigureS34_TFIXA_stochastic_resistive_t1000_n100_d90.pdf",sep=""),width=5*length(rset),height=5*length(sBset),family="Times")
par(mfrow=c(length(sBset),length(rset)))
par(mar=c(5,5,5,5)) # set margins 
for(i in 1:length(sBset)){
  data_i = data[data[,3]==sBset[i],] # split the data by c
  for(j in 1:length(rset)){
    data_ij = data_i[data_i[,1]==rset[j],] # split the data by sA
    # plot figure 
    plot(c(-1),c(-1),xlim=c(0,1),ylim=c(0,2*n),xlab=expression('Initial Frequency of Allele '*italic('B')*' ('*italic('f'['B'])*')'),ylab=expression("Average Time to Fixation"),las=1,xaxs="i",yaxs="i",cex.lab=2,cex.axis=1.5)
    text(-0.15,2*n*1.15,eval(panlab[i,j]),xpd=NA,font=2,cex=2.5) 
    grid(nx=10,ny=10,lty=1)
    title(paste("r=",rset[j]," ; sB=",sBset[i],sep=""),cex.main=2) # heading detailing parameter space 
    text(1.1,2*n*1.05,"sA",xpd=NA,font=2,cex=1.5) # column describing values 
    for(k in 1:length(sAset)){
      adj_tfix = fBset*data_ij[data_ij[,4]==sAset[k],8] + (1-fBset)*data_ij[data_ij[,4]==sAset[k],18]
      points(fBset,adj_tfix,type="l",lwd=6,col=viridis(length(sAset))[k])
      text(1.1,adj_tfix[length(fBset)],eval(sAset[k]),col=viridis(length(sAset))[k],xpd=NA,font=2,cex=1.5) 
      #text(1.1,200*(1-(k-1)/(length(sAset)-1)),eval(sAset[k]),col=viridis(length(sAset))[k],xpd=NA,font=2,cex=1.5)
      box()
    }
  }
}
dev.off()


#################################### Figure S35 Average time to fixation of allele A with deterministic, resistive d=0.9 and n=100 #################################### 

n = 100
d = 0.9
data = det_res_n100_d90
fBset = fBset_n100

pdf(paste("FigureS35_TFIXA_deterministic_resistive_t1000_n100_d90.pdf",sep=""),width=5*length(rset),height=5*length(sBset),family="Times")
par(mfrow=c(length(sBset),length(rset)))
par(mar=c(5,5,5,5)) # set margins 
for(i in 1:length(sBset)){
  data_i = data[data[,3]==sBset[i],] # split the data by c
  for(j in 1:length(rset)){
    data_ij = data_i[data_i[,1]==rset[j],] # split the data by sA
    # plot figure 
    plot(c(-1),c(-1),xlim=c(0,1),ylim=c(0,2*n),xlab=expression('Initial Frequency of Allele '*italic('B')*' ('*italic('f'['B'])*')'),ylab=expression("Average Time to Fixation"),las=1,xaxs="i",yaxs="i",cex.lab=2,cex.axis=1.5)
    text(-0.15,2*n*1.15,eval(panlab[i,j]),xpd=NA,font=2,cex=2.5) 
    grid(nx=10,ny=10,lty=1)
    title(paste("r=",rset[j]," ; sB=",sBset[i],sep=""),cex.main=2) # heading detailing parameter space 
    text(1.1,2*n*1.05,"sA",xpd=NA,font=2,cex=1.5) # column describing values 
    for(k in 1:length(sAset)){
      adj_tfix = fBset*data_ij[data_ij[,4]==sAset[k],8] + (1-fBset)*data_ij[data_ij[,4]==sAset[k],13]
      points(fBset,adj_tfix,type="l",lwd=6,col=viridis(length(sAset))[k])
      text(1.1,adj_tfix[length(fBset)],eval(sAset[k]),col=viridis(length(sAset))[k],xpd=NA,font=2,cex=1.5) 
      #text(1.1,200*(1-(k-1)/(length(sAset)-1)),eval(sAset[k]),col=viridis(length(sAset))[k],xpd=NA,font=2,cex=1.5)
      box()
    }
  }
}
dev.off()


#################################### Figure S36 Average time to fixation of allele A with deterministic, resistivce d=0.9 and n=1000 #################################### 

n = 1000
d = 0.9
data = det_res_n1000_d90
fBset = fBset_n1000

pdf(paste("FigureS36_TFIXA_deterministic_resistive_t10000_n1000_d90.pdf",sep=""),width=5*length(rset),height=5*length(sBset),family="Times")
par(mfrow=c(length(sBset),length(rset)))
par(mar=c(5,5,5,5)) # set margins 
for(i in 1:length(sBset)){
  data_i = data[data[,3]==sBset[i],] # split the data by c
  for(j in 1:length(rset)){
    data_ij = data_i[data_i[,1]==rset[j],] # split the data by sA
    # plot figure 
    plot(c(-1),c(-1),xlim=c(0,1),ylim=c(0,2*n),xlab=expression('Initial Frequency of Allele '*italic('B')*' ('*italic('f'['B'])*')'),ylab=expression("Average Time to Fixation"),las=1,xaxs="i",yaxs="i",cex.lab=2,cex.axis=1.5)
    text(-0.15,2*n*1.15,eval(panlab[i,j]),xpd=NA,font=2,cex=2.5) 
    grid(nx=10,ny=10,lty=1)
    title(paste("r=",rset[j]," ; sB=",sBset[i],sep=""),cex.main=2) # heading detailing parameter space 
    text(1.1,2*n*1.05,"sA",xpd=NA,font=2,cex=1.5) # column describing values 
    for(k in 1:length(sAset)){
      adj_tfix = fBset*data_ij[data_ij[,4]==sAset[k],8] + (1-fBset)*data_ij[data_ij[,4]==sAset[k],13]
      points(fBset,adj_tfix,type="l",lwd=6,col=viridis(length(sAset))[k])
      text(1.1,adj_tfix[length(fBset)],eval(sAset[k]),col=viridis(length(sAset))[k],xpd=NA,font=2,cex=1.5)
      box()
    }
  }
}
dev.off()


#################################### Figure S37 Probability of fixation of allele B with stochastic, resistive d=0.5 and n=100 #################################### 

n = 100
d = 0.5
data = sto_res_n100_d50
fBset = fBset_n100

pdf(paste("FigureS37_PFIXB_stochastic_resistive_t1000_n100_d50.pdf",sep=""),width=5*length(rset),height=5*length(sBset),family="Times")
par(mfrow=c(length(sBset),length(rset)))
par(mar=c(5,5,5,5)) # set margins 
for(i in 1:length(sBset)){
  data_i = data[data[,3]==sBset[i],] # split the data by c
  for(j in 1:length(rset)){
    data_ij = data_i[data_i[,1]==rset[j],] # split the data by sA
    # plot figure 
    plot(c(-1),c(-1),xlim=c(0,1),ylim=c(0,1),xlab=expression('Initial Frequency of Allele '*italic('B')*' ('*italic('f'['B'])*')'),ylab=expression("Probability of Fixation"),las=1,xaxs="i",yaxs="i",cex.lab=2,cex.axis=1.5)
    text(-0.15,1.15,eval(panlab[i,j]),xpd=NA,font=2,cex=2.5) 
    grid(nx=10,ny=10,lty=1)
    title(paste("r=",rset[j]," ; sB=",sBset[i],sep=""),cex.main=2) # heading detailing parameter space 
    text(1.1,1,"sA",xpd=NA,font=2,cex=1.5) # column describing values 
    for(k in 1:length(sAset)){
      adj_pfix = fBset*data_ij[data_ij[,4]==sAset[k],11] + (1-fBset)*data_ij[data_ij[,4]==sAset[k],21]
      points(fBset,adj_pfix,type="l",lwd=6,col=viridis(length(sAset))[k])
      text(1.1,adj_pfix[1],eval(sAset[k]),col=viridis(length(sAset))[k],xpd=NA,font=2,cex=1.5)
      box()
    }
  }
}
dev.off()


#################################### Figure S38 Probability of fixation of allele B with stochastic, resistive d=0.9 and n=100 #################################### 

n = 100
d = 0.9
data = sto_res_n100_d90
fBset = fBset_n100

pdf(paste("FigureS38_PFIXB_stochastic_resistive_t1000_n100_d90.pdf",sep=""),width=5*length(rset),height=5*length(sBset),family="Times")
par(mfrow=c(length(sBset),length(rset)))
par(mar=c(5,5,5,5)) # set margins 
for(i in 1:length(sBset)){
  data_i = data[data[,3]==sBset[i],] # split the data by c
  for(j in 1:length(rset)){
    data_ij = data_i[data_i[,1]==rset[j],] # split the data by sA
    # plot figure 
    plot(c(-1),c(-1),xlim=c(0,1),ylim=c(0,1),xlab=expression('Initial Frequency of Allele '*italic('B')*' ('*italic('f'['B'])*')'),ylab=expression("Probability of Fixation"),las=1,xaxs="i",yaxs="i",cex.lab=2,cex.axis=1.5)
    text(-0.15,1.15,eval(panlab[i,j]),xpd=NA,font=2,cex=2.5) 
    grid(nx=10,ny=10,lty=1)
    title(paste("r=",rset[j]," ; sB=",sBset[i],sep=""),cex.main=2) # heading detailing parameter space 
    text(1.1,1,"sA",xpd=NA,font=2,cex=1.5) # column describing values 
    for(k in 1:length(sAset)){
      adj_pfix = fBset*data_ij[data_ij[,4]==sAset[k],11] + (1-fBset)*data_ij[data_ij[,4]==sAset[k],21]
      points(fBset,adj_pfix,type="l",lwd=6,col=viridis(length(sAset))[k])
      text(1.1,adj_pfix[1],eval(sAset[k]),col=viridis(length(sAset))[k],xpd=NA,font=2,cex=1.5)
      box()
    }
  }
}
dev.off()


#################################### Figure S39 Average time to fixation of allele B with stochastic, resistive d=0.5 and n=100 #################################### 

n = 100
d = 0.5
data = sto_res_n100_d50
fBset = fBset_n100

pdf(paste("FigureS39_TFIXB_stochastic_resistive_t1000_n100_d50.pdf",sep=""),width=5*length(rset),height=5*length(sBset),family="Times")
par(mfrow=c(length(sBset),length(rset)))
par(mar=c(5,5,5,5)) # set margins 
for(i in 1:length(sBset)){
  data_i = data[data[,3]==sBset[i],] # split the data by c
  for(j in 1:length(rset)){
    data_ij = data_i[data_i[,1]==rset[j],] # split the data by sA
    # plot figure 
    plot(c(-1),c(-1),xlim=c(0,1),ylim=c(0,2*n),xlab=expression('Initial Frequency of Allele '*italic('B')*' ('*italic('f'['B'])*')'),ylab=expression("Average Time to Fixation"),las=1,xaxs="i",yaxs="i",cex.lab=2,cex.axis=1.5)
    text(-0.15,2*n*1.15,eval(panlab[i,j]),xpd=NA,font=2,cex=2.5) 
    grid(nx=10,ny=10,lty=1)
    title(paste("r=",rset[j]," ; sB=",sBset[i],sep=""),cex.main=2) # heading detailing parameter space 
    text(1.1,2*n*1.05,"sA",xpd=NA,font=2,cex=1.5) # column describing values 
    for(k in 1:length(sAset)){
      adj_tfix = fBset*data_ij[data_ij[,4]==sAset[k],13] + (1-fBset)*data_ij[data_ij[,4]==sAset[k],23]
      points(fBset,adj_tfix,type="l",lwd=6,col=viridis(length(sAset))[k])
      text(1.1,adj_tfix[length(fBset)],eval(sAset[k]),col=viridis(length(sAset))[k],xpd=NA,font=2,cex=1.5)
      box()
    }
  }
}
dev.off()


#################################### Figure S40 Average time to fixation of allele B with stochastic, resistive d=0.9 and n=100 #################################### 

n = 100
d = 0.9
data = sto_res_n100_d90
fBset = fBset_n100

pdf(paste("FigureS40_TFIXB_stochastic_resistive_t1000_n100_d90.pdf",sep=""),width=5*length(rset),height=5*length(sBset),family="Times")
par(mfrow=c(length(sBset),length(rset)))
par(mar=c(5,5,5,5)) # set margins 
for(i in 1:length(sBset)){
  data_i = data[data[,3]==sBset[i],] # split the data by c
  for(j in 1:length(rset)){
    data_ij = data_i[data_i[,1]==rset[j],] # split the data by sA
    # plot figure 
    plot(c(-1),c(-1),xlim=c(0,1),ylim=c(0,2*n),xlab=expression('Initial Frequency of Allele '*italic('B')*' ('*italic('f'['B'])*')'),ylab=expression("Average Time to Fixation"),las=1,xaxs="i",yaxs="i",cex.lab=2,cex.axis=1.5)
    text(-0.15,2*n*1.15,eval(panlab[i,j]),xpd=NA,font=2,cex=2.5) 
    grid(nx=10,ny=10,lty=1)
    title(paste("r=",rset[j]," ; sB=",sBset[i],sep=""),cex.main=2) # heading detailing parameter space 
    text(1.1,2*n*1.05,"sA",xpd=NA,font=2,cex=1.5) # column describing values 
    for(k in 1:length(sAset)){
      adj_tfix = fBset*data_ij[data_ij[,4]==sAset[k],13] + (1-fBset)*data_ij[data_ij[,4]==sAset[k],23]
      points(fBset,adj_tfix,type="l",lwd=6,col=viridis(length(sAset))[k])
      text(1.1,adj_tfix[length(fBset)],eval(sAset[k]),col=viridis(length(sAset))[k],xpd=NA,font=2,cex=1.5)
      box()
    }
  }
}
dev.off()


#################################### Figure S41 Comparing probability of fixation of allele A in deterministic and stochastic with resistive d=0.5 and n=100 #################################### 

n = 100
datas = sto_res_n100_d50
datad = det_res_n100_d50
fBset = fBset_n100

# plot panel of figures 
pdf(paste("FigureS41_COMPARISON_PFIXA_STOvsDET_resistive_t1000_n100_d50.pdf",sep=""),width=5*length(rset),height=5*length(sBset),family="Times")
par(mfrow=c(length(sBset),length(rset)))
par(mar=c(5,5,5,5)) # set margins 
for(i in 1:length(sBset)){
  datas_i = datas[datas[,3]==sBset[i],] # split the data by c
  datad_i = datad[datad[,3]==sBset[i],] # split the data by c
  for(j in 1:length(rset)){
    datas_ij = datas_i[datas_i[,1]==rset[j],] # split the data by sA
    datad_ij = datad_i[datad_i[,1]==rset[j],] # split the data by sA
    # plot figure 
    plot(c(-1),c(-1),xlim=c(0,1),ylim=c(0,1),xlab=expression('Stochastic Probability of Fixation'),ylab=expression("Deterministic Probability of Fixation"),las=1,xaxs="i",yaxs="i",cex.lab=2,cex.axis=1.5)
    points(c(0,1),c(0,1),type="l")
    text(-0.15,1.15,eval(panlab[i,j]),xpd=NA,font=2,cex=2.5) 
    title(paste("r=",rset[j]," ; sB=",sBset[i],sep=""),cex.main=2) # heading detailing parameter space 
    legend(0.8,0.45,sAset,pch=19,col=viridis(length(sAset)),bg="white",box.col="white",cex=1.5)
    # add points 
    for(k in 1:length(sAset)){
      adj_pfix_s = fBset*datas_ij[datas_ij[,4]==sAset[k],6] + (1-fBset)*datas_ij[datas_ij[,4]==sAset[k],16]
      adj_pfix_d = fBset*datad_ij[datad_ij[,4]==sAset[k],6] + (1-fBset)*datad_ij[datad_ij[,4]==sAset[k],11]
      points(adj_pfix_s,adj_pfix_d,pch=19,col=viridis(length(sAset))[k])
      box()
    }
  }
}
dev.off()


#################################### Figure S42 Comparing probability of fixation of allele A in deterministic and stochastic with resistive d=0.9 and n=100 #################################### 

n = 100
datas = sto_res_n100_d90
datad = det_res_n100_d90
fBset = fBset_n100

# plot panel of figures 
pdf(paste("FigureS42_COMPARISON_PFIXA_STOvsDET_resistive_t1000_n100_d90.pdf",sep=""),width=5*length(rset),height=5*length(sBset),family="Times")
par(mfrow=c(length(sBset),length(rset)))
par(mar=c(5,5,5,5)) # set margins 
for(i in 1:length(sBset)){
  datas_i = datas[datas[,3]==sBset[i],] # split the data by c
  datad_i = datad[datad[,3]==sBset[i],] # split the data by c
  for(j in 1:length(rset)){
    datas_ij = datas_i[datas_i[,1]==rset[j],] # split the data by sA
    datad_ij = datad_i[datad_i[,1]==rset[j],] # split the data by sA
    # plot figure 
    plot(c(-1),c(-1),xlim=c(0,1),ylim=c(0,1),xlab=expression('Stochastic Probability of Fixation'),ylab=expression("Deterministic Probability of Fixation"),las=1,xaxs="i",yaxs="i",cex.lab=2,cex.axis=1.5)
    points(c(0,1),c(0,1),type="l")
    text(-0.15,1.15,eval(panlab[i,j]),xpd=NA,font=2,cex=2.5) 
    title(paste("r=",rset[j]," ; sB=",sBset[i],sep=""),cex.main=2) # heading detailing parameter space 
    legend(0.8,0.45,sAset,pch=19,col=viridis(length(sAset)),bg="white",box.col="white",cex=1.5)
    # add points 
    for(k in 1:length(sAset)){
      adj_pfix_s = fBset*datas_ij[datas_ij[,4]==sAset[k],6] + (1-fBset)*datas_ij[datas_ij[,4]==sAset[k],16]
      adj_pfix_d = fBset*datad_ij[datad_ij[,4]==sAset[k],6] + (1-fBset)*datad_ij[datad_ij[,4]==sAset[k],11]
      points(adj_pfix_s,adj_pfix_d,pch=19,col=viridis(length(sAset))[k])
      box()
    }
  }
}
dev.off()


#################################### Figure S43 Comparing average time to fixation of allele A in deterministic and stochastic with resistive d=0.5 and n=100 #################################### 

n = 100
datas = sto_res_n100_d50
datad = det_res_n100_d50
fBset = fBset_n100

# plot panel of figures 
pdf(paste("FigureS43_COMPARISON_TFIXA_STOvsDET_resistive_t1000_n100_d50.pdf",sep=""),width=5*length(rset),height=5*length(sBset),family="Times")
par(mfrow=c(length(sBset),length(rset)))
par(mar=c(5,5,5,5)) # set margins 
for(i in 1:length(sBset)){
  datas_i = datas[datas[,3]==sBset[i],] # split the data by c
  datad_i = datad[datad[,3]==sBset[i],] # split the data by c
  for(j in 1:length(rset)){
    datas_ij = datas_i[datas_i[,1]==rset[j],] # split the data by sA
    datad_ij = datad_i[datad_i[,1]==rset[j],] # split the data by sA
    # plot figure 
    plot(c(-1),c(-1),xlim=c(0,2*n),ylim=c(0,2*n),xlab=expression('Stochastic Average Time to Fixation'),ylab=expression("Deterministic Average Time to Fixation"),las=1,xaxs="i",yaxs="i",cex.lab=2,cex.axis=1.5)
    points(c(0,2*n),c(0,2*n),type="l")
    text(-0.15*2*n,2*n*1.15,eval(panlab[i,j]),xpd=NA,font=2,cex=2.5) 
    title(paste("r=",rset[j]," ; sB=",sBset[i],sep=""),cex.main=2) # heading detailing parameter space 
    legend(2*n*0.8,2*n*0.45,sAset,pch=19,col=viridis(length(sAset)),bg="white",box.col="white",cex=1.5)
    # add points 
    for(k in 1:length(sAset)){
      adj_tfix_s = fBset*datas_ij[datas_ij[,4]==sAset[k],8] + (1-fBset)*datas_ij[datas_ij[,4]==sAset[k],18]
      adj_tfix_d = fBset*datad_ij[datad_ij[,4]==sAset[k],8] + (1-fBset)*datad_ij[datad_ij[,4]==sAset[k],13]
      points(adj_tfix_s,adj_tfix_d,pch=19,col=viridis(length(sAset))[k])
      box()
    }
  }
}
dev.off()


#################################### Figure 44 Comparing average time to fixation of allele A in deterministic and stochastic with resistive d=0.9 and n=100 #################################### 

n = 100
datas = sto_res_n100_d90
datad = det_res_n100_d90
fBset = fBset_n100

# plot panel of figures 
pdf(paste("FigureS44_COMPARISON_TFIXA_STOvsDET_resistive_t1000_n100_d90.pdf",sep=""),width=5*length(rset),height=5*length(sBset),family="Times")
par(mfrow=c(length(sBset),length(rset)))
par(mar=c(5,5,5,5)) # set margins 
for(i in 1:length(sBset)){
  datas_i = datas[datas[,3]==sBset[i],] # split the data by c
  datad_i = datad[datad[,3]==sBset[i],] # split the data by c
  for(j in 1:length(rset)){
    datas_ij = datas_i[datas_i[,1]==rset[j],] # split the data by sA
    datad_ij = datad_i[datad_i[,1]==rset[j],] # split the data by sA
    # plot figure 
    plot(c(-1),c(-1),xlim=c(0,2*n),ylim=c(0,2*n),xlab=expression('Stochastic Average Time to Fixation'),ylab=expression("Deterministic Average Time to Fixation"),las=1,xaxs="i",yaxs="i",cex.lab=2,cex.axis=1.5)
    points(c(0,2*n),c(0,2*n),type="l")
    text(-0.15*2*n,2*n*1.15,eval(panlab[i,j]),xpd=NA,font=2,cex=2.5) 
    title(paste("r=",rset[j]," ; sB=",sBset[i],sep=""),cex.main=2) # heading detailing parameter space 
    legend(2*n*0.8,2*n*0.45,sAset,pch=19,col=viridis(length(sAset)),bg="white",box.col="white",cex=1.5)
    # add points 
    for(k in 1:length(sAset)){
      adj_tfix_s = fBset*datas_ij[datas_ij[,4]==sAset[k],8] + (1-fBset)*datas_ij[datas_ij[,4]==sAset[k],18]
      adj_tfix_d = fBset*datad_ij[datad_ij[,4]==sAset[k],8] + (1-fBset)*datad_ij[datad_ij[,4]==sAset[k],13]
      points(adj_tfix_s,adj_tfix_d,pch=19,col=viridis(length(sAset))[k])
      box()
    }
  }
}
dev.off()


#################################### Figure S45 Comparison of probability of fixation of allele A and approximation in deterministic, resistive d=0.5 and n=100 #################################### 

n = 100
data = det_res_n100_d50
fBset = fBset_n100
d = 0.5

# fit constant 
data_xy = rbind(sto_res_n100_d50[c(1:9,15:18)],det_res_n100_d50[,1:13])
y = data_xy[,2]*data_xy[,6]+(1-data_xy[,2])*data_xy[,11]
x = data_xy[,2]*(1-exp(-2*d*(data_xy[,4]*(1-data_xy[,3])+(1-data_xy[,2])*data_xy[,3])/(1-d*(1-data_xy[,2]*data_xy[,3])))) + (1-data_xy[,2])*(1-exp(-2*d*(data_xy[,4]-data_xy[,2]*data_xy[,3])/(1-d*(1-data_xy[,2]*data_xy[,3]))))
z = lm(y~0+x)$coefficient # 0.8 approx 

# plot panel of figures 
pdf(paste("FigureS45_COMPARISON_PFIXA_ACTvsAPP_resistive_t1000_n100_d50.pdf",sep=""),width=5*length(rset),height=5*length(sBset),family="Times")
par(mfrow=c(length(sBset),length(rset)))
par(mar=c(5,5,5,5)) # set margins 
for(i in 1:length(sBset)){
  data_i = data[data[,3]==sBset[i],] # split the data by c
  for(j in 1:length(rset)){
    data_ij = data_i[data_i[,1]==rset[j],] # split the data by sA
    # plot figure 
    plot(c(-1),c(-1),xlim=c(0,1),ylim=c(0,1),xlab=expression('Actual Probability of Fixation'),ylab=expression("Approx. Probability of Fixation"),las=1,xaxs="i",yaxs="i",cex.lab=2,cex.axis=1.5)
    points(c(0,1),c(0,1),type="l")
    text(-0.15,1.15,eval(panlab[i,j]),xpd=NA,font=2,cex=2.5) 
    title(paste("r=",rset[j]," ; sB=",sBset[i],sep=""),cex.main=2) # heading detailing parameter space 
    legend(0.8,0.45,sAset,pch=19,col=viridis(length(sAset)),bg="white",box.col="white",cex=1.5)
    # add points 
    for(k in 1:length(sAset)){
      # actual
      adj_pfix_act = fBset*data_ij[data_ij[,4]==sAset[k],6] + (1-fBset)*data_ij[data_ij[,4]==sAset[k],11]
      # approx
      if(sAset[k]==0){adj_pfix_app = rep(1/n,length(fBset)) }
      if(sAset[k]>0){adj_pfix_app = fBset*(1-exp(-2*d*(sAset[k]*(1-sBset[i])+(1-fBset)*sBset[i])/(1-d*(1-fBset*sBset[i])))) + (1-fBset)*(1-exp(-2*d*(sAset[k]-fBset*sBset[i])/(1-d*(1-fBset*sBset[i])))) }
      # plot
      points(adj_pfix_act,z*adj_pfix_app,pch=19,col=viridis(length(sAset))[k])
      box()
    }
  }
}
dev.off()


#################################### Figure S46 Comparison of probability of fixation of allele A and approximation in deterministic, resistive d=0.9 and n=100 #################################### 

n = 100
data = det_res_n100_d90
fBset = fBset_n100
d = 0.9

# fit constant 
data_xy = rbind(sto_res_n100_d90[c(1:9,15:18)],det_res_n100_d90[,1:13])
y = data_xy[,2]*data_xy[,6]+(1-data_xy[,2])*data_xy[,11]
x = data_xy[,2]*(1-exp(-2*d*(data_xy[,4]*(1-data_xy[,3])+(1-data_xy[,2])*data_xy[,3])/(1-d*(1-data_xy[,2]*data_xy[,3])))) + (1-data_xy[,2])*(1-exp(-2*d*(data_xy[,4]-data_xy[,2]*data_xy[,3])/(1-d*(1-data_xy[,2]*data_xy[,3]))))
z = lm(y~0+x)$coefficient # 0.7 approx 

# plot panel of figures 
pdf(paste("FigureS46_COMPARISON_PFIXA_ACTvsAPP_resistive_t1000_n100_d90.pdf",sep=""),width=5*length(rset),height=5*length(sBset),family="Times")
par(mfrow=c(length(sBset),length(rset)))
par(mar=c(5,5,5,5)) # set margins 
for(i in 1:length(sBset)){
  data_i = data[data[,3]==sBset[i],] # split the data by c
  for(j in 1:length(rset)){
    data_ij = data_i[data_i[,1]==rset[j],] # split the data by sA
    # plot figure 
    plot(c(-1),c(-1),xlim=c(0,1),ylim=c(0,1),xlab=expression('Actual Probability of Fixation'),ylab=expression("Approx. Probability of Fixation"),las=1,xaxs="i",yaxs="i",cex.lab=2,cex.axis=1.5)
    points(c(0,1),c(0,1),type="l")
    text(-0.15,1.15,eval(panlab[i,j]),xpd=NA,font=2,cex=2.5) 
    title(paste("r=",rset[j]," ; sB=",sBset[i],sep=""),cex.main=2) # heading detailing parameter space 
    legend(0.8,0.45,sAset,pch=19,col=viridis(length(sAset)),bg="white",box.col="white",cex=1.5)
    # add points 
    for(k in 1:length(sAset)){
      # actual
      adj_pfix_act = fBset*data_ij[data_ij[,4]==sAset[k],6] + (1-fBset)*data_ij[data_ij[,4]==sAset[k],11]
      # approx
      if(sAset[k]==0){adj_pfix_app = rep(1/n,length(fBset)) }
      if(sAset[k]>0){adj_pfix_app = fBset*(1-exp(-2*d*(sAset[k]*(1-sBset[i])+(1-fBset)*sBset[i])/(1-d*(1-fBset*sBset[i])))) + (1-fBset)*(1-exp(-2*d*(sAset[k]-fBset*sBset[i])/(1-d*(1-fBset*sBset[i])))) }
      # plot
      points(adj_pfix_act,z*adj_pfix_app,pch=19,col=viridis(length(sAset))[k])
      box()
    }
  }
}
dev.off()


#################################### FIgure S47 Comparison of average time to fixation of allele A and approximation in deterministic, resistive d=0.5 and n=100 #################################### 

n = 100
data = det_res_n100_d50
fBset = fBset_n100
d = 0.5

pdf(paste("FigureS47_COMPARISON_TFIXA_ACTvsAPP_resistive_t1000_n100_d50.pdf",sep=""),width=5*length(rset),height=5*length(sBset),family="Times")
par(mfrow=c(length(sBset),length(rset)))
par(mar=c(5,5,5,5)) # set margins 
for(i in 1:length(sBset)){
  data_i = data[data[,3]==sBset[i],] # split the data by c
  for(j in 1:length(rset)){
    data_ij = data_i[data_i[,1]==rset[j],] # split the data by sA
    # plot figure 
    plot(c(-1),c(-1),xlim=c(0,2*n),ylim=c(0,2*n),xlab=expression('Actual Average Time to Fixation'),ylab=expression("Approx. Average Time to Fixation"),las=1,xaxs="i",yaxs="i",cex.lab=2,cex.axis=1.5)
    points(c(0,2*n),c(0,2*n),type="l")
    text(-0.15*2*n,2*n*1.15,eval(panlab[i,j]),xpd=NA,font=2,cex=2.5) 
    title(paste("r=",rset[j]," ; sB=",sBset[i],sep=""),cex.main=2) # heading detailing parameter space 
    legend(2*n*0.8,2*n*0.45,sAset,pch=19,col=viridis(length(sAset)),bg="white",box.col="white",cex=1.5)
    for(k in 1:length(sAset)){
      # actual
      adj_tfix_act = fBset*data_ij[data_ij[,4]==sAset[k],8] + (1-fBset)*data_ij[data_ij[,4]==sAset[k],13]
      # approx
      if(sAset[k]==0){adj_tfix_app = rep(2*n,length(fBset))}
      if(sAset[k]>0){adj_tfix_app = rep(2*log(4*n*(d*sAset[k]*(1-sBset[i])/(1-d*(1-sBset[i]))))/(d*sAset[k]*(1-sBset[i])/(1-d*(1-sBset[i]))), length(fBset))}
      # plot
      points(adj_tfix_act,adj_tfix_app,pch=19,col=viridis(length(sAset))[k])
      box()
    }
  }
}
dev.off()


#################################### Figure S48 Comparison of average time to fixation of allele A and approximation in deterministic, resistive d=0.9 and n=100 #################################### 

n = 100
data = det_res_n100_d90
fBset = fBset_n100
d = 0.9

pdf(paste("FigureS48_COMPARISON_TFIXA_ACTvsAPP_resistive_t1000_n100_d90.pdf",sep=""),width=5*length(rset),height=5*length(sBset),family="Times")
par(mfrow=c(length(sBset),length(rset)))
par(mar=c(5,5,5,5)) # set margins 
for(i in 1:length(sBset)){
  data_i = data[data[,3]==sBset[i],] # split the data by c
  for(j in 1:length(rset)){
    data_ij = data_i[data_i[,1]==rset[j],] # split the data by sA
    # plot figure 
    plot(c(-1),c(-1),xlim=c(0,2*n),ylim=c(0,2*n),xlab=expression('Actual Average Time to Fixation'),ylab=expression("Approx. Average Time to Fixation"),las=1,xaxs="i",yaxs="i",cex.lab=2,cex.axis=1.5)
    points(c(0,2*n),c(0,2*n),type="l")
    text(-0.15*2*n,2*n*1.15,eval(panlab[i,j]),xpd=NA,font=2,cex=2.5) 
    title(paste("r=",rset[j]," ; sB=",sBset[i],sep=""),cex.main=2) # heading detailing parameter space 
    legend(2*n*0.8,2*n*0.45,sAset,pch=19,col=viridis(length(sAset)),bg="white",box.col="white",cex=1.5)
    for(k in 1:length(sAset)){
      # actual
      adj_tfix_act = fBset*data_ij[data_ij[,4]==sAset[k],8] + (1-fBset)*data_ij[data_ij[,4]==sAset[k],13]
      # approx
      if(sAset[k]==0){adj_tfix_app = rep(2*n,length(fBset))}
      if(sAset[k]>0){adj_tfix_app = rep(2*log(4*n*(d*sAset[k]*(1-sBset[i])/(1-d*(1-sBset[i]))))/(d*sAset[k]*(1-sBset[i])/(1-d*(1-sBset[i]))), length(fBset))}
      # plot
      points(adj_tfix_act,adj_tfix_app,pch=19,col=viridis(length(sAset))[k])
      box()
    }
  }
}
dev.off()


# END
