# Supplementary material for: Evolution of resistance under alternative models of selective interference
Source: J Evol Biol. 2021 Sep 25;34(10):1608–23. doi: 10.1111/jeb.13919 (PMC9293239; doi:10.1111/jeb.13919)
Supplement: Supplementary file 1 — Appendix S1 [file JEB-34-1608-s001.zip › SupportingInformation/SupportingInformationFileSummaryTable.xlsx]

## Sheet: Sheet1
Figure	Statistic	Dynamics of second locus	N	Fitness model	d	Data-file
S1	Probability of fixation for A	Stochastic	100	Multiplicativity	-	S1
S2	Probability of fixation for A	Deterministic	100	Multiplicativity	-	S2
S3	Probability of fixation for A	Deterministic	1000	Multiplicativity	-	S3
S4	Probability of fixation for A	Stochastic	100	Additivity	-	S4
S5	Probability of fixation for A	Deterministic	100	Additivity	-	S5
S6	Probability of fixation for A	Deterministic	1000	Additivity	-	S6
S7	Average time to fixation for A	Stochastic	100	Multiplicativity	-	S1
S8	Average time to fixation for A	Deterministic	100	Multiplicativity	-	S2
S9	Average time to fixation for A	Deterministic	1000	Multiplicativity	-	S3
S10	Average time to fixation for A	Stochastic	100	Additivity	-	S4
S11	Average time to fixation for A	Deterministic	100	Additivity	-	S5
S12	Average time to fixation for A	Deterministic	1000	Additivity	-	S6
S13	Probability of fixation for B	Stochastic	100	Multiplicativity	-	S1
S14	Probability of fixation for B	Stochastic	100	Additivity	-	S4
S15	Average time to fixation for B	Stochastic	100	Multiplicativity	-	S1
S16	Average time to fixation for B	Stochastic	100	Additivity	-	S4
S17	Comparison probability of fixation for A	Stochastic vs Deterministic	100	Multiplicativity	-	S1/S2
S18	Comparison probability of fixation for A	Stochastic vs Deterministic	100	Additivity	-	S4/S5
S19	Comparison average time to fixation for A	Stochastic vs Deterministic	100	Multiplicativity	-	S1/S2
S20	Comparison average time to fixation for A	Stochastic vs Deterministic	100	Additivity	-	S4/S5
S21	Comparison probability of fixation for A	Approximation vs Stochastic	100	Multiplicativity	-	S1
S22	Comparison probability of fixation for A	Approximation vs Stochastic	100	Additivity	-	S4
S23	Comparison average time to fixation for A	Approximation vs Stochastic	100	Multiplicativity	-	S1
S24	Comparison average time to fixation for A	Approximation vs Stochastic	100	Additivity	-	S4
S25	Probability of fixation for A	Stochastic	100	Resistivity	0.5	S7
S26	Probability of fixation for A	Deterministic	100	Resistivity	0.5	S8
S27	Probability of fixation for A	Deterministic	1000	Resistivity	0.5	S9
S28	Probability of fixation for A	Stochastic	100	Resistivity	0.9	S10
S29	Probability of fixation for A	Deterministic	100	Resistivity	0.9	S11
S30	Probability of fixation for A	Deterministic	1000	Resistivity	0.9	S12
S31	Average time to fixation for A	Stochastic	100	Resistivity	0.5	S7
S32	Average time to fixation for A	Deterministic	100	Resistivity	0.5	S8
S33	Average time to fixation for A	Deterministic	1000	Resistivity	0.5	S9
S34	Average time to fixation for A	Stochastic	100	Resistivity	0.9	S10
S35	Average time to fixation for A	Deterministic	100	Resistivity	0.9	S11
S36	Average time to fixation for A	Deterministic	1000	Resistivity	0.9	S12
S37	Probability of fixation for B	Stochastic	100	Resistivity	0.5	S7
S38	Probability of fixation for B	Stochastic	100	Resistivity	0.9	S10
S39	Average time to fixation for B	Stochastic	100	Resistivity	0.5	S7
S40	Average time to fixation for B	Stochastic	100	Resistivity	0.9	S10
S41	Comparison probability of fixation for A	Stochastic vs Deterministic	100	Resistivity	0.5	S7/S8
S42	Comparison probability of fixation for A	Stochastic vs Deterministic	100	Resistivity	0.9	S10/S11
S43	Comparison average time to fixation for A	Stochastic vs Deterministic	100	Resistivity	0.5	S7/S8
S44	Comparison average time to fixation for A	Stochastic vs Deterministic	100	Resistivity	0.9	S10/S11
S45	Comparison probability of fixation for A	Approximation vs Stochastic	100	Resistivity	0.5	S7
S46	Comparison probability of fixation for A	Approximation vs Stochastic	100	Resistivity	0.9	S10
S47	Comparison average time to fixation for A	Approximation vs Stochastic	100	Resistivity	0.5	S7
S48	Comparison average time to fixation for A	Approximation vs Stochastic	100	Resistivity	0.9	S10
Data-file	Data	Dynamics of second locus	N	Fitness model	d
S1	Probabilities and times for A and B	Stochastic	100	Multiplicativity	-
S2	Probabilities and times for A	Deterministic	100	Multiplicativity	-
S3	Probabilities and times for A	Deterministic	1000	Multiplicativity	-
S4	Probabilities and times for A and B	Stochastic	100	Additivity	-
S5	Probabilities and times for A	Deterministic	100	Additivity	-
S6	Probabilities and times for A	Deterministic	1000	Additivity	-
S7	Probabilities and times for A and B	Stochastic	100	Resistivity	0.5
S8	Probabilities and times for A	Deterministic	100	Resistivity	0.5
S9	Probabilities and times for A	Deterministic	1000	Resistivity	0.5
S10	Probabilities and times for A and B	Stochastic	100	Resistivity	0.9
S11	Probabilities and times for A	Deterministic	100	Resistivity	0.9
S12	Probabilities and times for A	Deterministic	1000	Resistivity	0.9
